# Supplementary material for: High‐quality chromosome‐level genome assembly and multi‐omics analysis of rosemary (Salvia rosmarinus) reveals new insights into the environmental and genome adaptation
Source: Plant Biotechnol J. 2024 Feb 16;22(7):1833–47. doi: 10.1111/pbi.14305 (PMC11182591; doi:10.1111/pbi.14305)
Supplement: Supplementary file 1 — Data Set S1 Annotated genes in rosemary. [file PBI-22-1833-s012.xlsx]

## Sheet: Sheet1
Annotated genes in rosemary
#GeneID	GO_annotation	KEGG_annotation	KOG_class	KOG_class_annotation	Pfam_annotation	Swissprot_annotation	TrEMBL_annotation	eggNOG_class	eggNOG_class_annotation	nr_annotation
EVM0024407.1	Cellular Component: integral component of membrane (GO:0016021);;	K18789|3.4e-110|cic:CICLE_v10010628mg|K18789 xylogalacturonan beta-1,3-xylosyltransferase [EC:2.4.2.41] | (RefSeq) hypothetical protein	[RT]	--	Haemolysin-III related	Heptahelical transmembrane protein 1 OS=Arabidopsis thaliana OX=3702 GN=HHP1 PE=1 SV=1	Uncharacterized protein OS=Salvia splendens OX=180675 GN=Saspl_019478 PE=4 SV=1	T	Signal transduction mechanisms	hypothetical protein Saspl_019478 [Salvia splendens]
EVM0025300.1	Molecular Function: nuclear export signal receptor activity (GO:0005049);; Molecular Function: GTP binding (GO:0005525);; Cellular Component: nucleus (GO:0005634);; Biological Process: intracellular protein transport (GO:0006886);; Molecular Function: Ran GTPase binding (GO:0008536);;	K14290|0.0e+00|sind:105160224|K14290 exportin-1 | (RefSeq) protein EXPORTIN 1A	[YU]	--	CRM1 C terminal	Protein EXPORTIN 1A OS=Arabidopsis thaliana OX=3702 GN=XPO1 PE=1 SV=1	Importin N-terminal domain-containing protein OS=Malus domestica OX=3750 GN=DVH24_025046 PE=3 SV=1	--	--	Exportin-1 [Capsicum annuum]
EVM0045560.1	Cellular Component: cellular_component (GO:0005575);; Cellular Component: intracellular (GO:0005622);; Cellular Component: obsolete cell (GO:0005623);; Cellular Component: cytoplasm (GO:0005737);; Biological Process: biological_process (GO:0008150);; Cellular Component: chloroplast (GO:0009507);; Cellular Component: plastid (GO:0009536);; Biological Process: cellular process (GO:0009987);; Biolog…	--	--	--	Cofactor assembly of complex C subunit B, CCB2/CCB4	Protein COFACTOR ASSEMBLY OF COMPLEX C SUBUNIT B CCB4, chloroplastic OS=Arabidopsis thaliana OX=3702 GN=CCB4 PE=1 SV=1	Uncharacterized protein OS=Salvia splendens OX=180675 GN=Saspl_011051 PE=4 SV=1	S	Function unknown	hypothetical protein Saspl_011051 [Salvia splendens]
EVM0045996.1	--	--	[S]	Function unknown	Uncharacterized protein family UPF0029	IMPACT family member in pol 5&apos;region (Fragment) OS=Thermus thermophilus OX=274 PE=3 SV=1	UPF0029 domain-containing protein OS=Salvia splendens OX=180675 GN=Saspl_029550 PE=3 SV=1	S	Function unknown	hypothetical protein Saspl_029550 [Salvia splendens]
EVM0006014.1	--	K13172|8.7e-15|cmax:111493922|K13172 serine/arginine repetitive matrix protein 2 | (RefSeq) uncharacterized protein LOC111493922 isoform X1	--	--	QWRF family	QWRF motif-containing protein 7 OS=Arabidopsis thaliana OX=3702 GN=QWRF7 PE=2 SV=1	Uncharacterized protein OS=Salvia splendens OX=180675 GN=Saspl_053832 PE=3 SV=1	S	Function unknown	hypothetical protein Saspl_053832 [Salvia splendens]
EVM0014151.1	Cellular Component: nucleus (GO:0005634);;	K10752|2.6e-245|sind:105163489|K10752 histone-binding protein RBBP4 | (RefSeq) WD-40 repeat-containing protein MSI4-like	[B]	Chromatin structure and dynamics	WD domain, G-beta repeat	WD-40 repeat-containing protein MSI4 OS=Arabidopsis thaliana OX=3702 GN=MSI4 PE=1 SV=3	Nucleosome remodeling factor, subunit CAF1/NURF55/MSI1 OS=Handroanthus impetiginosus OX=429701 GN=CDL12_24905 PE=3 SV=1	B	Chromatin structure and dynamics	WD-40 repeat-containing protein MSI4-like [Sesamum indicum]
EVM0038279.1	--	--	--	--	Agenet domain	--	Agenet domain-containing protein OS=Salvia splendens OX=180675 GN=Saspl_043658 PE=4 SV=1	S	Function unknown	hypothetical protein Saspl_043658 [Salvia splendens]
EVM0044845.1	Biological Process: ubiquitin-dependent protein catabolic process (GO:0006511);; Cellular Component: SCF ubiquitin ligase complex (GO:0019005);; Biological Process: SCF-dependent proteasomal ubiquitin-dependent protein catabolic process (GO:0031146);;	K10268|2.8e-08|qsu:112000425|K10268 F-box and leucine-rich repeat protein 2/20 | (RefSeq) F-box/LRR-repeat protein 3-like	[R]	General function prediction only	BTB And C-terminal Kelch	BTB/POZ domain-containing protein FBL11 OS=Arabidopsis thaliana OX=3702 GN=FBL11 PE=2 SV=2	BACK domain-containing protein (Fragment) OS=Erythranthe guttata OX=4155 GN=MIMGU_mgv1a0009752mg PE=4 SV=1	S	Function unknown	BTB/POZ domain-containing protein FBL11 isoform X2 [Sesamum indicum]
EVM0037362.1	Biological Process: immune system process (GO:0002376);; Cellular Component: cellular_component (GO:0005575);; Cellular Component: intracellular (GO:0005622);; Cellular Component: obsolete cell (GO:0005623);; Cellular Component: cytoplasm (GO:0005737);; Cellular Component: plasma membrane (GO:0005886);; Biological Process: response to stress (GO:0006950);; Biological Process: defense response (GO…	K13453|2.0e-56|sly:101263413|K13453 disease resistance protein | (RefSeq) putative late blight resistance protein homolog R1A-4	[T]	Signal transduction mechanisms	NB-ARC domain	Putative late blight resistance protein homolog R1A-10 OS=Solanum demissum OX=50514 GN=R1A-10 PE=3 SV=1	NB-ARC domain-containing protein OS=Erythranthe guttata OX=4155 GN=MIMGU_mgv1a024130mg PE=4 SV=1	T	Signal transduction mechanisms	PREDICTED: putative late blight resistance protein homolog R1A-10 [Erythranthe guttata]
EVM0038546.1	Cellular Component: chloroplast (GO:0009507);; Cellular Component: chloroplast stroma (GO:0009570);; Molecular Function: carotenoid dioxygenase activity (GO:0010436);; Biological Process: carotene catabolic process (GO:0016121);; Molecular Function: metal ion binding (GO:0046872);;	K09840|1.6e-53|sind:105156900|K09840 9-cis-epoxycarotenoid dioxygenase [EC:1.13.11.51] | (RefSeq) probable carotenoid cleavage dioxygenase 4, chloroplastic	[Q]	Secondary metabolites biosynthesis, transport and catabolism	Retinal pigment epithelial membrane protein	Probable carotenoid cleavage dioxygenase 4, chloroplastic OS=Arabidopsis thaliana OX=3702 GN=CCD4 PE=1 SV=1	Uncharacterized protein OS=Erythranthe guttata OX=4155 GN=MIMGU_mgv1a024851mg PE=3 SV=1	Q	Secondary metabolites biosynthesis, transport and catabolism	PREDICTED: probable carotenoid cleavage dioxygenase 4, chloroplastic isoform X1 [Erythranthe guttata]
EVM0033469.1	Molecular Function: molecular_function (GO:0003674);; Molecular Function: nucleic acid binding (GO:0003676);; Molecular Function: RNA binding (GO:0003723);; Molecular Function: catalytic activity (GO:0003824);; Molecular Function: nuclease activity (GO:0004518);; Molecular Function: endonuclease activity (GO:0004519);; Molecular Function: binding (GO:0005488);; Molecular Function: protein binding…	K17710|4.2e-47|mus:103980278|K17710 pentatricopeptide repeat domain-containing protein 1 | (RefSeq) putative pentatricopeptide repeat-containing protein At2g02150	[R]	General function prediction only	PPR repeat family	Pentatricopeptide repeat-containing protein At5g18950 OS=Arabidopsis thaliana OX=3702 GN=At5g18950 PE=2 SV=2	Pentatricopeptide repeat protein OS=Salvia miltiorrhiza OX=226208 PE=2 SV=1	S	Function unknown	pentatricopeptide repeat protein [Salvia miltiorrhiza]
EVM0040346.1	Biological Process: defense response (GO:0006952);;	--	--	--	--	Protein NONRESPONDING TO OXYLIPINS 2, mitochondrial OS=Arabidopsis thaliana OX=3702 GN=NOXY2 PE=1 SV=2	Uncharacterized protein OS=Erythranthe guttata OX=4155 GN=MIMGU_mgv1a017168mg PE=4 SV=1	S	Function unknown	uncharacterized protein LOC105172146 isoform X2 [Sesamum indicum]
EVM0021517.1	Cellular Component: vacuolar proton-transporting V-type ATPase, V1 domain (GO:0000221);; Molecular Function: heme binding (GO:0020037);; Molecular Function: proton-transporting ATPase activity, rotational mechanism (GO:0046961);;	K02144|3.8e-225|sind:105166885|K02144 V-type H+-transporting ATPase subunit H | (RefSeq) V-type proton ATPase subunit H-like	[C]	Energy production and conversion	V-ATPase subunit H	V-type proton ATPase subunit H OS=Arabidopsis thaliana OX=3702 GN=VHA-H PE=1 SV=1	V-type proton ATPase subunit H OS=Salvia splendens OX=180675 GN=ATPeV1H PE=3 SV=1	C	Energy production and conversion	V-type H+-transporting ATPase subunit H [Salvia splendens]
EVM0044651.1	Molecular Function: dTDP-glucose 4,6-dehydratase activity (GO:0008460);; Biological Process: nucleotide-sugar metabolic process (GO:0009225);;	K12450|0.0e+00|sind:105176910|K12450 UDP-glucose 4,6-dehydratase [EC:4.2.1.76] | (RefSeq) trifunctional UDP-glucose 4,6-dehydratase/UDP-4-keto-6-deoxy-D-glucose 3,5-epimerase/UDP-4-keto-L-rhamnose-reductase RHM1-like	[G]	Carbohydrate transport and metabolism	GDP-mannose 4,6 dehydratase	Trifunctional UDP-glucose 4,6-dehydratase/UDP-4-keto-6-deoxy-D-glucose 3,5-epimerase/UDP-4-keto-L-rhamnose-reductase RHM1 OS=Arabidopsis thaliana OX=3702 GN=RHM1 PE=1 SV=1	UDP-glucose 4,6-dehydratase OS=Salvia splendens OX=180675 GN=RHM PE=4 SV=1	G	Carbohydrate transport and metabolism	UDP-glucose 4,6-dehydratase [Salvia splendens]
EVM0042283.1	--	--	--	--	Phloem protein 2	F-box protein PP2-A13 OS=Arabidopsis thaliana OX=3702 GN=PP2A13 PE=1 SV=1	COP9 signalosome complex subunit 1 OS=Salvia splendens OX=180675 GN=GPS1 PE=4 SV=1	S	Function unknown	COP9 signalosome complex subunit 1 [Salvia splendens]
EVM0038879.1	Molecular Function: N-acetyltransferase activity (GO:0008080);;	--	--	--	Acetyltransferase (GNAT) family	--	N-acetyltransferase domain-containing protein OS=Salvia splendens OX=180675 GN=Saspl_043607 PE=4 SV=1	S	Function unknown	hypothetical protein Saspl_043607 [Salvia splendens]
EVM0042236.1	Molecular Function: solute:proton antiporter activity (GO:0015299);; Cellular Component: integral component of membrane (GO:0016021);;	--	[P]	Inorganic ion transport and metabolism	Sodium/hydrogen exchanger family	K(+) efflux antiporter 4 OS=Arabidopsis thaliana OX=3702 GN=KEA4 PE=2 SV=2	Putative K+/H+-antiporter OS=Handroanthus impetiginosus OX=429701 GN=CDL12_02121 PE=4 SV=1	P	Inorganic ion transport and metabolism	putative K+/H+-antiporter [Handroanthus impetiginosus]
EVM0018635.1	Molecular Function: RNA binding (GO:0003723);;	K13126|2.8e-100|sind:105168752|K13126 polyadenylate-binding protein | (RefSeq) 30S ribosomal protein 2, chloroplastic	[R]	General function prediction only	RNA recognition motif. (a.k.a. RRM, RBD, or RNP domain)	30S ribosomal protein 2, chloroplastic OS=Arabidopsis thaliana OX=3702 GN=PSRP2 PE=2 SV=1	Polyadenylate-binding protein OS=Salvia splendens OX=180675 GN=PABPC PE=4 SV=1	A	RNA processing and modification	polyadenylate-binding protein [Salvia splendens]
EVM0035031.1	Molecular Function: adenine nucleotide transmembrane transporter activity (GO:0000295);; Molecular Function: molecular_function (GO:0003674);; Molecular Function: transporter activity (GO:0005215);; Molecular Function: purine ribonucleotide transmembrane transporter activity (GO:0005346);; Molecular Function: ATP transmembrane transporter activity (GO:0005347);; Molecular Function: ATP:ADP antipo…	K05863|4.1e-21|mesc:110629816|K05863 solute carrier family 25 (mitochondrial adenine nucleotide translocator), member 4/5/6/31 | (RefSeq) ADP,ATP carrier protein 3, mitochondrial	[C]	Energy production and conversion	Mitochondrial carrier protein	ADP,ATP carrier protein 3, mitochondrial OS=Arabidopsis thaliana OX=3702 GN=AAC3 PE=1 SV=1	Uncharacterized protein OS=Microthlaspi erraticum OX=1685480 GN=MERR_LOCUS37384 PE=3 SV=1	C	Energy production and conversion	PREDICTED: ADP,ATP carrier protein 1, mitochondrial-like [Nicotiana attenuata]
EVM0014305.1	Molecular Function: protein binding (GO:0005515);;	--	[R]	General function prediction only	--	Pentatricopeptide repeat-containing protein At1g08070, chloroplastic OS=Arabidopsis thaliana OX=3702 GN=PCMP-H12 PE=2 SV=1	Pentatricopeptide repeat protein OS=Salvia miltiorrhiza OX=226208 PE=2 SV=1	J	Translation, ribosomal structure and biogenesis	pentatricopeptide repeat protein [Salvia miltiorrhiza]
EVM0019798.1	Cellular Component: integral component of membrane (GO:0016021);;	K17290|6.7e-11|apro:F751_3177|K17290 oxidoreductase [EC:1.1.1.-] | (RefSeq) Oxidoreductase HTATIP2	--	--	Chlorophyll A-B binding protein	Early light-induced protein 1, chloroplastic OS=Arabidopsis thaliana OX=3702 GN=ELIP1 PE=1 SV=1	Uncharacterized protein OS=Salvia splendens OX=180675 GN=Saspl_005779 PE=4 SV=1	S	Function unknown	hypothetical protein Saspl_005779 [Salvia splendens]
EVM0026151.1	Cellular Component: ubiquitin ligase complex (GO:0000151);; Molecular Function: molecular_function (GO:0003674);; Molecular Function: binding (GO:0005488);; Molecular Function: protein binding (GO:0005515);; Cellular Component: cellular_component (GO:0005575);; Cellular Component: intracellular (GO:0005622);; Cellular Component: obsolete cell (GO:0005623);; Cellular Component: nucleus (GO:0005634…	--	[R]	General function prediction only	Kelch motif	F-box/kelch-repeat protein At5g60570 OS=Arabidopsis thaliana OX=3702 GN=At5g60570 PE=2 SV=1	Uncharacterized protein OS=Handroanthus impetiginosus OX=429701 GN=CDL12_13317 PE=4 SV=1	S	Function unknown	hypothetical protein CDL12_13317 [Handroanthus impetiginosus]
EVM0007838.1	--	K22759|2.7e-30|rcu:8279063|K22759 coiled-coil-helix-coiled-coil-helix domain-containing protein 10 | (RefSeq) coiled-coil-helix-coiled-coil-helix domain-containing protein 10, mitochondrial	[S]	Function unknown	CHCH domain	--	CHCH domain-containing protein OS=Salvia splendens OX=180675 GN=Saspl_034758 PE=4 SV=1	S	Function unknown	hypothetical protein Saspl_034758 [Salvia splendens]
EVM0036580.1	Biological Process: reproduction (GO:0000003);; Cellular Component: ubiquitin ligase complex (GO:0000151);; Biological Process: response to acid chemical (GO:0001101);; Biological Process: activation of innate immune response (GO:0002218);; Biological Process: immune effector process (GO:0002252);; Biological Process: activation of immune response (GO:0002253);; Biological Process: immune system …	K14508|3.1e-217|sind:105159880|K14508 regulatory protein NPR1 | (RefSeq) regulatory protein NPR5-like	[R]	General function prediction only	Domain of unknown function (DUF3420)	BTB/POZ domain and ankyrin repeat-containing protein NOOT2 OS=Medicago truncatula OX=3880 GN=NOOT2 PE=2 SV=1	Regulatory protein NPR1 OS=Salvia splendens OX=180675 GN=NPR1 PE=4 SV=1	S	Function unknown	regulatory protein NPR1 [Salvia splendens]
EVM0018031.1	Molecular Function: actin binding (GO:0003779);; Cellular Component: cytoplasm (GO:0005737);; Cellular Component: Arp2/3 protein complex (GO:0005885);; Biological Process: actin filament polymerization (GO:0030041);; Biological Process: Arp2/3 complex-mediated actin nucleation (GO:0034314);;	K05758|4.0e-155|sind:105163816|K05758 actin related protein 2/3 complex, subunit 2 | (RefSeq) actin-related protein 2/3 complex subunit 2A	[Z]	Cytoskeleton	Arp2/3 complex, 34 kD subunit p34-Arc	Actin-related protein 2/3 complex subunit 2A OS=Arabidopsis thaliana OX=3702 GN=ARPC2A PE=1 SV=1	Arp2/3 complex 34 kDa subunit OS=Handroanthus impetiginosus OX=429701 GN=CDL12_03870 PE=3 SV=1	Z	Cytoskeleton	Actin-related protein Arp2/3 complex, subunit ARPC2 [Handroanthus impetiginosus]
EVM0034391.1	Molecular Function: hydrolase activity, hydrolyzing O-glycosyl compounds (GO:0004553);; Biological Process: carbohydrate metabolic process (GO:0005975);;	K19893|3.4e-127|cmos:111433399|K19893 glucan endo-1,3-beta-glucosidase 5/6 [EC:3.2.1.39] | (RefSeq) glucan endo-1,3-beta-glucosidase 6-like	--	--	Glycosyl hydrolases family 17	Glucan endo-1,3-beta-glucosidase 6 OS=Arabidopsis thaliana OX=3702 GN=At5g58090 PE=2 SV=2	Glucan endo-1,3-beta-D-glucosidase OS=Salvia splendens OX=180675 GN=Saspl_001401 PE=3 SV=1	G	Carbohydrate transport and metabolism	hypothetical protein Saspl_001401 [Salvia splendens]
EVM0014884.1	Molecular Function: catalytic activity (GO:0003824);; Biological Process: transsulfuration (GO:0019346);; Molecular Function: pyridoxal phosphate binding (GO:0030170);;	K01761|4.0e-214|sind:105156049|K01761 methionine-gamma-lyase [EC:4.4.1.11] | (RefSeq) methionine gamma-lyase	[E]	Amino acid transport and metabolism	Cys/Met metabolism PLP-dependent enzyme	Methionine gamma-lyase OS=Arabidopsis thaliana OX=3702 GN=MGL PE=1 SV=1	Uncharacterized protein OS=Salvia splendens OX=180675 GN=Saspl_022880 PE=3 SV=1	E	Amino acid transport and metabolism	hypothetical protein Saspl_022880 [Salvia splendens]
EVM0000687.1	--	K08486|1.1e-12|psom:113306450|K08486 syntaxin 1B/2/3 | (RefSeq) uncharacterized protein LOC113306450	--	--	Agenet domain	Protein AGENET DOMAIN (AGD)-CONTAINING P1 OS=Arabidopsis thaliana OX=3702 GN=AGDP1 PE=1 SV=1	Uncharacterized protein OS=Salvia splendens OX=180675 GN=Saspl_039934 PE=4 SV=1	S	Function unknown	hypothetical protein Saspl_039934 [Salvia splendens]
EVM0033430.1	Cellular Component: integral component of membrane (GO:0016021);; Biological Process: transmembrane transport (GO:0055085);;	K03452|7.5e-225|sind:105163119|K03452 magnesium/proton exchanger | (RefSeq) magnesium/proton exchanger isoform X1	[PT]	--	Sodium/calcium exchanger protein	Magnesium/proton exchanger OS=Arabidopsis halleri subsp. halleri OX=81971 GN=MHX PE=1 SV=1	Magnesium/proton exchanger OS=Salvia splendens OX=180675 GN=MHX PE=4 SV=1	--	--	magnesium/proton exchanger [Salvia splendens]
EVM0010450.1	--	--	--	--	Protein of unknown function, DUF538	--	Uncharacterized protein OS=Salvia splendens OX=180675 GN=Saspl_029433 PE=4 SV=1	S	Function unknown	hypothetical protein Saspl_029433 [Salvia splendens]
EVM0002468.1	Molecular Function: DNA binding (GO:0003677);; Molecular Function: DNA-binding transcription factor activity (GO:0003700);; Cellular Component: nucleus (GO:0005634);;	K09286|1.1e-89|sind:105174306|K09286 EREBP-like factor | (RefSeq) ethylene-responsive transcription factor ERF087-like	--	--	AP2 domain	Ethylene-responsive transcription factor ERN1 OS=Lotus japonicus OX=34305 GN=ERN1 PE=2 SV=1	AP2/ERF domain-containing protein OS=Handroanthus impetiginosus OX=429701 GN=CDL12_11121 PE=4 SV=1	K	Transcription	ethylene-responsive transcription factor ERF087-like [Sesamum indicum]
EVM0007556.1	Molecular Function: molecular_function (GO:0003674);; Molecular Function: nucleic acid binding (GO:0003676);; Molecular Function: RNA binding (GO:0003723);; Molecular Function: catalytic activity (GO:0003824);; Molecular Function: nuclease activity (GO:0004518);; Molecular Function: endonuclease activity (GO:0004519);; Molecular Function: binding (GO:0005488);; Molecular Function: protein binding…	K23541|1.1e-29|obr:102709477|K23541 Ca2+/H+ antiporter, TMEM165/GDT1 family | (RefSeq) pentatricopeptide repeat-containing protein At4g21065-like	[R]	General function prediction only	PPR repeat	Pentatricopeptide repeat-containing protein At4g19220, mitochondrial OS=Arabidopsis thaliana OX=3702 GN=PCMP-E2 PE=3 SV=2	Pentatricopeptide repeat protein OS=Salvia miltiorrhiza OX=226208 PE=2 SV=1	S	Function unknown	pentatricopeptide repeat protein [Salvia miltiorrhiza]
EVM0017213.1	Biological Process: mRNA splicing, via spliceosome (GO:0000398);; Biological Process: nuclear-transcribed mRNA catabolic process (GO:0000956);; Molecular Function: RNA binding (GO:0003723);; Cellular Component: spliceosomal complex (GO:0005681);;	K12623|1.5e-64|pavi:110761843|K12623 U6 snRNA-associated Sm-like protein LSm4 | (RefSeq) probable U6 snRNA-associated Sm-like protein LSm4	[A]	RNA processing and modification	LSM domain	Probable U6 snRNA-associated Sm-like protein LSm4 OS=Nicotiana tabacum OX=4097 PE=2 SV=1	U6 snRNA-associated Sm-like protein LSm4 OS=Salvia splendens OX=180675 GN=LSM4 PE=3 SV=1	A	RNA processing and modification	U6 snRNA-associated Sm-like protein LSm4 [Salvia splendens]
EVM0019808.1	--	--	--	--	--	--	Uncharacterized protein OS=Salvia splendens OX=180675 GN=Saspl_028008 PE=4 SV=1	--	--	hypothetical protein Saspl_028008 [Salvia splendens]
EVM0023488.1	Molecular Function: protein serine/threonine kinase activity (GO:0004674);; Molecular Function: ATP binding (GO:0005524);; Cellular Component: integral component of membrane (GO:0016021);;	K13415|0.0e+00|sind:105178311|K13415 protein brassinosteroid insensitive 1 [EC:2.7.10.1 2.7.11.1] | (RefSeq) brassinosteroid LRR receptor kinase-like	--	--	Leucine rich repeat	Systemin receptor SR160 OS=Solanum peruvianum OX=4082 PE=1 SV=1	Protein brassinosteroid insensitive 1 OS=Salvia splendens OX=180675 GN=BRI1 PE=3 SV=1	T	Signal transduction mechanisms	protein brassinosteroid insensitive 1 [Salvia splendens]
EVM0000374.1	Molecular Function: RNA binding (GO:0003723);;	K01148|1.9e-20|atr:18441817|K01148 poly(A)-specific ribonuclease [EC:3.1.13.4] | (RefSeq) uncharacterized CRM domain-containing protein At3g25440, chloroplastic isoform X2	[L]	Replication, recombination and repair	CRS1 / YhbY (CRM) domain	CRM-domain containing factor CFM2, chloroplastic OS=Arabidopsis thaliana OX=3702 GN=CFM2 PE=1 SV=1	Uncharacterized protein OS=Salvia splendens OX=180675 GN=Saspl_007664 PE=4 SV=1	L	Replication, recombination and repair	hypothetical protein Saspl_007664 [Salvia splendens]
EVM0008789.1	Cellular Component: integral component of membrane (GO:0016021);;	--	--	--	--	--	Uncharacterized protein OS=Salvia splendens OX=180675 GN=Saspl_017358 PE=4 SV=1	--	--	hypothetical protein Saspl_017358 [Salvia splendens]
EVM0001100.1	--	K06699|2.6e-22|smo:SELMODRAFT_440226|K06699 proteasome activator subunit 4 | (RefSeq) hypothetical protein	--	--	BURP domain	Polygalacturonase-1 non-catalytic subunit beta OS=Solanum lycopersicum OX=4081 GN=GP1 PE=1 SV=1	BURP domain-containing protein OS=Erythranthe guttata OX=4155 GN=MIMGU_mgv1a002927mg PE=4 SV=1	S	Function unknown	polygalacturonase-1 non-catalytic subunit beta-like [Sesamum indicum]
EVM0014080.1	--	--	--	--	Late embryogenesis abundant protein	--	LEA_2 domain-containing protein OS=Salvia splendens OX=180675 GN=Saspl_030440 PE=4 SV=1	S	Function unknown	PREDICTED: uncharacterized protein LOC105975865 [Erythranthe guttata]
EVM0027994.1	Biological Process: pseudouridine synthesis (GO:0001522);; Molecular Function: RNA binding (GO:0003723);; Molecular Function: pseudouridine synthase activity (GO:0009982);;	K06180|1.5e-13|mpp:MICPUCDRAFT_61611|K06180 23S rRNA pseudouridine1911/1915/1917 synthase [EC:5.4.99.23] | (RefSeq) hypothetical protein	[A]	RNA processing and modification	RNA pseudouridylate synthase	RNA pseudouridine synthase 1 OS=Arabidopsis thaliana OX=3702 GN=At1g56345 PE=2 SV=1	PseudoU_synth_2 domain-containing protein OS=Salvia splendens OX=180675 GN=Saspl_031538 PE=4 SV=1	A	RNA processing and modification	hypothetical protein Saspl_031538 [Salvia splendens]
EVM0015881.1	Molecular Function: glycine-tRNA ligase activity (GO:0004820);; Molecular Function: ATP binding (GO:0005524);; Cellular Component: cytoplasm (GO:0005737);; Biological Process: glycyl-tRNA aminoacylation (GO:0006426);;	K14164|0.0e+00|sind:105170262|K14164 glycyl-tRNA synthetase [EC:6.1.1.14] | (RefSeq) glycine--tRNA ligase, chloroplastic/mitochondrial 2 isoform X1	--	--	Glycyl-tRNA synthetase beta subunit	Glycine--tRNA ligase, chloroplastic/mitochondrial 2 OS=Arabidopsis thaliana OX=3702 GN=EDD1 PE=1 SV=1	Glycine--tRNA ligase OS=Salvia splendens OX=180675 GN=glyQ PE=3 SV=1	J	Translation, ribosomal structure and biogenesis	glycyl-tRNA synthetase alpha chain [Salvia splendens]
EVM0021320.1	Molecular Function: protein serine/threonine kinase activity (GO:0004674);; Molecular Function: ATP binding (GO:0005524);; Cellular Component: integral component of membrane (GO:0016021);;	K01180|1.8e-67|cmax:111487562|K01180 endo-1,3(4)-beta-glucanase [EC:3.2.1.6] | (RefSeq) uncharacterized protein LOC111487562	--	--	Malectin-like domain	Probable LRR receptor-like serine/threonine-protein kinase At1g67720 OS=Arabidopsis thaliana OX=3702 GN=At1g67720 PE=1 SV=1	Serine/threonine protein kinase OS=Handroanthus impetiginosus OX=429701 GN=CDL12_29161 PE=4 SV=1	T	Signal transduction mechanisms	Serine/threonine protein kinase [Handroanthus impetiginosus]
EVM0040264.1	--	--	--	--	BRO1-like domain	--	BRO1 domain-containing protein OS=Handroanthus impetiginosus OX=429701 GN=CDL12_18041 PE=3 SV=1	S	Function unknown	hypothetical protein CDL12_18041 [Handroanthus impetiginosus]
EVM0002880.1	Molecular Function: transferase activity, transferring acyl groups other than amino-acyl groups (GO:0016747);;	K13065|2.5e-90|sind:105172239|K13065 shikimate O-hydroxycinnamoyltransferase [EC:2.3.1.133] | (RefSeq) vinorine synthase-like	--	--	Transferase family	Stemmadenine O-acetyltransferase OS=Catharanthus roseus OX=4058 GN=SAT PE=1 SV=1	Uncharacterized protein OS=Salvia splendens OX=180675 GN=Saspl_016774 PE=3 SV=1	S	Function unknown	hypothetical protein Saspl_016774 [Salvia splendens]
EVM0023867.1	Molecular Function: kinase activity (GO:0016301);;	K13420|2.5e-62|oeu:111394322|K13420 LRR receptor-like serine/threonine-protein kinase FLS2 [EC:2.7.11.1] | (RefSeq) putative receptor-like protein kinase At3g47110 isoform X1	--	--	Leucine rich repeat	Putative receptor-like protein kinase At3g47110 OS=Arabidopsis thaliana OX=3702 GN=At3g47110 PE=3 SV=1	LRR receptor-like serine/threonine-protein kinase FLS2 OS=Salvia splendens OX=180675 GN=FLS2 PE=4 SV=1	T	Signal transduction mechanisms	LRR receptor-like serine/threonine-protein kinase FLS2 [Salvia splendens]
EVM0024292.1	--	--	--	--	--	--	uncharacterized protein LOC107826999 OS=Nicotiana tabacum OX=4097 GN=LOC107826999 PE=4 SV=1	--	--	uncharacterized protein LOC105179802 [Sesamum indicum]
EVM0024435.1	Molecular Function: RNA binding (GO:0003723);; Molecular Function: ribonuclease T2 activity (GO:0033897);;	K01166|1.4e-103|sind:105170499|K01166 ribonuclease T2 [EC:4.6.1.19] | (RefSeq) ribonuclease 2	[A]	RNA processing and modification	Ribonuclease T2 family	Ribonuclease 2 OS=Arabidopsis thaliana OX=3702 GN=RNS2 PE=2 SV=1	Uncharacterized protein OS=Salvia splendens OX=180675 GN=Saspl_036040 PE=3 SV=1	A	RNA processing and modification	hypothetical protein Saspl_036040 [Salvia splendens]
EVM0000043.1	Biological Process: RNA methylation (GO:0001510);; Molecular Function: methyltransferase activity (GO:0008168);; Biological Process: 7-methylguanosine RNA capping (GO:0009452);;	K14292|2.4e-107|sind:105169202|K14292 trimethylguanosine synthase [EC:2.1.1.-] | (RefSeq) trimethylguanosine synthase isoform X2	[R]	General function prediction only	RNA cap guanine-N2 methyltransferase	Trimethylguanosine synthase OS=Mus musculus OX=10090 GN=Tgs1 PE=1 SV=2	Trimethylguanosine synthase OS=Salvia splendens OX=180675 GN=TGS1 PE=4 SV=1	S	Function unknown	trimethylguanosine synthase [Salvia splendens]
EVM0040776.1	Cellular Component: integral component of membrane (GO:0016021);;	--	--	--	Malectin-like domain	Probable receptor-like protein kinase At5g24010 OS=Arabidopsis thaliana OX=3702 GN=At5g24010 PE=1 SV=1	Malectin_like domain-containing protein OS=Salvia splendens OX=180675 GN=Saspl_038307 PE=4 SV=1	S	Function unknown	hypothetical protein Saspl_038307 [Salvia splendens]
EVM0014779.1	Molecular Function: adenosylmethionine decarboxylase activity (GO:0004014);; Biological Process: S-adenosylmethioninamine biosynthetic process (GO:0006557);; Biological Process: spermine biosynthetic process (GO:0006597);; Biological Process: spermidine biosynthetic process (GO:0008295);;	K01611|2.5e-166|sind:105177577|K01611 S-adenosylmethionine decarboxylase [EC:4.1.1.50] | (RefSeq) S-adenosylmethionine decarboxylase proenzyme-like	[T]	Signal transduction mechanisms	Adenosylmethionine decarboxylase	S-adenosylmethionine decarboxylase proenzyme OS=Ipomoea nil OX=35883 GN=SAMDC PE=3 SV=1	S-adenosylmethionine decarboxylase proenzyme OS=Salvia splendens OX=180675 GN=speD PE=3 SV=1	H	Coenzyme transport and metabolism	S-adenosylmethionine decarboxylase [Salvia splendens]
EVM0025317.1	--	--	--	--	Protein of unknown function (DUF1677)	--	Uncharacterized protein OS=Salvia splendens OX=180675 GN=Saspl_000241 PE=4 SV=1	S	Function unknown	hypothetical protein Saspl_000241 [Salvia splendens]
EVM0030613.1	Cellular Component: ubiquitin ligase complex (GO:0000151);; Molecular Function: molecular_function (GO:0003674);; Molecular Function: binding (GO:0005488);; Molecular Function: protein binding (GO:0005515);; Cellular Component: cellular_component (GO:0005575);; Cellular Component: intracellular (GO:0005622);; Cellular Component: obsolete cell (GO:0005623);; Cellular Component: nucleus (GO:0005634…	--	[R]	General function prediction only	Kelch motif	F-box/kelch-repeat protein At3g27150 OS=Arabidopsis thaliana OX=3702 GN=At3g27150 PE=2 SV=1	Uncharacterized protein OS=Salvia splendens OX=180675 GN=Saspl_026354 PE=4 SV=1	S	Function unknown	hypothetical protein Saspl_026354 [Salvia splendens]
EVM0034229.1	--	K08857|8.1e-46|ini:109193148|K08857 NIMA (never in mitosis gene a)-related kinase 1/4/5 [EC:2.7.11.1] | (RefSeq) serine/threonine-protein kinase Nek6-like	--	--	--	--	E3 ubiquitin-protein ligase OS=Striga asiatica OX=4170 GN=STAS_01040 PE=4 SV=1	--	--	E3 ubiquitin-protein ligase [Striga asiatica]
EVM0028379.1	--	K01593|1.3e-39|mtr:MTR_7g058700|K01593 aromatic-L-amino-acid/L-tryptophan decarboxylase [EC:4.1.1.28 4.1.1.105] | (RefSeq) tyrosine/DOPA decarboxylase	--	--	Protein of unknown function (DUF674)	--	Uncharacterized protein OS=Salvia splendens OX=180675 GN=Saspl_028258 PE=4 SV=1	S	Function unknown	hypothetical protein Saspl_028258 [Salvia splendens]
EVM0008738.1	--	K14842|7.1e-139|sind:105157907|K14842 ribosome biogenesis protein NSA2 | (RefSeq) ribosome biogenesis protein NSA2 homolog	[R]	General function prediction only	Ribosomal protein S8e	Ribosome biogenesis protein NSA2 homolog OS=Dictyostelium discoideum OX=44689 GN=nsa2 PE=3 SV=1	Ribosome biogenesis protein NSA2 OS=Salvia splendens OX=180675 GN=NSA2 PE=3 SV=1	J	Translation, ribosomal structure and biogenesis	ribosome biogenesis protein NSA2 [Salvia splendens]
EVM0004330.1	--	--	--	--	Protein of unknown function (DUF740)	Protein OCTOPUS-like OS=Arabidopsis thaliana OX=3702 GN=OPSL1 PE=2 SV=1	Uncharacterized protein OS=Salvia splendens OX=180675 GN=Saspl_044169 PE=4 SV=1	S	Function unknown	hypothetical protein Saspl_044169 [Salvia splendens]
EVM0012630.1	Cellular Component: exosome (RNase complex) (GO:0000178);; Molecular Function: RNA binding (GO:0003723);; Cellular Component: integral component of membrane (GO:0016021);;	K07573|2.4e-132|sind:105161213|K07573 exosome complex component CSL4 | (RefSeq) LOW QUALITY PROTEIN: uncharacterized protein LOC105161213	--	--	Exosome component EXOSC1/CSL4	Exosome complex component csl4 OS=Schizosaccharomyces pombe (strain 972 / ATCC 24843) OX=284812 GN=csl4 PE=3 SV=2	Exosome complex component CSL4 OS=Salvia splendens OX=180675 GN=CSL4 PE=4 SV=1	--	--	exosome complex component CSL4 [Salvia splendens]
EVM0031486.1	Cellular Component: nucleus (GO:0005634);; Cellular Component: chromosome (GO:0005694);; Molecular Function: zinc ion binding (GO:0008270);; Molecular Function: histone-lysine N-methyltransferase activity (GO:0018024);;	K11420|5.4e-305|sind:105171817|K11420 [histone H3]-lysine9 N-trimethyltransferase EHMT [EC:2.1.1.355] | (RefSeq) histone-lysine N-methyltransferase family member SUVH9-like	[BK]	--	SAD/SRA domain	Histone-lysine N-methyltransferase family member SUVH9 OS=Arabidopsis thaliana OX=3702 GN=SUVH9 PE=1 SV=1	Histone-lysine N-methyltransferase SUV39H OS=Salvia splendens OX=180675 GN=SUV39H PE=4 SV=1	B	Chromatin structure and dynamics	histone-lysine N-methyltransferase SUV39H [Salvia splendens]
EVM0002115.1	--	--	--	--	--	--	Uncharacterized protein OS=Salvia splendens OX=180675 GN=Saspl_005113 PE=4 SV=1	--	--	hypothetical protein Saspl_005113 [Salvia splendens]
EVM0034169.1	Molecular Function: copper ion binding (GO:0005507);; Molecular Function: electron transfer activity (GO:0009055);; Cellular Component: chloroplast thylakoid membrane (GO:0009535);;	K02638|8.1e-41|sind:105159371|K02638 plastocyanin | (RefSeq) plastocyanin-like	--	--	Copper binding proteins, plastocyanin/azurin family	Plastocyanin, chloroplastic OS=Solanum lycopersicum OX=4081 GN=PETE PE=2 SV=1	Plastocyanin OS=Salvia splendens OX=180675 GN=petE PE=3 SV=1	C	Energy production and conversion	plastocyanin [Salvia splendens]
EVM0006728.1	Cellular Component: integral component of membrane (GO:0016021);; Molecular Function: transferase activity, transferring glycosyl groups (GO:0016757);;	--	--	--	Glycosyltransferase family 92	Glycosyltransferase family 92 protein RCOM_0530710 OS=Ricinus communis OX=3988 GN=RCOM_0699480 PE=3 SV=1	Glycosyltransferase family 92 protein OS=Salvia splendens OX=180675 GN=Saspl_045978 PE=3 SV=1	S	Function unknown	hypothetical protein Saspl_045978 [Salvia splendens]
EVM0002014.1	--	K03327|9.3e-19|oeu:111370159|K03327 multidrug resistance protein, MATE family | (RefSeq) LOW QUALITY PROTEIN: ethionine resistance-conferring protein 1-like	[R]	General function prediction only	Retrotransposon gag protein	--	uncharacterized protein LOC108995373 OS=Juglans regia OX=51240 GN=LOC108995373 PE=4 SV=1	L	Replication, recombination and repair	uncharacterized protein LOC112015077 [Quercus suber]
EVM0038070.1	Molecular Function: ATP binding (GO:0005524);; Molecular Function: transferase activity (GO:0016740);;	K10575|2.5e-92|sind:105171917|K10575 ubiquitin-conjugating enzyme E2 G1 [EC:2.3.2.23] | (RefSeq) ubiquitin-conjugating enzyme E2 7	[O]	Posttranslational modification, protein turnover, chaperones	Ubiquitin-conjugating enzyme	Ubiquitin-conjugating enzyme E2 13 OS=Arabidopsis thaliana OX=3702 GN=UBC13 PE=2 SV=1	Ubiquitin-conjugating enzyme E2 G1 OS=Salvia splendens OX=180675 GN=UBE2G1 PE=3 SV=1	O	Posttranslational modification, protein turnover, chaperones	ubiquitin-conjugating enzyme E2 G1 [Salvia splendens]
EVM0019013.1	--	K21842|0.0e+00|sind:105172430|K21842 protein EFR3 | (RefSeq) uncharacterized protein LOC105172430	[R]	General function prediction only	--	Protein SEMI-ROLLED LEAF 2 OS=Oryza sativa subsp. japonica OX=39947 GN=SRL2 PE=2 SV=1	Uncharacterized protein OS=Salvia splendens OX=180675 GN=Saspl_001792 PE=4 SV=1	S	Function unknown	hypothetical protein Saspl_001792 [Salvia splendens]
EVM0041879.1	Molecular Function: hydrolase activity, acting on ester bonds (GO:0016788);;	K10691|3.3e-38|ats:109762802|K10691 E3 ubiquitin-protein ligase UBR4 [EC:2.3.2.27] | (RefSeq) LOC109762802; auxin transport protein BIG	--	--	GDSL-like Lipase/Acylhydrolase	GDSL esterase/lipase At1g74460 OS=Arabidopsis thaliana OX=3702 GN=At1g74460 PE=2 SV=1	Lipase_GDSL domain-containing protein OS=Salvia splendens OX=180675 GN=Saspl_019798 PE=3 SV=1	I	Lipid transport and metabolism	hypothetical protein Saspl_019798 [Salvia splendens]
EVM0024357.1	Molecular Function: protein binding (GO:0005515);;	K09571|1.6e-07|smo:SELMODRAFT_110584|K09571 FK506-binding protein 4/5 [EC:5.2.1.8] | (RefSeq) hypothetical protein	[ODR]	--	PB1 domain	Protein PHOX1 OS=Arabidopsis thaliana OX=3702 GN=PHOX1 PE=1 SV=1	Uncharacterized protein OS=Salvia splendens OX=180675 GN=Saspl_008941 PE=4 SV=1	--	--	hypothetical protein Saspl_008941 [Salvia splendens]
EVM0016593.1	Molecular Function: iron ion binding (GO:0005506);; Biological Process: iron-sulfur cluster assembly (GO:0016226);; Molecular Function: iron-sulfur cluster binding (GO:0051536);;	K22074|4.2e-121|sind:105161055|K22074 NFU1 iron-sulfur cluster scaffold homolog, mitochondrial | (RefSeq) nifU-like protein 4, mitochondrial	[O]	Posttranslational modification, protein turnover, chaperones	Scaffold protein Nfu/NifU N terminal	NifU-like protein 4, mitochondrial OS=Arabidopsis thaliana OX=3702 GN=NIFU4 PE=2 SV=1	Nfu_N domain-containing protein OS=Salvia splendens OX=180675 GN=Saspl_003925 PE=3 SV=1	O	Posttranslational modification, protein turnover, chaperones	hypothetical protein Saspl_003925 [Salvia splendens]
EVM0018388.1	--	--	--	--	Unc-13 homolog	Protein unc-13 homolog OS=Arabidopsis thaliana OX=3702 GN=PATROL1 PE=2 SV=1	Uncharacterized protein OS=Salvia splendens OX=180675 GN=Saspl_000206 PE=4 SV=1	S	Function unknown	hypothetical protein Saspl_000206 [Salvia splendens]
EVM0044709.2	Molecular Function: protein binding (GO:0005515);; Cellular Component: cellular_component (GO:0005575);; Cellular Component: intracellular (GO:0005622);; Cellular Component: obsolete cell (GO:0005623);; Cellular Component: cytoplasm (GO:0005737);; Biological Process: regulation of transcription, DNA-templated (GO:0006355);; Biological Process: biological_process (GO:0008150);; Cellular Component:…	K11684|1.3e-36|ccaj:109799304|K11684 bromodomain-containing factor 1 | (RefSeq) transcription factor GTE4-like	[K]	Transcription	Bromodomain	Transcription factor GTE8 OS=Arabidopsis thaliana OX=3702 GN=GTE8 PE=2 SV=2	Uncharacterized protein OS=Salvia splendens OX=180675 GN=Saspl_029638 PE=4 SV=1	K	Transcription	hypothetical protein Saspl_029638 [Salvia splendens]
EVM0004070.1	Molecular Function: aspartic-type endopeptidase activity (GO:0004190);; Cellular Component: integral component of membrane (GO:0016021);; Biological Process: protein processing (GO:0016485);; Molecular Function: lyase activity (GO:0016829);;	K04505|1.1e-178|sind:105158005|K04505 presenilin 1 [EC:3.4.23.-] | (RefSeq) presenilin-like protein At2g29900	[T]	Signal transduction mechanisms	Presenilin	Presenilin-like protein At2g29900 OS=Arabidopsis thaliana OX=3702 GN=At2g29900 PE=2 SV=1	Cysteine desulfurase / selenocysteine lyase OS=Salvia splendens OX=180675 GN=sufS PE=3 SV=1	T	Signal transduction mechanisms	cysteine desulfurase / selenocysteine lyase [Salvia splendens]
EVM0022488.1	Molecular Function: zinc ion binding (GO:0008270);;	K17604|6.3e-124|zju:107411697|K17604 zinc finger SWIM domain-containing protein 3 | (RefSeq) uncharacterized protein LOC107411697 isoform X1	--	--	MuDR family transposase	--	SWIM-type domain-containing protein OS=Salvia splendens OX=180675 GN=Saspl_024984 PE=4 SV=1	--	--	hypothetical protein Saspl_024984 [Salvia splendens]
EVM0041293.1	--	K03686|8.7e-14|cpap:110817764|K03686 molecular chaperone DnaJ | (RefSeq) chaperone protein dnaJ GFA2, mitochondrial isoform X1	[O]	Posttranslational modification, protein turnover, chaperones	X-domain of DnaJ-containing	Chaperone protein dnaJ 10 OS=Arabidopsis thaliana OX=3702 GN=ATJ10 PE=2 SV=2	Molecular chaperone DnaJ OS=Salvia splendens OX=180675 GN=dnaJ PE=4 SV=1	O	Posttranslational modification, protein turnover, chaperones	molecular chaperone DnaJ [Salvia splendens]
EVM0044602.1	Molecular Function: protein serine/threonine kinase activity (GO:0004674);; Molecular Function: ATP binding (GO:0005524);; Cellular Component: plasma membrane (GO:0005886);; Biological Process: protein phosphorylation (GO:0006468);; Biological Process: cell surface receptor signaling pathway (GO:0007166);; Cellular Component: integral component of membrane (GO:0016021);; Molecular Function: polys…	--	[T]	Signal transduction mechanisms	--	Putative wall-associated receptor kinase-like 13 OS=Arabidopsis thaliana OX=3702 GN=WAKL13 PE=3 SV=1	Protein kinase domain-containing protein OS=Glycine max OX=3847 GN=100785674 PE=4 SV=1	T	Signal transduction mechanisms	Wall-associated receptor kinase 5 [Glycine soja]
EVM0010978.1	--	K13172|4.8e-14|cmos:111450450|K13172 serine/arginine repetitive matrix protein 2 | (RefSeq) uncharacterized protein LOC111450450 isoform X1	--	--	QWRF family	QWRF motif-containing protein 3 OS=Arabidopsis thaliana OX=3702 GN=QWRF3 PE=2 SV=1	Uncharacterized protein OS=Salvia splendens OX=180675 GN=Saspl_000597 PE=3 SV=1	S	Function unknown	hypothetical protein Saspl_000597 [Salvia splendens]
EVM0017918.1	Molecular Function: molecular_function (GO:0003674);; Molecular Function: binding (GO:0005488);; Cellular Component: cellular_component (GO:0005575);; Cellular Component: obsolete cell (GO:0005623);; Cellular Component: plasma membrane (GO:0005886);; Biological Process: transport (GO:0006810);; Biological Process: lipid transport (GO:0006869);; Biological Process: multicellular organism developme…	--	--	--	Probable lipid transfer	Xylogen-like protein 11 OS=Arabidopsis thaliana OX=3702 GN=XYP11 PE=2 SV=2	AAI domain-containing protein OS=Handroanthus impetiginosus OX=429701 GN=CDL12_02350 PE=4 SV=1	S	Function unknown	hypothetical protein CDL12_02350 [Handroanthus impetiginosus]
EVM0026398.1	Molecular Function: ARF guanyl-nucleotide exchange factor activity (GO:0005086);; Biological Process: regulation of ARF protein signal transduction (GO:0032012);;	K18442|0.0e+00|sind:105171444|K18442 brefeldin A-inhibited guanine nucleotide-exchange protein | (RefSeq) brefeldin A-inhibited guanine nucleotide-exchange protein 2	[U]	Intracellular trafficking, secretion, and vesicular transport	Sec7 domain	Brefeldin A-inhibited guanine nucleotide-exchange protein 2 OS=Arabidopsis thaliana OX=3702 GN=BIG2 PE=2 SV=1	Brefeldin A-inhibited guanine nucleotide-exchange protein OS=Salvia splendens OX=180675 GN=ARFGEF PE=4 SV=1	U	Intracellular trafficking, secretion, and vesicular transport	brefeldin A-inhibited guanine nucleotide-exchange protein [Salvia splendens]
EVM0019729.1	Molecular Function: DNA-binding transcription factor activity (GO:0003700);; Cellular Component: nucleus (GO:0005634);; Molecular Function: sequence-specific DNA binding (GO:0043565);;	K13424|4.4e-114|sind:105161503|K13424 WRKY transcription factor 33 | (RefSeq) LOW QUALITY PROTEIN: probable WRKY transcription factor 33	--	--	WRKY DNA -binding domain	Probable WRKY transcription factor 33 OS=Arabidopsis thaliana OX=3702 GN=WRKY33 PE=1 SV=2	WRKY protein OS=Salvia miltiorrhiza OX=226208 GN=WRKY39 PE=2 SV=1	K	Transcription	WRKY protein [Salvia miltiorrhiza]
EVM0034968.1	Molecular Function: catalytic activity (GO:0003824);;	K06118|2.6e-243|sind:105176996|K06118 UDP-sulfoquinovose synthase [EC:3.13.1.1] | (RefSeq) UDP-sulfoquinovose synthase, chloroplastic isoform X1	[M]	Cell wall/membrane/envelope biogenesis	NAD dependent epimerase/dehydratase family	UDP-sulfoquinovose synthase, chloroplastic OS=Spinacia oleracea OX=3562 GN=SQD1 PE=1 SV=1	UDP-sulfoquinovose synthase OS=Salvia splendens OX=180675 GN=SQD1 PE=4 SV=1	M	Cell wall/membrane/envelope biogenesis	UDP-sulfoquinovose synthase [Salvia splendens]
EVM0005038.1	--	--	--	--	PDDEXK-like family of unknown function	--	Uncharacterized protein OS=Salvia splendens OX=180675 GN=Saspl_052532 PE=4 SV=1	S	Function unknown	hypothetical protein Saspl_052532 [Salvia splendens]
EVM0017867.1	Cellular Component: spindle (GO:0005819);; Cellular Component: microtubule (GO:0005874);; Biological Process: activation of protein kinase activity (GO:0032147);; Biological Process: regulation of mitotic spindle organization (GO:0060236);;	K16812|1.6e-14|cann:107852669|K16812 targeting protein for Xklp2 | (RefSeq) protein TPX2-like	--	--	Targeting protein for Xklp2 (TPX2) domain	Protein TPX2 OS=Arabidopsis thaliana OX=3702 GN=TPX2 PE=1 SV=1	TPX2 domain-containing protein OS=Handroanthus impetiginosus OX=429701 GN=CDL12_11710 PE=3 SV=1	S	Function unknown	uncharacterized protein LOC105167639 isoform X1 [Sesamum indicum]
EVM0021178.1	Molecular Function: ATP transmembrane transporter activity (GO:0005347);; Molecular Function: calcium ion binding (GO:0005509);; Cellular Component: integral component of membrane (GO:0016021);;	K14684|2.7e-216|sind:105166879|K14684 solute carrier family 25 (mitochondrial phosphate transporter), member 23/24/25/41 | (RefSeq) calcium-binding mitochondrial carrier protein SCaMC-1-A isoform X1	[F]	Nucleotide transport and metabolism	Mitochondrial carrier protein	Calcium-dependent mitochondrial ATP-magnesium/phosphate carrier protein 2 OS=Arabidopsis thaliana OX=3702 GN=APC2 PE=1 SV=1	Solute carrier family 25 (Mitochondrial phosphate transporter), member 23/24/25/41 OS=Salvia splendens OX=180675 GN=SLC25A23S PE=3 SV=1	C	Energy production and conversion	solute carrier family 25 (mitochondrial phosphate transporter), member 23/24/25/41 [Salvia splendens]
EVM0013914.1	Molecular Function: methyltransferase activity (GO:0008168);; Biological Process: methylation (GO:0032259);; Molecular Function: metal ion binding (GO:0046872);;	K00547|6.1e-157|sind:105163294|K00547 homocysteine S-methyltransferase [EC:2.1.1.10] | (RefSeq) LOW QUALITY PROTEIN: homocysteine S-methyltransferase 2	[E]	Amino acid transport and metabolism	Homocysteine S-methyltransferase	Selenocysteine methyltransferase OS=Astragalus bisulcatus OX=20406 GN=SMTA PE=1 SV=1	Homocysteine S-methyltransferase OS=Salvia splendens OX=180675 GN=mmuM PE=4 SV=1	E	Amino acid transport and metabolism	homocysteine S-methyltransferase [Salvia splendens]
EVM0021368.1	Molecular Function: ATP transmembrane transporter activity (GO:0005347);; Cellular Component: integral component of membrane (GO:0016021);;	K15104|1.4e-149|sind:105178259|K15104 solute carrier family 25 (mitochondrial oxoglutarate transporter), member 11 | (RefSeq) mitochondrial uncoupling protein 5-like isoform X1	[C]	Energy production and conversion	Mitochondrial carrier protein	Mitochondrial uncoupling protein 5 OS=Arabidopsis thaliana OX=3702 GN=PUMP5 PE=2 SV=1	Solute carrier family 25 (Mitochondrial uncoupling protein), member 8/9 OS=Salvia splendens OX=180675 GN=UCP2_3 PE=3 SV=1	C	Energy production and conversion	solute carrier family 25 (mitochondrial uncoupling protein), member 8/9 [Salvia splendens]
EVM0003003.1	Molecular Function: cysteine-type peptidase activity (GO:0008234);;	K16292|3.4e-88|zju:107418255|K16292 KDEL-tailed cysteine endopeptidase [EC:3.4.22.-] | (RefSeq) vignain	[O]	Posttranslational modification, protein turnover, chaperones	Papain family cysteine protease	Probable cysteine protease RD21B OS=Arabidopsis thaliana OX=3702 GN=RD21B PE=1 SV=1	Uncharacterized protein OS=Salvia splendens OX=180675 GN=Saspl_028161 PE=3 SV=1	O	Posttranslational modification, protein turnover, chaperones	hypothetical protein Saspl_028161 [Salvia splendens]
EVM0040958.1	Molecular Function: polygalacturonase activity (GO:0004650);; Biological Process: carbohydrate metabolic process (GO:0005975);;	K01184|8.3e-29|crb:17882573|K01184 polygalacturonase [EC:3.2.1.15] | (RefSeq) probable polygalacturonase At3g15720	--	--	Glycosyl hydrolases family 28	Probable polygalacturonase OS=Vitis vinifera OX=29760 GN=GSVIVT00026920001 PE=1 SV=1	Pectate_lyase_3 domain-containing protein OS=Salvia splendens OX=180675 GN=Saspl_023968 PE=3 SV=1	G	Carbohydrate transport and metabolism	hypothetical protein Saspl_023968 [Salvia splendens]
EVM0003419.1	Molecular Function: monooxygenase activity (GO:0004497);; Molecular Function: iron ion binding (GO:0005506);; Molecular Function: oxidoreductase activity, acting on paired donors, with incorporation or reduction of molecular oxygen (GO:0016705);; Molecular Function: heme binding (GO:0020037);;	K20617|4.1e-132|lja:Lj3g3v1475790.2|K20617 cytochrome P450 family 71 subfamily A | (RefSeq) Lj3g3v1475790.2; -	[Q]	Secondary metabolites biosynthesis, transport and catabolism	Cytochrome P450	Cytochrome P450 71A1 OS=Persea americana OX=3435 GN=CYP71A1 PE=1 SV=2	Cytochrome P450 CYP71AT85 OS=Plectranthus barbatus OX=41228 PE=2 SV=1	Q	Secondary metabolites biosynthesis, transport and catabolism	cytochrome P450 CYP71AT85 [Plectranthus barbatus]
EVM0025699.1	Molecular Function: hydrolase activity, hydrolyzing O-glycosyl compounds (GO:0004553);; Biological Process: carbohydrate metabolic process (GO:0005975);; Cellular Component: integral component of membrane (GO:0016021);;	K15429|5.1e-66|pvu:PHAVU_003G176600g|K15429 tRNA (guanine37-N1)-methyltransferase [EC:2.1.1.228] | (RefSeq) hypothetical protein	--	--	Glycosyl hydrolases family 17	Glucan endo-1,3-beta-glucosidase 8 OS=Arabidopsis thaliana OX=3702 GN=At1g64760 PE=2 SV=2	Glucan endo-1,3-beta-D-glucosidase OS=Salvia splendens OX=180675 GN=Saspl_028017 PE=3 SV=1	--	--	hypothetical protein Saspl_028017 [Salvia splendens]
EVM0014659.1	Molecular Function: metalloendopeptidase activity (GO:0004222);; Molecular Function: ATP binding (GO:0005524);; Molecular Function: zinc ion binding (GO:0008270);; Cellular Component: integral component of membrane (GO:0016021);; Biological Process: cell division (GO:0051301);;	K03798|0.0e+00|sind:105164013|K03798 cell division protease FtsH [EC:3.4.24.-] | (RefSeq) ATP-dependent zinc metalloprotease FTSH 7, chloroplastic	[O]	Posttranslational modification, protein turnover, chaperones	ATPase family associated with various cellular activities (AAA)	ATP-dependent zinc metalloprotease FTSH 7, chloroplastic OS=Arabidopsis thaliana OX=3702 GN=FTSH7 PE=2 SV=1	Cell division protease FtsH OS=Salvia splendens OX=180675 GN=ftsH PE=3 SV=1	O	Posttranslational modification, protein turnover, chaperones	cell division protease FtsH [Salvia splendens]
EVM0007682.1	Biological Process: lipid transport (GO:0006869);; Molecular Function: lipid binding (GO:0008289);; Cellular Component: integral component of membrane (GO:0016021);;	--	[R]	General function prediction only	--	Synaptotagmin-5 OS=Arabidopsis thaliana OX=3702 GN=SYT5 PE=2 SV=1	C2 domain, Synaptotagmin-like mitochondrial-lipid-binding domain protein OS=Artemisia annua OX=35608 GN=CTI12_AA124670 PE=4 SV=1	M	Cell wall/membrane/envelope biogenesis	C2 domain, Synaptotagmin-like mitochondrial-lipid-binding domain protein [Artemisia annua]
EVM0020736.1	Molecular Function: structural constituent of ribosome (GO:0003735);; Cellular Component: ribosome (GO:0005840);; Biological Process: translation (GO:0006412);;	--	--	--	--	--	Ribosomal_L2_C domain-containing protein OS=Camellia sinensis var. sinensis OX=542762 GN=TEA_004512 PE=4 SV=1	--	--	hypothetical protein TEA_004512 [Camellia sinensis var. sinensis]
EVM0019129.1	Cellular Component: plasma membrane (GO:0005886);; Cellular Component: integral component of membrane (GO:0016021);; Biological Process: transmembrane transport (GO:0055085);;	K22048|0.0e+00|sind:105165951|K22048 mechanosensitive ion channel protein 4/5/6/7/8/9/10 | (RefSeq) mechanosensitive ion channel protein 8	[M]	Cell wall/membrane/envelope biogenesis	Mechanosensitive ion channel	Mechanosensitive ion channel protein 8 OS=Arabidopsis thaliana OX=3702 GN=MSL8 PE=2 SV=2	Mechanosensitive ion channel protein OS=Salvia splendens OX=180675 GN=Saspl_037523 PE=3 SV=1	M	Cell wall/membrane/envelope biogenesis	hypothetical protein Saspl_037523 [Salvia splendens]
EVM0023451.1	Molecular Function: protein binding (GO:0005515);;	K10523|1.4e-197|oeu:111412310|K10523 speckle-type POZ protein | (RefSeq) BTB/POZ and MATH domain-containing protein 4	[DR]	--	BTB/POZ domain	BTB/POZ and MATH domain-containing protein 4 OS=Arabidopsis thaliana OX=3702 GN=BPM4 PE=1 SV=1	Speckle-type POZ protein OS=Salvia splendens OX=180675 GN=SPOP PE=4 SV=1	D	Cell cycle control, cell division, chromosome partitioning	speckle-type POZ protein [Salvia splendens]
EVM0000409.1	Molecular Function: electron transfer activity (GO:0009055);;	--	--	--	Plastocyanin-like domain	--	Phytocyanin domain-containing protein OS=Salvia splendens OX=180675 GN=Saspl_035219 PE=4 SV=1	--	--	hypothetical protein Saspl_029942 [Salvia splendens]
EVM0039231.1	Cellular Component: integral component of membrane (GO:0016021);;	--	--	--	--	--	Uncharacterized protein OS=Salvia splendens OX=180675 GN=Saspl_001057 PE=4 SV=1	--	--	hypothetical protein Saspl_001057 [Salvia splendens]
EVM0038541.1	Biological Process: phosphorelay signal transduction system (GO:0000160);;	K14490|3.6e-55|sind:105164722|K14490 histidine-containing phosphotransfer peotein | (RefSeq) histidine-containing phosphotransfer protein 4-like isoform X1	[T]	Signal transduction mechanisms	Hpt domain	Pseudo histidine-containing phosphotransfer protein 5 OS=Oryza sativa subsp. japonica OX=39947 GN=PHP5 PE=2 SV=1	Histidine-containing phosphotransfer peotein OS=Salvia splendens OX=180675 GN=AHP PE=4 SV=1	T	Signal transduction mechanisms	histidine-containing phosphotransfer peotein [Salvia splendens]
EVM0003515.1	--	--	--	--	--	--	Uncharacterized protein (Fragment) OS=Cephalotus follicularis OX=3775 GN=CFOL_v3_23479 PE=4 SV=1	--	--	LOW QUALITY PROTEIN: hypothetical protein CFOL_v3_23479, partial [Cephalotus follicularis]
EVM0033726.1	--	K14496|2.2e-57|sind:105173573|K14496 abscisic acid receptor PYR/PYL family | (RefSeq) abscisic acid receptor PYL9	--	--	Polyketide cyclase / dehydrase and lipid transport	Abscisic acid receptor PYL3 OS=Oryza sativa subsp. japonica OX=39947 GN=PYL3 PE=1 SV=1	Abscisic acid receptor PYR/PYL family OS=Salvia splendens OX=180675 GN=PYL PE=3 SV=1	S	Function unknown	abscisic acid receptor PYR/PYL family [Salvia splendens]
EVM0004975.1	Molecular Function: catalytic activity (GO:0003824);; Cellular Component: integral component of membrane (GO:0016021);;	--	[R]	General function prediction only	Alpha/beta hydrolase family	Uncharacterized hydrolase YugF OS=Bacillus subtilis (strain 168) OX=224308 GN=yugF PE=3 SV=1	AB hydrolase-1 domain-containing protein OS=Salvia splendens OX=180675 GN=Saspl_004496 PE=4 SV=1	S	Function unknown	hypothetical protein Saspl_004496 [Salvia splendens]
EVM0036337.1	Cellular Component: membrane (GO:0016020);;	K02221|4.4e-85|sind:105164607|K02221 YggT family protein | (RefSeq) ylmG homolog protein 2, chloroplastic	--	--	YGGT family	YlmG homolog protein 2, chloroplastic OS=Arabidopsis thaliana OX=3702 GN=YLMG2 PE=2 SV=1	Uncharacterized protein OS=Handroanthus impetiginosus OX=429701 GN=CDL12_03297 PE=4 SV=1	S	Function unknown	hypothetical protein CDL12_03297 [Handroanthus impetiginosus]
EVM0025417.1	Molecular Function: nuclease activity (GO:0004518);; Cellular Component: cytoplasm (GO:0005737);; Cellular Component: RISC complex (GO:0016442);; Biological Process: gene silencing by RNA (GO:0031047);;	--	[K]	Transcription	Staphylococcal nuclease homologue	Ribonuclease TUDOR 1 OS=Arabidopsis thaliana OX=3702 GN=TSN1 PE=1 SV=1	Ribonuclease OS=Salvia splendens OX=180675 GN=Saspl_046501 PE=4 SV=1	K	Transcription	hypothetical protein Saspl_046501 [Salvia splendens]
EVM0034204.1	Biological Process: biological_process (GO:0008150);; Biological Process: anatomical structure morphogenesis (GO:0009653);; Biological Process: organ boundary specification between lateral organs and the meristem (GO:0010199);; Biological Process: developmental process (GO:0032502);; Biological Process: anatomical structure formation involved in morphogenesis (GO:0048646);; Biological Process: an…	K21994|1.7e-30|thj:104817250|K21994 LOB domain-containing protein 18 | (RefSeq) LOB domain-containing protein 18-like isoform X1	--	--	Lateral organ boundaries (LOB) domain	Protein LATERAL ORGAN BOUNDARIES OS=Arabidopsis thaliana OX=3702 GN=LOB PE=1 SV=1	LOB domain-containing protein OS=Salvia splendens OX=180675 GN=Saspl_014935 PE=3 SV=1	S	Function unknown	hypothetical protein Saspl_014935 [Salvia splendens]
EVM0045496.1	Biological Process: glucose metabolic process (GO:0006006);; Molecular Function: oxidoreductase activity, acting on the aldehyde or oxo group of donors, NAD or NADP as acceptor (GO:0016620);; Molecular Function: NADP binding (GO:0050661);; Molecular Function: NAD binding (GO:0051287);;	K05298|6.8e-238|sind:105158872|K05298 glyceraldehyde-3-phosphate dehydrogenase (NADP+) (phosphorylating) [EC:1.2.1.13] | (RefSeq) glyceraldehyde-3-phosphate dehydrogenase B, chloroplastic	[G]	Carbohydrate transport and metabolism	Glyceraldehyde 3-phosphate dehydrogenase, C-terminal domain	Glyceraldehyde-3-phosphate dehydrogenase B, chloroplastic OS=Pisum sativum OX=3888 GN=GAPB PE=1 SV=2	Glyceraldehyde-3-phosphate dehydrogenase OS=Salvia splendens OX=180675 GN=GAPA PE=3 SV=1	G	Carbohydrate transport and metabolism	glyceraldehyde-3-phosphate dehydrogenase (NADP+) (phosphorylating) [Salvia splendens]
EVM0018326.1	Molecular Function: calcium ion binding (GO:0005509);; Biological Process: calcium-mediated signaling (GO:0019722);;	K13448|3.5e-57|sind:105171604|K13448 calcium-binding protein CML | (RefSeq) calmodulin-like protein 11	[T]	Signal transduction mechanisms	EF hand	Calmodulin-like protein 11 OS=Arabidopsis thaliana OX=3702 GN=CML11 PE=2 SV=1	Calmodulin OS=Salvia splendens OX=180675 GN=CALM PE=3 SV=1	T	Signal transduction mechanisms	calmodulin [Salvia splendens]
EVM0002187.1	Molecular Function: DNA binding (GO:0003677);; Cellular Component: nucleus (GO:0005634);;	K09422|5.5e-96|sind:105171783|K09422 transcription factor MYB, plant | (RefSeq) myb-related protein Myb4	[K]	Transcription	Myb-like DNA-binding domain	Transcription factor MYB4 OS=Oryza sativa subsp. japonica OX=39947 GN=MYB4 PE=2 SV=2	MYB-related transcription factor OS=Salvia miltiorrhiza OX=226208 GN=MYB33 PE=2 SV=1	K	Transcription	MYB-related transcription factor [Salvia miltiorrhiza]
EVM0010671.1	--	--	--	--	--	--	Uncharacterized protein OS=Salvia splendens OX=180675 GN=Saspl_031499 PE=4 SV=1	S	Function unknown	hypothetical protein Saspl_031499 [Salvia splendens]
EVM0015081.1	Molecular Function: nucleic acid binding (GO:0003676);;	--	--	--	Alba	Uncharacterized protein At2g34160 OS=Arabidopsis thaliana OX=3702 GN=At2g34160 PE=1 SV=1	Alba domain-containing protein OS=Salvia splendens OX=180675 GN=Saspl_004484 PE=4 SV=1	S	Function unknown	hypothetical protein Saspl_004484 [Salvia splendens]
EVM0043514.1	--	--	--	--	--	--	Uncharacterized protein OS=Salvia splendens OX=180675 GN=Saspl_000054 PE=4 SV=1	--	--	hypothetical protein Saspl_000054 [Salvia splendens]
EVM0042485.1	Molecular Function: zinc ion binding (GO:0008270);;	K17604|0.0e+00|sind:105172465|K17604 zinc finger SWIM domain-containing protein 3 | (RefSeq) uncharacterized protein LOC105172465	--	--	MuDR family transposase	--	Zinc finger SWIM domain-containing protein 3 OS=Salvia splendens OX=180675 GN=ZSWIM3 PE=4 SV=1	S	Function unknown	zinc finger SWIM domain-containing protein 3 [Salvia splendens]
EVM0035784.1	Molecular Function: structural constituent of ribosome (GO:0003735);; Biological Process: translation (GO:0006412);; Cellular Component: large ribosomal subunit (GO:0015934);;	K02900|1.1e-75|thj:104809056|K02900 large subunit ribosomal protein L27Ae | (RefSeq) 60S ribosomal protein L27a-3-like	[J]	Translation, ribosomal structure and biogenesis	Ribosomal proteins 50S-L15, 50S-L18e, 60S-L27A	60S ribosomal protein L27a-3 OS=Arabidopsis thaliana OX=3702 GN=RPL27AC PE=2 SV=2	Large subunit ribosomal protein L27Ae OS=Salvia splendens OX=180675 GN=RP-L27Ae PE=3 SV=1	J	Translation, ribosomal structure and biogenesis	large subunit ribosomal protein L27Ae [Salvia splendens]
EVM0022239.1	Cellular Component: integral component of membrane (GO:0016021);;	K15378|8.4e-284|sind:105159940|K15378 solute carrier family 45, member 1/2/4 | (RefSeq) sucrose transport protein SUC3 isoform X1	[G]	Carbohydrate transport and metabolism	MFS/sugar transport protein	Sucrose transport protein SUC3 OS=Arabidopsis thaliana OX=3702 GN=SUC3 PE=1 SV=1	Solute carrier family 45, member 1/2/4 OS=Salvia splendens OX=180675 GN=SLC45A1_2_4 PE=3 SV=1	G	Carbohydrate transport and metabolism	solute carrier family 45, member 1/2/4 [Salvia splendens]
EVM0043213.1	Biological Process: phloem development (GO:0010088);;	--	--	--	Sieve element occlusion N-terminus	Protein SIEVE ELEMENT OCCLUSION B OS=Arabidopsis thaliana OX=3702 GN=SEOB PE=1 SV=1	Uncharacterized protein OS=Salvia splendens OX=180675 GN=Saspl_011412 PE=4 SV=1	S	Function unknown	hypothetical protein Saspl_011412 [Salvia splendens]
EVM0002120.1	--	--	--	--	Domain of unknown function (DUF4283)	--	Uncharacterized protein OS=Glycine soja OX=3848 GN=D0Y65_035444 PE=4 SV=1	S	Function unknown	hypothetical protein D0Y65_035444 [Glycine soja]
EVM0042661.1	--	--	--	--	Protease inhibitor/seed storage/LTP family	--	AAI domain-containing protein OS=Salvia splendens OX=180675 GN=Saspl_033125 PE=4 SV=1	S	Function unknown	hypothetical protein Saspl_033125 [Salvia splendens]
EVM0027350.1	Molecular Function: microtubule motor activity (GO:0003777);; Molecular Function: ATP binding (GO:0005524);; Biological Process: microtubule-based movement (GO:0007018);; Molecular Function: microtubule binding (GO:0008017);;	K10400|0.0e+00|sind:105166475|K10400 kinesin family member 15 | (RefSeq) kinesin-like protein KIN-12B	--	--	Kinesin motor domain	Kinesin-like protein KIN-12B OS=Arabidopsis thaliana OX=3702 GN=KIN12B PE=1 SV=1	Kinesin family member 15 OS=Salvia splendens OX=180675 GN=KIF15 PE=3 SV=1	Z	Cytoskeleton	kinesin family member 15 [Salvia splendens]
EVM0042138.1	Biological Process: protein transport (GO:0015031);;	K19476|1.3e-221|sind:105161819|K19476 vacuolar protein sorting-associated protein IST1 | (RefSeq) uncharacterized protein LOC105161819 isoform X3	[Z]	Cytoskeleton	Regulator of Vps4 activity in the MVB pathway	IST1-like protein OS=Dictyostelium discoideum OX=44689 GN=DDB_G0289029 PE=3 SV=1	Uncharacterized protein OS=Salvia splendens OX=180675 GN=Saspl_042367 PE=3 SV=1	Z	Cytoskeleton	hypothetical protein Saspl_042367 [Salvia splendens]
EVM0001372.1	Biological Process: vacuolar transport (GO:0007034);;	K12192|2.3e-84|sind:105165661|K12192 charged multivesicular body protein 2B | (RefSeq) vacuolar protein sorting-associated protein 2 homolog 3	[U]	Intracellular trafficking, secretion, and vesicular transport	Snf7	Vacuolar protein sorting-associated protein 2 homolog 3 OS=Arabidopsis thaliana OX=3702 GN=VPS2.3 PE=2 SV=1	Vacuolar protein sorting-associated protein 23 OS=Dorcoceras hygrometricum OX=472368 GN=F511_31386 PE=4 SV=1	U	Intracellular trafficking, secretion, and vesicular transport	vacuolar protein sorting-associated protein 23 [Dorcoceras hygrometricum]
EVM0041927.1	--	--	--	--	BAT2 N-terminus	Protein MODIFIER OF SNC1 1 OS=Arabidopsis thaliana OX=3702 GN=MOS1 PE=1 SV=2	Uncharacterized protein OS=Salvia splendens OX=180675 GN=Saspl_025911 PE=4 SV=1	S	Function unknown	hypothetical protein Saspl_025911 [Salvia splendens]
EVM0035196.1	Biological Process: stomatal complex development (GO:0010374);;	--	--	--	Epidermal patterning factor proteins	EPIDERMAL PATTERNING FACTOR-like protein 5 OS=Arabidopsis thaliana OX=3702 GN=EPFL5 PE=1 SV=1	Epidermal patterning factor-like protein OS=Striga asiatica OX=4170 GN=STAS_10452 PE=3 SV=1	S	Function unknown	EPIDERMAL PATTERNING FACTOR-like protein 4 [Olea europaea var. sylvestris]
EVM0014182.1	Molecular Function: structural constituent of ribosome (GO:0003735);; Biological Process: translation (GO:0006412);; Cellular Component: small ribosomal subunit (GO:0015935);; Molecular Function: uridylyltransferase activity (GO:0070569);;	K00963|6.6e-206|sind:105168361|K00963 UTP--glucose-1-phosphate uridylyltransferase [EC:2.7.7.9] | (RefSeq) UTP--glucose-1-phosphate uridylyltransferase	[G]	Carbohydrate transport and metabolism	UTP--glucose-1-phosphate uridylyltransferase	UTP--glucose-1-phosphate uridylyltransferase OS=Solanum tuberosum OX=4113 PE=1 SV=3	UTP--glucose-1-phosphate uridylyltransferase OS=Salvia splendens OX=180675 GN=UGP2 PE=3 SV=1	--	--	UTP--glucose-1-phosphate uridylyltransferase [Salvia splendens]
EVM0005208.1	Molecular Function: ADP binding (GO:0043531);;	K13459|6.4e-185|oeu:111397316|K13459 disease resistance protein RPS2 | (RefSeq) probable disease resistance protein At4g27220	[T]	Signal transduction mechanisms	NB-ARC domain	Probable disease resistance protein At4g27220 OS=Arabidopsis thaliana OX=3702 GN=At4g27220 PE=2 SV=1	AAA domain-containing protein OS=Salvia splendens OX=180675 GN=Saspl_045104 PE=4 SV=1	T	Signal transduction mechanisms	hypothetical protein Saspl_045104 [Salvia splendens]
EVM0037127.1	--	--	--	--	--	IQ domain-containing protein IQM3 OS=Arabidopsis thaliana OX=3702 GN=IQM3 PE=2 SV=1	Uncharacterized protein OS=Salvia splendens OX=180675 GN=Saspl_048970 PE=4 SV=1	--	--	hypothetical protein Saspl_048970 [Salvia splendens]
EVM0012482.1	Molecular Function: zinc ion binding (GO:0008270);;	--	--	--	--	--	SWIM-type domain-containing protein OS=Salvia splendens OX=180675 GN=Saspl_039417 PE=4 SV=1	--	--	hypothetical protein Saspl_001913 [Salvia splendens]
EVM0032690.1	Molecular Function: molecular_function (GO:0003674);; Molecular Function: catalytic activity (GO:0003824);; Molecular Function: GTPase activity (GO:0003924);; Molecular Function: transmembrane signaling receptor activity (GO:0004888);; Molecular Function: G protein-coupled receptor activity (GO:0004930);; Molecular Function: binding (GO:0005488);; Molecular Function: protein binding (GO:0005515);…	--	--	--	Translocase of chloroplast 159/132, membrane anchor domain	Translocase of chloroplast 159, chloroplastic OS=Arabidopsis thaliana OX=3702 GN=TOC159 PE=1 SV=1	Small monomeric GTPase OS=Handroanthus impetiginosus OX=429701 GN=CDL12_22733 PE=4 SV=1	S	Function unknown	Small monomeric GTPase [Handroanthus impetiginosus]
EVM0009862.1	Molecular Function: monooxygenase activity (GO:0004497);; Molecular Function: iron ion binding (GO:0005506);; Molecular Function: oxidoreductase activity, acting on paired donors, with incorporation or reduction of molecular oxygen (GO:0016705);; Molecular Function: heme binding (GO:0020037);;	K15639|8.6e-36|sind:105156467|K15639 PHYB activation tagged suppressor 1 [EC:1.14.-.-] | (RefSeq) cytochrome P450 CYP749A22-like	[QI]	--	Cytochrome P450	Cytochrome P450 CYP749A22 OS=Panax ginseng OX=4054 PE=2 SV=1	Cytokinin trans-hydroxylase OS=Salvia splendens OX=180675 GN=CYP735A PE=3 SV=1	Q	Secondary metabolites biosynthesis, transport and catabolism	cytochrome P450 CYP749A22-like [Olea europaea var. sylvestris]
EVM0005360.1	Molecular Function: GTPase activity (GO:0003924);; Molecular Function: signal recognition particle binding (GO:0005047);; Molecular Function: GTP binding (GO:0005525);; Cellular Component: signal recognition particle receptor complex (GO:0005785);; Biological Process: SRP-dependent cotranslational protein targeting to membrane (GO:0006614);;	K13431|6.2e-306|sind:105166339|K13431 signal recognition particle receptor subunit alpha | (RefSeq) signal recognition particle receptor subunit alpha homolog	[U]	Intracellular trafficking, secretion, and vesicular transport	Signal recognition particle, alpha subunit, N-terminal	Signal recognition particle receptor subunit alpha homolog OS=Drosophila melanogaster OX=7227 GN=Gtp-bp PE=1 SV=2	Signal recognition particle receptor subunit alpha OS=Salvia splendens OX=180675 GN=SRPR PE=3 SV=1	U	Intracellular trafficking, secretion, and vesicular transport	signal recognition particle receptor subunit alpha [Salvia splendens]
EVM0000264.1	Molecular Function: DNA-binding transcription factor activity (GO:0003700);; Cellular Component: nucleus (GO:0005634);; Molecular Function: sequence-specific DNA binding (GO:0043565);;	K12835|3.6e-38|cmax:111493042|K12835 ATP-dependent RNA helicase DDX42 [EC:3.6.4.13] | (RefSeq) DEAD-box ATP-dependent RNA helicase 24 isoform X1	--	--	WRKY DNA -binding domain	Probable WRKY transcription factor 48 OS=Arabidopsis thaliana OX=3702 GN=WRKY48 PE=2 SV=1	WRKY domain-containing protein OS=Salvia splendens OX=180675 GN=Saspl_016676 PE=4 SV=1	K	Transcription	hypothetical protein Saspl_016676 [Salvia splendens]
EVM0008599.1	Molecular Function: chromatin binding (GO:0003682);; Molecular Function: RNA binding (GO:0003723);;	K00558|4.7e-06|smo:SELMODRAFT_132507|K00558 DNA (cytosine-5)-methyltransferase 1 [EC:2.1.1.37] | (RefSeq) MET1-3; hypothetical protein	--	--	BAH domain	Protein ANTI-SILENCING 1 OS=Arabidopsis thaliana OX=3702 GN=ASI1 PE=4 SV=2	Uncharacterized protein OS=Salvia splendens OX=180675 GN=Saspl_037785 PE=4 SV=1	S	Function unknown	hypothetical protein Saspl_037785 [Salvia splendens]
EVM0035778.1	Molecular Function: calcium ion binding (GO:0005509);; Cellular Component: integral component of membrane (GO:0016021);;	K06268|1.8e-96|cann:107873545|K06268 serine/threonine-protein phosphatase 2B regulatory subunit | (RefSeq) calcineurin B-like protein 10	[T]	Signal transduction mechanisms	EF hand	Calcineurin B-like protein 10 OS=Arabidopsis thaliana OX=3702 GN=CBL10 PE=1 SV=1	Uncharacterized protein OS=Salvia splendens OX=180675 GN=Saspl_009031 PE=4 SV=1	T	Signal transduction mechanisms	hypothetical protein Saspl_009031 [Salvia splendens]
EVM0024496.1	Molecular Function: transferase activity, transferring acyl groups other than amino-acyl groups (GO:0016747);;	--	--	--	Serine aminopeptidase, S33	Acyltransferase-like protein At1g54570, chloroplastic OS=Arabidopsis thaliana OX=3702 GN=At1g54570 PE=1 SV=1	Hydrolase_4 domain-containing protein OS=Salvia splendens OX=180675 GN=Saspl_037168 PE=4 SV=1	I	Lipid transport and metabolism	hypothetical protein Saspl_037168 [Salvia splendens]
EVM0019506.1	Molecular Function: ion channel activity (GO:0005216);; Molecular Function: calcium ion binding (GO:0005509);; Cellular Component: integral component of membrane (GO:0016021);;	K16900|2.3e-69|sind:105168116|K16900 two pore calcium channel protein, plant | (RefSeq) two pore calcium channel protein 1A	[PT]	--	Ion transport protein	Two pore calcium channel protein 1B OS=Nicotiana tabacum OX=4097 GN=TPC1B PE=2 SV=1	Uncharacterized protein OS=Handroanthus impetiginosus OX=429701 GN=CDL12_01782 PE=3 SV=1	--	--	hypothetical protein CDL12_01782 [Handroanthus impetiginosus]
EVM0038270.1	Cellular Component: photosystem I (GO:0009522);; Biological Process: photosynthesis (GO:0015979);; Cellular Component: integral component of membrane (GO:0016021);;	K08905|5.0e-65|sly:101263732|K08905 photosystem I subunit V | (RefSeq) photosystem I reaction center subunit V, chloroplastic	--	--	Photosystem I psaG / psaK	Photosystem I reaction center subunit V, chloroplastic OS=Spinacia oleracea OX=3562 GN=PSAG PE=1 SV=1	PSI-G OS=Salvia splendens OX=180675 GN=psaG PE=3 SV=1	S	Function unknown	photosystem I subunit V [Salvia splendens]
EVM0038899.1	--	--	--	--	--	Probable WRKY transcription factor 19 OS=Arabidopsis thaliana OX=3702 GN=WRKY19 PE=1 SV=1	Uncharacterized protein OS=Salvia splendens OX=180675 GN=Saspl_015816 PE=4 SV=1	--	--	hypothetical protein Saspl_015816 [Salvia splendens]
EVM0015012.1	Biological Process: lipid transport (GO:0006869);; Molecular Function: lipid binding (GO:0008289);; Cellular Component: integral component of membrane (GO:0016021);;	--	[R]	General function prediction only	C2 domain	Synaptotagmin-4 OS=Arabidopsis thaliana OX=3702 GN=SYT4 PE=2 SV=1	Uncharacterized protein OS=Salvia splendens OX=180675 GN=Saspl_008979 PE=3 SV=1	M	Cell wall/membrane/envelope biogenesis	hypothetical protein Saspl_008979 [Salvia splendens]
EVM0024964.1	Molecular Function: transaminase activity (GO:0008483);; Molecular Function: pyridoxal phosphate binding (GO:0030170);;	K19562|0.0e+00|sind:105155673|K19562 bifunctional dethiobiotin synthetase / adenosylmethionine---8-amino-7-oxononanoate aminotransferase [EC:6.3.3.3 2.6.1.62] | (RefSeq) bifunctional dethiobiotin synthetase/7,8-diamino-pelargonic acid aminotransferase, mitochondrial	[E]	Amino acid transport and metabolism	Aminotransferase class-III	Bifunctional dethiobiotin synthetase/7,8-diamino-pelargonic acid aminotransferase, mitochondrial OS=Arabidopsis thaliana OX=3702 GN=BIO3-BIO1 PE=1 SV=1	Adenosylmethionine---8-amino-7-oxononanoate aminotransferase OS=Salvia splendens OX=180675 GN=bioA PE=4 SV=1	E	Amino acid transport and metabolism	adenosylmethionine---8-amino-7-oxononanoate aminotransferase [Salvia splendens]
EVM0022927.1	Molecular Function: nucleic acid binding (GO:0003676);; Molecular Function: helicase activity (GO:0004386);; Molecular Function: ATP binding (GO:0005524);;	K15271|0.0e+00|sind:105162058|K15271 ATP-dependent DNA helicase HFM1/MER3 [EC:3.6.4.12] | (RefSeq) DExH-box ATP-dependent RNA helicase DExH17	[A]	RNA processing and modification	Sec63 Brl domain	DExH-box ATP-dependent RNA helicase DExH17 OS=Arabidopsis thaliana OX=3702 GN=MER3 PE=2 SV=1	Pre-mRNA-splicing helicase BRR2 OS=Salvia splendens OX=180675 GN=SNRNP200 PE=4 SV=1	A	RNA processing and modification	pre-mRNA-splicing helicase BRR2 [Salvia splendens]
EVM0029591.1	Cellular Component: early endosome (GO:0005769);; Cellular Component: plasma membrane (GO:0005886);; Molecular Function: magnesium ion transmembrane transporter activity (GO:0015095);; Cellular Component: integral component of membrane (GO:0016021);;	K22733|4.5e-165|sind:105159520|K22733 magnesium transporter | (RefSeq) probable magnesium transporter NIPA6 isoform X1	[S]	Function unknown	Magnesium transporter NIPA	Probable magnesium transporter NIPA6 OS=Arabidopsis thaliana OX=3702 GN=At2g21120 PE=2 SV=1	Probable magnesium transporter OS=Salvia splendens OX=180675 GN=Saspl_033642 PE=3 SV=1	P	Inorganic ion transport and metabolism	hypothetical protein Saspl_033642 [Salvia splendens]
EVM0019220.1	Molecular Function: monooxygenase activity (GO:0004497);; Molecular Function: iron ion binding (GO:0005506);; Molecular Function: oxidoreductase activity, acting on paired donors, with incorporation or reduction of molecular oxygen (GO:0016705);; Molecular Function: heme binding (GO:0020037);;	K10528|3.3e-174|nto:104111680|K10528 hydroperoxide lyase [EC:4.1.2.-] | (RefSeq) fatty acid hydroperoxide lyase, chloroplastic	--	--	Cytochrome P450	Fatty acid hydroperoxide lyase, chloroplastic OS=Solanum lycopersicum OX=4081 GN=HPL PE=1 SV=1	Cytochrome P450 CYP74B21 OS=Salvia miltiorrhiza OX=226208 PE=2 SV=1	Q	Secondary metabolites biosynthesis, transport and catabolism	cytochrome P450 CYP74B21 [Salvia miltiorrhiza]
EVM0032506.1	Molecular Function: DNA-binding transcription factor activity (GO:0003700);;	K12309|1.4e-79|lja:Lj3g3v0323160.1|K12309 beta-galactosidase [EC:3.2.1.23] | (RefSeq) Lj3g3v0323160.1; -	[R]	General function prediction only	Zinc-finger double-stranded RNA-binding	Zinc finger protein BALDIBIS OS=Arabidopsis thaliana OX=3702 GN=BIB PE=1 SV=1	C2H2-type domain-containing protein OS=Salvia splendens OX=180675 GN=Saspl_019068 PE=4 SV=1	S	Function unknown	hypothetical protein Saspl_019068 [Salvia splendens]
EVM0001588.1	Molecular Function: DNA binding (GO:0003677);; Molecular Function: DNA-binding transcription factor activity (GO:0003700);; Cellular Component: nucleus (GO:0005634);;	K09286|2.9e-26|sind:105159140|K09286 EREBP-like factor | (RefSeq) ethylene-responsive transcription factor ERF008-like	--	--	AP2 domain	Ethylene-responsive transcription factor RAP2-10 OS=Arabidopsis thaliana OX=3702 GN=RAP2-10 PE=2 SV=1	AP2/ERF domain-containing protein OS=Handroanthus impetiginosus OX=429701 GN=CDL12_29637 PE=4 SV=1	K	Transcription	hypothetical protein CDL12_29637 [Handroanthus impetiginosus]
EVM0022862.1	Biological Process: phototropism (GO:0009638);;	--	--	--	--	Protein PHYTOCHROME KINASE SUBSTRATE 4 OS=Arabidopsis thaliana OX=3702 GN=PKS4 PE=1 SV=1	Uncharacterized protein OS=Salvia splendens OX=180675 GN=Saspl_039249 PE=4 SV=1	S	Function unknown	protein PHYTOCHROME KINASE SUBSTRATE 4 [Sesamum indicum]
EVM0037407.1	Molecular Function: structural constituent of ribosome (GO:0003735);; Cellular Component: ribosome (GO:0005840);; Biological Process: translation (GO:0006412);;	K02903|9.0e-67|sind:105157718|K02903 large subunit ribosomal protein L28e | (RefSeq) 60S ribosomal protein L28-1-like	[J]	Translation, ribosomal structure and biogenesis	Ribosomal L28e protein family	60S ribosomal protein L28-1 OS=Arabidopsis thaliana OX=3702 GN=RPL28A PE=1 SV=1	Large subunit ribosomal protein L28e OS=Salvia splendens OX=180675 GN=RP-L28e PE=3 SV=1	J	Translation, ribosomal structure and biogenesis	large subunit ribosomal protein L28e [Salvia splendens]
EVM0030943.1	Molecular Function: translation initiation factor activity (GO:0003743);; Biological Process: regulation of transcription, DNA-templated (GO:0006355);; Biological Process: transcription initiation from RNA polymerase II promoter (GO:0006367);;	K03136|4.6e-197|sind:105162652|K03136 transcription initiation factor TFIIE subunit alpha | (RefSeq) transcription initiation factor IIE subunit alpha	[K]	Transcription	TFIIE alpha subunit	General transcription factor IIE subunit 1 OS=Dictyostelium discoideum OX=44689 GN=gtf2e1-1 PE=3 SV=1	Transcription initiation factor IIE subunit alpha OS=Salvia splendens OX=180675 GN=TFIIE1 PE=3 SV=1	K	Transcription	transcription initiation factor TFIIE subunit alpha [Salvia splendens]
EVM0022424.1	Biological Process: regulation of transcription, DNA-templated (GO:0006355);; Molecular Function: protein dimerization activity (GO:0046983);;	K18878|1.4e-32|cann:107866053|K18878 BHLH transcription factor Upa20 | (RefSeq) Upa20; transcription factor bHLH137-like	--	--	Helix-loop-helix DNA-binding domain	Transcription factor bHLH62 OS=Arabidopsis thaliana OX=3702 GN=BHLH62 PE=2 SV=1	Basic helix-loop-helix transcription factor OS=Salvia miltiorrhiza OX=226208 PE=2 SV=1	K	Transcription	basic helix-loop-helix transcription factor [Salvia miltiorrhiza]
EVM0037207.1	Biological Process: biosynthetic process (GO:0009058);; Molecular Function: strictosidine synthase activity (GO:0016844);;	K01757|6.5e-43|crb:111828550|K01757 strictosidine synthase [EC:4.3.3.2] | (RefSeq) protein STRICTOSIDINE SYNTHASE-LIKE 12-like	[R]	General function prediction only	Strictosidine synthase	Protein STRICTOSIDINE SYNTHASE-LIKE 3 OS=Arabidopsis thaliana OX=3702 GN=SSL3 PE=2 SV=1	Str_synth domain-containing protein OS=Salvia splendens OX=180675 GN=Saspl_004066 PE=3 SV=1	J	Translation, ribosomal structure and biogenesis	hypothetical protein Saspl_004066 [Salvia splendens]
EVM0032679.1	--	--	--	--	--	--	Uncharacterized protein OS=Salvia splendens OX=180675 GN=Saspl_015424 PE=4 SV=1	--	--	hypothetical protein Saspl_015424 [Salvia splendens]
EVM0025129.1	Cellular Component: plasma membrane (GO:0005886);; Cellular Component: integral component of membrane (GO:0016021);;	--	--	--	Domain of unknown function (DUF588)	CASP-like protein IN26 (Fragment) OS=Ipomoea nil OX=35883 GN=IN26 PE=2 SV=2	CASP-like protein OS=Salvia splendens OX=180675 GN=Saspl_030249 PE=3 SV=1	S	Function unknown	hypothetical protein Saspl_030249 [Salvia splendens]
EVM0009658.1	Biological Process: signal transduction (GO:0007165);;	K13161|4.6e-08|csv:101218373|K13161 heterogeneous nuclear ribonucleoprotein R | (RefSeq) heterogeneous nuclear ribonucleoprotein Q	--	--	Fantastic Four meristem regulator	--	Rho-GAP domain-containing protein OS=Salvia splendens OX=180675 GN=Saspl_011842 PE=3 SV=1	S	Function unknown	hypothetical protein Saspl_011842 [Salvia splendens]
EVM0010128.1	Cellular Component: cellular_component (GO:0005575);; Cellular Component: intracellular (GO:0005622);; Cellular Component: obsolete cell (GO:0005623);; Cellular Component: nucleus (GO:0005634);; Cellular Component: cytoplasm (GO:0005737);; Biological Process: multicellular organism development (GO:0007275);; Biological Process: biological_process (GO:0008150);; Biological Process: response to rad…	--	--	--	Alpha/beta hydrolase family	Probable esterase D14L OS=Oryza sativa subsp. japonica OX=39947 GN=D14L PE=1 SV=1	AB hydrolase-1 domain-containing protein OS=Salvia splendens OX=180675 GN=Saspl_028035 PE=4 SV=1	S	Function unknown	hypothetical protein Saspl_028035 [Salvia splendens]
EVM0041336.1	Cellular Component: vacuolar membrane (GO:0005774);; Biological Process: regulation of pH (GO:0006885);; Biological Process: response to salt stress (GO:0009651);; Molecular Function: sodium:proton antiporter activity (GO:0015385);; Cellular Component: integral component of membrane (GO:0016021);; Biological Process: potassium ion homeostasis (GO:0055075);;	K14724|4.9e-181|cpap:110821440|K14724 solute carrier family 9 (sodium/hydrogen exchanger), member 8 | (RefSeq) sodium/hydrogen exchanger 2-like	[P]	Inorganic ion transport and metabolism	Sodium/hydrogen exchanger family	Sodium/hydrogen exchanger 2 OS=Arabidopsis thaliana OX=3702 GN=NHX2 PE=2 SV=2	Na_H_Exchanger domain-containing protein OS=Salvia splendens OX=180675 GN=Saspl_011513 PE=3 SV=1	P	Inorganic ion transport and metabolism	hypothetical protein Saspl_011513 [Salvia splendens]
EVM0021997.1	Molecular Function: protein kinase activity (GO:0004672);; Molecular Function: calcium ion binding (GO:0005509);; Molecular Function: ATP binding (GO:0005524);;	K13412|3.9e-288|sind:105157120|K13412 calcium-dependent protein kinase [EC:2.7.11.1] | (RefSeq) calcium-dependent protein kinase 10	[T]	Signal transduction mechanisms	Protein kinase domain	Calcium-dependent protein kinase 10 OS=Arabidopsis thaliana OX=3702 GN=CPK10 PE=1 SV=1	Calcium-dependent protein kinase OS=Salvia splendens OX=180675 GN=CPK PE=4 SV=1	T	Signal transduction mechanisms	calcium-dependent protein kinase [Salvia splendens]
EVM0035862.1	Molecular Function: DNA binding (GO:0003677);; Cellular Component: nucleus (GO:0005634);; Biological Process: regulation of transcription, DNA-templated (GO:0006355);;	K20043|5.6e-17|aip:107640400|K20043 clathrin coat assembly protein AP180 | (RefSeq) putative clathrin assembly protein At5g35200	--	--	Dof domain, zinc finger	Dof zinc finger protein DOF5.6 OS=Arabidopsis thaliana OX=3702 GN=DOF5.6 PE=2 SV=2	Dof-type domain-containing protein OS=Salvia splendens OX=180675 GN=Saspl_028800 PE=4 SV=1	K	Transcription	hypothetical protein Saspl_028800 [Salvia splendens]
EVM0014533.1	Molecular Function: ATP transmembrane transporter activity (GO:0005347);; Cellular Component: integral component of membrane (GO:0016021);;	K15115|7.5e-151|sind:105163088|K15115 solute carrier family 25 (mitochondrial folate transporter), member 32 | (RefSeq) nicotinamide adenine dinucleotide transporter 1, chloroplastic	[C]	Energy production and conversion	Mitochondrial carrier protein	Nicotinamide adenine dinucleotide transporter 1, chloroplastic OS=Arabidopsis thaliana OX=3702 GN=NDT1 PE=1 SV=2	Solute carrier family 25 (Mitochondrial folate transporter), member 32 OS=Salvia splendens OX=180675 GN=SLC25A32 PE=3 SV=1	C	Energy production and conversion	solute carrier family 25 (mitochondrial folate transporter), member 32 [Salvia splendens]
EVM0003756.1	Molecular Function: aspartate-semialdehyde dehydrogenase activity (GO:0004073);; Biological Process: methionine biosynthetic process (GO:0009086);; Biological Process: threonine biosynthetic process (GO:0009088);; Biological Process: lysine biosynthetic process via diaminopimelate (GO:0009089);; Biological Process: isoleucine biosynthetic process (GO:0009097);; Molecular Function: protein dimeriz…	K00133|9.1e-191|sind:105156186|K00133 aspartate-semialdehyde dehydrogenase [EC:1.2.1.11] | (RefSeq) uncharacterized protein LOC105156186	[E]	Amino acid transport and metabolism	Semialdehyde dehydrogenase, dimerisation domain	Aspartate-semialdehyde dehydrogenase OS=Synechocystis sp. (strain PCC 6803 / Kazusa) OX=1111708 GN=asd PE=3 SV=2	Aspartate-semialdehyde dehydrogenase OS=Salvia splendens OX=180675 GN=asd PE=3 SV=1	E	Amino acid transport and metabolism	aspartate-semialdehyde dehydrogenase [Salvia splendens]
EVM0008594.1	Molecular Function: structural constituent of ribosome (GO:0003735);; Cellular Component: ribosome (GO:0005840);; Biological Process: translation (GO:0006412);;	K02926|9.0e-141|sind:105155485|K02926 large subunit ribosomal protein L4 | (RefSeq) uncharacterized protein LOC105155485	[J]	Translation, ribosomal structure and biogenesis	Ribosomal protein L4/L1 family	50S ribosomal protein L4 OS=Rhodospirillum rubrum (strain ATCC 11170 / ATH 1.1.1 / DSM 467 / LMG 4362 / NCIB 8255 / S1) OX=269796 GN=rplD PE=3 SV=1	Large subunit ribosomal protein L4 OS=Salvia splendens OX=180675 GN=RP-L4 PE=3 SV=1	J	Translation, ribosomal structure and biogenesis	large subunit ribosomal protein L4 [Salvia splendens]
EVM0044835.1	Molecular Function: threonine synthase activity (GO:0004795);; Cellular Component: cytoplasm (GO:0005737);; Biological Process: cellular amino acid metabolic process (GO:0006520);; Molecular Function: pyridoxal phosphate binding (GO:0030170);;	K01733|1.9e-233|sind:105161896|K01733 threonine synthase [EC:4.2.3.1] | (RefSeq) threonine synthase 1, chloroplastic	--	--	Pyridoxal-phosphate dependent enzyme	Threonine synthase 1, chloroplastic OS=Arabidopsis thaliana OX=3702 GN=TS1 PE=1 SV=1	Threonine synthase OS=Erythranthe guttata OX=4155 GN=MIMGU_mgv1a004910mg PE=3 SV=1	E	Amino acid transport and metabolism	PREDICTED: threonine synthase 1, chloroplastic [Erythranthe guttata]
EVM0024847.1	--	--	--	--	--	--	Uncharacterized protein OS=Salvia splendens OX=180675 GN=Saspl_037833 PE=4 SV=1	--	--	hypothetical protein Saspl_037833 [Salvia splendens]
EVM0015781.1	Molecular Function: ADP binding (GO:0043531);;	K13453|1.1e-61|nta:107795985|K13453 disease resistance protein | (RefSeq) putative late blight resistance protein homolog R1B-16	[T]	Signal transduction mechanisms	NB-ARC domain	Putative late blight resistance protein homolog R1A-10 OS=Solanum demissum OX=50514 GN=R1A-10 PE=3 SV=1	NB-ARC domain-containing protein OS=Erythranthe guttata OX=4155 GN=MIMGU_mgv1a020693mg PE=4 SV=1	T	Signal transduction mechanisms	PREDICTED: putative late blight resistance protein homolog R1B-16 [Erythranthe guttata]
EVM0015771.1	--	K00850|4.2e-15|brp:103868514|K00850 6-phosphofructokinase 1 [EC:2.7.1.11] | (RefSeq) ATP-dependent 6-phosphofructokinase 5, chloroplastic-like	--	--	Transcriptional activator	--	RAB6-interacting golgin OS=Salvia splendens OX=180675 GN=Saspl_037584 PE=3 SV=1	S	Function unknown	hypothetical protein Saspl_037584 [Salvia splendens]
EVM0022494.1	Molecular Function: protein binding (GO:0005515);; Cellular Component: cellular_component (GO:0005575);; Cellular Component: intracellular (GO:0005622);; Cellular Component: obsolete cell (GO:0005623);; Cellular Component: cytoplasm (GO:0005737);; Cellular Component: cytosol (GO:0005829);; Cellular Component: cytoskeleton (GO:0005856);; Cellular Component: microtubule associated complex (GO:00058…	--	--	--	Protein of unknown function (DUF4005)	Protein IQ-DOMAIN 20 OS=Arabidopsis thaliana OX=3702 GN=IQD20 PE=1 SV=1	DUF4005 domain-containing protein OS=Salvia splendens OX=180675 GN=Saspl_053000 PE=4 SV=1	S	Function unknown	hypothetical protein Saspl_053000 [Salvia splendens]
EVM0002991.1	Molecular Function: magnesium ion binding (GO:0000287);; Molecular Function: pyruvate kinase activity (GO:0004743);; Molecular Function: kinase activity (GO:0016301);; Molecular Function: potassium ion binding (GO:0030955);;	K00873|5.1e-262|sind:105160407|K00873 pyruvate kinase [EC:2.7.1.40] | (RefSeq) plastidial pyruvate kinase 2-like	[G]	Carbohydrate transport and metabolism	Pyruvate kinase, barrel domain	Plastidial pyruvate kinase 2 OS=Arabidopsis thaliana OX=3702 GN=PKP2 PE=1 SV=1	Pyruvate kinase OS=Salvia splendens OX=180675 GN=PK PE=3 SV=1	G	Carbohydrate transport and metabolism	pyruvate kinase [Salvia splendens]
EVM0017049.1	Molecular Function: pectate lyase activity (GO:0030570);; Biological Process: pectin catabolic process (GO:0045490);; Molecular Function: metal ion binding (GO:0046872);;	K01728|1.8e-44|sind:105157315|K01728 pectate lyase [EC:4.2.2.2] | (RefSeq) probable pectate lyase 18	--	--	--	Probable pectate lyase 18 OS=Arabidopsis thaliana OX=3702 GN=At4g24780 PE=2 SV=2	Pectate lyase OS=Salvia splendens OX=180675 GN=pel PE=3 SV=1	G	Carbohydrate transport and metabolism	pectate lyase [Salvia splendens]
EVM0008539.1	Molecular Function: transcription coactivator activity (GO:0003713);;	--	[K]	Transcription	SSXT protein (N-terminal region)	GRF1-interacting factor 2 OS=Arabidopsis thaliana OX=3702 GN=GIF2 PE=1 SV=1	Uncharacterized protein OS=Salvia splendens OX=180675 GN=Saspl_003936 PE=3 SV=1	K	Transcription	hypothetical protein Saspl_003936 [Salvia splendens]
EVM0006077.1	--	K07466|2.4e-21|nsy:104212304|K07466 replication factor A1 | (RefSeq) uncharacterized protein LOC104212304	[L]	Replication, recombination and repair	Replication factor-A C terminal domain	--	Putative transposase OS=Ipomoea tricolor OX=89664 GN=RPA-TPase PE=2 SV=1	L	Replication, recombination and repair	replication protein A 70 kDa DNA-binding subunit B-like [Ipomoea triloba]
EVM0017924.1	Molecular Function: DNA binding (GO:0003677);;	K09422|8.8e-28|sind:105177645|K09422 transcription factor MYB, plant | (RefSeq) myb-related protein 305	[K]	Transcription	Myb-like DNA-binding domain	Transcription factor MYB62 OS=Arabidopsis thaliana OX=3702 GN=MYB62 PE=2 SV=1	Myb proto-oncogene protein, plant OS=Salvia splendens OX=180675 GN=MYBP PE=4 SV=1	K	Transcription	myb proto-oncogene protein, plant [Salvia splendens]
EVM0043623.1	--	--	--	--	VQ motif	VQ motif-containing protein 22 OS=Arabidopsis thaliana OX=3702 GN=VQ22 PE=2 SV=1	VQ domain-containing protein OS=Salvia splendens OX=180675 GN=Saspl_007575 PE=4 SV=1	S	Function unknown	hypothetical protein Saspl_007575 [Salvia splendens]
EVM0028122.1	Cellular Component: integral component of membrane (GO:0016021);;	K13456|4.1e-10|pmum:103334286|K13456 RPM1-interacting protein 4 | (RefSeq) RPM1-interacting protein 4-like	--	--	Cleavage site for pathogenic type III effector avirulence factor Avr	Protein NOI4 OS=Arabidopsis thaliana OX=3702 GN=NOI4 PE=1 SV=1	AvrRpt-cleavage domain-containing protein OS=Salvia splendens OX=180675 GN=Saspl_017453 PE=4 SV=1	S	Function unknown	hypothetical protein Saspl_017453 [Salvia splendens]
EVM0005661.1	Cellular Component: nucleus (GO:0005634);; Biological Process: nucleus organization (GO:0006997);;	--	--	--	--	Protein CROWDED NUCLEI 1 OS=Arabidopsis thaliana OX=3702 GN=CRWN1 PE=1 SV=1	Uncharacterized protein OS=Salvia splendens OX=180675 GN=Saspl_007848 PE=4 SV=1	S	Function unknown	hypothetical protein Saspl_007848 [Salvia splendens]
EVM0006965.1	Molecular Function: hydrolase activity (GO:0016787);;	K20860|6.2e-103|sind:105161259|K20860 FMN hydrolase / 5-amino-6-(5-phospho-D-ribitylamino)uracil phosphatase [EC:3.1.3.102 3.1.3.104] | (RefSeq) uncharacterized protein LOC105161259 isoform X1	[R]	General function prediction only	Haloacid dehalogenase-like hydrolase	Flavin mononucleotide hydrolase 1, chloroplatic OS=Arabidopsis thaliana OX=3702 GN=FHY1 PE=1 SV=1	Uncharacterized protein OS=Salvia splendens OX=180675 GN=Saspl_039796 PE=4 SV=1	S	Function unknown	hypothetical protein Saspl_039796 [Salvia splendens]
EVM0035165.1	Cellular Component: cellular_component (GO:0005575);; Cellular Component: intracellular (GO:0005622);; Cellular Component: obsolete cell (GO:0005623);; Cellular Component: cytoplasm (GO:0005737);; Cellular Component: vacuole (GO:0005773);; Cellular Component: vacuolar membrane (GO:0005774);; Cellular Component: endoplasmic reticulum (GO:0005783);; Cellular Component: Golgi apparatus (GO:0005794);…	K09486|0.0e+00|sind:105167430|K09486 hypoxia up-regulated 1 | (RefSeq) heat shock 70 kDa protein 17	[O]	Posttranslational modification, protein turnover, chaperones	Hsp70 protein	Heat shock 70 kDa protein 17 OS=Arabidopsis thaliana OX=3702 GN=HSP70-17 PE=2 SV=1	Hypoxia up-regulated 1 OS=Salvia splendens OX=180675 GN=HYOU1 PE=4 SV=1	O	Posttranslational modification, protein turnover, chaperones	hypoxia up-regulated 1 [Salvia splendens]
EVM0012999.1	Molecular Function: dTDP-glucose 4,6-dehydratase activity (GO:0008460);; Biological Process: nucleotide-sugar metabolic process (GO:0009225);;	K12450|0.0e+00|sind:105165479|K12450 UDP-glucose 4,6-dehydratase [EC:4.2.1.76] | (RefSeq) trifunctional UDP-glucose 4,6-dehydratase/UDP-4-keto-6-deoxy-D-glucose 3,5-epimerase/UDP-4-keto-L-rhamnose-reductase RHM1	[G]	Carbohydrate transport and metabolism	GDP-mannose 4,6 dehydratase	Trifunctional UDP-glucose 4,6-dehydratase/UDP-4-keto-6-deoxy-D-glucose 3,5-epimerase/UDP-4-keto-L-rhamnose-reductase RHM1 OS=Arabidopsis thaliana OX=3702 GN=RHM1 PE=1 SV=1	UDP-glucose 4,6-dehydratase OS=Salvia splendens OX=180675 GN=RHM PE=4 SV=1	G	Carbohydrate transport and metabolism	UDP-glucose 4,6-dehydratase [Salvia splendens]
EVM0041937.1	Molecular Function: oxygen-dependent protoporphyrinogen oxidase activity (GO:0004729);; Biological Process: protoporphyrinogen IX biosynthetic process (GO:0006782);;	K00231|9.5e-212|sind:105162979|K00231 protoporphyrinogen/coproporphyrinogen III oxidase [EC:1.3.3.4 1.3.3.15] | (RefSeq) protoporphyrinogen oxidase 1, chloroplastic	[H]	Coenzyme transport and metabolism	Flavin containing amine oxidoreductase	Protoporphyrinogen oxidase, chloroplastic OS=Nicotiana tabacum OX=4097 GN=PPXI PE=2 SV=1	Protoporphyrinogen oxidase OS=Salvia splendens OX=180675 GN=PPOX PE=3 SV=1	H	Coenzyme transport and metabolism	oxygen-dependent protoporphyrinogen oxidase [Salvia splendens]
EVM0000118.1	Molecular Function: aspartate-semialdehyde dehydrogenase activity (GO:0004073);; Biological Process: methionine biosynthetic process (GO:0009086);; Biological Process: threonine biosynthetic process (GO:0009088);; Biological Process: lysine biosynthetic process via diaminopimelate (GO:0009089);; Biological Process: isoleucine biosynthetic process (GO:0009097);; Molecular Function: protein dimeriz…	K00133|3.6e-14|sind:105156186|K00133 aspartate-semialdehyde dehydrogenase [EC:1.2.1.11] | (RefSeq) uncharacterized protein LOC105156186	[E]	Amino acid transport and metabolism	--	Aspartate-semialdehyde dehydrogenase OS=Streptococcus mutans serotype c (strain ATCC 700610 / UA159) OX=210007 GN=asd PE=3 SV=2	Aspartate-semialdehyde dehydrogenase OS=Salvia splendens OX=180675 GN=asd PE=3 SV=1	E	Amino acid transport and metabolism	aspartate-semialdehyde dehydrogenase [Salvia splendens]
EVM0014532.1	Molecular Function: protein binding (GO:0005515);; Cellular Component: cellular_component (GO:0005575);; Cellular Component: intracellular (GO:0005622);; Cellular Component: obsolete cell (GO:0005623);; Cellular Component: nucleus (GO:0005634);; Cellular Component: nuclear envelope (GO:0005635);; Cellular Component: nuclear pore (GO:0005643);; Cellular Component: cytoplasm (GO:0005737);; Cellular…	K14305|6.3e-154|sind:105155403|K14305 nuclear pore complex protein Nup43 | (RefSeq) nuclear pore complex protein NUP43	--	--	--	Nuclear pore complex protein NUP43 OS=Arabidopsis thaliana OX=3702 GN=NUP43 PE=1 SV=1	WD-40 repeat family protein OS=Striga asiatica OX=4170 GN=STAS_16128 PE=4 SV=1	S	Function unknown	nuclear pore complex protein NUP43 [Sesamum indicum]
EVM0044235.1	Molecular Function: protein kinase activity (GO:0004672);; Molecular Function: ATP binding (GO:0005524);;	K08286|5.5e-218|sind:105174982|K08286 protein-serine/threonine kinase [EC:2.7.11.-] | (RefSeq) serine/threonine-protein kinase D6PKL2	[R]	General function prediction only	Protein kinase domain	Serine/threonine-protein kinase D6PKL2 OS=Arabidopsis thaliana OX=3702 GN=D6PKL2 PE=1 SV=1	Protein kinase domain-containing protein OS=Salvia splendens OX=180675 GN=Saspl_017425 PE=4 SV=1	T	Signal transduction mechanisms	hypothetical protein Saspl_017425 [Salvia splendens]
EVM0027070.1	Biological Process: response to stress (GO:0006950);; Biological Process: response to oxidative stress (GO:0006979);; Biological Process: biological_process (GO:0008150);; Biological Process: response to stimulus (GO:0050896);;	--	--	--	VQ motif	VQ motif-containing protein 1 OS=Arabidopsis thaliana OX=3702 GN=VQ1 PE=1 SV=1	VQ domain-containing protein OS=Salvia splendens OX=180675 GN=Saspl_017948 PE=4 SV=1	S	Function unknown	hypothetical protein Saspl_017948 [Salvia splendens]
EVM0040698.1	Cellular Component: ubiquitin ligase complex (GO:0000151);; Molecular Function: molecular_function (GO:0003674);; Molecular Function: binding (GO:0005488);; Molecular Function: protein binding (GO:0005515);; Cellular Component: cellular_component (GO:0005575);; Cellular Component: intracellular (GO:0005622);; Cellular Component: obsolete cell (GO:0005623);; Cellular Component: cytoplasm (GO:00057…	K10523|9.0e-99|sind:105176564|K10523 speckle-type POZ protein | (RefSeq) BTB/POZ domain-containing protein At1g55760	[DR]	--	BTB/POZ domain	BTB/POZ domain-containing protein At1g55760 OS=Arabidopsis thaliana OX=3702 GN=At1g55760 PE=2 SV=1	Speckle-type POZ protein OS=Salvia splendens OX=180675 GN=SPOP PE=4 SV=1	D	Cell cycle control, cell division, chromosome partitioning	speckle-type POZ protein [Salvia splendens]
EVM0014728.1	Molecular Function: oxidoreductase activity, acting on the aldehyde or oxo group of donors, NAD or NADP as acceptor (GO:0016620);;	K00131|2.2e-277|sind:105166364|K00131 glyceraldehyde-3-phosphate dehydrogenase (NADP+) [EC:1.2.1.9] | (RefSeq) NADP-dependent glyceraldehyde-3-phosphate dehydrogenase	[C]	Energy production and conversion	Aldehyde dehydrogenase family	NADP-dependent glyceraldehyde-3-phosphate dehydrogenase OS=Nicotiana plumbaginifolia OX=4092 GN=GAPN PE=2 SV=1	Glyceraldehyde-3-phosphate dehydrogenase (NADP+) OS=Salvia splendens OX=180675 GN=gapN PE=3 SV=1	C	Energy production and conversion	glyceraldehyde-3-phosphate dehydrogenase (NADP+) [Salvia splendens]
EVM0044213.1	Molecular Function: hydrolase activity (GO:0016787);;	K09651|3.3e-18|boe:106315955|K09651 rhomboid domain-containing protein 1 [EC:3.4.21.-] | (RefSeq) rhomboid-like protein 14, mitochondrial isoform X1	[R]	General function prediction only	Dienelactone hydrolase family	Endo-1,3;1,4-beta-D-glucanase OS=Zea mays OX=4577 PE=1 SV=1	DLH domain-containing protein OS=Salvia splendens OX=180675 GN=Saspl_026789 PE=4 SV=1	Q	Secondary metabolites biosynthesis, transport and catabolism	hypothetical protein Saspl_026789 [Salvia splendens]
EVM0014075.1	--	K19787|6.0e-219|sind:105176090|K19787 carnosine N-methyltransferase [EC:2.1.1.22] | (RefSeq) carnosine N-methyltransferase isoform X3	[G]	Carbohydrate transport and metabolism	N2227-like protein	Carnosine N-methyltransferase OS=Mus musculus OX=10090 GN=Carnmt1 PE=1 SV=1	N2227 domain-containing protein OS=Salvia splendens OX=180675 GN=Saspl_023071 PE=4 SV=1	G	Carbohydrate transport and metabolism	hypothetical protein Saspl_023071 [Salvia splendens]
EVM0022131.1	Biological Process: biosynthetic process (GO:0009058);; Cellular Component: integral component of membrane (GO:0016021);; Molecular Function: strictosidine synthase activity (GO:0016844);;	K01757|1.5e-42|crb:17896456|K01757 strictosidine synthase [EC:4.3.3.2] | (RefSeq) protein STRICTOSIDINE SYNTHASE-LIKE 12	[R]	General function prediction only	Strictosidine synthase	Protein STRICTOSIDINE SYNTHASE-LIKE 13 OS=Arabidopsis thaliana OX=3702 GN=SSL13 PE=1 SV=1	Str_synth domain-containing protein OS=Salvia splendens OX=180675 GN=Saspl_032100 PE=3 SV=1	J	Translation, ribosomal structure and biogenesis	hypothetical protein Saspl_032100 [Salvia splendens]
EVM0043677.2	Molecular Function: hydrolase activity, hydrolyzing O-glycosyl compounds (GO:0004553);; Biological Process: carbohydrate metabolic process (GO:0005975);;	K19891|2.2e-67|eus:EUTSA_v10004013mg|K19891 glucan endo-1,3-beta-glucosidase 1/2/3 [EC:3.2.1.39] | (RefSeq) hypothetical protein	--	--	Glycosyl hydrolases family 17	Glucan endo-1,3-beta-glucosidase 7 OS=Arabidopsis thaliana OX=3702 GN=At4g34480 PE=1 SV=2	Glucan endo-1,3-beta-D-glucosidase OS=Salvia splendens OX=180675 GN=Saspl_051133 PE=3 SV=1	G	Carbohydrate transport and metabolism	hypothetical protein Saspl_051133 [Salvia splendens]
EVM0016791.1	Cellular Component: integral component of membrane (GO:0016021);; Molecular Function: transferase activity, transferring glycosyl groups (GO:0016757);;	K18134|4.2e-74|psom:113287998|K18134 EGF domain-specific O-GlcNAc transferase [EC:2.4.1.255] | (RefSeq) EGF domain-specific O-linked N-acetylglucosamine transferase-like	[S]	Function unknown	Protein of unknown function (DUF563)	Alpha-1,3-arabinosyltransferase XAT3 OS=Oryza sativa subsp. japonica OX=39947 GN=XAT3 PE=1 SV=1	Uncharacterized protein OS=Salvia splendens OX=180675 GN=Saspl_041594 PE=4 SV=1	S	Function unknown	hypothetical protein Saspl_041594 [Salvia splendens]
EVM0045749.1	Molecular Function: structural constituent of ribosome (GO:0003735);; Biological Process: translation (GO:0006412);; Cellular Component: chloroplast (GO:0009507);; Cellular Component: small ribosomal subunit (GO:0015935);;	K02967|5.5e-130|sind:11452386|K02967 small subunit ribosomal protein S2 | (RefSeq) rps2, SIC0169; ribosomal protein S2	[J]	Translation, ribosomal structure and biogenesis	Ribosomal protein S2	30S ribosomal protein S2, chloroplastic OS=Coffea arabica OX=13443 GN=rps2 PE=3 SV=1	30S ribosomal protein S2, chloroplastic OS=Rosmarinus officinalis OX=39367 GN=rps2 PE=3 SV=1	J	Translation, ribosomal structure and biogenesis	ribosomal protein S2 [Salvia rosmarinus]
EVM0024120.1	Molecular Function: metalloendopeptidase activity (GO:0004222);; Molecular Function: metal ion binding (GO:0046872);;	K01414|5.5e-311|sind:105170775|K01414 oligopeptidase A [EC:3.4.24.70] | (RefSeq) probable cytosolic oligopeptidase A	[O]	Posttranslational modification, protein turnover, chaperones	Peptidase family M3	Organellar oligopeptidase A, chloroplastic/mitochondrial OS=Arabidopsis thaliana OX=3702 GN=OOP PE=1 SV=1	Oligopeptidase A OS=Salvia splendens OX=180675 GN=prlC PE=3 SV=1	O	Posttranslational modification, protein turnover, chaperones	oligopeptidase A [Salvia splendens]
EVM0013942.1	Molecular Function: RNA binding (GO:0003723);; Biological Process: RNA processing (GO:0006396);;	K13096|1.3e-68|sind:105173481|K13096 splicing factor 4 | (RefSeq) SURP and G-patch domain-containing protein 1-like protein isoform X1	[R]	General function prediction only	G-patch domain	SURP and G-patch domain-containing protein 1-like protein OS=Arabidopsis thaliana OX=3702 GN=At3g52120 PE=1 SV=1	Splicing factor 4 OS=Salvia splendens OX=180675 GN=SF4 PE=4 SV=1	S	Function unknown	splicing factor 4 [Salvia splendens]
EVM0017914.1	Cellular Component: integral component of membrane (GO:0016021);;	K19222|6.4e-11|ats:109782834|K19222 1,4-dihydroxy-2-naphthoyl-CoA hydrolase [EC:3.1.2.28] | (RefSeq) uncharacterized protein LOC109782834 isoform X1	[U]	Intracellular trafficking, secretion, and vesicular transport	Rab5-interacting protein (Rab5ip)	Respirasome Complex Assembly Factor 1 OS=Mus musculus OX=10090 GN=Rab5if PE=1 SV=1	Uncharacterized protein OS=Salvia splendens OX=180675 GN=Saspl_006788 PE=4 SV=1	U	Intracellular trafficking, secretion, and vesicular transport	hypothetical protein Saspl_006788 [Salvia splendens]
EVM0014734.1	Biological Process: mRNA splicing, via spliceosome (GO:0000398);; Molecular Function: RNA binding (GO:0003723);; Cellular Component: spliceosomal complex (GO:0005681);; Molecular Function: zinc ion binding (GO:0008270);;	K12827|3.7e-272|sind:105160368|K12827 splicing factor 3A subunit 3 | (RefSeq) splicing factor SF3a60 homolog	[A]	RNA processing and modification	Domain of unknown function (DUF3449)	Splicing factor SF3a60 homolog OS=Arabidopsis thaliana OX=3702 GN=ATO PE=1 SV=1	Splicing factor 3A subunit 3 OS=Salvia splendens OX=180675 GN=SF3A3 PE=3 SV=1	--	--	splicing factor 3A subunit 3 [Salvia splendens]
EVM0045239.1	--	--	--	--	--	--	Uncharacterized protein OS=Salvia splendens OX=180675 GN=Saspl_013642 PE=4 SV=1	--	--	hypothetical protein Saspl_013642 [Salvia splendens]
EVM0035081.1	Molecular Function: single-stranded DNA binding (GO:0003697);; Biological Process: DNA replication (GO:0006260);;	K03111|1.2e-24|ppp:112283083|K03111 single-strand DNA-binding protein | (RefSeq) single-stranded DNA-binding protein-like isoform X1	[L]	Replication, recombination and repair	Single-strand binding protein family	Single-stranded DNA-binding protein, mitochondrial OS=Arabidopsis thaliana OX=3702 GN=At4g11060 PE=2 SV=1	Uncharacterized protein OS=Salvia splendens OX=180675 GN=Saspl_032923 PE=4 SV=1	L	Replication, recombination and repair	hypothetical protein Saspl_032923 [Salvia splendens]
EVM0037212.1	Molecular Function: ATP binding (GO:0005524);; Molecular Function: transferase activity (GO:0016740);;	K06688|8.1e-89|sind:105163647|K06688 ubiquitin-conjugating enzyme E2 C [EC:2.3.2.23] | (RefSeq) ubiquitin-conjugating enzyme E2 19	[O]	Posttranslational modification, protein turnover, chaperones	Ubiquitin-conjugating enzyme	Ubiquitin-conjugating enzyme E2 19 OS=Arabidopsis thaliana OX=3702 GN=UBC19 PE=1 SV=1	Ubiquitin-conjugating enzyme E2 C OS=Salvia splendens OX=180675 GN=UBE2C PE=3 SV=1	O	Posttranslational modification, protein turnover, chaperones	ubiquitin-conjugating enzyme E2 C [Salvia splendens]
EVM0006166.1	Molecular Function: DNA binding (GO:0003677);; Cellular Component: nucleus (GO:0005634);;	K09422|1.3e-49|sind:105159152|K09422 transcription factor MYB, plant | (RefSeq) transcription factor MYB44-like	--	--	--	--	MYB-related transcription factor OS=Salvia miltiorrhiza OX=226208 GN=MYB7 PE=2 SV=1	K	Transcription	MYB-related transcription factor [Salvia miltiorrhiza]
EVM0006354.1	Cellular Component: integral component of membrane (GO:0016021);;	K13102|2.1e-102|sind:105167427|K13102 DNA/RNA-binding protein KIN17 | (RefSeq) KIN17-like protein	[A]	RNA processing and modification	Domain of Kin17 curved DNA-binding protein	KIN17-like protein OS=Arabidopsis thaliana OX=3702 GN=KIN17 PE=1 SV=1	DNA/RNA-binding protein KIN17 OS=Salvia splendens OX=180675 GN=KIN PE=3 SV=1	A	RNA processing and modification	DNA/RNA-binding protein KIN17 [Salvia splendens]
EVM0042863.1	Molecular Function: ubiquitin-protein transferase activity (GO:0004842);;	K08332|2.5e-91|atr:18433192|K08332 vacuolar protein 8 | (RefSeq) U-box domain-containing protein 44 isoform X1	[S]	Function unknown	U-box domain	U-box domain-containing protein 43 OS=Arabidopsis thaliana OX=3702 GN=PUB43 PE=2 SV=1	RING-type E3 ubiquitin transferase OS=Salvia splendens OX=180675 GN=Saspl_011241 PE=4 SV=1	S	Function unknown	hypothetical protein Saspl_011241 [Salvia splendens]
EVM0026449.1	Molecular Function: molecular_function (GO:0003674);; Molecular Function: binding (GO:0005488);; Molecular Function: carbohydrate binding (GO:0030246);;	--	--	--	Phloem protein 2	Protein PHLOEM PROTEIN 2-LIKE A9 OS=Arabidopsis thaliana OX=3702 GN=PP2A9 PE=2 SV=1	Uncharacterized protein OS=Salvia splendens OX=180675 GN=Saspl_008602 PE=4 SV=1	S	Function unknown	hypothetical protein Saspl_008602 [Salvia splendens]
EVM0025644.1	Molecular Function: RNA binding (GO:0003723);; Biological Process: mRNA processing (GO:0006397);;	K12822|6.3e-294|sind:105168651|K12822 RNA-binding protein 25 | (RefSeq) LOW QUALITY PROTEIN: RNA-binding protein 25	[A]	RNA processing and modification	PWI domain	RNA-binding protein 25 OS=Homo sapiens OX=9606 GN=RBM25 PE=1 SV=3	Uncharacterized protein OS=Salvia splendens OX=180675 GN=Saspl_029650 PE=4 SV=1	A	RNA processing and modification	hypothetical protein Saspl_029650 [Salvia splendens]
EVM0024118.1	Biological Process: formation of cytoplasmic translation initiation complex (GO:0001732);; Molecular Function: translation initiation factor activity (GO:0003743);; Cellular Component: eukaryotic translation initiation factor 3 complex (GO:0005852);; Cellular Component: eukaryotic 43S preinitiation complex (GO:0016282);; Molecular Function: translation initiation factor binding (GO:0031369);; Cel…	K03253|0.0e+00|sind:105167194|K03253 translation initiation factor 3 subunit B | (RefSeq) eukaryotic translation initiation factor 3 subunit B	[J]	Translation, ribosomal structure and biogenesis	Eukaryotic translation initiation factor eIF2A	Eukaryotic translation initiation factor 3 subunit B OS=Nicotiana tabacum OX=4097 GN=TIF3B1 PE=2 SV=1	Eukaryotic translation initiation factor 3 subunit B OS=Salvia splendens OX=180675 GN=EIF3B PE=3 SV=1	J	Translation, ribosomal structure and biogenesis	translation initiation factor 3 subunit B [Salvia splendens]
EVM0001232.1	Molecular Function: structural constituent of ribosome (GO:0003735);; Cellular Component: ribosome (GO:0005840);; Biological Process: translation (GO:0006412);;	K02956|2.0e-13|bpg:Bathy04g00460|K02956 small subunit ribosomal protein S15 | (RefSeq) ribosomal protein S15	[J]	Translation, ribosomal structure and biogenesis	Ribosomal protein S15	30S ribosomal protein S15 OS=Pseudothermotoga lettingae (strain ATCC BAA-301 / DSM 14385 / NBRC 107922 / TMO) OX=416591 GN=rpsO PE=3 SV=1	Small subunit ribosomal protein S15 OS=Salvia splendens OX=180675 GN=RP-S15 PE=3 SV=1	J	Translation, ribosomal structure and biogenesis	small subunit ribosomal protein S15 [Salvia splendens]
EVM0017459.1	Molecular Function: protein kinase activity (GO:0004672);; Molecular Function: ATP binding (GO:0005524);;	K13435|3.5e-68|sly:101268866|K13435 serine/threonine-protein kinase Pto | (RefSeq) Pto; serine/threonine protein kinase Pto	[T]	Signal transduction mechanisms	Protein tyrosine and serine/threonine kinase	Receptor-like protein kinase FERONIA OS=Arabidopsis thaliana OX=3702 GN=FER PE=1 SV=1	Uncharacterized protein OS=Salvia splendens OX=180675 GN=Saspl_007806 PE=4 SV=1	T	Signal transduction mechanisms	hypothetical protein Saspl_007806 [Salvia splendens]
EVM0010407.1	Cellular Component: endoplasmic reticulum membrane (GO:0005789);; Biological Process: dolichol-linked oligosaccharide biosynthetic process (GO:0006488);; Cellular Component: integral component of membrane (GO:0016021);; Molecular Function: dolichyl pyrophosphate Man9GlcNAc2 alpha-1,3-glucosyltransferase activity (GO:0042281);;	K03848|2.7e-96|sind:105178349|K03848 alpha-1,3-glucosyltransferase [EC:2.4.1.267] | (RefSeq) probable dolichyl pyrophosphate Man9GlcNAc2 alpha-1,3-glucosyltransferase	[GE]	--	ALG6, ALG8 glycosyltransferase family	Probable dolichyl pyrophosphate Man9GlcNAc2 alpha-1,3-glucosyltransferase OS=Arabidopsis thaliana OX=3702 GN=At5g38460 PE=2 SV=1	Alpha-1,3-glucosyltransferase OS=Salvia splendens OX=180675 GN=ALG6 PE=3 SV=1	--	--	alpha-1,3-glucosyltransferase [Salvia splendens]
EVM0006154.1	Cellular Component: integral component of membrane (GO:0016021);;	--	--	--	Uncharacterized protein family, UPF0114	--	Uncharacterized protein OS=Salvia splendens OX=180675 GN=Saspl_004410 PE=4 SV=1	S	Function unknown	hypothetical protein Saspl_004410 [Salvia splendens]
EVM0040656.1	--	--	--	--	--	Protein CDI OS=Arabidopsis thaliana OX=3702 GN=CDI PE=2 SV=1	Uncharacterized protein OS=Salvia splendens OX=180675 GN=Saspl_030426 PE=4 SV=1	--	--	hypothetical protein Saspl_030426 [Salvia splendens]
EVM0007435.2	Molecular Function: catalytic activity (GO:0003824);; Biological Process: trehalose biosynthetic process (GO:0005992);;	K16055|5.9e-246|sind:105176909|K16055 trehalose 6-phosphate synthase/phosphatase [EC:2.4.1.15 3.1.3.12] | (RefSeq) alpha,alpha-trehalose-phosphate synthase [UDP-forming] 1	[G]	Carbohydrate transport and metabolism	Glycosyltransferase family 20	Alpha,alpha-trehalose-phosphate synthase [UDP-forming] 1 OS=Arabidopsis thaliana OX=3702 GN=TPS1 PE=1 SV=1	Trehalose 6-phosphate synthase OS=Salvia splendens OX=180675 GN=otsA PE=4 SV=1	G	Carbohydrate transport and metabolism	trehalose 6-phosphate synthase [Salvia splendens]
EVM0039323.1	Molecular Function: protein kinase activity (GO:0004672);; Molecular Function: protein serine/threonine phosphatase activity (GO:0004722);; Molecular Function: ATP binding (GO:0005524);;	K17506|5.5e-51|hbr:110655267|K17506 protein phosphatase 1L [EC:3.1.3.16] | (RefSeq) protein kinase and PP2C-like domain-containing protein	[T]	Signal transduction mechanisms	Protein phosphatase 2C	Protein kinase and PP2C-like domain-containing protein OS=Oryza sativa subsp. japonica OX=39947 GN=Os01g0541900 PE=2 SV=1	Protein phosphatase 2C-like protein 2/3 OS=Salvia splendens OX=180675 GN=PTC2_3 PE=4 SV=1	T	Signal transduction mechanisms	protein phosphatase 2C -like protein 2/3 [Salvia splendens]
EVM0012598.1	Molecular Function: DNA binding (GO:0003677);; Molecular Function: alkylbase DNA N-glycosylase activity (GO:0003905);; Biological Process: base-excision repair (GO:0006284);;	K03652|3.6e-104|sind:105159663|K03652 DNA-3-methyladenine glycosylase [EC:3.2.2.21] | (RefSeq) DNA-3-methyladenine glycosylase	[L]	Replication, recombination and repair	Methylpurine-DNA glycosylase (MPG)	DNA-3-methyladenine glycosylase OS=Arabidopsis thaliana OX=3702 GN=MAG PE=2 SV=1	3-methyladenine DNA glycosidase OS=Salvia splendens OX=180675 GN=MPG PE=3 SV=1	L	Replication, recombination and repair	DNA-3-methyladenine glycosylase [Salvia splendens]
EVM0013069.1	Biological Process: mRNA splicing, via spliceosome (GO:0000398);; Biological Process: nuclear-transcribed mRNA catabolic process (GO:0000956);;	K12626|5.4e-47|dcr:108208844|K12626 U6 snRNA-associated Sm-like protein LSm7 | (RefSeq) sm-like protein LSM7	[A]	RNA processing and modification	LSM domain	Sm-like protein LSM7 OS=Arabidopsis thaliana OX=3702 GN=LSM7 PE=1 SV=1	U6 snRNA-associated Sm-like protein LSm7 OS=Salvia splendens OX=180675 GN=LSM7 PE=3 SV=1	A	RNA processing and modification	U6 snRNA-associated Sm-like protein LSm7 [Salvia splendens]
EVM0032753.1	Molecular Function: calcium ion binding (GO:0005509);;	K13448|2.0e-34|ccaj:109805447|K13448 calcium-binding protein CML | (RefSeq) polcalcin Ole e 3	[T]	Signal transduction mechanisms	EF hand	Polcalcin Aln g 4 OS=Alnus glutinosa OX=3517 PE=1 SV=1	Calcium-binding protein CML OS=Salvia splendens OX=180675 GN=CML PE=4 SV=1	T	Signal transduction mechanisms	calcium-binding protein CML [Salvia splendens]
EVM0040885.1	Molecular Function: molecular_function (GO:0003674);; Molecular Function: nucleic acid binding (GO:0003676);; Molecular Function: DNA-binding transcription factor activity (GO:0003700);; Cellular Component: cellular_component (GO:0005575);; Cellular Component: intracellular (GO:0005622);; Cellular Component: obsolete cell (GO:0005623);; Cellular Component: nucleus (GO:0005634);; Biological Proces…	--	--	--	--	Zinc finger protein 4 OS=Arabidopsis thaliana OX=3702 GN=ZFP4 PE=2 SV=2	C2H2-type domain-containing protein OS=Salvia splendens OX=180675 GN=Saspl_020805 PE=4 SV=1	S	Function unknown	hypothetical protein Saspl_020805 [Salvia splendens]
EVM0006068.1	Biological Process: immune system process (GO:0002376);; Cellular Component: cellular_component (GO:0005575);; Cellular Component: intracellular (GO:0005622);; Cellular Component: obsolete cell (GO:0005623);; Cellular Component: cytoplasm (GO:0005737);; Cellular Component: plasma membrane (GO:0005886);; Biological Process: response to stress (GO:0006950);; Biological Process: defense response (GO…	K13453|7.7e-81|nau:109235474|K13453 disease resistance protein | (RefSeq) putative late blight resistance protein homolog R1A-4	[T]	Signal transduction mechanisms	NB-ARC domain	Putative late blight resistance protein homolog R1B-17 OS=Solanum demissum OX=50514 GN=R1B-17 PE=3 SV=1	NB-ARC domain-containing protein OS=Erythranthe guttata OX=4155 GN=MIMGU_mgv1a023991mg PE=4 SV=1	T	Signal transduction mechanisms	hypothetical protein MIMGU_mgv1a023991mg [Erythranthe guttata]
EVM0029953.1	Molecular Function: oxidoreductase activity (GO:0016491);; Molecular Function: metal ion binding (GO:0046872);;	K13229|6.0e-16|ats:109766943|K13229 2,4-dihydroxy-1,4-benzoxazin-3-one-glucoside dioxygenase [EC:1.14.11.59] | (RefSeq) LOC109766943; DIBOA-glucoside dioxygenase BX6-like	[QR]	--	non-haem dioxygenase in morphine synthesis N-terminal	Deacetoxyvindoline 4-hydroxylase OS=Catharanthus roseus OX=4058 GN=D4H PE=1 SV=2	Fe2OG dioxygenase domain-containing protein OS=Salvia splendens OX=180675 GN=Saspl_038125 PE=3 SV=1	Q	Secondary metabolites biosynthesis, transport and catabolism	hypothetical protein Saspl_038125 [Salvia splendens]
EVM0045857.1	Molecular Function: ATP binding (GO:0005524);; Biological Process: glycogen biosynthetic process (GO:0005978);; Molecular Function: glucose-1-phosphate adenylyltransferase activity (GO:0008878);; Cellular Component: chloroplast (GO:0009507);; Biological Process: starch biosynthetic process (GO:0019252);;	K00975|2.6e-200|sind:105165538|K00975 glucose-1-phosphate adenylyltransferase [EC:2.7.7.27] | (RefSeq) glucose-1-phosphate adenylyltransferase small subunit, chloroplastic/amyloplastic	[M]	Cell wall/membrane/envelope biogenesis	Nucleotidyl transferase	Glucose-1-phosphate adenylyltransferase small subunit, chloroplastic/amyloplastic OS=Solanum tuberosum OX=4113 PE=1 SV=2	Glucose-1-phosphate adenylyltransferase OS=Salvia splendens OX=180675 GN=glgC PE=3 SV=1	M	Cell wall/membrane/envelope biogenesis	glucose-1-phosphate adenylyltransferase [Salvia splendens]
EVM0007408.1	Molecular Function: translation release factor activity (GO:0003747);;	K03265|8.0e-244|sind:105159510|K03265 peptide chain release factor subunit 1 | (RefSeq) eukaryotic peptide chain release factor subunit 1-3-like	[J]	Translation, ribosomal structure and biogenesis	eRF1 domain 2	Eukaryotic peptide chain release factor subunit 1-3 OS=Arabidopsis thaliana OX=3702 GN=ERF1-3 PE=1 SV=1	Peptide chain release factor subunit 1 OS=Salvia splendens OX=180675 GN=ETF1 PE=3 SV=1	J	Translation, ribosomal structure and biogenesis	peptide chain release factor subunit 1 [Salvia splendens]
EVM0035118.1	Cellular Component: integral component of membrane (GO:0016021);;	--	--	--	Plant phosphoribosyltransferase C-terminal	FT-interacting protein 3 OS=Arabidopsis thaliana OX=3702 GN=FTIP3 PE=1 SV=1	Uncharacterized protein OS=Salvia splendens OX=180675 GN=Saspl_024901 PE=3 SV=1	S	Function unknown	hypothetical protein Saspl_024901 [Salvia splendens]
EVM0031155.1	Cellular Component: nucleus (GO:0005634);;	K14848|4.9e-239|sind:105174624|K14848 ribosome assembly protein RRB1 | (RefSeq) glutamate-rich WD repeat-containing protein 1	[R]	General function prediction only	Histone-binding protein RBBP4 or subunit C of CAF1 complex	Glutamate-rich WD repeat-containing protein 1 OS=Dictyostelium discoideum OX=44689 GN=grwd1 PE=3 SV=1	Ribosome assembly protein RRB1 OS=Salvia splendens OX=180675 GN=RRB1 PE=3 SV=1	K	Transcription	ribosome assembly protein RRB1 [Salvia splendens]
EVM0040792.1	Biological Process: carbohydrate metabolic process (GO:0005975);; Molecular Function: sterol 3-beta-glucosyltransferase activity (GO:0016906);; Biological Process: lipid glycosylation (GO:0030259);; Molecular Function: soladodine glucosyltransferase activity (GO:0102202);; Molecular Function: brassicasterol glucosyltransferase activity (GO:0102203);; Molecular Function: cholesterol alpha-glucosyl…	K05841|1.4e-87|sind:105179411|K05841 sterol 3beta-glucosyltransferase [EC:2.4.1.173] | (RefSeq) sterol 3-beta-glucosyltransferase UGT80B1	[GC]	--	Glycosyltransferase family 28 N-terminal domain	Sterol 3-beta-glucosyltransferase UGT80B1 OS=Arabidopsis thaliana OX=3702 GN=UGT80B1 PE=2 SV=1	UDP-glucuronosyl and UDP-glucosyl transferase OS=Handroanthus impetiginosus OX=429701 GN=CDL12_04124 PE=4 SV=1	--	--	UDP-glucuronosyl and UDP-glucosyl transferase [Handroanthus impetiginosus]
EVM0021088.1	Cellular Component: integral component of membrane (GO:0016021);;	--	--	--	--	--	Uncharacterized protein OS=Salvia splendens OX=180675 GN=Saspl_017086 PE=4 SV=1	--	--	hypothetical protein Saspl_017086 [Salvia splendens]
EVM0000809.1	Biological Process: maturation of SSU-rRNA from tricistronic rRNA transcript (SSU-rRNA, 5.8S rRNA, LSU-rRNA) (GO:0000462);; Cellular Component: nucleolus (GO:0005730);; Cellular Component: small-subunit processome (GO:0032040);;	K14767|9.0e-247|sind:105158791|K14767 U3 small nucleolar RNA-associated protein 3 | (RefSeq) something about silencing protein 10	[B]	Chromatin structure and dynamics	Sas10 C-terminal domain	Something about silencing protein 10 OS=Rattus norvegicus OX=10116 GN=Utp3 PE=1 SV=1	Sas10 domain-containing protein OS=Erythranthe guttata OX=4155 GN=MIMGU_mgv1a002634mg PE=3 SV=1	B	Chromatin structure and dynamics	something about silencing protein 10 [Sesamum indicum]
EVM0010863.1	--	--	--	--	--	--	Myb_DNA-bind_3 domain-containing protein OS=Salvia splendens OX=180675 GN=Saspl_048115 PE=4 SV=1	S	Function unknown	hypothetical protein Saspl_048115 [Salvia splendens]
EVM0023654.1	--	--	[S]	Function unknown	DTW domain	--	tRNA-uridine aminocarboxypropyltransferase OS=Handroanthus impetiginosus OX=429701 GN=CDL12_15184 PE=4 SV=1	S	Function unknown	uncharacterized protein LOC105174853 [Sesamum indicum]
EVM0035285.1	Molecular Function: ATP binding (GO:0005524);; Molecular Function: ATPase activity (GO:0016887);;	K22530|7.4e-214|nto:104116771|K22530 ATPase family AAA domain-containing protein 1 [EC:3.6.1.-] | (RefSeq) protein MSP1-like	[O]	Posttranslational modification, protein turnover, chaperones	ATPase family associated with various cellular activities (AAA)	Spastin OS=Gallus gallus OX=9031 GN=SPAST PE=2 SV=2	AAA+-type ATPase OS=Handroanthus impetiginosus OX=429701 GN=CDL12_11844 PE=4 SV=1	O	Posttranslational modification, protein turnover, chaperones	uncharacterized protein LOC105157217 isoform X1 [Sesamum indicum]
EVM0041233.1	Molecular Function: serine-type endopeptidase activity (GO:0004252);;	K15333|5.1e-31|nsy:104224633|K15333 tRNA guanosine-2'-O-methyltransferase [EC:2.1.1.34] | (RefSeq) uncharacterized protein LOC104224633	--	--	Subtilase family	CO(2)-response secreted protease OS=Arabidopsis thaliana OX=3702 GN=CRSP PE=2 SV=1	Uncharacterized protein OS=Salvia splendens OX=180675 GN=Saspl_030629 PE=3 SV=1	O	Posttranslational modification, protein turnover, chaperones	hypothetical protein Saspl_030629 [Salvia splendens]
EVM0004522.1	Cellular Component: integral component of membrane (GO:0016021);;	--	--	--	Apolipoprotein A1/A4/E domain	--	Uncharacterized protein OS=Salvia splendens OX=180675 GN=Saspl_006488 PE=4 SV=1	--	--	hypothetical protein Saspl_006488 [Salvia splendens]
EVM0032911.1	Molecular Function: oxidoreductase activity (GO:0016491);;	K11165|1.7e-145|sind:105166871|K11165 dehydrogenase/reductase SDR family member 7 [EC:1.1.-.-] | (RefSeq) dehydrogenase/reductase SDR family member 7	[Q]	Secondary metabolites biosynthesis, transport and catabolism	short chain dehydrogenase	Dehydrogenase/reductase SDR family member 7 OS=Homo sapiens OX=9606 GN=DHRS7 PE=1 SV=1	Dehydrogenase/reductase SDR family member 7 OS=Salvia splendens OX=180675 GN=DHRS7 PE=4 SV=1	Q	Secondary metabolites biosynthesis, transport and catabolism	dehydrogenase/reductase SDR family member 7 [Salvia splendens]
EVM0002012.1	Molecular Function: GDP-mannose 3,5-epimerase activity (GO:0047918);; Molecular Function: NAD binding (GO:0051287);;	K10046|7.6e-196|sind:105158417|K10046 GDP-D-mannose 3', 5'-epimerase [EC:5.1.3.18 5.1.3.-] | (RefSeq) GDP-mannose 3,5-epimerase 2	[GM]	--	NAD dependent epimerase/dehydratase family	GDP-mannose 3,5-epimerase OS=Arabidopsis thaliana OX=3702 GN=At5g28840 PE=1 SV=1	GDP-D-mannose 3', 5'-epimerase OS=Salvia splendens OX=180675 GN=GME PE=4 SV=1	--	--	GDP-D-mannose 3&apos;, 5&apos;-epimerase [Salvia splendens]
EVM0037663.1	Biological Process: response to acid chemical (GO:0001101);; Cellular Component: cellular_component (GO:0005575);; Cellular Component: intracellular (GO:0005622);; Cellular Component: obsolete cell (GO:0005623);; Cellular Component: cytoplasm (GO:0005737);; Biological Process: response to stress (GO:0006950);; Biological Process: biological_process (GO:0008150);; Biological Process: response to r…	--	--	--	Ataxin-2 C-terminal region	Protein EARLY RESPONSIVE TO DEHYDRATION 15 OS=Arabidopsis thaliana OX=3702 GN=ERD15 PE=1 SV=1	Dehydration-induced protein ERD15 (Fragment) OS=Striga asiatica OX=4170 GN=STAS_29987 PE=4 SV=1	S	Function unknown	protein EARLY RESPONSIVE TO DEHYDRATION 15-like [Sesamum indicum]
EVM0021380.1	--	--	[R]	General function prediction only	--	--	Uncharacterized protein OS=Salvia splendens OX=180675 GN=Saspl_014152 PE=4 SV=1	V	Defense mechanisms	hypothetical protein Saspl_014152 [Salvia splendens]
EVM0008720.1	Cellular Component: apoplast (GO:0048046);;	K01870|2.0e-21|eus:EUTSA_v10003524mg|K01870 isoleucyl-tRNA synthetase [EC:6.1.1.5] | (RefSeq) hypothetical protein	--	--	Dirigent-like protein	Dirigent protein 21 OS=Arabidopsis thaliana OX=3702 GN=DIR21 PE=3 SV=1	Dirigent protein OS=Salvia splendens OX=180675 GN=Saspl_016130 PE=3 SV=1	S	Function unknown	hypothetical protein Saspl_016130 [Salvia splendens]
EVM0001196.1	Biological Process: intracellular protein transport (GO:0006886);; Cellular Component: membrane (GO:0016020);;	K11827|9.8e-74|cmax:111475477|K11827 AP-2 complex subunit sigma-1 | (RefSeq) AP-2 complex subunit sigma	[U]	Intracellular trafficking, secretion, and vesicular transport	Clathrin adaptor complex small chain	AP-2 complex subunit sigma OS=Arabidopsis thaliana OX=3702 GN=AP17 PE=2 SV=1	AP complex subunit sigma OS=Salvia splendens OX=180675 GN=AP2S1 PE=3 SV=1	U	Intracellular trafficking, secretion, and vesicular transport	AP-2 complex subunit sigma-1 [Salvia splendens]
EVM0014488.1	--	--	--	--	--	--	Uncharacterized protein OS=Salvia splendens OX=180675 GN=Saspl_039310 PE=4 SV=1	--	--	hypothetical protein Saspl_039310 [Salvia splendens]
EVM0044796.1	--	--	--	--	zinc-finger of the FCS-type, C2-C2	FCS-Like Zinc finger 10 OS=Arabidopsis thaliana OX=3702 GN=FLZ10 PE=1 SV=1	FLZ-type domain-containing protein OS=Salvia splendens OX=180675 GN=Saspl_009102 PE=3 SV=1	S	Function unknown	hypothetical protein Saspl_009102 [Salvia splendens]
EVM0042802.1	Biological Process: karyogamy (GO:0000741);;	--	--	--	--	Protein NUCLEAR FUSION DEFECTIVE 6, mitochondrial OS=Arabidopsis thaliana OX=3702 GN=NFD6 PE=3 SV=1	Uncharacterized protein OS=Salvia splendens OX=180675 GN=Saspl_027635 PE=4 SV=1	S	Function unknown	hypothetical protein Saspl_027635 [Salvia splendens]
EVM0027254.1	--	--	--	--	--	--	Uncharacterized protein OS=Salvia splendens OX=180675 GN=Saspl_008718 PE=4 SV=1	--	--	hypothetical protein Saspl_008718 [Salvia splendens]
EVM0006358.1	Molecular Function: molecular_function (GO:0003674);; Molecular Function: nucleic acid binding (GO:0003676);; Molecular Function: RNA binding (GO:0003723);; Molecular Function: catalytic activity (GO:0003824);; Molecular Function: nuclease activity (GO:0004518);; Molecular Function: endonuclease activity (GO:0004519);; Molecular Function: binding (GO:0005488);; Molecular Function: protein binding…	K23541|2.8e-13|ats:109742580|K23541 Ca2+/H+ antiporter, TMEM165/GDT1 family | (RefSeq) LOC109742580; pentatricopeptide repeat-containing protein At5g04780-like	[R]	General function prediction only	PPR repeat family	Putative pentatricopeptide repeat-containing protein At1g10330 OS=Arabidopsis thaliana OX=3702 GN=PCMP-E71 PE=3 SV=1	Uncharacterized protein OS=Salvia splendens OX=180675 GN=Saspl_039362 PE=4 SV=1	S	Function unknown	hypothetical protein Saspl_039362 [Salvia splendens]
EVM0011242.1	--	K00759|1.5e-12|aip:107609884|K00759 adenine phosphoribosyltransferase [EC:2.4.2.7] | (RefSeq) uncharacterized protein LOC107609884	--	--	PWWP domain	Uncharacterized protein At1g51745 OS=Arabidopsis thaliana OX=3702 GN=At1g51745 PE=2 SV=2	Uncharacterized protein OS=Salvia splendens OX=180675 GN=Saspl_010049 PE=4 SV=1	S	Function unknown	hypothetical protein Saspl_010049 [Salvia splendens]
EVM0033557.1	Cellular Component: ubiquitin ligase complex (GO:0000151);; Molecular Function: molecular_function (GO:0003674);; Molecular Function: binding (GO:0005488);; Molecular Function: protein binding (GO:0005515);; Cellular Component: cellular_component (GO:0005575);; Cellular Component: intracellular (GO:0005622);; Cellular Component: obsolete cell (GO:0005623);; Cellular Component: nucleus (GO:0005634…	--	--	--	BTB/POZ domain	BTB/POZ domain-containing protein POB1 OS=Arabidopsis thaliana OX=3702 GN=POB1 PE=1 SV=2	BTB domain-containing protein OS=Salvia splendens OX=180675 GN=Saspl_036142 PE=4 SV=1	S	Function unknown	hypothetical protein Saspl_036142 [Salvia splendens]
EVM0039738.1	--	K06990|3.9e-143|sind:105164549|K06990 MEMO1 family protein | (RefSeq) protein MEMO1	[R]	General function prediction only	Memo-like protein	Protein MEMO1 OS=Xenopus tropicalis OX=8364 GN=memo1 PE=2 SV=1	Uncharacterized protein OS=Salvia splendens OX=180675 GN=K06990 PE=3 SV=1	S	Function unknown	uncharacterized protein Saspl_023788 [Salvia splendens]
EVM0028695.1	Molecular Function: sedoheptulose-7-phosphate:D-glyceraldehyde-3-phosphate glyceronetransferase activity (GO:0004801);; Cellular Component: cytoplasm (GO:0005737);; Biological Process: carbohydrate metabolic process (GO:0005975);; Biological Process: pentose-phosphate shunt (GO:0006098);;	K00616|7.4e-180|sind:105164286|K00616 transaldolase [EC:2.2.1.2] | (RefSeq) uncharacterized protein LOC105164286	[G]	Carbohydrate transport and metabolism	Transaldolase/Fructose-6-phosphate aldolase	Transaldolase OS=Histophilus somni (strain 2336) OX=228400 GN=tal PE=3 SV=1	Transaldolase OS=Salvia splendens OX=180675 GN=Saspl_022649 PE=3 SV=1	G	Carbohydrate transport and metabolism	hypothetical protein Saspl_022649 [Salvia splendens]
EVM0022390.1	Biological Process: fatty acid biosynthetic process (GO:0006633);;	K03955|6.2e-06|apro:F751_1077|K03955 NADH dehydrogenase (ubiquinone) 1 alpha/beta subcomplex 1, acyl-carrier protein | (RefSeq) Acyl carrier protein, mitochondrial	[CIQ]	--	Phosphopantetheine attachment site	Acyl carrier protein 1, chloroplastic OS=Casuarina glauca OX=3522 GN=ACP1 PE=2 SV=1	Acyl carrier protein OS=Salvia miltiorrhiza OX=226208 GN=ACP6 PE=2 SV=1	I	Lipid transport and metabolism	Acyl Carrier Protein [Salvia miltiorrhiza]
EVM0021396.1	Molecular Function: hydrolase activity, hydrolyzing O-glycosyl compounds (GO:0004553);; Cellular Component: cell wall (GO:0005618);; Biological Process: xyloglucan metabolic process (GO:0010411);; Cellular Component: integral component of membrane (GO:0016021);; Molecular Function: xyloglucan:xyloglucosyl transferase activity (GO:0016762);; Biological Process: cell wall biogenesis (GO:0042546);; …	K14504|2.2e-123|sind:105155676|K14504 xyloglucan:xyloglucosyl transferase TCH4 [EC:2.4.1.207] | (RefSeq) xyloglucan endotransglucosylase/hydrolase protein 24-like isoform X1	--	--	Glycosyl hydrolases family 16	Probable xyloglucan endotransglucosylase/hydrolase protein 25 OS=Arabidopsis thaliana OX=3702 GN=XTH25 PE=2 SV=2	Xyloglucan endotransglucosylase/hydrolase OS=Handroanthus impetiginosus OX=429701 GN=CDL12_06777 PE=3 SV=1	G	Carbohydrate transport and metabolism	Xyloglucan:xyloglucosyl transferase [Handroanthus impetiginosus]
EVM0003254.1	Molecular Function: kinase activity (GO:0016301);;	K03875|1.9e-193|sind:105179950|K03875 F-box and leucine-rich repeat protein 1 (S-phase kinase-associated protein 2) | (RefSeq) F-box protein SKP2A-like	[R]	General function prediction only	Leucine Rich repeat	F-box protein SKP2A OS=Arabidopsis thaliana OX=3702 GN=SKP2A PE=1 SV=1	F-box and leucine-rich repeat protein 1 (S-phase kinase-associated protein 2) OS=Salvia splendens OX=180675 GN=SKP2 PE=4 SV=1	S	Function unknown	F-box protein SKP2A-like [Sesamum indicum]
EVM0021743.1	Biological Process: intracellular protein transport (GO:0006886);; Cellular Component: membrane (GO:0016020);; Biological Process: vesicle-mediated transport (GO:0016192);;	K15296|4.3e-111|sind:105167002|K15296 alpha-soluble NSF attachment protein | (RefSeq) alpha-soluble NSF attachment protein	[U]	Intracellular trafficking, secretion, and vesicular transport	Soluble NSF attachment protein, SNAP	Alpha-soluble NSF attachment protein OS=Vitis vinifera OX=29760 PE=2 SV=1	TPR_REGION domain-containing protein OS=Salvia splendens OX=180675 GN=Saspl_028472 PE=3 SV=1	U	Intracellular trafficking, secretion, and vesicular transport	hypothetical protein Saspl_028472 [Salvia splendens]
EVM0021037.1	--	--	--	--	--	--	Uncharacterized protein OS=Salvia splendens OX=180675 GN=Saspl_043951 PE=4 SV=1	--	--	classical arabinogalactan protein 10-like [Sesamum indicum]
EVM0028385.1	--	--	--	--	Heavy-metal-associated domain	--	Uncharacterized protein OS=Salvia splendens OX=180675 GN=Saspl_041576 PE=4 SV=1	--	--	hypothetical protein Saspl_041576 [Salvia splendens]
EVM0029193.1	Molecular Function: catalytic activity (GO:0003824);;	K17508|8.7e-21|oeu:111393871|K17508 protein phosphatase PTC7 [EC:3.1.3.16] | (RefSeq) probable protein phosphatase 2C 55 isoform X1	[T]	Signal transduction mechanisms	Stage II sporulation protein E (SpoIIE)	Probable protein phosphatase 2C 71 OS=Oryza sativa subsp. japonica OX=39947 GN=Os10g0370000 PE=2 SV=1	PPM-type phosphatase domain-containing protein OS=Salvia splendens OX=180675 GN=Saspl_044131 PE=3 SV=1	T	Signal transduction mechanisms	hypothetical protein Saspl_044131 [Salvia splendens]
EVM0002242.1	Molecular Function: protein dimerization activity (GO:0046983);;	K05765|5.8e-16|gra:105781290|K05765 cofilin | (RefSeq) uncharacterized LOC105781290	--	--	--	Transcription factor bHLH112 OS=Arabidopsis thaliana OX=3702 GN=BHLH112 PE=1 SV=1	BHLH domain-containing protein OS=Salvia splendens OX=180675 GN=Saspl_015261 PE=4 SV=1	K	Transcription	hypothetical protein Saspl_015261 [Salvia splendens]
EVM0035956.1	Molecular Function: oxidoreductase activity (GO:0016491);;	--	--	--	FHA domain	--	Zeaxanthin epoxidase OS=Handroanthus impetiginosus OX=429701 GN=CDL12_02348 PE=4 SV=1	S	Function unknown	uncharacterized protein LOC105170974 isoform X1 [Sesamum indicum]
EVM0034696.1	Molecular Function: molecular_function (GO:0003674);; Molecular Function: catalytic activity (GO:0003824);; Molecular Function: ubiquitin-protein transferase activity (GO:0004842);; Biological Process: cellular protein modification process (GO:0006464);; Biological Process: proteolysis (GO:0006508);; Biological Process: ubiquitin-dependent protein catabolic process (GO:0006511);; Biological Proce…	K16282|1.6e-62|sind:105156341|K16282 E3 ubiquitin-protein ligase RHA2 [EC:2.3.2.27] | (RefSeq) E3 ubiquitin-protein ligase RHA2A	[O]	Posttranslational modification, protein turnover, chaperones	Ring finger domain	E3 ubiquitin-protein ligase RHA2A OS=Arabidopsis thaliana OX=3702 GN=RHA2A PE=1 SV=1	RING-type domain-containing protein OS=Handroanthus impetiginosus OX=429701 GN=CDL12_22487 PE=4 SV=1	O	Posttranslational modification, protein turnover, chaperones	hypothetical protein CDL12_22487 [Handroanthus impetiginosus]
EVM0030115.1	--	K03549|4.0e-11|jre:108997955|K03549 KUP system potassium uptake protein | (RefSeq) potassium transporter 19-like	--	--	Transposase-associated domain	--	TNP2 (Fragment) OS=Antirrhinum majus OX=4151 GN=TAM1 PE=4 SV=1	S	Function unknown	TNP2, partial [Antirrhinum majus]
EVM0045277.1	Biological Process: response to reactive oxygen species (GO:0000302);; Cellular Component: cellular_component (GO:0005575);; Cellular Component: intracellular (GO:0005622);; Cellular Component: obsolete cell (GO:0005623);; Cellular Component: cytoplasm (GO:0005737);; Biological Process: response to stress (GO:0006950);; Biological Process: response to oxidative stress (GO:0006979);; Biological Pr…	K13993|4.8e-77|sind:105167105|K13993 HSP20 family protein | (RefSeq) 17.8 kDa class I heat shock protein	[O]	Posttranslational modification, protein turnover, chaperones	Hsp20/alpha crystallin family	17.8 kDa class I heat shock protein OS=Daucus carota OX=4039 PE=3 SV=1	Heat shock protein 1 OS=Tectona grandis OX=41396 GN=Hsp1 PE=2 SV=1	O	Posttranslational modification, protein turnover, chaperones	heat shock protein 1 [Tectona grandis]
EVM0026871.1	--	--	--	--	Domain of unknown function (DUF702)	Protein SHI RELATED SEQUENCE 1 OS=Arabidopsis thaliana OX=3702 GN=SRS1 PE=1 SV=2	Uncharacterized protein OS=Salvia splendens OX=180675 GN=Saspl_040092 PE=3 SV=1	S	Function unknown	hypothetical protein Saspl_040092 [Salvia splendens]
EVM0024596.1	Molecular Function: protein binding (GO:0005515);;	K03122|1.2e-08|mdm:114825099|K03122 transcription initiation factor TFIIA large subunit | (RefSeq) uncharacterized protein LOC114825099	--	--	PB1 domain	--	PB1 domain-containing protein OS=Handroanthus impetiginosus OX=429701 GN=CDL12_09667 PE=4 SV=1	S	Function unknown	hypothetical protein CDL12_09667 [Handroanthus impetiginosus]
EVM0009903.1	Molecular Function: protein dimerization activity (GO:0046983);;	K16189|7.6e-08|pvu:PHAVU_008G196800g|K16189 phytochrome-interacting factor 4 | (RefSeq) hypothetical protein	--	--	Helix-loop-helix DNA-binding domain	Transcription factor HEC2 OS=Arabidopsis thaliana OX=3702 GN=HEC2 PE=1 SV=1	Basic helix-loop-helix transcription factor OS=Salvia miltiorrhiza OX=226208 PE=2 SV=1	K	Transcription	basic helix-loop-helix transcription factor [Salvia miltiorrhiza]
EVM0018264.1	Molecular Function: molecular_function (GO:0003674);; Molecular Function: catalytic activity (GO:0003824);; Molecular Function: hydrolase activity, hydrolyzing O-glycosyl compounds (GO:0004553);; Molecular Function: chitinase activity (GO:0004568);; Molecular Function: binding (GO:0005488);; Cellular Component: cellular_component (GO:0005575);; Cellular Component: extracellular region (GO:0005576…	K17525|1.4e-142|oeu:111390566|K17525 chitinase domain-containing protein 1 | (RefSeq) rhodanese-like domain-containing protein 4, chloroplastic	--	--	--	Rhodanese-like domain-containing protein 4, chloroplastic OS=Arabidopsis thaliana OX=3702 GN=STR4 PE=1 SV=2	Chitinase domain-containing protein 1 OS=Salvia splendens OX=180675 GN=CHID1 PE=4 SV=1	S	Function unknown	chitinase domain-containing protein 1 [Salvia splendens]
EVM0000089.1	Molecular Function: RNA polymerase II transcription regulatory region sequence-specific DNA binding (GO:0000977);; Molecular Function: DNA-binding transcription factor activity (GO:0003700);; Cellular Component: nucleus (GO:0005634);; Biological Process: positive regulation of transcription by RNA polymerase II (GO:0045944);; Molecular Function: protein dimerization activity (GO:0046983);;	K09264|3.9e-34|thj:104801073|K09264 MADS-box transcription factor, plant | (RefSeq) agamous-like MADS-box protein AGL8	[K]	Transcription	SRF-type transcription factor (DNA-binding and dimerisation domain)	Agamous-like MADS-box protein AGL19 OS=Arabidopsis thaliana OX=3702 GN=AGL19 PE=1 SV=1	Uncharacterized protein OS=Salvia splendens OX=180675 GN=Saspl_019238 PE=4 SV=1	K	Transcription	hypothetical protein Saspl_019238 [Salvia splendens]
EVM0039781.1	Cellular Component: integral component of membrane (GO:0016021);;	K07441|3.9e-06|pxb:103938112|K07441 beta-1,4-N-acetylglucosaminyltransferase [EC:2.4.1.141] | (RefSeq) uncharacterized protein LOC103938112	--	--	Cotton fibre expressed protein	Pathogen-associated molecular patterns-induced protein A70 OS=Arabidopsis thaliana OX=3702 GN=A70 PE=1 SV=1	DUF4408 domain-containing protein OS=Handroanthus impetiginosus OX=429701 GN=CDL12_14139 PE=4 SV=1	S	Function unknown	uncharacterized protein LOC105176754 [Sesamum indicum]
EVM0027328.1	--	--	--	--	RING-like zinc finger	Probable E3 ubiquitin-protein ligase EDA40 OS=Arabidopsis thaliana OX=3702 GN=EDA40 PE=2 SV=1	RING-type domain-containing protein OS=Salvia splendens OX=180675 GN=Saspl_028370 PE=4 SV=1	O	Posttranslational modification, protein turnover, chaperones	hypothetical protein Saspl_028370 [Salvia splendens]
EVM0044592.1	Biological Process: mRNA splicing, via spliceosome (GO:0000398);; Cellular Component: spliceosomal complex (GO:0005681);;	K06063|1.1e-290|sind:105160907|K06063 SNW domain-containing protein 1 | (RefSeq) SNW/SKI-interacting protein	[AB]	--	SKIP/SNW domain	SNW/SKI-interacting protein A OS=Oryza sativa subsp. japonica OX=39947 GN=SKIPA PE=1 SV=1	SNW domain-containing protein 1 OS=Salvia splendens OX=180675 GN=SNW1 PE=3 SV=1	--	--	SNW domain-containing protein 1 [Salvia splendens]
EVM0045363.1	--	K13420|1.0e-08|hbr:110669014|K13420 LRR receptor-like serine/threonine-protein kinase FLS2 [EC:2.7.11.1] | (RefSeq) LRR receptor-like serine/threonine-protein kinase FLS2	[R]	General function prediction only	Leucine rich repeat	Receptor like protein 29 OS=Arabidopsis thaliana OX=3702 GN=RLP29 PE=2 SV=1	Uncharacterized protein OS=Salvia splendens OX=180675 GN=Saspl_014279 PE=4 SV=1	S	Function unknown	hypothetical protein Saspl_014279 [Salvia splendens]
EVM0008316.1	Cellular Component: nucleus (GO:0005634);; Biological Process: rRNA processing (GO:0006364);;	--	[S]	Function unknown	NUC153 domain	Pre-rRNA-processing protein esf1 OS=Schizosaccharomyces pombe (strain 972 / ATCC 24843) OX=284812 GN=esf1 PE=1 SV=1	NUC153 domain-containing protein OS=Salvia splendens OX=180675 GN=Saspl_000548 PE=3 SV=1	S	Function unknown	hypothetical protein Saspl_000548 [Salvia splendens]
EVM0030032.1	Cellular Component: integral component of membrane (GO:0016021);;	K03260|1.2e-14|pda:103710480|K03260 translation initiation factor 4G | (RefSeq) eukaryotic translation initiation factor-like	[R]	General function prediction only	Proteolipid membrane potential modulator	UPF0057 membrane protein At2g24040 OS=Arabidopsis thaliana OX=3702 GN=At2g24040 PE=3 SV=1	Uncharacterized protein OS=Salvia splendens OX=180675 GN=Saspl_034077 PE=3 SV=1	S	Function unknown	hypothetical protein Saspl_034077 [Salvia splendens]
EVM0008229.1	Molecular Function: GTPase activator activity (GO:0005096);; Cellular Component: integral component of membrane (GO:0016021);;	K18270|7.2e-224|oeu:111370801|K18270 Rab3 GTPase-activating protein catalytic subunit | (RefSeq) uncharacterized protein LOC111370801	[S]	Function unknown	Rab3 GTPase-activating protein catalytic subunit	Rab3 GTPase-activating protein catalytic subunit OS=Xenopus laevis OX=8355 GN=rab3gap1 PE=2 SV=1	Rab3 GTPase-activating protein catalytic subunit OS=Salvia splendens OX=180675 GN=RAB3GAP1 PE=3 SV=1	S	Function unknown	Rab3 GTPase-activating protein catalytic subunit [Salvia splendens]
EVM0020045.1	Molecular Function: growth factor activity (GO:0008083);;	--	--	--	--	--	Uncharacterized protein OS=Salvia splendens OX=180675 GN=Saspl_016835 PE=4 SV=1	--	--	hypothetical protein Saspl_016835 [Salvia splendens]
EVM0000355.1	Cellular Component: cell wall (GO:0005618);; Molecular Function: manganese ion binding (GO:0030145);; Molecular Function: nutrient reservoir activity (GO:0045735);; Cellular Component: apoplast (GO:0048046);;	--	--	--	Cupin	Germin-like protein subfamily 2 member 1 OS=Arabidopsis thaliana OX=3702 GN=GLP4 PE=2 SV=2	Germin-like protein OS=Salvia splendens OX=180675 GN=Saspl_042905 PE=3 SV=1	S	Function unknown	hypothetical protein Saspl_048465 [Salvia splendens]
EVM0006278.1	Molecular Function: ATP binding (GO:0005524);; Cellular Component: nucleus (GO:0005634);; Biological Process: vacuole organization (GO:0007033);; Molecular Function: ATPase activity (GO:0016887);;	K12196|5.4e-14|lang:109358360|K12196 vacuolar protein-sorting-associated protein 4 | (RefSeq) protein SUPPRESSOR OF K(+) TRANSPORT GROWTH DEFECT 1-like	[O]	Posttranslational modification, protein turnover, chaperones	MIT (microtubule interacting and transport) domain	Protein SUPPRESSOR OF K(+) TRANSPORT GROWTH DEFECT 1 OS=Arabidopsis thaliana OX=3702 GN=SKD1 PE=1 SV=1	Predicted protein OS=Physcomitrella patens subsp. patens OX=3218 GN=PHYPA_000062 PE=3 SV=1	O	Posttranslational modification, protein turnover, chaperones	PREDICTED: protein SUPPRESSOR OF K(+) TRANSPORT GROWTH DEFECT 1-like [Lupinus angustifolius]
EVM0019669.1	Molecular Function: protein binding (GO:0005515);; Cellular Component: cellular_component (GO:0005575);; Cellular Component: intracellular (GO:0005622);; Cellular Component: obsolete cell (GO:0005623);; Cellular Component: nucleus (GO:0005634);; Cellular Component: nucleoplasm (GO:0005654);; Cellular Component: cytoplasm (GO:0005737);; Biological Process: biological_process (GO:0008150);; Biologi…	--	--	--	Tetratricopeptide repeat protein 5 OB fold domain	Tetratricopeptide repeat protein 5 OS=Mus musculus OX=10090 GN=Ttc5 PE=1 SV=2	TTC5_OB domain-containing protein OS=Salvia splendens OX=180675 GN=Saspl_006209 PE=4 SV=1	S	Function unknown	hypothetical protein Saspl_006209 [Salvia splendens]
EVM0036963.1	Molecular Function: copper ion binding (GO:0005507);; Molecular Function: oxidoreductase activity (GO:0016491);;	K19791|8.4e-42|oeu:111379234|K19791 iron transport multicopper oxidase | (RefSeq) L-ascorbate oxidase homolog	[Q]	Secondary metabolites biosynthesis, transport and catabolism	Multicopper oxidase	L-ascorbate oxidase homolog OS=Brassica napus OX=3708 GN=Bp10 PE=2 SV=1	Uncharacterized protein OS=Salvia splendens OX=180675 GN=Saspl_037903 PE=3 SV=1	Q	Secondary metabolites biosynthesis, transport and catabolism	hypothetical protein Saspl_037903 [Salvia splendens]
EVM0036675.1	Molecular Function: protein binding (GO:0005515);; Cellular Component: integral component of membrane (GO:0016021);; Molecular Function: ADP binding (GO:0043531);;	K13457|1.4e-55|vvi:100253350|K13457 disease resistance protein RPM1 | (RefSeq) disease resistance protein RPM1	[T]	Signal transduction mechanisms	NB-ARC domain	Disease resistance protein RPP13 OS=Arabidopsis thaliana OX=3702 GN=RPP13 PE=2 SV=2	NB-ARC domain-containing protein OS=Salvia splendens OX=180675 GN=Saspl_017050 PE=4 SV=1	T	Signal transduction mechanisms	hypothetical protein Saspl_017050 [Salvia splendens]
EVM0004792.1	Molecular Function: DNA binding (GO:0003677);; Biological Process: regulation of transcription by RNA polymerase II (GO:0006357);; Molecular Function: protein dimerization activity (GO:0046983);;	--	--	--	Helix-loop-helix DNA-binding domain	Transcription factor bHLH126 OS=Arabidopsis thaliana OX=3702 GN=BHLH126 PE=2 SV=1	Basic helix-loop-helix transcription factor OS=Salvia miltiorrhiza OX=226208 PE=2 SV=1	K	Transcription	basic helix-loop-helix transcription factor [Salvia miltiorrhiza]
EVM0007596.1	Molecular Function: molecular_function (GO:0003674);; Molecular Function: nucleic acid binding (GO:0003676);; Molecular Function: RNA binding (GO:0003723);; Molecular Function: catalytic activity (GO:0003824);; Molecular Function: nuclease activity (GO:0004518);; Molecular Function: endonuclease activity (GO:0004519);; Molecular Function: binding (GO:0005488);; Molecular Function: protein binding…	K17710|8.9e-70|cann:107870233|K17710 pentatricopeptide repeat domain-containing protein 1 | (RefSeq) putative pentatricopeptide repeat-containing protein At2g02150	[R]	General function prediction only	PPR repeat	Pentatricopeptide repeat-containing protein At4g19440, chloroplastic OS=Arabidopsis thaliana OX=3702 GN=At4g19440 PE=2 SV=2	Pentatricopeptide repeat protein OS=Salvia miltiorrhiza OX=226208 PE=2 SV=1	S	Function unknown	pentatricopeptide repeat protein [Salvia miltiorrhiza]
EVM0003157.1	Biological Process: isoprenoid biosynthetic process (GO:0008299);; Molecular Function: transferase activity (GO:0016740);;	K13789|9.9e-168|sind:105166180|K13789 geranylgeranyl diphosphate synthase, type II [EC:2.5.1.1 2.5.1.10 2.5.1.29] | (RefSeq) geranylgeranyl pyrophosphate synthase, chloroplastic-like	[KT]	--	Polyprenyl synthetase	Geranylgeranyl pyrophosphate synthase, chloroplastic OS=Capsicum annuum OX=4072 GN=GGPS1 PE=3 SV=1	Geranylgeranyl diphosphate synthase, type II OS=Salvia splendens OX=180675 GN=GGPS PE=3 SV=1	--	--	geranylgeranyl diphosphate synthase, type II [Salvia splendens]
EVM0011829.1	Molecular Function: protein kinase activity (GO:0004672);; Molecular Function: ATP binding (GO:0005524);;	K04421|9.0e-253|sind:105178081|K04421 mitogen-activated protein kinase kinase kinase 3 [EC:2.7.11.25] | (RefSeq) mitogen-activated protein kinase kinase kinase 3-like	[T]	Signal transduction mechanisms	Protein kinase domain	Mitogen-activated protein kinase kinase kinase 3 OS=Arabidopsis thaliana OX=3702 GN=MAPKKK3 PE=1 SV=1	Protein kinase domain-containing protein OS=Salvia splendens OX=180675 GN=Saspl_021212 PE=4 SV=1	T	Signal transduction mechanisms	hypothetical protein Saspl_021212 [Salvia splendens]
EVM0017975.1	Biological Process: sulfur compound metabolic process (GO:0006790);; Molecular Function: 3'(2'),5'-bisphosphate nucleotidase activity (GO:0008441);; Biological Process: phosphatidylinositol phosphorylation (GO:0046854);; Biological Process: inositol phosphate dephosphorylation (GO:0046855);;	K01082|3.3e-173|sind:105175525|K01082 3'(2'), 5'-bisphosphate nucleotidase [EC:3.1.3.7] | (RefSeq) PAP-specific phosphatase HAL2-like	[FP]	--	Inositol monophosphatase family	PAP-specific phosphatase HAL2-like OS=Arabidopsis thaliana OX=3702 GN=AHL PE=2 SV=1	3'(2'),5'-bisphosphate nucleotidase OS=Salvia splendens OX=180675 GN=Saspl_000779 PE=3 SV=1	--	--	hypothetical protein Saspl_000779 [Salvia splendens]
EVM0022738.1	Cellular Component: Golgi membrane (GO:0000139);; Biological Process: protein glycosylation (GO:0006486);; Cellular Component: integral component of membrane (GO:0016021);; Molecular Function: transferase activity, transferring glycosyl groups (GO:0016757);;	K20855|2.1e-179|oeu:111367849|K20855 beta-1,3-galactosyltransferase 1/2/3/4/5/7/8 [EC:2.4.1.-] | (RefSeq) beta-1,3-galactosyltransferase 7-like isoform X1	[G]	Carbohydrate transport and metabolism	Galactosyltransferase	Beta-1,3-galactosyltransferase 7 OS=Arabidopsis thaliana OX=3702 GN=B3GALT7 PE=2 SV=1	Hexosyltransferase OS=Salvia splendens OX=180675 GN=Saspl_023073 PE=3 SV=1	G	Carbohydrate transport and metabolism	hypothetical protein Saspl_023073 [Salvia splendens]
EVM0034417.1	Molecular Function: aminopeptidase activity (GO:0004177);; Molecular Function: metallopeptidase activity (GO:0008237);; Molecular Function: zinc ion binding (GO:0008270);;	K01256|0.0e+00|oeu:111368476|K01256 aminopeptidase N [EC:3.4.11.2] | (RefSeq) LOW QUALITY PROTEIN: puromycin-sensitive aminopeptidase-like	[EO]	--	Domain of unknown function (DUF3458_C) ARM repeats	Puromycin-sensitive aminopeptidase OS=Arabidopsis thaliana OX=3702 GN=MPA1 PE=2 SV=1	Aminopeptidase N OS=Salvia splendens OX=180675 GN=pepN PE=3 SV=1	--	--	aminopeptidase N [Salvia splendens]
EVM0012197.1	--	--	--	--	--	--	Uncharacterized protein OS=Salvia splendens OX=180675 GN=Saspl_041394 PE=4 SV=1	--	--	hypothetical protein Saspl_041394 [Salvia splendens]
EVM0043967.1	Cellular Component: integral component of membrane (GO:0016021);; Molecular Function: N6-threonylcarbomyladenosine methylthiotransferase activity (GO:0035598);; Molecular Function: 4 iron, 4 sulfur cluster binding (GO:0051539);;	K15865|6.2e-263|sind:105177522|K15865 threonylcarbamoyladenosine tRNA methylthiotransferase CDKAL1 [EC:2.8.4.5] | (RefSeq) threonylcarbamoyladenosine tRNA methylthiotransferase	[R]	General function prediction only	Uncharacterized protein family UPF0004	Threonylcarbamoyladenosine tRNA methylthiotransferase OS=Drosophila pseudoobscura pseudoobscura OX=46245 GN=GA19679 PE=3 SV=1	Threonylcarbamoyladenosine tRNA methylthiotransferase OS=Salvia splendens OX=180675 GN=CDKAL1 PE=3 SV=1	J	Translation, ribosomal structure and biogenesis	threonylcarbamoyladenosine tRNA methylthiotransferase CDKAL1 [Salvia splendens]
EVM0035155.1	Cellular Component: integral component of membrane (GO:0016021);;	K03011|1.9e-06|ghi:107953086|K03011 DNA-directed RNA polymerase II subunit RPB3 | (RefSeq) uncharacterized protein LOC107953086	--	--	Protein of unknown function (DUF616)	--	Uncharacterized protein OS=Salvia splendens OX=180675 GN=Saspl_032576 PE=4 SV=1	S	Function unknown	hypothetical protein Saspl_032576 [Salvia splendens]
EVM0020241.1	Cellular Component: cytoplasm (GO:0005737);; Biological Process: autophagy (GO:0006914);;	K08341|1.5e-54|ini:109190624|K08341 GABA(A) receptor-associated protein | (RefSeq) InATG8b; autophagy-related protein 8C	[Z]	Cytoskeleton	Autophagy protein Atg8 ubiquitin like	Autophagy-related protein 8C-like OS=Solanum tuberosum OX=4113 GN=ATG8CL PE=1 SV=1	Autophagy-related protein OS=Salvia splendens OX=180675 GN=GABARAP PE=3 SV=1	Z	Cytoskeleton	GABA(A) receptor-associated protein [Salvia splendens]
EVM0011398.1	Molecular Function: molecular_function (GO:0003674);; Molecular Function: nucleic acid binding (GO:0003676);; Molecular Function: RNA binding (GO:0003723);; Molecular Function: mRNA binding (GO:0003729);; Molecular Function: binding (GO:0005488);; Cellular Component: cellular_component (GO:0005575);; Cellular Component: intracellular (GO:0005622);; Cellular Component: obsolete cell (GO:0005623);;…	K14488|2.2e-16|adu:110273994|K14488 SAUR family protein | (RefSeq) uncharacterized protein LOC110273994	[A]	RNA processing and modification	LsmAD domain	Polyadenylate-binding protein-interacting protein 3 OS=Arabidopsis thaliana OX=3702 GN=CID3 PE=2 SV=1	LsmAD domain-containing protein OS=Salvia splendens OX=180675 GN=Saspl_039591 PE=4 SV=1	A	RNA processing and modification	hypothetical protein Saspl_039591 [Salvia splendens]
EVM0021519.1	--	--	--	--	--	--	Uncharacterized protein OS=Salvia splendens OX=180675 GN=Saspl_050007 PE=4 SV=1	--	--	hypothetical protein Saspl_050007 [Salvia splendens]
EVM0028455.1	Molecular Function: DNA binding (GO:0003677);;	K05857|6.0e-19|aip:107646178|K05857 phosphatidylinositol phospholipase C, delta [EC:3.1.4.11] | (RefSeq) LOW QUALITY PROTEIN: phosphoinositide phospholipase C 8	--	--	NUMOD3 motif	--	IENR2 domain-containing protein OS=Salvia splendens OX=180675 GN=Saspl_029005 PE=4 SV=1	S	Function unknown	hypothetical protein Saspl_029005 [Salvia splendens]
EVM0019182.1	Molecular Function: GTPase activity (GO:0003924);; Molecular Function: GTP binding (GO:0005525);; Cellular Component: cytoplasm (GO:0005737);; Molecular Function: microtubule binding (GO:0008017);; Cellular Component: membrane (GO:0016020);; Biological Process: organelle fission (GO:0048285);;	--	[UR]	--	Dynamin central region	Dynamin-related protein 4C OS=Arabidopsis thaliana OX=3702 GN=DRP4C PE=2 SV=1	Uncharacterized protein (Fragment) OS=Erythranthe guttata OX=4155 GN=MIMGU_mgv1a020957mg PE=4 SV=1	U	Intracellular trafficking, secretion, and vesicular transport	hypothetical protein MIMGU_mgv1a020957mg, partial [Erythranthe guttata]
EVM0016486.1	Biological Process: protein peptidyl-prolyl isomerization (GO:0000413);; Molecular Function: peptidyl-prolyl cis-trans isomerase activity (GO:0003755);; Cellular Component: cytoplasm (GO:0005737);; Biological Process: protein folding (GO:0006457);; Molecular Function: cyclosporin A binding (GO:0016018);;	K01802|2.7e-94|sind:105169753|K01802 peptidylprolyl isomerase [EC:5.2.1.8] | (RefSeq) peptidyl-prolyl cis-trans isomerase 1	[O]	Posttranslational modification, protein turnover, chaperones	Cyclophilin type peptidyl-prolyl cis-trans isomerase/CLD	Peptidyl-prolyl cis-trans isomerase 1 OS=Glycine max OX=3847 GN=Cyp1 PE=2 SV=1	Peptidyl-prolyl cis-trans isomerase OS=Erythranthe guttata OX=4155 GN=MIMGU_mgv1a014959mg PE=3 SV=1	O	Posttranslational modification, protein turnover, chaperones	PREDICTED: peptidyl-prolyl cis-trans isomerase 1 [Erythranthe guttata]
EVM0023315.1	--	K13169|8.6e-128|sind:105159101|K13169 splicing factor, arginine/serine-rich 17 | (RefSeq) A-kinase anchor protein 17B	[R]	General function prediction only	--	--	Splicing factor, arginine/serine-rich 17 OS=Salvia splendens OX=180675 GN=SFRS17 PE=4 SV=1	S	Function unknown	splicing factor, arginine/serine-rich 17 [Salvia splendens]
EVM0004655.1	Molecular Function: DNA binding (GO:0003677);; Cellular Component: nucleus (GO:0005634);;	K09422|1.1e-109|sind:105156754|K09422 transcription factor MYB, plant | (RefSeq) transcription factor MYB28-like isoform X2	[K]	Transcription	Myb-like DNA-binding domain	Transcription factor MYB106 OS=Arabidopsis thaliana OX=3702 GN=MYB106 PE=2 SV=1	MYB-related transcription factor OS=Salvia miltiorrhiza OX=226208 GN=MYB86 PE=2 SV=1	K	Transcription	MYB-related transcription factor [Salvia miltiorrhiza]
EVM0045920.1	Cellular Component: integral component of membrane (GO:0016021);;	K13473|1.2e-12|zma:100384051|K13473 chitin elicitor-binding protein | (RefSeq) uncharacterized protein LOC100384051 precursor	--	--	LysM domain	LysM domain-containing GPI-anchored protein 1 OS=Arabidopsis thaliana OX=3702 GN=LYM1 PE=1 SV=1	Uncharacterized protein OS=Salvia splendens OX=180675 GN=Saspl_036972 PE=4 SV=1	S	Function unknown	hypothetical protein Saspl_036972 [Salvia splendens]
EVM0036067.1	Molecular Function: ATP binding (GO:0005524);; Cellular Component: integral component of membrane (GO:0016021);; Molecular Function: ATPase activity (GO:0016887);;	K21396|7.9e-38|gsl:Gasu_36200|K21396 ATP-binding cassette, subfamily G (WHITE), eye pigment precursor transporter | (RefSeq) ABC transporter, ATP-binding protein	[Q]	Secondary metabolites biosynthesis, transport and catabolism	ABC-2 type transporter	ABC transporter G family member 28 OS=Arabidopsis thaliana OX=3702 GN=ABCG28 PE=3 SV=1	ABC transporter domain-containing protein OS=Salvia splendens OX=180675 GN=Saspl_003415 PE=4 SV=1	Q	Secondary metabolites biosynthesis, transport and catabolism	hypothetical protein Saspl_003415 [Salvia splendens]
EVM0045216.1	Molecular Function: oxidoreductase activity (GO:0016491);;	K00059|8.6e-29|sita:101776165|K00059 3-oxoacyl-[acyl-carrier protein] reductase [EC:1.1.1.100] | (RefSeq) 3-oxoacyl-[acyl-carrier-protein] reductase 4	[R]	General function prediction only	short chain dehydrogenase	3-oxoacyl-[acyl-carrier-protein] reductase, chloroplastic OS=Cuphea lanceolata OX=3930 GN=CLKR27 PE=2 SV=1	Uncharacterized protein OS=Salvia splendens OX=180675 GN=Saspl_038802 PE=3 SV=1	Q	Secondary metabolites biosynthesis, transport and catabolism	hypothetical protein Saspl_038802 [Salvia splendens]
EVM0024433.1	Molecular Function: protein binding (GO:0005515);;	--	--	--	FBD	Putative F-box/FBD/LRR-repeat protein At3g59240 OS=Arabidopsis thaliana OX=3702 GN=At3g59240 PE=4 SV=1	F-box domain-containing protein OS=Salvia splendens OX=180675 GN=Saspl_012724 PE=4 SV=1	S	Function unknown	hypothetical protein Saspl_012724 [Salvia splendens]
EVM0045167.1	Molecular Function: catalytic activity (GO:0003824);; Molecular Function: GTP binding (GO:0005525);;	--	[O]	Posttranslational modification, protein turnover, chaperones	Dynamin family	Probable transmembrane GTPase FZO-like, chloroplastic OS=Arabidopsis thaliana OX=3702 GN=FZL PE=1 SV=1	G domain-containing protein OS=Salvia splendens OX=180675 GN=Saspl_026939 PE=4 SV=1	O	Posttranslational modification, protein turnover, chaperones	hypothetical protein Saspl_026939 [Salvia splendens]
EVM0032665.1	Molecular Function: anaphase-promoting complex binding (GO:0010997);; Biological Process: cell division (GO:0051301);; Molecular Function: ubiquitin-protein transferase activator activity (GO:0097027);; Biological Process: positive regulation of ubiquitin protein ligase activity (GO:1904668);;	K03363|7.9e-207|sind:105161632|K03363 cell division cycle 20, cofactor of APC complex | (RefSeq) cell division cycle 20.2, cofactor of APC complex-like	[DO]	--	WD domain, G-beta repeat	Cell division cycle 20.1, cofactor of APC complex OS=Arabidopsis thaliana OX=3702 GN=CDC20-1 PE=1 SV=1	Cell division cycle 20, cofactor of APC complex OS=Salvia splendens OX=180675 GN=CDC20 PE=3 SV=1	--	--	cell division cycle 20, cofactor of APC complex [Salvia splendens]
EVM0014233.1	Cellular Component: endoplasmic reticulum membrane (GO:0005789);; Biological Process: GPI anchor biosynthetic process (GO:0006506);; Cellular Component: integral component of membrane (GO:0016021);;	K07541|1.1e-84|sind:105155997|K07541 GPI mannosyltransferase 1 subunit X | (RefSeq) phosphatidylinositol-glycan biosynthesis class X protein isoform X1	--	--	PIG-X / PBN1	--	Phosphatidylinositol glycan, class X OS=Salvia splendens OX=180675 GN=PIGX PE=3 SV=1	S	Function unknown	phosphatidylinositol glycan, class X [Salvia splendens]
EVM0034266.1	Molecular Function: methyltransferase activity (GO:0008168);; Biological Process: methylation (GO:0032259);;	K00599|1.7e-219|sind:105164656|K00599 methyltransferase-like protein 6 [EC:2.1.1.-] | (RefSeq) uncharacterized protein LOC105164656 isoform X2	[R]	General function prediction only	Methyltransferase domain	tRNA N(3)-methylcytidine methyltransferase METTL6 OS=Mus musculus OX=10090 GN=Mettl6 PE=1 SV=2	Putative methyltransferase OS=Handroanthus impetiginosus OX=429701 GN=CDL12_25402 PE=3 SV=1	S	Function unknown	putative methyltransferase [Handroanthus impetiginosus]
EVM0016469.1	Molecular Function: calcium ion binding (GO:0005509);; Cellular Component: photosystem II oxygen evolving complex (GO:0009654);; Biological Process: photosynthesis (GO:0015979);; Cellular Component: integral component of membrane (GO:0016021);; Cellular Component: extrinsic component of membrane (GO:0019898);;	K09264|1.5e-06|gmx:100784410|K09264 MADS-box transcription factor, plant | (RefSeq) uncharacterized protein LOC100784410	--	--	PsbP	PsbP domain-containing protein 3, chloroplastic OS=Arabidopsis thaliana OX=3702 GN=PPD3 PE=1 SV=2	23 kDa subunit of oxygen evolving system of photosystem II OS=Salvia splendens OX=180675 GN=Saspl_002601 PE=3 SV=1	S	Function unknown	hypothetical protein Saspl_002601 [Salvia splendens]
EVM0004662.1	Cellular Component: integral component of membrane (GO:0016021);;	--	--	--	Protein of unknown function (DUF1191)	--	Uncharacterized protein OS=Salvia splendens OX=180675 GN=Saspl_012862 PE=4 SV=1	S	Function unknown	hypothetical protein Saspl_012862 [Salvia splendens]
EVM0004128.1	Molecular Function: monooxygenase activity (GO:0004497);; Molecular Function: iron ion binding (GO:0005506);; Molecular Function: oxidoreductase activity, acting on paired donors, with incorporation or reduction of molecular oxygen (GO:0016705);; Molecular Function: heme binding (GO:0020037);;	K21995|1.1e-212|sind:105179689|K21995 cytochrome P450 family 77 subfamily A [EC:1.14.-.-] | (RefSeq) cytochrome P450 77A2-like	[Q]	Secondary metabolites biosynthesis, transport and catabolism	Cytochrome P450	Cytochrome P450 77A2 OS=Solanum melongena OX=4111 GN=CYP77A2 PE=2 SV=1	Cytochrome P450 CYP77A28 OS=Salvia miltiorrhiza OX=226208 PE=2 SV=1	Q	Secondary metabolites biosynthesis, transport and catabolism	cytochrome P450 CYP77A28 [Salvia miltiorrhiza]
EVM0031141.1	--	--	--	--	--	--	Uncharacterized protein OS=Salvia splendens OX=180675 GN=Saspl_032191 PE=4 SV=1	--	--	hypothetical protein Saspl_032191 [Salvia splendens]
EVM0020356.1	Cellular Component: integral component of membrane (GO:0016021);;	--	--	--	--	--	Uncharacterized protein OS=Salvia splendens OX=180675 GN=Saspl_019414 PE=4 SV=1	--	--	hypothetical protein Saspl_019414 [Salvia splendens]
EVM0036178.1	Biological Process: negative regulation of transcription, DNA-templated (GO:0045892);;	K03262|5.9e-11|han:110889464|K03262 translation initiation factor 5 | (RefSeq) eukaryotic translation initiation factor 5-like	[T]	Signal transduction mechanisms	MA3 domain	MA3 DOMAIN-CONTAINING TRANSLATION REGULATORY FACTOR 1 OS=Arabidopsis thaliana OX=3702 GN=MRF1 PE=1 SV=1	Uncharacterized protein OS=Salvia splendens OX=180675 GN=Saspl_051453 PE=3 SV=1	T	Signal transduction mechanisms	hypothetical protein Saspl_051453 [Salvia splendens]
EVM0024036.1	--	--	--	--	Domain of unknown function (DUF966)	--	Uncharacterized protein OS=Salvia splendens OX=180675 GN=Saspl_003705 PE=4 SV=1	S	Function unknown	hypothetical protein Saspl_003705 [Salvia splendens]
EVM0012114.1	Cellular Component: integral component of membrane (GO:0016021);;	--	--	--	Vitamin K epoxide reductase family	Thiol-disulfide oxidoreductase LTO1 OS=Arabidopsis thaliana OX=3702 GN=LTO1 PE=1 SV=1	VKc domain-containing protein OS=Salvia splendens OX=180675 GN=Saspl_039685 PE=3 SV=1	S	Function unknown	hypothetical protein Saspl_039685 [Salvia splendens]
EVM0036609.1	Molecular Function: DNA binding (GO:0003677);; Molecular Function: ATP binding (GO:0005524);; Cellular Component: nucleus (GO:0005634);; Molecular Function: metal ion binding (GO:0046872);;	K11643|1.9e-165|qsu:111993624|K11643 chromodomain-helicase-DNA-binding protein 4 [EC:3.6.4.12] | (RefSeq) CHD3-type chromatin-remodeling factor PICKLE	[R]	General function prediction only	SNF2 family N-terminal domain	Protein CHROMATIN REMODELING 4 OS=Arabidopsis thaliana OX=3702 GN=CHR4 PE=2 SV=1	Uncharacterized protein OS=Salvia splendens OX=180675 GN=Saspl_010542 PE=4 SV=1	--	--	hypothetical protein Saspl_010542 [Salvia splendens]
EVM0009291.1	Molecular Function: acid phosphatase activity (GO:0003993);;	K14379|3.6e-33|sind:105158195|K14379 tartrate-resistant acid phosphatase type 5 [EC:3.1.3.2] | (RefSeq) purple acid phosphatase 17-like	[O]	Posttranslational modification, protein turnover, chaperones	Calcineurin-like phosphoesterase	Purple acid phosphatase 17 OS=Arabidopsis thaliana OX=3702 GN=PAP17 PE=2 SV=1	Acid phosphatase OS=Salvia splendens OX=180675 GN=Saspl_038371 PE=3 SV=1	G	Carbohydrate transport and metabolism	hypothetical protein Saspl_038371 [Salvia splendens]
EVM0012009.1	Biological Process: fucose metabolic process (GO:0006004);; Cellular Component: integral component of membrane (GO:0016021);; Molecular Function: transferase activity, transferring glycosyl groups (GO:0016757);;	K23280|6.6e-57|adu:107489611|K23280 rhamnogalacturonan I rhamnosyltransferase [EC:2.4.1.351] | (RefSeq) uncharacterized protein At1g04910-like	--	--	GDP-fucose protein O-fucosyltransferase	O-fucosyltransferase 9 OS=Arabidopsis thaliana OX=3702 GN=OFUT9 PE=2 SV=1	O-fucosyltransferase family protein OS=Salvia splendens OX=180675 GN=Saspl_047074 PE=3 SV=1	G	Carbohydrate transport and metabolism	hypothetical protein Saspl_047074 [Salvia splendens]
EVM0007187.1	Molecular Function: DNA binding (GO:0003677);; Molecular Function: zinc ion binding (GO:0008270);; Cellular Component: integral component of membrane (GO:0016021);;	--	[R]	General function prediction only	A20-like zinc finger	Zinc finger A20 and AN1 domain-containing stress-associated protein 8 OS=Oryza sativa subsp. indica OX=39946 GN=SAP8 PE=2 SV=2	Uncharacterized protein OS=Salvia splendens OX=180675 GN=Saspl_000368 PE=4 SV=1	S	Function unknown	hypothetical protein Saspl_000368 [Salvia splendens]
EVM0035130.1	Cellular Component: integral component of membrane (GO:0016021);;	K09540|0.0e+00|sind:105160425|K09540 translocation protein SEC63 | (RefSeq) dnaJ protein ERDJ2A	[A]	RNA processing and modification	Sec63 Brl domain	DnaJ protein ERDJ2A OS=Arabidopsis thaliana OX=3702 GN=ERDJ2A PE=1 SV=1	Translocation protein SEC63 OS=Salvia splendens OX=180675 GN=SEC63 PE=4 SV=1	U	Intracellular trafficking, secretion, and vesicular transport	translocation protein SEC63 [Salvia splendens]
EVM0012216.1	Molecular Function: hydrolase activity (GO:0016787);;	K07025|8.0e-122|sind:105170434|K07025 putative hydrolase of the HAD superfamily | (RefSeq) suppressor of disruption of TFIIS	[R]	General function prediction only	Haloacid dehalogenase-like hydrolase	Uncharacterized protein C24B11.05 OS=Schizosaccharomyces pombe (strain 972 / ATCC 24843) OX=284812 GN=SPAC24B11.05 PE=3 SV=1	Putative hydrolase of the HAD superfamily OS=Salvia splendens OX=180675 GN=K07025 PE=4 SV=1	S	Function unknown	putative hydrolase of the HAD superfamily [Salvia splendens]
EVM0029102.1	Molecular Function: peroxidase activity (GO:0004601);; Biological Process: response to oxidative stress (GO:0006979);; Molecular Function: heme binding (GO:0020037);;	K00434|8.9e-120|sind:105155173|K00434 L-ascorbate peroxidase [EC:1.11.1.11] | (RefSeq) putative L-ascorbate peroxidase 6	--	--	Peroxidase	Putative L-ascorbate peroxidase 6 OS=Arabidopsis thaliana OX=3702 GN=APX6 PE=2 SV=1	PEROXIDASE_4 domain-containing protein OS=Salvia splendens OX=180675 GN=Saspl_008959 PE=3 SV=1	P	Inorganic ion transport and metabolism	hypothetical protein Saspl_008959 [Salvia splendens]
EVM0016383.1	Biological Process: fucose metabolic process (GO:0006004);; Cellular Component: integral component of membrane (GO:0016021);; Molecular Function: transferase activity, transferring glycosyl groups (GO:0016757);;	--	--	--	GDP-fucose protein O-fucosyltransferase	O-fucosyltransferase 23 OS=Arabidopsis thaliana OX=3702 GN=OFUT23 PE=2 SV=1	O-fucosyltransferase family protein OS=Salvia splendens OX=180675 GN=Saspl_010549 PE=3 SV=1	G	Carbohydrate transport and metabolism	hypothetical protein Saspl_010549 [Salvia splendens]
EVM0014619.1	Cellular Component: endoplasmic reticulum membrane (GO:0005789);; Cellular Component: integral component of membrane (GO:0016021);;	K20721|7.2e-68|lang:109354617|K20721 reticulon-1 | (RefSeq) reticulon-like protein B1	[U]	Intracellular trafficking, secretion, and vesicular transport	Reticulon	Reticulon-like protein B1 OS=Arabidopsis thaliana OX=3702 GN=RTNLB1 PE=1 SV=1	Reticulon-like protein OS=Salvia splendens OX=180675 GN=Saspl_038323 PE=4 SV=1	U	Intracellular trafficking, secretion, and vesicular transport	hypothetical protein Saspl_038323 [Salvia splendens]
EVM0005840.1	Molecular Function: magnesium ion binding (GO:0000287);; Molecular Function: ATP binding (GO:0005524);; Biological Process: phospholipid transport (GO:0015914);; Cellular Component: integral component of membrane (GO:0016021);; Molecular Function: ATPase-coupled intramembrane lipid transporter activity (GO:0140326);;	K01530|0.0e+00|sind:105156439|K01530 phospholipid-translocating ATPase [EC:7.6.2.1] | (RefSeq) putative phospholipid-transporting ATPase 9	[R]	General function prediction only	Phospholipid-translocating P-type ATPase C-terminal	Putative phospholipid-transporting ATPase 9 OS=Arabidopsis thaliana OX=3702 GN=ALA9 PE=3 SV=1	Phospholipid-transporting ATPase OS=Salvia splendens OX=180675 GN=Saspl_021643 PE=3 SV=1	P	Inorganic ion transport and metabolism	hypothetical protein Saspl_021643 [Salvia splendens]
EVM0026192.1	Molecular Function: metal ion binding (GO:0046872);;	K09377|4.4e-69|sind:105168721|K09377 cysteine and glycine-rich protein | (RefSeq) LIM domain-containing protein WLIM1	[TZ]	--	LIM domain	LIM domain-containing protein WLIM1 OS=Arabidopsis thaliana OX=3702 GN=WLIM1 PE=1 SV=1	Cysteine and glycine-rich protein OS=Salvia splendens OX=180675 GN=CSRP PE=4 SV=1	--	--	cysteine and glycine-rich protein [Salvia splendens]
EVM0012505.1	Cellular Component: integral component of membrane (GO:0016021);;	K20359|1.1e-27|sind:105174614|K20359 PRA1 family protein 1 | (RefSeq) PRA1 family protein B4	[U]	Intracellular trafficking, secretion, and vesicular transport	PRA1 family protein	PRA1 family protein B4 OS=Arabidopsis thaliana OX=3702 GN=PRA1B4 PE=1 SV=1	PRA1 family protein OS=Salvia splendens OX=180675 GN=Saspl_048948 PE=3 SV=1	P	Inorganic ion transport and metabolism	hypothetical protein Saspl_048948 [Salvia splendens]
EVM0020695.1	Molecular Function: protein dimerization activity (GO:0046983);;	--	--	--	--	Transcription factor bHLH104 OS=Arabidopsis thaliana OX=3702 GN=BHLH104 PE=1 SV=1	Basic helix-loop-helix transcription factor OS=Salvia miltiorrhiza OX=226208 PE=2 SV=1	K	Transcription	basic helix-loop-helix transcription factor [Salvia miltiorrhiza]
EVM0021376.1	Cellular Component: signal peptidase complex (GO:0005787);; Biological Process: signal peptide processing (GO:0006465);; Molecular Function: peptidase activity (GO:0008233);; Cellular Component: integral component of membrane (GO:0016021);;	K12946|2.5e-38|sind:105168399|K12946 signal peptidase complex subunit 1 [EC:3.4.-.-] | (RefSeq) probable signal peptidase complex subunit 1	[U]	Intracellular trafficking, secretion, and vesicular transport	Microsomal signal peptidase 12 kDa subunit (SPC12)	Probable signal peptidase complex subunit 1 OS=Arabidopsis thaliana OX=3702 GN=At2g22425 PE=3 SV=1	Signal peptidase complex subunit 1 OS=Salvia splendens OX=180675 GN=SPCS1 PE=3 SV=1	U	Intracellular trafficking, secretion, and vesicular transport	signal peptidase complex subunit 1 [Salvia splendens]
EVM0002631.1	Molecular Function: pyridoxal phosphate binding (GO:0030170);;	K06997|1.3e-121|sind:105174885|K06997 PLP dependent protein | (RefSeq) proline synthase co-transcribed bacterial homolog protein-like	[R]	General function prediction only	Alanine racemase, N-terminal domain	Pyridoxal phosphate homeostasis protein OS=Homo sapiens OX=9606 GN=PLPBP PE=1 SV=1	Pyridoxal phosphate homeostasis protein OS=Salvia splendens OX=180675 GN=yggS PE=3 SV=1	S	Function unknown	PLP dependent protein [Salvia splendens]
EVM0041531.1	Molecular Function: monooxygenase activity (GO:0004497);; Molecular Function: iron ion binding (GO:0005506);; Cellular Component: integral component of membrane (GO:0016021);; Molecular Function: oxidoreductase activity, acting on paired donors, with incorporation or reduction of molecular oxygen (GO:0016705);; Molecular Function: heme binding (GO:0020037);;	K20619|1.5e-146|pda:103704488|K20619 cytochrome P450 family 78 subfamily A | (RefSeq) cytochrome P450 78A5-like	[Q]	Secondary metabolites biosynthesis, transport and catabolism	Cytochrome P450	Cytochrome P450 78A5 OS=Arabidopsis thaliana OX=3702 GN=CYP78A5 PE=2 SV=1	Uncharacterized protein OS=Salvia splendens OX=180675 GN=Saspl_012271 PE=3 SV=1	Q	Secondary metabolites biosynthesis, transport and catabolism	hypothetical protein Saspl_012271 [Salvia splendens]
EVM0014907.1	Molecular Function: magnesium ion binding (GO:0000287);; Molecular Function: electron transfer activity (GO:0009055);; Cellular Component: photosystem I (GO:0009522);; Cellular Component: chloroplast thylakoid membrane (GO:0009535);; Biological Process: photosynthesis (GO:0015979);; Cellular Component: integral component of membrane (GO:0016021);; Molecular Function: chlorophyll binding (GO:00161…	K02690|3.8e-276|sind:11452404|K02690 photosystem I P700 chlorophyll a apoprotein A2 | (RefSeq) psaB, SIC0393; photosystem I P700 chlorophyll a apoprotein A2	--	--	Photosystem I psaA/psaB protein	Photosystem I P700 chlorophyll a apoprotein A2 OS=Antirrhinum majus OX=4151 GN=psaB PE=3 SV=1	Photosystem I P700 chlorophyll a apoprotein A2 OS=Salvia officinalis OX=38868 GN=psaB PE=3 SV=1	C	Energy production and conversion	photosystem I P700 apoprotein A2 [Salvia japonica]
EVM0041671.1	Molecular Function: ATP binding (GO:0005524);; Cellular Component: nucleus (GO:0005634);; Biological Process: vacuole organization (GO:0007033);; Molecular Function: ATPase activity (GO:0016887);;	K12196|6.5e-16|ppp:112278780|K12196 vacuolar protein-sorting-associated protein 4 | (RefSeq) protein SUPPRESSOR OF K(+) TRANSPORT GROWTH DEFECT 1-like isoform X1	[O]	Posttranslational modification, protein turnover, chaperones	MIT (microtubule interacting and transport) domain	Protein SUPPRESSOR OF K(+) TRANSPORT GROWTH DEFECT 1 OS=Arabidopsis thaliana OX=3702 GN=SKD1 PE=1 SV=1	Predicted protein OS=Physcomitrella patens subsp. patens OX=3218 GN=PHYPA_000062 PE=3 SV=1	O	Posttranslational modification, protein turnover, chaperones	PREDICTED: protein SUPPRESSOR OF K(+) TRANSPORT GROWTH DEFECT 1-like [Eucalyptus grandis]
EVM0001229.1	Molecular Function: translation initiation factor activity (GO:0003743);;	K02520|1.4e-103|sind:105169804|K02520 translation initiation factor IF-3 | (RefSeq) uncharacterized protein LOC105169804	--	--	Translation initiation factor IF-3, N-terminal domain	Translation initiation factor IF3-1, mitochondrial OS=Arabidopsis thaliana OX=3702 GN=IF3-1 PE=2 SV=1	Translation initiation factor IF-3 OS=Salvia splendens OX=180675 GN=infC PE=3 SV=1	J	Translation, ribosomal structure and biogenesis	translation initiation factor IF-3 [Salvia splendens]
EVM0010328.1	Biological Process: cellular amino acid metabolic process (GO:0006520);; Molecular Function: transaminase activity (GO:0008483);; Biological Process: biosynthetic process (GO:0009058);; Molecular Function: pyridoxal phosphate binding (GO:0030170);;	K00815|4.8e-160|oeu:111368893|K00815 tyrosine aminotransferase [EC:2.6.1.5] | (RefSeq) probable aminotransferase TAT2	[E]	Amino acid transport and metabolism	Aminotransferase class I and II	Probable aminotransferase TAT2 OS=Arabidopsis thaliana OX=3702 GN=At5g53970 PE=2 SV=1	Tyrosine aminotransferase OS=Salvia miltiorrhiza OX=226208 GN=tat PE=2 SV=1	E	Amino acid transport and metabolism	tyrosine aminotransferase [Salvia miltiorrhiza]
EVM0018694.1	Cellular Component: integral component of membrane (GO:0016021);;	K13466|4.2e-143|vvi:100256083|K13466 EIX receptor 1/2 | (RefSeq) receptor-like protein 12	[R]	General function prediction only	Leucine rich repeat	Receptor-like protein EIX2 OS=Solanum lycopersicum OX=4081 GN=EIX2 PE=1 SV=2	LRRNT_2 domain-containing protein OS=Salvia splendens OX=180675 GN=Saspl_037026 PE=4 SV=1	S	Function unknown	hypothetical protein Saspl_037026 [Salvia splendens]
EVM0009255.1	Molecular Function: dioxygenase activity (GO:0051213);;	K17725|3.0e-138|sind:105165531|K17725 sulfur dioxygenase [EC:1.13.11.18] | (RefSeq) persulfide dioxygenase ETHE1 homolog, mitochondrial	[R]	General function prediction only	Metallo-beta-lactamase superfamily	Persulfide dioxygenase ETHE1 homolog, mitochondrial OS=Arabidopsis thaliana OX=3702 GN=GLY3 PE=1 SV=3	Sulfur dioxygenase OS=Salvia splendens OX=180675 GN=ETHE1 PE=4 SV=1	S	Function unknown	sulfur dioxygenase [Salvia splendens]
EVM0027948.1	--	--	--	--	--	--	Uncharacterized protein OS=Salvia splendens OX=180675 GN=Saspl_032310 PE=4 SV=1	--	--	hypothetical protein Saspl_032310 [Salvia splendens]
EVM0006704.1	Molecular Function: ATP binding (GO:0005524);; Biological Process: protein refolding (GO:0042026);;	--	[TO]	--	--	OVARIAN TUMOR DOMAIN-containing deubiquitinating enzyme 9 OS=Arabidopsis thaliana OX=3702 GN=OTU9 PE=1 SV=1	OTU domain-containing protein OS=Salvia splendens OX=180675 GN=Saspl_019030 PE=3 SV=1	--	--	hypothetical protein Saspl_019030 [Salvia splendens]
EVM0045301.1	Cellular Component: condensed chromosome outer kinetochore (GO:0000940);; Cellular Component: spindle microtubule (GO:0005876);; Biological Process: chromosome segregation (GO:0007059);; Molecular Function: microtubule binding (GO:0008017);; Biological Process: cell division (GO:0051301);;	--	--	--	Spindle and kinetochore-associated protein 2	--	Protein FAM33A OS=Striga asiatica OX=4170 GN=STAS_16365 PE=3 SV=1	S	Function unknown	spindle and kinetochore-associated protein 2 [Striga asiatica]
EVM0003729.1	Molecular Function: DNA binding (GO:0003677);; Molecular Function: DNA-binding transcription factor activity (GO:0003700);; Cellular Component: nucleus (GO:0005634);;	K09286|1.3e-22|sind:105163098|K09286 EREBP-like factor | (RefSeq) ethylene-responsive transcription factor ERF071	--	--	--	--	EREBP-like factor OS=Salvia splendens OX=180675 GN=EREBP PE=4 SV=1	K	Transcription	EREBP-like factor [Salvia splendens]
EVM0035149.1	Biological Process: pseudouridine synthesis (GO:0001522);; Molecular Function: RNA binding (GO:0003723);; Molecular Function: protein kinase activity (GO:0004672);; Molecular Function: ATP binding (GO:0005524);; Molecular Function: pseudouridine synthase activity (GO:0009982);; Cellular Component: integral component of membrane (GO:0016021);;	K20718|2.0e-43|aof:109833586|K20718 LRR receptor-like serine/threonine-protein kinase ERECTA [EC:2.7.11.1] | (RefSeq) LOW QUALITY PROTEIN: LRR receptor-like serine/threonine-protein kinase ERECTA	--	--	Protein kinase domain	Pollen receptor-like kinase 1 OS=Arabidopsis thaliana OX=3702 GN=PRK1 PE=1 SV=1	Protein kinase domain-containing protein OS=Salvia splendens OX=180675 GN=Saspl_016893 PE=4 SV=1	J	Translation, ribosomal structure and biogenesis	hypothetical protein Saspl_016893 [Salvia splendens]
EVM0009773.1	Cellular Component: integral component of membrane (GO:0016021);; Molecular Function: heme binding (GO:0020037);; Molecular Function: metal ion binding (GO:0046872);;	K23490|2.4e-29|sind:105166769|K23490 cytochrome b5 | (RefSeq) cytochrome b5-like	[C]	Energy production and conversion	Cytochrome b5-like Heme/Steroid binding domain	Cytochrome b5 isoform E OS=Arabidopsis thaliana OX=3702 GN=CYTB5-E PE=1 SV=2	Cytochrome b5 heme-binding domain-containing protein OS=Salvia splendens OX=180675 GN=Saspl_032204 PE=3 SV=1	C	Energy production and conversion	hypothetical protein Saspl_032204 [Salvia splendens]
EVM0006480.1	--	--	--	--	--	--	Uncharacterized protein OS=Salvia splendens OX=180675 GN=Saspl_023697 PE=4 SV=1	--	--	hypothetical protein Saspl_023697 [Salvia splendens]
EVM0031659.1	Molecular Function: transaminase activity (GO:0008483);; Molecular Function: carbon-sulfur lyase activity (GO:0016846);;	K16903|5.2e-211|sind:105157456|K16903 L-tryptophan---pyruvate aminotransferase [EC:2.6.1.99] | (RefSeq) tryptophan aminotransferase-related protein 2-like isoform X1	--	--	Allinase	Tryptophan aminotransferase-related protein 2 OS=Arabidopsis thaliana OX=3702 GN=TAR2 PE=2 SV=1	L-tryptophan--pyruvate aminotransferase OS=Handroanthus impetiginosus OX=429701 GN=CDL12_06113 PE=3 SV=1	E	Amino acid transport and metabolism	L-tryptophan--pyruvate aminotransferase [Handroanthus impetiginosus]
EVM0018763.1	Cellular Component: cellular_component (GO:0005575);; Cellular Component: intracellular (GO:0005622);; Cellular Component: obsolete cell (GO:0005623);; Cellular Component: cytoplasm (GO:0005737);; Cellular Component: mitochondrion (GO:0005739);; Biological Process: multicellular organism development (GO:0007275);; Biological Process: biological_process (GO:0008150);; Biological Process: response …	--	--	--	Rhodanese-like domain	Calcium sensing receptor, chloroplastic OS=Arabidopsis thaliana OX=3702 GN=CAS PE=1 SV=1	Rhodanese domain-containing protein OS=Salvia splendens OX=180675 GN=Saspl_016406 PE=4 SV=1	V	Defense mechanisms	hypothetical protein Saspl_016406 [Salvia splendens]
EVM0037072.1	Molecular Function: microtubule motor activity (GO:0003777);; Molecular Function: ATP binding (GO:0005524);; Biological Process: microtubule-based movement (GO:0007018);; Molecular Function: microtubule binding (GO:0008017);;	K10406|0.0e+00|sind:105160042|K10406 kinesin family member C2/C3 | (RefSeq) kinesin-like protein KIN-14L	[Z]	Cytoskeleton	Kinesin motor domain	Kinesin-like protein KIN-14L OS=Arabidopsis thaliana OX=3702 GN=KIN14L PE=3 SV=2	Kinesin family member C1 OS=Salvia splendens OX=180675 GN=KIFC1 PE=3 SV=1	Z	Cytoskeleton	kinesin family member C1 [Salvia splendens]
EVM0043239.1	Molecular Function: microtubule motor activity (GO:0003777);; Molecular Function: ATP binding (GO:0005524);; Biological Process: microtubule-based movement (GO:0007018);; Molecular Function: microtubule binding (GO:0008017);;	K10406|7.7e-270|sind:105172409|K10406 kinesin family member C2/C3 | (RefSeq) kinesin-like protein KIN-14I	[Z]	Cytoskeleton	Kinesin motor domain	Kinesin-like protein KIN-14I OS=Arabidopsis thaliana OX=3702 GN=KIN14I PE=2 SV=1	Kinesin family member C1 OS=Salvia splendens OX=180675 GN=KIFC1 PE=3 SV=1	Z	Cytoskeleton	kinesin family member C1 [Salvia splendens]
EVM0019224.1	Molecular Function: protein binding (GO:0005515);;	--	--	--	Protein of unknown function (DUF4005)	Protein IQ-DOMAIN 1 OS=Arabidopsis thaliana OX=3702 GN=IQD1 PE=1 SV=1	DUF4005 domain-containing protein OS=Salvia splendens OX=180675 GN=Saspl_022872 PE=4 SV=1	S	Function unknown	hypothetical protein Saspl_022872 [Salvia splendens]
EVM0034607.1	Molecular Function: electron transfer activity (GO:0009055);; Molecular Function: protein disulfide oxidoreductase activity (GO:0015035);; Cellular Component: integral component of membrane (GO:0016021);; Biological Process: cell redox homeostasis (GO:0045454);;	K03676|2.0e-50|sind:105155719|K03676 glutaredoxin 3 | (RefSeq) glutaredoxin-C4	[O]	Posttranslational modification, protein turnover, chaperones	Glutaredoxin	Glutaredoxin-C4 OS=Arabidopsis thaliana OX=3702 GN=GRXC4 PE=2 SV=2	Glutaredoxin 3 OS=Salvia splendens OX=180675 GN=grxC PE=3 SV=1	O	Posttranslational modification, protein turnover, chaperones	glutaredoxin 3 [Salvia splendens]
EVM0004066.1	Cellular Component: integral component of membrane (GO:0016021);;	--	--	--	Probable lipid transfer	--	AAI domain-containing protein OS=Salvia splendens OX=180675 GN=Saspl_000244 PE=4 SV=1	S	Function unknown	hypothetical protein Saspl_000244 [Salvia splendens]
EVM0023559.1	Molecular Function: molecular_function (GO:0003674);; Molecular Function: catalytic activity (GO:0003824);; Cellular Component: cellular_component (GO:0005575);; Cellular Component: intracellular (GO:0005622);; Cellular Component: obsolete cell (GO:0005623);; Cellular Component: cytoplasm (GO:0005737);; Cellular Component: endoplasmic reticulum (GO:0005783);; Cellular Component: endoplasmic retic…	K09753|1.1e-37|sita:101785020|K09753 cinnamoyl-CoA reductase [EC:1.2.1.44] | (RefSeq) cinnamoyl-CoA reductase 1	[V]	Defense mechanisms	NAD(P)H-binding	Cinnamoyl-CoA reductase-like SNL6 OS=Oryza sativa subsp. japonica OX=39947 GN=SNL6 PE=3 SV=1	NAD(P)-bd_dom domain-containing protein OS=Salvia splendens OX=180675 GN=Saspl_027018 PE=4 SV=1	V	Defense mechanisms	hypothetical protein Saspl_027018 [Salvia splendens]
EVM0029412.1	--	--	--	--	Plant organelle RNA recognition domain	--	PORR domain-containing protein OS=Salvia splendens OX=180675 GN=Saspl_043864 PE=4 SV=1	S	Function unknown	protein ROOT PRIMORDIUM DEFECTIVE 1 [Sesamum indicum]
EVM0008426.1	Cellular Component: proteasome complex (GO:0000502);;	K11137|0.0e+00|sind:105158052|K11137 telomere length regulation protein | (RefSeq) telomere length regulation protein TEL2 homolog isoform X1	[S]	Function unknown	Telomere length regulation protein	Telomere length regulation protein TEL2 homolog OS=Mus musculus OX=10090 GN=Telo2 PE=1 SV=2	26S proteasome regulatory subunit N7 OS=Salvia splendens OX=180675 GN=PSMD6 PE=3 SV=1	S	Function unknown	26S proteasome regulatory subunit N7 [Salvia splendens]
EVM0032378.1	Molecular Function: pectate lyase activity (GO:0030570);; Biological Process: pectin catabolic process (GO:0045490);; Molecular Function: metal ion binding (GO:0046872);;	K01728|5.7e-205|sind:105166572|K01728 pectate lyase [EC:4.2.2.2] | (RefSeq) probable pectate lyase 18 isoform X1	--	--	Pectate lyase	Probable pectate lyase 12 OS=Arabidopsis thaliana OX=3702 GN=At3g53190 PE=2 SV=2	Pectate lyase OS=Salvia splendens OX=180675 GN=pel PE=3 SV=1	G	Carbohydrate transport and metabolism	pectate lyase [Salvia splendens]
EVM0005605.1	Molecular Function: DNA-binding transcription factor activity (GO:0003700);; Cellular Component: nucleus (GO:0005634);; Biological Process: regulation of transcription, DNA-templated (GO:0006355);; Molecular Function: sequence-specific DNA binding (GO:0043565);;	K14494|2.6e-20|csat:104770056|K14494 DELLA protein | (RefSeq) DELLA protein RGL3-like	--	--	GRAS domain family	Scarecrow-like protein 3 OS=Arabidopsis thaliana OX=3702 GN=SCL3 PE=1 SV=1	GRAS domain-containing protein OS=Erythranthe guttata OX=4155 GN=MIMGU_mgv1a022311mg PE=3 SV=1	K	Transcription	scarecrow-like protein 3 [Sesamum indicum]
EVM0005110.1	Molecular Function: structural constituent of ribosome (GO:0003735);; Molecular Function: peroxidase activity (GO:0004601);; Cellular Component: ribosome (GO:0005840);; Biological Process: translation (GO:0006412);; Biological Process: response to oxidative stress (GO:0006979);; Molecular Function: heme binding (GO:0020037);; Biological Process: hydrogen peroxide catabolic process (GO:0042744);; …	K00430|3.7e-154|sind:105165752|K00430 peroxidase [EC:1.11.1.7] | (RefSeq) peroxidase 72	--	--	Peroxidase	Peroxidase 72 OS=Arabidopsis thaliana OX=3702 GN=PER72 PE=1 SV=1	Peroxidase OS=Salvia splendens OX=180675 GN=Saspl_046738 PE=3 SV=1	Q	Secondary metabolites biosynthesis, transport and catabolism	hypothetical protein Saspl_046738 [Salvia splendens]
EVM0013188.1	Cellular Component: integral component of membrane (GO:0016021);;	--	--	--	--	--	Uncharacterized protein OS=Salvia splendens OX=180675 GN=Saspl_045883 PE=4 SV=1	--	--	hypothetical protein Saspl_045883 [Salvia splendens]
EVM0042343.1	Molecular Function: thiol-dependent ubiquitin-specific protease activity (GO:0004843);; Biological Process: ubiquitin-dependent protein catabolic process (GO:0006511);; Molecular Function: zinc ion binding (GO:0008270);; Biological Process: protein deubiquitination (GO:0016579);;	K11836|0.0e+00|sind:105176757|K11836 ubiquitin carboxyl-terminal hydrolase 5/13 [EC:3.4.19.12] | (RefSeq) ubiquitin carboxyl-terminal hydrolase 14	[O]	Posttranslational modification, protein turnover, chaperones	Ubiquitin carboxyl-terminal hydrolase	Ubiquitin carboxyl-terminal hydrolase 14 OS=Arabidopsis thaliana OX=3702 GN=UBP14 PE=1 SV=1	Ubiquitin carboxyl-terminal hydrolase OS=Salvia splendens OX=180675 GN=USP5_13 PE=3 SV=1	O	Posttranslational modification, protein turnover, chaperones	ubiquitin carboxyl-terminal hydrolase 5/13 [Salvia splendens]
EVM0017835.1	Cellular Component: nucleus (GO:0005634);; Biological Process: negative regulation of transcription, DNA-templated (GO:0045892);;	K01870|1.1e-10|smo:SELMODRAFT_437676|K01870 isoleucyl-tRNA synthetase [EC:6.1.1.5] | (RefSeq) hypothetical protein	--	--	Transcriptional repressor, ovate	Transcription repressor OFP6 OS=Arabidopsis thaliana OX=3702 GN=OFP6 PE=1 SV=1	Transcription repressor OS=Salvia splendens OX=180675 GN=Saspl_028850 PE=4 SV=1	S	Function unknown	hypothetical protein Saspl_028850 [Salvia splendens]
EVM0029611.1	Cellular Component: nucleus (GO:0005634);; Biological Process: regulation of transcription, DNA-templated (GO:0006355);; Molecular Function: zinc ion binding (GO:0008270);;	K17604|2.3e-119|pxb:103946720|K17604 zinc finger SWIM domain-containing protein 3 | (RefSeq) protein FAR1-RELATED SEQUENCE 6-like	--	--	FAR1 DNA-binding domain	Protein FAR-RED IMPAIRED RESPONSE 1 OS=Arabidopsis thaliana OX=3702 GN=FAR1 PE=1 SV=1	Protein FAR1-RELATED SEQUENCE OS=Salvia splendens OX=180675 GN=Saspl_010424 PE=3 SV=1	S	Function unknown	hypothetical protein Saspl_010424 [Salvia splendens]
EVM0008350.1	--	K19787|2.6e-211|sind:105176090|K19787 carnosine N-methyltransferase [EC:2.1.1.22] | (RefSeq) carnosine N-methyltransferase isoform X3	[G]	Carbohydrate transport and metabolism	N2227-like protein	Carnosine N-methyltransferase OS=Mus musculus OX=10090 GN=Carnmt1 PE=1 SV=1	N2227 domain-containing protein OS=Salvia splendens OX=180675 GN=Saspl_023071 PE=4 SV=1	G	Carbohydrate transport and metabolism	hypothetical protein Saspl_023071 [Salvia splendens]
EVM0034593.1	Molecular Function: UDP-glycosyltransferase activity (GO:0008194);;	K00927|6.4e-08|ini:109182250|K00927 phosphoglycerate kinase [EC:2.7.2.3] | (RefSeq) uncharacterized LOC109182250	--	--	--	--	Glycosyltransferase OS=Solanum chacoense OX=4108 PE=3 SV=1	--	--	UDP-glycosyltransferase 86A1-like [Morus notabilis]
EVM0007226.1	Biological Process: auxin-activated signaling pathway (GO:0009734);; Cellular Component: integral component of membrane (GO:0016021);; Biological Process: transmembrane transport (GO:0055085);;	K13947|1.2e-130|sind:105177211|K13947 auxin efflux carrier family protein | (RefSeq) probable auxin efflux carrier component 8 isoform X1	--	--	Membrane transport protein	Auxin efflux carrier component 8 OS=Arabidopsis thaliana OX=3702 GN=PIN8 PE=2 SV=1	Auxin efflux carrier component OS=Salvia splendens OX=180675 GN=PIN PE=3 SV=1	P	Inorganic ion transport and metabolism	auxin efflux carrier family [Salvia splendens]
EVM0042414.1	--	K14677|1.0e-21|csat:104719897|K14677 aminoacylase [EC:3.5.1.14] | (RefSeq) uncharacterized protein LOC104719897	[E]	Amino acid transport and metabolism	--	--	Uncharacterized protein OS=Salvia splendens OX=180675 GN=Saspl_038726 PE=4 SV=1	E	Amino acid transport and metabolism	hypothetical protein Saspl_038726 [Salvia splendens]
EVM0018274.1	Biological Process: regulation of transcription, DNA-templated (GO:0006355);;	K14558|4.8e-85|qsu:111986604|K14558 periodic tryptophan protein 2 | (RefSeq) protein TOPLESS isoform X1	[R]	General function prediction only	WD domain, G-beta repeat	Topless-related protein 1 OS=Arabidopsis thaliana OX=3702 GN=TPR1 PE=1 SV=3	Uncharacterized protein OS=Salvia splendens OX=180675 GN=Saspl_008944 PE=4 SV=1	S	Function unknown	protein TPR3-like isoform X4 [Sesamum indicum]
EVM0044925.1	--	--	--	--	Protein of unknown function (DUF493)	--	Uncharacterized protein OS=Salvia splendens OX=180675 GN=Saspl_032644 PE=4 SV=1	S	Function unknown	hypothetical protein Saspl_032644 [Salvia splendens]
EVM0024194.1	Molecular Function: ligase activity (GO:0016874);;	K19042|1.6e-92|sind:105175859|K19042 E3 ubiquitin-protein ligase BOI and related proteins [EC:2.3.2.27] | (RefSeq) E3 ubiquitin-protein ligase BOI-like	[O]	Posttranslational modification, protein turnover, chaperones	Zinc finger, C3HC4 type (RING finger)	BOI-related E3 ubiquitin-protein ligase 1 OS=Arabidopsis thaliana OX=3702 GN=BRG1 PE=1 SV=1	Putative E3 ubiquitin ligase OS=Handroanthus impetiginosus OX=429701 GN=CDL12_02455 PE=4 SV=1	O	Posttranslational modification, protein turnover, chaperones	putative E3 ubiquitin ligase [Handroanthus impetiginosus]
EVM0034942.1	Biological Process: ethanol oxidation (GO:0006069);; Molecular Function: zinc ion binding (GO:0008270);; Molecular Function: S-(hydroxymethyl)glutathione dehydrogenase activity (GO:0051903);;	K00121|3.1e-204|nau:109244125|K00121 S-(hydroxymethyl)glutathione dehydrogenase / alcohol dehydrogenase [EC:1.1.1.284 1.1.1.1] | (RefSeq) alcohol dehydrogenase class-3	[Q]	Secondary metabolites biosynthesis, transport and catabolism	Zinc-binding dehydrogenase	Alcohol dehydrogenase class-3 OS=Arabidopsis thaliana OX=3702 GN=ADH2 PE=1 SV=2	S-(hydroxymethyl)glutathione dehydrogenase OS=Salvia splendens OX=180675 GN=frmA PE=3 SV=1	Q	Secondary metabolites biosynthesis, transport and catabolism	S-(hydroxymethyl)glutathione dehydrogenase / alcohol dehydrogenase [Salvia splendens]
EVM0007236.1	Biological Process: regulation of transcription by RNA polymerase II (GO:0006357);; Molecular Function: cyclin-dependent protein serine/threonine kinase regulator activity (GO:0016538);; Cellular Component: host cell nucleus (GO:0042025);;	K15188|7.9e-150|sind:105171365|K15188 cyclin T | (RefSeq) cyclin-T1-4 isoform X1	[D]	Cell cycle control, cell division, chromosome partitioning	Cyclin, N-terminal domain	Cyclin-T1-4 OS=Arabidopsis thaliana OX=3702 GN=CYCT1-4 PE=1 SV=1	Uncharacterized protein OS=Salvia splendens OX=180675 GN=Saspl_022150 PE=3 SV=1	D	Cell cycle control, cell division, chromosome partitioning	hypothetical protein Saspl_022150 [Salvia splendens]
EVM0036712.1	Molecular Function: serine-type peptidase activity (GO:0008236);;	K03797|2.6e-236|sind:105171826|K03797 carboxyl-terminal processing protease [EC:3.4.21.102] | (RefSeq) carboxyl-terminal-processing peptidase 2, chloroplastic	--	--	Peptidase family S41	Carboxyl-terminal-processing peptidase 2, chloroplastic OS=Arabidopsis thaliana OX=3702 GN=CTPA2 PE=1 SV=1	PDZ domain-containing protein OS=Salvia splendens OX=180675 GN=Saspl_016625 PE=3 SV=1	M	Cell wall/membrane/envelope biogenesis	hypothetical protein Saspl_016625 [Salvia splendens]
EVM0004702.1	--	K14846|1.1e-160|sind:105161184|K14846 ribosome production factor 1 | (RefSeq) ribosome production factor 1	[A]	RNA processing and modification	Brix domain	Ribosome production factor 1 OS=Xenopus laevis OX=8355 GN=rpf1 PE=2 SV=1	Ribosome production factor 1 OS=Salvia splendens OX=180675 GN=RPF1 PE=4 SV=1	--	--	ribosome production factor 1 [Salvia splendens]
EVM0022305.1	Biological Process: metal ion transport (GO:0030001);; Molecular Function: metal ion binding (GO:0046872);;	K10752|6.5e-36|zju:107427343|K10752 histone-binding protein RBBP4 | (RefSeq) LOW QUALITY PROTEIN: WD-40 repeat-containing protein MSI3	[P]	Inorganic ion transport and metabolism	Heavy-metal-associated domain	Heavy metal-associated isoprenylated plant protein 24 OS=Arabidopsis thaliana OX=3702 GN=HIPP24 PE=1 SV=1	HMA domain-containing protein OS=Salvia splendens OX=180675 GN=Saspl_000123 PE=4 SV=1	P	Inorganic ion transport and metabolism	hypothetical protein Saspl_000123 [Salvia splendens]
EVM0010980.1	Molecular Function: calcium ion binding (GO:0005509);;	K13448|2.0e-49|sind:105156440|K13448 calcium-binding protein CML | (RefSeq) probable calcium-binding protein CML15	[T]	Signal transduction mechanisms	EF-hand domain pair	Probable calcium-binding protein CML16 OS=Arabidopsis thaliana OX=3702 GN=CML16 PE=2 SV=2	Calcium-binding protein CML OS=Salvia splendens OX=180675 GN=CML PE=4 SV=1	T	Signal transduction mechanisms	calcium-binding protein CML [Salvia splendens]
EVM0041174.1	Molecular Function: zinc ion binding (GO:0008270);; Molecular Function: ubiquitin protein ligase activity (GO:0061630);;	K11979|1.4e-164|sind:105179143|K11979 E3 ubiquitin-protein ligase UBR7 [EC:2.3.2.27] | (RefSeq) putative E3 ubiquitin-protein ligase UBR7	[R]	General function prediction only	Putative zinc finger in N-recognin (UBR box)	Putative E3 ubiquitin-protein ligase UBR7 OS=Mus musculus OX=10090 GN=Ubr7 PE=1 SV=1	E3 ubiquitin-protein ligase UBR7 OS=Salvia splendens OX=180675 GN=UBR7 PE=4 SV=1	S	Function unknown	E3 ubiquitin-protein ligase UBR7 [Salvia splendens]
EVM0012063.1	Cellular Component: mitochondrion (GO:0005739);; Molecular Function: electron transfer activity (GO:0009055);; Molecular Function: heme binding (GO:0020037);; Molecular Function: metal ion binding (GO:0046872);; Cellular Component: respirasome (GO:0070469);;	--	[C]	Energy production and conversion	Cytochrome c	Cytochrome c OS=Cucurbita maxima OX=3661 PE=1 SV=1	Cytochrome c OS=Salvia splendens OX=180675 GN=CYC PE=3 SV=1	C	Energy production and conversion	cytochrome c [Salvia splendens]
EVM0032005.1	Molecular Function: structural constituent of ribosome (GO:0003735);; Cellular Component: ribosome (GO:0005840);; Biological Process: translation (GO:0006412);;	K02948|4.1e-62|sind:105172758|K02948 small subunit ribosomal protein S11 | (RefSeq) probable ribosomal protein S11, mitochondrial	--	--	Ribosomal protein S11	Probable ribosomal protein S11, mitochondrial OS=Arabidopsis thaliana OX=3702 GN=NFD3 PE=1 SV=1	Uncharacterized protein OS=Salvia splendens OX=180675 GN=Saspl_009262 PE=3 SV=1	J	Translation, ribosomal structure and biogenesis	hypothetical protein Saspl_009262 [Salvia splendens]
EVM0033233.1	Cellular Component: plasma membrane (GO:0005886);; Cellular Component: integral component of membrane (GO:0016021);; Molecular Function: cellulose synthase (UDP-forming) activity (GO:0016760);; Biological Process: cellulose biosynthetic process (GO:0030244);; Molecular Function: metal ion binding (GO:0046872);; Biological Process: cell wall organization (GO:0071555);;	K10999|0.0e+00|sind:105159398|K10999 cellulose synthase A [EC:2.4.1.12] | (RefSeq) cellulose synthase A catalytic subunit 2 [UDP-forming]-like	--	--	Cellulose synthase	Cellulose synthase A catalytic subunit 2 [UDP-forming] OS=Arabidopsis thaliana OX=3702 GN=CESA2 PE=1 SV=1	Cellulose synthase OS=Salvia splendens OX=180675 GN=CESA PE=3 SV=1	G	Carbohydrate transport and metabolism	cellulose synthase A [Salvia splendens]
EVM0036880.1	Molecular Function: ATP binding (GO:0005524);;	K10875|2.5e-191|sind:105173416|K10875 DNA repair and recombination protein RAD54 and RAD54-like protein [EC:3.6.4.-] | (RefSeq) SNF2 domain-containing protein CLASSY 1-like	[L]	Replication, recombination and repair	Type III restriction enzyme, res subunit	SNF2 domain-containing protein CLASSY 1 OS=Arabidopsis thaliana OX=3702 GN=CLSY1 PE=1 SV=1	DNA repair and recombination protein RAD54 and RAD54-like protein OS=Salvia splendens OX=180675 GN=RAD54L PE=4 SV=1	L	Replication, recombination and repair	DNA repair and recombination protein RAD54 and RAD54-like protein [Salvia splendens]
EVM0023941.1	Biological Process: rRNA processing (GO:0006364);; Molecular Function: methyltransferase activity (GO:0008168);; Biological Process: methylation (GO:0032259);;	K15111|1.9e-23|spen:107015750|K15111 solute carrier family 25 (mitochondrial S-adenosylmethionine transporter), member 26 | (RefSeq) LOW QUALITY PROTEIN: protein MITOFERRINLIKE 1, chloroplastic	--	--	Plant organelle RNA recognition domain	Protein WHAT&apos;S THIS FACTOR 9, mitochondrial OS=Arabidopsis thaliana OX=3702 GN=WTF9 PE=4 SV=1	23S rRNA (Pseudouridine1915-N3)-methyltransferase OS=Salvia splendens OX=180675 GN=rlmH PE=3 SV=1	S	Function unknown	23S rRNA (pseudouridine1915-N3)-methyltransferase [Salvia splendens]
EVM0035691.1	Cellular Component: integral component of membrane (GO:0016021);;	--	--	--	--	--	Uncharacterized protein OS=Salvia splendens OX=180675 GN=Saspl_001456 PE=4 SV=1	--	--	hypothetical protein Saspl_001456 [Salvia splendens]
EVM0037847.1	Molecular Function: catalytic activity (GO:0003824);;	K06617|8.2e-108|sind:105162125|K06617 raffinose synthase [EC:2.4.1.82] | (RefSeq) probable galactinol--sucrose galactosyltransferase 6	--	--	Raffinose synthase or seed imbibition protein Sip1	Probable galactinol--sucrose galactosyltransferase 6 OS=Arabidopsis thaliana OX=3702 GN=RFS6 PE=2 SV=2	Uncharacterized protein OS=Salvia splendens OX=180675 GN=Saspl_018828 PE=3 SV=1	S	Function unknown	hypothetical protein Saspl_018828 [Salvia splendens]
EVM0042190.1	Molecular Function: hydroxymethylglutaryl-CoA reductase (NADPH) activity (GO:0004420);; Cellular Component: endoplasmic reticulum membrane (GO:0005789);; Biological Process: isoprenoid biosynthetic process (GO:0008299);; Biological Process: coenzyme A metabolic process (GO:0015936);; Cellular Component: integral component of membrane (GO:0016021);;	K00021|1.6e-110|sind:105172989|K00021 hydroxymethylglutaryl-CoA reductase (NADPH) [EC:1.1.1.34] | (RefSeq) 3-hydroxy-3-methylglutaryl-coenzyme A reductase	[I]	Lipid transport and metabolism	Hydroxymethylglutaryl-coenzyme A reductase	3-hydroxy-3-methylglutaryl-coenzyme A reductase 3 OS=Solanum tuberosum OX=4113 GN=HMG3 PE=2 SV=1	3-hydroxy-3-methylglutaryl coenzyme A reductase OS=Salvia splendens OX=180675 GN=HMGCR PE=3 SV=1	I	Lipid transport and metabolism	hydroxymethylglutaryl-CoA reductase (NADPH) [Salvia splendens]
EVM0019682.1	--	K11982|1.5e-67|oeu:111411097|K11982 E3 ubiquitin-protein ligase RNF115/126 [EC:2.3.2.27] | (RefSeq) E3 ubiquitin-protein ligase RZF1-like	[O]	Posttranslational modification, protein turnover, chaperones	Ring finger domain	E3 ubiquitin-protein ligase RDUF1 OS=Arabidopsis thaliana OX=3702 GN=RDUF1 PE=1 SV=1	E3 ubiquitin-protein ligase RNF115/126 OS=Salvia splendens OX=180675 GN=RNF115_126 PE=4 SV=1	O	Posttranslational modification, protein turnover, chaperones	E3 ubiquitin-protein ligase RNF115/126 [Salvia splendens]
EVM0006271.1	Molecular Function: DNA-binding transcription factor activity (GO:0003700);; Cellular Component: nucleus (GO:0005634);; Molecular Function: sequence-specific DNA binding (GO:0043565);;	K13425|1.2e-10|han:110922953|K13425 WRKY transcription factor 22 | (RefSeq) WRKY transcription factor 22-like	--	--	Plant zinc cluster domain	Probable WRKY transcription factor 11 OS=Arabidopsis thaliana OX=3702 GN=WRKY11 PE=2 SV=2	WRKY protein OS=Salvia miltiorrhiza OX=226208 GN=WRKY3 PE=2 SV=1	K	Transcription	WRKY protein [Salvia miltiorrhiza]
EVM0018682.1	Cellular Component: integral component of membrane (GO:0016021);;	K22900|7.4e-164|sind:105162867|K22900 tRNA (adenine37-N6)-methyltransferase [EC:2.1.1.-] | (RefSeq) uncharacterized protein LOC105162867 isoform X1	[S]	Function unknown	tRNA-methyltransferase O	tRNA (adenine(37)-N6)-methyltransferase OS=Rattus norvegicus OX=10116 GN=Trmo PE=2 SV=1	TsaA-like domain-containing protein OS=Salvia splendens OX=180675 GN=Saspl_034065 PE=4 SV=1	S	Function unknown	hypothetical protein Saspl_034065 [Salvia splendens]
EVM0044283.1	--	--	--	--	--	--	Uncharacterized protein OS=Salvia splendens OX=180675 GN=Saspl_001183 PE=4 SV=1	--	--	hypothetical protein Saspl_001183 [Salvia splendens]
EVM0026269.1	Molecular Function: nucleic acid binding (GO:0003676);; Molecular Function: zinc ion binding (GO:0008270);;	K09571|4.6e-15|bna:106435913|K09571 FK506-binding protein 4/5 [EC:5.2.1.8] | (RefSeq) LOW QUALITY PROTEIN: 70 kDa peptidyl-prolyl isomerase-like	[R]	General function prediction only	gag-polypeptide of LTR copia-type	Retrovirus-related Pol polyprotein from transposon RE1 OS=Arabidopsis thaliana OX=3702 GN=RE1 PE=2 SV=1	Zinc finger, CCHC-type (Fragment) OS=Trema orientale OX=63057 GN=TorRG33x02_126950 PE=4 SV=1	L	Replication, recombination and repair	Zinc finger, CCHC-type, partial [Trema orientale]
EVM0030654.1	Cellular Component: vacuolar membrane (GO:0005774);; Biological Process: regulation of pH (GO:0006885);; Biological Process: response to salt stress (GO:0009651);; Molecular Function: sodium:proton antiporter activity (GO:0015385);; Cellular Component: integral component of membrane (GO:0016021);; Biological Process: potassium ion homeostasis (GO:0055075);;	K14724|1.8e-165|mesc:110612170|K14724 solute carrier family 9 (sodium/hydrogen exchanger), member 8 | (RefSeq) sodium/hydrogen exchanger 1-like	[P]	Inorganic ion transport and metabolism	Sodium/hydrogen exchanger family	Sodium/hydrogen exchanger 4 OS=Arabidopsis thaliana OX=3702 GN=NHX4 PE=2 SV=2	Na_H_Exchanger domain-containing protein OS=Salvia splendens OX=180675 GN=Saspl_036000 PE=3 SV=1	P	Inorganic ion transport and metabolism	hypothetical protein Saspl_036000 [Salvia splendens]
EVM0039664.1	Biological Process: carbohydrate metabolic process (GO:0005975);; Molecular Function: chitin binding (GO:0008061);; Cellular Component: integral component of membrane (GO:0016021);;	K17525|3.2e-24|dcr:108205929|K17525 chitinase domain-containing protein 1 | (RefSeq) chitinase domain-containing protein 1	[G]	Carbohydrate transport and metabolism	--	Chitinase domain-containing protein 1 OS=Bos taurus OX=9913 GN=CHID1 PE=2 SV=1	Chitinase domain-containing protein 1 OS=Salvia splendens OX=180675 GN=CHID1 PE=4 SV=1	G	Carbohydrate transport and metabolism	chitinase domain-containing protein 1 [Salvia splendens]
EVM0041702.1	--	K03038|3.9e-25|egu:105058033|K03038 26S proteasome regulatory subunit N8 | (RefSeq) uncharacterized protein LOC105058033	--	--	--	--	Uncharacterized protein OS=Handroanthus impetiginosus OX=429701 GN=CDL12_08947 PE=4 SV=1	--	--	uncharacterized protein LOC105177785 [Sesamum indicum]
EVM0030169.1	Molecular Function: oxidoreductase activity, acting on the aldehyde or oxo group of donors, NAD or NADP as acceptor (GO:0016620);;	K00128|5.7e-284|sind:105157191|K00128 aldehyde dehydrogenase (NAD+) [EC:1.2.1.3] | (RefSeq) aldehyde dehydrogenase family 2 member B4, mitochondrial	[C]	Energy production and conversion	Aldehyde dehydrogenase family	Aldehyde dehydrogenase family 2 member B4, mitochondrial OS=Arabidopsis thaliana OX=3702 GN=ALDH2B4 PE=1 SV=1	Uncharacterized protein OS=Salvia splendens OX=180675 GN=Saspl_031079 PE=3 SV=1	C	Energy production and conversion	hypothetical protein Saspl_031079 [Salvia splendens]
EVM0028847.1	Cellular Component: integral component of membrane (GO:0016021);;	--	[R]	General function prediction only	Methyltransferase domain	--	Uncharacterized protein OS=Salvia splendens OX=180675 GN=Saspl_000471 PE=4 SV=1	S	Function unknown	hypothetical protein Saspl_000471 [Salvia splendens]
EVM0038986.1	Biological Process: phospholipid biosynthetic process (GO:0008654);; Cellular Component: integral component of membrane (GO:0016021);; Molecular Function: phosphotransferase activity, for other substituted phosphate groups (GO:0016780);;	K00993|2.0e-201|sind:105161554|K00993 ethanolaminephosphotransferase [EC:2.7.8.1] | (RefSeq) choline/ethanolaminephosphotransferase 1	[I]	Lipid transport and metabolism	CDP-alcohol phosphatidyltransferase	Choline/ethanolaminephosphotransferase 1 OS=Arabidopsis thaliana OX=3702 GN=AAPT1 PE=1 SV=1	Ethanolaminephosphotransferase OS=Salvia splendens OX=180675 GN=EPT1 PE=3 SV=1	I	Lipid transport and metabolism	ethanolaminephosphotransferase [Salvia splendens]
EVM0010976.1	Molecular Function: kinase activity (GO:0016301);; Molecular Function: phosphotransferase activity, alcohol group as acceptor (GO:0016773);;	K00847|2.5e-41|pop:7491751|K00847 fructokinase [EC:2.7.1.4] | (RefSeq) probable fructokinase-4	[G]	Carbohydrate transport and metabolism	pfkB family carbohydrate kinase	Probable fructokinase-4 OS=Arabidopsis thaliana OX=3702 GN=At3g59480 PE=2 SV=1	PfkB domain-containing protein OS=Salvia splendens OX=180675 GN=Saspl_033687 PE=3 SV=1	G	Carbohydrate transport and metabolism	hypothetical protein Saspl_033687 [Salvia splendens]
EVM0040281.1	Molecular Function: ATP binding (GO:0005524);; Molecular Function: inositol pentakisphosphate 2-kinase activity (GO:0035299);;	K10572|3.0e-51|sind:105166115|K10572 inositol-pentakisphosphate 2-kinase [EC:2.7.1.158] | (RefSeq) inositol-pentakisphosphate 2-kinase isoform X1	[T]	Signal transduction mechanisms	Inositol-pentakisphosphate 2-kinase	Inositol-pentakisphosphate 2-kinase OS=Arabidopsis thaliana OX=3702 GN=IPK1 PE=1 SV=1	Inositol-pentakisphosphate 2-kinase OS=Salvia splendens OX=180675 GN=IPPK PE=4 SV=1	T	Signal transduction mechanisms	inositol-pentakisphosphate 2-kinase [Salvia splendens]
EVM0000549.1	Biological Process: protein peptidyl-prolyl isomerization (GO:0000413);; Molecular Function: molecular_function (GO:0003674);; Molecular Function: peptidyl-prolyl cis-trans isomerase activity (GO:0003755);; Molecular Function: catalytic activity (GO:0003824);; Molecular Function: binding (GO:0005488);; Cellular Component: cellular_component (GO:0005575);; Cellular Component: intracellular (GO:000…	K03768|1.3e-49|sind:105166399|K03768 peptidyl-prolyl cis-trans isomerase B (cyclophilin B) [EC:5.2.1.8] | (RefSeq) peptidyl-prolyl cis-trans isomerase CYP28, chloroplastic	[O]	Posttranslational modification, protein turnover, chaperones	Cyclophilin type peptidyl-prolyl cis-trans isomerase/CLD	Peptidyl-prolyl cis-trans isomerase CYP28, chloroplastic OS=Arabidopsis thaliana OX=3702 GN=CYP28 PE=1 SV=1	Peptidyl-prolyl cis-trans isomerase OS=Salvia splendens OX=180675 GN=PPIB PE=3 SV=1	O	Posttranslational modification, protein turnover, chaperones	peptidyl-prolyl cis-trans isomerase B (cyclophilin B) [Salvia splendens]
EVM0001166.1	--	K21994|1.0e-29|bna:106395756|K21994 LOB domain-containing protein 18 | (RefSeq) LOB domain-containing protein 19-like isoform X1	--	--	Lateral organ boundaries (LOB) domain	LOB domain-containing protein 12 OS=Arabidopsis thaliana OX=3702 GN=LBD12 PE=1 SV=2	LOB domain-containing protein OS=Salvia splendens OX=180675 GN=Saspl_051777 PE=3 SV=1	S	Function unknown	hypothetical protein Saspl_051777 [Salvia splendens]
EVM0045760.1	Molecular Function: nucleic acid binding (GO:0003676);; Molecular Function: protein binding (GO:0005515);;	K24194|4.1e-32|bdi:100824289|K24194 boron transporter | (RefSeq) boron transporter 4	[R]	General function prediction only	Ankyrin repeats (3 copies)	Putative ankyrin repeat protein RF_0381 OS=Rickettsia felis (strain ATCC VR-1525 / URRWXCal2) OX=315456 GN=RF_0381 PE=4 SV=1	Uncharacterized protein OS=Salvia splendens OX=180675 GN=Saspl_044257 PE=4 SV=1	O	Posttranslational modification, protein turnover, chaperones	hypothetical protein Saspl_044257 [Salvia splendens]
EVM0026378.1	--	K02952|9.5e-09|aip:107648613|K02952 small subunit ribosomal protein S13 | (RefSeq) 30S ribosomal protein S13, chloroplastic-like	--	--	Alpha/beta hydrolase family	--	Hydrolase_4 domain-containing protein OS=Salvia splendens OX=180675 GN=Saspl_051320 PE=4 SV=1	S	Function unknown	hypothetical protein Saspl_051320 [Salvia splendens]
EVM0013336.1	Cellular Component: extracellular region (GO:0005576);; Cellular Component: cell wall (GO:0005618);; Biological Process: plant-type cell wall organization (GO:0009664);; Cellular Component: membrane (GO:0016020);;	K20628|1.4e-109|cqi:110712774|K20628 expansin | (RefSeq) expansin-A10-like	--	--	Expansin C-terminal domain	Expansin-A10 OS=Arabidopsis thaliana OX=3702 GN=EXPA10 PE=2 SV=1	Expansin OS=Erythranthe guttata OX=4155 GN=MIMGU_mgv1a012521mg PE=3 SV=1	S	Function unknown	PREDICTED: expansin-A10 [Erythranthe guttata]
EVM0011376.1	Cellular Component: integral component of membrane (GO:0016021);;	K18167|4.1e-23|oeu:111402019|K18167 succinate dehydrogenase assembly factor 1 | (RefSeq) succinate dehydrogenase assembly factor 1, mitochondrial	--	--	Complex 1 protein (LYR family)	--	Uncharacterized protein OS=Salvia splendens OX=180675 GN=Saspl_030721 PE=4 SV=1	S	Function unknown	hypothetical protein Saspl_030721 [Salvia splendens]
EVM0036958.1	Cellular Component: integral component of membrane (GO:0016021);;	K14948|4.0e-96|vvi:100855089|K14948 polypyrimidine tract-binding protein 2 | (RefSeq) polypyrimidine tract-binding protein homolog 2	--	--	--	--	Uncharacterized protein OS=Salvia splendens OX=180675 GN=Saspl_006264 PE=4 SV=1	--	--	hypothetical protein Saspl_006264 [Salvia splendens]
EVM0022372.1	Molecular Function: ATP binding (GO:0005524);; Biological Process: nucleobase-containing compound metabolic process (GO:0006139);; Molecular Function: nucleobase-containing compound kinase activity (GO:0019205);;	K00939|6.7e-100|sind:105177411|K00939 adenylate kinase [EC:2.7.4.3] | (RefSeq) probable adenylate kinase 7, mitochondrial	[F]	Nucleotide transport and metabolism	Adenylate kinase	Probable adenylate kinase 7, mitochondrial OS=Oryza sativa subsp. japonica OX=39947 GN=Os08g0118900 PE=2 SV=1	Adenylate kinase OS=Salvia splendens OX=180675 GN=adk PE=3 SV=1	F	Nucleotide transport and metabolism	adenylate kinase [Salvia splendens]
EVM0022545.1	Cellular Component: integral component of membrane (GO:0016021);;	K07052|0.0e+00|sind:105173836|K07052 uncharacterized protein | (RefSeq) uncharacterized protein LOC105173836	--	--	CPBP intramembrane metalloprotease	Embryogenesis-associated protein EMB8 OS=Picea glauca OX=3330 GN=EMB8 PE=2 SV=1	Uncharacterized protein OS=Salvia splendens OX=180675 GN=K07052 PE=4 SV=1	S	Function unknown	uncharacterized protein Saspl_016917 [Salvia splendens]
EVM0020943.1	Cellular Component: nucleus (GO:0005634);; Biological Process: regulation of transcription, DNA-templated (GO:0006355);; Biological Process: auxin-activated signaling pathway (GO:0009734);;	K14484|5.4e-99|sind:105157692|K14484 auxin-responsive protein IAA | (RefSeq) auxin-responsive protein IAA26	--	--	AUX/IAA family	Auxin-responsive protein IAA26 OS=Arabidopsis thaliana OX=3702 GN=IAA26 PE=1 SV=2	Auxin-responsive protein OS=Salvia splendens OX=180675 GN=IAA PE=3 SV=1	K	Transcription	auxin-responsive protein IAA [Salvia splendens]
EVM0010608.1	Molecular Function: ADP binding (GO:0043531);;	K13453|1.1e-19|sot:102596100|K13453 disease resistance protein | (RefSeq) putative late blight resistance protein homolog R1B-23	--	--	--	Putative late blight resistance protein homolog R1B-8 OS=Solanum demissum OX=50514 GN=R1B-8 PE=5 SV=1	NB-ARC domain-containing protein OS=Erythranthe guttata OX=4155 GN=MIMGU_mgv1a001060mg PE=4 SV=1	S	Function unknown	PREDICTED: putative late blight resistance protein homolog R1B-16 [Erythranthe guttata]
EVM0018798.1	Molecular Function: calcium ion binding (GO:0005509);;	K13448|8.5e-99|sind:105175027|K13448 calcium-binding protein CML | (RefSeq) probable calcium-binding protein CML21	[T]	Signal transduction mechanisms	EF hand	Probable calcium-binding protein CML21 OS=Arabidopsis thaliana OX=3702 GN=CML21 PE=2 SV=1	Calcium-binding protein CML OS=Salvia splendens OX=180675 GN=CML PE=4 SV=1	T	Signal transduction mechanisms	calcium-binding protein CML [Salvia splendens]
EVM0014897.1	Molecular Function: sulfotransferase activity (GO:0008146);;	K22312|1.3e-17|soe:110804309|K22312 hydroxyjasmonate sulfotransferase [EC:2.8.2.39] | (RefSeq) cytosolic sulfotransferase 13-like	[R]	General function prediction only	Sulfotransferase domain	Cytosolic sulfotransferase 13 OS=Arabidopsis thaliana OX=3702 GN=SOT13 PE=3 SV=1	Sulfotransferase OS=Salvia splendens OX=180675 GN=Saspl_013372 PE=3 SV=1	S	Function unknown	hypothetical protein Saspl_013372 [Salvia splendens]
EVM0005926.1	Biological Process: mRNA splicing, via spliceosome (GO:0000398);; Cellular Component: nucleus (GO:0005634);; Cellular Component: cytoplasm (GO:0005737);; Biological Process: cellular protein modification process (GO:0006464);; Molecular Function: protein tag (GO:0031386);;	K13113|5.4e-36|dzi:111296467|K13113 ubiquitin-like protein 5 | (RefSeq) ubiquitin-like protein 5	[O]	Posttranslational modification, protein turnover, chaperones	Ubiquitin family	Ubiquitin-like protein 5 OS=Arabidopsis thaliana OX=3702 GN=UBL5 PE=3 SV=1	ubiquitin-like protein 5 OS=Gossypium hirsutum OX=3635 GN=LOC107942500 PE=4 SV=1	O	Posttranslational modification, protein turnover, chaperones	PREDICTED: ubiquitin-like protein 5 [Gossypium raimondii]
EVM0045460.1	Cellular Component: integral component of membrane (GO:0016021);;	K14994|4.9e-08|ota:OT_ostta03g05730|K14994 solute carrier family 38 (sodium-coupled neutral amino acid transporter), member 7/8 | (RefSeq) Amino acid transporter, transmembrane	[E]	Amino acid transport and metabolism	Transmembrane amino acid transporter protein	Amino acid permease 3 OS=Arabidopsis thaliana OX=3702 GN=AAP3 PE=1 SV=2	Aa_trans domain-containing protein OS=Salvia splendens OX=180675 GN=Saspl_014824 PE=4 SV=1	E	Amino acid transport and metabolism	hypothetical protein Saspl_014824 [Salvia splendens]
EVM0014436.1	Molecular Function: iron ion binding (GO:0005506);; Biological Process: lipid biosynthetic process (GO:0008610);; Cellular Component: integral component of membrane (GO:0016021);; Molecular Function: oxidoreductase activity (GO:0016491);;	K14423|1.9e-145|sind:105164199|K14423 plant 4,4-dimethylsterol C-4alpha-methyl-monooxygenase [EC:1.14.18.10] | (RefSeq) methylsterol monooxygenase 1-1	[I]	Lipid transport and metabolism	Fatty acid hydroxylase superfamily	Methylsterol monooxygenase 1-2 OS=Arabidopsis thaliana OX=3702 GN=SMO1-2 PE=2 SV=1	Fatty acid hydroxylase domain-containing protein OS=Salvia splendens OX=180675 GN=Saspl_023718 PE=3 SV=1	I	Lipid transport and metabolism	hypothetical protein Saspl_023718 [Salvia splendens]
EVM0022328.1	Cellular Component: integral component of membrane (GO:0016021);;	--	--	--	Protein of unknown function (DUF962)	--	Uncharacterized protein OS=Handroanthus impetiginosus OX=429701 GN=CDL12_24717 PE=4 SV=1	S	Function unknown	uncharacterized protein LOC113697239 [Coffea arabica]
EVM0019354.1	Molecular Function: pectate lyase activity (GO:0030570);; Biological Process: pectin catabolic process (GO:0045490);; Molecular Function: metal ion binding (GO:0046872);;	K01728|1.3e-161|sind:105175416|K01728 pectate lyase [EC:4.2.2.2] | (RefSeq) putative pectate lyase 2	--	--	Pectate lyase	Putative pectate lyase 2 OS=Arabidopsis thaliana OX=3702 GN=At1g11920 PE=3 SV=2	Pectate lyase OS=Salvia splendens OX=180675 GN=pel PE=3 SV=1	G	Carbohydrate transport and metabolism	pectate lyase [Salvia splendens]
EVM0007925.1	--	K14595|2.9e-62|mtr:MTR_4g485640|K14595 abscisate beta-glucosyltransferase [EC:2.4.1.263] | (RefSeq) UDP-glucosyltransferase 73B2	--	--	CBS domain	CBS domain-containing protein CBSX1, chloroplastic OS=Arabidopsis thaliana OX=3702 GN=CBSX1 PE=1 SV=2	Uncharacterized protein OS=Salvia splendens OX=180675 GN=Saspl_040990 PE=4 SV=1	S	Function unknown	hypothetical protein Saspl_040990 [Salvia splendens]
EVM0031449.1	Molecular Function: protein serine/threonine kinase activity (GO:0004674);; Molecular Function: ATP binding (GO:0005524);; Cellular Component: integral component of membrane (GO:0016021);;	K20181|6.6e-15|mtr:MTR_5g026090|K20181 vacuolar protein sorting-associated protein 18 | (RefSeq) vacuolar sorting-associated-like protein	--	--	Protein kinase domain	Putative receptor-like protein kinase At3g47110 OS=Arabidopsis thaliana OX=3702 GN=At3g47110 PE=3 SV=1	Putative receptor-like protein kinase OS=Nicotiana attenuata OX=49451 GN=A4A49_16742 PE=3 SV=1	T	Signal transduction mechanisms	putative receptor-like protein kinase [Nicotiana attenuata]
EVM0000785.1	Molecular Function: catalytic activity (GO:0003824);;	K01897|4.3e-309|sind:105179140|K01897 long-chain acyl-CoA synthetase [EC:6.2.1.3] | (RefSeq) long chain acyl-CoA synthetase 4	[I]	Lipid transport and metabolism	AMP-binding enzyme	Long chain acyl-CoA synthetase 4 OS=Arabidopsis thaliana OX=3702 GN=LACS4 PE=2 SV=1	4-coumarate--CoA ligase OS=Salvia miltiorrhiza OX=226208 GN=LACS5 PE=2 SV=1	I	Lipid transport and metabolism	Long-Chain Acyl-CoA Synthetase [Salvia miltiorrhiza]
EVM0046057.1	Molecular Function: molecular_function (GO:0003674);; Molecular Function: nucleic acid binding (GO:0003676);; Molecular Function: DNA binding (GO:0003677);; Molecular Function: DNA-binding transcription factor activity (GO:0003700);; Molecular Function: binding (GO:0005488);; Cellular Component: cellular_component (GO:0005575);; Cellular Component: intracellular (GO:0005622);; Cellular Component:…	K14494|1.1e-54|aly:9318362|K14494 DELLA protein | (RefSeq) DELLA protein RGL2	--	--	GRAS domain family	SCARECROW-LIKE protein 7 OS=Populus euphratica OX=75702 GN=SCL7 PE=2 SV=1	GRAS domain-containing protein OS=Handroanthus impetiginosus OX=429701 GN=CDL12_20356 PE=3 SV=1	K	Transcription	scarecrow-like protein 4 [Sesamum indicum]
EVM0025263.1	Molecular Function: hydrolase activity, acting on ester bonds (GO:0016788);;	K00679|1.8e-42|cic:CICLE_v10027727mg|K00679 phospholipid:diacylglycerol acyltransferase [EC:2.3.1.158] | (RefSeq) hypothetical protein	--	--	GDSL-like Lipase/Acylhydrolase	GDSL esterase/lipase 7 OS=Arabidopsis thaliana OX=3702 GN=GLIP7 PE=2 SV=1	Lipase_GDSL domain-containing protein OS=Salvia splendens OX=180675 GN=Saspl_039149 PE=3 SV=1	I	Lipid transport and metabolism	hypothetical protein Saspl_039149 [Salvia splendens]
EVM0003893.1	Molecular Function: DNA binding (GO:0003677);; Cellular Component: nucleus (GO:0005634);; Biological Process: regulation of transcription, DNA-templated (GO:0006355);;	K20043|9.7e-19|aip:107640400|K20043 clathrin coat assembly protein AP180 | (RefSeq) putative clathrin assembly protein At5g35200	--	--	Dof domain, zinc finger	Dof zinc finger protein DOF1.4 OS=Arabidopsis thaliana OX=3702 GN=DOF1.4 PE=2 SV=1	Dof-type domain-containing protein OS=Salvia splendens OX=180675 GN=Saspl_027024 PE=4 SV=1	K	Transcription	hypothetical protein Saspl_027024 [Salvia splendens]
EVM0029364.1	Molecular Function: auxin binding (GO:0010011);; Cellular Component: integral component of membrane (GO:0016021);;	--	--	--	--	Protein RESISTANCE TO PHYTOPHTHORA 1, chloroplastic OS=Solanum tuberosum OX=4113 GN=RPH1 PE=2 SV=1	Uncharacterized protein OS=Salvia splendens OX=180675 GN=Saspl_019017 PE=4 SV=1	--	--	hypothetical protein Saspl_019017 [Salvia splendens]
EVM0018675.1	Cellular Component: integral component of membrane (GO:0016021);;	--	[R]	General function prediction only	TMPIT-like protein	Transmembrane protein 120 homolog OS=Dictyostelium discoideum OX=44689 GN=tmem120 PE=3 SV=1	Uncharacterized protein OS=Salvia splendens OX=180675 GN=Saspl_004796 PE=3 SV=1	S	Function unknown	hypothetical protein Saspl_004796 [Salvia splendens]
EVM0014798.1	--	--	--	--	--	Protein SOB FIVE-LIKE 4 OS=Arabidopsis thaliana OX=3702 GN=SOFL4 PE=2 SV=1	Uncharacterized protein OS=Salvia splendens OX=180675 GN=Saspl_012037 PE=4 SV=1	--	--	hypothetical protein Saspl_012037 [Salvia splendens]
EVM0001144.1	Cellular Component: integral component of membrane (GO:0016021);;	K01184|1.6e-42|bna:106400152|K01184 polygalacturonase [EC:3.2.1.15] | (RefSeq) polygalacturonase	[R]	General function prediction only	Ankyrin repeats (3 copies)	Ankyrin repeat-containing protein At5g02620 OS=Arabidopsis thaliana OX=3702 GN=At5g02620 PE=1 SV=1	ANK_REP_REGION domain-containing protein OS=Salvia splendens OX=180675 GN=Saspl_030825 PE=4 SV=1	S	Function unknown	hypothetical protein Saspl_030825 [Salvia splendens]
EVM0034011.1	Cellular Component: apoplast (GO:0048046);;	K01870|3.7e-21|csat:104723377|K01870 isoleucyl-tRNA synthetase [EC:6.1.1.5] | (RefSeq) isoleucine--tRNA ligase, chloroplastic/mitochondrial-like	--	--	Dirigent-like protein	Dirigent protein 11 OS=Arabidopsis thaliana OX=3702 GN=DIR11 PE=2 SV=1	Dirigent protein OS=Salvia splendens OX=180675 GN=Saspl_016135 PE=3 SV=1	S	Function unknown	hypothetical protein Saspl_016135 [Salvia splendens]
EVM0028421.1	Molecular Function: DNA binding (GO:0003677);; Cellular Component: nucleus (GO:0005634);;	K09422|2.8e-110|sind:105177247|K09422 transcription factor MYB, plant | (RefSeq) myb-related protein 306	[K]	Transcription	Myb-like DNA-binding domain	Myb-related protein 306 OS=Antirrhinum majus OX=4151 GN=MYB306 PE=2 SV=1	MYB-related transcription factor OS=Salvia miltiorrhiza OX=226208 GN=MYB49 PE=2 SV=1	K	Transcription	MYB-related transcription factor [Salvia miltiorrhiza]
EVM0005297.1	--	--	--	--	--	--	Uncharacterized protein OS=Salvia splendens OX=180675 GN=Saspl_029948 PE=4 SV=1	--	--	hypothetical protein Saspl_029948 [Salvia splendens]
EVM0011388.1	Molecular Function: monooxygenase activity (GO:0004497);; Molecular Function: iron ion binding (GO:0005506);; Molecular Function: oxidoreductase activity, acting on paired donors, with incorporation or reduction of molecular oxygen (GO:0016705);; Molecular Function: heme binding (GO:0020037);;	K20667|2.7e-88|sind:105170203|K20667 beta-amyrin 28-monooxygenase [EC:1.14.14.126] | (RefSeq) beta-amyrin 28-oxidase	[QI]	--	Cytochrome P450	Taxadiene 5-alpha hydroxylase OS=Taxus cuspidata OX=99806 PE=1 SV=2	Uncharacterized protein OS=Salvia splendens OX=180675 GN=Saspl_017330 PE=3 SV=1	Q	Secondary metabolites biosynthesis, transport and catabolism	hypothetical protein Saspl_017330 [Salvia splendens]
EVM0011777.1	Cellular Component: cellular_component (GO:0005575);; Cellular Component: intracellular (GO:0005622);; Cellular Component: obsolete cell (GO:0005623);; Cellular Component: cytoplasm (GO:0005737);; Cellular Component: chloroplast (GO:0009507);; Cellular Component: plastid envelope (GO:0009526);; Cellular Component: plastid stroma (GO:0009532);; Cellular Component: plastid (GO:0009536);; Cellular C…	K22013|2.0e-107|nau:109235637|K22013 magnesium dechelatase [EC:4.99.1.10] | (RefSeq) protein STAY-GREEN, chloroplastic-like	--	--	Staygreen protein	Protein STAY-GREEN homolog, chloroplastic OS=Capsicum annuum OX=4072 GN=SGR PE=1 SV=2	Staygreen domain-containing protein OS=Salvia splendens OX=180675 GN=Saspl_038620 PE=3 SV=1	S	Function unknown	hypothetical protein Saspl_038620 [Salvia splendens]
EVM0026977.1	Molecular Function: G protein-coupled receptor binding (GO:0001664);; Molecular Function: molecular_function (GO:0003674);; Molecular Function: catalytic activity (GO:0003824);; Molecular Function: ubiquitin-protein transferase activity (GO:0004842);; Molecular Function: signaling receptor binding (GO:0005102);; Molecular Function: frizzled binding (GO:0005109);; Molecular Function: binding (GO:0…	K11982|1.7e-09|thj:104810315|K11982 E3 ubiquitin-protein ligase RNF115/126 [EC:2.3.2.27] | (RefSeq) E3 ubiquitin-protein ligase RING1-like	[O]	Posttranslational modification, protein turnover, chaperones	Ring finger domain	E3 ubiquitin-protein ligase SIRP1 OS=Oryza sativa subsp. japonica OX=39947 GN=SIRP1 PE=1 SV=1	RING-type domain-containing protein OS=Salvia splendens OX=180675 GN=Saspl_043312 PE=4 SV=1	O	Posttranslational modification, protein turnover, chaperones	hypothetical protein Saspl_043312 [Salvia splendens]
EVM0006339.1	Molecular Function: RNA binding (GO:0003723);; Molecular Function: structural constituent of ribosome (GO:0003735);; Cellular Component: ribosome (GO:0005840);; Biological Process: translation (GO:0006412);;	K02875|8.6e-64|sind:105165662|K02875 large subunit ribosomal protein L14e | (RefSeq) 60S ribosomal protein L14-2	[J]	Translation, ribosomal structure and biogenesis	Ribosomal protein L14	60S ribosomal protein L14-2 OS=Arabidopsis thaliana OX=3702 GN=RPL14B PE=1 SV=1	Large subunit ribosomal protein L14e OS=Salvia splendens OX=180675 GN=RP-L14e PE=3 SV=1	J	Translation, ribosomal structure and biogenesis	large subunit ribosomal protein L14e [Salvia splendens]
EVM0001747.1	--	--	--	--	--	--	Uncharacterized protein OS=Salvia splendens OX=180675 GN=Saspl_029505 PE=4 SV=1	--	--	hypothetical protein Saspl_029505 [Salvia splendens]
EVM0045538.1	Molecular Function: protein binding (GO:0005515);;	K11649|3.4e-24|mtr:MTR_6g053260|K11649 SWI/SNF related-matrix-associated actin-dependent regulator of chromatin subfamily C | (RefSeq) F-box and associated interaction domain protein	--	--	F-box domain	F-box/kelch-repeat protein At3g23880 OS=Arabidopsis thaliana OX=3702 GN=At3g23880 PE=2 SV=1	F-box domain-containing protein OS=Salvia splendens OX=180675 GN=Saspl_017714 PE=4 SV=1	S	Function unknown	hypothetical protein Saspl_017714 [Salvia splendens]
EVM0013477.1	Molecular Function: nucleotide binding (GO:0000166);; Molecular Function: catalytic activity (GO:0003824);; Cellular Component: RNA polymerase III complex (GO:0005666);; Biological Process: transcription initiation from RNA polymerase III promoter (GO:0006384);;	--	--	--	--	--	DNA-directed RNA polymerase III subunit RPC9 OS=Salvia splendens OX=180675 GN=Saspl_030145 PE=3 SV=1	--	--	hypothetical protein Saspl_030145 [Salvia splendens]
EVM0035634.1	--	--	--	--	--	--	F-box domain-containing protein OS=Handroanthus impetiginosus OX=429701 GN=CDL12_21750 PE=4 SV=1	--	--	putative F-box/LRR-repeat protein At5g54820 [Sesamum indicum]
EVM0002961.1	Cellular Component: integral component of membrane (GO:0016021);; Molecular Function: transmembrane transporter activity (GO:0022857);;	K24193|5.6e-108|sind:105160629|K24193 MFS transporter, SP family, sugar:H+ symporter | (RefSeq) hexose carrier protein HEX6 isoform X1	[R]	General function prediction only	Sugar (and other) transporter	Hexose carrier protein HEX6 OS=Ricinus communis OX=3988 GN=HEX6 PE=2 SV=1	MFS domain-containing protein OS=Salvia splendens OX=180675 GN=Saspl_039450 PE=3 SV=1	P	Inorganic ion transport and metabolism	hypothetical protein Saspl_039450 [Salvia splendens]
EVM0014438.1	Molecular Function: ubiquitin protein ligase activity (GO:0061630);;	K11982|1.9e-81|han:110893064|K11982 E3 ubiquitin-protein ligase RNF115/126 [EC:2.3.2.27] | (RefSeq) E3 ubiquitin-protein ligase RDUF1-like	[O]	Posttranslational modification, protein turnover, chaperones	Protein of unknown function (DUF1117)	E3 ubiquitin-protein ligase RDUF1 OS=Arabidopsis thaliana OX=3702 GN=RDUF1 PE=1 SV=1	RING-type E3 ubiquitin transferase OS=Salvia splendens OX=180675 GN=RNF115_126 PE=4 SV=1	O	Posttranslational modification, protein turnover, chaperones	E3 ubiquitin-protein ligase RNF115/126 [Salvia splendens]
EVM0043890.1	Molecular Function: oxygen carrier activity (GO:0005344);; Biological Process: chloroplast fission (GO:0010020);; Molecular Function: oxygen binding (GO:0019825);; Molecular Function: heme binding (GO:0020037);; Molecular Function: metal ion binding (GO:0046872);;	--	--	--	--	Plastid division protein PDV2 OS=Arabidopsis thaliana OX=3702 GN=PDV2 PE=1 SV=1	GLOBIN domain-containing protein OS=Salvia splendens OX=180675 GN=Saspl_046362 PE=3 SV=1	S	Function unknown	hypothetical protein Saspl_046362 [Salvia splendens]
EVM0021417.1	--	--	--	--	--	Protein PHLOEM PROTEIN 2-LIKE A10 OS=Arabidopsis thaliana OX=3702 GN=PP2A10 PE=2 SV=1	Uncharacterized protein OS=Salvia splendens OX=180675 GN=Saspl_043252 PE=4 SV=1	S	Function unknown	hypothetical protein Saspl_043252 [Salvia splendens]
EVM0022445.1	Cellular Component: integral component of membrane (GO:0016021);;	--	--	--	Peptidase family M50	Probable zinc metallopeptidase EGY3, chloroplastic OS=Arabidopsis thaliana OX=3702 GN=EGY3 PE=1 SV=1	Uncharacterized protein OS=Salvia splendens OX=180675 GN=Saspl_040945 PE=4 SV=1	M	Cell wall/membrane/envelope biogenesis	hypothetical protein Saspl_040945 [Salvia splendens]
EVM0003036.1	--	K03686|1.6e-31|sbi:8085280|K03686 molecular chaperone DnaJ | (RefSeq) uncharacterized protein LOC8085280	--	--	Domain of unknown function (DUF4787)	--	Uncharacterized protein OS=Salvia splendens OX=180675 GN=Saspl_010262 PE=4 SV=1	S	Function unknown	hypothetical protein Saspl_010262 [Salvia splendens]
EVM0031644.1	Biological Process: lipid metabolic process (GO:0006629);; Molecular Function: hydrolase activity (GO:0016787);;	K01052|1.9e-82|ccav:112516327|K01052 lysosomal acid lipase/cholesteryl ester hydrolase [EC:3.1.1.13] | (RefSeq) triacylglycerol lipase 2-like	[I]	Lipid transport and metabolism	Partial alpha/beta-hydrolase lipase region	Triacylglycerol lipase 2 OS=Arabidopsis thaliana OX=3702 GN=LIP2 PE=2 SV=1	Lysosomal acid lipase/cholesteryl ester hydrolase OS=Salvia splendens OX=180675 GN=LIPA PE=4 SV=1	I	Lipid transport and metabolism	lysosomal acid lipase/cholesteryl ester hydrolase [Salvia splendens]
EVM0016176.1	--	K15198|1.3e-55|sbi:8069083|K15198 transcription factor TFIIIB component B'' | (RefSeq) uncharacterized protein LOC8069083 isoform X1	--	--	Myelodysplasia-myeloid leukemia factor 1-interacting protein	--	Uncharacterized protein OS=Handroanthus impetiginosus OX=429701 GN=CDL12_23844 PE=3 SV=1	S	Function unknown	myeloid leukemia factor 1 [Sesamum indicum]
EVM0014516.1	Cellular Component: endoplasmic reticulum membrane (GO:0005789);; Cellular Component: integral component of membrane (GO:0016021);;	K20347|2.5e-81|sind:105155380|K20347 p24 family protein beta-1 | (RefSeq) transmembrane emp24 domain-containing protein p24delta3	[U]	Intracellular trafficking, secretion, and vesicular transport	emp24/gp25L/p24 family/GOLD	Transmembrane emp24 domain-containing protein p24delta3 OS=Arabidopsis thaliana OX=3702 GN=At1g09580 PE=1 SV=1	GOLD domain-containing protein OS=Salvia splendens OX=180675 GN=Saspl_005431 PE=3 SV=1	U	Intracellular trafficking, secretion, and vesicular transport	hypothetical protein Saspl_005431 [Salvia splendens]
EVM0022243.1	Molecular Function: voltage-gated potassium channel activity (GO:0005249);; Cellular Component: integral component of membrane (GO:0016021);; Biological Process: regulation of ion transmembrane transport (GO:0034765);;	K21867|0.0e+00|sind:105173614|K21867 potassium channel | (RefSeq) potassium channel AKT1-like isoform X1	[PT]	--	Ion transport protein	Potassium channel AKT1 OS=Arabidopsis thaliana OX=3702 GN=AKT1 PE=1 SV=2	Uncharacterized protein OS=Salvia splendens OX=180675 GN=Saspl_032680 PE=3 SV=1	--	--	hypothetical protein Saspl_032680 [Salvia splendens]
EVM0005050.1	Biological Process: protein folding (GO:0006457);; Cellular Component: prefoldin complex (GO:0016272);; Molecular Function: unfolded protein binding (GO:0051082);;	K09548|3.9e-39|oeu:111404205|K09548 prefoldin subunit 1 | (RefSeq) prefoldin subunit 1	[O]	Posttranslational modification, protein turnover, chaperones	Prefoldin subunit	Prefoldin subunit 1 OS=Bos taurus OX=9913 GN=PFDN1 PE=2 SV=1	Molecular chaperone Prefoldin, subunit 1 OS=Handroanthus impetiginosus OX=429701 GN=CDL12_22564 PE=3 SV=1	O	Posttranslational modification, protein turnover, chaperones	Molecular chaperone Prefoldin, subunit 1 [Handroanthus impetiginosus]
EVM0019672.1	Biological Process: SCF complex assembly (GO:0010265);;	K17263|0.0e+00|sind:105169051|K17263 cullin-associated NEDD8-dissociated protein 1 | (RefSeq) LOW QUALITY PROTEIN: cullin-associated NEDD8-dissociated protein 1	[R]	General function prediction only	TATA-binding protein interacting (TIP20)	Cullin-associated NEDD8-dissociated protein 1 OS=Arabidopsis thaliana OX=3702 GN=CAND1 PE=1 SV=1	Cullin-associated NEDD8-dissociated protein 1 OS=Salvia splendens OX=180675 GN=CAND1 PE=3 SV=1	O	Posttranslational modification, protein turnover, chaperones	cullin-associated NEDD8-dissociated protein 1 [Salvia splendens]
EVM0034435.1	Cellular Component: integral component of membrane (GO:0016021);; Biological Process: protein transport by the Tat complex (GO:0043953);;	K03116|5.6e-42|sind:105162445|K03116 sec-independent protein translocase protein TatA | (RefSeq) sec-independent protein translocase protein TATA, chloroplastic isoform X1	--	--	mttA/Hcf106 family	Sec-independent protein translocase protein TATA, chloroplastic OS=Zea mays OX=4577 GN=TATA PE=1 SV=2	Sec-independent protein translocase protein TatA OS=Salvia splendens OX=180675 GN=tatA PE=3 SV=1	U	Intracellular trafficking, secretion, and vesicular transport	sec-independent protein translocase protein TatA [Salvia splendens]
EVM0044585.1	--	--	--	--	--	DDT domain-containing protein DDR4 OS=Arabidopsis thaliana OX=3702 GN=DDR4 PE=1 SV=1	DDT domain-containing protein OS=Salvia splendens OX=180675 GN=Saspl_009096 PE=4 SV=1	--	--	hypothetical protein Saspl_009096 [Salvia splendens]
EVM0014109.1	--	K13206|3.2e-22|ghi:107902778|K13206 coiled-coil domain-containing protein 55 | (RefSeq) LOW QUALITY PROTEIN: nuclear speckle splicing regulatory protein 1	--	--	--	Protein GL2-INTERACTING REPRESSOR 1 OS=Arabidopsis thaliana OX=3702 GN=GIR1 PE=1 SV=1	Uncharacterized protein OS=Handroanthus impetiginosus OX=429701 GN=CDL12_19935 PE=4 SV=1	--	--	hypothetical protein CDL12_19935 [Handroanthus impetiginosus]
EVM0037898.1	Cellular Component: integral component of membrane (GO:0016021);;	--	--	--	--	--	Uncharacterized protein OS=Salvia splendens OX=180675 GN=Saspl_004055 PE=4 SV=1	--	--	hypothetical protein Saspl_004055 [Salvia splendens]
EVM0029333.1	Molecular Function: molecular_function (GO:0003674);; Molecular Function: nucleic acid binding (GO:0003676);; Molecular Function: RNA binding (GO:0003723);; Molecular Function: catalytic activity (GO:0003824);; Molecular Function: nuclease activity (GO:0004518);; Molecular Function: endonuclease activity (GO:0004519);; Molecular Function: binding (GO:0005488);; Molecular Function: protein binding…	K06180|1.9e-92|sind:105165964|K06180 23S rRNA pseudouridine1911/1915/1917 synthase [EC:5.4.99.23] | (RefSeq) pentatricopeptide repeat-containing protein At1g20230 isoform X1	[R]	General function prediction only	PPR repeat	Putative pentatricopeptide repeat-containing protein At3g23330 OS=Arabidopsis thaliana OX=3702 GN=PCMP-H32 PE=3 SV=1	Pentatricopeptide repeat protein OS=Salvia miltiorrhiza OX=226208 PE=2 SV=1	S	Function unknown	pentatricopeptide repeat protein [Salvia miltiorrhiza]
EVM0045730.1	Molecular Function: DNA-binding transcription factor activity (GO:0003700);; Cellular Component: nucleus (GO:0005634);; Molecular Function: sequence-specific DNA binding (GO:0043565);;	K12835|4.8e-22|cmax:111493042|K12835 ATP-dependent RNA helicase DDX42 [EC:3.6.4.13] | (RefSeq) DEAD-box ATP-dependent RNA helicase 24 isoform X1	--	--	WRKY DNA -binding domain	Probable WRKY transcription factor 24 OS=Arabidopsis thaliana OX=3702 GN=WRKY24 PE=1 SV=1	WRKY protein OS=Salvia miltiorrhiza OX=226208 GN=WRKY33 PE=2 SV=1	K	Transcription	WRKY protein [Salvia miltiorrhiza]
EVM0031148.1	Cellular Component: integral component of membrane (GO:0016021);;	--	[S]	Function unknown	Protein of unknown function (DUF1279)	--	DUF1279 domain-containing protein OS=Salvia splendens OX=180675 GN=Saspl_038696 PE=4 SV=1	S	Function unknown	hypothetical protein Saspl_038696 [Salvia splendens]
EVM0028731.1	Cellular Component: proton-transporting two-sector ATPase complex, catalytic domain (GO:0033178);; Molecular Function: proton-transporting ATPase activity, rotational mechanism (GO:0046961);;	K02150|8.0e-102|sind:105171024|K02150 V-type H+-transporting ATPase subunit E | (RefSeq) V-type proton ATPase subunit E	[C]	Energy production and conversion	ATP synthase (E/31 kDa) subunit	V-type proton ATPase subunit E OS=Gossypium hirsutum OX=3635 GN=VATE PE=2 SV=1	V-type H+-transporting ATPase subunit E OS=Salvia splendens OX=180675 GN=ATPeV1E PE=3 SV=1	C	Energy production and conversion	V-type proton ATPase subunit E [Sesamum indicum]
EVM0008718.1	Cellular Component: plant-type vacuole (GO:0000325);; Molecular Function: molecular_function (GO:0003674);; Molecular Function: transporter activity (GO:0005215);; Molecular Function: ATP binding (GO:0005524);; Cellular Component: cellular_component (GO:0005575);; Cellular Component: intracellular (GO:0005622);; Cellular Component: obsolete cell (GO:0005623);; Cellular Component: cytoplasm (GO:00…	K05656|1.4e-07|vcn:VOLCADRAFT_87744|K05656 ATP-binding cassette, subfamily B (MDR/TAP), member 9 | (RefSeq) hypothetical protein	[U]	Intracellular trafficking, secretion, and vesicular transport	--	ABC transporter B family member 25 OS=Oryza sativa subsp. japonica OX=39947 GN=ABCB25 PE=2 SV=1	Uncharacterized protein (Fragment) OS=Eragrostis curvula OX=38414 GN=EJB05_56871 PE=4 SV=1	U	Intracellular trafficking, secretion, and vesicular transport	hypothetical protein EJB05_56871, partial [Eragrostis curvula]
EVM0007389.1	Cellular Component: cytoplasm (GO:0005737);; Molecular Function: mannosyl-glycoprotein endo-beta-N-acetylglucosaminidase activity (GO:0033925);;	K01227|0.0e+00|sind:105160851|K01227 mannosyl-glycoprotein endo-beta-N-acetylglucosaminidase [EC:3.2.1.96] | (RefSeq) cytosolic endo-beta-N-acetylglucosaminidase 1	[R]	General function prediction only	Glycosyl hydrolase family 85	Cytosolic endo-beta-N-acetylglucosaminidase 1 OS=Arabidopsis thaliana OX=3702 GN=ENGASE1 PE=1 SV=1	Mannosyl-glycoprotein endo-beta-N-acetylglucosaminidase OS=Salvia splendens OX=180675 GN=Saspl_042765 PE=3 SV=1	G	Carbohydrate transport and metabolism	hypothetical protein Saspl_042765 [Salvia splendens]
EVM0035472.1	Molecular Function: catalytic activity (GO:0003824);;	--	--	--	Uncharacterised protein family (UPF0261)	ToMV susceptible protein tm-1(GCR26) OS=Solanum lycopersicum OX=4081 GN=tm-1 PE=1 SV=1	PEP_hydrolase domain-containing protein OS=Erythranthe guttata OX=4155 GN=MIMGU_mgv1a001800mg PE=4 SV=1	S	Function unknown	uncharacterized protein LOC105165766 [Sesamum indicum]
EVM0042185.1	Molecular Function: protein kinase activity (GO:0004672);; Molecular Function: ATP binding (GO:0005524);;	K23544|4.0e-36|brp:103842861|K23544 serine incorporator 1/3 | (RefSeq) serine incorporator 3	[T]	Signal transduction mechanisms	Protein kinase domain	Wall-associated receptor kinase-like 20 OS=Arabidopsis thaliana OX=3702 GN=WAKL20 PE=2 SV=1	Protein kinase domain-containing protein OS=Salvia splendens OX=180675 GN=Saspl_033240 PE=4 SV=1	T	Signal transduction mechanisms	hypothetical protein Saspl_033240 [Salvia splendens]
EVM0037179.1	Molecular Function: electron transfer activity (GO:0009055);;	--	--	--	Plastocyanin-like domain	Uclacyanin 1 OS=Arabidopsis thaliana OX=3702 GN=UCC1 PE=1 SV=1	Phytocyanin domain-containing protein OS=Handroanthus impetiginosus OX=429701 GN=CDL12_09048 PE=4 SV=1	S	Function unknown	basic blue protein-like [Sesamum indicum]
EVM0015554.1	Molecular Function: protein binding (GO:0005515);;	K17710|1.8e-13|crb:17893409|K17710 pentatricopeptide repeat domain-containing protein 1 | (RefSeq) pentatricopeptide repeat-containing protein At2g18940, chloroplastic	[R]	General function prediction only	PPR repeat	Pentatricopeptide repeat-containing protein At2g20710, mitochondrial OS=Arabidopsis thaliana OX=3702 GN=At2g20710 PE=2 SV=1	Uncharacterized protein OS=Salvia splendens OX=180675 GN=Saspl_029398 PE=4 SV=1	S	Function unknown	hypothetical protein Saspl_029398 [Salvia splendens]
EVM0026488.1	Molecular Function: zinc ion binding (GO:0008270);;	K22262|8.5e-154|qsu:112034235|K22262 WD repeat and FYVE domain-containing protein 3 | (RefSeq) protein SPIRRIG	[R]	General function prediction only	PPR repeat family	Putative pentatricopeptide repeat-containing protein At5g09950 OS=Arabidopsis thaliana OX=3702 GN=PCMP-H35 PE=3 SV=1	DYW_deaminase domain-containing protein OS=Salvia splendens OX=180675 GN=Saspl_031372 PE=3 SV=1	S	Function unknown	hypothetical protein Saspl_031372 [Salvia splendens]
EVM0026927.1	Molecular Function: oxidoreductase activity, acting on single donors with incorporation of molecular oxygen, incorporation of two atoms of oxygen (GO:0016702);; Molecular Function: metal ion binding (GO:0046872);;	K00465|1.3e-288|sind:105169135|K00465 carotenoid 9,10(9',10')-cleavage dioxygenase 1 [EC:1.13.11.-] | (RefSeq) LOW QUALITY PROTEIN: carotenoid 9,10(9',10')-cleavage dioxygenase 1	[Q]	Secondary metabolites biosynthesis, transport and catabolism	Retinal pigment epithelial membrane protein	Carotenoid 9,10(9&apos;,10&apos;)-cleavage dioxygenase OS=Crocus sativus OX=82528 GN=CCD PE=1 SV=1	Carotenoid cleavage dioxygenase 1 OS=Scutellaria baicalensis OX=65409 GN=CCD1 PE=2 SV=1	Q	Secondary metabolites biosynthesis, transport and catabolism	carotenoid cleavage dioxygenase 1 [Scutellaria baicalensis]
EVM0031193.1	Molecular Function: DNA binding (GO:0003677);; Molecular Function: DNA-binding transcription factor activity (GO:0003700);; Cellular Component: nucleus (GO:0005634);; Cellular Component: transcription regulator complex (GO:0005667);; Biological Process: regulation of cell cycle (GO:0051726);;	K04683|2.3e-159|sind:105159904|K04683 transcription factor Dp-1 | (RefSeq) transcription factor-like protein DPB isoform X1	[K]	Transcription	Transcription factor DP	Transcription factor-like protein DPB OS=Arabidopsis thaliana OX=3702 GN=DPB PE=1 SV=1	Uncharacterized protein OS=Salvia splendens OX=180675 GN=Saspl_048144 PE=3 SV=1	K	Transcription	hypothetical protein Saspl_048144 [Salvia splendens]
EVM0001405.1	Biological Process: defense response (GO:0006952);; Molecular Function: ADP binding (GO:0043531);;	K13453|4.9e-15|sot:102596100|K13453 disease resistance protein | (RefSeq) putative late blight resistance protein homolog R1B-23	[T]	Signal transduction mechanisms	Leucine Rich repeats (2 copies)	Putative late blight resistance protein homolog R1A-10 OS=Solanum demissum OX=50514 GN=R1A-10 PE=3 SV=1	Uncharacterized protein OS=Salvia splendens OX=180675 GN=Saspl_020074 PE=4 SV=1	T	Signal transduction mechanisms	hypothetical protein Saspl_020074 [Salvia splendens]
EVM0024983.1	Biological Process: metal ion transport (GO:0030001);; Molecular Function: metal ion binding (GO:0046872);;	--	[P]	Inorganic ion transport and metabolism	--	Protein SODIUM POTASSIUM ROOT DEFECTIVE 2 OS=Arabidopsis thaliana OX=3702 GN=NAKR2 PE=2 SV=1	HMA domain-containing protein OS=Salvia splendens OX=180675 GN=Saspl_019114 PE=4 SV=1	P	Inorganic ion transport and metabolism	hypothetical protein Saspl_019114 [Salvia splendens]
EVM0005470.1	Molecular Function: molecular_function (GO:0003674);; Molecular Function: nucleic acid binding (GO:0003676);; Molecular Function: RNA binding (GO:0003723);; Molecular Function: catalytic activity (GO:0003824);; Molecular Function: nuclease activity (GO:0004518);; Molecular Function: endonuclease activity (GO:0004519);; Molecular Function: binding (GO:0005488);; Molecular Function: protein binding…	K17710|4.4e-25|mcha:111014569|K17710 pentatricopeptide repeat domain-containing protein 1 | (RefSeq) pentatricopeptide repeat-containing protein At5g21222-like	[R]	General function prediction only	PPR repeat family	Pentatricopeptide repeat-containing protein At3g48250, chloroplastic OS=Arabidopsis thaliana OX=3702 GN=At3g48250 PE=2 SV=1	Pentatricopeptide repeat protein OS=Salvia miltiorrhiza OX=226208 PE=2 SV=1	S	Function unknown	pentatricopeptide repeat protein [Salvia miltiorrhiza]
EVM0013223.1	Cellular Component: extracellular region (GO:0005576);;	K20628|6.3e-26|ccaj:109810432|K20628 expansin | (RefSeq) expansin-B3-like	--	--	Expansin C-terminal domain	Expansin-like A2 OS=Arabidopsis thaliana OX=3702 GN=EXLA2 PE=2 SV=1	Uncharacterized protein OS=Salvia splendens OX=180675 GN=Saspl_037899 PE=3 SV=1	S	Function unknown	hypothetical protein Saspl_037899 [Salvia splendens]
EVM0015558.1	Biological Process: response to stress (GO:0006950);; Biological Process: defense response (GO:0006952);; Biological Process: biological_process (GO:0008150);; Biological Process: response to external stimulus (GO:0009605);; Biological Process: response to biotic stimulus (GO:0009607);; Biological Process: response to bacterium (GO:0009617);; Biological Process: defense response to bacterium (GO:…	--	--	--	NPH3 family	BTB/POZ domain-containing protein SR1IP1 OS=Arabidopsis thaliana OX=3702 GN=SR1IP1 PE=1 SV=2	Uncharacterized protein OS=Salvia splendens OX=180675 GN=Saspl_007607 PE=3 SV=1	S	Function unknown	hypothetical protein Saspl_007607 [Salvia splendens]
EVM0044298.1	Cellular Component: plasma membrane (GO:0005886);; Cellular Component: actin cytoskeleton (GO:0015629);; Molecular Function: metal ion binding (GO:0046872);; Molecular Function: actin filament binding (GO:0051015);; Biological Process: actin filament bundle assembly (GO:0051017);;	K09377|2.4e-91|sind:105172661|K09377 cysteine and glycine-rich protein | (RefSeq) LIM domain-containing protein WLIM1-like	[TZ]	--	LIM domain	LIM domain-containing protein WLIM1 OS=Arabidopsis thaliana OX=3702 GN=WLIM1 PE=1 SV=1	Uncharacterized protein OS=Erythranthe guttata OX=4155 GN=MIMGU_mgv1a014557mg PE=4 SV=1	--	--	LIM domain-containing protein WLIM1-like [Sesamum indicum]
EVM0034793.1	Molecular Function: small molecule binding (GO:0036094);;	K03098|3.6e-10|soe:110777382|K03098 apolipoprotein D and lipocalin family protein | (RefSeq) temperature-induced lipocalin-1	[M]	Cell wall/membrane/envelope biogenesis	Lipocalin-like domain	Chloroplastic lipocalin OS=Arabidopsis thaliana OX=3702 GN=CHL PE=1 SV=1	Lipocln_cytosolic_FA-bd_dom domain-containing protein OS=Salvia splendens OX=180675 GN=Saspl_017336 PE=3 SV=1	M	Cell wall/membrane/envelope biogenesis	hypothetical protein Saspl_017336 [Salvia splendens]
EVM0028553.1	Cellular Component: trans-Golgi network (GO:0005802);; Biological Process: intracellular cholesterol transport (GO:0032367);;	--	[T]	Signal transduction mechanisms	HEAT repeat	RAB11-binding protein RELCH homolog OS=Danio rerio OX=7955 GN=relch PE=2 SV=1	Uncharacterized protein OS=Salvia splendens OX=180675 GN=Saspl_039643 PE=4 SV=1	T	Signal transduction mechanisms	hypothetical protein Saspl_039643 [Salvia splendens]
EVM0026824.1	Molecular Function: protein serine/threonine kinase activity (GO:0004674);; Molecular Function: ATP binding (GO:0005524);; Cellular Component: integral component of membrane (GO:0016021);; Molecular Function: polysaccharide binding (GO:0030247);;	K13418|5.1e-13|pda:103721192|K13418 somatic embryogenesis receptor kinase 1 [EC:2.7.10.1 2.7.11.1] | (RefSeq) LRR receptor kinase BAK1-like isoform X1	[T]	Signal transduction mechanisms	Protein kinase domain	LEAF RUST 10 DISEASE-RESISTANCE LOCUS RECEPTOR-LIKE PROTEIN KINASE-like 2.8 OS=Arabidopsis thaliana OX=3702 GN=LRK10L-2.8 PE=2 SV=2	Protein kinase domain-containing protein OS=Salvia splendens OX=180675 GN=Saspl_006279 PE=4 SV=1	T	Signal transduction mechanisms	hypothetical protein Saspl_006279 [Salvia splendens]
EVM0031812.1	Biological Process: polysaccharide catabolic process (GO:0000272);; Molecular Function: beta-amylase activity (GO:0016161);; Molecular Function: amylopectin maltohydrolase activity (GO:0102229);;	K01177|6.1e-252|sind:105178611|K01177 beta-amylase [EC:3.2.1.2] | (RefSeq) beta-amylase	--	--	Glycosyl hydrolase family 14	Beta-amylase OS=Vigna unguiculata OX=3917 GN=BMY1 PE=2 SV=1	Beta-amylase OS=Salvia splendens OX=180675 GN=Saspl_001256 PE=3 SV=1	G	Carbohydrate transport and metabolism	hypothetical protein Saspl_001256 [Salvia splendens]
EVM0026543.1	Molecular Function: protein kinase activity (GO:0004672);; Molecular Function: ATP binding (GO:0005524);;	K13436|2.8e-31|mus:103976609|K13436 pto-interacting protein 1 [EC:2.7.11.1] | (RefSeq) PTI1-like tyrosine-protein kinase 1	[T]	Signal transduction mechanisms	Protein tyrosine and serine/threonine kinase	LysM domain receptor-like kinase 3 OS=Arabidopsis thaliana OX=3702 GN=LYK3 PE=2 SV=1	Protein kinase domain-containing protein OS=Salvia splendens OX=180675 GN=Saspl_042676 PE=4 SV=1	T	Signal transduction mechanisms	hypothetical protein Saspl_042676 [Salvia splendens]
EVM0033452.1	Molecular Function: DNA binding (GO:0003677);; Biological Process: regulation of transcription by RNA polymerase II (GO:0006357);; Molecular Function: protein dimerization activity (GO:0046983);;	--	--	--	Helix-loop-helix DNA-binding domain	Transcription factor bHLH125 OS=Arabidopsis thaliana OX=3702 GN=BHLH125 PE=2 SV=1	BHLH domain-containing protein OS=Salvia splendens OX=180675 GN=Saspl_018716 PE=4 SV=1	K	Transcription	hypothetical protein Saspl_018716 [Salvia splendens]
EVM0028610.1	Molecular Function: protein serine/threonine phosphatase activity (GO:0004722);;	K17506|2.0e-134|oeu:111404027|K17506 protein phosphatase 1L [EC:3.1.3.16] | (RefSeq) probable protein phosphatase 2C 44	[T]	Signal transduction mechanisms	Protein phosphatase 2C	Probable protein phosphatase 2C 44 OS=Oryza sativa subsp. japonica OX=39947 GN=Os04g0609600 PE=2 SV=1	Protein phosphatase 1L OS=Salvia splendens OX=180675 GN=PPM1L PE=4 SV=1	T	Signal transduction mechanisms	protein phosphatase 1L [Salvia splendens]
EVM0021597.1	Cellular Component: integral component of membrane (GO:0016021);;	K19040|2.0e-29|psom:113300367|K19040 E3 ubiquitin-protein ligase ATL10/75/76/77/78 [EC:2.3.2.27] | (RefSeq) RING-H2 finger protein ATL78-like	[O]	Posttranslational modification, protein turnover, chaperones	Ring finger domain	RING-H2 finger protein ATL80 OS=Arabidopsis thaliana OX=3702 GN=ATL80 PE=2 SV=1	RING-type domain-containing protein OS=Salvia splendens OX=180675 GN=Saspl_002599 PE=4 SV=1	O	Posttranslational modification, protein turnover, chaperones	hypothetical protein Saspl_002599 [Salvia splendens]
EVM0016009.1	Biological Process: cellular response to phosphate starvation (GO:0016036);;	K24195|2.5e-07|csv:101206345|K24195 xenotropic and polytropic retrovirus receptor 1 | (RefSeq) phosphate transporter PHO1	[P]	Inorganic ion transport and metabolism	SPX domain	SPX domain-containing protein 4 OS=Arabidopsis thaliana OX=3702 GN=SPX4 PE=2 SV=1	SPX domain-containing protein OS=Salvia splendens OX=180675 GN=Saspl_049758 PE=4 SV=1	P	Inorganic ion transport and metabolism	hypothetical protein Saspl_049758 [Salvia splendens]
EVM0040966.1	Molecular Function: thiol-dependent ubiquitinyl hydrolase activity (GO:0036459);;	--	--	--	--	--	Ubiquitinyl hydrolase 1 OS=Handroanthus impetiginosus OX=429701 GN=CDL12_21744 PE=4 SV=1	--	--	Ubiquitinyl hydrolase 1 [Handroanthus impetiginosus]
EVM0015177.1	Molecular Function: DNA-binding transcription factor activity (GO:0003700);; Cellular Component: nucleus (GO:0005634);; Molecular Function: sequence-specific DNA binding (GO:0043565);;	K18835|8.2e-21|spen:107016938|K18835 WRKY transcription factor 2 | (RefSeq) probable WRKY transcription factor 3	--	--	WRKY DNA -binding domain	Probable WRKY transcription factor 9 OS=Arabidopsis thaliana OX=3702 GN=WRKY9 PE=2 SV=1	WRKY domain-containing protein OS=Salvia splendens OX=180675 GN=Saspl_003892 PE=4 SV=1	K	Transcription	hypothetical protein Saspl_003892 [Salvia splendens]
EVM0039716.1	Molecular Function: RNA binding (GO:0003723);; Molecular Function: structural constituent of ribosome (GO:0003735);; Biological Process: translation (GO:0006412);; Cellular Component: small ribosomal subunit (GO:0015935);;	K02985|1.0e-120|sind:105164630|K02985 small subunit ribosomal protein S3e | (RefSeq) 40S ribosomal protein S3-2	[J]	Translation, ribosomal structure and biogenesis	Ribosomal protein S3, C-terminal domain	40S ribosomal protein S3-2 OS=Arabidopsis thaliana OX=3702 GN=RPS3B PE=1 SV=1	Small subunit ribosomal protein S3e OS=Salvia splendens OX=180675 GN=RP-S3e PE=3 SV=1	J	Translation, ribosomal structure and biogenesis	small subunit ribosomal protein S3e [Salvia splendens]
EVM0009475.1	Molecular Function: translation elongation factor activity (GO:0003746);;	K03233|2.4e-189|sind:105159562|K03233 elongation factor 1-gamma | (RefSeq) elongation factor 1-gamma-like	[O]	Posttranslational modification, protein turnover, chaperones	Elongation factor 1 gamma, conserved domain	Elongation factor 1-gamma OS=Prunus avium OX=42229 PE=2 SV=1	Uncharacterized protein OS=Salvia splendens OX=180675 GN=Saspl_030695 PE=4 SV=1	J	Translation, ribosomal structure and biogenesis	hypothetical protein Saspl_030695 [Salvia splendens]
EVM0021814.1	Molecular Function: protein kinase activity (GO:0004672);; Molecular Function: ATP binding (GO:0005524);; Molecular Function: hydrolase activity (GO:0016787);;	K08287|1.8e-214|sind:105179366|K08287 dual-specificity kinase [EC:2.7.12.1] | (RefSeq) serine/threonine-protein kinase AFC2 isoform X1	[T]	Signal transduction mechanisms	Protein kinase domain	Serine/threonine-protein kinase AFC2 OS=Arabidopsis thaliana OX=3702 GN=AFC2 PE=1 SV=1	ADPRibase-Mn OS=Salvia splendens OX=180675 GN=ADPRM PE=3 SV=1	T	Signal transduction mechanisms	manganese-dependent ADP-ribose/CDP-alcohol diphosphatase [Salvia splendens]
EVM0021593.1	Molecular Function: molecular_function (GO:0003674);; Molecular Function: transcription coregulator activity (GO:0003712);; Molecular Function: transcription corepressor activity (GO:0003714);; Cellular Component: cellular_component (GO:0005575);; Cellular Component: intracellular (GO:0005622);; Cellular Component: obsolete cell (GO:0005623);; Cellular Component: nucleus (GO:0005634);; Biological…	--	--	--	tify domain	Protein TIFY 5A OS=Arabidopsis thaliana OX=3702 GN=TIFY5A PE=1 SV=1	Jasmonate ZIM-domain protein 8 OS=Salvia miltiorrhiza OX=226208 GN=JAZ8 PE=3 SV=1	S	Function unknown	jasmonate ZIM-domain protein 8 [Salvia miltiorrhiza]
EVM0001587.1	Cellular Component: integral component of membrane (GO:0016021);;	--	--	--	Salt stress response/antifungal	Plasmodesmata-located protein 7 OS=Arabidopsis thaliana OX=3702 GN=PDLP7 PE=1 SV=1	Uncharacterized protein OS=Salvia splendens OX=180675 GN=Saspl_038163 PE=4 SV=1	S	Function unknown	hypothetical protein Saspl_038163 [Salvia splendens]
EVM0001515.1	Molecular Function: zinc ion binding (GO:0008270);;	K17808|7.3e-89|sind:105165954|K17808 mitochondrial protein import protein ZIM17 | (RefSeq) uncharacterized protein LOC105165954	[S]	Function unknown	DNL zinc finger	DNL-type zinc finger protein OS=Mus musculus OX=10090 GN=Dnlz PE=1 SV=1	Mitochondrial protein import protein ZIM17 OS=Salvia splendens OX=180675 GN=ZIM17 PE=4 SV=1	S	Function unknown	mitochondrial protein import protein ZIM17 [Salvia splendens]
EVM0011573.1	Biological Process: cytokinin metabolic process (GO:0009690);; Molecular Function: cytokinin dehydrogenase activity (GO:0019139);; Molecular Function: FAD binding (GO:0071949);;	K00279|2.3e-205|sind:105162564|K00279 cytokinin dehydrogenase [EC:1.5.99.12] | (RefSeq) cytokinin dehydrogenase 1-like	[C]	Energy production and conversion	Cytokinin dehydrogenase 1, FAD and cytokinin binding	Cytokinin dehydrogenase 1 OS=Arabidopsis thaliana OX=3702 GN=CKX1 PE=1 SV=1	Cytokinin dehydrogenase OS=Salvia splendens OX=180675 GN=CKX PE=3 SV=1	C	Energy production and conversion	cytokinin dehydrogenase [Salvia splendens]
EVM0024897.1	Biological Process: metal ion transport (GO:0030001);; Molecular Function: metal ion binding (GO:0046872);;	K12848|6.2e-13|dzi:111295277|K12848 U4/U6.U5 tri-snRNP component SNU23 | (RefSeq) zinc finger matrin-type protein 2 isoform X1	[P]	Inorganic ion transport and metabolism	Heavy-metal-associated domain	Heavy metal-associated isoprenylated plant protein 28 OS=Arabidopsis thaliana OX=3702 GN=HIPP28 PE=3 SV=1	HMA domain-containing protein OS=Salvia splendens OX=180675 GN=Saspl_044051 PE=4 SV=1	P	Inorganic ion transport and metabolism	hypothetical protein Saspl_044051 [Salvia splendens]
EVM0009888.1	Cellular Component: cellular_component (GO:0005575);; Cellular Component: intracellular (GO:0005622);; Cellular Component: obsolete cell (GO:0005623);; Cellular Component: cytoplasm (GO:0005737);; Cellular Component: mitochondrion (GO:0005739);; Cellular Component: mitochondrial envelope (GO:0005740);; Cellular Component: mitochondrial inner membrane (GO:0005743);; Cellular Component: mitochondri…	K03966|1.6e-42|sind:105158038|K03966 NADH dehydrogenase (ubiquinone) 1 beta subcomplex subunit 10 | (RefSeq) NADH dehydrogenase [ubiquinone] 1 beta subcomplex subunit 10-B-like	[C]	Energy production and conversion	NADH-ubiquinone oxidoreductase subunit 10	NADH dehydrogenase [ubiquinone] 1 beta subcomplex subunit 10-B OS=Arabidopsis thaliana OX=3702 GN=At3g18410 PE=3 SV=1	NADH dehydrogenase (Ubiquinone) 1 beta subcomplex subunit 10 OS=Salvia splendens OX=180675 GN=NDUFB10 PE=4 SV=1	C	Energy production and conversion	NADH dehydrogenase (ubiquinone) 1 beta subcomplex subunit 10 [Salvia splendens]
EVM0002437.1	--	--	--	--	--	--	Uncharacterized protein OS=Salvia splendens OX=180675 GN=Saspl_019724 PE=4 SV=1	--	--	hypothetical protein Saspl_019724 [Salvia splendens]
EVM0040475.1	Biological Process: carbohydrate metabolic process (GO:0005975);; Biological Process: tricarboxylic acid cycle (GO:0006099);; Biological Process: malate metabolic process (GO:0006108);; Cellular Component: integral component of membrane (GO:0016021);; Molecular Function: L-malate dehydrogenase activity (GO:0030060);;	K00889|3.4e-27|dcr:108218789|K00889 1-phosphatidylinositol-4-phosphate 5-kinase [EC:2.7.1.68] | (RefSeq) phosphatidylinositol 4-phosphate 5-kinase 6-like	[R]	General function prediction only	Ankyrin repeats (3 copies)	Protein ACCELERATED CELL DEATH 6 OS=Arabidopsis thaliana OX=3702 GN=ACD6 PE=1 SV=1	Malate dehydrogenase OS=Salvia splendens OX=180675 GN=MDH2 PE=3 SV=1	S	Function unknown	malate dehydrogenase [Salvia splendens]
EVM0023999.1	Molecular Function: nucleic acid binding (GO:0003676);; Molecular Function: RNA-DNA hybrid ribonuclease activity (GO:0004523);;	K14442|1.9e-14|var:108342813|K14442 ATP-dependent RNA helicase DHX36 [EC:3.6.4.13] | (RefSeq) DExH-box ATP-dependent RNA helicase DExH6	[R]	General function prediction only	Reverse transcriptase-like	--	RNase H domain-containing protein OS=Erythranthe guttata OX=4155 GN=MIMGU_mgv1a013877mg PE=4 SV=1	S	Function unknown	hypothetical protein MIMGU_mgv1a013877mg [Erythranthe guttata]
EVM0008458.1	--	--	[S]	Function unknown	Uncharacterised protein family UPF0047	UPF0047 protein YjbQ OS=Escherichia coli O157:H7 OX=83334 GN=yjbQ PE=3 SV=1	Uncharacterized protein OS=Salvia splendens OX=180675 GN=Saspl_002614 PE=3 SV=1	S	Function unknown	hypothetical protein Saspl_002614 [Salvia splendens]
EVM0041929.1	Molecular Function: ATP binding (GO:0005524);; Molecular Function: transferase activity (GO:0016740);;	K10577|5.2e-92|hbr:110672432|K10577 ubiquitin-conjugating enzyme E2 I | (RefSeq) SUMO-conjugating enzyme SCE1	[O]	Posttranslational modification, protein turnover, chaperones	Ubiquitin-conjugating enzyme	SUMO-conjugating enzyme SCE1 OS=Arabidopsis thaliana OX=3702 GN=SCE1 PE=1 SV=1	UQ_con domain-containing protein OS=Cephalotus follicularis OX=3775 GN=CFOL_v3_04967 PE=3 SV=1	O	Posttranslational modification, protein turnover, chaperones	UQ_con domain-containing protein [Cephalotus follicularis]
EVM0018681.1	Molecular Function: nucleic acid binding (GO:0003676);; Molecular Function: helicase activity (GO:0004386);; Molecular Function: ATP binding (GO:0005524);;	K17679|1.4e-204|pda:103708331|K17679 ATP-dependent RNA helicase MSS116, mitochondrial [EC:3.6.4.13] | (RefSeq) DEAD-box ATP-dependent RNA helicase 31-like	[A]	RNA processing and modification	DEAD/DEAH box helicase	DEAD-box ATP-dependent RNA helicase 26 OS=Arabidopsis thaliana OX=3702 GN=RH26 PE=1 SV=2	ATP-dependent RNA helicase MSS116, mitochondrial OS=Salvia splendens OX=180675 GN=MSS116 PE=4 SV=1	A	RNA processing and modification	ATP-dependent RNA helicase MSS116, mitochondrial [Salvia splendens]
EVM0035562.1	Biological Process: gravitropism (GO:0009630);;	--	--	--	--	--	Uncharacterized protein OS=Salvia splendens OX=180675 GN=Saspl_003169 PE=4 SV=1	--	--	hypothetical protein Saspl_003169 [Salvia splendens]
EVM0016127.1	Cellular Component: integral component of membrane (GO:0016021);;	--	--	--	Late embryogenesis abundant protein	NDR1/HIN1-like protein 10 OS=Arabidopsis thaliana OX=3702 GN=NHL10 PE=2 SV=1	LEA_2 domain-containing protein OS=Salvia splendens OX=180675 GN=Saspl_003587 PE=4 SV=1	S	Function unknown	hypothetical protein Saspl_003587 [Salvia splendens]
EVM0024611.1	Biological Process: carbohydrate metabolic process (GO:0005975);; Biological Process: tricarboxylic acid cycle (GO:0006099);; Biological Process: malate metabolic process (GO:0006108);; Molecular Function: L-malate dehydrogenase activity (GO:0030060);;	K00026|4.1e-155|sind:105177859|K00026 malate dehydrogenase [EC:1.1.1.37] | (RefSeq) malate dehydrogenase, glyoxysomal	[C]	Energy production and conversion	lactate/malate dehydrogenase, NAD binding domain	Malate dehydrogenase, glyoxysomal OS=Citrullus lanatus OX=3654 PE=1 SV=1	Malate dehydrogenase OS=Salvia splendens OX=180675 GN=MDH2 PE=3 SV=1	C	Energy production and conversion	malate dehydrogenase [Salvia splendens]
EVM0026454.1	Biological Process: histidine biosynthetic process (GO:0000105);; Molecular Function: imidazoleglycerol-phosphate synthase activity (GO:0000107);; Molecular Function: glutaminase activity (GO:0004359);; Biological Process: glutamine metabolic process (GO:0006541);; Cellular Component: chloroplast (GO:0009507);; Molecular Function: oxo-acid-lyase activity (GO:0016833);;	K01663|2.4e-291|sind:105176677|K01663 imidazole glycerol-phosphate synthase [EC:4.3.2.10] | (RefSeq) imidazole glycerol phosphate synthase hisHF, chloroplastic	[E]	Amino acid transport and metabolism	Histidine biosynthesis protein	Imidazole glycerol phosphate synthase hisHF, chloroplastic OS=Arabidopsis thaliana OX=3702 GN=HISN4 PE=2 SV=1	Imidazole glycerol phosphate synthase hisHF OS=Salvia splendens OX=180675 GN=HIS7 PE=3 SV=1	E	Amino acid transport and metabolism	glutamine amidotransferase / cyclase [Salvia splendens]
EVM0025098.1	--	K00079|1.5e-124|sind:105172075|K00079 carbonyl reductase 1 [EC:1.1.1.184 1.1.1.189 1.1.1.197] | (RefSeq) (+)-neomenthol dehydrogenase	[Q]	Secondary metabolites biosynthesis, transport and catabolism	short chain dehydrogenase	Short-chain dehydrogenase/reductase 2b OS=Arabidopsis thaliana OX=3702 GN=SDR2b PE=1 SV=1	Uncharacterized protein OS=Salvia splendens OX=180675 GN=Saspl_024615 PE=3 SV=1	Q	Secondary metabolites biosynthesis, transport and catabolism	hypothetical protein Saspl_024615 [Salvia splendens]
EVM0026104.1	Molecular Function: hydrolase activity (GO:0016787);;	K20884|9.7e-10|qsu:112038012|K20884 riboflavin kinase / FMN hydrolase [EC:2.7.1.26 3.1.3.102] | (RefSeq) bifunctional riboflavin kinase/FMN phosphatase	[R]	General function prediction only	haloacid dehalogenase-like hydrolase	CBBY-like protein OS=Arabidopsis thaliana OX=3702 GN=CBBY PE=1 SV=1	Uncharacterized protein OS=Salvia splendens OX=180675 GN=Saspl_051450 PE=4 SV=1	S	Function unknown	hypothetical protein Saspl_051450 [Salvia splendens]
EVM0005235.1	--	K11855|2.8e-16|bvg:104906049|K11855 ubiquitin carboxyl-terminal hydrolase 36/42 [EC:3.4.19.12] | (RefSeq) ubiquitin carboxyl-terminal hydrolase 36	--	--	Hydrophobic seed protein	14 kDa proline-rich protein DC2.15 OS=Daucus carota OX=4039 PE=2 SV=1	AAI domain-containing protein OS=Salvia splendens OX=180675 GN=Saspl_023731 PE=4 SV=1	S	Function unknown	hypothetical protein Saspl_023731 [Salvia splendens]
EVM0035331.1	Molecular Function: potassium ion transmembrane transporter activity (GO:0015079);; Cellular Component: integral component of membrane (GO:0016021);;	K03549|5.9e-270|sind:105160388|K03549 KUP system potassium uptake protein | (RefSeq) potassium transporter 26-like isoform X2	--	--	K+ potassium transporter	Potassium transporter 6 OS=Oryza sativa subsp. japonica OX=39947 GN=HAK6 PE=2 SV=1	Potassium transporter OS=Salvia splendens OX=180675 GN=kup PE=3 SV=1	P	Inorganic ion transport and metabolism	KUP system potassium uptake protein [Salvia splendens]
EVM0038817.1	Molecular Function: molecular_function (GO:0003674);; Molecular Function: binding (GO:0005488);; Molecular Function: protein binding (GO:0005515);; Cellular Component: cellular_component (GO:0005575);; Cellular Component: intracellular (GO:0005622);; Cellular Component: obsolete cell (GO:0005623);; Cellular Component: cytoplasm (GO:0005737);; Cellular Component: vacuole (GO:0005773);; Cellular Co…	--	[C]	Energy production and conversion	SPFH domain / Band 7 family	Hypersensitive-induced response protein 2 OS=Arabidopsis thaliana OX=3702 GN=HIR2 PE=1 SV=1	PHB domain-containing protein OS=Salvia splendens OX=180675 GN=Saspl_020059 PE=4 SV=1	C	Energy production and conversion	hypothetical protein Saspl_020059 [Salvia splendens]
EVM0036971.1	Molecular Function: zinc ion binding (GO:0008270);; Cellular Component: integral component of membrane (GO:0016021);;	K10661|1.9e-06|rcu:8288168|K10661 E3 ubiquitin-protein ligase MARCH6 [EC:2.3.2.27] | (RefSeq) probable E3 ubiquitin ligase SUD1	[A]	RNA processing and modification	RING-variant domain	--	RING-CH-type domain-containing protein OS=Salvia splendens OX=180675 GN=Saspl_031387 PE=4 SV=1	A	RNA processing and modification	hypothetical protein Saspl_031387 [Salvia splendens]
EVM0030194.1	Molecular Function: protein binding (GO:0005515);;	--	--	--	Protein of unknown function (DUF4005)	Protein IQ-DOMAIN 31 OS=Arabidopsis thaliana OX=3702 GN=IQD31 PE=1 SV=1	DUF4005 domain-containing protein OS=Salvia splendens OX=180675 GN=Saspl_011166 PE=4 SV=1	S	Function unknown	hypothetical protein Saspl_011166 [Salvia splendens]
EVM0020606.1	Biological Process: biosynthetic process (GO:0009058);; Molecular Function: transferase activity, transferring acyl groups other than amino-acyl groups (GO:0016747);;	K00660|1.5e-164|sind:105171854|K00660 chalcone synthase [EC:2.3.1.74] | (RefSeq) chalcone synthase	--	--	Chalcone and stilbene synthases, N-terminal domain	Chalcone synthase OS=Perilla frutescens OX=48386 GN=CHS PE=2 SV=1	Chalcone synthase OS=Salvia miltiorrhiza OX=226208 GN=CHS4 PE=2 SV=1	H	Coenzyme transport and metabolism	chalcone synthase 4 [Salvia miltiorrhiza]
EVM0002471.1	Biological Process: ion transport (GO:0006811);; Cellular Component: integral component of membrane (GO:0016021);;	K16075|4.3e-196|sind:105158426|K16075 magnesium transporter | (RefSeq) magnesium transporter MRS2-I	[P]	Inorganic ion transport and metabolism	CorA-like Mg2+ transporter protein	Magnesium transporter MRS2-I OS=Oryza sativa subsp. indica OX=39946 GN=MRS2-I PE=3 SV=1	Magnesium transporter OS=Salvia splendens OX=180675 GN=MRS2 PE=3 SV=1	P	Inorganic ion transport and metabolism	magnesium transporter [Salvia splendens]
EVM0010251.1	Molecular Function: DNA binding (GO:0003677);; Molecular Function: DNA-directed 5'-3' RNA polymerase activity (GO:0003899);; Biological Process: transcription, DNA-templated (GO:0006351);;	K10908|1.3e-35|oeu:111400945|K10908 DNA-directed RNA polymerase, mitochondrial [EC:2.7.7.6] | (RefSeq) DNA-directed RNA polymerase 2B, chloroplastic/mitochondrial-like isoform X1	[KL]	--	DNA-dependent RNA polymerase	DNA-directed RNA polymerase 1, mitochondrial OS=Nicotiana sylvestris OX=4096 GN=RPOT1 PE=2 SV=1	DNA-directed RNA polymerase OS=Salvia splendens OX=180675 GN=POLRMT PE=3 SV=1	--	--	DNA-directed RNA polymerase, mitochondrial [Salvia splendens]
EVM0029841.1	Molecular Function: molecular_function (GO:0003674);; Molecular Function: nucleic acid binding (GO:0003676);; Molecular Function: RNA binding (GO:0003723);; Molecular Function: catalytic activity (GO:0003824);; Molecular Function: nuclease activity (GO:0004518);; Molecular Function: endonuclease activity (GO:0004519);; Molecular Function: binding (GO:0005488);; Molecular Function: protein binding…	K03798|2.5e-57|vvi:100266289|K03798 cell division protease FtsH [EC:3.4.24.-] | (RefSeq) ATP-dependent zinc metalloprotease FTSH 6, chloroplastic	[R]	General function prediction only	PPR repeat	Pentatricopeptide repeat-containing protein At1g31920 OS=Arabidopsis thaliana OX=3702 GN=PCMP-H11 PE=2 SV=1	Pentatricopeptide repeat protein OS=Salvia miltiorrhiza OX=226208 PE=2 SV=1	S	Function unknown	pentatricopeptide repeat protein [Salvia miltiorrhiza]
EVM0040020.1	Cellular Component: integral component of membrane (GO:0016021);;	--	--	--	--	--	Uncharacterized protein OS=Salvia splendens OX=180675 GN=Saspl_007571 PE=4 SV=1	S	Function unknown	hypothetical protein Saspl_007571 [Salvia splendens]
EVM0020680.1	Molecular Function: RNA binding (GO:0003723);;	K13126|0.0e+00|sind:105159137|K13126 polyadenylate-binding protein | (RefSeq) polyadenylate-binding protein 8-like	[AJ]	--	RNA recognition motif. (a.k.a. RRM, RBD, or RNP domain)	Polyadenylate-binding protein 8 OS=Arabidopsis thaliana OX=3702 GN=PAB8 PE=1 SV=1	Polyadenylate-binding protein OS=Salvia splendens OX=180675 GN=PABPC PE=3 SV=1	A	RNA processing and modification	polyadenylate-binding protein [Salvia splendens]
EVM0040328.1	--	--	--	--	--	--	Uncharacterized protein OS=Salvia splendens OX=180675 GN=Saspl_012158 PE=4 SV=1	--	--	hypothetical protein Saspl_012158 [Salvia splendens]
EVM0039583.1	--	K04728|1.5e-22|pmum:103338375|K04728 serine-protein kinase ATM [EC:2.7.11.1] | (RefSeq) serine/threonine-protein kinase ATM	--	--	PWWP domain	Serine/threonine-protein kinase ATM OS=Arabidopsis thaliana OX=3702 GN=ATM PE=1 SV=1	PWWP domain-containing protein OS=Salvia splendens OX=180675 GN=Saspl_007624 PE=4 SV=1	S	Function unknown	hypothetical protein Saspl_007624 [Salvia splendens]
EVM0016681.1	Cellular Component: integral component of membrane (GO:0016021);;	K14376|1.5e-06|pvu:PHAVU_006G119900g|K14376 poly(A) polymerase [EC:2.7.7.19] | (RefSeq) hypothetical protein	--	--	--	--	Uncharacterized protein OS=Salvia splendens OX=180675 GN=Saspl_001799 PE=4 SV=1	--	--	hypothetical protein Saspl_001799 [Salvia splendens]
EVM0036312.1	--	--	--	--	--	--	Uncharacterized protein OS=Dendrobium catenatum OX=906689 GN=MA16_Dca000475 PE=4 SV=1	--	--	hypothetical protein MA16_Dca000475 [Dendrobium catenatum]
EVM0032265.1	Molecular Function: actin binding (GO:0003779);;	K20478|2.4e-157|sind:105159034|K20478 golgin subfamily B member 1 | (RefSeq) putative leucine-rich repeat-containing protein DDB_G0290503	--	--	KIP1-like protein	COP1-interactive protein 1 OS=Arabidopsis thaliana OX=3702 GN=CIP1 PE=1 SV=1	NAB domain-containing protein OS=Salvia splendens OX=180675 GN=Saspl_025553 PE=4 SV=1	S	Function unknown	hypothetical protein Saspl_025553 [Salvia splendens]
EVM0039404.1	Molecular Function: molecular_function (GO:0003674);; Molecular Function: binding (GO:0005488);; Molecular Function: protein binding (GO:0005515);; Cellular Component: cellular_component (GO:0005575);; Cellular Component: intracellular (GO:0005622);; Cellular Component: obsolete cell (GO:0005623);; Cellular Component: nucleus (GO:0005634);; Cellular Component: cytoplasm (GO:0005737);; Biological …	K01869|3.2e-38|fve:105351367|K01869 leucyl-tRNA synthetase [EC:6.1.1.4] | (RefSeq) uncharacterized LOC105351367	[O]	Posttranslational modification, protein turnover, chaperones	Thioredoxin-like	Plant UBX domain-containing protein 7 OS=Arabidopsis thaliana OX=3702 GN=PUX7 PE=1 SV=1	UBX domain-containing protein OS=Erythranthe guttata OX=4155 GN=MIMGU_mgv1a006061mg PE=4 SV=1	O	Posttranslational modification, protein turnover, chaperones	plant UBX domain-containing protein 7 [Sesamum indicum]
EVM0013329.1	Cellular Component: integral component of membrane (GO:0016021);;	--	--	--	--	--	Uncharacterized protein OS=Handroanthus impetiginosus OX=429701 GN=CDL12_05544 PE=4 SV=1	--	--	uncharacterized protein LOC105166977 [Sesamum indicum]
EVM0028187.1	--	K22733|2.3e-06|jcu:105630380|K22733 magnesium transporter | (RefSeq) uncharacterized protein LOC105630380	--	--	C2 domain	Protein SRC2 OS=Glycine max OX=3847 GN=SRC2 PE=2 SV=1	C2 domain-containing protein OS=Salvia splendens OX=180675 GN=Saspl_002724 PE=4 SV=1	S	Function unknown	hypothetical protein Saspl_002724 [Salvia splendens]
EVM0038041.1	Molecular Function: 1-phosphatidylinositol binding (GO:0005545);; Cellular Component: clathrin-coated vesicle (GO:0030136);; Molecular Function: clathrin binding (GO:0030276);; Biological Process: clathrin coat assembly (GO:0048268);;	K20043|5.4e-250|sind:105162144|K20043 clathrin coat assembly protein AP180 | (RefSeq) putative clathrin assembly protein At5g35200	[TU]	--	ANTH domain	Putative clathrin assembly protein At5g35200 OS=Arabidopsis thaliana OX=3702 GN=At5g35200 PE=1 SV=1	ENTH domain-containing protein OS=Salvia splendens OX=180675 GN=Saspl_018835 PE=4 SV=1	--	--	hypothetical protein Saspl_018835 [Salvia splendens]
EVM0027790.1	Cellular Component: integral component of membrane (GO:0016021);;	K12824|0.0e+00|sind:105158645|K12824 transcription elongation regulator 1 | (RefSeq) pre-mRNA-processing protein 40C	[K]	Transcription	FF domain	Pre-mRNA-processing protein 40C OS=Arabidopsis thaliana OX=3702 GN=PRP40C PE=1 SV=1	Transcription elongation regulator 1 OS=Salvia splendens OX=180675 GN=TCERG1 PE=4 SV=1	K	Transcription	transcription elongation regulator 1 [Salvia splendens]
EVM0026181.1	Biological Process: reproduction (GO:0000003);; Biological Process: protein polyubiquitination (GO:0000209);; Biological Process: eye development (GO:0001654);; Biological Process: cell fate determination (GO:0001709);; Biological Process: morphogenesis of an epithelium (GO:0002009);; Biological Process: epithelial cell development (GO:0002064);; Biological Process: columnar/cuboidal epithelial c…	K01931|5.8e-39|egu:105049032|K01931 protein neuralized [EC:2.3.2.27] | (RefSeq) uncharacterized protein LOC105049032 isoform X1	--	--	Zinc finger, C3HC4 type (RING finger)	Protein neuralized OS=Drosophila melanogaster OX=7227 GN=neur PE=1 SV=2	RING-type domain-containing protein OS=Salvia splendens OX=180675 GN=Saspl_037318 PE=4 SV=1	O	Posttranslational modification, protein turnover, chaperones	hypothetical protein Saspl_037318 [Salvia splendens]
EVM0040650.1	Cellular Component: integral component of membrane (GO:0016021);;	K11982|3.7e-13|lsv:111891171|K11982 E3 ubiquitin-protein ligase RNF115/126 [EC:2.3.2.27] | (RefSeq) E3 ubiquitin-protein ligase RING1	[O]	Posttranslational modification, protein turnover, chaperones	Ring finger domain	E3 ubiquitin-protein ligase SIRP1 OS=Oryza sativa subsp. japonica OX=39947 GN=SIRP1 PE=1 SV=1	RING-type domain-containing protein OS=Glycine max OX=3847 GN=GLYMA_02G108300 PE=4 SV=2	O	Posttranslational modification, protein turnover, chaperones	E3 ubiquitin-protein ligase MPSR1-like [Ipomoea triloba]
EVM0017384.1	Cellular Component: integral component of membrane (GO:0016021);;	--	--	--	--	--	Uncharacterized protein OS=Handroanthus impetiginosus OX=429701 GN=CDL12_15830 PE=4 SV=1	--	--	uncharacterized protein LOC105178129 [Sesamum indicum]
EVM0025536.1	Molecular Function: metal ion binding (GO:0046872);;	--	[R]	General function prediction only	PHD-finger	PHD finger protein MALE MEIOCYTE DEATH 1 OS=Arabidopsis thaliana OX=3702 GN=MMD1 PE=2 SV=1	PHD domain-containing protein OS=Salvia splendens OX=180675 GN=Saspl_045255 PE=4 SV=1	S	Function unknown	hypothetical protein Saspl_045255 [Salvia splendens]
EVM0044410.1	Biological Process: pseudouridine synthesis (GO:0001522);; Molecular Function: RNA binding (GO:0003723);; Molecular Function: pseudouridine synthase activity (GO:0009982);; Biological Process: negative regulation of transcription, DNA-templated (GO:0045892);;	K03260|2.2e-08|ppp:112291114|K03260 translation initiation factor 4G | (RefSeq) eukaryotic translation initiation factor-like	[T]	Signal transduction mechanisms	MA3 domain	MA3 DOMAIN-CONTAINING TRANSLATION REGULATORY FACTOR 2 OS=Arabidopsis thaliana OX=3702 GN=MRF2 PE=1 SV=1	tRNA pseudouridine38/39 synthase OS=Salvia splendens OX=180675 GN=PUS3 PE=3 SV=1	T	Signal transduction mechanisms	tRNA pseudouridine38/39 synthase [Salvia splendens]
EVM0040795.1	Cellular Component: integral component of membrane (GO:0016021);;	--	--	--	Nodulin-like	Protein NUCLEAR FUSION DEFECTIVE 4 OS=Arabidopsis thaliana OX=3702 GN=NFD4 PE=3 SV=1	Nodulin-like domain-containing protein OS=Salvia splendens OX=180675 GN=Saspl_005254 PE=3 SV=1	S	Function unknown	hypothetical protein Saspl_005254 [Salvia splendens]
EVM0014952.1	Cellular Component: protein phosphatase type 2A complex (GO:0000159);; Biological Process: signal transduction (GO:0007165);; Molecular Function: protein phosphatase regulator activity (GO:0019888);;	K11584|5.2e-153|jre:109011996|K11584 serine/threonine-protein phosphatase 2A regulatory subunit B' | (RefSeq) serine/threonine protein phosphatase 2A 57 kDa regulatory subunit B' beta isoform-like	[T]	Signal transduction mechanisms	Protein phosphatase 2A regulatory B subunit (B56 family)	Serine/threonine protein phosphatase 2A 57 kDa regulatory subunit B&apos; beta isoform OS=Arabidopsis thaliana OX=3702 GN=B&apos;BETA PE=1 SV=1	Serine/threonine protein phosphatase 2A regulatory subunit OS=Salvia splendens OX=180675 GN=PPP2R5 PE=3 SV=1	T	Signal transduction mechanisms	serine/threonine-protein phosphatase 2A regulatory subunit B&apos; [Salvia splendens]
EVM0024616.1	Molecular Function: chlorophyllide a oxygenase [overall] activity (GO:0010277);; Cellular Component: integral component of membrane (GO:0016021);; Molecular Function: 2 iron, 2 sulfur cluster binding (GO:0051537);;	K13071|1.4e-43|gmx:100812162|K13071 pheophorbide a oxygenase [EC:1.14.15.17] | (RefSeq) pheophorbide a oxygenase, chloroplastic	--	--	Rieske [2Fe-2S] domain	Protein TIC 55, chloroplastic OS=Pisum sativum OX=3888 GN=TIC55 PE=1 SV=1	Rieske domain-containing protein OS=Salvia splendens OX=180675 GN=Saspl_017762 PE=4 SV=1	P	Inorganic ion transport and metabolism	hypothetical protein Saspl_017762 [Salvia splendens]
EVM0043904.1	--	--	[R]	General function prediction only	Protein of unknown function (DUF1685)	--	Uncharacterized protein OS=Salvia splendens OX=180675 GN=Saspl_006847 PE=4 SV=1	S	Function unknown	hypothetical protein Saspl_006847 [Salvia splendens]
EVM0034222.1	Molecular Function: acid phosphatase activity (GO:0003993);; Molecular Function: metal ion binding (GO:0046872);;	K22390|1.2e-167|sind:105174084|K22390 acid phosphatase type 7 | (RefSeq) purple acid phosphatase 22	[G]	Carbohydrate transport and metabolism	Calcineurin-like phosphoesterase	Purple acid phosphatase 22 OS=Arabidopsis thaliana OX=3702 GN=PAP22 PE=2 SV=1	Purple acid phosphatase OS=Salvia splendens OX=180675 GN=Saspl_037600 PE=3 SV=1	G	Carbohydrate transport and metabolism	hypothetical protein Saspl_037600 [Salvia splendens]
EVM0008409.1	--	K12868|1.6e-126|sind:105169798|K12868 pre-mRNA-splicing factor SYF2 | (RefSeq) pre-mRNA-splicing factor syf2	[DA]	--	SYF2 splicing factor	Pre-mRNA-splicing factor SYF2 OS=Mus musculus OX=10090 GN=Syf2 PE=2 SV=1	Pre-mRNA-splicing factor SYF2 OS=Salvia splendens OX=180675 GN=SYF2 PE=3 SV=1	--	--	pre-mRNA-splicing factor SYF2 [Salvia splendens]
EVM0016923.1	Molecular Function: iron ion binding (GO:0005506);; Biological Process: lipid biosynthetic process (GO:0008610);; Cellular Component: integral component of membrane (GO:0016021);; Molecular Function: oxidoreductase activity (GO:0016491);;	K15404|0.0e+00|sind:105167221|K15404 aldehyde decarbonylase [EC:4.1.99.5] | (RefSeq) protein ECERIFERUM 1-like	--	--	WAX2 C-terminal domain	Very-long-chain aldehyde decarbonylase CER1 OS=Arabidopsis thaliana OX=3702 GN=CER1 PE=1 SV=1	Aldehyde decarbonylase OS=Salvia splendens OX=180675 GN=K15404 PE=3 SV=1	S	Function unknown	aldehyde decarbonylase [Salvia splendens]
EVM0043593.1	--	K21596|6.8e-87|sind:105176456|K21596 calmodulin-binding transcription activator | (RefSeq) protein WVD2-like 2 isoform X1	--	--	Targeting protein for Xklp2 (TPX2) domain	Protein WVD2-like 2 OS=Arabidopsis thaliana OX=3702 GN=WDL2 PE=2 SV=1	TPX2 domain-containing protein OS=Salvia splendens OX=180675 GN=Saspl_014506 PE=3 SV=1	S	Function unknown	hypothetical protein Saspl_014506 [Salvia splendens]
EVM0015769.1	Biological Process: protein glycosylation (GO:0006486);; Molecular Function: transferase activity, transferring glycosyl groups (GO:0016757);;	K20888|1.3e-57|smo:SELMODRAFT_407784|K20888 xyloglucan galactosyltransferase MUR3 [EC:2.4.1.-] | (RefSeq) GT47A8-1; galactosyltransferase-like protein	[GMW]	--	Exostosin family	Probable xyloglucan galactosyltransferase GT19 OS=Arabidopsis thaliana OX=3702 GN=GT19 PE=2 SV=1	Exostosin domain-containing protein OS=Erythranthe guttata OX=4155 GN=MIMGU_mgv1a006271mg PE=3 SV=1	--	--	PREDICTED: xyloglucan galactosyltransferase KATAMARI1 [Erythranthe guttata]
EVM0004298.1	Molecular Function: RNA binding (GO:0003723);;	--	--	--	RNA recognition motif. (a.k.a. RRM, RBD, or RNP domain)	Binding partner of ACD11 1 OS=Arabidopsis thaliana OX=3702 GN=BPA1 PE=1 SV=1	RRM domain-containing protein OS=Salvia splendens OX=180675 GN=Saspl_022716 PE=4 SV=1	A	RNA processing and modification	hypothetical protein Saspl_022716 [Salvia splendens]
EVM0040669.1	Cellular Component: integral component of membrane (GO:0016021);;	--	--	--	--	--	Uncharacterized protein OS=Cynara cardunculus var. scolymus OX=59895 GN=Ccrd_022882 PE=4 SV=1	--	--	LOW QUALITY PROTEIN: uncharacterized protein LOC105176124 [Sesamum indicum]
EVM0011804.1	Molecular Function: UDP-glycosyltransferase activity (GO:0008194);;	K23452|3.6e-82|bna:106358180|K23452 UDP-glucosyltransferase 85A [EC:2.4.1.-] | (RefSeq) UDP-glycosyltransferase 85A3-like	[GC]	--	UDP-glucoronosyl and UDP-glucosyl transferase	7-deoxyloganetic acid glucosyl transferase OS=Catharanthus roseus OX=4058 GN=7DLGT PE=1 SV=1	Glycosyltransferase OS=Salvia splendens OX=180675 GN=BX9 PE=3 SV=1	--	--	UDP-glucosyltransferase BX9 [Salvia splendens]
EVM0008038.1	Molecular Function: electron transfer activity (GO:0009055);; Cellular Component: chloroplast (GO:0009507);; Molecular Function: metal ion binding (GO:0046872);; Molecular Function: 2 iron, 2 sulfur cluster binding (GO:0051537);;	K02639|6.8e-54|oeu:111383401|K02639 ferredoxin | (RefSeq) ferredoxin-B-like	--	--	2Fe-2S iron-sulfur cluster binding domain	Ferredoxin, chloroplastic OS=Capsicum annuum OX=4072 GN=AP1 PE=1 SV=1	Ferredoxin OS=Salvia splendens OX=180675 GN=petF PE=3 SV=1	C	Energy production and conversion	ferredoxin [Salvia splendens]
EVM0005936.1	Biological Process: response to reactive oxygen species (GO:0000302);; Molecular Function: peroxidase activity (GO:0004601);; Cellular Component: chloroplast (GO:0009507);; Cellular Component: chloroplast thylakoid membrane (GO:0009535);; Molecular Function: heme binding (GO:0020037);; Biological Process: cellular response to oxidative stress (GO:0034599);; Biological Process: hydrogen peroxide c…	K00434|1.7e-99|sind:105177323|K00434 L-ascorbate peroxidase [EC:1.11.1.11] | (RefSeq) thylakoid lumenal 29 kDa protein, chloroplastic	--	--	Peroxidase	Thylakoid lumenal 29 kDa protein, chloroplastic OS=Solanum lycopersicum OX=4081 GN=CLEB3J9 PE=3 SV=1	thylakoid lumenal 29 kDa protein, chloroplastic OS=Nicotiana tabacum OX=4097 GN=LOC107795195 PE=3 SV=1	C	Energy production and conversion	thylakoid lumenal 29 kDa protein, chloroplastic [Sesamum indicum]
EVM0027976.1	Molecular Function: phosphogluconate dehydrogenase (decarboxylating) activity (GO:0004616);; Biological Process: pentose-phosphate shunt (GO:0006098);; Biological Process: D-gluconate metabolic process (GO:0019521);; Molecular Function: NADP binding (GO:0050661);;	K00033|1.3e-231|sind:105167505|K00033 6-phosphogluconate dehydrogenase [EC:1.1.1.44 1.1.1.343] | (RefSeq) 6-phosphogluconate dehydrogenase, decarboxylating 3	[G]	Carbohydrate transport and metabolism	6-phosphogluconate dehydrogenase, C-terminal domain	6-phosphogluconate dehydrogenase, decarboxylating 2 OS=Arabidopsis thaliana OX=3702 GN=PGD2 PE=1 SV=1	6-phosphogluconate dehydrogenase, decarboxylating OS=Salvia splendens OX=180675 GN=PGD PE=3 SV=1	G	Carbohydrate transport and metabolism	6-phosphogluconate dehydrogenase [Salvia splendens]
EVM0010193.1	Cellular Component: nucleus (GO:0005634);; Biological Process: regulation of transcription, DNA-templated (GO:0006355);; Molecular Function: sequence-specific DNA binding (GO:0043565);;	K09338|1.4e-119|sind:105170646|K09338 homeobox-leucine zipper protein | (RefSeq) homeobox-leucine zipper protein HAT4	[K]	Transcription	HD-ZIP protein N terminus	Homeobox-leucine zipper protein HAT3 OS=Arabidopsis thaliana OX=3702 GN=HAT3 PE=1 SV=2	Homeobox-leucine zipper protein OS=Salvia splendens OX=180675 GN=HD-ZIP PE=3 SV=1	K	Transcription	homeobox-leucine zipper protein HAT4 [Sesamum indicum]
EVM0045095.1	Cellular Component: integral component of membrane (GO:0016021);;	K08679|8.7e-169|sind:105166528|K08679 UDP-glucuronate 4-epimerase [EC:5.1.3.6] | (RefSeq) UDP-glucuronate 4-epimerase 6	[M]	Cell wall/membrane/envelope biogenesis	GDP-mannose 4,6 dehydratase	UDP-glucuronate 4-epimerase 6 OS=Arabidopsis thaliana OX=3702 GN=GAE6 PE=1 SV=1	NAD(P)-bd_dom domain-containing protein OS=Salvia splendens OX=180675 GN=Saspl_016760 PE=4 SV=1	M	Cell wall/membrane/envelope biogenesis	hypothetical protein Saspl_016760 [Salvia splendens]
EVM0009632.1	Molecular Function: protein binding (GO:0005515);;	K17710|1.0e-97|gmx:100796249|K17710 pentatricopeptide repeat domain-containing protein 1 | (RefSeq) pentatricopeptide repeat-containing protein At1g12300, mitochondrial	[R]	General function prediction only	PPR repeat family	Pentatricopeptide repeat-containing protein At3g22470, mitochondrial OS=Arabidopsis thaliana OX=3702 GN=At3g22470 PE=1 SV=1	Pentatricopeptide repeat protein OS=Salvia miltiorrhiza OX=226208 PE=2 SV=1	S	Function unknown	pentatricopeptide repeat protein [Salvia miltiorrhiza]
EVM0020629.1	--	K02433|1.9e-49|apro:F751_6020|K02433 aspartyl-tRNA(Asn)/glutamyl-tRNA(Gln) amidotransferase subunit A [EC:6.3.5.6 6.3.5.7] | (RefSeq) Glutamyl-tRNA(Gln) amidotransferase subunit A	[I]	Lipid transport and metabolism	CRAL/TRIO domain	Phosphatidylinositol/phosphatidylcholine transfer protein SFH13 OS=Arabidopsis thaliana OX=3702 GN=SFH13 PE=2 SV=1	CRAL-TRIO domain-containing protein OS=Salvia splendens OX=180675 GN=Saspl_014076 PE=4 SV=1	I	Lipid transport and metabolism	hypothetical protein Saspl_014076 [Salvia splendens]
EVM0010715.1	Molecular Function: protein serine/threonine kinase activity (GO:0004674);; Molecular Function: ATP binding (GO:0005524);;	K01534|9.3e-122|var:108330779|K01534 Zn2+/Cd2+-exporting ATPase [EC:7.2.2.12 7.2.2.21] | (RefSeq) cadmium/zinc-transporting ATPase HMA3-like	[T]	Signal transduction mechanisms	Protein tyrosine and serine/threonine kinase	Probable receptor-like serine/threonine-protein kinase At5g57670 OS=Arabidopsis thaliana OX=3702 GN=At5g57670 PE=2 SV=1	Protein kinase domain-containing protein OS=Salvia splendens OX=180675 GN=Saspl_045730 PE=3 SV=1	T	Signal transduction mechanisms	hypothetical protein Saspl_045730 [Salvia splendens]
EVM0030427.1	Biological Process: pseudouridine synthesis (GO:0001522);; Molecular Function: RNA binding (GO:0003723);; Molecular Function: pseudouridine synthase activity (GO:0009982);;	K22538|4.3e-22|mpp:MICPUCDRAFT_59888|K22538 mitochondrial RNA pseudouridine synthase RPUSD4 [EC:5.4.99.-] | (RefSeq) hypothetical protein	[A]	RNA processing and modification	RNA pseudouridylate synthase	RNA pseudouridine synthase 4, mitochondrial OS=Arabidopsis thaliana OX=3702 GN=At3g19440 PE=2 SV=1	PseudoU_synth_2 domain-containing protein OS=Salvia splendens OX=180675 GN=Saspl_029964 PE=4 SV=1	A	RNA processing and modification	hypothetical protein Saspl_029964 [Salvia splendens]
EVM0014655.1	Cellular Component: nucleus (GO:0005634);; Biological Process: rRNA processing (GO:0006364);;	--	[S]	Function unknown	NUC153 domain	Pre-rRNA-processing protein esf1 OS=Schizosaccharomyces pombe (strain 972 / ATCC 24843) OX=284812 GN=esf1 PE=1 SV=1	NUC153 domain-containing protein OS=Salvia splendens OX=180675 GN=Saspl_000548 PE=3 SV=1	S	Function unknown	hypothetical protein Saspl_000548 [Salvia splendens]
EVM0007535.1	Molecular Function: methyltransferase activity (GO:0008168);; Cellular Component: integral component of membrane (GO:0016021);; Biological Process: methylation (GO:0032259);;	K23872|9.1e-102|pda:103714148|K23872 putative homogalacturonan methyltransferase [EC:2.1.1.-] | (RefSeq) probable methyltransferase PMT13	--	--	Putative S-adenosyl-L-methionine-dependent methyltransferase	Probable methyltransferase PMT7 OS=Arabidopsis thaliana OX=3702 GN=At5g04060 PE=2 SV=1	Methyltransferase OS=Salvia splendens OX=180675 GN=Saspl_016303 PE=3 SV=1	S	Function unknown	hypothetical protein Saspl_016303 [Salvia splendens]
EVM0028719.1	Cellular Component: integral component of membrane (GO:0016021);;	--	--	--	MlaD protein	Protein TRIGALACTOSYLDIACYLGLYCEROL 2, chloroplastic OS=Arabidopsis thaliana OX=3702 GN=TGD2 PE=1 SV=1	MlaD domain-containing protein OS=Salvia splendens OX=180675 GN=Saspl_015180 PE=4 SV=1	Q	Secondary metabolites biosynthesis, transport and catabolism	hypothetical protein Saspl_015180 [Salvia splendens]
EVM0015961.1	Molecular Function: RNA binding (GO:0003723);;	K13195|8.2e-31|sind:105175001|K13195 cold-inducible RNA-binding protein | (RefSeq) cold-inducible RNA-binding protein	--	--	RNA recognition motif. (a.k.a. RRM, RBD, or RNP domain)	Cold-inducible RNA-binding protein OS=Homo sapiens OX=9606 GN=CIRBP PE=1 SV=1	Cold-inducible RNA-binding protein OS=Salvia splendens OX=180675 GN=CIRBP PE=4 SV=1	A	RNA processing and modification	cold-inducible RNA-binding protein [Salvia splendens]
EVM0045542.1	Molecular Function: ATP binding (GO:0005524);; Biological Process: protein folding (GO:0006457);; Molecular Function: transition metal ion binding (GO:0046914);; Biological Process: positive regulation of superoxide dismutase activity (GO:1901671);;	K04078|5.6e-120|sind:105161951|K04078 chaperonin GroES | (RefSeq) 20 kDa chaperonin, chloroplastic-like	[O]	Posttranslational modification, protein turnover, chaperones	Chaperonin 10 Kd subunit	20 kDa chaperonin, chloroplastic OS=Arabidopsis thaliana OX=3702 GN=CPN20 PE=1 SV=2	Chaperonin GroES OS=Salvia splendens OX=180675 GN=groES PE=3 SV=1	O	Posttranslational modification, protein turnover, chaperones	chaperonin GroES [Salvia splendens]
EVM0033600.1	Cellular Component: spindle (GO:0005819);; Cellular Component: microtubule (GO:0005874);; Biological Process: activation of protein kinase activity (GO:0032147);; Biological Process: regulation of mitotic spindle organization (GO:0060236);;	K16812|6.4e-273|sind:105178554|K16812 targeting protein for Xklp2 | (RefSeq) LOW QUALITY PROTEIN: protein TPX2	--	--	Cell cycle regulated microtubule associated protein	Protein TPX2 OS=Arabidopsis thaliana OX=3702 GN=TPX2 PE=1 SV=1	Uncharacterized protein OS=Handroanthus impetiginosus OX=429701 GN=CDL12_12171 PE=3 SV=1	S	Function unknown	PREDICTED: protein TPX2 [Erythranthe guttata]
EVM0036517.1	Molecular Function: protein kinase activity (GO:0004672);; Molecular Function: ATP binding (GO:0005524);;	K13435|6.2e-70|spen:107018783|K13435 serine/threonine-protein kinase Pto | (RefSeq) receptor-like protein kinase HERK 1 isoform X2	[T]	Signal transduction mechanisms	Protein kinase domain	Putative receptor-like protein kinase At5g39000 OS=Arabidopsis thaliana OX=3702 GN=At5g39000 PE=3 SV=1	Uncharacterized protein OS=Salvia splendens OX=180675 GN=Saspl_037969 PE=4 SV=1	T	Signal transduction mechanisms	hypothetical protein Saspl_037969 [Salvia splendens]
EVM0011517.1	Cellular Component: ribosome (GO:0005840);;	K17434|4.1e-63|sind:105159330|K17434 large subunit ribosomal protein L53 | (RefSeq) uncharacterized protein LOC105159330	--	--	39S ribosomal protein L53/MRP-L53	--	Large subunit ribosomal protein L53 OS=Salvia splendens OX=180675 GN=MRPL53 PE=3 SV=1	S	Function unknown	uncharacterized protein LOC105159330 [Sesamum indicum]
EVM0005612.1	Molecular Function: structural constituent of ribosome (GO:0003735);; Cellular Component: ribosome (GO:0005840);; Biological Process: translation (GO:0006412);;	K02961|8.8e-45|sind:105173749|K02961 small subunit ribosomal protein S17 | (RefSeq) uncharacterized protein LOC105173749	[J]	Translation, ribosomal structure and biogenesis	Ribosomal protein S17	30S ribosomal protein S17 OS=Caldanaerobacter subterraneus subsp. tengcongensis (strain DSM 15242 / JCM 11007 / NBRC 100824 / MB4) OX=273068 GN=rpsQ PE=3 SV=1	30S ribosomal protein S17, chloroplastic OS=Salvia splendens OX=180675 GN=RP-S17 PE=3 SV=1	J	Translation, ribosomal structure and biogenesis	small subunit ribosomal protein S17 [Salvia splendens]
EVM0027548.1	Molecular Function: protein kinase activity (GO:0004672);; Molecular Function: ATP binding (GO:0005524);; Cellular Component: integral component of membrane (GO:0016021);;	K01180|5.4e-63|cmax:111487562|K01180 endo-1,3(4)-beta-glucanase [EC:3.2.1.6] | (RefSeq) uncharacterized protein LOC111487562	--	--	Protein kinase domain	Cysteine-rich receptor-like protein kinase 2 OS=Arabidopsis thaliana OX=3702 GN=CRK2 PE=1 SV=1	Uncharacterized protein OS=Salvia splendens OX=180675 GN=Saspl_004670 PE=4 SV=1	T	Signal transduction mechanisms	hypothetical protein Saspl_004670 [Salvia splendens]
EVM0037227.1	Cellular Component: integral component of membrane (GO:0016021);; Molecular Function: transmembrane transporter activity (GO:0022857);;	K14638|3.1e-264|sind:105167169|K14638 solute carrier family 15 (peptide/histidine transporter), member 3/4 | (RefSeq) protein NRT1/ PTR FAMILY 7.3 isoform X2	[E]	Amino acid transport and metabolism	POT family	Protein NRT1/ PTR FAMILY 7.3 OS=Arabidopsis thaliana OX=3702 GN=NPF7.3 PE=1 SV=2	Solute carrier family 15 (Peptide/histidine transporter), member 3/4 OS=Salvia splendens OX=180675 GN=SLC15A3_4 PE=3 SV=1	E	Amino acid transport and metabolism	solute carrier family 15 (peptide/histidine transporter), member 3/4 [Salvia splendens]
EVM0022677.1	Biological Process: reproduction (GO:0000003);; Cellular Component: ubiquitin ligase complex (GO:0000151);; Molecular Function: inositol hexakisphosphate binding (GO:0000822);; Biological Process: developmental process involved in reproduction (GO:0003006);; Molecular Function: molecular_function (GO:0003674);; Molecular Function: catalytic activity (GO:0003824);; Molecular Function: ubiquitin-pr…	K14485|8.6e-310|sind:105163185|K14485 transport inhibitor response 1 | (RefSeq) protein TRANSPORT INHIBITOR RESPONSE 1-like	[R]	General function prediction only	Transport inhibitor response 1 protein domain	Protein TRANSPORT INHIBITOR RESPONSE 1 OS=Arabidopsis thaliana OX=3702 GN=TIR1 PE=1 SV=2	Transport inhibitor response 1 OS=Salvia splendens OX=180675 GN=TIR1 PE=4 SV=1	S	Function unknown	transport inhibitor response 1 [Salvia splendens]
EVM0033960.1	Cellular Component: integral component of membrane (GO:0016021);;	--	--	--	C2 domain	Protein QUIRKY OS=Arabidopsis thaliana OX=3702 GN=QKY PE=2 SV=1	Uncharacterized protein OS=Salvia splendens OX=180675 GN=Saspl_045490 PE=3 SV=1	S	Function unknown	hypothetical protein Saspl_045490 [Salvia splendens]
EVM0002320.1	Cellular Component: cellular_component (GO:0005575);; Cellular Component: intracellular (GO:0005622);; Cellular Component: obsolete cell (GO:0005623);; Cellular Component: cytoplasm (GO:0005737);; Cellular Component: peroxisome (GO:0005777);; Biological Process: obsolete coenzyme metabolic process (GO:0006732);; Biological Process: vitamin metabolic process (GO:0006766);; Biological Process: biol…	K19222|1.3e-63|sind:105162540|K19222 1,4-dihydroxy-2-naphthoyl-CoA hydrolase [EC:3.1.2.28] | (RefSeq) 1,4-dihydroxy-2-naphthoyl-CoA thioesterase 1-like	[R]	General function prediction only	Thioesterase superfamily	1,4-dihydroxy-2-naphthoyl-CoA thioesterase 1 OS=Arabidopsis thaliana OX=3702 GN=DHNAT1 PE=1 SV=1	4HBT domain-containing protein OS=Salvia splendens OX=180675 GN=Saspl_035014 PE=4 SV=1	Q	Secondary metabolites biosynthesis, transport and catabolism	hypothetical protein Saspl_035014 [Salvia splendens]
EVM0019468.1	Biological Process: microtubule cytoskeleton organization (GO:0000226);; Molecular Function: microtubule binding (GO:0008017);;	K16732|9.2e-288|sind:105174910|K16732 protein regulator of cytokinesis 1 | (RefSeq) 65-kDa microtubule-associated protein 1	[DZ]	--	Microtubule associated protein (MAP65/ASE1 family)	65-kDa microtubule-associated protein 1 OS=Arabidopsis thaliana OX=3702 GN=MAP65-1 PE=1 SV=1	Microtubule-associated protein essential for anaphase spindle elongation OS=Handroanthus impetiginosus OX=429701 GN=CDL12_04112 PE=3 SV=1	--	--	Microtubule-associated protein essential for anaphase spindle elongation [Handroanthus impetiginosus]
EVM0045622.1	Molecular Function: nucleic acid binding (GO:0003676);;	K12875|3.1e-235|sind:105176487|K12875 apoptotic chromatin condensation inducer in the nucleus | (RefSeq) histone acetyltransferase KAT6A	[B]	Chromatin structure and dynamics	RNSP1-SAP18 binding (RSB) motif	Apoptotic chromatin condensation inducer in the nucleus OS=Mus musculus OX=10090 GN=Acin1 PE=1 SV=3	Apoptotic chromatin condensation inducer in the nucleus OS=Salvia splendens OX=180675 GN=ACIN1 PE=4 SV=1	B	Chromatin structure and dynamics	apoptotic chromatin condensation inducer in the nucleus [Salvia splendens]
EVM0038099.1	Biological Process: karyogamy (GO:0000741);; Molecular Function: molecular_function (GO:0003674);; Molecular Function: nucleic acid binding (GO:0003676);; Molecular Function: RNA binding (GO:0003723);; Molecular Function: catalytic activity (GO:0003824);; Molecular Function: nuclease activity (GO:0004518);; Molecular Function: endonuclease activity (GO:0004519);; Molecular Function: binding (GO:0…	K17710|7.2e-27|soe:110792075|K17710 pentatricopeptide repeat domain-containing protein 1 | (RefSeq) putative pentatricopeptide repeat-containing protein At2g02150	[R]	General function prediction only	PPR repeat	Protein NUCLEAR FUSION DEFECTIVE 5, mitochondrial OS=Arabidopsis thaliana OX=3702 GN=NFD5 PE=2 SV=1	Uncharacterized protein OS=Salvia splendens OX=180675 GN=Saspl_021675 PE=4 SV=1	S	Function unknown	hypothetical protein Saspl_021675 [Salvia splendens]
EVM0033907.1	Cellular Component: integral component of membrane (GO:0016021);;	--	[R]	General function prediction only	alpha/beta hydrolase fold	Probable lysophospholipase BODYGUARD 1 OS=Arabidopsis thaliana OX=3702 GN=BDG1 PE=2 SV=1	AB hydrolase-1 domain-containing protein OS=Salvia splendens OX=180675 GN=Saspl_022877 PE=4 SV=1	S	Function unknown	hypothetical protein Saspl_022877 [Salvia splendens]
EVM0045381.1	Biological Process: ribosomal small subunit biogenesis (GO:0042274);;	K14798|4.6e-193|sind:105166079|K14798 protein LTV1 | (RefSeq) protein LTV1 homolog	[S]	Function unknown	Low temperature viability protein	Protein LTV1 homolog OS=Danio rerio OX=7955 GN=ltv1 PE=2 SV=1	Protein LTV1 OS=Salvia splendens OX=180675 GN=LTV1 PE=3 SV=1	S	Function unknown	protein LTV1 [Salvia splendens]
EVM0013092.1	Molecular Function: molecular_function (GO:0003674);; Molecular Function: nucleic acid binding (GO:0003676);; Molecular Function: RNA binding (GO:0003723);; Molecular Function: catalytic activity (GO:0003824);; Molecular Function: nuclease activity (GO:0004518);; Molecular Function: endonuclease activity (GO:0004519);; Molecular Function: binding (GO:0005488);; Molecular Function: protein binding…	K17710|3.2e-40|psom:113290128|K17710 pentatricopeptide repeat domain-containing protein 1 | (RefSeq) pentatricopeptide repeat-containing protein At2g18940, chloroplastic-like	[R]	General function prediction only	PPR repeat family	Pentatricopeptide repeat-containing protein At5g46580, chloroplastic OS=Arabidopsis thaliana OX=3702 GN=At5g46580 PE=2 SV=1	Smr domain-containing protein OS=Salvia splendens OX=180675 GN=Saspl_041894 PE=3 SV=1	S	Function unknown	hypothetical protein Saspl_041894 [Salvia splendens]
EVM0039527.1	Biological Process: fatty acid biosynthetic process (GO:0006633);; Molecular Function: transferase activity, transferring acyl groups other than amino-acyl groups (GO:0016747);;	K09458|2.4e-285|sind:105173713|K09458 3-oxoacyl-[acyl-carrier-protein] synthase II [EC:2.3.1.179] | (RefSeq) 3-oxoacyl-[acyl-carrier-protein] synthase II, chloroplastic	[IQ]	--	Beta-ketoacyl synthase, N-terminal domain	3-oxoacyl-[acyl-carrier-protein] synthase II, chloroplastic OS=Arabidopsis thaliana OX=3702 GN=KAS2 PE=1 SV=1	Beta-ketoacyl-[acyl-carrier-protein] synthase I OS=Salvia splendens OX=180675 GN=fabF PE=3 SV=1	--	--	3-oxoacyl-[acyl-carrier-protein] synthase II [Salvia splendens]
EVM0007372.1	Molecular Function: hydrolase activity, hydrolyzing O-glycosyl compounds (GO:0004553);; Biological Process: carbohydrate metabolic process (GO:0005975);;	K01193|5.5e-225|sind:105174039|K01193 beta-fructofuranosidase [EC:3.2.1.26] | (RefSeq) beta-fructofuranosidase, insoluble isoenzyme 1 isoform X1	[G]	Carbohydrate transport and metabolism	Glycosyl hydrolases family 32 N-terminal domain	Beta-fructofuranosidase, insoluble isoenzyme 1 OS=Daucus carota OX=4039 GN=INV1 PE=1 SV=1	Uncharacterized protein OS=Salvia splendens OX=180675 GN=Saspl_033145 PE=3 SV=1	G	Carbohydrate transport and metabolism	hypothetical protein Saspl_033145 [Salvia splendens]
EVM0037774.1	Molecular Function: ADP binding (GO:0043531);;	K13453|7.3e-34|nsy:104237871|K13453 disease resistance protein | (RefSeq) putative late blight resistance protein homolog R1A-4 isoform X1	[T]	Signal transduction mechanisms	NB-ARC domain	Putative late blight resistance protein homolog R1A-4 OS=Solanum demissum OX=50514 GN=R1A-4 PE=5 SV=2	NB-ARC domain-containing protein OS=Salvia splendens OX=180675 GN=Saspl_015995 PE=4 SV=1	T	Signal transduction mechanisms	hypothetical protein Saspl_015995 [Salvia splendens]
EVM0030756.1	Cellular Component: Golgi membrane (GO:0000139);; Molecular Function: aspartic-type endopeptidase activity (GO:0004190);; Cellular Component: endoplasmic reticulum membrane (GO:0005789);; Biological Process: Notch signaling pathway (GO:0007219);; Cellular Component: integral component of membrane (GO:0016021);; Biological Process: protein processing (GO:0016485);;	K04505|6.5e-180|sind:105155770|K04505 presenilin 1 [EC:3.4.23.-] | (RefSeq) LOW QUALITY PROTEIN: presenilin-like protein At1g08700	[T]	Signal transduction mechanisms	Presenilin	Presenilin-like protein At1g08700 OS=Arabidopsis thaliana OX=3702 GN=At1g08700 PE=1 SV=1	Presenilin OS=Salvia splendens OX=180675 GN=Saspl_039259 PE=3 SV=1	T	Signal transduction mechanisms	hypothetical protein Saspl_039259 [Salvia splendens]
EVM0036102.1	Molecular Function: protein binding (GO:0005515);;	K13800|3.3e-27|csv:101217681|K13800 UMP-CMP kinase [EC:2.7.4.14] | (RefSeq) UMP-CMP kinase isoform X1	[R]	General function prediction only	PPR repeat family	Putative pentatricopeptide repeat-containing protein At3g23330 OS=Arabidopsis thaliana OX=3702 GN=PCMP-H32 PE=3 SV=1	Pentatricopeptide repeat protein OS=Salvia miltiorrhiza OX=226208 PE=2 SV=1	S	Function unknown	pentatricopeptide repeat protein [Salvia miltiorrhiza]
EVM0014845.1	Molecular Function: DNA binding (GO:0003677);;	K15178|2.4e-289|sind:105175502|K15178 RNA polymerase-associated protein RTF1 | (RefSeq) protein RTF1 homolog	[K]	Transcription	Plus-3 domain	Protein RTF1 homolog OS=Arabidopsis thaliana OX=3702 GN=VIP5 PE=1 SV=1	RNA polymerase-associated protein RTF1 OS=Salvia splendens OX=180675 GN=RTF1 PE=4 SV=1	K	Transcription	RNA polymerase-associated protein RTF1 [Salvia splendens]
EVM0036160.1	Cellular Component: nucleus (GO:0005634);; Biological Process: regulation of transcription, DNA-templated (GO:0006355);; Molecular Function: sequence-specific DNA binding (GO:0043565);;	K09338|7.9e-115|sind:105164355|K09338 homeobox-leucine zipper protein | (RefSeq) homeobox-leucine zipper protein HAT4-like	[K]	Transcription	HD-ZIP protein N terminus	Homeobox-leucine zipper protein HAT4 OS=Arabidopsis thaliana OX=3702 GN=HAT4 PE=1 SV=1	Homeobox domain-containing protein OS=Coffea canephora OX=49390 GN=GSCOC_T00030536001 PE=3 SV=1	K	Transcription	homeobox-leucine zipper protein HAT4-like [Sesamum indicum]
EVM0024422.1	Molecular Function: oxygen carrier activity (GO:0005344);; Biological Process: chloroplast fission (GO:0010020);; Molecular Function: oxygen binding (GO:0019825);; Molecular Function: heme binding (GO:0020037);; Molecular Function: metal ion binding (GO:0046872);;	K11968|1.1e-57|dzi:111298175|K11968 ariadne-1 [EC:2.3.2.31] | (RefSeq) probable E3 ubiquitin-protein ligase ARI2 isoform X1	[C]	Energy production and conversion	Globin	Hemoglobin-2 OS=Casuarina glauca OX=3522 GN=HBII PE=3 SV=1	GLOBIN domain-containing protein OS=Salvia splendens OX=180675 GN=Saspl_046362 PE=3 SV=1	C	Energy production and conversion	hypothetical protein Saspl_046362 [Salvia splendens]
EVM0038819.1	Cellular Component: ubiquitin ligase complex (GO:0000151);; Molecular Function: molecular_function (GO:0003674);; Molecular Function: binding (GO:0005488);; Molecular Function: protein binding (GO:0005515);; Cellular Component: cellular_component (GO:0005575);; Cellular Component: intracellular (GO:0005622);; Cellular Component: obsolete cell (GO:0005623);; Cellular Component: cytoplasm (GO:00057…	K10523|4.3e-132|sind:105180128|K10523 speckle-type POZ protein | (RefSeq) BTB/POZ domain-containing protein At4g08455-like	[DR]	--	BTB/POZ domain	BTB/POZ domain-containing protein At4g08455 OS=Arabidopsis thaliana OX=3702 GN=At4g08455 PE=1 SV=1	Speckle-type POZ protein OS=Salvia splendens OX=180675 GN=SPOP PE=4 SV=1	D	Cell cycle control, cell division, chromosome partitioning	speckle-type POZ protein [Salvia splendens]
EVM0028244.1	Molecular Function: monooxygenase activity (GO:0004497);; Molecular Function: iron ion binding (GO:0005506);; Molecular Function: oxidoreductase activity, acting on paired donors, with incorporation or reduction of molecular oxygen (GO:0016705);; Molecular Function: heme binding (GO:0020037);;	K23806|4.6e-142|vvi:100246293|K23806 alpha-guaiene 2-oxidase | (RefSeq) premnaspirodiene oxygenase-like	[Q]	Secondary metabolites biosynthesis, transport and catabolism	Cytochrome P450	Cytochrome P450 71D10 OS=Glycine max OX=3847 GN=CYP71D10 PE=2 SV=1	Cytochrome P450 CYP71D411 OS=Salvia miltiorrhiza OX=226208 PE=2 SV=1	Q	Secondary metabolites biosynthesis, transport and catabolism	cytochrome P450 CYP71D411 [Salvia miltiorrhiza]
EVM0015040.1	--	K15728|2.8e-296|sind:105161430|K15728 phosphatidate phosphatase LPIN [EC:3.1.3.4] | (RefSeq) phosphatidate phosphatase PAH1	[NI]	--	LNS2 (Lipin/Ned1/Smp2)	Phosphatidate phosphatase PAH1 OS=Arabidopsis thaliana OX=3702 GN=PAH1 PE=1 SV=1	Phosphatidate phosphatase OS=Salvia splendens OX=180675 GN=LPIN PE=3 SV=1	--	--	phosphatidate phosphatase LPIN [Salvia splendens]
EVM0033361.1	Molecular Function: aspartic-type endopeptidase activity (GO:0004190);;	K01381|8.0e-20|brp:103840243|K01381 saccharopepsin [EC:3.4.23.25] | (RefSeq) probable aspartic protease At2g35615	[O]	Posttranslational modification, protein turnover, chaperones	Xylanase inhibitor N-terminal	Aspartic proteinase PCS1 OS=Arabidopsis thaliana OX=3702 GN=PCS1 PE=2 SV=1	Aspartyl protease OS=Handroanthus impetiginosus OX=429701 GN=CDL12_10259 PE=3 SV=1	O	Posttranslational modification, protein turnover, chaperones	aspartic proteinase PCS1 [Sesamum indicum]
EVM0028277.1	Cellular Component: integral component of membrane (GO:0016021);;	K23877|1.8e-47|eus:EUTSA_v10018613mg|K23877 xyloglucan O-acetyltransferase | (RefSeq) hypothetical protein	--	--	GDSL/SGNH-like Acyl-Esterase family found in Pmr5 and Cas1p	Protein trichome birefringence OS=Arabidopsis thaliana OX=3702 GN=TBR PE=1 SV=1	PMR5N domain-containing protein OS=Salvia splendens OX=180675 GN=Saspl_011639 PE=3 SV=1	S	Function unknown	hypothetical protein Saspl_011639 [Salvia splendens]
EVM0004219.1	--	--	--	--	PAP_fibrillin	Plastoglobulin-1, chloroplastic OS=Pisum sativum OX=3888 GN=PG1 PE=1 SV=1	PAP_fibrillin domain-containing protein OS=Salvia splendens OX=180675 GN=Saspl_019523 PE=4 SV=1	S	Function unknown	hypothetical protein Saspl_019523 [Salvia splendens]
EVM0023285.1	Molecular Function: electron transfer activity (GO:0009055);;	--	--	--	Plastocyanin-like domain	Mavicyanin OS=Cucurbita pepo OX=3663 PE=1 SV=1	Phytocyanin domain-containing protein OS=Salvia splendens OX=180675 GN=Saspl_000289 PE=4 SV=1	S	Function unknown	hypothetical protein Saspl_000289 [Salvia splendens]
EVM0017342.1	Molecular Function: protein serine/threonine phosphatase activity (GO:0004722);; Molecular Function: metal ion binding (GO:0046872);;	K14497|1.8e-216|sind:105164646|K14497 protein phosphatase 2C [EC:3.1.3.16] | (RefSeq) probable protein phosphatase 2C 53	[T]	Signal transduction mechanisms	Protein phosphatase 2C	Protein phosphatase 2C 16 OS=Arabidopsis thaliana OX=3702 GN=HAB1 PE=1 SV=1	Protein-serine/threonine phosphatase OS=Salvia splendens OX=180675 GN=PP2C PE=3 SV=1	T	Signal transduction mechanisms	protein phosphatase 2C [Salvia splendens]
EVM0010267.1	Molecular Function: protein kinase activity (GO:0004672);; Molecular Function: ATP binding (GO:0005524);;	K16224|8.6e-94|boe:106304564|K16224 senescence-induced receptor-like serine/threonine-protein kinase | (RefSeq) senescence-induced receptor-like serine/threonine-protein kinase	--	--	Malectin-like domain	Nodulation receptor kinase OS=Pisum sativum OX=3888 GN=NORK PE=1 SV=1	Protein kinase domain-containing protein OS=Salvia splendens OX=180675 GN=Saspl_043221 PE=4 SV=1	T	Signal transduction mechanisms	hypothetical protein Saspl_043221 [Salvia splendens]
EVM0014430.1	Molecular Function: chromatin binding (GO:0003682);; Cellular Component: Set1C/COMPASS complex (GO:0048188);; Biological Process: histone H3-K4 trimethylation (GO:0080182);;	K14962|1.4e-152|sind:105178149|K14962 COMPASS component SWD2 | (RefSeq) protein ANTHESIS POMOTING FACTOR 1 isoform X2	[ABO]	--	WD domain, G-beta repeat	Protein ANTHESIS POMOTING FACTOR 1 OS=Arabidopsis thaliana OX=3702 GN=APRF1 PE=2 SV=1	WD_REPEATS_REGION domain-containing protein OS=Erythranthe guttata OX=4155 GN=MIMGU_mgv1a009748mg PE=4 SV=1	--	--	protein ANTHESIS POMOTING FACTOR 1 isoform X2 [Sesamum indicum]
EVM0025873.1	Biological Process: response to molecule of fungal origin (GO:0002238);; Cellular Component: cellular_component (GO:0005575);; Cellular Component: intracellular (GO:0005622);; Cellular Component: obsolete cell (GO:0005623);; Cellular Component: nucleus (GO:0005634);; Cellular Component: cytoplasm (GO:0005737);; Cellular Component: cytosol (GO:0005829);; Cellular Component: plasma membrane (GO:000…	K13945|2.5e-12|pavi:110765302|K13945 LOB domain-containing protein 29 | (RefSeq) LOB domain-containing protein 29-like	--	--	Universal stress protein family	Universal stress protein PHOS32 OS=Arabidopsis thaliana OX=3702 GN=PHOS32 PE=1 SV=1	Uncharacterized protein OS=Salvia splendens OX=180675 GN=Saspl_027599 PE=4 SV=1	S	Function unknown	hypothetical protein Saspl_027599 [Salvia splendens]
EVM0011896.1	Molecular Function: motor activity (GO:0003774);; Molecular Function: actin binding (GO:0003779);; Molecular Function: ATP binding (GO:0005524);; Biological Process: actin filament organization (GO:0007015);; Cellular Component: myosin complex (GO:0016459);;	K10357|0.0e+00|sind:105168381|K10357 myosin V | (RefSeq) myosin-12 isoform X1	[Z]	Cytoskeleton	Myosin head (motor domain)	Myosin-12 OS=Arabidopsis thaliana OX=3702 GN=XI-F PE=2 SV=1	Myosin V OS=Salvia splendens OX=180675 GN=MYO5 PE=3 SV=1	Z	Cytoskeleton	myosin V [Salvia splendens]
EVM0035108.1	Biological Process: reproduction (GO:0000003);; Biological Process: developmental process involved in reproduction (GO:0003006);; Cellular Component: cellular_component (GO:0005575);; Cellular Component: intracellular (GO:0005622);; Cellular Component: obsolete cell (GO:0005623);; Cellular Component: nucleus (GO:0005634);; Cellular Component: cytoplasm (GO:0005737);; Biological Process: multicell…	K06910|1.5e-50|egr:104421297|K06910 phosphatidylethanolamine-binding protein | (RefSeq) protein CENTRORADIALIS-like	[R]	General function prediction only	Phosphatidylethanolamine-binding protein	Protein CENTRORADIALIS OS=Antirrhinum majus OX=4151 GN=CEN PE=1 SV=1	Uncharacterized protein OS=Salvia splendens OX=180675 GN=Saspl_004019 PE=3 SV=1	S	Function unknown	hypothetical protein Saspl_004019 [Salvia splendens]
EVM0033794.1	--	K16803|0.0e+00|sind:105175507|K16803 cytoskeleton-associated protein 5 | (RefSeq) protein MOR1 isoform X1	[Z]	Cytoskeleton	CLASP N terminal	Protein MOR1 OS=Arabidopsis thaliana OX=3702 GN=MOR1 PE=1 SV=1	Microtubule-associated protein OS=Handroanthus impetiginosus OX=429701 GN=CDL12_11030 PE=4 SV=1	Z	Cytoskeleton	protein MOR1 isoform X1 [Sesamum indicum]
EVM0007810.1	--	--	--	--	Domain of unknown function (DUF3511)	--	Uncharacterized protein OS=Salvia splendens OX=180675 GN=Saspl_038081 PE=4 SV=1	S	Function unknown	hypothetical protein Saspl_038081 [Salvia splendens]
EVM0023085.1	--	--	[S]	Function unknown	Eukaryotic protein of unknown function (DUF842)	Protein FAM136A OS=Bos taurus OX=9913 GN=FAM136A PE=2 SV=1	Uncharacterized protein OS=Salvia splendens OX=180675 GN=Saspl_002647 PE=3 SV=1	S	Function unknown	hypothetical protein Saspl_002647 [Salvia splendens]
EVM0028048.1	Cellular Component: spindle (GO:0005819);; Cellular Component: microtubule (GO:0005874);; Biological Process: activation of protein kinase activity (GO:0032147);; Biological Process: regulation of mitotic spindle organization (GO:0060236);;	K16812|3.5e-296|sind:105178554|K16812 targeting protein for Xklp2 | (RefSeq) LOW QUALITY PROTEIN: protein TPX2	--	--	Cell cycle regulated microtubule associated protein	Protein TPX2 OS=Arabidopsis thaliana OX=3702 GN=TPX2 PE=1 SV=1	Uncharacterized protein OS=Handroanthus impetiginosus OX=429701 GN=CDL12_12171 PE=3 SV=1	S	Function unknown	PREDICTED: protein TPX2 [Erythranthe guttata]
EVM0041868.1	Molecular Function: secondary active sulfate transmembrane transporter activity (GO:0008271);; Cellular Component: integral component of membrane (GO:0016021);;	K17471|7.1e-294|sind:105157610|K17471 sulfate transporter 3 | (RefSeq) probable sulfate transporter 3.4	[P]	Inorganic ion transport and metabolism	Sulfate permease family	Probable sulfate transporter 3.4 OS=Arabidopsis thaliana OX=3702 GN=SULTR3;4 PE=2 SV=1	Sulfate transporter 3 OS=Salvia splendens OX=180675 GN=SULTR3 PE=3 SV=1	P	Inorganic ion transport and metabolism	sulfate transporter 3 [Salvia splendens]
EVM0045160.1	Molecular Function: GTP binding (GO:0005525);;	K06944|1.6e-219|mcha:111020960|K06944 uncharacterized protein | (RefSeq) developmentally-regulated G-protein 2 isoform X1	[T]	Signal transduction mechanisms	C-terminal region of MMR_HSR1 domain	Developmentally-regulated G-protein 1 OS=Arabidopsis thaliana OX=3702 GN=DRG1 PE=1 SV=1	developmentally-regulated G-protein 2 OS=Cucumis melo OX=3656 GN=LOC103501993 PE=4 SV=1	S	Function unknown	developmentally-regulated G-protein 2 isoform X1 [Momordica charantia]
EVM0037548.1	Molecular Function: RNA binding (GO:0003723);; Molecular Function: ribonuclease III activity (GO:0004525);; Molecular Function: ATP binding (GO:0005524);; Biological Process: RNA processing (GO:0006396);;	K11592|0.0e+00|sind:105162381|K11592 endoribonuclease Dicer [EC:3.1.26.-] | (RefSeq) dicer-like protein 4 isoform X3	[A]	RNA processing and modification	Ribonuclease III domain	Dicer-like protein 4 OS=Arabidopsis thaliana OX=3702 GN=DCL4 PE=1 SV=2	Dicer-like protein 4a OS=Salvia miltiorrhiza OX=226208 GN=DCL4a PE=2 SV=1	A	RNA processing and modification	Dicer-like protein 4a [Salvia miltiorrhiza]
EVM0022730.1	Cellular Component: PcG protein complex (GO:0031519);;	K11430|0.0e+00|mdm:103401443|K11430 [histone H3]-lysine27 N-trimethyltransferase EZH2 [EC:2.1.1.356] | (RefSeq) histone-lysine N-methyltransferase CLF-like isoform X1	[K]	Transcription	SET domain	Histone-lysine N-methyltransferase CLF OS=Arabidopsis thaliana OX=3702 GN=CLF PE=1 SV=2	Uncharacterized protein OS=Salvia splendens OX=180675 GN=Saspl_040492 PE=4 SV=1	K	Transcription	hypothetical protein Saspl_040492 [Salvia splendens]
EVM0004359.1	Molecular Function: DNA binding (GO:0003677);; Molecular Function: nuclease activity (GO:0004518);; Cellular Component: nucleus (GO:0005634);; Biological Process: DNA repair (GO:0006281);; Cellular Component: Holliday junction resolvase complex (GO:0048476);;	K10882|4.1e-224|sind:105179033|K10882 crossover junction endonuclease EME1 [EC:3.1.22.-] | (RefSeq) crossover junction endonuclease EME1B-like isoform X1	--	--	ERCC4 domain	Crossover junction endonuclease EME1B OS=Arabidopsis thaliana OX=3702 GN=EME1B PE=1 SV=1	ERCC4 domain-containing protein OS=Handroanthus impetiginosus OX=429701 GN=CDL12_20176 PE=3 SV=1	S	Function unknown	crossover junction endonuclease EME1B-like isoform X1 [Sesamum indicum]
EVM0033222.1	--	K02116|4.2e-155|sind:105178437|K02116 ATP synthase protein I | (RefSeq) uncharacterized protein LOC105178437	--	--	--	Protein CONSERVED ONLY IN THE GREEN LINEAGE 160, chloroplastic OS=Arabidopsis thaliana OX=3702 GN=CGL160 PE=1 SV=1	ATP synthase protein I OS=Salvia splendens OX=180675 GN=atpI PE=4 SV=1	S	Function unknown	ATP synthase protein I [Salvia splendens]
EVM0008989.1	Cellular Component: nucleus (GO:0005634);; Biological Process: protein import into nucleus (GO:0006606);; Molecular Function: Ran GTPase binding (GO:0008536);;	K14293|0.0e+00|sind:105160325|K14293 importin subunit beta-1 | (RefSeq) importin subunit beta-1	[YU]	--	HEAT repeat	Importin subunit beta-1 OS=Arabidopsis thaliana OX=3702 GN=KPNB1 PE=1 SV=1	Importin subunit beta-1 OS=Salvia splendens OX=180675 GN=KPNB1 PE=4 SV=1	U	Intracellular trafficking, secretion, and vesicular transport	importin subunit beta-1 [Salvia splendens]
EVM0035299.1	Biological Process: nuclear-transcribed mRNA catabolic process, nonsense-mediated decay (GO:0000184);; Biological Process: telomere maintenance (GO:0000723);; Biological Process: nuclear-transcribed mRNA catabolic process (GO:0000956);; Molecular Function: molecular_function (GO:0003674);; Molecular Function: nucleic acid binding (GO:0003676);; Molecular Function: DNA binding (GO:0003677);; Molec…	K14409|1.0e-58|ppp:112284926|K14409 protein SMG7 | (RefSeq) protein SMG7-like	[A]	RNA processing and modification	Est1 DNA/RNA binding domain	Protein SMG7L OS=Arabidopsis thaliana OX=3702 GN=SMG7L PE=2 SV=1	Uncharacterized protein OS=Salvia splendens OX=180675 GN=Saspl_033336 PE=4 SV=1	A	RNA processing and modification	hypothetical protein Saspl_033336 [Salvia splendens]
EVM0044459.1	Molecular Function: structural constituent of ribosome (GO:0003735);; Cellular Component: ribosome (GO:0005840);; Biological Process: translation (GO:0006412);;	K02991|1.0e-126|cann:107850245|K02991 small subunit ribosomal protein S6e | (RefSeq) 40S ribosomal protein S6	[J]	Translation, ribosomal structure and biogenesis	Ribosomal protein S6e	40S ribosomal protein S6 OS=Asparagus officinalis OX=4686 GN=rps6 PE=2 SV=1	40S ribosomal protein S6 OS=Salvia splendens OX=180675 GN=RP-S6e PE=3 SV=1	J	Translation, ribosomal structure and biogenesis	small subunit ribosomal protein S6e [Salvia splendens]
EVM0040309.1	Molecular Function: protein serine/threonine kinase activity (GO:0004674);; Molecular Function: ATP binding (GO:0005524);;	K13430|1.6e-67|ini:109175864|K13430 serine/threonine-protein kinase PBS1 [EC:2.7.11.1] | (RefSeq) serine/threonine-protein kinase PBS1	[T]	Signal transduction mechanisms	Protein kinase domain	Cold-responsive protein kinase 1 OS=Arabidopsis thaliana OX=3702 GN=CRPK1 PE=1 SV=1	Protein kinase domain-containing protein OS=Salvia splendens OX=180675 GN=Saspl_034648 PE=3 SV=1	T	Signal transduction mechanisms	hypothetical protein Saspl_034648 [Salvia splendens]
EVM0013758.1	--	--	--	--	--	--	Uncharacterized protein OS=Salvia splendens OX=180675 GN=Saspl_021688 PE=4 SV=1	--	--	hypothetical protein Saspl_021688 [Salvia splendens]
EVM0029970.1	Biological Process: isopentenyl diphosphate biosynthetic process, methylerythritol 4-phosphate pathway (GO:0019288);; Molecular Function: metal ion binding (GO:0046872);; Biological Process: dimethylallyl diphosphate biosynthetic process (GO:0050992);; Molecular Function: 4-hydroxy-3-methylbut-2-en-1-yl diphosphate reductase activity (GO:0051745);;	K03527|3.2e-214|sind:105169604|K03527 4-hydroxy-3-methylbut-2-en-1-yl diphosphate reductase [EC:1.17.7.4] | (RefSeq) 4-hydroxy-3-methylbut-2-enyl diphosphate reductase, chloroplastic	--	--	LytB protein	4-hydroxy-3-methylbut-2-enyl diphosphate reductase, chloroplastic OS=Oryza sativa subsp. japonica OX=39947 GN=ISPH PE=2 SV=1	4-hydroxy-3-methylbut-2-enyl diphosphate reductase 2 OS=Salvia miltiorrhiza OX=226208 GN=HDR2 PE=3 SV=1	--	--	4-hydroxy-3-methylbut-2-enyl diphosphate reductase 2 [Salvia miltiorrhiza]
EVM0029944.1	Cellular Component: integral component of membrane (GO:0016021);;	K21435|8.2e-61|var:108322980|K21435 ankyrin repeat domain-containing protein 6 | (RefSeq) ankyrin repeat-containing protein At3g12360-like	[R]	General function prediction only	Ankyrin repeats (3 copies)	Ankyrin repeat-containing protein At5g02620 OS=Arabidopsis thaliana OX=3702 GN=At5g02620 PE=1 SV=1	ANK_REP_REGION domain-containing protein OS=Salvia splendens OX=180675 GN=Saspl_007265 PE=4 SV=1	S	Function unknown	hypothetical protein Saspl_007265 [Salvia splendens]
EVM0023876.1	--	--	[TO]	--	--	OVARIAN TUMOR DOMAIN-containing deubiquitinating enzyme 9 OS=Arabidopsis thaliana OX=3702 GN=OTU9 PE=1 SV=1	OTU domain-containing protein OS=Salvia splendens OX=180675 GN=Saspl_040561 PE=4 SV=1	--	--	hypothetical protein Saspl_040561 [Salvia splendens]
EVM0037611.1	Cellular Component: exocyst (GO:0000145);; Biological Process: exocytosis (GO:0006887);; Biological Process: protein transport (GO:0015031);;	K07195|5.4e-223|sind:105176231|K07195 exocyst complex component 7 | (RefSeq) exocyst complex component EXO70B1	[U]	Intracellular trafficking, secretion, and vesicular transport	Exo70 exocyst complex subunit	Exocyst complex component EXO70B1 OS=Arabidopsis thaliana OX=3702 GN=EXO70B1 PE=1 SV=1	Exocyst subunit Exo70 family protein OS=Salvia splendens OX=180675 GN=Saspl_015909 PE=3 SV=1	U	Intracellular trafficking, secretion, and vesicular transport	hypothetical protein Saspl_015909 [Salvia splendens]
EVM0026837.1	Biological Process: oxidation-reduction process (GO:0055114);;	K10878|5.1e-09|zju:107432915|K10878 meiotic recombination protein SPO11 | (RefSeq) DNA topoisomerase 6 subunit A-like	[S]	Function unknown	AhpC/TSA antioxidant enzyme	Peroxiredoxin-like 2A OS=Homo sapiens OX=9606 GN=PRXL2A PE=1 SV=3	Uncharacterized protein OS=Handroanthus impetiginosus OX=429701 GN=CDL12_04050 PE=4 SV=1	S	Function unknown	hypothetical protein CDL12_04050 [Handroanthus impetiginosus]
EVM0012059.1	--	--	--	--	--	--	Uncharacterized protein OS=Salvia splendens OX=180675 GN=Saspl_001484 PE=4 SV=1	--	--	hypothetical protein Saspl_001484 [Salvia splendens]
EVM0023909.1	Cellular Component: integral component of membrane (GO:0016021);;	--	--	--	Protein of unknown function (DUF616)	--	Uncharacterized protein OS=Salvia splendens OX=180675 GN=Saspl_033755 PE=4 SV=1	S	Function unknown	hypothetical protein Saspl_033755 [Salvia splendens]
EVM0035650.1	Molecular Function: DNA binding (GO:0003677);; Cellular Component: nucleus (GO:0005634);;	K22218|5.3e-08|apro:F751_2022|K22218 protein-tyrosine sulfotransferase [EC:2.8.2.20] | (RefSeq) Protein-tyrosine sulfotransferase	--	--	Myb-like DNA-binding domain	Transcription repressor KAN1 OS=Arabidopsis thaliana OX=3702 GN=KAN1 PE=1 SV=1	Transcription repressor KAN1 OS=Sesamum indicum OX=4182 GN=CL1 PE=2 SV=1	K	Transcription	transcription repressor KAN1 isoform X1 [Sesamum indicum]
EVM0010800.1	Biological Process: oligopeptide transport (GO:0006857);; Cellular Component: integral component of membrane (GO:0016021);; Molecular Function: transmembrane transporter activity (GO:0022857);;	K14638|4.5e-295|sind:105164216|K14638 solute carrier family 15 (peptide/histidine transporter), member 3/4 | (RefSeq) protein NRT1/ PTR FAMILY 8.1-like	[E]	Amino acid transport and metabolism	POT family	Protein NRT1/ PTR FAMILY 8.1 OS=Arabidopsis thaliana OX=3702 GN=NPF8.1 PE=1 SV=1	Solute carrier family 15 (Peptide/histidine transporter), member 3/4 OS=Salvia splendens OX=180675 GN=SLC15A3_4 PE=3 SV=1	E	Amino acid transport and metabolism	solute carrier family 15 (peptide/histidine transporter), member 3/4 [Salvia splendens]
EVM0009579.1	--	--	--	--	--	--	Uncharacterized protein OS=Salvia splendens OX=180675 GN=Saspl_034116 PE=4 SV=1	--	--	hypothetical protein Saspl_034116 [Salvia splendens]
EVM0040397.1	--	K14546|1.8e-94|sind:105180073|K14546 U3 small nucleolar RNA-associated protein 5 | (RefSeq) WD repeat-containing protein 43	[R]	General function prediction only	Dip2/Utp12 Family	--	Utp12 domain-containing protein OS=Salvia splendens OX=180675 GN=Saspl_005481 PE=4 SV=1	S	Function unknown	hypothetical protein Saspl_005481 [Salvia splendens]
EVM0039672.1	Molecular Function: protein kinase activity (GO:0004672);; Molecular Function: ATP binding (GO:0005524);;	K13414|5.9e-200|sind:105159501|K13414 mitogen-activated protein kinase kinase kinase 1 [EC:2.7.11.25] | (RefSeq) mitogen-activated protein kinase kinase kinase 1 isoform X1	[T]	Signal transduction mechanisms	Protein kinase domain	Mitogen-activated protein kinase kinase kinase 1 OS=Arabidopsis thaliana OX=3702 GN=MEKK1 PE=1 SV=2	Mitogen-activated protein kinase kinase kinase 1, plant OS=Salvia splendens OX=180675 GN=MEKK1P PE=4 SV=1	T	Signal transduction mechanisms	mitogen-activated protein kinase kinase kinase 1, plant [Salvia splendens]
EVM0043798.1	--	--	[S]	Function unknown	DTW domain	--	tRNA-uridine aminocarboxypropyltransferase OS=Salvia splendens OX=180675 GN=Saspl_027984 PE=4 SV=1	S	Function unknown	hypothetical protein Saspl_027984 [Salvia splendens]
EVM0042385.1	Biological Process: ribosomal small subunit assembly (GO:0000028);; Cellular Component: ubiquitin ligase complex (GO:0000151);; Biological Process: maturation of SSU-rRNA from tricistronic rRNA transcript (SSU-rRNA, 5.8S rRNA, LSU-rRNA) (GO:0000462);; Molecular Function: molecular_function (GO:0003674);; Molecular Function: nucleic acid binding (GO:0003676);; Molecular Function: RNA binding (GO:0…	K14558|0.0e+00|sind:105157538|K14558 periodic tryptophan protein 2 | (RefSeq) periodic tryptophan protein 2 homolog	[A]	RNA processing and modification	WD domain, G-beta repeat	Periodic tryptophan protein 2 OS=Arabidopsis thaliana OX=3702 GN=PWP2 PE=1 SV=1	Periodic tryptophan protein 2 OS=Salvia splendens OX=180675 GN=PWP2 PE=3 SV=1	A	RNA processing and modification	periodic tryptophan protein 2 [Salvia splendens]
EVM0014833.1	Molecular Function: ATPase activator activity (GO:0001671);; Molecular Function: molecular_function (GO:0003674);; Molecular Function: binding (GO:0005488);; Molecular Function: protein binding (GO:0005515);; Cellular Component: cellular_component (GO:0005575);; Cellular Component: intracellular (GO:0005622);; Cellular Component: obsolete cell (GO:0005623);; Cellular Component: nucleus (GO:000563…	K09527|0.0e+00|sind:105170911|K09527 DnaJ homolog subfamily C member 7 | (RefSeq) uncharacterized protein LOC105170911	[O]	Posttranslational modification, protein turnover, chaperones	Tetratricopeptide repeat	DnaJ homolog subfamily C member 7 OS=Mus musculus OX=10090 GN=Dnajc7 PE=1 SV=2	Uncharacterized protein OS=Salvia splendens OX=180675 GN=Saspl_009429 PE=4 SV=1	O	Posttranslational modification, protein turnover, chaperones	hypothetical protein Saspl_009429 [Salvia splendens]
EVM0017452.1	Cellular Component: integral component of membrane (GO:0016021);;	--	--	--	--	TPD1 protein homolog 1 OS=Arabidopsis thaliana OX=3702 GN=TDL1 PE=2 SV=1	Uncharacterized protein OS=Salvia splendens OX=180675 GN=Saspl_016693 PE=4 SV=1	S	Function unknown	hypothetical protein Saspl_016693 [Salvia splendens]
EVM0032797.1	Molecular Function: molecular_function (GO:0003674);; Molecular Function: nucleic acid binding (GO:0003676);; Molecular Function: RNA binding (GO:0003723);; Molecular Function: catalytic activity (GO:0003824);; Molecular Function: nuclease activity (GO:0004518);; Molecular Function: endonuclease activity (GO:0004519);; Molecular Function: binding (GO:0005488);; Molecular Function: protein binding…	--	--	--	PPR repeat family	Pentatricopeptide repeat-containing protein At4g17616 OS=Arabidopsis thaliana OX=3702 GN=At4g17616 PE=2 SV=1	Uncharacterized protein OS=Salvia splendens OX=180675 GN=Saspl_004210 PE=4 SV=1	S	Function unknown	hypothetical protein Saspl_004210 [Salvia splendens]
EVM0014440.1	Molecular Function: channel activity (GO:0015267);; Cellular Component: integral component of membrane (GO:0016021);;	K09866|8.4e-121|dcr:108204740|K09866 aquaporin-4 | (RefSeq) aquaporin-like	[G]	Carbohydrate transport and metabolism	Major intrinsic protein	Probable aquaporin PIP2-6 OS=Oryza sativa subsp. japonica OX=39947 GN=PIP2-6 PE=2 SV=2	Uncharacterized protein OS=Salvia splendens OX=180675 GN=Saspl_038676 PE=3 SV=1	P	Inorganic ion transport and metabolism	hypothetical protein Saspl_038676 [Salvia splendens]
EVM0044616.1	Molecular Function: RNA polymerase II transcription regulatory region sequence-specific DNA binding (GO:0000977);; Molecular Function: DNA-binding transcription factor activity (GO:0003700);; Cellular Component: nucleus (GO:0005634);; Biological Process: positive regulation of transcription by RNA polymerase II (GO:0045944);; Molecular Function: protein dimerization activity (GO:0046983);;	K09264|8.0e-96|sind:105159317|K09264 MADS-box transcription factor, plant | (RefSeq) floral homeotic protein DEFICIENS	[K]	Transcription	SRF-type transcription factor (DNA-binding and dimerisation domain)	Floral homeotic protein DEFICIENS OS=Antirrhinum majus OX=4151 GN=DEFA PE=1 SV=1	MADS box transcription factor OS=Salvia miltiorrhiza OX=226208 PE=2 SV=1	K	Transcription	MADS box transcription factor [Salvia miltiorrhiza]
EVM0038499.1	Biological Process: regulation of systemic acquired resistance (GO:0010112);;	--	--	--	--	--	Uncharacterized protein OS=Salvia splendens OX=180675 GN=Saspl_023149 PE=4 SV=1	--	--	hypothetical protein Saspl_023149 [Salvia splendens]
EVM0016854.1	Biological Process: response to reactive oxygen species (GO:0000302);; Biological Process: response to acid chemical (GO:0001101);; Cellular Component: cellular_component (GO:0005575);; Cellular Component: intracellular (GO:0005622);; Cellular Component: obsolete cell (GO:0005623);; Cellular Component: nucleus (GO:0005634);; Cellular Component: cytoplasm (GO:0005737);; Cellular Component: plasma …	--	--	--	PAP_fibrillin	Plastid-lipid-associated protein 6, chloroplastic OS=Arabidopsis thaliana OX=3702 GN=PAP6 PE=1 SV=1	PAP_fibrillin domain-containing protein OS=Salvia splendens OX=180675 GN=Saspl_002453 PE=4 SV=1	S	Function unknown	hypothetical protein Saspl_002453 [Salvia splendens]
EVM0030510.1	Molecular Function: translation initiation factor activity (GO:0003743);; Molecular Function: GTPase activity (GO:0003924);; Molecular Function: GTP binding (GO:0005525);;	K03242|7.2e-259|sind:105171536|K03242 translation initiation factor 2 subunit 3 | (RefSeq) eukaryotic translation initiation factor 2 subunit gamma-like	[J]	Translation, ribosomal structure and biogenesis	Initiation factor eIF2 gamma, C terminal	Eukaryotic translation initiation factor 2 subunit 3 OS=Homo sapiens OX=9606 GN=EIF2S3 PE=1 SV=3	Protein-synthesizing GTPase OS=Salvia splendens OX=180675 GN=EIF2S3 PE=4 SV=1	J	Translation, ribosomal structure and biogenesis	translation initiation factor 2 subunit 3 [Salvia splendens]
EVM0017635.1	Molecular Function: UDP-glycosyltransferase activity (GO:0008194);;	K22706|7.9e-88|pmum:103319663|K22706 (R)-mandelonitrile beta-glucosyltransferase [EC:2.4.1.354] | (RefSeq) 7-deoxyloganetin glucosyltransferase-like	[GC]	--	UDP-glucoronosyl and UDP-glucosyl transferase	UDP-glycosyltransferase 85A8 OS=Stevia rebaudiana OX=55670 GN=UGT85A8 PE=2 SV=1	Glycosyltransferase OS=Salvia splendens OX=180675 GN=Saspl_030009 PE=3 SV=1	--	--	hypothetical protein Saspl_030009 [Salvia splendens]
EVM0018671.1	Biological Process: lipid transport (GO:0006869);; Molecular Function: lipid binding (GO:0008289);;	--	--	--	Protease inhibitor/seed storage/LTP family	Non-specific lipid-transfer protein Lac s 1 OS=Lactuca sativa OX=4236 GN=LSAT_1X82001 PE=1 SV=1	Non-specific lipid-transfer protein OS=Salvia splendens OX=180675 GN=Saspl_047207 PE=3 SV=1	G	Carbohydrate transport and metabolism	hypothetical protein Saspl_047207 [Salvia splendens]
EVM0036488.1	Biological Process: response to acid chemical (GO:0001101);; Molecular Function: molecular_function (GO:0003674);; Molecular Function: binding (GO:0005488);; Molecular Function: protein binding (GO:0005515);; Cellular Component: cellular_component (GO:0005575);; Cellular Component: intracellular (GO:0005622);; Cellular Component: obsolete cell (GO:0005623);; Cellular Component: nucleus (GO:000563…	K14496|6.9e-91|sind:105164677|K14496 abscisic acid receptor PYR/PYL family | (RefSeq) abscisic acid receptor PYL2	--	--	Polyketide cyclase / dehydrase and lipid transport	Abscisic acid receptor PYL2 OS=Arabidopsis thaliana OX=3702 GN=PYL2 PE=1 SV=1	Abscisic acid receptor PYR/PYL family OS=Salvia splendens OX=180675 GN=PYL PE=3 SV=1	S	Function unknown	abscisic acid receptor PYR/PYL family [Salvia splendens]
EVM0021273.1	Cellular Component: integral component of membrane (GO:0016021);;	--	--	--	--	--	Uncharacterized protein OS=Salvia splendens OX=180675 GN=Saspl_028904 PE=4 SV=1	--	--	hypothetical protein Saspl_028904 [Salvia splendens]
EVM0019931.1	--	K15095|1.4e-114|sind:105174340|K15095 (+)-neomenthol dehydrogenase [EC:1.1.1.208] | (RefSeq) uncharacterized protein LOC105174340	[Q]	Secondary metabolites biosynthesis, transport and catabolism	short chain dehydrogenase	(+)-neomenthol dehydrogenase OS=Arabidopsis thaliana OX=3702 GN=SDR1 PE=1 SV=1	Uncharacterized protein OS=Salvia splendens OX=180675 GN=Saspl_034137 PE=3 SV=1	Q	Secondary metabolites biosynthesis, transport and catabolism	hypothetical protein Saspl_034137 [Salvia splendens]
EVM0029815.1	Cellular Component: Ndc80 complex (GO:0031262);; Biological Process: attachment of mitotic spindle microtubules to kinetochore (GO:0051315);;	K11547|1.1e-221|sind:105169166|K11547 kinetochore protein NDC80 | (RefSeq) kinetochore protein NDC80 homolog	[D]	Cell cycle control, cell division, chromosome partitioning	HEC/Ndc80p family	Kinetochore protein NDC80 homolog OS=Arabidopsis thaliana OX=3702 GN=NDC80 PE=1 SV=1	Kinetochore protein NDC80 OS=Salvia splendens OX=180675 GN=NDC80 PE=3 SV=1	D	Cell cycle control, cell division, chromosome partitioning	kinetochore protein NDC80 [Salvia splendens]
EVM0024015.1	Biological Process: response to stress (GO:0006950);; Biological Process: response to osmotic stress (GO:0006970);; Biological Process: biological_process (GO:0008150);; Biological Process: response to abiotic stimulus (GO:0009628);; Biological Process: response to salt stress (GO:0009651);; Biological Process: response to stimulus (GO:0050896);;	--	[K]	Transcription	NAC domain	Nascent polypeptide-associated complex subunit beta OS=Arabidopsis thaliana OX=3702 GN=At1g73230 PE=2 SV=1	Nascent polypeptide-associated complex subunit beta OS=Salvia splendens OX=180675 GN=EGD1 PE=3 SV=1	K	Transcription	nascent polypeptide-associated complex subunit beta [Salvia splendens]
EVM0002347.1	Molecular Function: DNA binding (GO:0003677);; Cellular Component: nucleus (GO:0005634);; Molecular Function: protein dimerization activity (GO:0046983);;	K12412|4.8e-23|dcr:108217293|K12412 pheromone receptor transcription factor | (RefSeq) agamous-like MADS-box protein AGL62	[K]	Transcription	SRF-type transcription factor (DNA-binding and dimerisation domain)	Agamous-like MADS-box protein AGL62 OS=Arabidopsis thaliana OX=3702 GN=AGL62 PE=1 SV=1	MADS-box domain-containing protein OS=Salvia splendens OX=180675 GN=Saspl_028095 PE=4 SV=1	K	Transcription	agamous-like MADS-box protein AGL23 [Sesamum indicum]
EVM0012146.1	Molecular Function: nucleic acid binding (GO:0003676);; Molecular Function: exonuclease activity (GO:0004527);;	K14570|4.5e-195|sind:105177591|K14570 RNA exonuclease 1 [EC:3.1.-.-] | (RefSeq) small RNA degrading nuclease 1	[L]	Replication, recombination and repair	Exonuclease	Small RNA degrading nuclease 3 OS=Arabidopsis thaliana OX=3702 GN=SDN3 PE=1 SV=1	RNA exonuclease 1 OS=Salvia splendens OX=180675 GN=REX1 PE=4 SV=1	L	Replication, recombination and repair	RNA exonuclease 1 [Salvia splendens]
EVM0024790.1	--	K22684|5.6e-134|sind:105169233|K22684 metacaspase-1 [EC:3.4.22.-] | (RefSeq) metacaspase-3 isoform X1	[DO]	--	Caspase domain	Metacaspase-3 OS=Arabidopsis thaliana OX=3702 GN=AMC3 PE=2 SV=1	Nucleolar protein 4 OS=Salvia splendens OX=180675 GN=NOP4 PE=4 SV=1	--	--	nucleolar protein 4 [Salvia splendens]
EVM0011160.1	Molecular Function: metal ion binding (GO:0046872);;	K18753|2.4e-06|rcu:8265027|K18753 butyrate response factor | (RefSeq) zinc finger CCCH domain-containing protein 14 isoform X2	[R]	General function prediction only	Zinc finger C-x8-C-x5-C-x3-H type (and similar)	Zinc finger CCCH domain-containing protein 12 OS=Arabidopsis thaliana OX=3702 GN=At1g32360 PE=2 SV=1	Uncharacterized protein OS=Salvia splendens OX=180675 GN=Saspl_001546 PE=4 SV=1	S	Function unknown	hypothetical protein Saspl_001546 [Salvia splendens]
EVM0030980.1	Molecular Function: RNA binding (GO:0003723);;	K12898|2.2e-69|oeu:111369179|K12898 heterogeneous nuclear ribonucleoprotein F/H | (RefSeq) G-rich sequence factor 1-like	[AR]	--	RNA recognition motif. (a.k.a. RRM, RBD, or RNP domain)	Heterogeneous nuclear ribonucleoprotein H2 OS=Mus musculus OX=10090 GN=Hnrnph2 PE=1 SV=1	Heterogeneous nuclear ribonucleoprotein F/H OS=Salvia splendens OX=180675 GN=HNRNPF_H PE=4 SV=1	A	RNA processing and modification	heterogeneous nuclear ribonucleoprotein F/H [Salvia splendens]
EVM0032560.1	--	--	--	--	Filament-like plant protein, long coiled-coil	Filament-like plant protein 7 OS=Arabidopsis thaliana OX=3702 GN=FPP7 PE=3 SV=2	Uncharacterized protein OS=Salvia splendens OX=180675 GN=Saspl_020825 PE=3 SV=1	S	Function unknown	hypothetical protein Saspl_020825 [Salvia splendens]
EVM0000667.1	Molecular Function: metallopeptidase activity (GO:0008237);; Molecular Function: zinc ion binding (GO:0008270);;	K01254|2.1e-239|sind:105166641|K01254 leukotriene-A4 hydrolase [EC:3.3.2.6] | (RefSeq) leukotriene A-4 hydrolase homolog	[IOVE]	--	Peptidase family M1 domain	Leucine aminopeptidase OS=Oryza sativa subsp. japonica OX=39947 GN=LKHA4 PE=2 SV=1	Leukotriene-A4 hydrolase OS=Salvia splendens OX=180675 GN=LTA4H PE=3 SV=1	--	--	leukotriene-A4 hydrolase [Salvia splendens]
EVM0045903.1	--	K00815|4.4e-35|jcu:105637437|K00815 tyrosine aminotransferase [EC:2.6.1.5] | (RefSeq) probable aminotransferase TAT2	--	--	--	--	Uncharacterized protein OS=Handroanthus impetiginosus OX=429701 GN=CDL12_09309 PE=4 SV=1	--	--	hypothetical protein CDL12_09309 [Handroanthus impetiginosus]
EVM0016505.1	--	--	--	--	Auxin canalisation	VAN3-binding protein OS=Arabidopsis thaliana OX=3702 GN=VAB PE=1 SV=1	Uncharacterized protein OS=Handroanthus impetiginosus OX=429701 GN=CDL12_24022 PE=4 SV=1	S	Function unknown	VAN3-binding protein-like isoform X1 [Sesamum indicum]
EVM0003216.1	Cellular Component: cellular_component (GO:0005575);; Cellular Component: intracellular (GO:0005622);; Cellular Component: obsolete cell (GO:0005623);; Cellular Component: cytoplasm (GO:0005737);; Cellular Component: vacuole (GO:0005773);; Cellular Component: vacuolar membrane (GO:0005774);; Cellular Component: peroxisome (GO:0005777);; Cellular Component: membrane (GO:0016020);; Cellular Compone…	K13237|1.0e-141|sind:105168104|K13237 2,4-dienoyl-CoA reductase [(3E)-enoyl-CoA-producing], peroxisomal [EC:1.3.1.124] | (RefSeq) peroxisomal 2,4-dienoyl-CoA reductase-like	[R]	General function prediction only	Enoyl-(Acyl carrier protein) reductase	Peroxisomal 2,4-dienoyl-CoA reductase OS=Arabidopsis thaliana OX=3702 GN=At3g12800 PE=2 SV=1	Peroxisomal 2,4-dienoyl-CoA reductase OS=Salvia splendens OX=180675 GN=DECR2 PE=4 SV=1	Q	Secondary metabolites biosynthesis, transport and catabolism	peroxisomal 2,4-dienoyl-CoA reductase [Salvia splendens]
EVM0022231.1	Cellular Component: membrane (GO:0016020);;	K13412|3.2e-56|mng:MNEG_7244|K13412 calcium-dependent protein kinase [EC:2.7.11.1] | (RefSeq) hypothetical protein	[C]	Energy production and conversion	SPFH domain / Band 7 family	Stomatin-like protein 2, mitochondrial OS=Homo sapiens OX=9606 GN=STOML2 PE=1 SV=1	PHB domain-containing protein OS=Salvia splendens OX=180675 GN=Saspl_027457 PE=3 SV=1	C	Energy production and conversion	hypothetical protein Saspl_027457 [Salvia splendens]
EVM0026962.1	Molecular Function: hydrolase activity, hydrolyzing O-glycosyl compounds (GO:0004553);; Biological Process: carbohydrate metabolic process (GO:0005975);; Cellular Component: integral component of membrane (GO:0016021);;	K01193|2.5e-280|sind:105174039|K01193 beta-fructofuranosidase [EC:3.2.1.26] | (RefSeq) beta-fructofuranosidase, insoluble isoenzyme 1 isoform X1	[G]	Carbohydrate transport and metabolism	Glycosyl hydrolases family 32 N-terminal domain	Beta-fructofuranosidase, insoluble isoenzyme 1 OS=Daucus carota OX=4039 GN=INV1 PE=1 SV=1	Uncharacterized protein OS=Erythranthe guttata OX=4155 GN=MIMGU_mgv1a003306mg PE=3 SV=1	G	Carbohydrate transport and metabolism	beta-fructofuranosidase, insoluble isoenzyme 1 isoform X1 [Sesamum indicum]
EVM0012413.1	Molecular Function: molecular_function (GO:0003674);; Molecular Function: GTPase activator activity (GO:0005096);; Molecular Function: binding (GO:0005488);; Molecular Function: protein binding (GO:0005515);; Cellular Component: cellular_component (GO:0005575);; Cellular Component: intracellular (GO:0005622);; Cellular Component: obsolete cell (GO:0005623);; Cellular Component: cytoplasm (GO:0005…	K20168|1.3e-25|peq:110038473|K20168 TBC1 domain family member 15 | (RefSeq) TBC1 domain family member 15-like	[T]	Signal transduction mechanisms	Rab-GTPase-TBC domain	Rab GTPase-activating protein 22 OS=Arabidopsis thaliana OX=3702 GN=RABGAP22 PE=1 SV=1	Rab-GAP TBC domain-containing protein OS=Salvia splendens OX=180675 GN=Saspl_024648 PE=4 SV=1	T	Signal transduction mechanisms	hypothetical protein Saspl_024648 [Salvia splendens]
EVM0039119.1	Molecular Function: O-acyltransferase activity (GO:0008374);; Cellular Component: integral component of membrane (GO:0016021);;	--	--	--	Membrane bound O-acyl transferase family	Long-chain-alcohol O-fatty-acyltransferase OS=Simmondsia chinensis OX=3999 PE=1 SV=1	MBOAT_2 domain-containing protein OS=Salvia splendens OX=180675 GN=Saspl_007528 PE=3 SV=1	S	Function unknown	hypothetical protein Saspl_007528 [Salvia splendens]
EVM0008593.1	--	--	--	--	--	--	Uncharacterized protein OS=Salvia splendens OX=180675 GN=Saspl_017690 PE=4 SV=1	--	--	hypothetical protein Saspl_017690 [Salvia splendens]
EVM0033691.1	Cellular Component: integral component of membrane (GO:0016021);; Molecular Function: transmembrane transporter activity (GO:0022857);;	K23677|4.5e-71|gra:105802280|K23677 MFS transporter, Spinster family, sphingosine-1-phosphate transporter | (RefSeq) uncharacterized LOC105802280	[G]	Carbohydrate transport and metabolism	Major Facilitator Superfamily	--	MFS domain-containing protein OS=Salvia splendens OX=180675 GN=Saspl_009822 PE=3 SV=1	G	Carbohydrate transport and metabolism	hypothetical protein Saspl_009822 [Salvia splendens]
EVM0043529.1	Molecular Function: calcium ion binding (GO:0005509);; Cellular Component: photosystem II oxygen evolving complex (GO:0009654);; Biological Process: photosynthesis (GO:0015979);; Cellular Component: extrinsic component of membrane (GO:0019898);;	K02717|1.3e-35|jcu:105634660|K02717 photosystem II oxygen-evolving enhancer protein 2 | (RefSeq) psbP-like protein 1, chloroplastic	--	--	PsbP	Photosynthetic NDH subunit of lumenal location 1, chloroplastic OS=Arabidopsis thaliana OX=3702 GN=PNSL1 PE=1 SV=2	23 kDa subunit of oxygen evolving system of photosystem II OS=Salvia splendens OX=180675 GN=Saspl_042209 PE=3 SV=1	S	Function unknown	hypothetical protein Saspl_042209 [Salvia splendens]
EVM0020380.1	Molecular Function: UDP-glycosyltransferase activity (GO:0008194);;	K13691|2.1e-56|nto:104116321|K13691 pathogen-inducible salicylic acid glucosyltransferase [EC:2.4.1.-] | (RefSeq) UDP-glycosyltransferase 74G1-like	[GC]	--	UDP-glucoronosyl and UDP-glucosyl transferase	UDP-glycosyltransferase 87A2 OS=Arabidopsis thaliana OX=3702 GN=UGT87A2 PE=1 SV=1	Glycosyltransferase OS=Salvia splendens OX=180675 GN=Saspl_040796 PE=3 SV=1	--	--	hypothetical protein Saspl_040796 [Salvia splendens]
EVM0036471.1	Molecular Function: ubiquitin-protein transferase activity (GO:0004842);; Biological Process: negative regulation of organ growth (GO:0046621);;	K19045|2.8e-79|sind:105179259|K19045 E3 ubiquitin-protein ligase BIG BROTHER and related proteins [EC:2.3.2.27] | (RefSeq) E3 ubiquitin-protein ligase RLIM-like isoform X1	[O]	Posttranslational modification, protein turnover, chaperones	Ring finger domain	E3 ubiquitin-protein ligase BIG BROTHER OS=Arabidopsis thaliana OX=3702 GN=BB PE=1 SV=1	RING-type domain-containing protein OS=Salvia splendens OX=180675 GN=Saspl_004858 PE=4 SV=1	O	Posttranslational modification, protein turnover, chaperones	hypothetical protein Saspl_004858 [Salvia splendens]
EVM0011100.1	Molecular Function: zinc ion binding (GO:0008270);;	K22733|5.2e-154|cit:102612526|K22733 magnesium transporter | (RefSeq) uncharacterized protein LOC102612526	[R]	General function prediction only	PPR repeat	Pentatricopeptide repeat-containing protein At3g26782, mitochondrial OS=Arabidopsis thaliana OX=3702 GN=PCMP-H34 PE=2 SV=1	DYW_deaminase domain-containing protein OS=Salvia splendens OX=180675 GN=Saspl_029606 PE=3 SV=1	G	Carbohydrate transport and metabolism	hypothetical protein Saspl_029606 [Salvia splendens]
EVM0023087.1	Cellular Component: integral component of membrane (GO:0016021);;	--	[S]	Function unknown	Protein of unknown function (DUF1279)	--	DUF1279 domain-containing protein OS=Salvia splendens OX=180675 GN=Saspl_038696 PE=4 SV=1	S	Function unknown	hypothetical protein Saspl_038696 [Salvia splendens]
EVM0033899.1	--	K07478|1.2e-16|mdm:103449283|K07478 putative ATPase | (RefSeq) LOW QUALITY PROTEIN: ATPase WRNIP1	--	--	Myb/SANT-like DNA-binding domain	--	Myb_DNA-bind_3 domain-containing protein OS=Salvia splendens OX=180675 GN=Saspl_042891 PE=4 SV=1	S	Function unknown	hypothetical protein Saspl_042891 [Salvia splendens]
EVM0037940.1	Molecular Function: acetyl-CoA carboxylase activity (GO:0003989);; Molecular Function: biotin carboxylase activity (GO:0004075);; Molecular Function: ATP binding (GO:0005524);; Biological Process: fatty acid biosynthetic process (GO:0006633);; Molecular Function: metal ion binding (GO:0046872);; Biological Process: malonyl-CoA biosynthetic process (GO:2001295);;	K01961|3.2e-287|sind:105156122|K01961 acetyl-CoA carboxylase, biotin carboxylase subunit [EC:6.4.1.2 6.3.4.14] | (RefSeq) biotin carboxylase 2, chloroplastic	[IE]	--	Carbamoyl-phosphate synthase L chain, ATP binding domain	Biotin carboxylase 1, chloroplastic OS=Populus trichocarpa OX=3694 GN=POPTRDRAFT_831870 PE=2 SV=1	Biotin carboxylase OS=Salvia miltiorrhiza OX=226208 PE=2 SV=1	--	--	Biotin Carboxylase [Salvia miltiorrhiza]
EVM0012657.1	Molecular Function: structural constituent of ribosome (GO:0003735);; Cellular Component: ribosome (GO:0005840);; Biological Process: translation (GO:0006412);;	K02991|7.1e-128|mcha:111004918|K02991 small subunit ribosomal protein S6e | (RefSeq) 40S ribosomal protein S6	[J]	Translation, ribosomal structure and biogenesis	Ribosomal protein S6e	40S ribosomal protein S6 OS=Asparagus officinalis OX=4686 GN=rps6 PE=2 SV=1	40S ribosomal protein S6 OS=Salvia splendens OX=180675 GN=RP-S6e PE=3 SV=1	J	Translation, ribosomal structure and biogenesis	small subunit ribosomal protein S6e [Salvia splendens]
EVM0038447.1	--	--	--	--	ATHILA ORF-1 family	--	Uncharacterized protein OS=Medicago truncatula OX=3880 GN=MtrunA17_Chr7g0233391 PE=4 SV=1	--	--	uncharacterized protein LOC110712575 [Chenopodium quinoa]
EVM0014675.1	Cellular Component: integral component of membrane (GO:0016021);;	--	--	--	Uncharacterized protein conserved in bacteria (DUF2062)	--	DUF2062 domain-containing protein OS=Handroanthus impetiginosus OX=429701 GN=CDL12_25431 PE=4 SV=1	S	Function unknown	hypothetical protein CDL12_25431 [Handroanthus impetiginosus]
EVM0017399.1	Molecular Function: ligase activity (GO:0016874);;	K08332|5.3e-14|atr:18447577|K08332 vacuolar protein 8 | (RefSeq) U-box domain-containing protein 3	[S]	Function unknown	Armadillo/beta-catenin-like repeat	U-box domain-containing protein 11 OS=Arabidopsis thaliana OX=3702 GN=PUB11 PE=2 SV=2	Ubiquitin--protein ligase OS=Handroanthus impetiginosus OX=429701 GN=CDL12_14332 PE=4 SV=1	S	Function unknown	uncharacterized protein LOC105167862 [Sesamum indicum]
EVM0045808.1	Cellular Component: plasma membrane (GO:0005886);; Cellular Component: integral component of membrane (GO:0016021);;	--	--	--	Domain of unknown function (DUF588)	CASP-like protein 5C1 OS=Oryza sativa subsp. japonica OX=39947 GN=Os03g0767900 PE=2 SV=1	CASP-like protein OS=Salvia splendens OX=180675 GN=Saspl_006826 PE=3 SV=1	S	Function unknown	hypothetical protein Saspl_006826 [Salvia splendens]
EVM0030305.1	Molecular Function: molecular_function (GO:0003674);; Molecular Function: catalytic activity (GO:0003824);; Cellular Component: cellular_component (GO:0005575);; Cellular Component: intracellular (GO:0005622);; Cellular Component: obsolete cell (GO:0005623);; Cellular Component: cytoplasm (GO:0005737);; Cellular Component: Golgi apparatus (GO:0005794);; Biological Process: biological_process (GO:…	K23877|3.0e-33|smo:SELMODRAFT_80675|K23877 xyloglucan O-acetyltransferase | (RefSeq) hypothetical protein	--	--	GDSL/SGNH-like Acyl-Esterase family found in Pmr5 and Cas1p	Protein ESKIMO 1 OS=Arabidopsis thaliana OX=3702 GN=ESK1 PE=1 SV=1	PMR5N domain-containing protein OS=Salvia splendens OX=180675 GN=Saspl_044928 PE=3 SV=1	S	Function unknown	hypothetical protein Saspl_044928 [Salvia splendens]
EVM0006147.1	Molecular Function: DNA binding (GO:0003677);; Molecular Function: DNA-directed 5'-3' RNA polymerase activity (GO:0003899);; Biological Process: transcription, DNA-templated (GO:0006351);;	K03018|0.0e+00|sind:105164179|K03018 DNA-directed RNA polymerase III subunit RPC1 [EC:2.7.7.6] | (RefSeq) DNA-directed RNA polymerase III subunit 1 isoform X1	[K]	Transcription	RNA polymerase Rpb1, domain 5	DNA-directed RNA polymerase III subunit 1 OS=Arabidopsis thaliana OX=3702 GN=NRPC1 PE=2 SV=1	DNA-directed RNA polymerase subunit OS=Salvia splendens OX=180675 GN=RPC1 PE=3 SV=1	K	Transcription	DNA-directed RNA polymerase III subunit RPC1 [Salvia splendens]
EVM0025491.1	Molecular Function: antiporter activity (GO:0015297);; Cellular Component: integral component of membrane (GO:0016021);; Molecular Function: xenobiotic transmembrane transporter activity (GO:0042910);;	K03327|7.7e-34|sind:105178446|K03327 multidrug resistance protein, MATE family | (RefSeq) protein DETOXIFICATION 40	[R]	General function prediction only	MatE	Protein DETOXIFICATION 40 OS=Arabidopsis thaliana OX=3702 GN=DTX40 PE=1 SV=1	Protein DETOXIFICATION OS=Ensete ventricosum OX=4639 GN=B296_00042315 PE=3 SV=1	V	Defense mechanisms	hypothetical protein B296_00042315 [Ensete ventricosum]
EVM0035030.1	Molecular Function: protein binding (GO:0005515);;	K20241|3.0e-74|bvg:104892582|K20241 WD repeat-containing protein 44 | (RefSeq) hypothetical protein	[S]	Function unknown	WD domain, G-beta repeat	Uncharacterized WD repeat-containing protein C3H5.08c OS=Schizosaccharomyces pombe (strain 972 / ATCC 24843) OX=284812 GN=SPAC3H5.08c PE=1 SV=2	Uncharacterized protein OS=Salvia splendens OX=180675 GN=Saspl_006323 PE=4 SV=1	S	Function unknown	hypothetical protein Saspl_006323 [Salvia splendens]
EVM0042504.1	Molecular Function: methionine adenosyltransferase activity (GO:0004478);; Molecular Function: ATP binding (GO:0005524);; Biological Process: S-adenosylmethionine biosynthetic process (GO:0006556);; Biological Process: one-carbon metabolic process (GO:0006730);; Molecular Function: metal ion binding (GO:0046872);;	K00789|4.2e-220|rcu:8283996|K00789 S-adenosylmethionine synthetase [EC:2.5.1.6] | (RefSeq) S-adenosylmethionine synthase 3	[H]	Coenzyme transport and metabolism	S-adenosylmethionine synthetase, C-terminal domain	S-adenosylmethionine synthase 3 OS=Catharanthus roseus OX=4058 GN=SAMS3 PE=1 SV=1	S-adenosylmethionine synthase OS=Salvia splendens OX=180675 GN=metK PE=3 SV=1	H	Coenzyme transport and metabolism	S-adenosylmethionine synthetase [Salvia splendens]
EVM0020259.1	--	K07466|7.5e-55|nnu:104599465|K07466 replication factor A1 | (RefSeq) uncharacterized protein At4g28440	--	--	--	Uncharacterized protein At4g28440 OS=Arabidopsis thaliana OX=3702 GN=At4g28440 PE=1 SV=1	Uncharacterized protein OS=Coffea canephora OX=49390 GN=GSCOC_T00021282001 PE=4 SV=1	S	Function unknown	uncharacterized protein At4g28440-like [Sesamum indicum]
EVM0036058.1	--	--	--	--	--	Uncharacterized protein At5g41620 OS=Arabidopsis thaliana OX=3702 GN=At5g41620 PE=2 SV=2	Uncharacterized protein OS=Salvia splendens OX=180675 GN=Saspl_030108 PE=4 SV=1	--	--	hypothetical protein Saspl_030108 [Salvia splendens]
EVM0044295.1	--	K18643|1.4e-51|gra:105795008|K18643 katanin p80 WD40 repeat-containing subunit B1 | (RefSeq) uncharacterized LOC105795008	--	--	Protein of unknown function (DUF789)	--	Uncharacterized protein OS=Handroanthus impetiginosus OX=429701 GN=CDL12_14739 PE=4 SV=1	S	Function unknown	uncharacterized protein LOC105167354 [Sesamum indicum]
EVM0012953.1	Molecular Function: protein dimerization activity (GO:0046983);;	--	--	--	Helix-loop-helix DNA-binding domain	Transcription factor LRL2 OS=Arabidopsis thaliana OX=3702 GN=LRL2 PE=2 SV=2	Basic helix-loop-helix transcription factor OS=Salvia miltiorrhiza OX=226208 PE=2 SV=1	K	Transcription	basic helix-loop-helix transcription factor [Salvia miltiorrhiza]
EVM0018163.1	Biological Process: cellular amino acid metabolic process (GO:0006520);; Molecular Function: carboxy-lyase activity (GO:0016831);; Molecular Function: pyridoxal phosphate binding (GO:0030170);;	K01593|5.7e-225|sind:105175765|K01593 aromatic-L-amino-acid/L-tryptophan decarboxylase [EC:4.1.1.28 4.1.1.105] | (RefSeq) tyrosine/DOPA decarboxylase 1-like	[E]	Amino acid transport and metabolism	Pyridoxal-dependent decarboxylase conserved domain	Tyrosine/DOPA decarboxylase 2 OS=Papaver somniferum OX=3469 GN=TYDC2 PE=1 SV=1	Uncharacterized protein OS=Salvia splendens OX=180675 GN=Saspl_036876 PE=3 SV=1	E	Amino acid transport and metabolism	hypothetical protein Saspl_036876 [Salvia splendens]
EVM0032684.1	--	--	--	--	Domain of unknown function (DUF1338)	--	DUF1338 domain-containing protein OS=Erythranthe guttata OX=4155 GN=MIMGU_mgv1a008554mg PE=4 SV=1	S	Function unknown	uncharacterized protein LOC105168142 [Sesamum indicum]
EVM0023361.1	--	K14399|1.5e-11|csl:COCSUDRAFT_47181|K14399 polyribonucleotide 5'-hydroxyl-kinase [EC:2.7.1.78] | (RefSeq) Clp1-domain-containing protein	[I]	Lipid transport and metabolism	CRAL/TRIO domain	--	phosphatidylinositol/phosphatidylcholine transfer protein SFH4 OS=Nicotiana sylvestris OX=4096 GN=LOC104248594 PE=4 SV=1	I	Lipid transport and metabolism	uncharacterized protein LOC105171344 [Sesamum indicum]
EVM0003208.1	Molecular Function: GTPase activity (GO:0003924);; Molecular Function: GTP binding (GO:0005525);;	K07889|1.2e-80|cmos:111457198|K07889 Ras-related protein Rab-5C | (RefSeq) ras-related protein RABF2b	[U]	Intracellular trafficking, secretion, and vesicular transport	Ras family	Ras-related protein RABF2b OS=Arabidopsis thaliana OX=3702 GN=RABF2B PE=1 SV=1	GTPase Rab5/YPT51 OS=Handroanthus impetiginosus OX=429701 GN=CDL12_04574 PE=4 SV=1	U	Intracellular trafficking, secretion, and vesicular transport	GTPase Rab5/YPT51 [Handroanthus impetiginosus]
EVM0002091.1	Molecular Function: zinc ion binding (GO:0008270);; Cellular Component: integral component of membrane (GO:0016021);;	K10661|6.1e-06|boe:106344000|K10661 E3 ubiquitin-protein ligase MARCH6 [EC:2.3.2.27] | (RefSeq) probable E3 ubiquitin ligase SUD1	[A]	RNA processing and modification	RING-variant domain	--	RING-CH-type domain-containing protein OS=Salvia splendens OX=180675 GN=Saspl_035839 PE=4 SV=1	A	RNA processing and modification	hypothetical protein Saspl_035839 [Salvia splendens]
EVM0032617.1	Molecular Function: chloride peroxidase activity (GO:0016691);; Molecular Function: hydrolase activity (GO:0016787);;	--	--	--	Alpha/beta hydrolase family	--	Soluble epoxide hydrolase OS=Handroanthus impetiginosus OX=429701 GN=CDL12_03547 PE=4 SV=1	S	Function unknown	uncharacterized protein LOC105176160 [Sesamum indicum]
EVM0008642.1	--	K17583|2.1e-10|nau:109218352|K17583 nucleolar MIF4G domain-containing protein 1 | (RefSeq) nucleolar MIF4G domain-containing protein 1	--	--	--	--	Uncharacterized protein OS=Salvia splendens OX=180675 GN=Saspl_024525 PE=4 SV=1	S	Function unknown	hypothetical protein Saspl_024525 [Salvia splendens]
EVM0028835.1	Biological Process: biosynthetic process (GO:0009058);; Molecular Function: transferase activity, transferring acyl groups other than amino-acyl groups (GO:0016747);;	K00660|1.4e-87|mus:103972472|K00660 chalcone synthase [EC:2.3.1.74] | (RefSeq) chalcone synthase 2-like	--	--	Chalcone and stilbene synthases, N-terminal domain	Type III polyketide synthase A OS=Arabidopsis thaliana OX=3702 GN=PKSA PE=1 SV=1	Chalcone synthase OS=Salvia splendens OX=180675 GN=Saspl_005747 PE=3 SV=1	S	Function unknown	hypothetical protein Saspl_005747 [Salvia splendens]
EVM0046034.1	Cellular Component: integral component of plasma membrane (GO:0005887);; Molecular Function: sucrose transmembrane transporter activity (GO:0008515);;	K15378|2.6e-148|nta:107787595|K15378 solute carrier family 45, member 1/2/4 | (RefSeq) sucrose transport protein SUC4-like	[G]	Carbohydrate transport and metabolism	--	Sucrose transport protein SUC4 OS=Arabidopsis thaliana OX=3702 GN=SUC4 PE=1 SV=2	Solute carrier family 45, member 1/2/4 OS=Salvia splendens OX=180675 GN=SLC45A1_2_4 PE=3 SV=1	G	Carbohydrate transport and metabolism	solute carrier family 45, member 1/2/4 [Salvia splendens]
EVM0030596.1	--	--	--	--	--	--	Uncharacterized protein OS=Salvia splendens OX=180675 GN=Saspl_039665 PE=4 SV=1	--	--	hypothetical protein Saspl_039665 [Salvia splendens]
EVM0006401.1	--	--	--	--	--	--	Uncharacterized protein OS=Salvia splendens OX=180675 GN=Saspl_009958 PE=4 SV=1	S	Function unknown	hypothetical protein Saspl_009958 [Salvia splendens]
EVM0038096.1	--	--	--	--	NPH3 family	Coleoptile phototropism protein 1 OS=Oryza sativa subsp. japonica OX=39947 GN=CPT1 PE=2 SV=1	NPH3 domain-containing protein OS=Salvia splendens OX=180675 GN=Saspl_043875 PE=3 SV=1	S	Function unknown	hypothetical protein Saspl_043875 [Salvia splendens]
EVM0027362.1	Molecular Function: ATP binding (GO:0005524);; Molecular Function: transferase activity (GO:0016740);;	K13960|3.6e-129|sind:105173511|K13960 ubiquitin-conjugating enzyme E2 T [EC:2.3.2.23] | (RefSeq) uncharacterized protein LOC105173511	[O]	Posttranslational modification, protein turnover, chaperones	Ubiquitin-conjugating enzyme	Probable ubiquitin-conjugating enzyme E2 37 OS=Arabidopsis thaliana OX=3702 GN=UBC37 PE=2 SV=2	UBC core domain-containing protein OS=Salvia splendens OX=180675 GN=Saspl_051278 PE=4 SV=1	O	Posttranslational modification, protein turnover, chaperones	hypothetical protein Saspl_051278 [Salvia splendens]
EVM0004471.1	--	--	--	--	--	--	Uncharacterized protein OS=Salvia splendens OX=180675 GN=Saspl_002108 PE=4 SV=1	--	--	hypothetical protein Saspl_002108 [Salvia splendens]
EVM0011813.1	Molecular Function: pectinesterase activity (GO:0030599);; Biological Process: cell wall modification (GO:0042545);; Molecular Function: aspartyl esterase activity (GO:0045330);; Biological Process: pectin catabolic process (GO:0045490);;	K01051|4.9e-181|sind:105162040|K01051 pectinesterase [EC:3.1.1.11] | (RefSeq) probable pectinesterase 53	--	--	Pectinesterase	Probable pectinesterase 53 OS=Arabidopsis thaliana OX=3702 GN=PME53 PE=2 SV=1	Pectinesterase OS=Salvia splendens OX=180675 GN=Saspl_041255 PE=4 SV=1	G	Carbohydrate transport and metabolism	hypothetical protein Saspl_041255 [Salvia splendens]
EVM0019708.1	Molecular Function: DNA-binding transcription factor activity (GO:0003700);;	K09060|2.8e-07|mdm:103436860|K09060 plant G-box-binding factor | (RefSeq) transcription factor HBP-1a	--	--	bZIP transcription factor	Basic leucine zipper 43 OS=Arabidopsis thaliana OX=3702 GN=BZIP43 PE=1 SV=1	BZIP domain-containing protein OS=Coffea canephora OX=49390 GN=GSCOC_T00032465001 PE=4 SV=1	K	Transcription	unnamed protein product [Coffea canephora]
EVM0013088.1	Molecular Function: translation elongation factor activity (GO:0003746);; Molecular Function: GTPase activity (GO:0003924);; Molecular Function: GTP binding (GO:0005525);;	K03231|3.8e-257|thj:104815751|K03231 elongation factor 1-alpha | (RefSeq) elongation factor 1-alpha-like	[J]	Translation, ribosomal structure and biogenesis	Elongation factor Tu GTP binding domain	Elongation factor 1-alpha OS=Oryza sativa subsp. japonica OX=39947 GN=REFA1 PE=2 SV=2	Elongation factor 1-alpha OS=Salvia splendens OX=180675 GN=EEF1A PE=3 SV=1	J	Translation, ribosomal structure and biogenesis	elongation factor 1-alpha [Salvia splendens]
EVM0021289.1	Molecular Function: protein kinase activity (GO:0004672);; Molecular Function: ATP binding (GO:0005524);;	K17609|2.3e-68|cic:CICLE_v10010213mg|K17609 nucleoredoxin [EC:1.8.1.8] | (RefSeq) hypothetical protein	--	--	--	U-box domain-containing protein 34 OS=Arabidopsis thaliana OX=3702 GN=PUB34 PE=3 SV=1	Protein kinase domain-containing protein OS=Salvia splendens OX=180675 GN=Saspl_032896 PE=4 SV=1	T	Signal transduction mechanisms	hypothetical protein Saspl_032896 [Salvia splendens]
EVM0016686.1	--	--	--	--	--	--	Uncharacterized protein OS=Vitis vinifera OX=29760 GN=CK203_013410 PE=4 SV=1	--	--	glycine-rich cell wall structural protein-like [Sesamum indicum]
EVM0024262.1	Cellular Component: cellular_component (GO:0005575);; Cellular Component: intracellular (GO:0005622);; Cellular Component: obsolete cell (GO:0005623);; Cellular Component: cytoplasm (GO:0005737);; Cellular Component: chloroplast (GO:0009507);; Cellular Component: plastid envelope (GO:0009526);; Cellular Component: plastid outer membrane (GO:0009527);; Cellular Component: plastid (GO:0009536);; Ce…	--	--	--	--	--	Uncharacterized protein OS=Salvia splendens OX=180675 GN=Saspl_012443 PE=4 SV=1	S	Function unknown	hypothetical protein Saspl_012443 [Salvia splendens]
EVM0036119.1	Molecular Function: DNA binding (GO:0003677);; Cellular Component: nucleus (GO:0005634);;	K09422|5.1e-37|sind:105167747|K09422 transcription factor MYB, plant | (RefSeq) protein ODORANT1	[K]	Transcription	Myb-like DNA-binding domain	Transcription factor MYB20 OS=Arabidopsis thaliana OX=3702 GN=MYB20 PE=2 SV=1	MYB-related transcription factor OS=Salvia miltiorrhiza OX=226208 GN=MYB43 PE=2 SV=1	--	--	MYB-related transcription factor [Salvia miltiorrhiza]
EVM0041072.1	Molecular Function: peptide-methionine (S)-S-oxide reductase activity (GO:0008113);;	K07304|4.2e-88|sind:105168555|K07304 peptide-methionine (S)-S-oxide reductase [EC:1.8.4.11] | (RefSeq) peptide methionine sulfoxide reductase-like	[O]	Posttranslational modification, protein turnover, chaperones	Peptide methionine sulfoxide reductase	Peptide methionine sulfoxide reductase (Fragment) OS=Solanum lycopersicum OX=4081 GN=E4 PE=3 SV=1	Protein-methionine-S-oxide reductase OS=Striga asiatica OX=4170 GN=STAS_34481 PE=3 SV=1	O	Posttranslational modification, protein turnover, chaperones	peptide methionine sulfoxide reductase [Striga asiatica]
EVM0016787.1	--	--	--	--	Unc-13 homolog	Protein unc-13 homolog OS=Arabidopsis thaliana OX=3702 GN=PATROL1 PE=2 SV=1	Uncharacterized protein OS=Salvia splendens OX=180675 GN=Saspl_000206 PE=4 SV=1	S	Function unknown	hypothetical protein Saspl_000206 [Salvia splendens]
EVM0036747.1	Cellular Component: Set1C/COMPASS complex (GO:0048188);;	K14961|1.1e-250|sind:105172293|K14961 COMPASS component SWD1 | (RefSeq) protein RBL	[R]	General function prediction only	WD domain, G-beta repeat	Protein RBL OS=Arabidopsis thaliana OX=3702 GN=RBL PE=1 SV=1	COMPASS component SWD1 OS=Salvia splendens OX=180675 GN=RBBP5 PE=4 SV=1	P	Inorganic ion transport and metabolism	COMPASS component SWD1 [Salvia splendens]
EVM0014887.1	Biological Process: G protein-coupled receptor signaling pathway (GO:0007186);;	K03320|1.1e-26|gra:105803147|K03320 ammonium transporter, Amt family | (RefSeq) ammonium transporter 3 member 3-like	--	--	GGL domain	Guanine nucleotide-binding protein subunit gamma 2 OS=Arabidopsis thaliana OX=3702 GN=GG2 PE=1 SV=1	G protein gamma domain-containing protein OS=Salvia splendens OX=180675 GN=Saspl_012715 PE=4 SV=1	S	Function unknown	guanine nucleotide-binding protein subunit gamma 2 [Sesamum indicum]
EVM0022333.1	Molecular Function: protein kinase activity (GO:0004672);; Molecular Function: calcium ion binding (GO:0005509);; Molecular Function: ATP binding (GO:0005524);;	K13412|6.2e-243|sind:105172992|K13412 calcium-dependent protein kinase [EC:2.7.11.1] | (RefSeq) calcium-dependent protein kinase 4	[T]	Signal transduction mechanisms	Protein kinase domain	Calcium-dependent protein kinase 4 OS=Solanum tuberosum OX=4113 GN=CPK4 PE=2 SV=1	Calcium-dependent protein kinase OS=Salvia splendens OX=180675 GN=CPK PE=4 SV=1	T	Signal transduction mechanisms	calcium-dependent protein kinase [Salvia splendens]
EVM0011421.1	Cellular Component: proton-transporting V-type ATPase, V1 domain (GO:0033180);; Molecular Function: proton-transporting ATPase activity, rotational mechanism (GO:0046961);;	K14963|4.0e-152|sind:105177862|K14963 COMPASS component SWD3 | (RefSeq) COMPASS-like H3K4 histone methylase component WDR5A	[R]	General function prediction only	WD domain, G-beta repeat	COMPASS-like H3K4 histone methylase component WDR5A OS=Arabidopsis thaliana OX=3702 GN=WDR5A PE=1 SV=1	COMPASS component SWD3 OS=Salvia splendens OX=180675 GN=WDR5 PE=3 SV=1	S	Function unknown	COMPASS component SWD3 [Salvia splendens]
EVM0034359.1	Biological Process: stomatal complex development (GO:0010374);;	K20729|9.0e-29|sind:105158930|K20729 protein EPIDERMAL PATTERNING FACTOR 1/2 | (RefSeq) protein EPIDERMAL PATTERNING FACTOR 2	--	--	Epidermal patterning factor proteins	Protein EPIDERMAL PATTERNING FACTOR 2 OS=Arabidopsis thaliana OX=3702 GN=EPF2 PE=1 SV=1	Uncharacterized protein OS=Salvia splendens OX=180675 GN=Saspl_000126 PE=3 SV=1	S	Function unknown	hypothetical protein Saspl_000126 [Salvia splendens]
EVM0041766.1	Cellular Component: integral component of membrane (GO:0016021);;	--	--	--	--	--	Uncharacterized protein OS=Handroanthus impetiginosus OX=429701 GN=CDL12_28200 PE=4 SV=1	--	--	hypothetical protein CDL12_28200 [Handroanthus impetiginosus]
EVM0014351.1	--	--	--	--	--	--	Uncharacterized protein OS=Salvia splendens OX=180675 GN=Saspl_020760 PE=4 SV=1	--	--	hypothetical protein Saspl_020760 [Salvia splendens]
EVM0016040.1	Biological Process: base-excision repair (GO:0006284);; Molecular Function: DNA-3-methyladenine glycosylase activity (GO:0008725);;	K01246|3.5e-127|sind:105166174|K01246 DNA-3-methyladenine glycosylase I [EC:3.2.2.20] | (RefSeq) uncharacterized protein LOC105166174	--	--	Methyladenine glycosylase	Probable GMP synthase [glutamine-hydrolyzing] OS=Helicobacter hepaticus (strain ATCC 51449 / 3B1) OX=235279 GN=guaA PE=3 SV=1	DNA-3-methyladenine glycosylase I OS=Salvia splendens OX=180675 GN=tag PE=4 SV=1	L	Replication, recombination and repair	DNA-3-methyladenine glycosylase I [Salvia splendens]
EVM0021792.1	Molecular Function: DNA-binding transcription factor activity (GO:0003700);; Cellular Component: nucleus (GO:0005634);; Molecular Function: sequence-specific DNA binding (GO:0043565);;	K13424|3.3e-12|eus:EUTSA_v10016542mg|K13424 WRKY transcription factor 33 | (RefSeq) hypothetical protein	--	--	WRKY DNA -binding domain	Probable WRKY transcription factor 75 OS=Arabidopsis thaliana OX=3702 GN=WRKY75 PE=1 SV=1	WRKY domain-containing protein OS=Handroanthus impetiginosus OX=429701 GN=CDL12_07920 PE=4 SV=1	K	Transcription	probable WRKY transcription factor 75 isoform X1 [Sesamum indicum]
EVM0003652.1	Cellular Component: cellular_component (GO:0005575);; Cellular Component: obsolete cell (GO:0005623);; Cellular Component: plasma membrane (GO:0005886);; Biological Process: response to stress (GO:0006950);; Biological Process: response to osmotic stress (GO:0006970);; Biological Process: biological_process (GO:0008150);; Biological Process: response to abiotic stimulus (GO:0009628);; Biological …	--	--	--	Glycine-rich domain-containing protein-like	Glycine-rich domain-containing protein 2 OS=Arabidopsis thaliana OX=3702 GN=GRDP2 PE=2 SV=1	Uncharacterized protein OS=Salvia splendens OX=180675 GN=Saspl_050946 PE=4 SV=1	S	Function unknown	hypothetical protein Saspl_050946 [Salvia splendens]
EVM0030521.1	Molecular Function: structural constituent of ribosome (GO:0003735);; Cellular Component: ribosome (GO:0005840);; Biological Process: translation (GO:0006412);;	K02917|3.8e-16|atr:18437792|K02917 large subunit ribosomal protein L35Ae | (RefSeq) 60S ribosomal protein L35a-1	[J]	Translation, ribosomal structure and biogenesis	Ribosomal protein L35Ae	60S ribosomal protein L35a-1 OS=Arabidopsis thaliana OX=3702 GN=RPL35AA PE=3 SV=1	Large subunit ribosomal protein L35Ae OS=Salvia splendens OX=180675 GN=RP-L35Ae PE=3 SV=1	J	Translation, ribosomal structure and biogenesis	large subunit ribosomal protein L35Ae [Salvia splendens]
EVM0037309.1	Molecular Function: NADH dehydrogenase (ubiquinone) activity (GO:0008137);; Cellular Component: integral component of membrane (GO:0016021);; Cellular Component: mitochondrial membrane (GO:0031966);; Biological Process: ATP synthesis coupled electron transport (GO:0042773);; Cellular Component: respirasome (GO:0070469);;	K03881|6.5e-251|ini:29082077|K03881 NADH-ubiquinone oxidoreductase chain 4 [EC:7.1.1.2] | (RefSeq) nad4, IPN_mp15; NADH dehydrogenase subunit 4	[C]	Energy production and conversion	Proton-conducting membrane transporter	NADH-ubiquinone oxidoreductase chain 4 OS=Brassica campestris OX=3711 GN=ND4 PE=3 SV=1	NADH-ubiquinone oxidoreductase chain 4 OS=Salvia miltiorrhiza OX=226208 GN=nad4 PE=3 SV=1	C	Energy production and conversion	NADH dehydrogenase subunit 4 [Salvia miltiorrhiza]
EVM0034667.1	Biological Process: lipid catabolic process (GO:0016042);;	K23408|2.8e-13|obr:102713458|K23408 cell division cycle-associated protein 7 | (RefSeq) cell division cycle-associated protein 7-like	[IOT]	--	Lipase (class 3)	Diacylglycerol lipase-alpha OS=Mus musculus OX=10090 GN=Dagla PE=1 SV=2	Uncharacterized protein OS=Salvia splendens OX=180675 GN=Saspl_029563 PE=4 SV=1	--	--	hypothetical protein Saspl_029563 [Salvia splendens]
EVM0030413.1	Molecular Function: DNA-binding transcription factor activity (GO:0003700);; Cellular Component: nucleus (GO:0005634);; Molecular Function: sequence-specific DNA binding (GO:0043565);;	--	--	--	--	--	WRKY protein OS=Salvia miltiorrhiza OX=226208 GN=WRKY3 PE=2 SV=1	--	--	WRKY protein [Salvia miltiorrhiza]
EVM0036515.1	Cellular Component: nucleus (GO:0005634);; Molecular Function: peptidase activity (GO:0008233);;	K02365|0.0e+00|sind:105169434|K02365 separase [EC:3.4.22.49] | (RefSeq) separase	[D]	Cell cycle control, cell division, chromosome partitioning	Peptidase family C50	Separase OS=Arabidopsis thaliana OX=3702 GN=ESP1 PE=2 SV=1	Separase OS=Salvia splendens OX=180675 GN=Saspl_034824 PE=4 SV=1	D	Cell cycle control, cell division, chromosome partitioning	hypothetical protein Saspl_034824 [Salvia splendens]
EVM0001493.1	Molecular Function: 2-isopropylmalate synthase activity (GO:0003852);; Biological Process: leucine biosynthetic process (GO:0009098);;	K01649|3.5e-39|oeu:111396636|K01649 2-isopropylmalate synthase [EC:2.3.3.13] | (RefSeq) 2-isopropylmalate synthase A-like	[E]	Amino acid transport and metabolism	HMGL-like	2-isopropylmalate synthase A OS=Solanum pennellii OX=28526 GN=IPMSA PE=2 SV=1	2-isopropylmalate synthase OS=Striga asiatica OX=4170 GN=STAS_08775 PE=3 SV=1	E	Amino acid transport and metabolism	2-isopropylmalate synthase [Striga asiatica]
EVM0004386.1	--	--	--	--	--	--	Uncharacterized protein OS=Salvia splendens OX=180675 GN=Saspl_044861 PE=4 SV=1	S	Function unknown	hypothetical protein Saspl_044861 [Salvia splendens]
EVM0020656.1	Cellular Component: integral component of membrane (GO:0016021);; Molecular Function: ligase activity (GO:0016874);; Molecular Function: membrane insertase activity (GO:0032977);;	K03217|3.0e-166|sind:105179141|K03217 YidC/Oxa1 family membrane protein insertase | (RefSeq) mitochondrial inner membrane protein OXA1	[OU]	--	60Kd inner membrane protein	Mitochondrial inner membrane protein OXA1 OS=Arabidopsis thaliana OX=3702 GN=OXA1 PE=2 SV=2	4-coumarate--CoA ligase OS=Striga asiatica OX=4170 GN=STAS_18230 PE=3 SV=1	--	--	mitochondrial inner membrane protein OXA1 [Sesamum indicum]
EVM0027160.1	Molecular Function: protein serine/threonine kinase activity (GO:0004674);; Molecular Function: ATP binding (GO:0005524);;	K01180|7.2e-47|cmax:111487562|K01180 endo-1,3(4)-beta-glucanase [EC:3.2.1.6] | (RefSeq) uncharacterized protein LOC111487562	[T]	Signal transduction mechanisms	Protein kinase domain	Putative serine/threonine-protein kinase (Fragment) OS=Helianthus annuus OX=4232 PE=1 SV=1	Protein kinase domain-containing protein OS=Salvia splendens OX=180675 GN=Saspl_005058 PE=3 SV=1	T	Signal transduction mechanisms	hypothetical protein Saspl_005058 [Salvia splendens]
EVM0005228.1	Molecular Function: methyltransferase activity (GO:0008168);;	--	--	--	Putative S-adenosyl-L-methionine-dependent methyltransferase	--	Uncharacterized protein OS=Salvia splendens OX=180675 GN=Saspl_040537 PE=3 SV=1	S	Function unknown	hypothetical protein Saspl_040537 [Salvia splendens]
EVM0011544.1	Molecular Function: aspartic-type endopeptidase activity (GO:0004190);; Cellular Component: integral component of membrane (GO:0016021);;	K00924|2.6e-86|atr:18429429|K00924 kinase [EC:2.7.1.-] | (RefSeq) aspartic proteinase-like protein 2	[O]	Posttranslational modification, protein turnover, chaperones	Xylanase inhibitor N-terminal	Aspartic proteinase 36 OS=Arabidopsis thaliana OX=3702 GN=A36 PE=1 SV=1	Peptidase A1 domain-containing protein OS=Salvia splendens OX=180675 GN=Saspl_037704 PE=3 SV=1	O	Posttranslational modification, protein turnover, chaperones	hypothetical protein Saspl_037704 [Salvia splendens]
EVM0046088.1	Molecular Function: aspartic-type endopeptidase activity (GO:0004190);;	K01381|3.3e-88|cann:107857364|K01381 saccharopepsin [EC:3.4.23.25] | (RefSeq) aspartic proteinase CDR1-like	[O]	Posttranslational modification, protein turnover, chaperones	Xylanase inhibitor N-terminal	Aspartic proteinase CDR1 OS=Arabidopsis thaliana OX=3702 GN=CDR1 PE=1 SV=1	Peptidase A1 domain-containing protein OS=Salvia splendens OX=180675 GN=Saspl_012791 PE=3 SV=1	O	Posttranslational modification, protein turnover, chaperones	hypothetical protein Saspl_012791 [Salvia splendens]
EVM0023373.1	--	--	--	--	--	--	Uncharacterized protein OS=Salvia splendens OX=180675 GN=Saspl_022475 PE=4 SV=1	--	--	hypothetical protein Saspl_022475 [Salvia splendens]
EVM0015812.1	Molecular Function: molecular_function (GO:0003674);; Molecular Function: catalytic activity (GO:0003824);; Molecular Function: ubiquitin-protein transferase activity (GO:0004842);; Molecular Function: binding (GO:0005488);; Molecular Function: protein binding (GO:0005515);; Biological Process: regulation of transcription, DNA-templated (GO:0006355);; Biological Process: cellular protein modifica…	--	--	--	F-box domain	--	F-box domain-containing protein OS=Salvia splendens OX=180675 GN=Saspl_043857 PE=4 SV=1	S	Function unknown	hypothetical protein Saspl_043857 [Salvia splendens]
EVM0041276.1	Molecular Function: protein binding (GO:0005515);;	K17710|1.1e-96|gmx:100796249|K17710 pentatricopeptide repeat domain-containing protein 1 | (RefSeq) pentatricopeptide repeat-containing protein At1g12300, mitochondrial	[R]	General function prediction only	PPR repeat family	Putative pentatricopeptide repeat-containing protein At1g12700, mitochondrial OS=Arabidopsis thaliana OX=3702 GN=At1g12700 PE=3 SV=1	Uncharacterized protein OS=Salvia splendens OX=180675 GN=Saspl_041419 PE=4 SV=1	--	--	hypothetical protein Saspl_041419 [Salvia splendens]
EVM0016896.1	--	--	--	--	--	--	Uncharacterized protein OS=Salvia splendens OX=180675 GN=Saspl_033645 PE=4 SV=1	--	--	hypothetical protein Saspl_033645 [Salvia splendens]
EVM0021964.1	Biological Process: nucleoside metabolic process (GO:0009116);; Molecular Function: transferase activity, transferring glycosyl groups (GO:0016757);;	K00761|5.3e-110|sind:105174490|K00761 uracil phosphoribosyltransferase [EC:2.4.2.9] | (RefSeq) uracil phosphoribosyltransferase isoform X2	[TZ]	--	Uracil phosphoribosyltransferase	Uracil phosphoribosyltransferase OS=Nicotiana tabacum OX=4097 GN=UPP PE=2 SV=1	Uracil phosphoribosyltransferase OS=Salvia splendens OX=180675 GN=upp PE=4 SV=1	--	--	uracil phosphoribosyltransferase [Salvia splendens]
EVM0009147.1	Molecular Function: translation elongation factor activity (GO:0003746);; Molecular Function: GTPase activity (GO:0003924);; Molecular Function: GTP binding (GO:0005525);;	K03231|3.8e-257|thj:104815751|K03231 elongation factor 1-alpha | (RefSeq) elongation factor 1-alpha-like	[J]	Translation, ribosomal structure and biogenesis	Elongation factor Tu GTP binding domain	Elongation factor 1-alpha OS=Oryza sativa subsp. japonica OX=39947 GN=REFA1 PE=2 SV=2	Elongation factor 1-alpha OS=Salvia splendens OX=180675 GN=EEF1A PE=3 SV=1	J	Translation, ribosomal structure and biogenesis	elongation factor 1-alpha [Salvia splendens]
EVM0031561.1	--	K09510|4.3e-14|cre:CHLREDRAFT_298|K09510 DnaJ homolog subfamily B member 4 | (RefSeq) DNJ7; DnaJ-like protein	[O]	Posttranslational modification, protein turnover, chaperones	DnaJ domain	DnAJ-like protein slr0093 OS=Synechocystis sp. (strain PCC 6803 / Kazusa) OX=1111708 GN=slr0093 PE=4 SV=1	Molecular chaperone DnaJ OS=Salvia splendens OX=180675 GN=dnaJ PE=4 SV=1	O	Posttranslational modification, protein turnover, chaperones	molecular chaperone DnaJ [Salvia splendens]
EVM0025370.1	Molecular Function: monooxygenase activity (GO:0004497);; Molecular Function: iron ion binding (GO:0005506);; Cellular Component: integral component of membrane (GO:0016021);; Molecular Function: oxidoreductase activity, acting on paired donors, with incorporation or reduction of molecular oxygen (GO:0016705);; Molecular Function: heme binding (GO:0020037);;	K23806|3.4e-161|vvi:100263449|K23806 alpha-guaiene 2-oxidase | (RefSeq) CYP71BE5; premnaspirodiene oxygenase-like	[Q]	Secondary metabolites biosynthesis, transport and catabolism	Cytochrome P450	Premnaspirodiene oxygenase OS=Hyoscyamus muticus OX=35626 GN=CYP71D55 PE=1 SV=1	Cytochrome P450 71D9 OS=Prunus yedoensis var. nudiflora OX=2094558 GN=Pyn_30873 PE=3 SV=1	Q	Secondary metabolites biosynthesis, transport and catabolism	cytochrome P450 71D9 [Prunus yedoensis var. nudiflora]
EVM0010793.1	Molecular Function: nucleic acid binding (GO:0003676);; Molecular Function: helicase activity (GO:0004386);; Molecular Function: ATP binding (GO:0005524);; Biological Process: DNA repair (GO:0006281);;	K03655|3.7e-56|bna:106406031|K03655 ATP-dependent DNA helicase RecG [EC:3.6.4.12] | (RefSeq) ATP-dependent DNA helicase homolog RECG, chloroplastic isoform X2	[A]	RNA processing and modification	Helicase conserved C-terminal domain	ATP-dependent DNA helicase At3g02060, chloroplastic OS=Arabidopsis thaliana OX=3702 GN=At3g02060 PE=2 SV=1	Transcription-repair coupling factor (Superfamily II helicase) OS=Salvia splendens OX=180675 GN=mfd PE=4 SV=1	A	RNA processing and modification	transcription-repair coupling factor (superfamily II helicase) [Salvia splendens]
EVM0035642.1	Molecular Function: ATP binding (GO:0005524);; Cellular Component: mitochondrial matrix (GO:0005759);; Biological Process: protein folding (GO:0006457);; Biological Process: proteolysis (GO:0006508);; Molecular Function: ATPase activity (GO:0016887);; Biological Process: protein catabolic process (GO:0030163);; Molecular Function: unfolded protein binding (GO:0051082);;	K03544|2.7e-261|sind:105169050|K03544 ATP-dependent Clp protease ATP-binding subunit ClpX | (RefSeq) CLP protease regulatory subunit CLPX2, mitochondrial	[O]	Posttranslational modification, protein turnover, chaperones	AAA domain (Cdc48 subfamily)	CLP protease regulatory subunit CLPX2, mitochondrial OS=Arabidopsis thaliana OX=3702 GN=CLPX2 PE=3 SV=1	Uncharacterized protein (Fragment) OS=Erythranthe guttata OX=4155 GN=MIMGU_mgv1a019263mg PE=4 SV=1	O	Posttranslational modification, protein turnover, chaperones	CLP protease regulatory subunit CLPX2, mitochondrial [Sesamum indicum]
EVM0018910.1	--	--	--	--	Rapid ALkalinization Factor (RALF)	Rapid alkalinization factor OS=Nicotiana tabacum OX=4097 GN=RALF PE=1 SV=1	Uncharacterized protein OS=Salvia splendens OX=180675 GN=Saspl_003466 PE=3 SV=1	S	Function unknown	hypothetical protein Saspl_003466 [Salvia splendens]
EVM0019522.1	Molecular Function: protein binding (GO:0005515);; Cellular Component: cellular_component (GO:0005575);; Cellular Component: intracellular (GO:0005622);; Cellular Component: obsolete cell (GO:0005623);; Cellular Component: nucleus (GO:0005634);; Biological Process: regulation of transcription, DNA-templated (GO:0006355);; Biological Process: biological_process (GO:0008150);; Biological Process: r…	K11684|1.3e-24|lja:Lj0g3v0309539.1|K11684 bromodomain-containing factor 1 | (RefSeq) Lj0g3v0309539.1; -	[K]	Transcription	Bromodomain extra-terminal - transcription regulation	Transcription factor GTE6 OS=Arabidopsis thaliana OX=3702 GN=GTE6 PE=2 SV=1	Uncharacterized protein OS=Erythranthe guttata OX=4155 GN=MIMGU_mgv1a007978mg PE=4 SV=1	K	Transcription	transcription factor GTE6 [Sesamum indicum]
EVM0029537.1	Cellular Component: integral component of peroxisomal membrane (GO:0005779);; Biological Process: protein targeting to peroxisome (GO:0006625);; Molecular Function: protein C-terminus binding (GO:0008022);; Molecular Function: zinc ion binding (GO:0008270);;	K13345|3.6e-128|sind:105166566|K13345 peroxin-12 | (RefSeq) peroxisome biogenesis protein 12	[O]	Posttranslational modification, protein turnover, chaperones	Pex2 / Pex12 amino terminal region	Peroxisome biogenesis protein 12 OS=Arabidopsis thaliana OX=3702 GN=PEX12 PE=1 SV=2	Peroxin-12 OS=Salvia splendens OX=180675 GN=PEX12 PE=3 SV=1	O	Posttranslational modification, protein turnover, chaperones	peroxin-12 [Salvia splendens]
EVM0004746.1	Molecular Function: serine-type endopeptidase activity (GO:0004252);;	K01358|2.6e-110|sind:105156098|K01358 ATP-dependent Clp protease, protease subunit [EC:3.4.21.92] | (RefSeq) ATP-dependent Clp protease proteolytic subunit 2, mitochondrial	[O]	Posttranslational modification, protein turnover, chaperones	Clp protease	ATP-dependent Clp protease proteolytic subunit 2, mitochondrial OS=Arabidopsis thaliana OX=3702 GN=CLPP2 PE=1 SV=1	ATP-dependent Clp protease proteolytic subunit OS=Salvia splendens OX=180675 GN=Saspl_019828 PE=3 SV=1	O	Posttranslational modification, protein turnover, chaperones	hypothetical protein Saspl_019828 [Salvia splendens]
EVM0037182.1	--	--	--	--	HI0933-like protein	Uncharacterized protein YtfP OS=Bacillus subtilis (strain 168) OX=224308 GN=ytfP PE=4 SV=2	Uncharacterized protein OS=Handroanthus impetiginosus OX=429701 GN=CDL12_30085 PE=4 SV=1	S	Function unknown	uncharacterized protein LOC105167681 isoform X2 [Sesamum indicum]
EVM0038930.1	Molecular Function: protein kinase activity (GO:0004672);; Molecular Function: ATP binding (GO:0005524);;	K00924|9.2e-97|csat:104712177|K00924 kinase [EC:2.7.1.-] | (RefSeq) probable receptor-like protein kinase At3g55450 isoform X1	[T]	Signal transduction mechanisms	Protein tyrosine and serine/threonine kinase	Probable serine/threonine-protein kinase PIX7 OS=Arabidopsis thaliana OX=3702 GN=PIX7 PE=1 SV=1	Protein kinase domain-containing protein OS=Salvia splendens OX=180675 GN=Saspl_008750 PE=4 SV=1	T	Signal transduction mechanisms	hypothetical protein Saspl_008750 [Salvia splendens]
EVM0044006.1	Cellular Component: cellular_component (GO:0005575);; Cellular Component: obsolete cell (GO:0005623);; Cellular Component: plasma membrane (GO:0005886);; Cellular Component: membrane (GO:0016020);; Cellular Component: obsolete cell part (GO:0044464);; Cellular Component: cell periphery (GO:0071944);;	K19996|4.5e-95|atr:18449038|K19996 phosphatidylinositol transfer protein SFH5 | (RefSeq) patellin-3	[I]	Lipid transport and metabolism	CRAL/TRIO domain	Patellin-6 OS=Arabidopsis thaliana OX=3702 GN=PATL6 PE=2 SV=1	Phosphatidylinositol transfer protein SEC14 OS=Handroanthus impetiginosus OX=429701 GN=CDL12_27732 PE=3 SV=1	I	Lipid transport and metabolism	Phosphatidylinositol transfer protein SEC14 [Handroanthus impetiginosus]
EVM0041667.1	Molecular Function: phosphoric ester hydrolase activity (GO:0042578);;	K22913|2.0e-24|sind:105157870|K22913 phosphatidylinositol 3,5-bisphosphate 5-phosphatase [EC:3.1.3.-] | (RefSeq) phosphoinositide phosphatase SAC2	[I]	Lipid transport and metabolism	--	Phosphoinositide phosphatase SAC2 OS=Arabidopsis thaliana OX=3702 GN=SAC2 PE=2 SV=1	SAC domain-containing protein OS=Salvia splendens OX=180675 GN=Saspl_040727 PE=4 SV=1	I	Lipid transport and metabolism	hypothetical protein Saspl_040727 [Salvia splendens]
EVM0030644.1	Molecular Function: chromatin binding (GO:0003682);; Cellular Component: Set1C/COMPASS complex (GO:0048188);; Biological Process: histone H3-K4 trimethylation (GO:0080182);;	K14962|7.6e-186|sind:105178149|K14962 COMPASS component SWD2 | (RefSeq) protein ANTHESIS POMOTING FACTOR 1 isoform X2	[ABO]	--	WD domain, G-beta repeat	Protein ANTHESIS POMOTING FACTOR 1 OS=Arabidopsis thaliana OX=3702 GN=APRF1 PE=2 SV=1	WD_REPEATS_REGION domain-containing protein OS=Erythranthe guttata OX=4155 GN=MIMGU_mgv1a009748mg PE=4 SV=1	--	--	protein ANTHESIS POMOTING FACTOR 1 isoform X2 [Sesamum indicum]
EVM0032514.1	Cellular Component: integral component of membrane (GO:0016021);;	--	--	--	BT1 family	Probable folate-biopterin transporter 3 OS=Arabidopsis thaliana OX=3702 GN=At1g79710 PE=2 SV=1	Uncharacterized protein OS=Salvia splendens OX=180675 GN=Saspl_043777 PE=3 SV=1	S	Function unknown	hypothetical protein Saspl_043777 [Salvia splendens]
EVM0025020.1	Molecular Function: protein binding (GO:0005515);;	--	[R]	General function prediction only	--	F-box/kelch-repeat protein At1g22040 OS=Arabidopsis thaliana OX=3702 GN=At1g22040 PE=2 SV=1	F-box domain-containing protein OS=Salvia splendens OX=180675 GN=Saspl_003875 PE=4 SV=1	S	Function unknown	hypothetical protein Saspl_003875 [Salvia splendens]
EVM0015722.1	Cellular Component: integral component of membrane (GO:0016021);;	--	--	--	--	--	Uncharacterized protein OS=Handroanthus impetiginosus OX=429701 GN=CDL12_22169 PE=4 SV=1	--	--	hypothetical protein CDL12_22169 [Handroanthus impetiginosus]
EVM0014043.1	Molecular Function: protein binding (GO:0005515);;	--	--	--	PLAT/LH2 domain	PLAT domain-containing protein 1 OS=Arabidopsis thaliana OX=3702 GN=PLAT1 PE=1 SV=1	PLAT domain-containing protein OS=Salvia splendens OX=180675 GN=Saspl_031608 PE=4 SV=1	S	Function unknown	PLAT domain-containing protein 3-like [Sesamum indicum]
EVM0002696.1	--	K17605|1.9e-93|mcha:111005665|K17605 serine/threonine-protein phosphatase 2A activator | (RefSeq) serine/threonine-protein phosphatase 2A activator 2-like isoform X1	[R]	General function prediction only	F-box-like	F-box protein FBW2 OS=Arabidopsis thaliana OX=3702 GN=FBW2 PE=1 SV=1	Uncharacterized protein OS=Salvia splendens OX=180675 GN=Saspl_043101 PE=4 SV=1	S	Function unknown	hypothetical protein Saspl_043101 [Salvia splendens]
EVM0020401.1	Molecular Function: shikimate O-hydroxycinnamoyltransferase activity (GO:0047172);;	K19747|1.7e-54|dcr:108228109|K19747 BAHD acyltransferase [EC:2.3.1.-] | (RefSeq) BAHD acyltransferase DCR-like	--	--	Transferase family	Uncharacterized acetyltransferase At3g50280 OS=Arabidopsis thaliana OX=3702 GN=At3g50280 PE=3 SV=1	Shikimate O-hydroxycinnamoyltransferase OS=Handroanthus impetiginosus OX=429701 GN=CDL12_26687 PE=3 SV=1	S	Function unknown	Shikimate O-hydroxycinnamoyltransferase [Handroanthus impetiginosus]
EVM0019303.1	Biological Process: protein glycosylation (GO:0006486);; Molecular Function: transferase activity, transferring glycosyl groups (GO:0016757);;	K23200|7.1e-192|sind:105156702|K23200 putative arabinosyltransferase [EC:2.4.2.-] | (RefSeq) probable arabinosyltransferase ARAD1	[GMW]	--	Exostosin family	Probable arabinosyltransferase ARAD1 OS=Arabidopsis thaliana OX=3702 GN=ARAD1 PE=1 SV=1	Exostosin-like protein OS=Striga asiatica OX=4170 GN=STAS_34145 PE=3 SV=1	--	--	probable arabinosyltransferase ARAD1 [Sesamum indicum]
EVM0007796.1	Biological Process: ubiquitin-dependent protein catabolic process (GO:0006511);; Biological Process: multicellular organism development (GO:0007275);; Molecular Function: zinc ion binding (GO:0008270);; Cellular Component: host cell nucleus (GO:0042025);;	K04506|7.0e-173|sind:105173078|K04506 E3 ubiquitin-protein ligase SIAH1 [EC:2.3.2.27] | (RefSeq) E3 ubiquitin-protein ligase SINAT5	[R]	General function prediction only	Seven in absentia protein family	E3 ubiquitin-protein ligase SINAT3 OS=Arabidopsis thaliana OX=3702 GN=SINAT3 PE=1 SV=1	RING-type E3 ubiquitin transferase OS=Handroanthus impetiginosus OX=429701 GN=CDL12_15007 PE=3 SV=1	O	Posttranslational modification, protein turnover, chaperones	Zn finger protein [Handroanthus impetiginosus]
EVM0017275.1	Biological Process: response to reactive oxygen species (GO:0000302);; Biological Process: response to acid chemical (GO:0001101);; Cellular Component: cellular_component (GO:0005575);; Cellular Component: intracellular (GO:0005622);; Cellular Component: obsolete cell (GO:0005623);; Cellular Component: nucleus (GO:0005634);; Cellular Component: cytoplasm (GO:0005737);; Cellular Component: plasma …	--	--	--	PAP_fibrillin	Plastid-lipid-associated protein 6, chloroplastic OS=Arabidopsis thaliana OX=3702 GN=PAP6 PE=1 SV=1	PAP_fibrillin domain-containing protein OS=Salvia splendens OX=180675 GN=Saspl_002453 PE=4 SV=1	S	Function unknown	hypothetical protein Saspl_002453 [Salvia splendens]
EVM0005955.1	Molecular Function: ATP binding (GO:0005524);; Cellular Component: proton-transporting V-type ATPase, V1 domain (GO:0033180);; Biological Process: ATP metabolic process (GO:0046034);; Molecular Function: proton-transporting ATPase activity, rotational mechanism (GO:0046961);;	K02145|0.0e+00|sind:105157931|K02145 V-type H+-transporting ATPase subunit A [EC:7.1.2.2] | (RefSeq) V-type proton ATPase catalytic subunit A	[C]	Energy production and conversion	ATP synthase alpha/beta family, nucleotide-binding domain	V-type proton ATPase catalytic subunit A OS=Daucus carota OX=4039 PE=2 SV=1	V-ATPase 69 kDa subunit OS=Salvia splendens OX=180675 GN=Saspl_044222 PE=3 SV=1	C	Energy production and conversion	hypothetical protein Saspl_044222 [Salvia splendens]
EVM0017407.1	Molecular Function: polygalacturonase activity (GO:0004650);; Cellular Component: extracellular region (GO:0005576);; Biological Process: carbohydrate metabolic process (GO:0005975);; Biological Process: cell wall organization (GO:0071555);;	K01213|6.0e-178|oeu:111401451|K01213 galacturan 1,4-alpha-galacturonidase [EC:3.2.1.67] | (RefSeq) probable polygalacturonase At1g80170 isoform X1	--	--	Glycosyl hydrolases family 28	Probable polygalacturonase At1g80170 OS=Arabidopsis thaliana OX=3702 GN=At1g80170 PE=1 SV=1	Polygalacturonase OS=Handroanthus impetiginosus OX=429701 GN=CDL12_17279 PE=3 SV=1	G	Carbohydrate transport and metabolism	probable polygalacturonase At1g80170 isoform X2 [Sesamum indicum]
EVM0007933.1	Molecular Function: actin binding (GO:0003779);; Cellular Component: actin cytoskeleton (GO:0015629);; Biological Process: actin filament depolymerization (GO:0030042);;	K05765|1.5e-67|dzi:111285236|K05765 cofilin | (RefSeq) actin-depolymerizing factor 2-like	[Z]	Cytoskeleton	Cofilin/tropomyosin-type actin-binding protein	Actin-depolymerizing factor 1 OS=Petunia hybrida OX=4102 GN=ADF1 PE=2 SV=1	ADF-H domain-containing protein OS=Salvia splendens OX=180675 GN=Saspl_038746 PE=3 SV=1	Z	Cytoskeleton	hypothetical protein Saspl_038746 [Salvia splendens]
EVM0018123.1	Cellular Component: integral component of membrane (GO:0016021);; Molecular Function: phosphatidylinositol binding (GO:0035091);;	K17925|0.0e+00|sind:105169587|K17925 sorting nexin-13 | (RefSeq) uncharacterized protein LOC105169587	[ZUD]	--	Sorting nexin C terminal	Sorting nexin-16 OS=Mus musculus OX=10090 GN=Snx16 PE=1 SV=2	Sorting nexin-13 OS=Salvia splendens OX=180675 GN=SNX13 PE=3 SV=1	--	--	sorting nexin-13 [Salvia splendens]
EVM0000669.1	--	--	--	--	Arabidopsis protein of unknown function	--	Uncharacterized protein OS=Salvia splendens OX=180675 GN=Saspl_013739 PE=4 SV=1	S	Function unknown	hypothetical protein Saspl_013739 [Salvia splendens]
EVM0036854.1	Molecular Function: molecular_function (GO:0003674);; Molecular Function: catalytic activity (GO:0003824);; Cellular Component: cellular_component (GO:0005575);; Cellular Component: intracellular (GO:0005622);; Cellular Component: obsolete cell (GO:0005623);; Cellular Component: cytoplasm (GO:0005737);; Cellular Component: Golgi apparatus (GO:0005794);; Biological Process: biological_process (GO:…	K23877|6.1e-41|egr:104433558|K23877 xyloglucan O-acetyltransferase | (RefSeq) protein ALTERED XYLOGLUCAN 4	--	--	GDSL/SGNH-like Acyl-Esterase family found in Pmr5 and Cas1p	Protein trichome birefringence-like 23 OS=Arabidopsis thaliana OX=3702 GN=TBL23 PE=2 SV=1	PMR5N domain-containing protein OS=Salvia splendens OX=180675 GN=Saspl_037166 PE=3 SV=1	S	Function unknown	hypothetical protein Saspl_037166 [Salvia splendens]
[truncated: 43,124 more rows]
