# Supplementary material for: High‐quality chromosome‐level genome assembly and multi‐omics analysis of rosemary (Salvia rosmarinus) reveals new insights into the environmental and genome adaptation
Source: Plant Biotechnol J. 2024 Feb 16;22(7):1833–47. doi: 10.1111/pbi.14305 (PMC11182591; doi:10.1111/pbi.14305)
Supplement: Supplementary file 2 — Data Set S2 GO counts and enrichment of expanded genes in rosemary. [file PBI-22-1833-s003.xlsx]

## Sheet: GO counts
GO counts of the expanded genes in rosemary
#GO_classify1	GO_classify2	All gene	Expansions
#Total_gene		36650	11356
cellular component	extracellular region	686	234
cellular component	cell	11406	3721
cellular component	nucleoid	21	8
cellular component	membrane	11181	3198
cellular component	cell junction	222	67
cellular component	membrane-enclosed lumen	615	214
cellular component	protein-containing complex	3368	1065
cellular component	organelle	9075	3037
cellular component	other organism	368	115
cellular component	other organism part	368	115
cellular component	extracellular region part	33	13
cellular component	organelle part	3131	1014
cellular component	membrane part	10076	2885
cellular component	synapse part	3	1
cellular component	cell part	11406	3721
cellular component	synapse	6	2
cellular component	symplast	179	55
cellular component	supramolecular complex	204	52
molecular function	catalytic activity	15632	4309
molecular function	structural molecule activity	825	256
molecular function	transporter activity	1644	367
molecular function	binding	18728	5566
molecular function	antioxidant activity	209	79
molecular function	protein tag	15	4
molecular function	cargo receptor activity	3	1
molecular function	nutrient reservoir activity	101	31
molecular function	molecular transducer activity	136	33
molecular function	molecular function regulator	647	199
molecular function	molecular carrier activity	26	7
molecular function	transcription regulator activity	1474	514
biological process	reproduction	595	189
biological process	immune system process	174	39
biological process	behavior	18	2
biological process	metabolic process	13919	3957
biological process	cell proliferation	28	9
biological process	cellular process	13669	3948
biological process	carbon utilization	11	5
biological process	nitrogen utilization	3	1
biological process	reproductive process	595	189
biological process	biological adhesion	6	3
biological process	signaling	814	225
biological process	multicellular organismal process	870	294
biological process	developmental process	1037	339
biological process	growth	103	36
biological process	locomotion	27	12
biological process	pigmentation	2	1
biological process	rhythmic process	37	14
biological process	response to stimulus	2912	902
biological process	localization	3039	844
biological process	multi-organism process	519	153
biological process	biological regulation	4672	1498
biological process	cellular component organization or biogenesis	2304	715
biological process	cell aggregation	3	2
biological process	detoxification	223	82

## Sheet: Biological_Process
GO enrichment of the expanded rosemary genes in biological process
ID	Description	GeneRatio	BgRatio	enrich_factor	pvalue	qvalue	geneID
GO:0042773	ATP synthesis coupled electron transport	10/5067	15/16541	2.18	0.00431229	1	EVM0011637.1/EVM0012555.1/EVM0015936.1/EVM0018498.1/EVM0019009.1/EVM0020094.1/EVM0021836.1/EVM0022581.1/EVM0036783.1/EVM0041131.1
GO:0030001	metal ion transport	55/5067	133/16541	1.35	0.00550165	1	EVM0000523.1/EVM0000951.1/EVM0001047.1/EVM0002619.1/EVM0004096.1/EVM0005798.1/EVM0006699.1/EVM0006988.1/EVM0009017.1/EVM0009543.1/EVM0011564.1/EVM0012022.1/EVM0012749.1/EVM0012835.1/EVM0013022.1/EVM0013660.1/EVM0014176.1/EVM0016298.1/EVM0018337.1/EVM0018471.1/EVM0019895.1/EVM0020064.1/EVM0020227.1/EVM0021547.1/EVM0021844.1/EVM0022090.1/EVM0022228.1/EVM0022305.1/EVM0022570.1/EVM0022793.1/EVM002290…
GO:0022900	electron transport chain	10/5067	16/16541	2.04	0.00835747	1	EVM0006315.1/EVM0008713.1/EVM0017154.1/EVM0017812.1/EVM0018498.1/EVM0030017.1/EVM0032072.1/EVM0033399.1/EVM0036783.1/EVM0041131.1
GO:0006979	response to oxidative stress	101/5067	270/16541	1.22	0.00977628	1	EVM0000340.1/EVM0000444.1/EVM0001723.2/EVM0001763.1/EVM0001785.1/EVM0002102.1/EVM0002193.1/EVM0002322.1/EVM0002526.1/EVM0002674.1/EVM0002764.1/EVM0002924.1/EVM0002987.1/EVM0003248.1/EVM0003471.1/EVM0003920.1/EVM0004483.1/EVM0004754.1/EVM0004953.1/EVM0005131.1/EVM0005231.1/EVM0005393.1/EVM0006392.1/EVM0006843.1/EVM0006893.1/EVM0008246.1/EVM0008717.1/EVM0009019.1/EVM0009028.1/EVM0009282.1/EVM000932…
GO:0022904	respiratory electron transport chain	8/5067	12/16541	2.18	0.0108555	1	EVM0004012.1/EVM0016001.1/EVM0018498.1/EVM0023913.1/EVM0032270.1/EVM0036783.1/EVM0041131.1/EVM0043538.1
GO:0018205	peptidyl-lysine modification	14/5067	26/16541	1.76	0.0114319	1	EVM0001032.1/EVM0001146.1/EVM0006447.1/EVM0006549.1/EVM0006590.1/EVM0010955.1/EVM0011057.1/EVM0012132.1/EVM0016857.1/EVM0018890.1/EVM0024170.1/EVM0026979.1/EVM0030567.1/EVM0034821.1
GO:0006508	proteolysis	108/5067	294/16541	1.2	0.0139569	1	EVM0000091.1/EVM0000831.1/EVM0001095.1/EVM0001189.1/EVM0001345.1/EVM0001498.1/EVM0001516.1/EVM0001581.1/EVM0001741.1/EVM0001754.1/EVM0002361.1/EVM0002541.1/EVM0002555.1/EVM0003029.1/EVM0004369.1/EVM0004389.1/EVM0006447.1/EVM0007319.1/EVM0008241.1/EVM0009634.1/EVM0010374.1/EVM0010404.1/EVM0010436.1/EVM0010675.1/EVM0010975.1/EVM0011303.1/EVM0011960.1/EVM0012076.1/EVM0012160.1/EVM0012394.1/EVM001244…
GO:0015979	photosynthesis	45/5067	111/16541	1.32	0.0166369	1	EVM0000863.1/EVM0001279.1/EVM0002544.1/EVM0003006.1/EVM0003864.1/EVM0004006.1/EVM0006315.1/EVM0009123.1/EVM0009340.1/EVM0009518.1/EVM0009990.1/EVM0012798.1/EVM0013959.1/EVM0014907.1/EVM0017002.1/EVM0018592.1/EVM0018728.1/EVM0018812.1/EVM0021690.1/EVM0022917.1/EVM0023673.1/EVM0023914.1/EVM0025735.1/EVM0026995.1/EVM0028318.1/EVM0029101.1/EVM0029156.1/EVM0030793.1/EVM0031093.1/EVM0032072.1/EVM003219…
GO:0044265	cellular macromolecule catabolic process	89/5067	240/16541	1.21	0.0184745	1	EVM0000091.1/EVM0000831.1/EVM0001095.1/EVM0001189.1/EVM0001498.1/EVM0001516.1/EVM0001581.1/EVM0001741.1/EVM0001754.1/EVM0002361.1/EVM0002541.1/EVM0002555.1/EVM0004369.1/EVM0004389.1/EVM0005634.1/EVM0006857.2/EVM0007319.1/EVM0008241.1/EVM0008633.1/EVM0009634.1/EVM0010436.1/EVM0010675.1/EVM0011303.1/EVM0012160.1/EVM0012442.1/EVM0012547.1/EVM0012619.2/EVM0012696.1/EVM0013027.1/EVM0013709.1/EVM001389…
GO:0019684	photosynthesis, light reaction	11/5067	20/16541	1.8	0.0200543	1	EVM0006315.1/EVM0006348.1/EVM0012064.1/EVM0021535.1/EVM0024716.1/EVM0025063.1/EVM0028457.1/EVM0029156.1/EVM0032072.1/EVM0033399.1/EVM0041515.1
GO:0022898	regulation of transmembrane transporter activity	8/5067	13/16541	2.01	0.0207018	1	EVM0006893.1/EVM0010166.1/EVM0014894.1/EVM0018836.1/EVM0021188.1/EVM0022228.1/EVM0022450.1/EVM0023609.1
GO:0032409	regulation of transporter activity	8/5067	13/16541	2.01	0.0207018	1	EVM0006893.1/EVM0010166.1/EVM0014894.1/EVM0018836.1/EVM0021188.1/EVM0022228.1/EVM0022450.1/EVM0023609.1
GO:0032412	regulation of ion transmembrane transporter acti..|regulation of ion transmembrane transporter activity	8/5067	13/16541	2.01	0.0207018	1	EVM0006893.1/EVM0010166.1/EVM0014894.1/EVM0018836.1/EVM0021188.1/EVM0022228.1/EVM0022450.1/EVM0023609.1
GO:0035690	cellular response to drug	8/5067	13/16541	2.01	0.0207018	1	EVM0002193.1/EVM0004089.1/EVM0012586.1/EVM0018659.2/EVM0026069.1/EVM0028571.1/EVM0041661.1/EVM0044621.1
GO:0034622	cellular protein-containing complex assembly	31/5067	73/16541	1.39	0.0212586	1	EVM0000181.1/EVM0000219.1/EVM0005447.1/EVM0006947.1/EVM0007278.1/EVM0007901.1/EVM0008197.1/EVM0011173.1/EVM0012562.1/EVM0014962.1/EVM0015409.1/EVM0015483.1/EVM0015866.1/EVM0017024.1/EVM0017466.1/EVM0017648.1/EVM0018498.1/EVM0019749.1/EVM0022625.1/EVM0023243.1/EVM0023519.1/EVM0024429.1/EVM0024559.1/EVM0027515.1/EVM0027996.1/EVM0029156.1/EVM0030069.1/EVM0033999.1/EVM0035235.1/EVM0045097.1/EVM004543…
GO:0018193	peptidyl-amino acid modification	21/5067	46/16541	1.49	0.0225731	1	EVM0001032.1/EVM0001146.1/EVM0003520.1/EVM0006447.1/EVM0006549.1/EVM0006590.1/EVM0010955.1/EVM0011057.1/EVM0012132.1/EVM0016857.1/EVM0018890.1/EVM0019222.1/EVM0022132.1/EVM0024170.1/EVM0026979.1/EVM0027996.1/EVM0030567.1/EVM0030939.1/EVM0034374.1/EVM0034821.1/EVM0035848.1
GO:0032875	regulation of DNA endoreduplication	16/5067	33/16541	1.58	0.023668	1	EVM0002438.1/EVM0004679.1/EVM0006160.1/EVM0010535.1/EVM0010786.1/EVM0019083.1/EVM0019213.1/EVM0020699.1/EVM0020912.1/EVM0022959.1/EVM0023693.1/EVM0026664.1/EVM0027959.1/EVM0040073.1/EVM0040226.1/EVM0044594.1
GO:0043269	regulation of ion transport	10/5067	18/16541	1.81	0.0242365	1	EVM0006893.1/EVM0010166.1/EVM0014894.1/EVM0017131.1/EVM0018836.1/EVM0021188.1/EVM0022228.1/EVM0022450.1/EVM0023609.1/EVM0044621.1
GO:1904062	regulation of cation transmembrane transport	7/5067	11/16541	2.08	0.0242571	1	EVM0006893.1/EVM0014894.1/EVM0018836.1/EVM0021188.1/EVM0022228.1/EVM0022450.1/EVM0023609.1
GO:2001257	regulation of cation channel activity	7/5067	11/16541	2.08	0.0242571	1	EVM0006893.1/EVM0014894.1/EVM0018836.1/EVM0021188.1/EVM0022228.1/EVM0022450.1/EVM0023609.1
GO:0009627	systemic acquired resistance	12/5067	23/16541	1.7	0.0252077	1	EVM0001145.1/EVM0002038.1/EVM0002377.1/EVM0003399.1/EVM0009727.1/EVM0012586.1/EVM0014273.1/EVM0015661.1/EVM0019156.1/EVM0022112.1/EVM0024090.1/EVM0041861.1
GO:0044257	cellular protein catabolic process	80/5067	217/16541	1.2	0.0281499	1	EVM0000091.1/EVM0000831.1/EVM0001095.1/EVM0001189.1/EVM0001498.1/EVM0001516.1/EVM0001581.1/EVM0001741.1/EVM0001754.1/EVM0002361.1/EVM0002541.1/EVM0002555.1/EVM0004369.1/EVM0004389.1/EVM0007319.1/EVM0008241.1/EVM0009634.1/EVM0010436.1/EVM0010675.1/EVM0011303.1/EVM0012160.1/EVM0012442.1/EVM0012547.1/EVM0012619.2/EVM0012696.1/EVM0013027.1/EVM0013709.1/EVM0013899.1/EVM0014635.1/EVM0014647.1/EVM001489…
GO:1901698	response to nitrogen compound	36/5067	89/16541	1.32	0.0309049	1	EVM0001189.1/EVM0002864.1/EVM0005631.1/EVM0007678.1/EVM0009634.1/EVM0010040.1/EVM0011303.1/EVM0012272.1/EVM0012276.1/EVM0012586.1/EVM0014220.1/EVM0014647.1/EVM0014894.1/EVM0015483.1/EVM0017465.1/EVM0019119.1/EVM0020615.1/EVM0021188.1/EVM0022463.1/EVM0022498.1/EVM0023309.1/EVM0024726.1/EVM0024794.1/EVM0026141.1/EVM0027382.1/EVM0029942.1/EVM0030069.1/EVM0030517.1/EVM0033227.1/EVM0037682.1/EVM003774…
GO:0030163	protein catabolic process	94/5067	261/16541	1.18	0.0346936	1	EVM0000091.1/EVM0000831.1/EVM0001095.1/EVM0001189.1/EVM0001498.1/EVM0001516.1/EVM0001581.1/EVM0001741.1/EVM0001754.1/EVM0002361.1/EVM0002541.1/EVM0002555.1/EVM0004369.1/EVM0004389.1/EVM0007319.1/EVM0008212.1/EVM0008241.1/EVM0009634.1/EVM0010436.1/EVM0010675.1/EVM0011303.1/EVM0012160.1/EVM0012442.1/EVM0012547.1/EVM0012619.2/EVM0012696.1/EVM0013027.1/EVM0013649.1/EVM0013709.1/EVM0013899.1/EVM001463…
GO:0009057	macromolecule catabolic process	92/5067	255/16541	1.18	0.034789	1	EVM0000091.1/EVM0000831.1/EVM0001095.1/EVM0001189.1/EVM0001498.1/EVM0001516.1/EVM0001581.1/EVM0001741.1/EVM0001754.1/EVM0002361.1/EVM0002541.1/EVM0002555.1/EVM0004369.1/EVM0004389.1/EVM0005634.1/EVM0006315.1/EVM0006857.2/EVM0007319.1/EVM0008241.1/EVM0008633.1/EVM0009634.1/EVM0010436.1/EVM0010675.1/EVM0011303.1/EVM0012160.1/EVM0012442.1/EVM0012547.1/EVM0012619.2/EVM0012696.1/EVM0013027.1/EVM001370…
GO:0009751	response to salicylic acid	10/5067	19/16541	1.72	0.0373691	1	EVM0001582.1/EVM0004089.1/EVM0011075.1/EVM0012586.1/EVM0013899.1/EVM0014323.1/EVM0017893.1/EVM0026141.1/EVM0027117.1/EVM0028571.1
GO:0045892	negative regulation of transcription, DNA-templa..|negative regulation of transcription, DNA-templated	42/5067	108/16541	1.27	0.0410213	1	EVM0000415.1/EVM0000651.1/EVM0001113.1/EVM0001135.1/EVM0001601.1/EVM0001857.1/EVM0002171.1/EVM0002214.1/EVM0002286.1/EVM0003235.1/EVM0005099.1/EVM0005631.1/EVM0007027.1/EVM0007077.1/EVM0009535.1/EVM0010535.1/EVM0010752.1/EVM0011057.1/EVM0013475.1/EVM0017513.1/EVM0018713.1/EVM0018933.1/EVM0020614.1/EVM0021498.1/EVM0023369.1/EVM0026987.1/EVM0029188.1/EVM0029224.1/EVM0030186.1/EVM0030897.1/EVM003365…
GO:0009611	response to wounding	34/5067	85/16541	1.31	0.0414396	1	EVM0002102.1/EVM0002192.1/EVM0004089.1/EVM0006062.1/EVM0007539.1/EVM0009396.1/EVM0009534.1/EVM0012586.1/EVM0014273.1/EVM0016917.1/EVM0017189.1/EVM0017466.1/EVM0017893.1/EVM0020199.1/EVM0020525.1/EVM0020743.1/EVM0021527.1/EVM0021593.1/EVM0023757.1/EVM0024695.1/EVM0026141.1/EVM0026901.1/EVM0027117.1/EVM0027850.1/EVM0028660.1/EVM0030166.1/EVM0032479.1/EVM0034275.1/EVM0037148.1/EVM0038997.1/EVM003959…
GO:0008033	tRNA processing	19/5067	43/16541	1.44	0.0417753	1	EVM0005598.1/EVM0007765.1/EVM0009844.1/EVM0014718.1/EVM0015216.1/EVM0016874.1/EVM0019109.1/EVM0019292.1/EVM0019815.1/EVM0019990.1/EVM0020767.1/EVM0021705.2/EVM0021986.1/EVM0024100.1/EVM0024553.1/EVM0024877.1/EVM0028739.1/EVM0031420.1/EVM0040168.1
GO:0040029	regulation of gene expression, epigenetic	13/5067	27/16541	1.57	0.042151	1	EVM0000651.1/EVM0001857.1/EVM0002286.1/EVM0010040.1/EVM0011057.1/EVM0020615.1/EVM0022999.1/EVM0028183.1/EVM0029002.1/EVM0030567.1/EVM0031481.1/EVM0042821.1/EVM0043054.1
GO:0071695	anatomical structure maturation	13/5067	27/16541	1.57	0.042151	1	EVM0002037.1/EVM0002579.1/EVM0010314.1/EVM0011057.1/EVM0016754.1/EVM0016857.1/EVM0019426.1/EVM0023287.1/EVM0024743.1/EVM0033069.1/EVM0034059.1/EVM0039832.1/EVM0041729.1
GO:0051603	proteolysis involved in cellular protein catabol..|proteolysis involved in cellular protein catabolic process	86/5067	239/16541	1.17	0.04264	1	EVM0000091.1/EVM0000831.1/EVM0001095.1/EVM0001189.1/EVM0001498.1/EVM0001516.1/EVM0001581.1/EVM0001741.1/EVM0001754.1/EVM0002361.1/EVM0002541.1/EVM0002555.1/EVM0003257.1/EVM0004369.1/EVM0004389.1/EVM0007319.1/EVM0008241.1/EVM0009634.1/EVM0010436.1/EVM0010675.1/EVM0011004.1/EVM0011303.1/EVM0012160.1/EVM0012442.1/EVM0012547.1/EVM0012619.2/EVM0012696.1/EVM0013027.1/EVM0013709.1/EVM0013899.1/EVM001445…
GO:1901565	organonitrogen compound catabolic process	85/5067	236/16541	1.18	0.0427085	1	EVM0000091.1/EVM0000831.1/EVM0001095.1/EVM0001189.1/EVM0001498.1/EVM0001516.1/EVM0001581.1/EVM0001741.1/EVM0001754.1/EVM0002361.1/EVM0002541.1/EVM0002555.1/EVM0004369.1/EVM0004389.1/EVM0005471.1/EVM0006315.1/EVM0007319.1/EVM0008241.1/EVM0009634.1/EVM0010436.1/EVM0010675.1/EVM0011303.1/EVM0011542.1/EVM0012160.1/EVM0012442.1/EVM0012547.1/EVM0012619.2/EVM0012696.1/EVM0013027.1/EVM0013709.1/EVM001389…
GO:0006473	protein acetylation	7/5067	12/16541	1.9	0.0430194	1	EVM0001032.1/EVM0006549.1/EVM0010955.1/EVM0019222.1/EVM0024170.1/EVM0026979.1/EVM0034821.1
GO:0010431	seed maturation	7/5067	12/16541	1.9	0.0430194	1	EVM0010314.1/EVM0011057.1/EVM0016754.1/EVM0023287.1/EVM0033069.1/EVM0034059.1/EVM0041729.1
GO:0010154	fruit development	50/5067	132/16541	1.24	0.0447341	1	EVM0000575.1/EVM0001963.1/EVM0004139.1/EVM0004513.1/EVM0005026.1/EVM0005631.1/EVM0006099.1/EVM0006274.1/EVM0007387.1/EVM0008241.1/EVM0009035.1/EVM0009080.1/EVM0010166.1/EVM0010314.1/EVM0011057.1/EVM0011291.1/EVM0012272.1/EVM0016428.1/EVM0016754.1/EVM0017861.1/EVM0018300.1/EVM0020193.1/EVM0020588.1/EVM0021248.1/EVM0021665.1/EVM0022346.1/EVM0022498.1/EVM0023287.1/EVM0024714.1/EVM0025209.1/EVM002617…
GO:0034762	regulation of transmembrane transport	9/5067	17/16541	1.73	0.0456868	1	EVM0006893.1/EVM0010166.1/EVM0014894.1/EVM0017131.1/EVM0018836.1/EVM0021188.1/EVM0022228.1/EVM0022450.1/EVM0023609.1
GO:0030154	cell differentiation	71/5067	195/16541	1.19	0.0478096	1	EVM0000135.1/EVM0000181.1/EVM0000651.1/EVM0001032.1/EVM0001115.1/EVM0001857.1/EVM0001963.1/EVM0001971.1/EVM0001998.1/EVM0002037.1/EVM0002286.1/EVM0002579.1/EVM0003706.1/EVM0004139.1/EVM0004938.1/EVM0005176.1/EVM0006549.1/EVM0006816.1/EVM0007991.1/EVM0008241.1/EVM0009409.1/EVM0009535.1/EVM0010535.1/EVM0010547.1/EVM0011075.1/EVM0011383.1/EVM0012288.1/EVM0013726.1/EVM0013787.1/EVM0014920.1/EVM001505…
GO:0048731	system development	159/5067	464/16541	1.12	0.0483354	1	EVM0000286.1/EVM0000360.1/EVM0000575.1/EVM0000972.1/EVM0000993.1/EVM0001032.1/EVM0001135.1/EVM0001602.1/EVM0001945.1/EVM0001963.1/EVM0002020.1/EVM0002037.1/EVM0002102.1/EVM0002497.1/EVM0002579.1/EVM0002864.1/EVM0003238.1/EVM0003538.1/EVM0003589.1/EVM0003950.1/EVM0003968.1/EVM0004139.1/EVM0004403.1/EVM0004513.1/EVM0004530.1/EVM0005026.1/EVM0005176.1/EVM0005471.1/EVM0005631.1/EVM0006008.1/EVM000609…
GO:0017004	cytochrome complex assembly	12/5067	25/16541	1.57	0.0512902	1	EVM0000228.1/EVM0007901.1/EVM0008142.1/EVM0009075.1/EVM0015866.1/EVM0016489.1/EVM0018882.1/EVM0022096.1/EVM0025047.1/EVM0033999.1/EVM0037579.1/EVM0042746.1
GO:0009738	abscisic acid-activated signaling pathway	23/5067	55/16541	1.37	0.0515546	1	EVM0000313.1/EVM0000360.1/EVM0002562.1/EVM0004333.1/EVM0006909.1/EVM0007004.1/EVM0010837.1/EVM0013145.1/EVM0014069.1/EVM0014274.1/EVM0016814.1/EVM0016975.1/EVM0018827.1/EVM0019855.1/EVM0024097.1/EVM0024828.1/EVM0026711.1/EVM0030621.1/EVM0035904.1/EVM0036634.1/EVM0038875.1/EVM0042503.1/EVM0043765.1
GO:0009767	photosynthetic electron transport chain	6/5067	10/16541	1.96	0.0521119	1	EVM0006315.1/EVM0018076.1/EVM0028388.1/EVM0032072.1/EVM0033171.1/EVM0033399.1
GO:0036297	interstrand cross-link repair	6/5067	10/16541	1.96	0.0521119	1	EVM0001418.1/EVM0003286.1/EVM0006056.1/EVM0009117.1/EVM0010891.1/EVM0021697.1
GO:0010608	posttranscriptional regulation of gene expression	19/5067	44/16541	1.41	0.0529801	1	EVM0000444.1/EVM0003589.1/EVM0005634.1/EVM0005925.1/EVM0005945.1/EVM0006857.2/EVM0006893.1/EVM0010040.1/EVM0014962.1/EVM0017663.1/EVM0018836.1/EVM0020615.1/EVM0023609.1/EVM0023891.1/EVM0029439.1/EVM0030567.1/EVM0034374.1/EVM0042821.1/EVM0043054.1
GO:0010498	proteasomal protein catabolic process	65/5067	178/16541	1.19	0.0531148	1	EVM0000091.1/EVM0000831.1/EVM0001095.1/EVM0001189.1/EVM0001516.1/EVM0001581.1/EVM0001741.1/EVM0002555.1/EVM0004389.1/EVM0008241.1/EVM0009634.1/EVM0010436.1/EVM0010675.1/EVM0011303.1/EVM0012160.1/EVM0012442.1/EVM0012547.1/EVM0012619.2/EVM0013027.1/EVM0013709.1/EVM0014635.1/EVM0014647.1/EVM0014894.1/EVM0015812.1/EVM0016401.1/EVM0017367.1/EVM0017377.1/EVM0017465.1/EVM0018048.1/EVM0018862.1/EVM002019…
GO:0030833	regulation of actin filament polymerization	10/5067	20/16541	1.63	0.054684	1	EVM0000072.1/EVM0010547.1/EVM0015483.1/EVM0018731.1/EVM0021885.1/EVM0023124.1/EVM0036445.1/EVM0044950.1/EVM0045097.1/EVM0045667.1
GO:0048519	negative regulation of biological process	158/5067	463/16541	1.11	0.0555461	1	EVM0000072.1/EVM0000077.1/EVM0000091.1/EVM0000313.1/EVM0000615.1/EVM0000651.1/EVM0000993.1/EVM0001135.1/EVM0001754.1/EVM0001857.1/EVM0002037.1/EVM0002147.1/EVM0002286.1/EVM0002361.1/EVM0002541.1/EVM0002840.1/EVM0002864.1/EVM0003235.1/EVM0003341.1/EVM0003725.1/EVM0003950.1/EVM0004279.1/EVM0004403.1/EVM0004459.1/EVM0004931.1/EVM0005420.1/EVM0005631.1/EVM0005634.1/EVM0006440.1/EVM0006857.2/EVM000689…
GO:0010033	response to organic substance	167/5067	491/16541	1.11	0.0558456	1	EVM0000091.1/EVM0000286.1/EVM0000313.1/EVM0000360.1/EVM0001189.1/EVM0001582.1/EVM0001963.1/EVM0002102.1/EVM0002147.1/EVM0002361.1/EVM0002562.1/EVM0002579.1/EVM0002658.1/EVM0002864.1/EVM0003518.1/EVM0003589.1/EVM0003918.1/EVM0003950.1/EVM0003968.1/EVM0004089.1/EVM0004369.1/EVM0004513.1/EVM0004931.1/EVM0005471.1/EVM0005631.1/EVM0005962.1/EVM0006212.1/EVM0006893.1/EVM0006909.1/EVM0007005.1/EVM000707…
GO:0060320	rejection of self pollen	8/5067	15/16541	1.74	0.0560499	1	EVM0018678.1/EVM0024235.1/EVM0025116.1/EVM0032102.1/EVM0037470.1/EVM0039599.1/EVM0041864.1/EVM0044335.1
GO:0000398	mRNA splicing, via spliceosome	45/5067	119/16541	1.23	0.0560519	1	EVM0000115.1/EVM0000596.1/EVM0002303.1/EVM0003163.1/EVM0005737.1/EVM0005926.1/EVM0006136.1/EVM0006446.1/EVM0007734.1/EVM0007842.1/EVM0009556.1/EVM0010156.1/EVM0010487.1/EVM0011083.1/EVM0012985.1/EVM0013069.1/EVM0014165.1/EVM0014734.1/EVM0014793.1/EVM0014953.1/EVM0015119.1/EVM0015407.1/EVM0015551.1/EVM0016158.1/EVM0016913.1/EVM0017597.1/EVM0018428.1/EVM0020277.1/EVM0020302.1/EVM0023009.1/EVM002399…
GO:0048316	seed development	48/5067	128/16541	1.22	0.0571219	1	EVM0000575.1/EVM0001963.1/EVM0004513.1/EVM0005026.1/EVM0005631.1/EVM0006099.1/EVM0006274.1/EVM0007387.1/EVM0008241.1/EVM0009035.1/EVM0009080.1/EVM0010166.1/EVM0010314.1/EVM0011057.1/EVM0011291.1/EVM0012272.1/EVM0016428.1/EVM0016754.1/EVM0017861.1/EVM0018300.1/EVM0020193.1/EVM0020588.1/EVM0021248.1/EVM0021665.1/EVM0022346.1/EVM0022498.1/EVM0023287.1/EVM0024714.1/EVM0025209.1/EVM0026172.1/EVM002857…
GO:0010374	stomatal complex development	13/5067	28/16541	1.52	0.0571881	1	EVM0006504.1/EVM0010036.1/EVM0017729.1/EVM0019686.1/EVM0020732.1/EVM0023693.1/EVM0027860.1/EVM0028339.1/EVM0028554.1/EVM0030537.1/EVM0031631.1/EVM0034359.1/EVM0041777.1
GO:0009892	negative regulation of metabolic process	75/5067	209/16541	1.17	0.0582701	1	EVM0000077.1/EVM0000651.1/EVM0001135.1/EVM0001857.1/EVM0002147.1/EVM0002286.1/EVM0002361.1/EVM0003235.1/EVM0004459.1/EVM0005420.1/EVM0005631.1/EVM0005634.1/EVM0006857.2/EVM0006893.1/EVM0006909.1/EVM0006951.1/EVM0007005.1/EVM0007077.1/EVM0008633.1/EVM0009535.1/EVM0009721.1/EVM0010028.1/EVM0010040.1/EVM0010404.1/EVM0010535.1/EVM0011057.1/EVM0012132.1/EVM0012279.1/EVM0013145.1/EVM0013475.1/EVM001496…
GO:0010605	negative regulation of macromolecule metabolic p..|negative regulation of macromolecule metabolic process	70/5067	194/16541	1.18	0.0587977	1	EVM0000651.1/EVM0001135.1/EVM0001857.1/EVM0002147.1/EVM0002286.1/EVM0002361.1/EVM0003235.1/EVM0004459.1/EVM0005420.1/EVM0005631.1/EVM0005634.1/EVM0006857.2/EVM0006893.1/EVM0006909.1/EVM0006951.1/EVM0007005.1/EVM0007077.1/EVM0008633.1/EVM0009535.1/EVM0009721.1/EVM0010028.1/EVM0010040.1/EVM0010535.1/EVM0011057.1/EVM0012132.1/EVM0013145.1/EVM0013475.1/EVM0014962.1/EVM0015347.1/EVM0016071.1/EVM001681…
GO:0010243	response to organonitrogen compound	29/5067	73/16541	1.3	0.0614677	1	EVM0001189.1/EVM0002864.1/EVM0005631.1/EVM0009634.1/EVM0011303.1/EVM0012272.1/EVM0012276.1/EVM0012586.1/EVM0014220.1/EVM0014647.1/EVM0014894.1/EVM0015483.1/EVM0017465.1/EVM0021188.1/EVM0022498.1/EVM0023309.1/EVM0024726.1/EVM0024794.1/EVM0026141.1/EVM0027382.1/EVM0029942.1/EVM0030069.1/EVM0030517.1/EVM0033227.1/EVM0037682.1/EVM0037749.1/EVM0041296.1/EVM0045097.1/EVM0045578.1
GO:0036503	ERAD pathway	14/5067	31/16541	1.47	0.062451	1	EVM0009634.1/EVM0011303.1/EVM0014647.1/EVM0014894.1/EVM0017465.1/EVM0021188.1/EVM0023309.1/EVM0027382.1/EVM0029942.1/EVM0030069.1/EVM0030517.1/EVM0033227.1/EVM0041296.1/EVM0045578.1
GO:0080135	regulation of cellular response to stress	14/5067	31/16541	1.47	0.062451	1	EVM0004459.1/EVM0010028.1/EVM0014833.1/EVM0014894.1/EVM0017106.1/EVM0021188.1/EVM0021571.1/EVM0023470.1/EVM0023693.1/EVM0033069.1/EVM0033227.1/EVM0033348.1/EVM0033562.1/EVM0041299.1
GO:0070925	organelle assembly	23/5067	56/16541	1.34	0.0628627	1	EVM0001032.1/EVM0002359.1/EVM0002537.1/EVM0004389.1/EVM0006549.1/EVM0006947.1/EVM0010990.1/EVM0011505.1/EVM0012562.1/EVM0014831.1/EVM0014894.1/EVM0014962.1/EVM0017648.1/EVM0019749.1/EVM0021188.1/EVM0022625.1/EVM0023519.1/EVM0024559.1/EVM0027996.1/EVM0031779.1/EVM0033556.1/EVM0033601.1/EVM0034380.1
GO:0043632	modification-dependent macromolecule catabolic p..|modification-dependent macromolecule catabolic process	72/5067	201/16541	1.17	0.064651	1	EVM0000091.1/EVM0000831.1/EVM0001095.1/EVM0001189.1/EVM0001498.1/EVM0001516.1/EVM0001581.1/EVM0001741.1/EVM0001754.1/EVM0002361.1/EVM0002541.1/EVM0002555.1/EVM0004369.1/EVM0004389.1/EVM0007319.1/EVM0008241.1/EVM0010436.1/EVM0010675.1/EVM0012160.1/EVM0012442.1/EVM0012547.1/EVM0012619.2/EVM0012696.1/EVM0013027.1/EVM0013709.1/EVM0014635.1/EVM0014647.1/EVM0014894.1/EVM0015812.1/EVM0016401.1/EVM001736…
GO:0006281	DNA repair	62/5067	171/16541	1.18	0.0657464	1	EVM0000614.1/EVM0002137.1/EVM0002497.1/EVM0002753.1/EVM0002982.1/EVM0003258.1/EVM0003716.1/EVM0003833.1/EVM0004059.1/EVM0004579.1/EVM0005099.1/EVM0005855.1/EVM0006406.1/EVM0006447.1/EVM0006452.1/EVM0008583.1/EVM0009317.1/EVM0010330.1/EVM0010793.1/EVM0011712.1/EVM0012178.1/EVM0012338.1/EVM0012506.1/EVM0012696.1/EVM0012985.1/EVM0015807.1/EVM0016836.1/EVM0017024.1/EVM0017587.1/EVM0017671.1/EVM001827…
GO:0006396	RNA processing	89/5067	253/16541	1.15	0.0665896	1	EVM0000160.1/EVM0000981.1/EVM0001041.1/EVM0001920.1/EVM0002735.1/EVM0002742.1/EVM0002951.1/EVM0004395.1/EVM0004843.1/EVM0005267.1/EVM0005925.1/EVM0006253.1/EVM0006947.1/EVM0007149.1/EVM0007450.1/EVM0007765.1/EVM0008619.1/EVM0008947.1/EVM0009020.1/EVM0009042.1/EVM0009449.1/EVM0009913.1/EVM0010022.1/EVM0010040.1/EVM0010218.1/EVM0010570.1/EVM0010948.1/EVM0011970.1/EVM0012238.1/EVM0012980.1/EVM001416…
GO:0010200	response to chitin	9/5067	18/16541	1.63	0.0671371	1	EVM0001189.1/EVM0002864.1/EVM0005631.1/EVM0012586.1/EVM0014220.1/EVM0024726.1/EVM0024794.1/EVM0037682.1/EVM0037749.1
GO:0032434	regulation of proteasomal ubiquitin-dependent pr..|regulation of proteasomal ubiquitin-dependent protein catabolic process	7/5067	13/16541	1.76	0.0690566	1	EVM0009192.1/EVM0012361.1/EVM0014894.1/EVM0021188.1/EVM0023094.1/EVM0031279.1/EVM0033227.1
GO:0043543	protein acylation	7/5067	13/16541	1.76	0.0690566	1	EVM0001032.1/EVM0006549.1/EVM0010955.1/EVM0019222.1/EVM0024170.1/EVM0026979.1/EVM0034821.1
GO:0034660	ncRNA metabolic process	21/5067	51/16541	1.34	0.0714456	1	EVM0002951.1/EVM0004843.1/EVM0006253.1/EVM0006947.1/EVM0007765.1/EVM0010022.1/EVM0010570.1/EVM0014718.1/EVM0015476.1/EVM0017383.1/EVM0017648.1/EVM0021543.1/EVM0021986.1/EVM0022106.1/EVM0029439.1/EVM0030046.1/EVM0032143.1/EVM0034864.1/EVM0040168.1/EVM0042776.1/EVM0042821.1
GO:0048588	developmental cell growth	13/5067	29/16541	1.46	0.0754491	1	EVM0001115.1/EVM0002037.1/EVM0002579.1/EVM0004139.1/EVM0010547.1/EVM0013726.1/EVM0019426.1/EVM0024743.1/EVM0030500.1/EVM0031564.1/EVM0035886.1/EVM0039832.1/EVM0045667.1
GO:0016458	gene silencing	10/5067	21/16541	1.55	0.0765291	1	EVM0004459.1/EVM0005420.1/EVM0010028.1/EVM0010040.1/EVM0011057.1/EVM0020615.1/EVM0030567.1/EVM0033348.1/EVM0042821.1/EVM0043054.1
GO:0019941	modification-dependent protein catabolic process	73/5067	206/16541	1.16	0.0777775	1	EVM0000091.1/EVM0000831.1/EVM0001095.1/EVM0001189.1/EVM0001498.1/EVM0001516.1/EVM0001581.1/EVM0001741.1/EVM0001754.1/EVM0002361.1/EVM0002398.1/EVM0002541.1/EVM0002555.1/EVM0004369.1/EVM0004389.1/EVM0007319.1/EVM0008241.1/EVM0010436.1/EVM0010675.1/EVM0012160.1/EVM0012442.1/EVM0012547.1/EVM0012619.2/EVM0012696.1/EVM0013027.1/EVM0013709.1/EVM0014635.1/EVM0014647.1/EVM0014894.1/EVM0015812.1/EVM001640…
GO:0006464	cellular protein modification process	141/5067	416/16541	1.11	0.0805142	1	EVM0000091.1/EVM0000313.1/EVM0000831.1/EVM0001032.1/EVM0001146.1/EVM0001189.1/EVM0001498.1/EVM0001516.1/EVM0001741.1/EVM0001754.1/EVM0002147.1/EVM0002497.1/EVM0002537.1/EVM0002555.1/EVM0002562.1/EVM0003520.1/EVM0004369.1/EVM0005882.1/EVM0005926.1/EVM0006086.1/EVM0006447.1/EVM0006549.1/EVM0006590.1/EVM0006893.1/EVM0007005.1/EVM0007012.1/EVM0007068.1/EVM0007317.1/EVM0007319.1/EVM0007450.1/EVM000810…
GO:0006417	regulation of translation	14/5067	32/16541	1.43	0.0806998	1	EVM0000444.1/EVM0003589.1/EVM0005634.1/EVM0005925.1/EVM0005945.1/EVM0006893.1/EVM0014962.1/EVM0017663.1/EVM0018836.1/EVM0023609.1/EVM0023891.1/EVM0030519.1/EVM0031907.1/EVM0034374.1
GO:0034470	ncRNA processing	19/5067	46/16541	1.35	0.0813608	1	EVM0002951.1/EVM0004843.1/EVM0006253.1/EVM0006947.1/EVM0007765.1/EVM0010022.1/EVM0010570.1/EVM0014718.1/EVM0015476.1/EVM0017383.1/EVM0017648.1/EVM0021543.1/EVM0021986.1/EVM0022106.1/EVM0029439.1/EVM0030046.1/EVM0040168.1/EVM0042776.1/EVM0042821.1
GO:0009932	cell tip growth	11/5067	24/16541	1.5	0.0844958	1	EVM0001115.1/EVM0002037.1/EVM0004139.1/EVM0010547.1/EVM0013726.1/EVM0019426.1/EVM0030500.1/EVM0031564.1/EVM0035886.1/EVM0039832.1/EVM0045667.1
GO:0007033	vacuole organization	15/5067	35/16541	1.4	0.0852966	1	EVM0002537.1/EVM0004389.1/EVM0010374.1/EVM0011505.1/EVM0012075.1/EVM0014831.1/EVM0014894.1/EVM0014973.1/EVM0015483.1/EVM0021188.1/EVM0024267.1/EVM0032412.1/EVM0033601.1/EVM0034380.1/EVM0045097.1
GO:0043254	regulation of protein-containing complex assembly	15/5067	35/16541	1.4	0.0852966	1	EVM0000072.1/EVM0005634.1/EVM0007549.1/EVM0010547.1/EVM0012279.1/EVM0014962.1/EVM0015483.1/EVM0018731.1/EVM0021885.1/EVM0023124.1/EVM0023519.1/EVM0030179.1/EVM0036445.1/EVM0045097.1/EVM0045667.1
GO:0006383	transcription by RNA polymerase III	6/5067	11/16541	1.78	0.0855376	1	EVM0006307.1/EVM0008192.1/EVM0010783.1/EVM0012434.1/EVM0017788.1/EVM0039153.1
GO:0006475	internal protein amino acid acetylation	6/5067	11/16541	1.78	0.0855376	1	EVM0001032.1/EVM0006549.1/EVM0010955.1/EVM0024170.1/EVM0026979.1/EVM0034821.1
GO:0016571	histone methylation	6/5067	11/16541	1.78	0.0855376	1	EVM0001032.1/EVM0006549.1/EVM0011057.1/EVM0012132.1/EVM0016857.1/EVM0030567.1
GO:0018393	internal peptidyl-lysine acetylation	6/5067	11/16541	1.78	0.0855376	1	EVM0001032.1/EVM0006549.1/EVM0010955.1/EVM0024170.1/EVM0026979.1/EVM0034821.1
GO:0018394	peptidyl-lysine acetylation	6/5067	11/16541	1.78	0.0855376	1	EVM0001032.1/EVM0006549.1/EVM0010955.1/EVM0024170.1/EVM0026979.1/EVM0034821.1
GO:0034968	histone lysine methylation	6/5067	11/16541	1.78	0.0855376	1	EVM0001032.1/EVM0006549.1/EVM0011057.1/EVM0012132.1/EVM0016857.1/EVM0030567.1
GO:0010467	gene expression	68/5067	192/16541	1.16	0.0869264	1	EVM0002951.1/EVM0004843.1/EVM0005925.1/EVM0006253.1/EVM0006857.2/EVM0006947.1/EVM0007450.1/EVM0007765.1/EVM0008159.1/EVM0008216.1/EVM0008947.1/EVM0009913.1/EVM0010022.1/EVM0010040.1/EVM0010535.1/EVM0010570.1/EVM0010948.1/EVM0011970.1/EVM0012303.1/EVM0012965.1/EVM0014165.1/EVM0014565.1/EVM0014718.1/EVM0015360.1/EVM0015476.1/EVM0015551.1/EVM0016772.1/EVM0017028.1/EVM0017383.1/EVM0017597.1/EVM001764…
GO:0006914	autophagy	22/5067	55/16541	1.31	0.088507	1	EVM0002086.2/EVM0002537.1/EVM0002884.1/EVM0004389.1/EVM0005232.1/EVM0007554.1/EVM0009845.1/EVM0010959.1/EVM0011505.1/EVM0011789.1/EVM0012075.1/EVM0014831.1/EVM0014894.1/EVM0020241.1/EVM0021188.1/EVM0022491.1/EVM0030517.1/EVM0033601.1/EVM0034053.1/EVM0034380.1/EVM0037266.1/EVM0044328.1
GO:0022613	ribonucleoprotein complex biogenesis	22/5067	55/16541	1.31	0.088507	1	EVM0003589.1/EVM0004843.1/EVM0006253.1/EVM0006947.1/EVM0009073.1/EVM0010022.1/EVM0010327.1/EVM0010570.1/EVM0014962.1/EVM0015476.1/EVM0017383.1/EVM0017648.1/EVM0018769.1/EVM0022106.1/EVM0022625.1/EVM0023519.1/EVM0023790.1/EVM0024559.1/EVM0027515.1/EVM0029439.1/EVM0042776.1/EVM0045434.1
GO:0034976	response to endoplasmic reticulum stress	16/5067	38/16541	1.37	0.0893274	1	EVM0004747.1/EVM0009634.1/EVM0011303.1/EVM0014647.1/EVM0014894.1/EVM0016608.1/EVM0017465.1/EVM0021188.1/EVM0023309.1/EVM0027382.1/EVM0029942.1/EVM0030069.1/EVM0030517.1/EVM0033227.1/EVM0041296.1/EVM0045578.1
GO:0007131	reciprocal meiotic recombination	12/5067	27/16541	1.45	0.0912752	1	EVM0004544.1/EVM0010364.1/EVM0014161.1/EVM0015807.1/EVM0015851.1/EVM0020600.1/EVM0022340.1/EVM0025465.1/EVM0029603.1/EVM0033152.1/EVM0038101.1/EVM0039636.1
GO:0043414	macromolecule methylation	12/5067	27/16541	1.45	0.0912752	1	EVM0001032.1/EVM0001146.1/EVM0004459.1/EVM0005420.1/EVM0006549.1/EVM0007765.1/EVM0010028.1/EVM0011057.1/EVM0012132.1/EVM0016857.1/EVM0030567.1/EVM0033348.1
GO:0002098	tRNA wobble uridine modification	9/5067	19/16541	1.55	0.0939282	1	EVM0000320.1/EVM0007199.1/EVM0007461.1/EVM0007765.1/EVM0010146.1/EVM0010292.1/EVM0020184.1/EVM0023323.1/EVM0027710.1
GO:0006298	mismatch repair	9/5067	19/16541	1.55	0.0939282	1	EVM0000296.1/EVM0004068.1/EVM0006061.1/EVM0007524.1/EVM0008050.1/EVM0016886.1/EVM0018789.1/EVM0020265.1/EVM0032137.1
GO:0030433	ubiquitin-dependent ERAD pathway	9/5067	19/16541	1.55	0.0939282	1	EVM0014647.1/EVM0014894.1/EVM0019391.1/EVM0021188.1/EVM0023309.1/EVM0026371.1/EVM0029942.1/EVM0033227.1/EVM0045578.1
GO:0032271	regulation of protein polymerization	9/5067	19/16541	1.55	0.0939282	1	EVM0000072.1/EVM0010547.1/EVM0015483.1/EVM0018731.1/EVM0021885.1/EVM0023124.1/EVM0036445.1/EVM0045097.1/EVM0045667.1
GO:0048532	anatomical structure arrangement	9/5067	19/16541	1.55	0.0939282	1	EVM0001135.1/EVM0001963.1/EVM0007765.1/EVM0015055.1/EVM0017462.1/EVM0019330.1/EVM0021248.1/EVM0030681.1/EVM0034864.1
GO:0048523	negative regulation of cellular process	128/5067	379/16541	1.1	0.100083	1	EVM0000072.1/EVM0000077.1/EVM0000091.1/EVM0000313.1/EVM0000615.1/EVM0000651.1/EVM0000993.1/EVM0001135.1/EVM0001754.1/EVM0001857.1/EVM0002037.1/EVM0002147.1/EVM0002286.1/EVM0002361.1/EVM0002541.1/EVM0002840.1/EVM0003235.1/EVM0003341.1/EVM0003725.1/EVM0003950.1/EVM0004279.1/EVM0005631.1/EVM0005634.1/EVM0006440.1/EVM0006893.1/EVM0006909.1/EVM0006951.1/EVM0007005.1/EVM0007077.1/EVM0008101.1/EVM000933…
GO:0000003	reproduction	127/5067	376/16541	1.1	0.100808	1	EVM0000286.1/EVM0000360.1/EVM0000575.1/EVM0000972.1/EVM0001115.1/EVM0001602.1/EVM0001963.1/EVM0001966.1/EVM0001971.1/EVM0001998.1/EVM0002020.1/EVM0002037.1/EVM0002359.1/EVM0002497.1/EVM0002864.1/EVM0003950.1/EVM0003968.1/EVM0004139.1/EVM0004403.1/EVM0004513.1/EVM0004938.1/EVM0005026.1/EVM0005631.1/EVM0005694.1/EVM0006008.1/EVM0006099.1/EVM0006274.1/EVM0006363.1/EVM0006549.1/EVM0007068.1/EVM000738…
GO:0022414	reproductive process	127/5067	376/16541	1.1	0.100808	1	EVM0000286.1/EVM0000360.1/EVM0000575.1/EVM0000972.1/EVM0001115.1/EVM0001602.1/EVM0001963.1/EVM0001966.1/EVM0001971.1/EVM0001998.1/EVM0002020.1/EVM0002037.1/EVM0002359.1/EVM0002497.1/EVM0002864.1/EVM0003950.1/EVM0003968.1/EVM0004139.1/EVM0004403.1/EVM0004513.1/EVM0004938.1/EVM0005026.1/EVM0005631.1/EVM0005694.1/EVM0006008.1/EVM0006099.1/EVM0006274.1/EVM0006363.1/EVM0006549.1/EVM0007068.1/EVM000738…
GO:1901575	organic substance catabolic process	97/5067	283/16541	1.12	0.101827	1	EVM0000091.1/EVM0000831.1/EVM0001095.1/EVM0001189.1/EVM0001498.1/EVM0001516.1/EVM0001581.1/EVM0001741.1/EVM0001754.1/EVM0002361.1/EVM0002541.1/EVM0002555.1/EVM0004369.1/EVM0004389.1/EVM0005471.1/EVM0005634.1/EVM0006221.1/EVM0006315.1/EVM0006857.2/EVM0007319.1/EVM0008241.1/EVM0008633.1/EVM0009634.1/EVM0010436.1/EVM0010675.1/EVM0011303.1/EVM0011542.1/EVM0012160.1/EVM0012442.1/EVM0012547.1/EVM001261…
GO:0036211	protein modification process	134/5067	398/16541	1.1	0.101897	1	EVM0000091.1/EVM0000313.1/EVM0000831.1/EVM0001032.1/EVM0001146.1/EVM0001189.1/EVM0001498.1/EVM0001516.1/EVM0001741.1/EVM0001754.1/EVM0002147.1/EVM0002497.1/EVM0002537.1/EVM0002555.1/EVM0002562.1/EVM0003520.1/EVM0004369.1/EVM0005882.1/EVM0006086.1/EVM0006447.1/EVM0006549.1/EVM0006590.1/EVM0006893.1/EVM0007005.1/EVM0007012.1/EVM0007068.1/EVM0007319.1/EVM0007450.1/EVM0008101.1/EVM0008241.1/EVM000872…
GO:0000724	double-strand break repair via homologous recomb..|double-strand break repair via homologous recombination	14/5067	33/16541	1.38	0.102027	1	EVM0000231.1/EVM0000625.1/EVM0006447.1/EVM0006756.1/EVM0010330.1/EVM0015807.1/EVM0016836.1/EVM0017024.1/EVM0022711.1/EVM0026072.1/EVM0027806.1/EVM0030174.1/EVM0034042.1/EVM0039907.1
GO:0042744	hydrogen peroxide catabolic process	39/5067	106/16541	1.2	0.10253	1	EVM0000340.1/EVM0001723.2/EVM0001763.1/EVM0001785.1/EVM0002322.1/EVM0002526.1/EVM0002764.1/EVM0003248.1/EVM0003471.1/EVM0003920.1/EVM0004483.1/EVM0004953.1/EVM0005131.1/EVM0005393.1/EVM0008246.1/EVM0008717.1/EVM0009321.1/EVM0010457.1/EVM0010867.1/EVM0012950.1/EVM0013715.1/EVM0015751.1/EVM0016701.1/EVM0018729.1/EVM0018913.1/EVM0019545.1/EVM0021878.1/EVM0021976.1/EVM0023393.1/EVM0026131.1/EVM002649…
GO:0000184	nuclear-transcribed mRNA catabolic process, nons..|nuclear-transcribed mRNA catabolic process, nonsense-mediated decay	7/5067	14/16541	1.63	0.102608	1	EVM0003026.1/EVM0005861.1/EVM0006857.2/EVM0010145.1/EVM0023365.1/EVM0034424.1/EVM0043671.1
GO:0006479	protein methylation	7/5067	14/16541	1.63	0.102608	1	EVM0001032.1/EVM0001146.1/EVM0006549.1/EVM0011057.1/EVM0012132.1/EVM0016857.1/EVM0030567.1
GO:0008213	protein alkylation	7/5067	14/16541	1.63	0.102608	1	EVM0001032.1/EVM0001146.1/EVM0006549.1/EVM0011057.1/EVM0012132.1/EVM0016857.1/EVM0030567.1
GO:0009612	response to mechanical stimulus	7/5067	14/16541	1.63	0.102608	1	EVM0014689.1/EVM0015483.1/EVM0023332.1/EVM0027996.1/EVM0033937.1/EVM0044621.1/EVM0045097.1
GO:0017148	negative regulation of translation	7/5067	14/16541	1.63	0.102608	1	EVM0000712.1/EVM0005634.1/EVM0006893.1/EVM0014962.1/EVM0017663.1/EVM0018836.1/EVM0023609.1
GO:0018022	peptidyl-lysine methylation	7/5067	14/16541	1.63	0.102608	1	EVM0001032.1/EVM0001146.1/EVM0006549.1/EVM0011057.1/EVM0012132.1/EVM0016857.1/EVM0030567.1
GO:2000280	regulation of root development	7/5067	14/16541	1.63	0.102608	1	EVM0009858.1/EVM0010166.1/EVM0011339.1/EVM0020388.1/EVM0033069.1/EVM0039511.1/EVM0043960.1
GO:0006366	transcription by RNA polymerase II	10/5067	22/16541	1.48	0.103056	1	EVM0008192.1/EVM0008216.1/EVM0015360.1/EVM0017597.1/EVM0019921.1/EVM0021466.1/EVM0027561.1/EVM0034864.1/EVM0039153.1/EVM0040360.1
GO:0009637	response to blue light	10/5067	22/16541	1.48	0.103056	1	EVM0004089.1/EVM0004621.1/EVM0006539.1/EVM0006909.1/EVM0016002.1/EVM0020646.1/EVM0024687.1/EVM0028113.1/EVM0030622.1/EVM0036555.1
GO:0120031	plasma membrane bounded cell projection assembly	10/5067	22/16541	1.48	0.103056	1	EVM0001032.1/EVM0002359.1/EVM0006549.1/EVM0010990.1/EVM0012562.1/EVM0015483.1/EVM0019749.1/EVM0031779.1/EVM0033556.1/EVM0045097.1
GO:0010411	xyloglucan metabolic process	22/5067	56/16541	1.28	0.1051	1	EVM0000114.1/EVM0002136.1/EVM0002280.1/EVM0002767.1/EVM0005134.1/EVM0005679.1/EVM0006672.1/EVM0009365.1/EVM0009833.1/EVM0012717.1/EVM0014396.1/EVM0016849.1/EVM0017559.1/EVM0018531.1/EVM0021235.1/EVM0021255.1/EVM0021396.1/EVM0023705.1/EVM0028369.1/EVM0029028.1/EVM0039886.1/EVM0042708.1
GO:0048608	reproductive structure development	91/5067	265/16541	1.12	0.105996	1	EVM0000286.1/EVM0000360.1/EVM0000575.1/EVM0000972.1/EVM0001602.1/EVM0001963.1/EVM0002020.1/EVM0002497.1/EVM0002864.1/EVM0003950.1/EVM0003968.1/EVM0004139.1/EVM0004403.1/EVM0004513.1/EVM0005026.1/EVM0005631.1/EVM0006008.1/EVM0006099.1/EVM0006274.1/EVM0006549.1/EVM0007068.1/EVM0007387.1/EVM0008241.1/EVM0008419.1/EVM0009035.1/EVM0009080.1/EVM0009323.1/EVM0009413.1/EVM0010166.1/EVM0010314.1/EVM001067…
GO:0061458	reproductive system development	91/5067	265/16541	1.12	0.105996	1	EVM0000286.1/EVM0000360.1/EVM0000575.1/EVM0000972.1/EVM0001602.1/EVM0001963.1/EVM0002020.1/EVM0002497.1/EVM0002864.1/EVM0003950.1/EVM0003968.1/EVM0004139.1/EVM0004403.1/EVM0004513.1/EVM0005026.1/EVM0005631.1/EVM0006008.1/EVM0006099.1/EVM0006274.1/EVM0006549.1/EVM0007068.1/EVM0007387.1/EVM0008241.1/EVM0008419.1/EVM0009035.1/EVM0009080.1/EVM0009323.1/EVM0009413.1/EVM0010166.1/EVM0010314.1/EVM001067…
GO:0034599	cellular response to oxidative stress	15/5067	36/16541	1.36	0.106292	1	EVM0002193.1/EVM0003788.1/EVM0006392.1/EVM0006893.1/EVM0009028.1/EVM0015866.1/EVM0018659.2/EVM0018836.1/EVM0020211.1/EVM0022304.1/EVM0023609.1/EVM0026069.1/EVM0033768.1/EVM0041661.1/EVM0042068.1
GO:0032269	negative regulation of cellular protein metaboli..|negative regulation of cellular protein metabolic process	25/5067	65/16541	1.26	0.109413	1	EVM0002147.1/EVM0002361.1/EVM0005634.1/EVM0006893.1/EVM0006909.1/EVM0006951.1/EVM0007005.1/EVM0009721.1/EVM0012132.1/EVM0013145.1/EVM0014962.1/EVM0015347.1/EVM0016814.1/EVM0017663.1/EVM0018836.1/EVM0022450.1/EVM0022701.1/EVM0023609.1/EVM0024332.1/EVM0030621.1/EVM0033227.1/EVM0035904.1/EVM0036555.1/EVM0038875.1/EVM0042503.1
GO:0051248	negative regulation of protein metabolic process	25/5067	65/16541	1.26	0.109413	1	EVM0002147.1/EVM0002361.1/EVM0005634.1/EVM0006893.1/EVM0006909.1/EVM0006951.1/EVM0007005.1/EVM0009721.1/EVM0012132.1/EVM0013145.1/EVM0014962.1/EVM0015347.1/EVM0016814.1/EVM0017663.1/EVM0018836.1/EVM0022450.1/EVM0022701.1/EVM0023609.1/EVM0024332.1/EVM0030621.1/EVM0033227.1/EVM0035904.1/EVM0036555.1/EVM0038875.1/EVM0042503.1
GO:0006351	transcription, DNA-templated	85/5067	247/16541	1.12	0.110299	1	EVM0000562.1/EVM0000745.1/EVM0000935.1/EVM0001125.1/EVM0001585.1/EVM0002097.1/EVM0002167.1/EVM0002315.1/EVM0002606.1/EVM0005067.1/EVM0006227.1/EVM0006331.1/EVM0006924.1/EVM0007220.1/EVM0007693.1/EVM0008135.1/EVM0008216.1/EVM0008320.1/EVM0008345.1/EVM0008627.1/EVM0009503.1/EVM0009574.1/EVM0009687.1/EVM0010498.1/EVM0010535.1/EVM0010946.1/EVM0011040.1/EVM0012303.1/EVM0012309.1/EVM0012421.1/EVM001252…
GO:0016569	covalent chromatin modification	11/5067	25/16541	1.44	0.110586	1	EVM0001032.1/EVM0006549.1/EVM0008729.2/EVM0010955.1/EVM0011057.1/EVM0012132.1/EVM0016857.1/EVM0024170.1/EVM0026979.1/EVM0030567.1/EVM0034821.1
GO:0000904	cell morphogenesis involved in differentiation	27/5067	71/16541	1.24	0.111441	1	EVM0000181.1/EVM0001115.1/EVM0002037.1/EVM0002579.1/EVM0004139.1/EVM0005176.1/EVM0006816.1/EVM0008241.1/EVM0010535.1/EVM0010547.1/EVM0013726.1/EVM0019426.1/EVM0020732.1/EVM0022450.1/EVM0023124.1/EVM0024743.1/EVM0025209.1/EVM0028706.1/EVM0030500.1/EVM0031564.1/EVM0032017.1/EVM0032823.1/EVM0035886.1/EVM0039832.1/EVM0040455.1/EVM0040715.1/EVM0045667.1
GO:0044085	cellular component biogenesis	94/5067	275/16541	1.12	0.111649	1	EVM0000181.1/EVM0000219.1/EVM0000379.1/EVM0001032.1/EVM0001572.1/EVM0001971.1/EVM0002359.1/EVM0002537.1/EVM0003589.1/EVM0004389.1/EVM0004513.1/EVM0004843.1/EVM0005447.1/EVM0006253.1/EVM0006549.1/EVM0006903.1/EVM0006922.1/EVM0006947.1/EVM0007005.1/EVM0007278.1/EVM0007901.1/EVM0008197.1/EVM0009073.1/EVM0009674.1/EVM0010022.1/EVM0010327.1/EVM0010547.1/EVM0010570.1/EVM0010674.1/EVM0010990.1/EVM001107…
GO:0044248	cellular catabolic process	101/5067	297/16541	1.11	0.113916	1	EVM0000091.1/EVM0000831.1/EVM0001095.1/EVM0001189.1/EVM0001498.1/EVM0001516.1/EVM0001581.1/EVM0001741.1/EVM0001754.1/EVM0002361.1/EVM0002537.1/EVM0002541.1/EVM0002555.1/EVM0004369.1/EVM0004389.1/EVM0005471.1/EVM0005634.1/EVM0006221.1/EVM0006315.1/EVM0006857.2/EVM0007319.1/EVM0008241.1/EVM0008633.1/EVM0009634.1/EVM0010436.1/EVM0010675.1/EVM0011303.1/EVM0011505.1/EVM0011542.1/EVM0012075.1/EVM001216…
GO:0042493	response to drug	44/5067	122/16541	1.18	0.114479	1	EVM0000444.1/EVM0001189.1/EVM0001582.1/EVM0002102.1/EVM0002193.1/EVM0002864.1/EVM0002924.1/EVM0004089.1/EVM0005631.1/EVM0009028.1/EVM0009282.1/EVM0009534.1/EVM0011075.1/EVM0012097.1/EVM0012272.1/EVM0012586.1/EVM0013899.1/EVM0014220.1/EVM0014323.1/EVM0015483.1/EVM0016854.1/EVM0017893.1/EVM0018659.2/EVM0022148.1/EVM0022498.1/EVM0024695.1/EVM0024726.1/EVM0024794.1/EVM0026069.1/EVM0026141.1/EVM002711…
GO:0006535	cysteine biosynthetic process from serine	8/5067	17/16541	1.54	0.115749	1	EVM0003504.1/EVM0003648.1/EVM0010186.1/EVM0018504.1/EVM0023664.1/EVM0042419.1/EVM0042624.1/EVM0044000.1
GO:0016573	histone acetylation	8/5067	17/16541	1.54	0.115749	1	EVM0001032.1/EVM0002898.1/EVM0006549.1/EVM0010506.1/EVM0010955.1/EVM0024170.1/EVM0026979.1/EVM0034821.1
GO:0043161	proteasome-mediated ubiquitin-dependent protein ..|proteasome-mediated ubiquitin-dependent protein catabolic process	64/5067	183/16541	1.14	0.115833	1	EVM0000091.1/EVM0000831.1/EVM0001095.1/EVM0001189.1/EVM0001516.1/EVM0001581.1/EVM0001741.1/EVM0001796.1/EVM0002555.1/EVM0004110.1/EVM0004389.1/EVM0008241.1/EVM0010436.1/EVM0010675.1/EVM0012160.1/EVM0012442.1/EVM0012547.1/EVM0012619.2/EVM0013027.1/EVM0013709.1/EVM0014315.1/EVM0014635.1/EVM0014647.1/EVM0014894.1/EVM0015812.1/EVM0016401.1/EVM0017300.1/EVM0017367.1/EVM0017377.1/EVM0018048.1/EVM001886…
GO:0006890	retrograde vesicle-mediated transport, Golgi to ..|retrograde vesicle-mediated transport, Golgi to endoplasmic reticulum	12/5067	28/16541	1.4	0.116841	1	EVM0002346.1/EVM0005440.1/EVM0007278.1/EVM0008197.1/EVM0018866.1/EVM0019487.1/EVM0023031.1/EVM0033259.1/EVM0033874.1/EVM0033969.1/EVM0043079.1/EVM0044959.1
GO:0042273	ribosomal large subunit biogenesis	12/5067	28/16541	1.4	0.116841	1	EVM0004843.1/EVM0006947.1/EVM0009073.1/EVM0010327.1/EVM0010634.1/EVM0012232.1/EVM0018769.1/EVM0022165.1/EVM0022625.1/EVM0023790.1/EVM0024559.1/EVM0035517.1
GO:0031146	SCF-dependent proteasomal ubiquitin-dependent pr..|SCF-dependent proteasomal ubiquitin-dependent protein catabolic process	13/5067	31/16541	1.37	0.122065	1	EVM0001741.1/EVM0002555.1/EVM0013709.1/EVM0013910.1/EVM0015812.1/EVM0018048.1/EVM0020199.1/EVM0020977.1/EVM0023693.1/EVM0026091.1/EVM0027817.1/EVM0030840.1/EVM0031926.1
GO:0009860	pollen tube growth	9/5067	20/16541	1.47	0.126037	1	EVM0001115.1/EVM0002037.1/EVM0004139.1/EVM0010547.1/EVM0013726.1/EVM0030500.1/EVM0031564.1/EVM0035886.1/EVM0045667.1
GO:0035966	response to topologically incorrect protein	9/5067	20/16541	1.47	0.126037	1	EVM0008241.1/EVM0009634.1/EVM0011303.1/EVM0017465.1/EVM0017466.1/EVM0029942.1/EVM0030069.1/EVM0040455.1/EVM0041296.1
GO:0016570	histone modification	14/5067	34/16541	1.34	0.126446	1	EVM0001032.1/EVM0003998.1/EVM0006549.1/EVM0008729.2/EVM0010955.1/EVM0011057.1/EVM0012132.1/EVM0016857.1/EVM0024170.1/EVM0026979.1/EVM0030035.1/EVM0030567.1/EVM0033180.2/EVM0034821.1
GO:0090501	RNA phosphodiester bond hydrolysis	14/5067	34/16541	1.34	0.126446	1	EVM0006857.2/EVM0011960.1/EVM0014718.1/EVM0015347.1/EVM0017370.1/EVM0017597.1/EVM0017858.1/EVM0018732.1/EVM0021986.1/EVM0027435.1/EVM0028084.1/EVM0029439.1/EVM0040168.1/EVM0042821.1
GO:0065009	regulation of molecular function	75/5067	218/16541	1.12	0.127277	1	EVM0000615.1/EVM0001754.1/EVM0002147.1/EVM0002324.1/EVM0002497.1/EVM0004059.1/EVM0004389.1/EVM0005471.1/EVM0006241.1/EVM0006844.1/EVM0006893.1/EVM0006909.1/EVM0006922.1/EVM0006951.1/EVM0007005.1/EVM0007012.1/EVM0007539.1/EVM0007598.1/EVM0009154.1/EVM0009192.1/EVM0009668.1/EVM0009721.1/EVM0010166.1/EVM0010233.1/EVM0010423.1/EVM0010841.1/EVM0012413.1/EVM0012466.1/EVM0013145.1/EVM0013726.1/EVM001379…
GO:0055114	oxidation-reduction process	62/5067	178/16541	1.14	0.1277	1	EVM0001340.1/EVM0003067.1/EVM0003745.1/EVM0006221.1/EVM0006315.1/EVM0006392.1/EVM0007320.1/EVM0007430.1/EVM0007545.1/EVM0008142.1/EVM0008158.1/EVM0008499.1/EVM0008660.1/EVM0008697.1/EVM0009580.1/EVM0009681.1/EVM0011028.1/EVM0012973.1/EVM0013111.1/EVM0013371.1/EVM0013375.1/EVM0013945.1/EVM0015076.1/EVM0015866.1/EVM0016103.1/EVM0016277.1/EVM0016592.1/EVM0017431.1/EVM0017570.1/EVM0018498.1/EVM001856…
GO:0006353	DNA-templated transcription, termination	6/5067	12/16541	1.63	0.128056	1	EVM0000205.1/EVM0004968.1/EVM0017597.1/EVM0020020.1/EVM0034715.1/EVM0040360.1
GO:0006777	Mo-molybdopterin cofactor biosynthetic process	6/5067	12/16541	1.63	0.128056	1	EVM0007169.1/EVM0027871.1/EVM0032585.1/EVM0039163.1/EVM0041119.1/EVM0043413.1
GO:0009956	radial pattern formation	6/5067	12/16541	1.63	0.128056	1	EVM0017462.1/EVM0017934.1/EVM0021543.1/EVM0030046.1/EVM0034864.1/EVM0039752.1
GO:0010193	response to ozone	6/5067	12/16541	1.63	0.128056	1	EVM0013899.1/EVM0016854.1/EVM0024695.1/EVM0028571.1/EVM0035036.1/EVM0041661.1
GO:0016180	snRNA processing	6/5067	12/16541	1.63	0.128056	1	EVM0002951.1/EVM0018358.1/EVM0021543.1/EVM0026262.1/EVM0029439.1/EVM0030046.1
GO:0034249	negative regulation of cellular amide metabolic ..|negative regulation of cellular amide metabolic process	6/5067	12/16541	1.63	0.128056	1	EVM0005634.1/EVM0006893.1/EVM0014962.1/EVM0017663.1/EVM0018836.1/EVM0023609.1
GO:0034285	response to disaccharide	6/5067	12/16541	1.63	0.128056	1	EVM0011648.1/EVM0017648.1/EVM0022450.1/EVM0035848.1/EVM0042002.1/EVM0043960.1
GO:0010629	negative regulation of gene expression	41/5067	114/16541	1.17	0.128363	1	EVM0000651.1/EVM0001135.1/EVM0001857.1/EVM0002286.1/EVM0003235.1/EVM0004459.1/EVM0005420.1/EVM0005631.1/EVM0005634.1/EVM0006857.2/EVM0006893.1/EVM0007005.1/EVM0007077.1/EVM0008633.1/EVM0009535.1/EVM0010028.1/EVM0010040.1/EVM0010535.1/EVM0011057.1/EVM0013475.1/EVM0014962.1/EVM0016071.1/EVM0017663.1/EVM0018836.1/EVM0020615.1/EVM0021248.1/EVM0022701.1/EVM0023609.1/EVM0027435.1/EVM0028183.1/EVM002922…
GO:0000302	response to reactive oxygen species	30/5067	81/16541	1.21	0.129428	1	EVM0000444.1/EVM0002102.1/EVM0002193.1/EVM0002924.1/EVM0009028.1/EVM0009282.1/EVM0009534.1/EVM0012097.1/EVM0013899.1/EVM0015483.1/EVM0016854.1/EVM0017893.1/EVM0018659.2/EVM0021472.1/EVM0022016.1/EVM0022148.1/EVM0023305.1/EVM0024695.1/EVM0026069.1/EVM0027117.1/EVM0028571.1/EVM0029137.1/EVM0029393.1/EVM0030822.1/EVM0033721.1/EVM0035036.1/EVM0037148.1/EVM0041661.1/EVM0044621.1/EVM0045097.1
GO:0048507	meristem development	31/5067	84/16541	1.2	0.129639	1	EVM0000651.1/EVM0000972.1/EVM0001135.1/EVM0001857.1/EVM0001963.1/EVM0002286.1/EVM0005026.1/EVM0006008.1/EVM0006618.1/EVM0007765.1/EVM0008489.1/EVM0009413.1/EVM0010166.1/EVM0010675.1/EVM0015055.1/EVM0017024.1/EVM0017462.1/EVM0019330.1/EVM0020388.1/EVM0020858.1/EVM0021248.1/EVM0024070.1/EVM0024319.1/EVM0024714.1/EVM0026878.1/EVM0030681.1/EVM0031772.1/EVM0034864.1/EVM0036603.1/EVM0037366.1/EVM003951…
GO:0048589	developmental growth	31/5067	84/16541	1.2	0.129639	1	EVM0001115.1/EVM0002037.1/EVM0002579.1/EVM0004139.1/EVM0005026.1/EVM0006440.1/EVM0006816.1/EVM0007765.1/EVM0008241.1/EVM0008769.1/EVM0009413.1/EVM0010547.1/EVM0013726.1/EVM0013790.1/EVM0015409.1/EVM0017024.1/EVM0019426.1/EVM0024714.1/EVM0024743.1/EVM0025209.1/EVM0026878.1/EVM0027850.1/EVM0027996.1/EVM0030500.1/EVM0031564.1/EVM0035886.1/EVM0037366.1/EVM0039832.1/EVM0040455.1/EVM0043676.1/EVM004566…
GO:0006897	endocytosis	15/5067	37/16541	1.32	0.130132	1	EVM0002601.1/EVM0003011.1/EVM0004572.1/EVM0004705.1/EVM0006539.1/EVM0010166.1/EVM0010374.1/EVM0011232.1/EVM0013726.1/EVM0014743.1/EVM0019222.1/EVM0020646.1/EVM0022459.1/EVM0024105.1/EVM0040644.1
GO:0016226	iron-sulfur cluster assembly	15/5067	37/16541	1.32	0.130132	1	EVM0000248.1/EVM0004407.1/EVM0004689.1/EVM0007827.2/EVM0009309.1/EVM0011496.1/EVM0011749.1/EVM0012827.1/EVM0015017.1/EVM0016593.1/EVM0017017.1/EVM0019907.1/EVM0031516.1/EVM0034633.1/EVM0039944.1
GO:0051129	negative regulation of cellular component organi..|negative regulation of cellular component organization	15/5067	37/16541	1.32	0.130132	1	EVM0000072.1/EVM0000615.1/EVM0002840.1/EVM0006440.1/EVM0012279.1/EVM0015409.1/EVM0015483.1/EVM0017430.1/EVM0018731.1/EVM0021505.1/EVM0021885.1/EVM0030709.1/EVM0032981.1/EVM0036445.1/EVM0045097.1
GO:0080134	regulation of response to stress	55/5067	157/16541	1.14	0.133031	1	EVM0002102.1/EVM0002541.1/EVM0003235.1/EVM0004089.1/EVM0004459.1/EVM0007005.1/EVM0007077.1/EVM0007539.1/EVM0008769.1/EVM0009028.1/EVM0009035.1/EVM0009534.1/EVM0010028.1/EVM0010675.1/EVM0011187.1/EVM0011970.1/EVM0012466.1/EVM0012586.1/EVM0013790.1/EVM0014635.1/EVM0014833.1/EVM0014894.1/EVM0016917.1/EVM0017106.1/EVM0020199.1/EVM0020732.1/EVM0020743.1/EVM0021188.1/EVM0021571.1/EVM0021593.1/EVM002249…
GO:0043933	protein-containing complex subunit organization	45/5067	127/16541	1.16	0.140128	1	EVM0000181.1/EVM0000219.1/EVM0001572.1/EVM0003716.1/EVM0005447.1/EVM0006947.1/EVM0007005.1/EVM0007278.1/EVM0007901.1/EVM0008197.1/EVM0011173.1/EVM0012562.1/EVM0014894.1/EVM0014920.1/EVM0014962.1/EVM0015409.1/EVM0015483.1/EVM0015866.1/EVM0017024.1/EVM0017466.1/EVM0017648.1/EVM0018445.1/EVM0018498.1/EVM0019749.1/EVM0021188.1/EVM0022132.1/EVM0022625.1/EVM0023243.1/EVM0023519.1/EVM0024429.1/EVM002455…
GO:0040011	locomotion	11/5067	26/16541	1.38	0.140758	1	EVM0000072.1/EVM0007974.1/EVM0013284.1/EVM0015483.1/EVM0017465.1/EVM0018731.1/EVM0021885.1/EVM0027996.1/EVM0032823.1/EVM0036445.1/EVM0045097.1
GO:0071407	cellular response to organic cyclic compound	11/5067	26/16541	1.38	0.140758	1	EVM0004089.1/EVM0010040.1/EVM0012586.1/EVM0014005.1/EVM0014064.1/EVM0020615.1/EVM0028571.1/EVM0036271.1/EVM0042821.1/EVM0043054.1/EVM0044711.1
GO:0009056	catabolic process	107/5067	319/16541	1.09	0.140986	1	EVM0000091.1/EVM0000831.1/EVM0001095.1/EVM0001189.1/EVM0001498.1/EVM0001516.1/EVM0001581.1/EVM0001741.1/EVM0001754.1/EVM0002361.1/EVM0002537.1/EVM0002541.1/EVM0002555.1/EVM0004369.1/EVM0004389.1/EVM0005471.1/EVM0005634.1/EVM0006221.1/EVM0006315.1/EVM0006857.2/EVM0007319.1/EVM0008241.1/EVM0008633.1/EVM0008847.1/EVM0009634.1/EVM0010436.1/EVM0010675.1/EVM0011303.1/EVM0011505.1/EVM0011542.1/EVM001207…
GO:0044087	regulation of cellular component biogenesis	21/5067	55/16541	1.25	0.14272	1	EVM0000072.1/EVM0000615.1/EVM0005634.1/EVM0007549.1/EVM0010022.1/EVM0010547.1/EVM0011075.1/EVM0012279.1/EVM0014962.1/EVM0015483.1/EVM0017430.1/EVM0017663.1/EVM0018731.1/EVM0021885.1/EVM0023124.1/EVM0023519.1/EVM0030179.1/EVM0032981.1/EVM0036445.1/EVM0045097.1/EVM0045667.1
GO:0009117	nucleotide metabolic process	7/5067	15/16541	1.52	0.143346	1	EVM0015807.1/EVM0017570.1/EVM0017920.1/EVM0018498.1/EVM0036783.1/EVM0041131.1/EVM0045788.1
GO:0010029	regulation of seed germination	7/5067	15/16541	1.52	0.143346	1	EVM0000360.1/EVM0004931.1/EVM0011331.1/EVM0022480.1/EVM0023287.1/EVM0026481.1/EVM0033642.1
GO:0031333	negative regulation of protein-containing comple..|negative regulation of protein-containing complex assembly	7/5067	15/16541	1.52	0.143346	1	EVM0000072.1/EVM0012279.1/EVM0015483.1/EVM0018731.1/EVM0021885.1/EVM0036445.1/EVM0045097.1
GO:0045862	positive regulation of proteolysis	7/5067	15/16541	1.52	0.143346	1	EVM0006893.1/EVM0009192.1/EVM0014894.1/EVM0018836.1/EVM0021188.1/EVM0023609.1/EVM0023693.1
GO:0048444	floral organ morphogenesis	7/5067	15/16541	1.52	0.143346	1	EVM0000286.1/EVM0002864.1/EVM0009413.1/EVM0014220.1/EVM0016071.1/EVM0035693.1/EVM0037366.1
GO:0051276	chromosome organization	35/5067	97/16541	1.18	0.14546	1	EVM0000231.1/EVM0001032.1/EVM0001966.1/EVM0003139.1/EVM0003716.1/EVM0005447.1/EVM0006549.1/EVM0006857.2/EVM0006922.1/EVM0008729.2/EVM0010330.1/EVM0010955.1/EVM0011057.1/EVM0011363.1/EVM0012132.1/EVM0015807.1/EVM0015851.1/EVM0016247.1/EVM0016753.1/EVM0016836.1/EVM0016857.1/EVM0016863.1/EVM0017024.1/EVM0018105.1/EVM0018445.1/EVM0021505.1/EVM0023693.1/EVM0024170.1/EVM0025465.1/EVM0026979.1/EVM003007…
GO:0048583	regulation of response to stimulus	125/5067	376/16541	1.09	0.145925	1	EVM0000091.1/EVM0000313.1/EVM0000993.1/EVM0001754.1/EVM0002037.1/EVM0002102.1/EVM0002541.1/EVM0003235.1/EVM0003341.1/EVM0003589.1/EVM0003725.1/EVM0003918.1/EVM0003950.1/EVM0004089.1/EVM0004279.1/EVM0004369.1/EVM0004459.1/EVM0005420.1/EVM0006893.1/EVM0007005.1/EVM0007068.1/EVM0007077.1/EVM0007108.1/EVM0007539.1/EVM0007624.1/EVM0008101.1/EVM0008419.1/EVM0008769.1/EVM0009028.1/EVM0009035.1/EVM000933…
GO:0034248	regulation of cellular amide metabolic process	12/5067	29/16541	1.35	0.146058	1	EVM0000444.1/EVM0003589.1/EVM0005634.1/EVM0005925.1/EVM0005945.1/EVM0006893.1/EVM0014962.1/EVM0017663.1/EVM0018836.1/EVM0023609.1/EVM0023891.1/EVM0034374.1
GO:0061024	membrane organization	12/5067	29/16541	1.35	0.146058	1	EVM0001971.1/EVM0004389.1/EVM0013726.1/EVM0014689.1/EVM0019222.1/EVM0022228.1/EVM0022450.1/EVM0023332.1/EVM0029156.1/EVM0033227.1/EVM0035238.1/EVM0042730.1
GO:0030029	actin filament-based process	14/5067	35/16541	1.31	0.15388	1	EVM0006539.1/EVM0013726.1/EVM0014743.1/EVM0015483.1/EVM0020388.1/EVM0020646.1/EVM0022132.1/EVM0022228.1/EVM0023124.1/EVM0027996.1/EVM0030939.1/EVM0032017.1/EVM0035937.1/EVM0045097.1
GO:0003006	developmental process involved in reproduction	111/5067	333/16541	1.09	0.153943	1	EVM0000286.1/EVM0000360.1/EVM0000575.1/EVM0000972.1/EVM0001115.1/EVM0001602.1/EVM0001963.1/EVM0001971.1/EVM0001998.1/EVM0002020.1/EVM0002037.1/EVM0002497.1/EVM0002864.1/EVM0003950.1/EVM0003968.1/EVM0004139.1/EVM0004403.1/EVM0004513.1/EVM0004938.1/EVM0005026.1/EVM0005631.1/EVM0006008.1/EVM0006099.1/EVM0006274.1/EVM0006549.1/EVM0007068.1/EVM0007387.1/EVM0007974.1/EVM0008241.1/EVM0008419.1/EVM000903…
GO:0006744	ubiquinone biosynthetic process	8/5067	18/16541	1.45	0.154638	1	EVM0013792.1/EVM0019009.1/EVM0022916.1/EVM0023038.1/EVM0028399.1/EVM0029849.1/EVM0042282.1/EVM0045232.1
GO:0009894	regulation of catabolic process	16/5067	41/16541	1.27	0.159074	1	EVM0000077.1/EVM0002361.1/EVM0006857.2/EVM0006893.1/EVM0009192.1/EVM0014831.1/EVM0014894.1/EVM0015169.1/EVM0018836.1/EVM0021188.1/EVM0023609.1/EVM0023693.1/EVM0024798.1/EVM0029439.1/EVM0033227.1/EVM0033601.1
GO:0031329	regulation of cellular catabolic process	16/5067	41/16541	1.27	0.159074	1	EVM0000077.1/EVM0002361.1/EVM0006857.2/EVM0006893.1/EVM0009192.1/EVM0014831.1/EVM0014894.1/EVM0015169.1/EVM0018836.1/EVM0021188.1/EVM0023609.1/EVM0023693.1/EVM0024798.1/EVM0029439.1/EVM0033227.1/EVM0033601.1
GO:0009968	negative regulation of signal transduction	38/5067	107/16541	1.16	0.160089	1	EVM0000091.1/EVM0000313.1/EVM0000993.1/EVM0002037.1/EVM0002541.1/EVM0003341.1/EVM0003725.1/EVM0003950.1/EVM0004279.1/EVM0006893.1/EVM0007077.1/EVM0009339.1/EVM0010990.1/EVM0011970.1/EVM0012442.1/EVM0012444.1/EVM0012547.1/EVM0013726.1/EVM0014069.1/EVM0018836.1/EVM0018862.1/EVM0020126.1/EVM0023609.1/EVM0024513.1/EVM0024578.1/EVM0024828.1/EVM0026481.1/EVM0026878.1/EVM0026977.1/EVM0027039.1/EVM002786…
GO:0002831	regulation of response to biotic stimulus	17/5067	44/16541	1.26	0.160959	1	EVM0002102.1/EVM0002541.1/EVM0004089.1/EVM0004459.1/EVM0007077.1/EVM0007539.1/EVM0009035.1/EVM0009534.1/EVM0011970.1/EVM0012586.1/EVM0016917.1/EVM0017106.1/EVM0020732.1/EVM0022701.1/EVM0026901.1/EVM0028660.1/EVM0043006.1
GO:0001578	microtubule bundle formation	5/5067	10/16541	1.63	0.16127	1	EVM0002359.1/EVM0012562.1/EVM0019749.1/EVM0031779.1/EVM0033556.1
GO:0006163	purine nucleotide metabolic process	5/5067	10/16541	1.63	0.16127	1	EVM0017920.1/EVM0018498.1/EVM0036783.1/EVM0041131.1/EVM0043072.1
GO:0009786	regulation of asymmetric cell division	5/5067	10/16541	1.63	0.16127	1	EVM0001805.1/EVM0019096.1/EVM0028682.1/EVM0036162.1/EVM0036256.1
GO:0016073	snRNA metabolic process	5/5067	10/16541	1.63	0.16127	1	EVM0002951.1/EVM0021543.1/EVM0029439.1/EVM0030046.1/EVM0034864.1
GO:0090502	RNA phosphodiester bond hydrolysis, endonucleoly..|RNA phosphodiester bond hydrolysis, endonucleolytic	5/5067	10/16541	1.63	0.16127	1	EVM0014718.1/EVM0017858.1/EVM0021986.1/EVM0040168.1/EVM0042821.1
GO:0007389	pattern specification process	34/5067	95/16541	1.17	0.162898	1	EVM0000286.1/EVM0000993.1/EVM0002020.1/EVM0002864.1/EVM0005026.1/EVM0005962.1/EVM0007319.1/EVM0009339.1/EVM0009413.1/EVM0010166.1/EVM0010675.1/EVM0012562.1/EVM0014064.1/EVM0014220.1/EVM0014920.1/EVM0015055.1/EVM0016031.1/EVM0016071.1/EVM0017462.1/EVM0017803.1/EVM0017861.1/EVM0019330.1/EVM0020732.1/EVM0021543.1/EVM0024714.1/EVM0027817.1/EVM0027860.1/EVM0027996.1/EVM0029385.1/EVM0030046.1/EVM003068…
GO:0008064	regulation of actin polymerization or depolymeri..|regulation of actin polymerization or depolymerization	9/5067	21/16541	1.4	0.163168	1	EVM0000072.1/EVM0010547.1/EVM0015483.1/EVM0018731.1/EVM0021885.1/EVM0023124.1/EVM0036445.1/EVM0045097.1/EVM0045667.1
GO:0030587	sorocarp development	9/5067	21/16541	1.4	0.163168	1	EVM0000072.1/EVM0003011.1/EVM0004808.1/EVM0015483.1/EVM0018731.1/EVM0021885.1/EVM0034380.1/EVM0036445.1/EVM0045097.1
GO:0030832	regulation of actin filament length	9/5067	21/16541	1.4	0.163168	1	EVM0000072.1/EVM0010547.1/EVM0015483.1/EVM0018731.1/EVM0021885.1/EVM0023124.1/EVM0036445.1/EVM0045097.1/EVM0045667.1
GO:0031123	RNA 3'-end processing	9/5067	21/16541	1.4	0.163168	1	EVM0017597.1/EVM0018732.1/EVM0021543.1/EVM0021986.1/EVM0023164.1/EVM0029439.1/EVM0030046.1/EVM0032143.1/EVM0040360.1
GO:0047484	regulation of response to osmotic stress	9/5067	21/16541	1.4	0.163168	1	EVM0007077.1/EVM0007539.1/EVM0014635.1/EVM0016917.1/EVM0022498.1/EVM0028660.1/EVM0034696.1/EVM0037682.1/EVM0037749.1
GO:0090702	non-reproductive fruiting body development	9/5067	21/16541	1.4	0.163168	1	EVM0000072.1/EVM0003011.1/EVM0004808.1/EVM0015483.1/EVM0018731.1/EVM0021885.1/EVM0034380.1/EVM0036445.1/EVM0045097.1
GO:0099120	socially cooperative development	9/5067	21/16541	1.4	0.163168	1	EVM0000072.1/EVM0003011.1/EVM0004808.1/EVM0015483.1/EVM0018731.1/EVM0021885.1/EVM0034380.1/EVM0036445.1/EVM0045097.1
GO:0110053	regulation of actin filament organization	9/5067	21/16541	1.4	0.163168	1	EVM0000072.1/EVM0010547.1/EVM0015483.1/EVM0018731.1/EVM0021885.1/EVM0023124.1/EVM0036445.1/EVM0045097.1/EVM0045667.1
GO:1905037	autophagosome organization	9/5067	21/16541	1.4	0.163168	1	EVM0002537.1/EVM0004389.1/EVM0011505.1/EVM0012075.1/EVM0014831.1/EVM0014894.1/EVM0021188.1/EVM0033601.1/EVM0034380.1
GO:0030031	cell projection assembly	10/5067	24/16541	1.36	0.16971	1	EVM0001032.1/EVM0002359.1/EVM0006549.1/EVM0010990.1/EVM0012562.1/EVM0015483.1/EVM0019749.1/EVM0031779.1/EVM0033556.1/EVM0045097.1
GO:0016192	vesicle-mediated transport	98/5067	294/16541	1.09	0.170931	1	EVM0000086.1/EVM0000313.1/EVM0000552.1/EVM0000615.1/EVM0000706.1/EVM0000775.1/EVM0001971.1/EVM0002223.1/EVM0003011.1/EVM0003186.1/EVM0003206.1/EVM0003958.1/EVM0004572.1/EVM0004803.1/EVM0005117.1/EVM0005316.1/EVM0005765.1/EVM0006525.1/EVM0006539.1/EVM0006548.1/EVM0006681.1/EVM0006826.1/EVM0006887.1/EVM0007191.1/EVM0007278.1/EVM0007932.1/EVM0007991.1/EVM0008046.1/EVM0008130.3/EVM0008197.1/EVM000845…
GO:0009896	positive regulation of catabolic process	11/5067	27/16541	1.33	0.174777	1	EVM0006893.1/EVM0009192.1/EVM0014831.1/EVM0014894.1/EVM0015169.1/EVM0018836.1/EVM0021188.1/EVM0023609.1/EVM0023693.1/EVM0024798.1/EVM0033601.1
GO:0031331	positive regulation of cellular catabolic process	11/5067	27/16541	1.33	0.174777	1	EVM0006893.1/EVM0009192.1/EVM0014831.1/EVM0014894.1/EVM0015169.1/EVM0018836.1/EVM0021188.1/EVM0023609.1/EVM0023693.1/EVM0024798.1/EVM0033601.1
GO:0065003	protein-containing complex assembly	39/5067	111/16541	1.15	0.175907	1	EVM0000181.1/EVM0000219.1/EVM0001572.1/EVM0005447.1/EVM0006947.1/EVM0007005.1/EVM0007278.1/EVM0007901.1/EVM0008197.1/EVM0011173.1/EVM0011993.1/EVM0012562.1/EVM0014920.1/EVM0014962.1/EVM0015409.1/EVM0015483.1/EVM0015866.1/EVM0017024.1/EVM0017466.1/EVM0017648.1/EVM0018498.1/EVM0019749.1/EVM0022625.1/EVM0023243.1/EVM0023519.1/EVM0024429.1/EVM0024559.1/EVM0027382.1/EVM0027515.1/EVM0027996.1/EVM002915…
GO:0010648	negative regulation of cell communication	38/5067	108/16541	1.15	0.176973	1	EVM0000091.1/EVM0000313.1/EVM0000993.1/EVM0002037.1/EVM0002541.1/EVM0003341.1/EVM0003725.1/EVM0003950.1/EVM0004279.1/EVM0006893.1/EVM0007077.1/EVM0009339.1/EVM0010990.1/EVM0011970.1/EVM0012442.1/EVM0012444.1/EVM0012547.1/EVM0013726.1/EVM0014069.1/EVM0018836.1/EVM0018862.1/EVM0020126.1/EVM0023609.1/EVM0024513.1/EVM0024578.1/EVM0024828.1/EVM0026481.1/EVM0026878.1/EVM0026977.1/EVM0027039.1/EVM002786…
GO:0023057	negative regulation of signaling	38/5067	108/16541	1.15	0.176973	1	EVM0000091.1/EVM0000313.1/EVM0000993.1/EVM0002037.1/EVM0002541.1/EVM0003341.1/EVM0003725.1/EVM0003950.1/EVM0004279.1/EVM0006893.1/EVM0007077.1/EVM0009339.1/EVM0010990.1/EVM0011970.1/EVM0012442.1/EVM0012444.1/EVM0012547.1/EVM0013726.1/EVM0014069.1/EVM0018836.1/EVM0018862.1/EVM0020126.1/EVM0023609.1/EVM0024513.1/EVM0024578.1/EVM0024828.1/EVM0026481.1/EVM0026878.1/EVM0026977.1/EVM0027039.1/EVM002786…
GO:0048468	cell development	38/5067	108/16541	1.15	0.176973	1	EVM0000181.1/EVM0001032.1/EVM0001115.1/EVM0001971.1/EVM0002037.1/EVM0002579.1/EVM0004139.1/EVM0005176.1/EVM0006549.1/EVM0006816.1/EVM0008241.1/EVM0009535.1/EVM0010535.1/EVM0010547.1/EVM0013726.1/EVM0014920.1/EVM0016857.1/EVM0017465.1/EVM0019426.1/EVM0020732.1/EVM0022228.1/EVM0022450.1/EVM0023124.1/EVM0024528.1/EVM0024743.1/EVM0025209.1/EVM0027996.1/EVM0028706.1/EVM0030500.1/EVM0031564.1/EVM003201…
GO:0045944	positive regulation of transcription by RNA poly..|positive regulation of transcription by RNA polymerase II	50/5067	145/16541	1.13	0.178405	1	EVM0000615.1/EVM0001120.1/EVM0001673.1/EVM0002093.1/EVM0002182.1/EVM0002387.1/EVM0002528.1/EVM0002916.1/EVM0004307.1/EVM0004321.1/EVM0004390.1/EVM0005681.1/EVM0005889.1/EVM0006925.1/EVM0008609.1/EVM0008716.1/EVM0009229.1/EVM0009474.1/EVM0010396.1/EVM0010908.1/EVM0013015.1/EVM0013120.1/EVM0013893.1/EVM0015360.1/EVM0016493.1/EVM0016550.1/EVM0017430.1/EVM0018791.1/EVM0019757.1/EVM0021525.1/EVM002316…
GO:0006878	cellular copper ion homeostasis	6/5067	13/16541	1.51	0.178626	1	EVM0003229.1/EVM0007839.1/EVM0014202.1/EVM0027621.1/EVM0034771.1/EVM0044673.1
GO:0010508	positive regulation of autophagy	6/5067	13/16541	1.51	0.178626	1	EVM0006893.1/EVM0014831.1/EVM0015169.1/EVM0018836.1/EVM0023609.1/EVM0033601.1
GO:0046855	inositol phosphate dephosphorylation	6/5067	13/16541	1.51	0.178626	1	EVM0001630.1/EVM0016301.1/EVM0017975.1/EVM0023390.1/EVM0030646.1/EVM0040673.1
GO:0048441	petal development	6/5067	13/16541	1.51	0.178626	1	EVM0002020.1/EVM0002864.1/EVM0013794.1/EVM0014220.1/EVM0016031.1/EVM0022145.1
GO:0048465	corolla development	6/5067	13/16541	1.51	0.178626	1	EVM0002020.1/EVM0002864.1/EVM0013794.1/EVM0014220.1/EVM0016031.1/EVM0022145.1
GO:0051235	maintenance of location	6/5067	13/16541	1.51	0.178626	1	EVM0004513.1/EVM0008769.1/EVM0014876.1/EVM0022450.1/EVM0030530.1/EVM0039752.1
GO:0072359	circulatory system development	6/5067	13/16541	1.51	0.178626	1	EVM0000993.1/EVM0009339.1/EVM0012562.1/EVM0022228.1/EVM0023693.1/EVM0027996.1
GO:0120036	plasma membrane bounded cell projection organiza..|plasma membrane bounded cell projection organization	12/5067	30/16541	1.31	0.17872	1	EVM0001032.1/EVM0002359.1/EVM0006549.1/EVM0010990.1/EVM0012562.1/EVM0015483.1/EVM0019749.1/EVM0022450.1/EVM0031779.1/EVM0032823.1/EVM0033556.1/EVM0045097.1
GO:0048366	leaf development	32/5067	90/16541	1.16	0.18299	1	EVM0001135.1/EVM0002020.1/EVM0002102.1/EVM0003538.1/EVM0005026.1/EVM0005471.1/EVM0006403.1/EVM0007068.1/EVM0007765.1/EVM0009028.1/EVM0009413.1/EVM0009534.1/EVM0010675.1/EVM0016728.1/EVM0017024.1/EVM0017462.1/EVM0017861.1/EVM0017934.1/EVM0021248.1/EVM0024714.1/EVM0025262.1/EVM0027308.1/EVM0027817.1/EVM0027860.1/EVM0029385.1/EVM0030681.1/EVM0032479.1/EVM0033601.1/EVM0034478.1/EVM0035036.1/EVM003736…
GO:0010256	endomembrane system organization	14/5067	36/16541	1.27	0.184163	1	EVM0000615.1/EVM0004389.1/EVM0007278.1/EVM0008197.1/EVM0012367.1/EVM0017430.1/EVM0021886.1/EVM0022228.1/EVM0022450.1/EVM0030179.1/EVM0032412.1/EVM0032787.1/EVM0033227.1/EVM0033657.1
GO:0022607	cellular component assembly	72/5067	214/16541	1.1	0.186883	1	EVM0000181.1/EVM0000219.1/EVM0000379.1/EVM0001032.1/EVM0001572.1/EVM0001971.1/EVM0002359.1/EVM0002537.1/EVM0004389.1/EVM0005447.1/EVM0006549.1/EVM0006922.1/EVM0006947.1/EVM0007005.1/EVM0007278.1/EVM0007901.1/EVM0008197.1/EVM0009674.1/EVM0010547.1/EVM0010674.1/EVM0010990.1/EVM0011076.1/EVM0011173.1/EVM0011232.1/EVM0011505.1/EVM0012562.1/EVM0014165.1/EVM0014743.1/EVM0014831.1/EVM0014894.1/EVM001492…
GO:0009581	detection of external stimulus	7/5067	16/16541	1.43	0.190454	1	EVM0003438.1/EVM0007068.1/EVM0015483.1/EVM0027996.1/EVM0042081.1/EVM0044621.1/EVM0045097.1
GO:0009582	detection of abiotic stimulus	7/5067	16/16541	1.43	0.190454	1	EVM0003438.1/EVM0007068.1/EVM0015483.1/EVM0027996.1/EVM0042081.1/EVM0044621.1/EVM0045097.1
GO:0009744	response to sucrose	7/5067	16/16541	1.43	0.190454	1	EVM0011648.1/EVM0017648.1/EVM0022450.1/EVM0028167.1/EVM0035848.1/EVM0042002.1/EVM0043960.1
GO:0009880	embryonic pattern specification	7/5067	16/16541	1.43	0.190454	1	EVM0007319.1/EVM0009413.1/EVM0015055.1/EVM0017803.1/EVM0019330.1/EVM0034864.1/EVM0037366.1
GO:0010112	regulation of systemic acquired resistance	7/5067	16/16541	1.43	0.190454	1	EVM0003992.1/EVM0012586.1/EVM0012877.1/EVM0024817.1/EVM0026901.1/EVM0028544.1/EVM0043435.1
GO:0070973	protein localization to endoplasmic reticulum ex..|protein localization to endoplasmic reticulum exit site	7/5067	16/16541	1.43	0.190454	1	EVM0005796.1/EVM0007701.1/EVM0011999.1/EVM0012252.1/EVM0035817.1/EVM0038169.1/EVM0041836.1
GO:0048367	shoot system development	69/5067	205/16541	1.1	0.191675	1	EVM0000286.1/EVM0000972.1/EVM0001135.1/EVM0002020.1/EVM0002102.1/EVM0002864.1/EVM0003538.1/EVM0003589.1/EVM0003950.1/EVM0004139.1/EVM0004530.1/EVM0005026.1/EVM0005471.1/EVM0006008.1/EVM0006274.1/EVM0006403.1/EVM0007068.1/EVM0007765.1/EVM0008419.1/EVM0009028.1/EVM0009323.1/EVM0009413.1/EVM0009534.1/EVM0010675.1/EVM0011057.1/EVM0012103.1/EVM0012272.1/EVM0012619.2/EVM0013794.1/EVM0014220.1/EVM001574…
GO:0006996	organelle organization	124/5067	378/16541	1.07	0.191695	1	EVM0000181.1/EVM0000615.1/EVM0000968.1/EVM0001032.1/EVM0001966.1/EVM0001971.1/EVM0002359.1/EVM0002497.1/EVM0002537.1/EVM0003055.1/EVM0003716.1/EVM0004389.1/EVM0004661.3/EVM0005447.1/EVM0005925.1/EVM0006253.1/EVM0006440.1/EVM0006539.1/EVM0006549.1/EVM0006613.1/EVM0006857.2/EVM0006922.1/EVM0006947.1/EVM0007278.1/EVM0008197.1/EVM0008729.2/EVM0008769.1/EVM0010260.1/EVM0010330.1/EVM0010374.1/EVM001067…
GO:0050790	regulation of catalytic activity	60/5067	177/16541	1.11	0.192662	1	EVM0000615.1/EVM0001754.1/EVM0002147.1/EVM0002324.1/EVM0004059.1/EVM0004389.1/EVM0005471.1/EVM0006241.1/EVM0006844.1/EVM0006893.1/EVM0006909.1/EVM0006922.1/EVM0006951.1/EVM0007005.1/EVM0007012.1/EVM0007539.1/EVM0007598.1/EVM0009154.1/EVM0009192.1/EVM0009668.1/EVM0009721.1/EVM0010423.1/EVM0010841.1/EVM0012413.1/EVM0013145.1/EVM0013726.1/EVM0013794.1/EVM0014831.1/EVM0014833.1/EVM0014881.1/EVM001534…
GO:0031347	regulation of defense response	37/5067	106/16541	1.14	0.196177	1	EVM0002102.1/EVM0002541.1/EVM0003235.1/EVM0004089.1/EVM0004459.1/EVM0007005.1/EVM0007077.1/EVM0007539.1/EVM0009035.1/EVM0009534.1/EVM0010675.1/EVM0011187.1/EVM0011970.1/EVM0012466.1/EVM0012586.1/EVM0016917.1/EVM0017106.1/EVM0020199.1/EVM0020732.1/EVM0020743.1/EVM0021593.1/EVM0022701.1/EVM0022853.1/EVM0023470.1/EVM0023693.1/EVM0023757.1/EVM0026244.1/EVM0026901.1/EVM0028660.1/EVM0030166.1/EVM003247…
GO:1905392	plant organ morphogenesis	37/5067	106/16541	1.14	0.196177	1	EVM0000286.1/EVM0001135.1/EVM0001963.1/EVM0002020.1/EVM0002037.1/EVM0002579.1/EVM0002864.1/EVM0005026.1/EVM0006403.1/EVM0006816.1/EVM0009413.1/EVM0010166.1/EVM0010675.1/EVM0014220.1/EVM0016071.1/EVM0016857.1/EVM0017462.1/EVM0017861.1/EVM0018109.1/EVM0018250.1/EVM0019426.1/EVM0020388.1/EVM0021248.1/EVM0024714.1/EVM0024743.1/EVM0027817.1/EVM0027860.1/EVM0029385.1/EVM0030681.1/EVM0031779.1/EVM003486…
GO:0040007	growth	36/5067	103/16541	1.14	0.197555	1	EVM0001115.1/EVM0002037.1/EVM0002579.1/EVM0004139.1/EVM0005026.1/EVM0006440.1/EVM0006816.1/EVM0007765.1/EVM0008241.1/EVM0008769.1/EVM0009413.1/EVM0010547.1/EVM0013726.1/EVM0013790.1/EVM0015409.1/EVM0017024.1/EVM0017462.1/EVM0019426.1/EVM0023124.1/EVM0023693.1/EVM0024267.1/EVM0024714.1/EVM0024743.1/EVM0025209.1/EVM0026878.1/EVM0027850.1/EVM0027996.1/EVM0030500.1/EVM0031564.1/EVM0032017.1/EVM003588…
GO:0009910	negative regulation of flower development	8/5067	19/16541	1.37	0.198791	1	EVM0004403.1/EVM0011683.1/EVM0023473.1/EVM0026081.1/EVM0030567.1/EVM0035538.1/EVM0037461.1/EVM0045094.1
GO:0035967	cellular response to topologically incorrect pro..|cellular response to topologically incorrect protein	8/5067	19/16541	1.37	0.198791	1	EVM0008241.1/EVM0009634.1/EVM0011303.1/EVM0017465.1/EVM0029942.1/EVM0030069.1/EVM0040455.1/EVM0041296.1
GO:0044782	cilium organization	8/5067	19/16541	1.37	0.198791	1	EVM0001032.1/EVM0002359.1/EVM0006549.1/EVM0010990.1/EVM0012562.1/EVM0019749.1/EVM0031779.1/EVM0033556.1
GO:0060271	cilium assembly	8/5067	19/16541	1.37	0.198791	1	EVM0001032.1/EVM0002359.1/EVM0006549.1/EVM0010990.1/EVM0012562.1/EVM0019749.1/EVM0031779.1/EVM0033556.1
GO:0070192	chromosome organization involved in meiotic cell..|chromosome organization involved in meiotic cell cycle	8/5067	19/16541	1.37	0.198791	1	EVM0001966.1/EVM0015446.1/EVM0015807.1/EVM0015851.1/EVM0016863.1/EVM0018105.1/EVM0025465.1/EVM0035352.1
GO:0097237	cellular response to toxic substance	8/5067	19/16541	1.37	0.198791	1	EVM0006392.1/EVM0012973.1/EVM0015866.1/EVM0020211.1/EVM0022304.1/EVM0033768.1/EVM0041661.1/EVM0042068.1
GO:0098869	cellular oxidant detoxification	8/5067	19/16541	1.37	0.198791	1	EVM0006392.1/EVM0015866.1/EVM0017480.1/EVM0020211.1/EVM0022304.1/EVM0033768.1/EVM0041661.1/EVM0042068.1
GO:1990748	cellular detoxification	8/5067	19/16541	1.37	0.198791	1	EVM0006392.1/EVM0012973.1/EVM0015866.1/EVM0020211.1/EVM0022304.1/EVM0033768.1/EVM0041661.1/EVM0042068.1
GO:1903506	regulation of nucleic acid-templated transcription	160/5067	493/16541	1.06	0.199659	1	EVM0000286.1/EVM0000615.1/EVM0000651.1/EVM0000784.1/EVM0000926.1/EVM0001135.1/EVM0001640.1/EVM0001754.1/EVM0001850.1/EVM0001857.1/EVM0001997.1/EVM0001998.1/EVM0002020.1/EVM0002193.1/EVM0002286.1/EVM0002324.1/EVM0002439.1/EVM0002504.1/EVM0002579.1/EVM0002731.1/EVM0002864.1/EVM0002907.1/EVM0003235.1/EVM0003341.1/EVM0003371.1/EVM0003438.1/EVM0003691.1/EVM0003725.1/EVM0003950.1/EVM0004059.1/EVM000413…
GO:2001141	regulation of RNA biosynthetic process	160/5067	493/16541	1.06	0.199659	1	EVM0000286.1/EVM0000615.1/EVM0000651.1/EVM0000784.1/EVM0000926.1/EVM0001135.1/EVM0001640.1/EVM0001754.1/EVM0001850.1/EVM0001857.1/EVM0001997.1/EVM0001998.1/EVM0002020.1/EVM0002193.1/EVM0002286.1/EVM0002324.1/EVM0002439.1/EVM0002504.1/EVM0002579.1/EVM0002731.1/EVM0002864.1/EVM0002907.1/EVM0003235.1/EVM0003341.1/EVM0003371.1/EVM0003438.1/EVM0003691.1/EVM0003725.1/EVM0003950.1/EVM0004059.1/EVM000413…
GO:0006402	mRNA catabolic process	9/5067	22/16541	1.34	0.204784	1	EVM0005634.1/EVM0006857.2/EVM0008633.1/EVM0014962.1/EVM0020689.1/EVM0021248.1/EVM0027435.1/EVM0029439.1/EVM0035281.2
GO:0022618	ribonucleoprotein complex assembly	9/5067	22/16541	1.34	0.204784	1	EVM0006947.1/EVM0014962.1/EVM0017648.1/EVM0022625.1/EVM0023519.1/EVM0024559.1/EVM0027515.1/EVM0045434.1/EVM0045686.1
GO:0051606	detection of stimulus	9/5067	22/16541	1.34	0.204784	1	EVM0003438.1/EVM0003520.1/EVM0007068.1/EVM0010166.1/EVM0015483.1/EVM0027996.1/EVM0042081.1/EVM0044621.1/EVM0045097.1
GO:0055046	microgametogenesis	9/5067	22/16541	1.34	0.204784	1	EVM0001998.1/EVM0004938.1/EVM0009409.1/EVM0010436.1/EVM0013787.1/EVM0029210.1/EVM0035937.1/EVM0036250.1/EVM0041993.1
GO:0016236	macroautophagy	10/5067	25/16541	1.31	0.209127	1	EVM0002537.1/EVM0004389.1/EVM0011505.1/EVM0012075.1/EVM0014831.1/EVM0014894.1/EVM0021188.1/EVM0030517.1/EVM0033601.1/EVM0034380.1
GO:1902903	regulation of supramolecular fiber organization	10/5067	25/16541	1.31	0.209127	1	EVM0000072.1/EVM0010547.1/EVM0015409.1/EVM0015483.1/EVM0018731.1/EVM0021885.1/EVM0023124.1/EVM0036445.1/EVM0045097.1/EVM0045667.1
GO:0006338	chromatin remodeling	11/5067	28/16541	1.28	0.212266	1	EVM0000913.1/EVM0003716.1/EVM0003853.1/EVM0005099.1/EVM0005447.1/EVM0006815.1/EVM0010506.1/EVM0017024.1/EVM0019427.1/EVM0032169.1/EVM0034453.1
GO:0045786	negative regulation of cell cycle	11/5067	28/16541	1.28	0.212266	1	EVM0000077.1/EVM0001754.1/EVM0002840.1/EVM0006160.1/EVM0006951.1/EVM0010535.1/EVM0012696.1/EVM0021505.1/EVM0023693.1/EVM0030709.1/EVM0033069.1
GO:0008380	RNA splicing	24/5067	67/16541	1.17	0.212862	1	EVM0006136.1/EVM0007450.1/EVM0010948.1/EVM0011970.1/EVM0014165.1/EVM0015216.1/EVM0015551.1/EVM0016772.1/EVM0017597.1/EVM0019274.1/EVM0019511.1/EVM0025100.1/EVM0025702.1/EVM0027178.1/EVM0027515.1/EVM0027818.1/EVM0028601.1/EVM0030635.1/EVM0038461.1/EVM0040360.1/EVM0041341.1/EVM0043841.1/EVM0044418.1/EVM0045434.1
GO:0016072	rRNA metabolic process	12/5067	31/16541	1.26	0.214502	1	EVM0004843.1/EVM0006253.1/EVM0006947.1/EVM0010022.1/EVM0010570.1/EVM0015476.1/EVM0017383.1/EVM0017648.1/EVM0022106.1/EVM0029439.1/EVM0032143.1/EVM0042776.1
GO:0032970	regulation of actin filament-based process	12/5067	31/16541	1.26	0.214502	1	EVM0000072.1/EVM0000615.1/EVM0010547.1/EVM0015483.1/EVM0017430.1/EVM0018731.1/EVM0021885.1/EVM0022228.1/EVM0023124.1/EVM0036445.1/EVM0045097.1/EVM0045667.1
GO:0000209	protein polyubiquitination	21/5067	58/16541	1.18	0.2157	1	EVM0000091.1/EVM0000831.1/EVM0001189.1/EVM0001754.1/EVM0008241.1/EVM0010436.1/EVM0012696.1/EVM0014920.1/EVM0016401.1/EVM0021481.1/EVM0024246.1/EVM0024255.1/EVM0024726.1/EVM0026866.1/EVM0029210.1/EVM0029942.1/EVM0032459.1/EVM0033170.1/EVM0036250.1/EVM0040455.1/EVM0045578.1
GO:0007267	cell-cell signaling	13/5067	34/16541	1.25	0.216047	1	EVM0007176.1/EVM0010233.1/EVM0013414.1/EVM0015493.1/EVM0016082.1/EVM0018862.1/EVM0022228.1/EVM0024020.1/EVM0026977.1/EVM0029250.2/EVM0031871.1/EVM0042842.1/EVM0045590.1
GO:0010073	meristem maintenance	20/5067	55/16541	1.19	0.216451	1	EVM0000651.1/EVM0000972.1/EVM0001135.1/EVM0001857.1/EVM0002286.1/EVM0005026.1/EVM0006008.1/EVM0006618.1/EVM0008489.1/EVM0010166.1/EVM0010675.1/EVM0020388.1/EVM0020858.1/EVM0024070.1/EVM0024319.1/EVM0024714.1/EVM0030681.1/EVM0031772.1/EVM0036603.1/EVM0039511.1
GO:0006869	lipid transport	36/5067	104/16541	1.13	0.216995	1	EVM0000576.1/EVM0000916.1/EVM0001971.1/EVM0002051.1/EVM0002615.1/EVM0002952.1/EVM0004452.1/EVM0005833.1/EVM0006840.1/EVM0008997.1/EVM0009845.1/EVM0011446.1/EVM0012913.1/EVM0013539.1/EVM0015355.1/EVM0017165.1/EVM0017918.1/EVM0018209.1/EVM0018285.1/EVM0018455.1/EVM0019489.1/EVM0020028.1/EVM0023061.1/EVM0026330.1/EVM0027383.1/EVM0027907.1/EVM0029512.1/EVM0032079.1/EVM0034606.1/EVM0035953.1/EVM003709…
GO:0007623	circadian rhythm	14/5067	37/16541	1.24	0.217051	1	EVM0009028.1/EVM0009774.1/EVM0010738.1/EVM0017108.1/EVM0017717.1/EVM0019426.1/EVM0026031.1/EVM0027513.1/EVM0027561.1/EVM0028113.1/EVM0029606.1/EVM0030622.1/EVM0031481.1/EVM0042081.1
GO:0032101	regulation of response to external stimulus	18/5067	49/16541	1.2	0.217535	1	EVM0002102.1/EVM0002541.1/EVM0004089.1/EVM0004459.1/EVM0007077.1/EVM0007539.1/EVM0009035.1/EVM0009534.1/EVM0011970.1/EVM0012586.1/EVM0016917.1/EVM0017106.1/EVM0020732.1/EVM0022701.1/EVM0026901.1/EVM0028660.1/EVM0032412.1/EVM0043006.1
GO:0032774	RNA biosynthetic process	15/5067	40/16541	1.22	0.217626	1	EVM0008216.1/EVM0010535.1/EVM0012303.1/EVM0012965.1/EVM0015360.1/EVM0017028.1/EVM0017597.1/EVM0019921.1/EVM0021460.1/EVM0021830.1/EVM0027561.1/EVM0034864.1/EVM0039098.1/EVM0040360.1/EVM0043875.1
GO:0097659	nucleic acid-templated transcription	15/5067	40/16541	1.22	0.217626	1	EVM0008216.1/EVM0010535.1/EVM0012303.1/EVM0012965.1/EVM0015360.1/EVM0017028.1/EVM0017597.1/EVM0019921.1/EVM0021460.1/EVM0021830.1/EVM0027561.1/EVM0034864.1/EVM0039098.1/EVM0040360.1/EVM0043875.1
GO:0006378	mRNA polyadenylation	5/5067	11/16541	1.48	0.224381	1	EVM0002176.1/EVM0017597.1/EVM0018732.1/EVM0022870.1/EVM0038195.1
GO:0007142	male meiosis II	5/5067	11/16541	1.48	0.224381	1	EVM0014644.1/EVM0015915.1/EVM0019484.1/EVM0020772.1/EVM0022640.1
GO:0010014	meristem initiation	5/5067	11/16541	1.48	0.224381	1	EVM0001963.1/EVM0015055.1/EVM0019330.1/EVM0021248.1/EVM0034864.1
GO:0015976	carbon utilization	5/5067	11/16541	1.48	0.224381	1	EVM0001010.1/EVM0001486.1/EVM0007165.1/EVM0019028.1/EVM0032613.1
GO:0042255	ribosome assembly	5/5067	11/16541	1.48	0.224381	1	EVM0006947.1/EVM0017648.1/EVM0018318.1/EVM0022625.1/EVM0024559.1
GO:0048767	root hair elongation	5/5067	11/16541	1.48	0.224381	1	EVM0002037.1/EVM0002579.1/EVM0019426.1/EVM0024743.1/EVM0039832.1
GO:0051017	actin filament bundle assembly	5/5067	11/16541	1.48	0.224381	1	EVM0013485.1/EVM0015483.1/EVM0023670.1/EVM0030203.1/EVM0045097.1
GO:0071103	DNA conformation change	5/5067	11/16541	1.48	0.224381	1	EVM0005447.1/EVM0010330.1/EVM0015807.1/EVM0016836.1/EVM0017024.1
GO:0080147	root hair cell development	5/5067	11/16541	1.48	0.224381	1	EVM0002037.1/EVM0002579.1/EVM0019426.1/EVM0024743.1/EVM0039832.1
GO:2001020	regulation of response to DNA damage stimulus	5/5067	11/16541	1.48	0.224381	1	EVM0004459.1/EVM0010028.1/EVM0017106.1/EVM0033069.1/EVM0033348.1
GO:0031324	negative regulation of cellular metabolic process	58/5067	173/16541	1.09	0.226187	1	EVM0000077.1/EVM0000651.1/EVM0001135.1/EVM0001857.1/EVM0002147.1/EVM0002286.1/EVM0002361.1/EVM0003235.1/EVM0005631.1/EVM0005634.1/EVM0006893.1/EVM0006909.1/EVM0006951.1/EVM0007005.1/EVM0007077.1/EVM0009535.1/EVM0009721.1/EVM0010404.1/EVM0010535.1/EVM0011057.1/EVM0012132.1/EVM0012279.1/EVM0013145.1/EVM0013475.1/EVM0014962.1/EVM0015347.1/EVM0016814.1/EVM0016836.1/EVM0017663.1/EVM0018836.1/EVM002074…
GO:0009793	embryo development ending in seed dormancy	38/5067	111/16541	1.12	0.233099	1	EVM0000575.1/EVM0001963.1/EVM0001969.1/EVM0003622.1/EVM0004513.1/EVM0005026.1/EVM0005631.1/EVM0006099.1/EVM0006274.1/EVM0007387.1/EVM0009080.1/EVM0010166.1/EVM0011057.1/EVM0011291.1/EVM0012272.1/EVM0017861.1/EVM0018300.1/EVM0020193.1/EVM0020588.1/EVM0021248.1/EVM0021665.1/EVM0022346.1/EVM0022498.1/EVM0024714.1/EVM0026172.1/EVM0028601.1/EVM0029002.1/EVM0029385.1/EVM0030840.1/EVM0032588.1/EVM003306…
GO:0010557	positive regulation of macromolecule biosyntheti..|positive regulation of macromolecule biosynthetic process	38/5067	111/16541	1.12	0.233099	1	EVM0000444.1/EVM0000615.1/EVM0001640.1/EVM0002324.1/EVM0002504.1/EVM0003371.1/EVM0003438.1/EVM0003691.1/EVM0003950.1/EVM0004271.1/EVM0005925.1/EVM0005945.1/EVM0006241.1/EVM0006922.1/EVM0007077.1/EVM0008216.1/EVM0010022.1/EVM0010423.1/EVM0011075.1/EVM0012132.1/EVM0012276.1/EVM0012586.1/EVM0014005.1/EVM0015360.1/EVM0017430.1/EVM0018250.1/EVM0022106.1/EVM0022480.1/EVM0023124.1/EVM0023309.1/EVM002359…
GO:0009790	embryo development	46/5067	136/16541	1.1	0.234923	1	EVM0000575.1/EVM0001963.1/EVM0004513.1/EVM0005026.1/EVM0005631.1/EVM0006099.1/EVM0006274.1/EVM0007319.1/EVM0007387.1/EVM0009080.1/EVM0009413.1/EVM0010166.1/EVM0011057.1/EVM0011291.1/EVM0012272.1/EVM0012562.1/EVM0014831.1/EVM0015055.1/EVM0017803.1/EVM0017861.1/EVM0018300.1/EVM0019330.1/EVM0020193.1/EVM0020588.1/EVM0021248.1/EVM0021665.1/EVM0022346.1/EVM0022498.1/EVM0024714.1/EVM0026172.1/EVM002799…
GO:0006189	'de novo' IMP biosynthetic process	6/5067	14/16541	1.4	0.23564	1	EVM0002703.1/EVM0024388.1/EVM0035949.1/EVM0036447.1/EVM0038761.1/EVM0039112.1
GO:0006282	regulation of DNA repair	6/5067	14/16541	1.4	0.23564	1	EVM0004459.1/EVM0004488.1/EVM0010028.1/EVM0017106.1/EVM0033069.1/EVM0033348.1
GO:0006753	nucleoside phosphate metabolic process	6/5067	14/16541	1.4	0.23564	1	EVM0015807.1/EVM0017570.1/EVM0017920.1/EVM0018498.1/EVM0036783.1/EVM0041131.1
GO:0009638	phototropism	6/5067	14/16541	1.4	0.23564	1	EVM0004964.1/EVM0005087.1/EVM0006737.1/EVM0007959.1/EVM0017981.1/EVM0024687.1
GO:0030837	negative regulation of actin filament polymeriza..|negative regulation of actin filament polymerization	6/5067	14/16541	1.4	0.23564	1	EVM0000072.1/EVM0015483.1/EVM0018731.1/EVM0021885.1/EVM0036445.1/EVM0045097.1
GO:0032272	negative regulation of protein polymerization	6/5067	14/16541	1.4	0.23564	1	EVM0000072.1/EVM0015483.1/EVM0018731.1/EVM0021885.1/EVM0036445.1/EVM0045097.1
GO:0048764	trichoblast maturation	6/5067	14/16541	1.4	0.23564	1	EVM0002037.1/EVM0002579.1/EVM0016857.1/EVM0019426.1/EVM0024743.1/EVM0039832.1
GO:0048765	root hair cell differentiation	6/5067	14/16541	1.4	0.23564	1	EVM0002037.1/EVM0002579.1/EVM0016857.1/EVM0019426.1/EVM0024743.1/EVM0039832.1
GO:0051972	regulation of telomerase activity	6/5067	14/16541	1.4	0.23564	1	EVM0002324.1/EVM0006241.1/EVM0006922.1/EVM0010423.1/EVM0027392.1/EVM0031909.1
GO:0051973	positive regulation of telomerase activity	6/5067	14/16541	1.4	0.23564	1	EVM0002324.1/EVM0006241.1/EVM0006922.1/EVM0010423.1/EVM0027392.1/EVM0031909.1
GO:0061025	membrane fusion	6/5067	14/16541	1.4	0.23564	1	EVM0004389.1/EVM0014689.1/EVM0022450.1/EVM0023332.1/EVM0035238.1/EVM0042730.1
GO:0071241	cellular response to inorganic substance	6/5067	14/16541	1.4	0.23564	1	EVM0007678.1/EVM0018763.1/EVM0022450.1/EVM0022463.1/EVM0043960.1/EVM0044621.1
GO:2000278	regulation of DNA biosynthetic process	6/5067	14/16541	1.4	0.23564	1	EVM0002324.1/EVM0006241.1/EVM0006922.1/EVM0010423.1/EVM0027392.1/EVM0031909.1
GO:2000573	positive regulation of DNA biosynthetic process	6/5067	14/16541	1.4	0.23564	1	EVM0002324.1/EVM0006241.1/EVM0006922.1/EVM0010423.1/EVM0027392.1/EVM0031909.1
GO:0090558	plant epidermis development	23/5067	65/16541	1.16	0.239956	1	EVM0000181.1/EVM0002037.1/EVM0002579.1/EVM0005176.1/EVM0006816.1/EVM0008241.1/EVM0010166.1/EVM0010535.1/EVM0016857.1/EVM0017024.1/EVM0019426.1/EVM0020732.1/EVM0023124.1/EVM0023693.1/EVM0024743.1/EVM0025209.1/EVM0027860.1/EVM0028706.1/EVM0029151.1/EVM0032017.1/EVM0039832.1/EVM0040455.1/EVM0040715.1
GO:0008654	phospholipid biosynthetic process	7/5067	17/16541	1.34	0.242747	1	EVM0001692.1/EVM0007316.1/EVM0016955.1/EVM0022679.1/EVM0027631.1/EVM0032951.1/EVM0033337.1
GO:0009933	meristem structural organization	7/5067	17/16541	1.34	0.242747	1	EVM0001963.1/EVM0007765.1/EVM0015055.1/EVM0017462.1/EVM0019330.1/EVM0021248.1/EVM0034864.1
GO:0010054	trichoblast differentiation	7/5067	17/16541	1.34	0.242747	1	EVM0002037.1/EVM0002579.1/EVM0006816.1/EVM0016857.1/EVM0019426.1/EVM0024743.1/EVM0039832.1
GO:0043248	proteasome assembly	7/5067	17/16541	1.34	0.242747	1	EVM0001712.1/EVM0005501.1/EVM0006850.1/EVM0008634.1/EVM0011661.1/EVM0019821.1/EVM0021677.1
GO:0090627	plant epidermal cell differentiation	7/5067	17/16541	1.34	0.242747	1	EVM0002037.1/EVM0002579.1/EVM0006816.1/EVM0016857.1/EVM0019426.1/EVM0024743.1/EVM0039832.1
GO:0008299	isoprenoid biosynthetic process	21/5067	59/16541	1.16	0.243282	1	EVM0000047.1/EVM0003171.1/EVM0004590.1/EVM0009868.1/EVM0010928.1/EVM0011136.1/EVM0011341.1/EVM0011681.1/EVM0016674.1/EVM0022447.1/EVM0026712.1/EVM0030551.1/EVM0031853.1/EVM0037148.1/EVM0037323.1/EVM0038094.1/EVM0042622.1/EVM0043898.1/EVM0043960.1/EVM0044711.1/EVM0045712.1
GO:0043085	positive regulation of catalytic activity	33/5067	96/16541	1.12	0.243863	1	EVM0000615.1/EVM0001754.1/EVM0002324.1/EVM0006241.1/EVM0006893.1/EVM0006922.1/EVM0007012.1/EVM0007539.1/EVM0009668.1/EVM0010423.1/EVM0010841.1/EVM0012413.1/EVM0013726.1/EVM0014831.1/EVM0014833.1/EVM0014881.1/EVM0015873.1/EVM0015931.1/EVM0016917.1/EVM0017340.1/EVM0017357.1/EVM0017430.1/EVM0017842.1/EVM0018836.1/EVM0019907.1/EVM0020211.1/EVM0021340.1/EVM0022550.1/EVM0023609.1/EVM0023693.1/EVM002739…
GO:0042546	cell wall biogenesis	32/5067	93/16541	1.12	0.246094	1	EVM0000114.1/EVM0002136.1/EVM0002280.1/EVM0002767.1/EVM0005134.1/EVM0005679.1/EVM0006903.1/EVM0009365.1/EVM0009833.1/EVM0010547.1/EVM0011075.1/EVM0011232.1/EVM0012717.1/EVM0014396.1/EVM0015540.1/EVM0016849.1/EVM0017559.1/EVM0018531.1/EVM0021134.1/EVM0021235.1/EVM0021255.1/EVM0021396.1/EVM0023705.1/EVM0028369.1/EVM0029028.1/EVM0032529.1/EVM0033603.1/EVM0039886.1/EVM0040917.1/EVM0042708.1/EVM004566…
GO:0006109	regulation of carbohydrate metabolic process	8/5067	20/16541	1.31	0.247294	1	EVM0007012.1/EVM0009154.1/EVM0014165.1/EVM0016836.1/EVM0030635.1/EVM0035848.1/EVM0038122.1/EVM0040130.1
GO:0009691	cytokinin biosynthetic process	8/5067	20/16541	1.31	0.247294	1	EVM0013184.1/EVM0014143.1/EVM0021596.1/EVM0027836.1/EVM0029536.1/EVM0032862.1/EVM0042722.1/EVM0045211.1
GO:0010469	regulation of signaling receptor activity	8/5067	20/16541	1.31	0.247294	1	EVM0006893.1/EVM0010233.1/EVM0015493.1/EVM0018836.1/EVM0023609.1/EVM0023693.1/EVM0024020.1/EVM0045590.1
GO:0010506	regulation of autophagy	8/5067	20/16541	1.31	0.247294	1	EVM0000077.1/EVM0006893.1/EVM0014831.1/EVM0015169.1/EVM0018836.1/EVM0023609.1/EVM0023693.1/EVM0033601.1
GO:0044089	positive regulation of cellular component biogen..|positive regulation of cellular component biogenesis	8/5067	20/16541	1.31	0.247294	1	EVM0000615.1/EVM0005634.1/EVM0007549.1/EVM0010022.1/EVM0011075.1/EVM0014962.1/EVM0017430.1/EVM0023124.1
GO:0052547	regulation of peptidase activity	8/5067	20/16541	1.31	0.247294	1	EVM0002147.1/EVM0006893.1/EVM0006909.1/EVM0007005.1/EVM0009721.1/EVM0018836.1/EVM0022701.1/EVM0023609.1
GO:0042254	ribosome biogenesis	31/5067	90/16541	1.12	0.248351	1	EVM0002492.1/EVM0002769.1/EVM0003303.1/EVM0003589.1/EVM0004001.1/EVM0004067.1/EVM0004310.1/EVM0004843.1/EVM0006129.1/EVM0006253.1/EVM0006947.1/EVM0007650.1/EVM0009073.1/EVM0010022.1/EVM0010327.1/EVM0010504.1/EVM0010570.1/EVM0015476.1/EVM0015619.1/EVM0017383.1/EVM0017648.1/EVM0017903.1/EVM0018769.1/EVM0022106.1/EVM0022625.1/EVM0023790.1/EVM0024559.1/EVM0028253.1/EVM0029439.1/EVM0038595.1/EVM004277…
GO:0010016	shoot system morphogenesis	17/5067	47/16541	1.18	0.249169	1	EVM0001135.1/EVM0002020.1/EVM0002864.1/EVM0006403.1/EVM0009413.1/EVM0010675.1/EVM0014220.1/EVM0017462.1/EVM0017861.1/EVM0020732.1/EVM0021248.1/EVM0027817.1/EVM0027860.1/EVM0029385.1/EVM0030681.1/EVM0037366.1/EVM0044711.1
GO:0010228	vegetative to reproductive phase transition of m..|vegetative to reproductive phase transition of meristem	17/5067	47/16541	1.18	0.249169	1	EVM0000360.1/EVM0001602.1/EVM0002497.1/EVM0003968.1/EVM0004403.1/EVM0006549.1/EVM0007068.1/EVM0008419.1/EVM0012160.1/EVM0016015.1/EVM0023473.1/EVM0029224.1/EVM0030276.1/EVM0031014.1/EVM0031702.1/EVM0032286.1/EVM0041334.1
GO:0030026	cellular manganese ion homeostasis	9/5067	23/16541	1.28	0.250157	1	EVM0003996.1/EVM0005282.1/EVM0005845.1/EVM0010525.1/EVM0012776.1/EVM0015295.1/EVM0027601.1/EVM0029925.1/EVM0040978.1
GO:0048511	rhythmic process	9/5067	23/16541	1.28	0.250157	1	EVM0009028.1/EVM0010738.1/EVM0019426.1/EVM0027561.1/EVM0028113.1/EVM0029606.1/EVM0030622.1/EVM0031481.1/EVM0042081.1
GO:0051656	establishment of organelle localization	9/5067	23/16541	1.28	0.250157	1	EVM0003055.1/EVM0004661.3/EVM0006539.1/EVM0010547.1/EVM0016002.1/EVM0020646.1/EVM0022625.1/EVM0030179.1/EVM0045667.1
GO:0051703	intraspecies interaction between organisms	9/5067	23/16541	1.28	0.250157	1	EVM0000072.1/EVM0003011.1/EVM0004808.1/EVM0015483.1/EVM0018731.1/EVM0021885.1/EVM0034380.1/EVM0036445.1/EVM0045097.1
GO:0030036	actin cytoskeleton organization	16/5067	44/16541	1.19	0.250372	1	EVM0006539.1/EVM0006562.1/EVM0010682.1/EVM0013726.1/EVM0014743.1/EVM0015483.1/EVM0019940.1/EVM0020646.1/EVM0022132.1/EVM0022165.1/EVM0023124.1/EVM0027996.1/EVM0030939.1/EVM0032017.1/EVM0038033.1/EVM0045097.1
GO:0051338	regulation of transferase activity	16/5067	44/16541	1.19	0.250372	1	EVM0002324.1/EVM0004059.1/EVM0006241.1/EVM0006922.1/EVM0006951.1/EVM0007012.1/EVM0007598.1/EVM0009154.1/EVM0010423.1/EVM0014831.1/EVM0023693.1/EVM0027392.1/EVM0027996.1/EVM0031909.1/EVM0036555.1/EVM0039651.1
GO:0010646	regulation of cell communication	86/5067	263/16541	1.07	0.251399	1	EVM0000091.1/EVM0000313.1/EVM0000993.1/EVM0002037.1/EVM0002541.1/EVM0003341.1/EVM0003589.1/EVM0003725.1/EVM0003918.1/EVM0003950.1/EVM0004279.1/EVM0004369.1/EVM0006893.1/EVM0007005.1/EVM0007077.1/EVM0007108.1/EVM0007539.1/EVM0007624.1/EVM0009339.1/EVM0010233.1/EVM0010990.1/EVM0011970.1/EVM0012132.1/EVM0012442.1/EVM0012444.1/EVM0012547.1/EVM0012586.1/EVM0013726.1/EVM0014069.1/EVM0014635.1/EVM001489…
GO:0051172	negative regulation of nitrogen compound metabol..|negative regulation of nitrogen compound metabolic process	54/5067	162/16541	1.09	0.25157	1	EVM0000651.1/EVM0001135.1/EVM0001857.1/EVM0002147.1/EVM0002286.1/EVM0002361.1/EVM0003235.1/EVM0005631.1/EVM0005634.1/EVM0006893.1/EVM0006909.1/EVM0006951.1/EVM0007005.1/EVM0007077.1/EVM0009535.1/EVM0009721.1/EVM0010535.1/EVM0011057.1/EVM0012132.1/EVM0012279.1/EVM0013145.1/EVM0013475.1/EVM0014962.1/EVM0015347.1/EVM0016814.1/EVM0017663.1/EVM0018836.1/EVM0020743.1/EVM0021593.1/EVM0022450.1/EVM002270…
GO:0006515	protein quality control for misfolded or incompl..|protein quality control for misfolded or incompletely synthesized proteins	10/5067	26/16541	1.26	0.251857	1	EVM0003788.1/EVM0008241.1/EVM0009634.1/EVM0010324.1/EVM0011303.1/EVM0013899.1/EVM0017465.1/EVM0019656.1/EVM0040455.1/EVM0041296.1
GO:0010639	negative regulation of organelle organization	10/5067	26/16541	1.26	0.251857	1	EVM0000072.1/EVM0002840.1/EVM0015409.1/EVM0015483.1/EVM0018731.1/EVM0021505.1/EVM0021885.1/EVM0030709.1/EVM0036445.1/EVM0045097.1
GO:0051640	organelle localization	10/5067	26/16541	1.26	0.251857	1	EVM0003055.1/EVM0004661.3/EVM0006539.1/EVM0008636.1/EVM0010547.1/EVM0016002.1/EVM0020646.1/EVM0022625.1/EVM0030179.1/EVM0045667.1
GO:0061919	process utilizing autophagic mechanism	10/5067	26/16541	1.26	0.251857	1	EVM0002537.1/EVM0004389.1/EVM0011505.1/EVM0012075.1/EVM0014831.1/EVM0014894.1/EVM0021188.1/EVM0030517.1/EVM0033601.1/EVM0034380.1
GO:0021700	developmental maturation	14/5067	38/16541	1.2	0.25223	1	EVM0002037.1/EVM0002579.1/EVM0010314.1/EVM0011057.1/EVM0016754.1/EVM0016857.1/EVM0019426.1/EVM0022463.1/EVM0023287.1/EVM0024743.1/EVM0033069.1/EVM0034059.1/EVM0039832.1/EVM0041729.1
GO:0006873	cellular ion homeostasis	11/5067	29/16541	1.24	0.252726	1	EVM0000951.1/EVM0014218.1/EVM0015998.1/EVM0016010.1/EVM0016962.1/EVM0022228.1/EVM0027621.1/EVM0031783.1/EVM0039300.1/EVM0042258.1/EVM0044621.1
GO:0033044	regulation of chromosome organization	11/5067	29/16541	1.24	0.252726	1	EVM0001754.1/EVM0002840.1/EVM0004459.1/EVM0005420.1/EVM0007549.1/EVM0017106.1/EVM0021505.1/EVM0028183.1/EVM0030179.1/EVM0030709.1/EVM0031481.1
GO:0006506	GPI anchor biosynthetic process	13/5067	35/16541	1.21	0.252782	1	EVM0003048.1/EVM0003335.1/EVM0010478.1/EVM0010741.1/EVM0016215.1/EVM0017500.1/EVM0023264.1/EVM0025056.1/EVM0025772.1/EVM0027891.1/EVM0028758.1/EVM0039270.1/EVM0039892.1
GO:0034765	regulation of ion transmembrane transport	13/5067	35/16541	1.21	0.252782	1	EVM0002902.1/EVM0006893.1/EVM0010166.1/EVM0014894.1/EVM0016484.1/EVM0016512.1/EVM0017131.1/EVM0018836.1/EVM0021188.1/EVM0022228.1/EVM0022450.1/EVM0023609.1/EVM0032656.1
GO:0045927	positive regulation of growth	13/5067	35/16541	1.21	0.252782	1	EVM0002037.1/EVM0008769.1/EVM0013790.1/EVM0017255.1/EVM0017387.1/EVM0018813.1/EVM0023099.1/EVM0026244.1/EVM0026470.1/EVM0028677.1/EVM0029164.1/EVM0029439.1/EVM0043676.1
GO:0051240	positive regulation of multicellular organismal ..|positive regulation of multicellular organismal process	13/5067	35/16541	1.21	0.252782	1	EVM0000615.1/EVM0008419.1/EVM0012619.2/EVM0016015.1/EVM0017255.1/EVM0017430.1/EVM0022480.1/EVM0026335.1/EVM0028113.1/EVM0030622.1/EVM0030625.1/EVM0038907.2/EVM0044621.1
GO:0030030	cell projection organization	12/5067	32/16541	1.22	0.252983	1	EVM0001032.1/EVM0002359.1/EVM0006549.1/EVM0010990.1/EVM0012562.1/EVM0015483.1/EVM0019749.1/EVM0022450.1/EVM0031779.1/EVM0032823.1/EVM0033556.1/EVM0045097.1
GO:0031400	negative regulation of protein modification proc..|negative regulation of protein modification process	12/5067	32/16541	1.22	0.252983	1	EVM0006951.1/EVM0012132.1/EVM0013145.1/EVM0015347.1/EVM0016814.1/EVM0022450.1/EVM0024332.1/EVM0030621.1/EVM0035904.1/EVM0036555.1/EVM0038875.1/EVM0042503.1
GO:0032956	regulation of actin cytoskeleton organization	12/5067	32/16541	1.22	0.252983	1	EVM0000072.1/EVM0000615.1/EVM0010547.1/EVM0010682.1/EVM0015483.1/EVM0017430.1/EVM0018731.1/EVM0021885.1/EVM0023124.1/EVM0036445.1/EVM0045097.1/EVM0045667.1
GO:0023051	regulation of signaling	85/5067	260/16541	1.07	0.253671	1	EVM0000091.1/EVM0000313.1/EVM0000993.1/EVM0002037.1/EVM0002541.1/EVM0003341.1/EVM0003589.1/EVM0003725.1/EVM0003918.1/EVM0003950.1/EVM0004279.1/EVM0004369.1/EVM0006893.1/EVM0007005.1/EVM0007077.1/EVM0007108.1/EVM0007539.1/EVM0007624.1/EVM0009339.1/EVM0010233.1/EVM0010990.1/EVM0011970.1/EVM0012132.1/EVM0012442.1/EVM0012444.1/EVM0012547.1/EVM0012586.1/EVM0013726.1/EVM0014069.1/EVM0014635.1/EVM001489…
GO:0051239	regulation of multicellular organismal process	65/5067	197/16541	1.08	0.257416	1	EVM0000360.1/EVM0000615.1/EVM0002102.1/EVM0002541.1/EVM0002864.1/EVM0002907.1/EVM0004403.1/EVM0004931.1/EVM0007068.1/EVM0007624.1/EVM0007974.1/EVM0008101.1/EVM0008419.1/EVM0009534.1/EVM0010166.1/EVM0010535.1/EVM0010990.1/EVM0011057.1/EVM0011339.1/EVM0011683.1/EVM0011970.1/EVM0012272.1/EVM0012619.2/EVM0014220.1/EVM0014920.1/EVM0016015.1/EVM0016728.1/EVM0017255.1/EVM0017430.1/EVM0018862.1/EVM002019…
GO:0006364	rRNA processing	36/5067	106/16541	1.11	0.25849	1	EVM0001254.1/EVM0001360.1/EVM0004843.1/EVM0006253.1/EVM0006947.1/EVM0010022.1/EVM0010570.1/EVM0013236.1/EVM0014217.1/EVM0014561.1/EVM0014655.1/EVM0015476.1/EVM0017000.1/EVM0017315.1/EVM0017383.1/EVM0017648.1/EVM0017665.1/EVM0018964.1/EVM0019048.1/EVM0019145.1/EVM0019477.1/EVM0022106.1/EVM0024192.1/EVM0025183.1/EVM0026842.1/EVM0027296.1/EVM0029439.1/EVM0030689.1/EVM0031013.1/EVM0031895.1/EVM003565…
GO:0044093	positive regulation of molecular function	36/5067	106/16541	1.11	0.25849	1	EVM0000615.1/EVM0001754.1/EVM0002324.1/EVM0006241.1/EVM0006893.1/EVM0006922.1/EVM0007012.1/EVM0007539.1/EVM0009668.1/EVM0010423.1/EVM0010841.1/EVM0012413.1/EVM0013726.1/EVM0014831.1/EVM0014833.1/EVM0014881.1/EVM0015873.1/EVM0015931.1/EVM0016917.1/EVM0017340.1/EVM0017430.1/EVM0017842.1/EVM0018836.1/EVM0019907.1/EVM0020211.1/EVM0021340.1/EVM0022228.1/EVM0022450.1/EVM0022550.1/EVM0023609.1/EVM002369…
GO:0009642	response to light intensity	26/5067	75/16541	1.13	0.260019	1	EVM0000444.1/EVM0001300.1/EVM0001602.1/EVM0002102.1/EVM0002497.1/EVM0002924.1/EVM0004089.1/EVM0007077.1/EVM0008462.1/EVM0008706.1/EVM0009028.1/EVM0009534.1/EVM0010404.1/EVM0012097.1/EVM0018568.1/EVM0021353.1/EVM0022148.1/EVM0022199.1/EVM0022450.1/EVM0023998.1/EVM0024644.1/EVM0026551.1/EVM0029393.1/EVM0030822.1/EVM0033721.1/EVM0036555.1
GO:0032268	regulation of cellular protein metabolic process	43/5067	128/16541	1.1	0.260961	1	EVM0000444.1/EVM0002147.1/EVM0002361.1/EVM0003589.1/EVM0004059.1/EVM0004389.1/EVM0005634.1/EVM0005925.1/EVM0005945.1/EVM0006893.1/EVM0006909.1/EVM0006951.1/EVM0007005.1/EVM0007598.1/EVM0009192.1/EVM0009721.1/EVM0012132.1/EVM0013145.1/EVM0014894.1/EVM0014962.1/EVM0015347.1/EVM0016814.1/EVM0017663.1/EVM0018836.1/EVM0021188.1/EVM0022378.1/EVM0022450.1/EVM0022701.1/EVM0023609.1/EVM0023693.1/EVM002389…
GO:0048585	negative regulation of response to stimulus	53/5067	160/16541	1.08	0.271666	1	EVM0000091.1/EVM0000313.1/EVM0000993.1/EVM0002037.1/EVM0002541.1/EVM0003235.1/EVM0003341.1/EVM0003725.1/EVM0003950.1/EVM0004279.1/EVM0006893.1/EVM0007077.1/EVM0008101.1/EVM0009339.1/EVM0010990.1/EVM0011187.1/EVM0011970.1/EVM0012442.1/EVM0012444.1/EVM0012466.1/EVM0012547.1/EVM0012586.1/EVM0013726.1/EVM0014069.1/EVM0018836.1/EVM0018862.1/EVM0020126.1/EVM0020199.1/EVM0022498.1/EVM0022853.1/EVM002347…
GO:0046677	response to antibiotic	30/5067	88/16541	1.11	0.274585	1	EVM0000444.1/EVM0001582.1/EVM0002102.1/EVM0002924.1/EVM0004089.1/EVM0009028.1/EVM0009534.1/EVM0011075.1/EVM0012097.1/EVM0012272.1/EVM0012586.1/EVM0013899.1/EVM0014323.1/EVM0015483.1/EVM0016854.1/EVM0017893.1/EVM0022148.1/EVM0022498.1/EVM0024695.1/EVM0026141.1/EVM0027117.1/EVM0028571.1/EVM0029137.1/EVM0029393.1/EVM0030822.1/EVM0033721.1/EVM0035036.1/EVM0041661.1/EVM0044621.1/EVM0045097.1
GO:0048580	regulation of post-embryonic development	38/5067	113/16541	1.1	0.274595	1	EVM0000360.1/EVM0002102.1/EVM0002864.1/EVM0004403.1/EVM0004931.1/EVM0007068.1/EVM0007624.1/EVM0008101.1/EVM0008419.1/EVM0009534.1/EVM0010535.1/EVM0011057.1/EVM0011339.1/EVM0011683.1/EVM0012272.1/EVM0014220.1/EVM0014920.1/EVM0016015.1/EVM0016728.1/EVM0020199.1/EVM0022480.1/EVM0022498.1/EVM0023287.1/EVM0023473.1/EVM0026081.1/EVM0026481.1/EVM0028113.1/EVM0030567.1/EVM0030622.1/EVM0031481.1/EVM003177…
GO:0009909	regulation of flower development	20/5067	57/16541	1.15	0.274719	1	EVM0001760.1/EVM0002864.1/EVM0004403.1/EVM0008419.1/EVM0011683.1/EVM0012272.1/EVM0012680.1/EVM0014220.1/EVM0016015.1/EVM0017558.1/EVM0020199.1/EVM0022498.1/EVM0023473.1/EVM0025301.1/EVM0026081.1/EVM0028113.1/EVM0030567.1/EVM0030622.1/EVM0031772.1/EVM0042022.1
GO:0043900	regulation of multi-organism process	20/5067	57/16541	1.15	0.274719	1	EVM0002102.1/EVM0002541.1/EVM0004089.1/EVM0004459.1/EVM0007077.1/EVM0007539.1/EVM0009035.1/EVM0009534.1/EVM0011970.1/EVM0012586.1/EVM0016917.1/EVM0017106.1/EVM0020732.1/EVM0022701.1/EVM0026901.1/EVM0028660.1/EVM0030204.1/EVM0032412.1/EVM0041661.1/EVM0043006.1
GO:0045893	positive regulation of transcription, DNA-templa..|positive regulation of transcription, DNA-templated	45/5067	135/16541	1.09	0.275167	1	EVM0000615.1/EVM0000708.1/EVM0001640.1/EVM0001687.1/EVM0001899.1/EVM0002504.1/EVM0002547.1/EVM0003278.1/EVM0003371.1/EVM0003438.1/EVM0003691.1/EVM0003706.1/EVM0003950.1/EVM0004271.1/EVM0007077.1/EVM0010022.1/EVM0010895.1/EVM0011075.1/EVM0012132.1/EVM0012276.1/EVM0012545.1/EVM0012586.1/EVM0014005.1/EVM0015022.1/EVM0015360.1/EVM0017430.1/EVM0018250.1/EVM0018449.1/EVM0018768.1/EVM0020198.1/EVM002210…
GO:0031667	response to nutrient levels	19/5067	54/16541	1.15	0.277206	1	EVM0000615.1/EVM0002037.1/EVM0002193.1/EVM0007840.1/EVM0008189.1/EVM0009028.1/EVM0009282.1/EVM0012276.1/EVM0012279.1/EVM0013475.1/EVM0015483.1/EVM0017131.1/EVM0017430.1/EVM0018659.2/EVM0026069.1/EVM0033601.1/EVM0037148.1/EVM0038122.1/EVM0045097.1
GO:0060560	developmental growth involved in morphogenesis	19/5067	54/16541	1.15	0.277206	1	EVM0001115.1/EVM0002037.1/EVM0002579.1/EVM0004139.1/EVM0006440.1/EVM0006816.1/EVM0008241.1/EVM0010547.1/EVM0013726.1/EVM0015409.1/EVM0019426.1/EVM0024743.1/EVM0025209.1/EVM0030500.1/EVM0031564.1/EVM0035886.1/EVM0039832.1/EVM0040455.1/EVM0045667.1
GO:0045454	cell redox homeostasis	50/5067	151/16541	1.08	0.280049	1	EVM0000233.1/EVM0001612.1/EVM0002181.1/EVM0003918.1/EVM0004244.1/EVM0004747.1/EVM0005361.1/EVM0006392.1/EVM0006655.1/EVM0007063.1/EVM0009180.1/EVM0009836.1/EVM0010057.1/EVM0011108.1/EVM0013618.1/EVM0013669.1/EVM0013722.1/EVM0013921.1/EVM0014064.1/EVM0014375.1/EVM0015778.1/EVM0015866.1/EVM0016103.1/EVM0016608.1/EVM0017847.1/EVM0017857.1/EVM0019267.1/EVM0020211.1/EVM0022304.1/EVM0023678.1/EVM002511…
GO:0010026	trichome differentiation	16/5067	45/16541	1.16	0.284598	1	EVM0000181.1/EVM0002579.1/EVM0005176.1/EVM0008241.1/EVM0010535.1/EVM0016857.1/EVM0017024.1/EVM0020732.1/EVM0023124.1/EVM0024743.1/EVM0025209.1/EVM0028706.1/EVM0029151.1/EVM0032017.1/EVM0040455.1/EVM0040715.1
GO:0009891	positive regulation of biosynthetic process	41/5067	123/16541	1.09	0.286931	1	EVM0000444.1/EVM0000615.1/EVM0001640.1/EVM0002324.1/EVM0002504.1/EVM0003371.1/EVM0003438.1/EVM0003691.1/EVM0003950.1/EVM0004271.1/EVM0005925.1/EVM0005945.1/EVM0006241.1/EVM0006922.1/EVM0007077.1/EVM0008216.1/EVM0009351.1/EVM0010022.1/EVM0010423.1/EVM0011075.1/EVM0012132.1/EVM0012276.1/EVM0012586.1/EVM0014005.1/EVM0015360.1/EVM0017430.1/EVM0018250.1/EVM0022106.1/EVM0022450.1/EVM0022480.1/EVM002312…
GO:0007034	vacuolar transport	15/5067	42/16541	1.17	0.286997	1	EVM0000313.1/EVM0004604.1/EVM0006856.1/EVM0007505.1/EVM0007991.1/EVM0011931.1/EVM0012795.1/EVM0030517.1/EVM0032734.1/EVM0034380.1/EVM0035107.1/EVM0037825.1/EVM0038054.1/EVM0038100.1/EVM0044807.1
GO:0099402	plant organ development	93/5067	288/16541	1.05	0.288748	1	EVM0000286.1/EVM0000972.1/EVM0001135.1/EVM0001945.1/EVM0001963.1/EVM0002020.1/EVM0002037.1/EVM0002102.1/EVM0002579.1/EVM0002864.1/EVM0003238.1/EVM0003538.1/EVM0003589.1/EVM0003950.1/EVM0004530.1/EVM0005026.1/EVM0005176.1/EVM0005471.1/EVM0006008.1/EVM0006274.1/EVM0006403.1/EVM0006816.1/EVM0007068.1/EVM0007765.1/EVM0009008.1/EVM0009028.1/EVM0009413.1/EVM0009534.1/EVM0009824.1/EVM0010166.1/EVM001023…
GO:0006352	DNA-templated transcription, initiation	14/5067	39/16541	1.17	0.28933	1	EVM0008656.1/EVM0009104.1/EVM0009394.1/EVM0016242.1/EVM0020340.1/EVM0021779.1/EVM0029501.1/EVM0031879.1/EVM0032732.1/EVM0033446.1/EVM0033951.1/EVM0036140.1/EVM0038805.1/EVM0040047.1
GO:0009965	leaf morphogenesis	13/5067	36/16541	1.18	0.291566	1	EVM0001135.1/EVM0002020.1/EVM0006403.1/EVM0009413.1/EVM0010675.1/EVM0017462.1/EVM0017861.1/EVM0021248.1/EVM0027817.1/EVM0027860.1/EVM0029385.1/EVM0030681.1/EVM0037366.1
GO:0010563	negative regulation of phosphorus metabolic proc..|negative regulation of phosphorus metabolic process	13/5067	36/16541	1.18	0.291566	1	EVM0006951.1/EVM0007005.1/EVM0012132.1/EVM0012279.1/EVM0013145.1/EVM0015347.1/EVM0016814.1/EVM0022450.1/EVM0024332.1/EVM0030621.1/EVM0035904.1/EVM0038875.1/EVM0042503.1
GO:0045936	negative regulation of phosphate metabolic process	13/5067	36/16541	1.18	0.291566	1	EVM0006951.1/EVM0007005.1/EVM0012132.1/EVM0012279.1/EVM0013145.1/EVM0015347.1/EVM0016814.1/EVM0022450.1/EVM0024332.1/EVM0030621.1/EVM0035904.1/EVM0038875.1/EVM0042503.1
GO:0097435	supramolecular fiber organization	13/5067	36/16541	1.18	0.291566	1	EVM0000181.1/EVM0006440.1/EVM0006539.1/EVM0013726.1/EVM0014743.1/EVM0015409.1/EVM0015483.1/EVM0016799.1/EVM0020646.1/EVM0023124.1/EVM0027996.1/EVM0032017.1/EVM0045097.1
GO:0006906	vesicle fusion	5/5067	12/16541	1.36	0.293185	1	EVM0002720.1/EVM0009548.1/EVM0018734.1/EVM0023120.1/EVM0035238.1
GO:0007050	cell cycle arrest	5/5067	12/16541	1.36	0.293185	1	EVM0000077.1/EVM0006951.1/EVM0016629.1/EVM0030437.1/EVM0039937.1
GO:0010229	inflorescence development	5/5067	12/16541	1.36	0.293185	1	EVM0008419.1/EVM0009413.1/EVM0016015.1/EVM0027860.1/EVM0037366.1
GO:0019750	chloroplast localization	5/5067	12/16541	1.36	0.293185	1	EVM0003055.1/EVM0004661.3/EVM0006539.1/EVM0016002.1/EVM0020646.1
GO:0042753	positive regulation of circadian rhythm	5/5067	12/16541	1.36	0.293185	1	EVM0003438.1/EVM0004344.1/EVM0009243.1/EVM0039125.1/EVM0041288.1
GO:0048235	pollen sperm cell differentiation	5/5067	12/16541	1.36	0.293185	1	EVM0001998.1/EVM0004938.1/EVM0009409.1/EVM0013787.1/EVM0041993.1
GO:0048582	positive regulation of post-embryonic development	5/5067	12/16541	1.36	0.293185	1	EVM0008419.1/EVM0016015.1/EVM0022480.1/EVM0028113.1/EVM0030622.1
GO:0051644	plastid localization	5/5067	12/16541	1.36	0.293185	1	EVM0003055.1/EVM0004661.3/EVM0006539.1/EVM0016002.1/EVM0020646.1
GO:0051667	establishment of plastid localization	5/5067	12/16541	1.36	0.293185	1	EVM0003055.1/EVM0004661.3/EVM0006539.1/EVM0016002.1/EVM0020646.1
GO:0071586	CAAX-box protein processing	5/5067	12/16541	1.36	0.293185	1	EVM0000960.1/EVM0002283.1/EVM0012591.1/EVM0013517.1/EVM0028295.1
GO:2000022	regulation of jasmonic acid mediated signaling p..|regulation of jasmonic acid mediated signaling pathway	12/5067	33/16541	1.19	0.293666	1	EVM0012586.1/EVM0020199.1/EVM0020743.1/EVM0021593.1/EVM0023757.1/EVM0026901.1/EVM0030166.1/EVM0032479.1/EVM0034275.1/EVM0038997.1/EVM0043557.1/EVM0043879.1
GO:0009893	positive regulation of metabolic process	63/5067	193/16541	1.07	0.295423	1	EVM0000444.1/EVM0000615.1/EVM0001640.1/EVM0001754.1/EVM0002324.1/EVM0002504.1/EVM0003371.1/EVM0003438.1/EVM0003589.1/EVM0003691.1/EVM0003950.1/EVM0004271.1/EVM0005925.1/EVM0005945.1/EVM0006241.1/EVM0006893.1/EVM0006922.1/EVM0007005.1/EVM0007012.1/EVM0007077.1/EVM0008216.1/EVM0009192.1/EVM0009351.1/EVM0010022.1/EVM0010423.1/EVM0011075.1/EVM0012132.1/EVM0012276.1/EVM0012586.1/EVM0014005.1/EVM001483…
GO:0048868	pollen tube development	11/5067	30/16541	1.2	0.295571	1	EVM0001115.1/EVM0002037.1/EVM0004139.1/EVM0007974.1/EVM0010547.1/EVM0013284.1/EVM0013726.1/EVM0030500.1/EVM0031564.1/EVM0035886.1/EVM0045667.1
GO:0000075	cell cycle checkpoint	6/5067	15/16541	1.31	0.29717	1	EVM0001754.1/EVM0002840.1/EVM0012696.1/EVM0021505.1/EVM0030709.1/EVM0033069.1
GO:0000463	maturation of LSU-rRNA from tricistronic rRNA tr..|maturation of LSU-rRNA from tricistronic rRNA transcript (SSU-rRNA, 5.8S rRNA, LSU-rRNA)	6/5067	15/16541	1.31	0.29717	1	EVM0003537.1/EVM0007820.1/EVM0009397.1/EVM0009794.1/EVM0020651.1/EVM0025443.1
GO:0000723	telomere maintenance	6/5067	15/16541	1.31	0.29717	1	EVM0000574.1/EVM0003258.1/EVM0006857.2/EVM0012536.1/EVM0015807.1/EVM0045004.1
GO:0007094	mitotic spindle assembly checkpoint	6/5067	15/16541	1.31	0.29717	1	EVM0002840.1/EVM0012507.1/EVM0021505.1/EVM0025404.1/EVM0029227.1/EVM0030709.1
GO:0009903	chloroplast avoidance movement	6/5067	15/16541	1.31	0.29717	1	EVM0003055.1/EVM0004661.3/EVM0006539.1/EVM0014426.1/EVM0016002.1/EVM0020646.1
GO:0016117	carotenoid biosynthetic process	6/5067	15/16541	1.31	0.29717	1	EVM0000023.1/EVM0009868.1/EVM0010043.1/EVM0012177.1/EVM0021953.1/EVM0040043.1
GO:0016998	cell wall macromolecule catabolic process	6/5067	15/16541	1.31	0.29717	1	EVM0002068.1/EVM0008902.1/EVM0015598.1/EVM0021761.1/EVM0036812.1/EVM0044238.1
GO:0034314	Arp2/3 complex-mediated actin nucleation	6/5067	15/16541	1.31	0.29717	1	EVM0002021.1/EVM0009101.1/EVM0011785.1/EVM0018031.1/EVM0023437.1/EVM0032441.1
GO:0043281	regulation of cysteine-type endopeptidase activi..|regulation of cysteine-type endopeptidase activity involved in apoptotic process	6/5067	15/16541	1.31	0.29717	1	EVM0006893.1/EVM0007005.1/EVM0009721.1/EVM0018836.1/EVM0022701.1/EVM0023609.1
GO:0048506	regulation of timing of meristematic phase trans..|regulation of timing of meristematic phase transition	6/5067	15/16541	1.31	0.29717	1	EVM0002579.1/EVM0008419.1/EVM0016015.1/EVM0024743.1/EVM0026081.1/EVM0043960.1
GO:0048510	regulation of timing of transition from vegetati..|regulation of timing of transition from vegetative to reproductive phase	6/5067	15/16541	1.31	0.29717	1	EVM0002579.1/EVM0008419.1/EVM0016015.1/EVM0024743.1/EVM0026081.1/EVM0043960.1
GO:1901000	regulation of response to salt stress	6/5067	15/16541	1.31	0.29717	1	EVM0007077.1/EVM0007539.1/EVM0016917.1/EVM0022498.1/EVM0028660.1/EVM0037682.1
GO:0006928	movement of cell or subcellular component	10/5067	27/16541	1.21	0.297198	1	EVM0000072.1/EVM0012562.1/EVM0015483.1/EVM0017465.1/EVM0018731.1/EVM0021885.1/EVM0022228.1/EVM0032823.1/EVM0036445.1/EVM0045097.1
GO:0009798	axis specification	10/5067	27/16541	1.21	0.297198	1	EVM0002864.1/EVM0007319.1/EVM0010166.1/EVM0010675.1/EVM0014220.1/EVM0016031.1/EVM0017803.1/EVM0027860.1/EVM0030681.1/EVM0034864.1
GO:0071368	cellular response to cytokinin stimulus	10/5067	27/16541	1.21	0.297198	1	EVM0002579.1/EVM0017485.1/EVM0021419.1/EVM0024743.1/EVM0026277.1/EVM0028706.1/EVM0034864.1/EVM0038209.1/EVM0039511.1/EVM0040715.1
GO:0006406	mRNA export from nucleus	9/5067	24/16541	1.22	0.298425	1	EVM0001687.1/EVM0005501.1/EVM0006857.2/EVM0010040.1/EVM0010421.1/EVM0011661.1/EVM0017114.1/EVM0036953.1/EVM0042507.1
GO:0030865	cortical cytoskeleton organization	9/5067	24/16541	1.22	0.298425	1	EVM0006440.1/EVM0010674.1/EVM0010682.1/EVM0014743.1/EVM0015409.1/EVM0015483.1/EVM0016799.1/EVM0024283.1/EVM0045097.1
GO:0035308	negative regulation of protein dephosphorylation	9/5067	24/16541	1.22	0.298425	1	EVM0010796.1/EVM0013145.1/EVM0015347.1/EVM0016814.1/EVM0024332.1/EVM0030621.1/EVM0035904.1/EVM0038875.1/EVM0042503.1
GO:0006032	chitin catabolic process	7/5067	18/16541	1.27	0.298816	1	EVM0002068.1/EVM0006315.1/EVM0008902.1/EVM0015598.1/EVM0021761.1/EVM0036812.1/EVM0044238.1
GO:0006265	DNA topological change	7/5067	18/16541	1.27	0.298816	1	EVM0000163.1/EVM0003532.1/EVM0010971.1/EVM0015596.1/EVM0025390.1/EVM0026399.1/EVM0039917.1
GO:0006356	regulation of transcription by RNA polymerase I	7/5067	18/16541	1.27	0.298816	1	EVM0001640.1/EVM0002504.1/EVM0004271.1/EVM0010022.1/EVM0012132.1/EVM0022106.1/EVM0035792.1
GO:0010020	chloroplast fission	7/5067	18/16541	1.27	0.298816	1	EVM0003263.1/EVM0004630.1/EVM0016227.1/EVM0017982.1/EVM0024422.1/EVM0029556.1/EVM0040332.1
GO:0045943	positive regulation of transcription by RNA pol...|positive regulation of transcription by RNA polymerase I	7/5067	18/16541	1.27	0.298816	1	EVM0001640.1/EVM0002504.1/EVM0004271.1/EVM0010022.1/EVM0012132.1/EVM0022106.1/EVM0035792.1
GO:0048870	cell motility	7/5067	18/16541	1.27	0.298816	1	EVM0000072.1/EVM0015483.1/EVM0017465.1/EVM0018731.1/EVM0021885.1/EVM0036445.1/EVM0045097.1
GO:0051091	positive regulation of DNA-binding transcription..|positive regulation of DNA-binding transcription factor activity	7/5067	18/16541	1.27	0.298816	1	EVM0009869.1/EVM0013902.1/EVM0018381.1/EVM0025711.1/EVM0029877.1/EVM0032459.1/EVM0042836.1
GO:0051494	negative regulation of cytoskeleton organization	7/5067	18/16541	1.27	0.298816	1	EVM0000072.1/EVM0015409.1/EVM0015483.1/EVM0018731.1/EVM0021885.1/EVM0036445.1/EVM0045097.1
GO:0051674	localization of cell	7/5067	18/16541	1.27	0.298816	1	EVM0000072.1/EVM0015483.1/EVM0017465.1/EVM0018731.1/EVM0021885.1/EVM0036445.1/EVM0045097.1
GO:0051788	response to misfolded protein	7/5067	18/16541	1.27	0.298816	1	EVM0008241.1/EVM0009634.1/EVM0011303.1/EVM0017465.1/EVM0030069.1/EVM0040455.1/EVM0041296.1
GO:0052548	regulation of endopeptidase activity	7/5067	18/16541	1.27	0.298816	1	EVM0002147.1/EVM0006893.1/EVM0007005.1/EVM0009721.1/EVM0018836.1/EVM0022701.1/EVM0023609.1
GO:0071218	cellular response to misfolded protein	7/5067	18/16541	1.27	0.298816	1	EVM0008241.1/EVM0009634.1/EVM0011303.1/EVM0017465.1/EVM0030069.1/EVM0040455.1/EVM0041296.1
GO:1902275	regulation of chromatin organization	7/5067	18/16541	1.27	0.298816	1	EVM0001754.1/EVM0004459.1/EVM0005420.1/EVM0007549.1/EVM0017106.1/EVM0028183.1/EVM0031481.1
GO:1902904	negative regulation of supramolecular fiber orga..|negative regulation of supramolecular fiber organization	7/5067	18/16541	1.27	0.298816	1	EVM0000072.1/EVM0015409.1/EVM0015483.1/EVM0018731.1/EVM0021885.1/EVM0036445.1/EVM0045097.1
GO:2000116	regulation of cysteine-type endopeptidase activity	7/5067	18/16541	1.27	0.298816	1	EVM0002147.1/EVM0006893.1/EVM0007005.1/EVM0009721.1/EVM0018836.1/EVM0022701.1/EVM0023609.1
GO:0009743	response to carbohydrate	8/5067	21/16541	1.24	0.299064	1	EVM0011648.1/EVM0017648.1/EVM0022450.1/EVM0027039.1/EVM0035848.1/EVM0042002.1/EVM0043960.1/EVM0046114.1
GO:0019932	second-messenger-mediated signaling	8/5067	21/16541	1.24	0.299064	1	EVM0004808.1/EVM0008636.1/EVM0010233.1/EVM0015493.1/EVM0022228.1/EVM0024020.1/EVM0044621.1/EVM0045590.1
GO:0032543	mitochondrial translation	8/5067	21/16541	1.24	0.299064	1	EVM0000683.1/EVM0005021.1/EVM0008159.1/EVM0009207.1/EVM0011140.1/EVM0015683.1/EVM0016779.1/EVM0045986.1
GO:0071826	ribonucleoprotein complex subunit organization	8/5067	21/16541	1.24	0.299064	1	EVM0006947.1/EVM0014962.1/EVM0017648.1/EVM0022625.1/EVM0023519.1/EVM0024559.1/EVM0027515.1/EVM0045434.1
GO:1901700	response to oxygen-containing compound	132/5067	414/16541	1.04	0.304977	1	EVM0000091.1/EVM0000313.1/EVM0000360.1/EVM0000444.1/EVM0001189.1/EVM0001582.1/EVM0002102.1/EVM0002147.1/EVM0002193.1/EVM0002218.1/EVM0002562.1/EVM0002579.1/EVM0002658.1/EVM0002864.1/EVM0002924.1/EVM0003518.1/EVM0003589.1/EVM0003918.1/EVM0003950.1/EVM0003968.1/EVM0004089.1/EVM0004369.1/EVM0004513.1/EVM0004931.1/EVM0005471.1/EVM0005631.1/EVM0006212.1/EVM0006893.1/EVM0006909.1/EVM0007077.1/EVM000767…
GO:0010628	positive regulation of gene expression	35/5067	105/16541	1.09	0.306452	1	EVM0000444.1/EVM0000615.1/EVM0001640.1/EVM0002504.1/EVM0003371.1/EVM0003438.1/EVM0003691.1/EVM0003950.1/EVM0004271.1/EVM0005925.1/EVM0005945.1/EVM0007077.1/EVM0010022.1/EVM0011075.1/EVM0012132.1/EVM0012276.1/EVM0012586.1/EVM0014005.1/EVM0015360.1/EVM0017430.1/EVM0018250.1/EVM0022106.1/EVM0022228.1/EVM0022450.1/EVM0022480.1/EVM0023124.1/EVM0023309.1/EVM0023590.1/EVM0023891.1/EVM0026878.1/EVM002756…
GO:0031328	positive regulation of cellular biosynthetic pro..|positive regulation of cellular biosynthetic process	40/5067	121/16541	1.08	0.311629	1	EVM0000444.1/EVM0000615.1/EVM0001640.1/EVM0002324.1/EVM0002504.1/EVM0003371.1/EVM0003438.1/EVM0003691.1/EVM0003950.1/EVM0004271.1/EVM0005925.1/EVM0005945.1/EVM0006241.1/EVM0006922.1/EVM0007077.1/EVM0008216.1/EVM0009351.1/EVM0010022.1/EVM0010423.1/EVM0011075.1/EVM0012132.1/EVM0012276.1/EVM0012586.1/EVM0014005.1/EVM0015360.1/EVM0017430.1/EVM0018250.1/EVM0022106.1/EVM0022480.1/EVM0023124.1/EVM002330…
GO:0014070	response to organic cyclic compound	26/5067	77/16541	1.1	0.313526	1	EVM0001582.1/EVM0003518.1/EVM0004089.1/EVM0010040.1/EVM0011075.1/EVM0011516.1/EVM0012272.1/EVM0012586.1/EVM0013899.1/EVM0014005.1/EVM0014064.1/EVM0014323.1/EVM0015483.1/EVM0017893.1/EVM0020615.1/EVM0022498.1/EVM0026141.1/EVM0027117.1/EVM0028571.1/EVM0029606.1/EVM0036271.1/EVM0042821.1/EVM0043054.1/EVM0044621.1/EVM0044711.1/EVM0045097.1
GO:0051641	cellular localization	57/5067	175/16541	1.06	0.31394	1	EVM0000302.1/EVM0000313.1/EVM0002537.1/EVM0003011.1/EVM0003055.1/EVM0004452.1/EVM0004661.3/EVM0005447.1/EVM0006363.1/EVM0006539.1/EVM0006613.1/EVM0006857.2/EVM0008636.1/EVM0009411.1/EVM0009668.1/EVM0009674.1/EVM0010040.1/EVM0010166.1/EVM0010260.1/EVM0010374.1/EVM0010547.1/EVM0010841.1/EVM0011076.1/EVM0011505.1/EVM0011887.1/EVM0012413.1/EVM0014441.1/EVM0014743.1/EVM0014876.1/EVM0014881.1/EVM001600…
GO:0009826	unidimensional cell growth	17/5067	49/16541	1.13	0.316487	1	EVM0001115.1/EVM0002037.1/EVM0004139.1/EVM0006440.1/EVM0006816.1/EVM0008241.1/EVM0010547.1/EVM0013726.1/EVM0015409.1/EVM0019426.1/EVM0025209.1/EVM0030500.1/EVM0031564.1/EVM0035886.1/EVM0039832.1/EVM0040455.1/EVM0045667.1
GO:2000026	regulation of multicellular organismal development	56/5067	172/16541	1.06	0.317214	1	EVM0000360.1/EVM0002102.1/EVM0002864.1/EVM0002907.1/EVM0004403.1/EVM0004931.1/EVM0007068.1/EVM0007624.1/EVM0007974.1/EVM0008101.1/EVM0008419.1/EVM0009534.1/EVM0010166.1/EVM0010535.1/EVM0010990.1/EVM0011057.1/EVM0011339.1/EVM0011683.1/EVM0012272.1/EVM0012619.2/EVM0014220.1/EVM0014920.1/EVM0016015.1/EVM0016728.1/EVM0018862.1/EVM0020199.1/EVM0020388.1/EVM0022480.1/EVM0022498.1/EVM0023287.1/EVM002347…
GO:0048869	cellular developmental process	72/5067	223/16541	1.05	0.317963	1	EVM0000181.1/EVM0000651.1/EVM0001032.1/EVM0001115.1/EVM0001857.1/EVM0001963.1/EVM0001971.1/EVM0001998.1/EVM0002037.1/EVM0002286.1/EVM0002579.1/EVM0004139.1/EVM0004938.1/EVM0005176.1/EVM0006440.1/EVM0006549.1/EVM0006816.1/EVM0007991.1/EVM0008241.1/EVM0009409.1/EVM0009535.1/EVM0010535.1/EVM0010547.1/EVM0011075.1/EVM0012288.1/EVM0013726.1/EVM0013787.1/EVM0014165.1/EVM0014920.1/EVM0015055.1/EVM001536…
GO:0006397	mRNA processing	43/5067	131/16541	1.07	0.322556	1	EVM0001412.1/EVM0001580.1/EVM0003715.1/EVM0007073.1/EVM0007998.1/EVM0008640.1/EVM0009219.1/EVM0009831.1/EVM0009913.1/EVM0011321.1/EVM0013319.1/EVM0014055.1/EVM0014165.1/EVM0014534.1/EVM0014565.1/EVM0015216.1/EVM0015551.1/EVM0015962.1/EVM0017114.1/EVM0017597.1/EVM0018443.1/EVM0018732.1/EVM0019274.1/EVM0019848.1/EVM0021892.1/EVM0023671.1/EVM0023891.1/EVM0024336.1/EVM0026081.1/EVM0027177.1/EVM002717…
GO:0009719	response to endogenous stimulus	123/5067	387/16541	1.04	0.327701	1	EVM0000091.1/EVM0000286.1/EVM0000313.1/EVM0000360.1/EVM0001582.1/EVM0001963.1/EVM0002102.1/EVM0002147.1/EVM0002361.1/EVM0002562.1/EVM0002579.1/EVM0002658.1/EVM0003518.1/EVM0003589.1/EVM0003918.1/EVM0003950.1/EVM0003968.1/EVM0004089.1/EVM0004369.1/EVM0004513.1/EVM0004931.1/EVM0005471.1/EVM0005631.1/EVM0005962.1/EVM0006212.1/EVM0006909.1/EVM0007077.1/EVM0007373.3/EVM0007624.1/EVM0008314.3/EVM000941…
GO:0045088	regulation of innate immune response	14/5067	40/16541	1.14	0.327939	1	EVM0002541.1/EVM0007005.1/EVM0007539.1/EVM0010675.1/EVM0011187.1/EVM0012586.1/EVM0016917.1/EVM0020732.1/EVM0022701.1/EVM0023470.1/EVM0023693.1/EVM0026901.1/EVM0028660.1/EVM0041299.1
GO:0009966	regulation of signal transduction	84/5067	262/16541	1.05	0.328287	1	EVM0000091.1/EVM0000313.1/EVM0000993.1/EVM0002037.1/EVM0002541.1/EVM0003341.1/EVM0003589.1/EVM0003725.1/EVM0003918.1/EVM0003950.1/EVM0004279.1/EVM0004369.1/EVM0006893.1/EVM0007005.1/EVM0007077.1/EVM0007108.1/EVM0007539.1/EVM0007624.1/EVM0009339.1/EVM0010233.1/EVM0010990.1/EVM0011970.1/EVM0012132.1/EVM0012442.1/EVM0012444.1/EVM0012547.1/EVM0012586.1/EVM0013726.1/EVM0014069.1/EVM0014635.1/EVM001489…
GO:0009856	pollination	13/5067	37/16541	1.15	0.331929	1	EVM0001115.1/EVM0002037.1/EVM0004139.1/EVM0007974.1/EVM0010547.1/EVM0013284.1/EVM0013726.1/EVM0027382.1/EVM0030500.1/EVM0030939.1/EVM0031564.1/EVM0035886.1/EVM0045667.1
GO:0031669	cellular response to nutrient levels	13/5067	37/16541	1.15	0.331929	1	EVM0002037.1/EVM0002193.1/EVM0007840.1/EVM0008189.1/EVM0012276.1/EVM0012279.1/EVM0013475.1/EVM0015483.1/EVM0017131.1/EVM0018659.2/EVM0026069.1/EVM0038122.1/EVM0045097.1
GO:0044706	multi-multicellular organism process	13/5067	37/16541	1.15	0.331929	1	EVM0001115.1/EVM0002037.1/EVM0004139.1/EVM0007974.1/EVM0010547.1/EVM0013284.1/EVM0013726.1/EVM0027382.1/EVM0030500.1/EVM0030939.1/EVM0031564.1/EVM0035886.1/EVM0045667.1
GO:0016567	protein ubiquitination	92/5067	288/16541	1.04	0.333925	1	EVM0000091.1/EVM0000188.1/EVM0000313.1/EVM0000831.1/EVM0001189.1/EVM0001498.1/EVM0001516.1/EVM0001677.1/EVM0001741.1/EVM0001754.1/EVM0002147.1/EVM0002398.1/EVM0002497.1/EVM0002555.1/EVM0002562.1/EVM0003044.1/EVM0004165.1/EVM0004369.1/EVM0006086.1/EVM0007005.1/EVM0007068.1/EVM0007319.1/EVM0008101.1/EVM0008241.1/EVM0008245.1/EVM0008327.1/EVM0009634.1/EVM0009721.1/EVM0009824.1/EVM0010257.1/EVM001033…
GO:0070647	protein modification by small protein conjugatio..|protein modification by small protein conjugation or removal	87/5067	272/16541	1.04	0.334235	1	EVM0000091.1/EVM0000313.1/EVM0000831.1/EVM0001189.1/EVM0001498.1/EVM0001516.1/EVM0001741.1/EVM0001754.1/EVM0002147.1/EVM0002497.1/EVM0002555.1/EVM0002562.1/EVM0004369.1/EVM0006086.1/EVM0006447.1/EVM0006590.1/EVM0007005.1/EVM0007068.1/EVM0007319.1/EVM0008101.1/EVM0008241.1/EVM0009634.1/EVM0009721.1/EVM0009824.1/EVM0010257.1/EVM0010330.1/EVM0010374.1/EVM0010436.1/EVM0012160.1/EVM0012394.1/EVM001261…
GO:0006357	regulation of transcription by RNA polymerase II	51/5067	157/16541	1.06	0.334507	1	EVM0000333.1/EVM0000615.1/EVM0000925.1/EVM0001158.1/EVM0004059.1/EVM0004104.1/EVM0004130.1/EVM0005010.1/EVM0005433.1/EVM0005787.1/EVM0006680.1/EVM0006730.1/EVM0006993.1/EVM0007765.1/EVM0007865.1/EVM0007974.1/EVM0008627.1/EVM0008764.1/EVM0009176.1/EVM0009418.1/EVM0010506.1/EVM0010838.1/EVM0011075.1/EVM0012058.1/EVM0013057.1/EVM0015152.1/EVM0015360.1/EVM0015366.1/EVM0015743.1/EVM0015855.1/EVM001596…
GO:0032535	regulation of cellular component size	12/5067	34/16541	1.15	0.336004	1	EVM0000072.1/EVM0000286.1/EVM0001291.1/EVM0010535.1/EVM0010547.1/EVM0015483.1/EVM0018731.1/EVM0021885.1/EVM0023124.1/EVM0036445.1/EVM0045097.1/EVM0045667.1
GO:0090066	regulation of anatomical structure size	12/5067	34/16541	1.15	0.336004	1	EVM0000072.1/EVM0000286.1/EVM0001291.1/EVM0010535.1/EVM0010547.1/EVM0015483.1/EVM0018731.1/EVM0021885.1/EVM0023124.1/EVM0036445.1/EVM0045097.1/EVM0045667.1
GO:0048518	positive regulation of biological process	119/5067	375/16541	1.04	0.338466	1	EVM0000444.1/EVM0000615.1/EVM0001640.1/EVM0001754.1/EVM0001945.1/EVM0002037.1/EVM0002324.1/EVM0002504.1/EVM0003371.1/EVM0003438.1/EVM0003589.1/EVM0003691.1/EVM0003918.1/EVM0003950.1/EVM0004271.1/EVM0004369.1/EVM0004459.1/EVM0005634.1/EVM0005925.1/EVM0005945.1/EVM0006241.1/EVM0006893.1/EVM0006922.1/EVM0007005.1/EVM0007012.1/EVM0007077.1/EVM0007108.1/EVM0007539.1/EVM0007549.1/EVM0007624.1/EVM000799…
GO:0010604	positive regulation of macromolecule metabolic p..|positive regulation of macromolecule metabolic process	55/5067	170/16541	1.06	0.339413	1	EVM0000444.1/EVM0000615.1/EVM0001640.1/EVM0002324.1/EVM0002504.1/EVM0003371.1/EVM0003438.1/EVM0003589.1/EVM0003691.1/EVM0003950.1/EVM0004271.1/EVM0005925.1/EVM0005945.1/EVM0006241.1/EVM0006893.1/EVM0006922.1/EVM0007005.1/EVM0007077.1/EVM0008216.1/EVM0009192.1/EVM0010022.1/EVM0010423.1/EVM0011075.1/EVM0012132.1/EVM0012276.1/EVM0012586.1/EVM0014005.1/EVM0014894.1/EVM0015360.1/EVM0017430.1/EVM001825…
GO:0000045	autophagosome assembly	11/5067	31/16541	1.16	0.340159	1	EVM0001037.1/EVM0002537.1/EVM0004389.1/EVM0011505.1/EVM0014831.1/EVM0014894.1/EVM0021188.1/EVM0023480.1/EVM0033601.1/EVM0034380.1/EVM0039022.1
GO:0009888	tissue development	65/5067	202/16541	1.05	0.340701	1	EVM0000181.1/EVM0000651.1/EVM0000972.1/EVM0001135.1/EVM0001857.1/EVM0001963.1/EVM0002037.1/EVM0002286.1/EVM0002579.1/EVM0005026.1/EVM0005176.1/EVM0005962.1/EVM0006008.1/EVM0006618.1/EVM0006816.1/EVM0007765.1/EVM0008241.1/EVM0008489.1/EVM0009413.1/EVM0010166.1/EVM0010535.1/EVM0010675.1/EVM0011057.1/EVM0012562.1/EVM0013726.1/EVM0014831.1/EVM0014920.1/EVM0015055.1/EVM0016857.1/EVM0017024.1/EVM001746…
GO:0000160	phosphorelay signal transduction system	26/5067	78/16541	1.09	0.341471	1	EVM0001099.1/EVM0004625.1/EVM0005642.1/EVM0006132.1/EVM0007140.1/EVM0010040.1/EVM0011717.1/EVM0013724.1/EVM0014959.1/EVM0016596.1/EVM0017815.1/EVM0017949.1/EVM0020253.1/EVM0021337.1/EVM0021523.1/EVM0023275.1/EVM0025746.1/EVM0027052.1/EVM0027077.1/EVM0027581.1/EVM0030720.1/EVM0037242.1/EVM0038541.1/EVM0039511.1/EVM0039544.1/EVM0044566.1
GO:0048522	positive regulation of cellular process	99/5067	311/16541	1.04	0.341753	1	EVM0000444.1/EVM0000615.1/EVM0001640.1/EVM0001754.1/EVM0001945.1/EVM0002037.1/EVM0002324.1/EVM0002504.1/EVM0003371.1/EVM0003438.1/EVM0003589.1/EVM0003691.1/EVM0003918.1/EVM0003950.1/EVM0004271.1/EVM0004369.1/EVM0005634.1/EVM0005925.1/EVM0005945.1/EVM0006241.1/EVM0006893.1/EVM0006922.1/EVM0007005.1/EVM0007012.1/EVM0007077.1/EVM0007108.1/EVM0007539.1/EVM0007549.1/EVM0007624.1/EVM0007991.1/EVM000821…
GO:0030150	protein import into mitochondrial matrix	10/5067	28/16541	1.17	0.344383	1	EVM0003510.1/EVM0003516.1/EVM0010260.1/EVM0011887.1/EVM0022453.1/EVM0028226.1/EVM0030916.1/EVM0036888.1/EVM0042002.1/EVM0044981.1
GO:0098657	import into cell	10/5067	28/16541	1.17	0.344383	1	EVM0003011.1/EVM0004572.1/EVM0006539.1/EVM0010166.1/EVM0010374.1/EVM0011232.1/EVM0013726.1/EVM0014743.1/EVM0019222.1/EVM0020646.1
GO:0006888	endoplasmic reticulum to Golgi vesicle-mediated ..|endoplasmic reticulum to Golgi vesicle-mediated transport	25/5067	75/16541	1.09	0.345931	1	EVM0000180.1/EVM0002194.1/EVM0005796.1/EVM0007701.1/EVM0008385.1/EVM0011090.1/EVM0011999.1/EVM0012252.1/EVM0017091.1/EVM0017767.1/EVM0019225.1/EVM0020101.1/EVM0020771.1/EVM0022228.1/EVM0022450.1/EVM0023120.1/EVM0028362.1/EVM0029107.1/EVM0030179.1/EVM0033874.1/EVM0034705.1/EVM0035817.1/EVM0038169.1/EVM0040524.1/EVM0041836.1
GO:0019725	cellular homeostasis	18/5067	53/16541	1.11	0.34701	1	EVM0000951.1/EVM0006392.1/EVM0014218.1/EVM0015866.1/EVM0016103.1/EVM0016962.1/EVM0017847.1/EVM0020211.1/EVM0022228.1/EVM0022304.1/EVM0023678.1/EVM0027621.1/EVM0031783.1/EVM0033768.1/EVM0041022.1/EVM0042068.1/EVM0042258.1/EVM0044621.1
GO:0031325	positive regulation of cellular metabolic process	58/5067	180/16541	1.05	0.347379	1	EVM0000444.1/EVM0000615.1/EVM0001640.1/EVM0002324.1/EVM0002504.1/EVM0003371.1/EVM0003438.1/EVM0003589.1/EVM0003691.1/EVM0003950.1/EVM0004271.1/EVM0005925.1/EVM0005945.1/EVM0006241.1/EVM0006893.1/EVM0006922.1/EVM0007005.1/EVM0007012.1/EVM0007077.1/EVM0008216.1/EVM0009192.1/EVM0009351.1/EVM0010022.1/EVM0010423.1/EVM0011075.1/EVM0012132.1/EVM0012276.1/EVM0012586.1/EVM0014005.1/EVM0014831.1/EVM001489…
GO:0042274	ribosomal small subunit biogenesis	9/5067	25/16541	1.18	0.348655	1	EVM0010570.1/EVM0010821.1/EVM0015476.1/EVM0016250.1/EVM0017383.1/EVM0017648.1/EVM0017837.1/EVM0022106.1/EVM0035940.1
GO:0046621	negative regulation of organ growth	9/5067	25/16541	1.18	0.348655	1	EVM0002864.1/EVM0012619.2/EVM0012707.1/EVM0013915.1/EVM0014220.1/EVM0022886.1/EVM0030625.1/EVM0031903.1/EVM0038907.2
GO:0006310	DNA recombination	24/5067	72/16541	1.09	0.350535	1	EVM0002340.1/EVM0002982.1/EVM0003833.1/EVM0006447.1/EVM0008583.1/EVM0010330.1/EVM0012506.1/EVM0013073.1/EVM0015807.1/EVM0015851.1/EVM0016171.1/EVM0016836.1/EVM0017024.1/EVM0018273.1/EVM0018304.1/EVM0018359.1/EVM0021945.1/EVM0023688.1/EVM0025465.1/EVM0025787.1/EVM0027806.1/EVM0028584.1/EVM0029603.1/EVM0036809.1
GO:0070887	cellular response to chemical stimulus	96/5067	302/16541	1.04	0.350808	1	EVM0000286.1/EVM0000313.1/EVM0000360.1/EVM0000615.1/EVM0002102.1/EVM0002193.1/EVM0002361.1/EVM0002562.1/EVM0002579.1/EVM0003589.1/EVM0003950.1/EVM0004089.1/EVM0005962.1/EVM0006392.1/EVM0006893.1/EVM0006909.1/EVM0007005.1/EVM0007373.3/EVM0007678.1/EVM0008241.1/EVM0009028.1/EVM0009534.1/EVM0009634.1/EVM0010040.1/EVM0010535.1/EVM0010675.1/EVM0010859.1/EVM0011303.1/EVM0012276.1/EVM0012586.1/EVM001297…
GO:0009788	negative regulation of abscisic acid-activated s..|negative regulation of abscisic acid-activated signaling pathway	17/5067	50/16541	1.11	0.351853	1	EVM0000091.1/EVM0003341.1/EVM0003725.1/EVM0004279.1/EVM0007077.1/EVM0012444.1/EVM0020126.1/EVM0024513.1/EVM0024578.1/EVM0026481.1/EVM0027039.1/EVM0027861.1/EVM0028706.1/EVM0029823.1/EVM0039717.1/EVM0040715.1/EVM0043054.1
GO:1901420	negative regulation of response to alcohol	17/5067	50/16541	1.11	0.351853	1	EVM0000091.1/EVM0003341.1/EVM0003725.1/EVM0004279.1/EVM0007077.1/EVM0012444.1/EVM0020126.1/EVM0024513.1/EVM0024578.1/EVM0026481.1/EVM0027039.1/EVM0027861.1/EVM0028706.1/EVM0029823.1/EVM0039717.1/EVM0040715.1/EVM0043054.1
GO:1905958	negative regulation of cellular response to alco..|negative regulation of cellular response to alcohol	17/5067	50/16541	1.11	0.351853	1	EVM0000091.1/EVM0003341.1/EVM0003725.1/EVM0004279.1/EVM0007077.1/EVM0012444.1/EVM0020126.1/EVM0024513.1/EVM0024578.1/EVM0026481.1/EVM0027039.1/EVM0027861.1/EVM0028706.1/EVM0029823.1/EVM0039717.1/EVM0040715.1/EVM0043054.1
GO:0010305	leaf vascular tissue pattern formation	8/5067	22/16541	1.19	0.352939	1	EVM0005026.1/EVM0005962.1/EVM0014064.1/EVM0017462.1/EVM0017861.1/EVM0024714.1/EVM0027817.1/EVM0030681.1
GO:0009725	response to hormone	123/5067	389/16541	1.03	0.352958	1	EVM0000091.1/EVM0000286.1/EVM0000313.1/EVM0000360.1/EVM0001582.1/EVM0001963.1/EVM0002102.1/EVM0002147.1/EVM0002361.1/EVM0002562.1/EVM0002579.1/EVM0002658.1/EVM0003518.1/EVM0003589.1/EVM0003918.1/EVM0003950.1/EVM0003968.1/EVM0004089.1/EVM0004369.1/EVM0004513.1/EVM0004931.1/EVM0005471.1/EVM0005631.1/EVM0005962.1/EVM0006212.1/EVM0006909.1/EVM0007077.1/EVM0007373.3/EVM0007624.1/EVM0008314.3/EVM000941…
GO:0007049	cell cycle	46/5067	142/16541	1.06	0.353549	1	EVM0000077.1/EVM0000379.1/EVM0001065.1/EVM0001754.1/EVM0001966.1/EVM0001971.1/EVM0002840.1/EVM0005694.1/EVM0007395.1/EVM0007977.1/EVM0009360.1/EVM0009674.1/EVM0010674.1/EVM0011076.1/EVM0011232.1/EVM0014689.1/EVM0015409.1/EVM0015483.1/EVM0015807.1/EVM0015851.1/EVM0016863.1/EVM0017024.1/EVM0017255.1/EVM0018105.1/EVM0018906.1/EVM0021505.1/EVM0022132.1/EVM0022450.1/EVM0023332.1/EVM0023693.1/EVM002428…
GO:0034654	nucleobase-containing compound biosynthetic proc..|nucleobase-containing compound biosynthetic process	23/5067	69/16541	1.09	0.355293	1	EVM0006447.1/EVM0006857.2/EVM0008216.1/EVM0010535.1/EVM0011960.1/EVM0012303.1/EVM0012696.1/EVM0012965.1/EVM0015360.1/EVM0015807.1/EVM0017028.1/EVM0017370.1/EVM0017597.1/EVM0019921.1/EVM0021460.1/EVM0021830.1/EVM0027561.1/EVM0028084.1/EVM0031702.1/EVM0034864.1/EVM0039098.1/EVM0040360.1/EVM0043875.1
GO:0032879	regulation of localization	40/5067	123/16541	1.06	0.356322	1	EVM0000072.1/EVM0000615.1/EVM0005026.1/EVM0006893.1/EVM0007757.1/EVM0009035.1/EVM0009668.1/EVM0010166.1/EVM0010374.1/EVM0010547.1/EVM0010841.1/EVM0011970.1/EVM0012413.1/EVM0012562.1/EVM0014881.1/EVM0014894.1/EVM0017131.1/EVM0017340.1/EVM0017430.1/EVM0018731.1/EVM0018836.1/EVM0021188.1/EVM0021340.1/EVM0021885.1/EVM0022228.1/EVM0022450.1/EVM0022550.1/EVM0023609.1/EVM0023693.1/EVM0024714.1/EVM002687…
GO:0009735	response to cytokinin	16/5067	47/16541	1.11	0.356889	1	EVM0002579.1/EVM0009413.1/EVM0011648.1/EVM0014647.1/EVM0017485.1/EVM0021144.1/EVM0021419.1/EVM0024743.1/EVM0026277.1/EVM0028706.1/EVM0034864.1/EVM0037273.1/EVM0037366.1/EVM0038209.1/EVM0039511.1/EVM0040715.1
GO:0000027	ribosomal large subunit assembly	7/5067	19/16541	1.2	0.357164	1	EVM0002272.1/EVM0002717.1/EVM0003846.1/EVM0006947.1/EVM0014033.1/EVM0022625.1/EVM0024559.1
GO:0001708	cell fate specification	7/5067	19/16541	1.2	0.357164	1	EVM0004307.1/EVM0007991.1/EVM0015055.1/EVM0019330.1/EVM0025262.1/EVM0029151.1/EVM0039752.1
GO:0010053	root epidermal cell differentiation	7/5067	19/16541	1.2	0.357164	1	EVM0002037.1/EVM0002579.1/EVM0006816.1/EVM0016857.1/EVM0019426.1/EVM0024743.1/EVM0039832.1
GO:0035266	meristem growth	7/5067	19/16541	1.2	0.357164	1	EVM0005026.1/EVM0007765.1/EVM0009413.1/EVM0017024.1/EVM0024714.1/EVM0026878.1/EVM0037366.1
GO:0042147	retrograde transport, endosome to Golgi	7/5067	19/16541	1.2	0.357164	1	EVM0002643.1/EVM0011076.1/EVM0014115.1/EVM0021513.1/EVM0026255.1/EVM0031809.1/EVM0031965.1
GO:0051169	nuclear transport	7/5067	19/16541	1.2	0.357164	1	EVM0005447.1/EVM0006363.1/EVM0006857.2/EVM0010040.1/EVM0016247.1/EVM0022625.1/EVM0036953.1
GO:0051222	positive regulation of protein transport	7/5067	19/16541	1.2	0.357164	1	EVM0000615.1/EVM0010374.1/EVM0017430.1/EVM0022450.1/EVM0023693.1/EVM0027996.1/EVM0044621.1
GO:1901699	cellular response to nitrogen compound	7/5067	19/16541	1.2	0.357164	1	EVM0007678.1/EVM0010040.1/EVM0012276.1/EVM0020615.1/EVM0022463.1/EVM0042821.1/EVM0043054.1
GO:1904951	positive regulation of establishment of protein ..|positive regulation of establishment of protein localization	7/5067	19/16541	1.2	0.357164	1	EVM0000615.1/EVM0010374.1/EVM0017430.1/EVM0022450.1/EVM0023693.1/EVM0027996.1/EVM0044621.1
GO:0000725	recombinational repair	6/5067	16/16541	1.22	0.3612	1	EVM0002499.1/EVM0006447.1/EVM0010330.1/EVM0015807.1/EVM0016836.1/EVM0017024.1
GO:0006915	apoptotic process	6/5067	16/16541	1.22	0.3612	1	EVM0006893.1/EVM0007005.1/EVM0009721.1/EVM0018836.1/EVM0022701.1/EVM0023609.1
GO:0009902	chloroplast relocation	6/5067	16/16541	1.22	0.3612	1	EVM0003055.1/EVM0004661.3/EVM0006539.1/EVM0016002.1/EVM0020646.1/EVM0031792.1
GO:0010675	regulation of cellular carbohydrate metabolic pr..|regulation of cellular carbohydrate metabolic process	6/5067	16/16541	1.22	0.3612	1	EVM0007012.1/EVM0009154.1/EVM0014165.1/EVM0030635.1/EVM0038122.1/EVM0040130.1
GO:0030111	regulation of Wnt signaling pathway	6/5067	16/16541	1.22	0.3612	1	EVM0000993.1/EVM0009339.1/EVM0010990.1/EVM0018862.1/EVM0026977.1/EVM0042842.1
GO:0030178	negative regulation of Wnt signaling pathway	6/5067	16/16541	1.22	0.3612	1	EVM0000993.1/EVM0009339.1/EVM0010990.1/EVM0018862.1/EVM0026977.1/EVM0042842.1
GO:0034605	cellular response to heat	6/5067	16/16541	1.22	0.3612	1	EVM0017466.1/EVM0023534.1/EVM0027860.1/EVM0030500.1/EVM0035848.1/EVM0044621.1
GO:0040034	regulation of development, heterochronic	6/5067	16/16541	1.22	0.3612	1	EVM0002579.1/EVM0008419.1/EVM0016015.1/EVM0024743.1/EVM0026081.1/EVM0043960.1
GO:0045814	negative regulation of gene expression, epigenetic	6/5067	16/16541	1.22	0.3612	1	EVM0000651.1/EVM0001857.1/EVM0002286.1/EVM0011057.1/EVM0028183.1/EVM0031481.1
GO:0048469	cell maturation	6/5067	16/16541	1.22	0.3612	1	EVM0002037.1/EVM0002579.1/EVM0016857.1/EVM0019426.1/EVM0024743.1/EVM0039832.1
GO:0051054	positive regulation of DNA metabolic process	6/5067	16/16541	1.22	0.3612	1	EVM0002324.1/EVM0006241.1/EVM0006922.1/EVM0010423.1/EVM0027392.1/EVM0031909.1
GO:0060828	regulation of canonical Wnt signaling pathway	6/5067	16/16541	1.22	0.3612	1	EVM0000993.1/EVM0009339.1/EVM0010990.1/EVM0018862.1/EVM0026977.1/EVM0042842.1
GO:0061136	regulation of proteasomal protein catabolic proc..|regulation of proteasomal protein catabolic process	6/5067	16/16541	1.22	0.3612	1	EVM0002361.1/EVM0009192.1/EVM0014894.1/EVM0021188.1/EVM0023693.1/EVM0033227.1
GO:0090090	negative regulation of canonical Wnt signaling p..|negative regulation of canonical Wnt signaling pathway	6/5067	16/16541	1.22	0.3612	1	EVM0000993.1/EVM0009339.1/EVM0010990.1/EVM0018862.1/EVM0026977.1/EVM0042842.1
GO:1900140	regulation of seedling development	6/5067	16/16541	1.22	0.3612	1	EVM0000360.1/EVM0004931.1/EVM0022480.1/EVM0023287.1/EVM0026481.1/EVM0033642.1
GO:1902532	negative regulation of intracellular signal tran..|negative regulation of intracellular signal transduction	6/5067	16/16541	1.22	0.3612	1	EVM0000313.1/EVM0002037.1/EVM0002541.1/EVM0011970.1/EVM0013726.1/EVM0043960.1
GO:1903050	regulation of proteolysis involved in cellular p..|regulation of proteolysis involved in cellular protein catabolic process	6/5067	16/16541	1.22	0.3612	1	EVM0002361.1/EVM0009192.1/EVM0014894.1/EVM0021188.1/EVM0023693.1/EVM0033227.1
GO:1903362	regulation of cellular protein catabolic process	6/5067	16/16541	1.22	0.3612	1	EVM0002361.1/EVM0009192.1/EVM0014894.1/EVM0021188.1/EVM0023693.1/EVM0033227.1
GO:2001233	regulation of apoptotic signaling pathway	6/5067	16/16541	1.22	0.3612	1	EVM0006893.1/EVM0014894.1/EVM0018836.1/EVM0021188.1/EVM0023609.1/EVM0023693.1
GO:0051052	regulation of DNA metabolic process	15/5067	44/16541	1.11	0.362137	1	EVM0001754.1/EVM0002324.1/EVM0004459.1/EVM0006241.1/EVM0006922.1/EVM0010028.1/EVM0010423.1/EVM0010535.1/EVM0017106.1/EVM0023693.1/EVM0027392.1/EVM0031909.1/EVM0033069.1/EVM0033348.1/EVM0034272.1
GO:0071215	cellular response to abscisic acid stimulus	15/5067	44/16541	1.11	0.362137	1	EVM0000313.1/EVM0000360.1/EVM0002562.1/EVM0003589.1/EVM0006909.1/EVM0013145.1/EVM0014069.1/EVM0016814.1/EVM0020732.1/EVM0024828.1/EVM0030621.1/EVM0035904.1/EVM0036200.1/EVM0038875.1/EVM0042503.1
GO:0051246	regulation of protein metabolic process	54/5067	168/16541	1.05	0.362473	1	EVM0000444.1/EVM0001095.1/EVM0002147.1/EVM0002361.1/EVM0003589.1/EVM0004059.1/EVM0004389.1/EVM0005634.1/EVM0005925.1/EVM0005945.1/EVM0006893.1/EVM0006909.1/EVM0006951.1/EVM0007005.1/EVM0007598.1/EVM0009192.1/EVM0009721.1/EVM0010675.1/EVM0012132.1/EVM0012442.1/EVM0012547.1/EVM0013027.1/EVM0013145.1/EVM0014894.1/EVM0014962.1/EVM0015347.1/EVM0016814.1/EVM0017377.1/EVM0017663.1/EVM0018836.1/EVM002118…
GO:0000381	regulation of alternative mRNA splicing, via spl..|regulation of alternative mRNA splicing, via spliceosome	5/5067	13/16541	1.26	0.364784	1	EVM0003807.1/EVM0006136.1/EVM0025899.1/EVM0043368.1/EVM0045434.1
GO:0006403	RNA localization	5/5067	13/16541	1.26	0.364784	1	EVM0006857.2/EVM0010040.1/EVM0016247.1/EVM0022625.1/EVM0036953.1
GO:0006405	RNA export from nucleus	5/5067	13/16541	1.26	0.364784	1	EVM0006857.2/EVM0010040.1/EVM0016247.1/EVM0022625.1/EVM0036953.1
GO:0006488	dolichol-linked oligosaccharide biosynthetic pro..|dolichol-linked oligosaccharide biosynthetic process	5/5067	13/16541	1.26	0.364784	1	EVM0011482.1/EVM0015323.1/EVM0021875.1/EVM0025335.1/EVM0035200.1
GO:0010099	regulation of photomorphogenesis	5/5067	13/16541	1.26	0.364784	1	EVM0007068.1/EVM0019130.1/EVM0022544.1/EVM0034941.1/EVM0036555.1
GO:0016485	protein processing	5/5067	13/16541	1.26	0.364784	1	EVM0004070.1/EVM0009586.1/EVM0010324.1/EVM0017357.1/EVM0030756.1
GO:0031647	regulation of protein stability	5/5067	13/16541	1.26	0.364784	1	EVM0015409.1/EVM0022228.1/EVM0023693.1/EVM0030318.1/EVM0034059.1
GO:0042326	negative regulation of phosphorylation	5/5067	13/16541	1.26	0.364784	1	EVM0006951.1/EVM0007005.1/EVM0012132.1/EVM0012279.1/EVM0022450.1
GO:0043065	positive regulation of apoptotic process	5/5067	13/16541	1.26	0.364784	1	EVM0006893.1/EVM0018836.1/EVM0023609.1/EVM0023693.1/EVM0045434.1
GO:0045039	protein insertion into mitochondrial inner membr..|protein insertion into mitochondrial inner membrane	5/5067	13/16541	1.26	0.364784	1	EVM0006123.1/EVM0007546.1/EVM0013732.1/EVM0024585.1/EVM0041122.1
GO:0050657	nucleic acid transport	5/5067	13/16541	1.26	0.364784	1	EVM0006857.2/EVM0010040.1/EVM0016247.1/EVM0022625.1/EVM0036953.1
GO:0050658	RNA transport	5/5067	13/16541	1.26	0.364784	1	EVM0006857.2/EVM0010040.1/EVM0016247.1/EVM0022625.1/EVM0036953.1
GO:0051236	establishment of RNA localization	5/5067	13/16541	1.26	0.364784	1	EVM0006857.2/EVM0010040.1/EVM0016247.1/EVM0022625.1/EVM0036953.1
GO:0051560	mitochondrial calcium ion homeostasis	5/5067	13/16541	1.26	0.364784	1	EVM0012663.1/EVM0020862.1/EVM0026305.1/EVM0034260.1/EVM0041731.1
GO:0070417	cellular response to cold	5/5067	13/16541	1.26	0.364784	1	EVM0017466.1/EVM0028183.1/EVM0031481.1/EVM0035848.1/EVM0044621.1
GO:2000058	regulation of ubiquitin-dependent protein catabo..|regulation of ubiquitin-dependent protein catabolic process	5/5067	13/16541	1.26	0.364784	1	EVM0009192.1/EVM0014894.1/EVM0021188.1/EVM0023693.1/EVM0033227.1
GO:0016071	mRNA metabolic process	38/5067	117/16541	1.06	0.36498	1	EVM0001631.1/EVM0003349.1/EVM0005634.1/EVM0006857.2/EVM0007330.1/EVM0008633.1/EVM0009913.1/EVM0011094.1/EVM0012303.1/EVM0012965.1/EVM0014165.1/EVM0014565.1/EVM0014962.1/EVM0015551.1/EVM0017028.1/EVM0017597.1/EVM0018291.1/EVM0018732.1/EVM0021248.1/EVM0021892.1/EVM0022110.1/EVM0023891.1/EVM0024336.1/EVM0024969.1/EVM0026081.1/EVM0027435.1/EVM0027515.1/EVM0028601.1/EVM0029439.1/EVM0030635.1/EVM003259…
GO:0009737	response to abscisic acid	48/5067	149/16541	1.05	0.366394	1	EVM0000091.1/EVM0000313.1/EVM0000360.1/EVM0000887.1/EVM0002102.1/EVM0002562.1/EVM0002658.1/EVM0003589.1/EVM0003918.1/EVM0003968.1/EVM0004369.1/EVM0004454.1/EVM0004513.1/EVM0004931.1/EVM0005631.1/EVM0006212.1/EVM0006909.1/EVM0007077.1/EVM0009534.1/EVM0010314.1/EVM0011870.1/EVM0013145.1/EVM0014069.1/EVM0014634.1/EVM0014689.1/EVM0015535.1/EVM0016428.1/EVM0016754.1/EVM0016814.1/EVM0020732.1/EVM002141…
GO:0002252	immune effector process	4/5067	10/16541	1.31	0.36733	1	EVM0004089.1/EVM0010675.1/EVM0029439.1/EVM0030318.1
GO:0006305	DNA alkylation	4/5067	10/16541	1.31	0.36733	1	EVM0004459.1/EVM0005420.1/EVM0010028.1/EVM0033348.1
GO:0009249	protein lipoylation	4/5067	10/16541	1.31	0.36733	1	EVM0009626.1/EVM0011169.1/EVM0026906.1/EVM0029160.1
GO:0009960	endosperm development	4/5067	10/16541	1.31	0.36733	1	EVM0011057.1/EVM0025923.1/EVM0029002.1/EVM0037538.1
GO:0016925	protein sumoylation	4/5067	10/16541	1.31	0.36733	1	EVM0001239.1/EVM0006447.1/EVM0006590.1/EVM0018890.1
GO:0032940	secretion by cell	4/5067	10/16541	1.31	0.36733	1	EVM0003011.1/EVM0010955.1/EVM0034821.1/EVM0039832.1
GO:0043044	ATP-dependent chromatin remodeling	4/5067	10/16541	1.31	0.36733	1	EVM0003716.1/EVM0005447.1/EVM0020659.1/EVM0022999.1
GO:0045824	negative regulation of innate immune response	4/5067	10/16541	1.31	0.36733	1	EVM0011187.1/EVM0023470.1/EVM0023693.1/EVM0041299.1
GO:0045930	negative regulation of mitotic cell cycle	4/5067	10/16541	1.31	0.36733	1	EVM0001754.1/EVM0002840.1/EVM0021505.1/EVM0030709.1
GO:0046903	secretion	4/5067	10/16541	1.31	0.36733	1	EVM0003011.1/EVM0010955.1/EVM0034821.1/EVM0039832.1
GO:0048015	phosphatidylinositol-mediated signaling	4/5067	10/16541	1.31	0.36733	1	EVM0006433.1/EVM0017389.1/EVM0020383.1/EVM0033867.1
GO:0072659	protein localization to plasma membrane	4/5067	10/16541	1.31	0.36733	1	EVM0000302.1/EVM0014743.1/EVM0022228.1/EVM0022450.1
GO:0080036	regulation of cytokinin-activated signaling path..|regulation of cytokinin-activated signaling pathway	4/5067	10/16541	1.31	0.36733	1	EVM0012442.1/EVM0012547.1/EVM0020388.1/EVM0026878.1
GO:0090421	embryonic meristem initiation	4/5067	10/16541	1.31	0.36733	1	EVM0001963.1/EVM0015055.1/EVM0019330.1/EVM0021248.1
GO:1900426	positive regulation of defense response to bacte..|positive regulation of defense response to bacterium	4/5067	10/16541	1.31	0.36733	1	EVM0007539.1/EVM0009035.1/EVM0016917.1/EVM0028660.1
GO:1900457	regulation of brassinosteroid mediated signaling..|regulation of brassinosteroid mediated signaling pathway	4/5067	10/16541	1.31	0.36733	1	EVM0007108.1/EVM0014069.1/EVM0024828.1/EVM0036271.1
GO:1901988	negative regulation of cell cycle phase transition	4/5067	10/16541	1.31	0.36733	1	EVM0002840.1/EVM0012696.1/EVM0021505.1/EVM0030709.1
GO:0007010	cytoskeleton organization	32/5067	98/16541	1.07	0.367856	1	EVM0000181.1/EVM0000615.1/EVM0001971.1/EVM0002359.1/EVM0006440.1/EVM0006539.1/EVM0010674.1/EVM0012562.1/EVM0013726.1/EVM0014743.1/EVM0015409.1/EVM0015483.1/EVM0016799.1/EVM0017430.1/EVM0019749.1/EVM0020388.1/EVM0020499.1/EVM0020646.1/EVM0022132.1/EVM0022450.1/EVM0023124.1/EVM0024283.1/EVM0025937.1/EVM0026670.1/EVM0027996.1/EVM0030851.1/EVM0030939.1/EVM0031779.1/EVM0032017.1/EVM0033556.1/EVM003753…
GO:0006511	ubiquitin-dependent protein catabolic process	108/5067	342/16541	1.03	0.370428	1	EVM0000091.1/EVM0000831.1/EVM0001095.1/EVM0001189.1/EVM0001498.1/EVM0001516.1/EVM0001581.1/EVM0001677.1/EVM0001741.1/EVM0002361.1/EVM0002541.1/EVM0002555.1/EVM0002633.1/EVM0002718.1/EVM0002915.1/EVM0003587.1/EVM0004369.1/EVM0004389.1/EVM0004574.1/EVM0004744.1/EVM0005137.1/EVM0006799.1/EVM0007319.1/EVM0007651.1/EVM0008241.1/EVM0008245.1/EVM0010436.1/EVM0010593.1/EVM0010675.1/EVM0011814.1/EVM001203…
GO:0051336	regulation of hydrolase activity	31/5067	95/16541	1.07	0.372651	1	EVM0000615.1/EVM0002147.1/EVM0004389.1/EVM0006893.1/EVM0006909.1/EVM0007005.1/EVM0007539.1/EVM0009668.1/EVM0009721.1/EVM0010841.1/EVM0012413.1/EVM0013145.1/EVM0013726.1/EVM0014833.1/EVM0014881.1/EVM0015347.1/EVM0016814.1/EVM0016917.1/EVM0017340.1/EVM0017430.1/EVM0018836.1/EVM0021340.1/EVM0022550.1/EVM0022701.1/EVM0023609.1/EVM0024332.1/EVM0028660.1/EVM0030621.1/EVM0035904.1/EVM0038875.1/EVM004250…
GO:0032259	methylation	102/5067	323/16541	1.03	0.375138	1	EVM0000053.1/EVM0001032.1/EVM0001139.1/EVM0001146.1/EVM0001524.1/EVM0002043.1/EVM0002130.1/EVM0002491.1/EVM0002888.1/EVM0003082.1/EVM0003231.1/EVM0003611.1/EVM0004159.1/EVM0004459.1/EVM0004810.1/EVM0004850.1/EVM0004851.1/EVM0005099.1/EVM0005420.1/EVM0005843.1/EVM0006156.1/EVM0006549.1/EVM0007163.1/EVM0007765.1/EVM0008692.1/EVM0009366.1/EVM0009462.1/EVM0009490.1/EVM0009951.1/EVM0010028.1/EVM001009…
GO:0003002	regionalization	25/5067	76/16541	1.07	0.375149	1	EVM0000286.1/EVM0002020.1/EVM0005026.1/EVM0005962.1/EVM0009413.1/EVM0010675.1/EVM0012562.1/EVM0014064.1/EVM0014920.1/EVM0016031.1/EVM0016071.1/EVM0017462.1/EVM0017861.1/EVM0020732.1/EVM0021543.1/EVM0024714.1/EVM0027817.1/EVM0027860.1/EVM0027996.1/EVM0029385.1/EVM0030046.1/EVM0030681.1/EVM0034864.1/EVM0037366.1/EVM0039752.1
GO:0030162	regulation of proteolysis	25/5067	76/16541	1.07	0.375149	1	EVM0001095.1/EVM0002147.1/EVM0002361.1/EVM0006893.1/EVM0006909.1/EVM0007005.1/EVM0009192.1/EVM0009721.1/EVM0010675.1/EVM0012442.1/EVM0012547.1/EVM0013027.1/EVM0014894.1/EVM0017377.1/EVM0018836.1/EVM0021188.1/EVM0022701.1/EVM0023609.1/EVM0023693.1/EVM0029578.1/EVM0032083.1/EVM0032507.1/EVM0033227.1/EVM0034868.1/EVM0038819.1
GO:0007059	chromosome segregation	12/5067	35/16541	1.12	0.379425	1	EVM0001966.1/EVM0008818.1/EVM0015851.1/EVM0016863.1/EVM0018105.1/EVM0021505.1/EVM0023693.1/EVM0025465.1/EVM0030179.1/EVM0035207.1/EVM0035352.1/EVM0042711.1
GO:0043086	negative regulation of catalytic activity	24/5067	73/16541	1.07	0.380476	1	EVM0000615.1/EVM0001806.1/EVM0002147.1/EVM0006844.1/EVM0006909.1/EVM0006951.1/EVM0007005.1/EVM0009192.1/EVM0009721.1/EVM0013145.1/EVM0013794.1/EVM0015347.1/EVM0016814.1/EVM0017430.1/EVM0022145.1/EVM0022701.1/EVM0024332.1/EVM0030621.1/EVM0035904.1/EVM0036278.1/EVM0036555.1/EVM0038875.1/EVM0039180.1/EVM0042503.1
GO:0016049	cell growth	23/5067	70/16541	1.07	0.386	1	EVM0001115.1/EVM0002037.1/EVM0002579.1/EVM0004139.1/EVM0006440.1/EVM0006816.1/EVM0008241.1/EVM0010547.1/EVM0013726.1/EVM0015409.1/EVM0017462.1/EVM0019426.1/EVM0023124.1/EVM0023693.1/EVM0024743.1/EVM0025209.1/EVM0030500.1/EVM0031564.1/EVM0032017.1/EVM0035886.1/EVM0039832.1/EVM0040455.1/EVM0045667.1
GO:0051173	positive regulation of nitrogen compound metabol..|positive regulation of nitrogen compound metabolic process	53/5067	166/16541	1.04	0.386348	1	EVM0000444.1/EVM0000615.1/EVM0001640.1/EVM0002324.1/EVM0002504.1/EVM0003371.1/EVM0003438.1/EVM0003589.1/EVM0003691.1/EVM0003950.1/EVM0004271.1/EVM0005925.1/EVM0005945.1/EVM0006241.1/EVM0006893.1/EVM0006922.1/EVM0007005.1/EVM0007077.1/EVM0008216.1/EVM0009192.1/EVM0009351.1/EVM0010022.1/EVM0010423.1/EVM0011075.1/EVM0012132.1/EVM0012276.1/EVM0012586.1/EVM0014005.1/EVM0014894.1/EVM0015360.1/EVM001743…
GO:0043087	regulation of GTPase activity	17/5067	51/16541	1.09	0.387936	1	EVM0000615.1/EVM0000971.1/EVM0001978.1/EVM0007539.1/EVM0009668.1/EVM0010841.1/EVM0012413.1/EVM0013726.1/EVM0014881.1/EVM0016917.1/EVM0017133.1/EVM0017340.1/EVM0017430.1/EVM0021340.1/EVM0022550.1/EVM0028660.1/EVM0033641.1
GO:0018130	heterocycle biosynthetic process	33/5067	102/16541	1.06	0.388654	1	EVM0003067.1/EVM0003691.1/EVM0006447.1/EVM0006857.2/EVM0008216.1/EVM0010535.1/EVM0011161.1/EVM0011516.1/EVM0011960.1/EVM0012303.1/EVM0012696.1/EVM0012965.1/EVM0015360.1/EVM0015807.1/EVM0017028.1/EVM0017370.1/EVM0017597.1/EVM0017842.1/EVM0017893.1/EVM0019084.1/EVM0019921.1/EVM0021460.1/EVM0021830.1/EVM0027117.1/EVM0027561.1/EVM0028084.1/EVM0031702.1/EVM0032072.1/EVM0034864.1/EVM0039098.1/EVM004036…
GO:0009411	response to UV	10/5067	29/16541	1.13	0.392624	1	EVM0002377.1/EVM0002497.1/EVM0005263.1/EVM0006447.1/EVM0009727.1/EVM0012696.1/EVM0022253.1/EVM0023693.1/EVM0024695.1/EVM0026081.1
GO:0006904	vesicle docking involved in exocytosis	9/5067	26/16541	1.13	0.399902	1	EVM0006289.1/EVM0008336.1/EVM0011127.1/EVM0011914.1/EVM0014334.1/EVM0021331.1/EVM0021502.1/EVM0022899.1/EVM0044820.1
GO:0060341	regulation of cellular localization	9/5067	26/16541	1.13	0.399902	1	EVM0000615.1/EVM0010374.1/EVM0017430.1/EVM0022228.1/EVM0022450.1/EVM0023693.1/EVM0030179.1/EVM0030204.1/EVM0044621.1
GO:0097306	cellular response to alcohol	15/5067	45/16541	1.09	0.400907	1	EVM0000313.1/EVM0000360.1/EVM0002562.1/EVM0003589.1/EVM0006909.1/EVM0013145.1/EVM0014069.1/EVM0016814.1/EVM0020732.1/EVM0024828.1/EVM0030621.1/EVM0035904.1/EVM0036200.1/EVM0038875.1/EVM0042503.1
GO:0045935	positive regulation of nucleobase-containing com..|positive regulation of nucleobase-containing compound metabolic process	35/5067	109/16541	1.05	0.403674	1	EVM0000615.1/EVM0001640.1/EVM0002324.1/EVM0002504.1/EVM0003371.1/EVM0003438.1/EVM0003691.1/EVM0003950.1/EVM0004271.1/EVM0006241.1/EVM0006922.1/EVM0007077.1/EVM0008216.1/EVM0010022.1/EVM0010423.1/EVM0011075.1/EVM0012132.1/EVM0012276.1/EVM0012586.1/EVM0014005.1/EVM0015360.1/EVM0017430.1/EVM0018250.1/EVM0022106.1/EVM0022480.1/EVM0023124.1/EVM0023309.1/EVM0023590.1/EVM0024798.1/EVM0027392.1/EVM002756…
GO:0006325	chromatin organization	20/5067	61/16541	1.07	0.40393	1	EVM0001032.1/EVM0003716.1/EVM0005447.1/EVM0006549.1/EVM0008729.2/EVM0010955.1/EVM0011057.1/EVM0012132.1/EVM0016675.1/EVM0016857.1/EVM0017024.1/EVM0018445.1/EVM0020610.1/EVM0021493.1/EVM0024170.1/EVM0026979.1/EVM0030074.1/EVM0030157.1/EVM0030567.1/EVM0034821.1
GO:0000079	regulation of cyclin-dependent protein serine/th..|regulation of cyclin-dependent protein serine/threonine kinase activity	8/5067	23/16541	1.14	0.407756	1	EVM0000591.1/EVM0004059.1/EVM0006951.1/EVM0007598.1/EVM0021181.1/EVM0027424.1/EVM0034101.1/EVM0041283.1
GO:0006270	DNA replication initiation	8/5067	23/16541	1.14	0.407756	1	EVM0000530.1/EVM0005362.1/EVM0007475.1/EVM0013080.1/EVM0021720.1/EVM0024155.1/EVM0027676.1/EVM0033310.1
GO:0010923	negative regulation of phosphatase activity	8/5067	23/16541	1.14	0.407756	1	EVM0013145.1/EVM0015347.1/EVM0016814.1/EVM0024332.1/EVM0030621.1/EVM0035904.1/EVM0038875.1/EVM0042503.1
GO:0031396	regulation of protein ubiquitination	8/5067	23/16541	1.14	0.407756	1	EVM0007005.1/EVM0009192.1/EVM0014894.1/EVM0021188.1/EVM0022378.1/EVM0022701.1/EVM0023693.1/EVM0036555.1
GO:0032515	negative regulation of phosphoprotein phosphatas..|negative regulation of phosphoprotein phosphatase activity	8/5067	23/16541	1.14	0.407756	1	EVM0013145.1/EVM0015347.1/EVM0016814.1/EVM0024332.1/EVM0030621.1/EVM0035904.1/EVM0038875.1/EVM0042503.1
GO:0035305	negative regulation of dephosphorylation	8/5067	23/16541	1.14	0.407756	1	EVM0013145.1/EVM0015347.1/EVM0016814.1/EVM0024332.1/EVM0030621.1/EVM0035904.1/EVM0038875.1/EVM0042503.1
GO:0043622	cortical microtubule organization	8/5067	23/16541	1.14	0.407756	1	EVM0006440.1/EVM0007588.1/EVM0015409.1/EVM0016465.1/EVM0016799.1/EVM0018121.1/EVM0019252.1/EVM0023436.1
GO:0046854	phosphatidylinositol phosphorylation	8/5067	23/16541	1.14	0.407756	1	EVM0000302.1/EVM0001630.1/EVM0017975.1/EVM0018848.1/EVM0020383.1/EVM0030646.1/EVM0033867.1/EVM0040673.1
GO:1903320	regulation of protein modification by small prot..|regulation of protein modification by small protein conjugation or removal	8/5067	23/16541	1.14	0.407756	1	EVM0007005.1/EVM0009192.1/EVM0014894.1/EVM0021188.1/EVM0022378.1/EVM0022701.1/EVM0023693.1/EVM0036555.1
GO:0045165	cell fate commitment	14/5067	42/16541	1.09	0.407935	1	EVM0000651.1/EVM0001857.1/EVM0002286.1/EVM0004139.1/EVM0007991.1/EVM0014920.1/EVM0015055.1/EVM0019330.1/EVM0025262.1/EVM0029151.1/EVM0029390.1/EVM0031871.1/EVM0034198.1/EVM0039752.1
GO:0010035	response to inorganic substance	66/5067	209/16541	1.03	0.408264	1	EVM0000360.1/EVM0000444.1/EVM0002102.1/EVM0002193.1/EVM0002218.1/EVM0002377.1/EVM0002674.1/EVM0002924.1/EVM0005085.1/EVM0005631.1/EVM0007077.1/EVM0007678.1/EVM0008706.1/EVM0009028.1/EVM0009282.1/EVM0009534.1/EVM0009727.1/EVM0010535.1/EVM0012097.1/EVM0012272.1/EVM0013899.1/EVM0014218.1/EVM0014647.1/EVM0015483.1/EVM0015535.1/EVM0016814.1/EVM0016854.1/EVM0016949.1/EVM0016962.1/EVM0017893.1/EVM001865…
GO:0001101	response to acid chemical	92/5067	293/16541	1.03	0.408776	1	EVM0000091.1/EVM0000313.1/EVM0000360.1/EVM0001582.1/EVM0002102.1/EVM0002147.1/EVM0002218.1/EVM0002562.1/EVM0002579.1/EVM0002658.1/EVM0003589.1/EVM0003918.1/EVM0003950.1/EVM0003968.1/EVM0004089.1/EVM0004369.1/EVM0004513.1/EVM0004931.1/EVM0005471.1/EVM0005631.1/EVM0006212.1/EVM0006909.1/EVM0007077.1/EVM0007678.1/EVM0008706.1/EVM0009534.1/EVM0010314.1/EVM0010535.1/EVM0010675.1/EVM0011075.1/EVM001133…
GO:0010558	negative regulation of macromolecule biosyntheti..|negative regulation of macromolecule biosynthetic process	34/5067	106/16541	1.05	0.408958	1	EVM0000651.1/EVM0001135.1/EVM0001857.1/EVM0002286.1/EVM0003235.1/EVM0005631.1/EVM0005634.1/EVM0006893.1/EVM0007077.1/EVM0009535.1/EVM0010535.1/EVM0011057.1/EVM0013475.1/EVM0014962.1/EVM0017663.1/EVM0018836.1/EVM0020743.1/EVM0021593.1/EVM0023609.1/EVM0023693.1/EVM0023757.1/EVM0026901.1/EVM0029224.1/EVM0030166.1/EVM0030186.1/EVM0032479.1/EVM0034272.1/EVM0034275.1/EVM0037273.1/EVM0038997.1/EVM003936…
GO:0051254	positive regulation of RNA metabolic process	29/5067	90/16541	1.05	0.410154	1	EVM0000615.1/EVM0001640.1/EVM0002504.1/EVM0003371.1/EVM0003438.1/EVM0003691.1/EVM0003950.1/EVM0004271.1/EVM0007077.1/EVM0008216.1/EVM0010022.1/EVM0011075.1/EVM0012132.1/EVM0012276.1/EVM0012586.1/EVM0014005.1/EVM0015360.1/EVM0017430.1/EVM0018250.1/EVM0022106.1/EVM0022480.1/EVM0023124.1/EVM0023309.1/EVM0023590.1/EVM0024798.1/EVM0027561.1/EVM0030567.1/EVM0035792.1/EVM0038755.1
GO:0009553	embryo sac development	13/5067	39/16541	1.09	0.415394	1	EVM0007974.1/EVM0009674.1/EVM0010166.1/EVM0010436.1/EVM0012288.1/EVM0013284.1/EVM0017255.1/EVM0017648.1/EVM0022450.1/EVM0025812.1/EVM0029156.1/EVM0029210.1/EVM0036250.1
GO:0044092	negative regulation of molecular function	28/5067	87/16541	1.05	0.415963	1	EVM0000615.1/EVM0002147.1/EVM0006844.1/EVM0006909.1/EVM0006951.1/EVM0007005.1/EVM0009192.1/EVM0009721.1/EVM0012466.1/EVM0013145.1/EVM0013794.1/EVM0014894.1/EVM0015347.1/EVM0016814.1/EVM0017430.1/EVM0021188.1/EVM0022145.1/EVM0022450.1/EVM0022701.1/EVM0022853.1/EVM0023693.1/EVM0024332.1/EVM0030621.1/EVM0035904.1/EVM0036278.1/EVM0036555.1/EVM0038875.1/EVM0042503.1
GO:1902680	positive regulation of RNA biosynthetic process	28/5067	87/16541	1.05	0.415963	1	EVM0000615.1/EVM0001640.1/EVM0002504.1/EVM0003371.1/EVM0003438.1/EVM0003691.1/EVM0003950.1/EVM0004271.1/EVM0007077.1/EVM0008216.1/EVM0010022.1/EVM0011075.1/EVM0012132.1/EVM0012276.1/EVM0012586.1/EVM0014005.1/EVM0015360.1/EVM0017430.1/EVM0018250.1/EVM0022106.1/EVM0022480.1/EVM0023124.1/EVM0023309.1/EVM0023590.1/EVM0027561.1/EVM0030567.1/EVM0035792.1/EVM0038755.1
GO:1903508	positive regulation of nucleic acid-templated tr..|positive regulation of nucleic acid-templated transcription	28/5067	87/16541	1.05	0.415963	1	EVM0000615.1/EVM0001640.1/EVM0002504.1/EVM0003371.1/EVM0003438.1/EVM0003691.1/EVM0003950.1/EVM0004271.1/EVM0007077.1/EVM0008216.1/EVM0010022.1/EVM0011075.1/EVM0012132.1/EVM0012276.1/EVM0012586.1/EVM0014005.1/EVM0015360.1/EVM0017430.1/EVM0018250.1/EVM0022106.1/EVM0022480.1/EVM0023124.1/EVM0023309.1/EVM0023590.1/EVM0027561.1/EVM0030567.1/EVM0035792.1/EVM0038755.1
GO:0006091	generation of precursor metabolites and energy	7/5067	20/16541	1.14	0.416325	1	EVM0006315.1/EVM0018498.1/EVM0029156.1/EVM0032072.1/EVM0033399.1/EVM0036783.1/EVM0041131.1
GO:0007064	mitotic sister chromatid cohesion	7/5067	20/16541	1.14	0.416325	1	EVM0001457.1/EVM0001824.3/EVM0003058.1/EVM0006092.1/EVM0043974.1/EVM0044432.1/EVM0045172.2
GO:0007584	response to nutrient	7/5067	20/16541	1.14	0.416325	1	EVM0002193.1/EVM0009282.1/EVM0012276.1/EVM0013475.1/EVM0018659.2/EVM0026069.1/EVM0037148.1
GO:0033013	tetrapyrrole metabolic process	7/5067	20/16541	1.14	0.416325	1	EVM0003691.1/EVM0011516.1/EVM0011542.1/EVM0013111.1/EVM0017842.1/EVM0019084.1/EVM0032072.1
GO:0050777	negative regulation of immune response	7/5067	20/16541	1.14	0.416325	1	EVM0008101.1/EVM0011187.1/EVM0023470.1/EVM0023693.1/EVM0039369.1/EVM0041299.1/EVM0041657.1
GO:0000278	mitotic cell cycle	27/5067	84/16541	1.05	0.42197	1	EVM0000379.1/EVM0001754.1/EVM0002840.1/EVM0004213.1/EVM0009674.1/EVM0010674.1/EVM0011076.1/EVM0011232.1/EVM0014689.1/EVM0015409.1/EVM0015483.1/EVM0017024.1/EVM0018832.1/EVM0018906.1/EVM0021505.1/EVM0022132.1/EVM0022450.1/EVM0023332.1/EVM0023693.1/EVM0024283.1/EVM0030709.1/EVM0030840.1/EVM0030939.1/EVM0033603.1/EVM0042711.1/EVM0042753.1/EVM0045097.1
GO:0051726	regulation of cell cycle	27/5067	84/16541	1.05	0.42197	1	EVM0000077.1/EVM0001754.1/EVM0001945.1/EVM0001963.1/EVM0002840.1/EVM0004059.1/EVM0006951.1/EVM0007598.1/EVM0008627.1/EVM0009674.1/EVM0010436.1/EVM0010535.1/EVM0012696.1/EVM0014165.1/EVM0016004.1/EVM0017024.1/EVM0017268.1/EVM0021505.1/EVM0023209.1/EVM0023693.1/EVM0027358.1/EVM0028496.1/EVM0029210.1/EVM0030635.1/EVM0030709.1/EVM0033069.1/EVM0036250.1
GO:0032446	protein modification by small protein conjugation	84/5067	268/16541	1.02	0.42249	1	EVM0000091.1/EVM0000313.1/EVM0000831.1/EVM0001189.1/EVM0001498.1/EVM0001516.1/EVM0001741.1/EVM0001754.1/EVM0002147.1/EVM0002497.1/EVM0002555.1/EVM0002562.1/EVM0004369.1/EVM0006086.1/EVM0006447.1/EVM0006590.1/EVM0007005.1/EVM0007068.1/EVM0007319.1/EVM0008101.1/EVM0008241.1/EVM0009634.1/EVM0009721.1/EVM0009824.1/EVM0010257.1/EVM0010330.1/EVM0010436.1/EVM0012160.1/EVM0012619.2/EVM0012696.1/EVM001370…
GO:0051302	regulation of cell division	12/5067	36/16541	1.09	0.423354	1	EVM0004547.1/EVM0009674.1/EVM0010166.1/EVM0015409.1/EVM0016857.1/EVM0020588.1/EVM0021665.1/EVM0027860.1/EVM0035693.1/EVM0036256.1/EVM0037273.1/EVM0043960.1
GO:0006304	DNA modification	6/5067	17/16541	1.15	0.425811	1	EVM0004459.1/EVM0005420.1/EVM0010028.1/EVM0026979.1/EVM0029439.1/EVM0033348.1
GO:0010948	negative regulation of cell cycle process	6/5067	17/16541	1.15	0.425811	1	EVM0002840.1/EVM0010535.1/EVM0012696.1/EVM0021505.1/EVM0023693.1/EVM0030709.1
GO:0043255	regulation of carbohydrate biosynthetic process	6/5067	17/16541	1.15	0.425811	1	EVM0014165.1/EVM0016836.1/EVM0030635.1/EVM0035848.1/EVM0038122.1/EVM0040130.1
GO:0050821	protein stabilization	6/5067	17/16541	1.15	0.425811	1	EVM0015409.1/EVM0022228.1/EVM0023693.1/EVM0030318.1/EVM0033714.1/EVM0034059.1
GO:0060968	regulation of gene silencing	6/5067	17/16541	1.15	0.425811	1	EVM0001754.1/EVM0004459.1/EVM0005420.1/EVM0017106.1/EVM0018445.1/EVM0030074.1
GO:0072657	protein localization to membrane	6/5067	17/16541	1.15	0.425811	1	EVM0000302.1/EVM0003011.1/EVM0014743.1/EVM0022228.1/EVM0022450.1/EVM0033227.1
GO:2000242	negative regulation of reproductive process	6/5067	17/16541	1.15	0.425811	1	EVM0004403.1/EVM0011683.1/EVM0023473.1/EVM0026081.1/EVM0030567.1/EVM0032412.1
GO:0031327	negative regulation of cellular biosynthetic pro..|negative regulation of cellular biosynthetic process	35/5067	110/16541	1.04	0.428748	1	EVM0000651.1/EVM0001135.1/EVM0001857.1/EVM0002286.1/EVM0003235.1/EVM0005631.1/EVM0005634.1/EVM0006893.1/EVM0007077.1/EVM0009535.1/EVM0010535.1/EVM0011057.1/EVM0013475.1/EVM0014962.1/EVM0016836.1/EVM0017663.1/EVM0018836.1/EVM0020743.1/EVM0021593.1/EVM0023609.1/EVM0023693.1/EVM0023757.1/EVM0026901.1/EVM0029224.1/EVM0030166.1/EVM0030186.1/EVM0032479.1/EVM0034272.1/EVM0034275.1/EVM0037273.1/EVM003899…
GO:0016554	cytidine to uridine editing	11/5067	33/16541	1.09	0.431901	1	EVM0000421.1/EVM0004335.1/EVM0005395.1/EVM0013388.1/EVM0019297.1/EVM0022830.1/EVM0023581.1/EVM0026656.1/EVM0028201.1/EVM0030586.1/EVM0034916.1
GO:0007166	cell surface receptor signaling pathway	16/5067	49/16541	1.07	0.431961	1	EVM0002464.1/EVM0004801.1/EVM0006893.1/EVM0010166.1/EVM0013743.1/EVM0018836.1/EVM0018862.1/EVM0022701.1/EVM0023609.1/EVM0023693.1/EVM0026977.1/EVM0032459.1/EVM0034382.1/EVM0042842.1/EVM0044602.1/EVM0044621.1
GO:0022622	root system development	47/5067	149/16541	1.03	0.43488	1	EVM0001945.1/EVM0001963.1/EVM0002037.1/EVM0002102.1/EVM0002579.1/EVM0003238.1/EVM0003589.1/EVM0004530.1/EVM0005026.1/EVM0005176.1/EVM0006274.1/EVM0006816.1/EVM0007765.1/EVM0009008.1/EVM0009534.1/EVM0010233.1/EVM0015493.1/EVM0016004.1/EVM0016728.1/EVM0016857.1/EVM0017024.1/EVM0017861.1/EVM0018109.1/EVM0018250.1/EVM0019426.1/EVM0020199.1/EVM0020388.1/EVM0021248.1/EVM0021419.1/EVM0021543.1/EVM002246…
GO:0006306	DNA methylation	5/5067	14/16541	1.17	0.43653	1	EVM0004459.1/EVM0005420.1/EVM0010028.1/EVM0029867.1/EVM0033348.1
GO:0008360	regulation of cell shape	5/5067	14/16541	1.17	0.43653	1	EVM0010682.1/EVM0010944.1/EVM0015483.1/EVM0027521.1/EVM0045097.1
GO:0009646	response to absence of light	5/5067	14/16541	1.17	0.43653	1	EVM0002102.1/EVM0002497.1/EVM0004089.1/EVM0007077.1/EVM0009534.1
GO:0019216	regulation of lipid metabolic process	5/5067	14/16541	1.17	0.43653	1	EVM0009154.1/EVM0009351.1/EVM0012279.1/EVM0014831.1/EVM0028571.1
GO:0030490	maturation of SSU-rRNA	5/5067	14/16541	1.17	0.43653	1	EVM0010570.1/EVM0015476.1/EVM0017383.1/EVM0017648.1/EVM0022106.1
GO:0044728	DNA methylation or demethylation	5/5067	14/16541	1.17	0.43653	1	EVM0004459.1/EVM0005420.1/EVM0010028.1/EVM0026979.1/EVM0033348.1
GO:0046034	ATP metabolic process	5/5067	14/16541	1.17	0.43653	1	EVM0001253.1/EVM0005955.1/EVM0018498.1/EVM0036783.1/EVM0041131.1
GO:0051028	mRNA transport	5/5067	14/16541	1.17	0.43653	1	EVM0004518.1/EVM0006857.2/EVM0010040.1/EVM0020733.1/EVM0036953.1
GO:0051046	regulation of secretion	5/5067	14/16541	1.17	0.43653	1	EVM0010547.1/EVM0011970.1/EVM0027996.1/EVM0044621.1/EVM0045667.1
GO:0051168	nuclear export	5/5067	14/16541	1.17	0.43653	1	EVM0006857.2/EVM0010040.1/EVM0016247.1/EVM0022625.1/EVM0036953.1
GO:0060236	regulation of mitotic spindle organization	5/5067	14/16541	1.17	0.43653	1	EVM0009674.1/EVM0016818.1/EVM0023855.1/EVM0028048.1/EVM0033513.1
GO:1901987	regulation of cell cycle phase transition	5/5067	14/16541	1.17	0.43653	1	EVM0002840.1/EVM0012696.1/EVM0017024.1/EVM0021505.1/EVM0030709.1
GO:1902882	regulation of response to oxidative stress	5/5067	14/16541	1.17	0.43653	1	EVM0009028.1/EVM0014894.1/EVM0021188.1/EVM0023693.1/EVM0033562.1
GO:1903530	regulation of secretion by cell	5/5067	14/16541	1.17	0.43653	1	EVM0010547.1/EVM0011970.1/EVM0027996.1/EVM0044621.1/EVM0045667.1
GO:0009753	response to jasmonic acid	20/5067	62/16541	1.05	0.437482	1	EVM0005471.1/EVM0010675.1/EVM0011339.1/EVM0016949.1/EVM0017501.1/EVM0020199.1/EVM0020743.1/EVM0025416.1/EVM0026141.1/EVM0026901.1/EVM0028571.1/EVM0034275.1/EVM0035904.1/EVM0037148.1/EVM0038997.1/EVM0039590.1/EVM0041661.1/EVM0042002.1/EVM0043006.1/EVM0043879.1
GO:0051346	negative regulation of hydrolase activity	15/5067	46/16541	1.06	0.43995	1	EVM0000615.1/EVM0002147.1/EVM0006909.1/EVM0007005.1/EVM0009721.1/EVM0013145.1/EVM0015347.1/EVM0016814.1/EVM0017430.1/EVM0022701.1/EVM0024332.1/EVM0030621.1/EVM0035904.1/EVM0038875.1/EVM0042503.1
GO:0000902	cell morphogenesis	33/5067	104/16541	1.04	0.440295	1	EVM0000181.1/EVM0001115.1/EVM0002037.1/EVM0002579.1/EVM0003525.1/EVM0004139.1/EVM0005176.1/EVM0006440.1/EVM0006816.1/EVM0008241.1/EVM0010535.1/EVM0010547.1/EVM0012709.1/EVM0013726.1/EVM0015409.1/EVM0019031.1/EVM0019426.1/EVM0020732.1/EVM0022450.1/EVM0023124.1/EVM0024743.1/EVM0025209.1/EVM0026670.1/EVM0028706.1/EVM0030500.1/EVM0031564.1/EVM0032017.1/EVM0032823.1/EVM0035886.1/EVM0039832.1/EVM004045…
GO:0000956	nuclear-transcribed mRNA catabolic process	10/5067	30/16541	1.09	0.44115	1	EVM0005634.1/EVM0006857.2/EVM0008633.1/EVM0013069.1/EVM0014953.1/EVM0014962.1/EVM0021248.1/EVM0027435.1/EVM0029439.1/EVM0031483.1
GO:0071897	DNA biosynthetic process	10/5067	30/16541	1.09	0.44115	1	EVM0002340.1/EVM0006447.1/EVM0006857.2/EVM0011960.1/EVM0012696.1/EVM0012786.1/EVM0015807.1/EVM0017370.1/EVM0021945.1/EVM0028084.1
GO:0006970	response to osmotic stress	41/5067	130/16541	1.03	0.443845	1	EVM0000360.1/EVM0001325.1/EVM0002102.1/EVM0002218.1/EVM0002278.1/EVM0003918.1/EVM0003968.1/EVM0004369.1/EVM0004931.1/EVM0005631.1/EVM0006212.1/EVM0006903.1/EVM0007077.1/EVM0007539.1/EVM0009534.1/EVM0009942.1/EVM0014064.1/EVM0014635.1/EVM0015483.1/EVM0016917.1/EVM0017847.1/EVM0018445.1/EVM0022378.1/EVM0026141.1/EVM0026639.1/EVM0027039.1/EVM0028010.1/EVM0028660.1/EVM0030074.1/EVM0032026.1/EVM003208…
GO:0048827	phyllome development	45/5067	143/16541	1.03	0.445148	1	EVM0000972.1/EVM0001135.1/EVM0002020.1/EVM0002102.1/EVM0002864.1/EVM0003538.1/EVM0003950.1/EVM0005026.1/EVM0005471.1/EVM0006008.1/EVM0006403.1/EVM0007068.1/EVM0007765.1/EVM0009028.1/EVM0009413.1/EVM0009534.1/EVM0010675.1/EVM0012272.1/EVM0013794.1/EVM0014220.1/EVM0015743.1/EVM0016031.1/EVM0016728.1/EVM0017024.1/EVM0017462.1/EVM0017861.1/EVM0020199.1/EVM0021248.1/EVM0022145.1/EVM0022463.1/EVM002249…
GO:0009890	negative regulation of biosynthetic process	36/5067	114/16541	1.03	0.448013	1	EVM0000651.1/EVM0001135.1/EVM0001857.1/EVM0002286.1/EVM0003235.1/EVM0005631.1/EVM0005634.1/EVM0006893.1/EVM0007077.1/EVM0009535.1/EVM0010535.1/EVM0011057.1/EVM0013475.1/EVM0014962.1/EVM0016836.1/EVM0017663.1/EVM0018836.1/EVM0020743.1/EVM0021593.1/EVM0023609.1/EVM0023693.1/EVM0023757.1/EVM0026901.1/EVM0029224.1/EVM0030166.1/EVM0030186.1/EVM0032479.1/EVM0034272.1/EVM0034275.1/EVM0035848.1/EVM003727…
GO:0006333	chromatin assembly or disassembly	4/5067	11/16541	1.19	0.449016	1	EVM0005447.1/EVM0017024.1/EVM0034027.1/EVM0034254.1
GO:0009746	response to hexose	4/5067	11/16541	1.19	0.449016	1	EVM0027039.1/EVM0042002.1/EVM0043960.1/EVM0046114.1
GO:0009749	response to glucose	4/5067	11/16541	1.19	0.449016	1	EVM0002544.1/EVM0027039.1/EVM0042002.1/EVM0046114.1
GO:0015969	guanosine tetraphosphate metabolic process	4/5067	11/16541	1.19	0.449016	1	EVM0004150.1/EVM0008698.1/EVM0015819.1/EVM0043631.1
GO:0019509	L-methionine salvage from methylthioadenosine	4/5067	11/16541	1.19	0.449016	1	EVM0004247.1/EVM0017776.1/EVM0026783.1/EVM0029304.1
GO:0030182	neuron differentiation	4/5067	11/16541	1.19	0.449016	1	EVM0001032.1/EVM0006549.1/EVM0022450.1/EVM0032823.1
GO:0032957	inositol trisphosphate metabolic process	4/5067	11/16541	1.19	0.449016	1	EVM0002087.1/EVM0003972.1/EVM0012678.1/EVM0032711.1
GO:0034284	response to monosaccharide	4/5067	11/16541	1.19	0.449016	1	EVM0027039.1/EVM0042002.1/EVM0043960.1/EVM0046114.1
GO:0043631	RNA polyadenylation	4/5067	11/16541	1.19	0.449016	1	EVM0017597.1/EVM0018732.1/EVM0023164.1/EVM0032143.1
GO:0045143	homologous chromosome segregation	4/5067	11/16541	1.19	0.449016	1	EVM0015851.1/EVM0016863.1/EVM0018105.1/EVM0025465.1
GO:0045732	positive regulation of protein catabolic process	4/5067	11/16541	1.19	0.449016	1	EVM0009192.1/EVM0014894.1/EVM0021188.1/EVM0023693.1
GO:0048278	vesicle docking	4/5067	11/16541	1.19	0.449016	1	EVM0002720.1/EVM0009548.1/EVM0018734.1/EVM0023120.1
GO:0061726	mitochondrion disassembly	4/5067	11/16541	1.19	0.449016	1	EVM0002537.1/EVM0011505.1/EVM0014831.1/EVM0033601.1
GO:0071025	RNA surveillance	4/5067	11/16541	1.19	0.449016	1	EVM0004773.1/EVM0005931.1/EVM0029439.1/EVM0032143.1
GO:1901800	positive regulation of proteasomal protein catab..|positive regulation of proteasomal protein catabolic process	4/5067	11/16541	1.19	0.449016	1	EVM0009192.1/EVM0014894.1/EVM0021188.1/EVM0023693.1
GO:1901990	regulation of mitotic cell cycle phase transition	4/5067	11/16541	1.19	0.449016	1	EVM0002840.1/EVM0017024.1/EVM0021505.1/EVM0030709.1
GO:1903008	organelle disassembly	4/5067	11/16541	1.19	0.449016	1	EVM0002537.1/EVM0011505.1/EVM0014831.1/EVM0033601.1
GO:1903052	positive regulation of proteolysis involved in c..|positive regulation of proteolysis involved in cellular protein catabolic process	4/5067	11/16541	1.19	0.449016	1	EVM0009192.1/EVM0014894.1/EVM0021188.1/EVM0023693.1
GO:1903364	positive regulation of cellular protein cataboli..|positive regulation of cellular protein catabolic process	4/5067	11/16541	1.19	0.449016	1	EVM0009192.1/EVM0014894.1/EVM0021188.1/EVM0023693.1
GO:2000060	positive regulation of ubiquitin-dependent prote..|positive regulation of ubiquitin-dependent protein catabolic process	4/5067	11/16541	1.19	0.449016	1	EVM0009192.1/EVM0014894.1/EVM0021188.1/EVM0023693.1
GO:2000243	positive regulation of reproductive process	4/5067	11/16541	1.19	0.449016	1	EVM0008419.1/EVM0016015.1/EVM0028113.1/EVM0030622.1
GO:0007030	Golgi organization	9/5067	27/16541	1.09	0.451253	1	EVM0000615.1/EVM0004389.1/EVM0005749.1/EVM0007278.1/EVM0008197.1/EVM0012367.1/EVM0017430.1/EVM0024149.1/EVM0030179.1
GO:0042176	regulation of protein catabolic process	9/5067	27/16541	1.09	0.451253	1	EVM0002361.1/EVM0009192.1/EVM0013762.1/EVM0014894.1/EVM0016868.1/EVM0021188.1/EVM0023693.1/EVM0026486.1/EVM0033227.1
GO:0045492	xylan biosynthetic process	9/5067	27/16541	1.09	0.451253	1	EVM0004159.1/EVM0009293.1/EVM0011934.1/EVM0015540.1/EVM0017346.1/EVM0021134.1/EVM0029691.1/EVM0030930.1/EVM0038452.1
GO:0048364	root development	52/5067	166/16541	1.02	0.452077	1	EVM0001945.1/EVM0001963.1/EVM0002037.1/EVM0002102.1/EVM0002579.1/EVM0003238.1/EVM0003589.1/EVM0003710.1/EVM0004530.1/EVM0005026.1/EVM0005176.1/EVM0006274.1/EVM0006816.1/EVM0007765.1/EVM0009008.1/EVM0009534.1/EVM0009858.1/EVM0010088.1/EVM0010233.1/EVM0015493.1/EVM0016004.1/EVM0016728.1/EVM0016857.1/EVM0017024.1/EVM0017861.1/EVM0018109.1/EVM0018250.1/EVM0019426.1/EVM0020199.1/EVM0020388.1/EVM002124…
GO:0051049	regulation of transport	35/5067	111/16541	1.03	0.453925	1	EVM0000072.1/EVM0000615.1/EVM0005026.1/EVM0006893.1/EVM0007757.1/EVM0009035.1/EVM0009668.1/EVM0010166.1/EVM0010374.1/EVM0010547.1/EVM0010841.1/EVM0011970.1/EVM0012413.1/EVM0014881.1/EVM0014894.1/EVM0017131.1/EVM0017340.1/EVM0017430.1/EVM0018731.1/EVM0018836.1/EVM0021188.1/EVM0021340.1/EVM0021885.1/EVM0022228.1/EVM0022450.1/EVM0022550.1/EVM0023609.1/EVM0023693.1/EVM0024714.1/EVM0026878.1/EVM002799…
GO:0009664	plant-type cell wall organization	22/5067	69/16541	1.04	0.45555	1	EVM0000798.1/EVM0002054.1/EVM0002754.1/EVM0009107.1/EVM0009501.1/EVM0010547.1/EVM0015684.1/EVM0016601.1/EVM0016799.1/EVM0020319.1/EVM0021134.1/EVM0022573.1/EVM0027528.1/EVM0027667.1/EVM0027860.1/EVM0029769.1/EVM0034687.1/EVM0035977.1/EVM0036478.1/EVM0038913.1/EVM0042893.1/EVM0045667.1
GO:0015986	ATP synthesis coupled proton transport	22/5067	69/16541	1.04	0.45555	1	EVM0001214.1/EVM0002903.1/EVM0003848.1/EVM0004645.1/EVM0006382.1/EVM0008009.1/EVM0011720.1/EVM0012336.1/EVM0018333.1/EVM0018733.1/EVM0019775.1/EVM0020053.1/EVM0020671.1/EVM0030611.1/EVM0031627.1/EVM0032001.1/EVM0032128.1/EVM0034212.1/EVM0034608.1/EVM0036076.1/EVM0040100.1/EVM0045731.1
GO:0051094	positive regulation of developmental process	13/5067	40/16541	1.06	0.457503	1	EVM0008419.1/EVM0012132.1/EVM0012619.2/EVM0016015.1/EVM0017255.1/EVM0022480.1/EVM0026335.1/EVM0028113.1/EVM0030622.1/EVM0030625.1/EVM0032412.1/EVM0037273.1/EVM0038907.2
GO:0051253	negative regulation of RNA metabolic process	26/5067	82/16541	1.04	0.457514	1	EVM0000651.1/EVM0001135.1/EVM0001857.1/EVM0002286.1/EVM0003235.1/EVM0005631.1/EVM0007077.1/EVM0009535.1/EVM0010535.1/EVM0011057.1/EVM0013475.1/EVM0020743.1/EVM0021593.1/EVM0023757.1/EVM0026901.1/EVM0029224.1/EVM0030166.1/EVM0030186.1/EVM0032479.1/EVM0034275.1/EVM0037273.1/EVM0038997.1/EVM0039369.1/EVM0043204.1/EVM0043557.1/EVM0043879.1
GO:1902679	negative regulation of RNA biosynthetic process	26/5067	82/16541	1.04	0.457514	1	EVM0000651.1/EVM0001135.1/EVM0001857.1/EVM0002286.1/EVM0003235.1/EVM0005631.1/EVM0007077.1/EVM0009535.1/EVM0010535.1/EVM0011057.1/EVM0013475.1/EVM0020743.1/EVM0021593.1/EVM0023757.1/EVM0026901.1/EVM0029224.1/EVM0030166.1/EVM0030186.1/EVM0032479.1/EVM0034275.1/EVM0037273.1/EVM0038997.1/EVM0039369.1/EVM0043204.1/EVM0043557.1/EVM0043879.1
GO:1903507	negative regulation of nucleic acid-templated tr..|negative regulation of nucleic acid-templated transcription	26/5067	82/16541	1.04	0.457514	1	EVM0000651.1/EVM0001135.1/EVM0001857.1/EVM0002286.1/EVM0003235.1/EVM0005631.1/EVM0007077.1/EVM0009535.1/EVM0010535.1/EVM0011057.1/EVM0013475.1/EVM0020743.1/EVM0021593.1/EVM0023757.1/EVM0026901.1/EVM0029224.1/EVM0030166.1/EVM0030186.1/EVM0032479.1/EVM0034275.1/EVM0037273.1/EVM0038997.1/EVM0039369.1/EVM0043204.1/EVM0043557.1/EVM0043879.1
GO:0071310	cellular response to organic substance	71/5067	228/16541	1.02	0.458584	1	EVM0000286.1/EVM0000313.1/EVM0000360.1/EVM0002361.1/EVM0002562.1/EVM0002579.1/EVM0003589.1/EVM0003950.1/EVM0004089.1/EVM0005962.1/EVM0006893.1/EVM0006909.1/EVM0007005.1/EVM0007373.3/EVM0008241.1/EVM0009634.1/EVM0010040.1/EVM0010675.1/EVM0010859.1/EVM0011303.1/EVM0012276.1/EVM0012586.1/EVM0013145.1/EVM0014005.1/EVM0014064.1/EVM0014069.1/EVM0016814.1/EVM0017465.1/EVM0017485.1/EVM0017501.1/EVM001883…
GO:0050776	regulation of immune response	17/5067	53/16541	1.05	0.460963	1	EVM0002541.1/EVM0007005.1/EVM0007539.1/EVM0008101.1/EVM0010675.1/EVM0011187.1/EVM0012586.1/EVM0016917.1/EVM0020732.1/EVM0022701.1/EVM0023470.1/EVM0023693.1/EVM0026901.1/EVM0028660.1/EVM0039369.1/EVM0041299.1/EVM0041657.1
GO:0000375	RNA splicing, via transesterification reactions	8/5067	24/16541	1.09	0.462421	1	EVM0014165.1/EVM0015551.1/EVM0017597.1/EVM0027515.1/EVM0030635.1/EVM0040360.1/EVM0041341.1/EVM0045434.1
GO:0000377	RNA splicing, via transesterification reactions ..|RNA splicing, via transesterification reactions with bulged adenosine as nucleophile	8/5067	24/16541	1.09	0.462421	1	EVM0014165.1/EVM0015551.1/EVM0017597.1/EVM0027515.1/EVM0030635.1/EVM0040360.1/EVM0041341.1/EVM0045434.1
GO:0010274	hydrotropism	8/5067	24/16541	1.09	0.462421	1	EVM0001517.1/EVM0006070.1/EVM0007119.1/EVM0007885.1/EVM0014926.1/EVM0027352.1/EVM0031739.1/EVM0032218.1
GO:0022411	cellular component disassembly	8/5067	24/16541	1.09	0.462421	1	EVM0002537.1/EVM0011505.1/EVM0014831.1/EVM0014894.1/EVM0021188.1/EVM0022132.1/EVM0030939.1/EVM0033601.1
GO:0046777	protein autophosphorylation	8/5067	24/16541	1.09	0.462421	1	EVM0003520.1/EVM0006893.1/EVM0018836.1/EVM0018848.1/EVM0022132.1/EVM0023609.1/EVM0030939.1/EVM0043960.1
GO:0043069	negative regulation of programmed cell death	16/5067	50/16541	1.04	0.469659	1	EVM0002147.1/EVM0006893.1/EVM0007005.1/EVM0008101.1/EVM0009721.1/EVM0009816.1/EVM0014831.1/EVM0016560.1/EVM0018836.1/EVM0020507.1/EVM0022701.1/EVM0023470.1/EVM0023609.1/EVM0037273.1/EVM0041299.1/EVM0041657.1
GO:0009409	response to cold	20/5067	63/16541	1.04	0.471043	1	EVM0002102.1/EVM0002218.1/EVM0009534.1/EVM0011057.1/EVM0011648.1/EVM0013794.1/EVM0016814.1/EVM0017466.1/EVM0022145.1/EVM0028183.1/EVM0029224.1/EVM0031481.1/EVM0032026.1/EVM0035848.1/EVM0038875.1/EVM0041341.1/EVM0041617.1/EVM0042002.1/EVM0044621.1/EVM0045642.1
GO:0033993	response to lipid	60/5067	193/16541	1.01	0.472377	1	EVM0000091.1/EVM0000313.1/EVM0000360.1/EVM0002102.1/EVM0002147.1/EVM0002562.1/EVM0002579.1/EVM0002658.1/EVM0003518.1/EVM0003589.1/EVM0003918.1/EVM0003950.1/EVM0003968.1/EVM0004369.1/EVM0004513.1/EVM0004931.1/EVM0005631.1/EVM0006212.1/EVM0006909.1/EVM0007077.1/EVM0009534.1/EVM0010314.1/EVM0011516.1/EVM0013145.1/EVM0013612.1/EVM0014005.1/EVM0014064.1/EVM0014069.1/EVM0014689.1/EVM0015535.1/EVM001642…
GO:0015074	DNA integration	32/5067	102/16541	1.02	0.472686	1	EVM0001263.1/EVM0001794.1/EVM0002083.1/EVM0002716.1/EVM0004125.1/EVM0004881.1/EVM0005089.1/EVM0005194.1/EVM0006718.1/EVM0006792.1/EVM0010805.1/EVM0011411.1/EVM0013498.1/EVM0013549.1/EVM0014893.1/EVM0015849.1/EVM0016583.1/EVM0017909.1/EVM0019389.1/EVM0020445.2/EVM0021939.1/EVM0026461.1/EVM0026473.1/EVM0028084.1/EVM0028742.1/EVM0029847.1/EVM0030424.1/EVM0030598.1/EVM0037718.1/EVM0041979.1/EVM004274…
GO:0090567	reproductive shoot system development	36/5067	115/16541	1.02	0.472843	1	EVM0000286.1/EVM0000972.1/EVM0002020.1/EVM0002864.1/EVM0003950.1/EVM0004139.1/EVM0006008.1/EVM0008419.1/EVM0009323.1/EVM0009413.1/EVM0010675.1/EVM0011057.1/EVM0012103.1/EVM0012272.1/EVM0012619.2/EVM0013794.1/EVM0014220.1/EVM0015743.1/EVM0016015.1/EVM0016031.1/EVM0016071.1/EVM0017255.1/EVM0020199.1/EVM0022145.1/EVM0022463.1/EVM0022498.1/EVM0024528.1/EVM0026081.1/EVM0027860.1/EVM0030625.1/EVM003177…
GO:0009231	riboflavin biosynthetic process	7/5067	21/16541	1.09	0.474955	1	EVM0004306.1/EVM0011161.1/EVM0017647.1/EVM0022117.1/EVM0028962.1/EVM0033927.1/EVM0034096.1
GO:0009904	chloroplast accumulation movement	7/5067	21/16541	1.09	0.474955	1	EVM0003055.1/EVM0004661.3/EVM0006539.1/EVM0014426.1/EVM0014474.1/EVM0016002.1/EVM0020646.1
GO:0009914	hormone transport	7/5067	21/16541	1.09	0.474955	1	EVM0007624.1/EVM0017462.1/EVM0017485.1/EVM0026277.1/EVM0033937.1/EVM0034864.1/EVM0038209.1
GO:0010942	positive regulation of cell death	7/5067	21/16541	1.09	0.474955	1	EVM0006893.1/EVM0018836.1/EVM0023609.1/EVM0023693.1/EVM0028571.1/EVM0029893.1/EVM0045434.1
GO:0045132	meiotic chromosome segregation	7/5067	21/16541	1.09	0.474955	1	EVM0001966.1/EVM0014174.1/EVM0015851.1/EVM0016863.1/EVM0018105.1/EVM0025465.1/EVM0035352.1
GO:0045861	negative regulation of proteolysis	7/5067	21/16541	1.09	0.474955	1	EVM0002147.1/EVM0002361.1/EVM0006909.1/EVM0007005.1/EVM0009721.1/EVM0022701.1/EVM0033227.1
GO:1900424	regulation of defense response to bacterium	7/5067	21/16541	1.09	0.474955	1	EVM0002102.1/EVM0007539.1/EVM0009035.1/EVM0009534.1/EVM0011970.1/EVM0016917.1/EVM0028660.1
GO:0050793	regulation of developmental process	75/5067	242/16541	1.01	0.475877	1	EVM0000360.1/EVM0002102.1/EVM0002579.1/EVM0002864.1/EVM0002907.1/EVM0004403.1/EVM0004931.1/EVM0006440.1/EVM0007068.1/EVM0007624.1/EVM0007840.1/EVM0007974.1/EVM0008101.1/EVM0008314.3/EVM0008419.1/EVM0009413.1/EVM0009534.1/EVM0010166.1/EVM0010535.1/EVM0010990.1/EVM0011057.1/EVM0011339.1/EVM0011683.1/EVM0012132.1/EVM0012272.1/EVM0012619.2/EVM0014005.1/EVM0014220.1/EVM0014920.1/EVM0015483.1/EVM001574…
GO:0006644	phospholipid metabolic process	11/5067	34/16541	1.06	0.477765	1	EVM0000302.1/EVM0005444.1/EVM0005859.1/EVM0013288.1/EVM0018848.1/EVM0021887.1/EVM0029119.1/EVM0029387.1/EVM0040032.1/EVM0041971.1/EVM0045578.1
GO:0015995	chlorophyll biosynthetic process	11/5067	34/16541	1.06	0.477765	1	EVM0001279.1/EVM0003006.1/EVM0003691.1/EVM0011516.1/EVM0012798.1/EVM0013901.1/EVM0017842.1/EVM0019084.1/EVM0019909.1/EVM0031093.1/EVM0036920.1
GO:0019722	calcium-mediated signaling	11/5067	34/16541	1.06	0.477765	1	EVM0006023.1/EVM0010233.1/EVM0015493.1/EVM0022228.1/EVM0024020.1/EVM0025176.1/EVM0026098.1/EVM0033246.1/EVM0043037.1/EVM0044621.1/EVM0045590.1
GO:0031348	negative regulation of defense response	11/5067	34/16541	1.06	0.477765	1	EVM0002541.1/EVM0003235.1/EVM0011187.1/EVM0011970.1/EVM0012466.1/EVM0012586.1/EVM0020199.1/EVM0022853.1/EVM0023470.1/EVM0023693.1/EVM0041299.1
GO:0032880	regulation of protein localization	11/5067	34/16541	1.06	0.477765	1	EVM0000615.1/EVM0010374.1/EVM0011970.1/EVM0017430.1/EVM0022450.1/EVM0023693.1/EVM0027996.1/EVM0029151.1/EVM0030179.1/EVM0030204.1/EVM0044621.1
GO:0051649	establishment of localization in cell	43/5067	138/16541	1.02	0.47856	1	EVM0000313.1/EVM0003055.1/EVM0004452.1/EVM0004661.3/EVM0005447.1/EVM0006363.1/EVM0006539.1/EVM0006613.1/EVM0006857.2/EVM0009411.1/EVM0009668.1/EVM0010040.1/EVM0010260.1/EVM0010374.1/EVM0010547.1/EVM0010841.1/EVM0011076.1/EVM0011887.1/EVM0012413.1/EVM0014441.1/EVM0014881.1/EVM0016002.1/EVM0016247.1/EVM0017340.1/EVM0020646.1/EVM0021104.1/EVM0021340.1/EVM0022228.1/EVM0022450.1/EVM0022550.1/EVM002262…
GO:0007346	regulation of mitotic cell cycle	15/5067	47/16541	1.04	0.478884	1	EVM0001754.1/EVM0001945.1/EVM0001963.1/EVM0002840.1/EVM0007598.1/EVM0009360.1/EVM0009674.1/EVM0014165.1/EVM0016004.1/EVM0017024.1/EVM0021505.1/EVM0023427.1/EVM0024074.1/EVM0030635.1/EVM0030709.1
GO:1902531	regulation of intracellular signal transduction	15/5067	47/16541	1.04	0.478884	1	EVM0000313.1/EVM0002037.1/EVM0002541.1/EVM0003589.1/EVM0007005.1/EVM0011970.1/EVM0012132.1/EVM0013726.1/EVM0014894.1/EVM0019669.1/EVM0021188.1/EVM0022701.1/EVM0023693.1/EVM0032459.1/EVM0043960.1
GO:0010015	root morphogenesis	19/5067	60/16541	1.03	0.479348	1	EVM0001963.1/EVM0002037.1/EVM0002579.1/EVM0005026.1/EVM0006816.1/EVM0016857.1/EVM0018109.1/EVM0018250.1/EVM0019426.1/EVM0020388.1/EVM0021248.1/EVM0024714.1/EVM0024743.1/EVM0031779.1/EVM0034864.1/EVM0038755.1/EVM0039388.1/EVM0039511.1/EVM0039832.1
GO:0051234	establishment of localization	97/5067	314/16541	1.01	0.481541	1	EVM0000219.1/EVM0000313.1/EVM0000615.1/EVM0000951.1/EVM0001971.1/EVM0003011.1/EVM0003055.1/EVM0004452.1/EVM0004572.1/EVM0004661.3/EVM0005447.1/EVM0005833.1/EVM0006363.1/EVM0006539.1/EVM0006613.1/EVM0006857.2/EVM0007278.1/EVM0007624.1/EVM0007678.1/EVM0007991.1/EVM0008197.1/EVM0009035.1/EVM0009351.1/EVM0009411.1/EVM0009414.1/EVM0009668.1/EVM0010040.1/EVM0010166.1/EVM0010260.1/EVM0010374.1/EVM001054…
GO:0009791	post-embryonic development	116/5067	376/16541	1.01	0.482778	1	EVM0000286.1/EVM0000360.1/EVM0000575.1/EVM0000972.1/EVM0001602.1/EVM0001963.1/EVM0002020.1/EVM0002497.1/EVM0002864.1/EVM0003238.1/EVM0003341.1/EVM0003589.1/EVM0003950.1/EVM0003968.1/EVM0004139.1/EVM0004279.1/EVM0004403.1/EVM0004513.1/EVM0005026.1/EVM0005631.1/EVM0006008.1/EVM0006099.1/EVM0006274.1/EVM0006549.1/EVM0007068.1/EVM0007387.1/EVM0008241.1/EVM0008419.1/EVM0009035.1/EVM0009080.1/EVM000932…
GO:0051179	localization	116/5067	376/16541	1.01	0.482778	1	EVM0000072.1/EVM0000219.1/EVM0000302.1/EVM0000313.1/EVM0000615.1/EVM0000951.1/EVM0001971.1/EVM0002537.1/EVM0003011.1/EVM0003055.1/EVM0004452.1/EVM0004513.1/EVM0004572.1/EVM0004661.3/EVM0005447.1/EVM0005833.1/EVM0006363.1/EVM0006539.1/EVM0006613.1/EVM0006857.2/EVM0007278.1/EVM0007624.1/EVM0007678.1/EVM0007991.1/EVM0008197.1/EVM0008636.1/EVM0008769.1/EVM0009035.1/EVM0009351.1/EVM0009411.1/EVM000941…
GO:0040008	regulation of growth	26/5067	83/16541	1.02	0.486781	1	EVM0001291.1/EVM0002037.1/EVM0002864.1/EVM0006440.1/EVM0007624.1/EVM0007840.1/EVM0008769.1/EVM0010233.1/EVM0010535.1/EVM0012619.2/EVM0013790.1/EVM0014220.1/EVM0015493.1/EVM0015743.1/EVM0017255.1/EVM0020388.1/EVM0026244.1/EVM0027860.1/EVM0029439.1/EVM0030625.1/EVM0030681.1/EVM0033642.1/EVM0037273.1/EVM0038907.2/EVM0039511.1/EVM0043676.1
GO:1903047	mitotic cell cycle process	22/5067	70/16541	1.03	0.487427	1	EVM0000379.1/EVM0001754.1/EVM0002840.1/EVM0009674.1/EVM0010674.1/EVM0011076.1/EVM0011232.1/EVM0014689.1/EVM0015483.1/EVM0017024.1/EVM0018906.1/EVM0021505.1/EVM0022132.1/EVM0022450.1/EVM0023332.1/EVM0023693.1/EVM0024283.1/EVM0030709.1/EVM0030840.1/EVM0030939.1/EVM0033603.1/EVM0045097.1
GO:0051493	regulation of cytoskeleton organization	14/5067	44/16541	1.04	0.488712	1	EVM0000072.1/EVM0000615.1/EVM0009674.1/EVM0010547.1/EVM0015409.1/EVM0015483.1/EVM0017430.1/EVM0018731.1/EVM0021885.1/EVM0023124.1/EVM0035937.1/EVM0036445.1/EVM0045097.1/EVM0045667.1
GO:0002833	positive regulation of response to biotic stimulus	6/5067	18/16541	1.09	0.489308	1	EVM0004459.1/EVM0007539.1/EVM0009035.1/EVM0016917.1/EVM0017106.1/EVM0028660.1
GO:0006779	porphyrin-containing compound biosynthetic process	6/5067	18/16541	1.09	0.489308	1	EVM0003691.1/EVM0010832.1/EVM0011516.1/EVM0017725.1/EVM0017842.1/EVM0019084.1
GO:0010118	stomatal movement	6/5067	18/16541	1.09	0.489308	1	EVM0000313.1/EVM0002562.1/EVM0008862.1/EVM0019119.1/EVM0020199.1/EVM0020937.1
GO:0010876	lipid localization	6/5067	18/16541	1.09	0.489308	1	EVM0001971.1/EVM0004452.1/EVM0004513.1/EVM0005833.1/EVM0008769.1/EVM0017918.1
GO:0031425	chloroplast RNA processing	6/5067	18/16541	1.09	0.489308	1	EVM0005925.1/EVM0009913.1/EVM0021168.1/EVM0023891.1/EVM0028601.1/EVM0032595.1
GO:0033014	tetrapyrrole biosynthetic process	6/5067	18/16541	1.09	0.489308	1	EVM0003691.1/EVM0011516.1/EVM0017842.1/EVM0019084.1/EVM0032072.1/EVM0041971.1
GO:0046620	regulation of organ growth	6/5067	18/16541	1.09	0.489308	1	EVM0002864.1/EVM0012619.2/EVM0014220.1/EVM0017255.1/EVM0030625.1/EVM0038907.2
GO:0048640	negative regulation of developmental growth	6/5067	18/16541	1.09	0.489308	1	EVM0002864.1/EVM0006440.1/EVM0012619.2/EVM0014220.1/EVM0030625.1/EVM0038907.2
GO:0051270	regulation of cellular component movement	6/5067	18/16541	1.09	0.489308	1	EVM0000615.1/EVM0012562.1/EVM0017430.1/EVM0022228.1/EVM0023693.1/EVM0033556.1
GO:1903829	positive regulation of cellular protein localiza..|positive regulation of cellular protein localization	6/5067	18/16541	1.09	0.489308	1	EVM0000615.1/EVM0010374.1/EVM0017430.1/EVM0022450.1/EVM0023693.1/EVM0030179.1
GO:0097305	response to alcohol	45/5067	145/16541	1.01	0.489478	1	EVM0000091.1/EVM0000313.1/EVM0000360.1/EVM0002102.1/EVM0002562.1/EVM0002658.1/EVM0003589.1/EVM0003918.1/EVM0003968.1/EVM0004369.1/EVM0004513.1/EVM0004931.1/EVM0005631.1/EVM0006212.1/EVM0006909.1/EVM0007077.1/EVM0009534.1/EVM0010314.1/EVM0012272.1/EVM0013145.1/EVM0014069.1/EVM0014689.1/EVM0015535.1/EVM0016428.1/EVM0016754.1/EVM0016814.1/EVM0020732.1/EVM0021419.1/EVM0022110.1/EVM0022498.1/EVM002333…
GO:0090696	post-embryonic plant organ development	21/5067	67/16541	1.02	0.495711	1	EVM0000286.1/EVM0002864.1/EVM0003238.1/EVM0005026.1/EVM0009413.1/EVM0011057.1/EVM0014220.1/EVM0016071.1/EVM0018109.1/EVM0018250.1/EVM0021419.1/EVM0022463.1/EVM0024714.1/EVM0031779.1/EVM0033603.1/EVM0034864.1/EVM0035693.1/EVM0037366.1/EVM0038755.1/EVM0039388.1/EVM0042753.1
GO:0051345	positive regulation of hydrolase activity	17/5067	54/16541	1.03	0.497283	1	EVM0000615.1/EVM0006893.1/EVM0007539.1/EVM0009668.1/EVM0010841.1/EVM0012413.1/EVM0013726.1/EVM0014833.1/EVM0014881.1/EVM0016917.1/EVM0017340.1/EVM0017430.1/EVM0018836.1/EVM0021340.1/EVM0022550.1/EVM0023609.1/EVM0028660.1
GO:0048638	regulation of developmental growth	13/5067	41/16541	1.04	0.499233	1	EVM0002864.1/EVM0006440.1/EVM0007624.1/EVM0007840.1/EVM0012619.2/EVM0014220.1/EVM0015743.1/EVM0017255.1/EVM0020388.1/EVM0030625.1/EVM0030681.1/EVM0038907.2/EVM0039511.1
GO:0008283	cell population proliferation	9/5067	28/16541	1.05	0.501876	1	EVM0003011.1/EVM0010871.1/EVM0017024.1/EVM0017968.1/EVM0018862.1/EVM0026977.1/EVM0039817.1/EVM0041477.1/EVM0042842.1
GO:0009813	flavonoid biosynthetic process	9/5067	28/16541	1.05	0.501876	1	EVM0000784.1/EVM0003691.1/EVM0004139.1/EVM0007991.1/EVM0008499.1/EVM0017861.1/EVM0017893.1/EVM0027117.1/EVM0031591.1
GO:0010921	regulation of phosphatase activity	9/5067	28/16541	1.05	0.501876	1	EVM0004389.1/EVM0013145.1/EVM0015347.1/EVM0016814.1/EVM0024332.1/EVM0030621.1/EVM0035904.1/EVM0038875.1/EVM0042503.1
GO:0034655	nucleobase-containing compound catabolic process	9/5067	28/16541	1.05	0.501876	1	EVM0005634.1/EVM0006857.2/EVM0008633.1/EVM0014962.1/EVM0015347.1/EVM0021248.1/EVM0027435.1/EVM0029439.1/EVM0032143.1
GO:0045926	negative regulation of growth	9/5067	28/16541	1.05	0.501876	1	EVM0002864.1/EVM0006440.1/EVM0010233.1/EVM0010535.1/EVM0012619.2/EVM0014220.1/EVM0015493.1/EVM0030625.1/EVM0038907.2
GO:0051347	positive regulation of transferase activity	9/5067	28/16541	1.05	0.501876	1	EVM0002324.1/EVM0006241.1/EVM0006922.1/EVM0007012.1/EVM0010423.1/EVM0014831.1/EVM0023693.1/EVM0027392.1/EVM0031909.1
GO:0098813	nuclear chromosome segregation	9/5067	28/16541	1.05	0.501876	1	EVM0001966.1/EVM0015851.1/EVM0016863.1/EVM0018105.1/EVM0021505.1/EVM0023693.1/EVM0025465.1/EVM0030179.1/EVM0035352.1
GO:0006782	protoporphyrinogen IX biosynthetic process	5/5067	15/16541	1.09	0.50621	1	EVM0006795.1/EVM0032293.1/EVM0037053.1/EVM0038141.1/EVM0041937.1
GO:0009773	photosynthetic electron transport in photosystem I	5/5067	15/16541	1.09	0.50621	1	EVM0005758.1/EVM0007752.1/EVM0022537.1/EVM0033399.1/EVM0040034.1
GO:0009959	negative gravitropism	5/5067	15/16541	1.09	0.50621	1	EVM0001548.1/EVM0003608.1/EVM0007400.1/EVM0008315.1/EVM0024787.1
GO:0015931	nucleobase-containing compound transport	5/5067	15/16541	1.09	0.50621	1	EVM0006857.2/EVM0010040.1/EVM0016247.1/EVM0022625.1/EVM0036953.1
GO:0016311	dephosphorylation	5/5067	15/16541	1.09	0.50621	1	EVM0007012.1/EVM0017431.1/EVM0021817.1/EVM0028770.1/EVM0030916.1
GO:0034728	nucleosome organization	5/5067	15/16541	1.09	0.50621	1	EVM0003716.1/EVM0005447.1/EVM0017024.1/EVM0018445.1/EVM0030074.1
GO:0045036	protein targeting to chloroplast	5/5067	15/16541	1.09	0.50621	1	EVM0014441.1/EVM0021104.1/EVM0035406.1/EVM0040868.1/EVM0042002.1
GO:0045727	positive regulation of translation	5/5067	15/16541	1.09	0.50621	1	EVM0000444.1/EVM0005925.1/EVM0005945.1/EVM0023520.1/EVM0023891.1
GO:0072596	establishment of protein localization to chlorop..|establishment of protein localization to chloroplast	5/5067	15/16541	1.09	0.50621	1	EVM0014441.1/EVM0021104.1/EVM0035406.1/EVM0040868.1/EVM0042002.1
GO:0072598	protein localization to chloroplast	5/5067	15/16541	1.09	0.50621	1	EVM0014441.1/EVM0021104.1/EVM0035406.1/EVM0040868.1/EVM0042002.1
GO:0000281	mitotic cytokinesis	16/5067	51/16541	1.02	0.507018	1	EVM0000379.1/EVM0009674.1/EVM0010674.1/EVM0011076.1/EVM0011232.1/EVM0014689.1/EVM0015483.1/EVM0018906.1/EVM0022132.1/EVM0022450.1/EVM0023332.1/EVM0023693.1/EVM0024283.1/EVM0030939.1/EVM0033603.1/EVM0045097.1
GO:0000910	cytokinesis	16/5067	51/16541	1.02	0.507018	1	EVM0000379.1/EVM0009674.1/EVM0010674.1/EVM0011076.1/EVM0011232.1/EVM0014689.1/EVM0015483.1/EVM0018906.1/EVM0022132.1/EVM0022450.1/EVM0023332.1/EVM0023693.1/EVM0024283.1/EVM0030939.1/EVM0033603.1/EVM0045097.1
GO:0051321	meiotic cell cycle	16/5067	51/16541	1.02	0.507018	1	EVM0001966.1/EVM0001971.1/EVM0004544.1/EVM0005694.1/EVM0006285.1/EVM0011789.1/EVM0015807.1/EVM0015851.1/EVM0016863.1/EVM0017255.1/EVM0018105.1/EVM0025465.1/EVM0029603.1/EVM0035352.1/EVM0036256.1/EVM0039731.1
GO:0061640	cytoskeleton-dependent cytokinesis	16/5067	51/16541	1.02	0.507018	1	EVM0000379.1/EVM0009674.1/EVM0010674.1/EVM0011076.1/EVM0011232.1/EVM0014689.1/EVM0015483.1/EVM0018906.1/EVM0022132.1/EVM0022450.1/EVM0023332.1/EVM0023693.1/EVM0024283.1/EVM0030939.1/EVM0033603.1/EVM0045097.1
GO:0033043	regulation of organelle organization	38/5067	123/16541	1.01	0.508976	1	EVM0000072.1/EVM0000615.1/EVM0001754.1/EVM0002840.1/EVM0004459.1/EVM0005420.1/EVM0005634.1/EVM0007549.1/EVM0007991.1/EVM0009668.1/EVM0009674.1/EVM0010374.1/EVM0010547.1/EVM0010841.1/EVM0012413.1/EVM0014881.1/EVM0014962.1/EVM0015409.1/EVM0015483.1/EVM0017106.1/EVM0017340.1/EVM0017430.1/EVM0018731.1/EVM0021340.1/EVM0021505.1/EVM0021885.1/EVM0022550.1/EVM0023124.1/EVM0023519.1/EVM0023693.1/EVM002818…
GO:0043067	regulation of programmed cell death	23/5067	74/16541	1.01	0.510469	1	EVM0002147.1/EVM0006893.1/EVM0007005.1/EVM0008101.1/EVM0009721.1/EVM0009816.1/EVM0014831.1/EVM0014876.1/EVM0014894.1/EVM0016560.1/EVM0018836.1/EVM0020507.1/EVM0021188.1/EVM0021571.1/EVM0022701.1/EVM0023470.1/EVM0023609.1/EVM0023693.1/EVM0030530.1/EVM0037273.1/EVM0041299.1/EVM0041657.1/EVM0045434.1
GO:1901419	regulation of response to alcohol	26/5067	84/16541	1.01	0.515834	1	EVM0000091.1/EVM0003341.1/EVM0003725.1/EVM0003918.1/EVM0004279.1/EVM0004369.1/EVM0007077.1/EVM0007539.1/EVM0012444.1/EVM0014635.1/EVM0016917.1/EVM0020126.1/EVM0024513.1/EVM0024578.1/EVM0026481.1/EVM0027039.1/EVM0027861.1/EVM0028660.1/EVM0028706.1/EVM0029823.1/EVM0032089.1/EVM0034696.1/EVM0037749.1/EVM0039717.1/EVM0040715.1/EVM0043054.1
GO:1905957	regulation of cellular response to alcohol	26/5067	84/16541	1.01	0.515834	1	EVM0000091.1/EVM0003341.1/EVM0003725.1/EVM0003918.1/EVM0004279.1/EVM0004369.1/EVM0007077.1/EVM0007539.1/EVM0012444.1/EVM0014635.1/EVM0016917.1/EVM0020126.1/EVM0024513.1/EVM0024578.1/EVM0026481.1/EVM0027039.1/EVM0027861.1/EVM0028660.1/EVM0028706.1/EVM0029823.1/EVM0032089.1/EVM0034696.1/EVM0037749.1/EVM0039717.1/EVM0040715.1/EVM0043054.1
GO:0006302	double-strand break repair	8/5067	25/16541	1.04	0.515958	1	EVM0006447.1/EVM0010330.1/EVM0015807.1/EVM0016171.1/EVM0016836.1/EVM0017024.1/EVM0029245.1/EVM0039731.1
GO:0007186	G protein-coupled receptor signaling pathway	8/5067	25/16541	1.04	0.515958	1	EVM0004913.1/EVM0011395.1/EVM0011647.1/EVM0021248.1/EVM0023795.1/EVM0030511.1/EVM0030906.1/EVM0040999.1
GO:0051050	positive regulation of transport	8/5067	25/16541	1.04	0.515958	1	EVM0000615.1/EVM0010374.1/EVM0017430.1/EVM0022228.1/EVM0022450.1/EVM0023693.1/EVM0027996.1/EVM0044621.1
GO:0098754	detoxification	8/5067	25/16541	1.04	0.515958	1	EVM0006392.1/EVM0012973.1/EVM0015866.1/EVM0020211.1/EVM0022304.1/EVM0033768.1/EVM0041661.1/EVM0042068.1
GO:0006284	base-excision repair	15/5067	48/16541	1.02	0.517352	1	EVM0003061.1/EVM0003722.1/EVM0005161.1/EVM0005388.1/EVM0010330.1/EVM0010782.1/EVM0016040.1/EVM0020654.1/EVM0020814.1/EVM0020865.1/EVM0021764.1/EVM0021865.1/EVM0023868.1/EVM0032661.1/EVM0038679.1
GO:0032506	cytokinetic process	11/5067	35/16541	1.03	0.522837	1	EVM0000379.1/EVM0009674.1/EVM0010674.1/EVM0011076.1/EVM0011232.1/EVM0014689.1/EVM0018906.1/EVM0023332.1/EVM0023693.1/EVM0024283.1/EVM0033603.1
GO:1902410	mitotic cytokinetic process	11/5067	35/16541	1.03	0.522837	1	EVM0000379.1/EVM0009674.1/EVM0010674.1/EVM0011076.1/EVM0011232.1/EVM0014689.1/EVM0018906.1/EVM0023332.1/EVM0023693.1/EVM0024283.1/EVM0033603.1
GO:0042542	response to hydrogen peroxide	18/5067	58/16541	1.01	0.523019	1	EVM0000444.1/EVM0002102.1/EVM0002924.1/EVM0009028.1/EVM0009534.1/EVM0012097.1/EVM0015483.1/EVM0017893.1/EVM0022148.1/EVM0023305.1/EVM0027117.1/EVM0029137.1/EVM0029393.1/EVM0030822.1/EVM0033721.1/EVM0041661.1/EVM0044621.1/EVM0045097.1
GO:0006400	tRNA modification	4/5067	12/16541	1.09	0.526931	1	EVM0007765.1/EVM0008184.1/EVM0018651.1/EVM0039130.1
GO:0009816	defense response to bacterium, incompatible inte..|defense response to bacterium, incompatible interaction	4/5067	12/16541	1.09	0.526931	1	EVM0003235.1/EVM0029893.1/EVM0030318.1/EVM0041299.1
GO:0010044	response to aluminum ion	4/5067	12/16541	1.09	0.526931	1	EVM0022498.1/EVM0023590.1/EVM0033069.1/EVM0038594.1
GO:0016559	peroxisome fission	4/5067	12/16541	1.09	0.526931	1	EVM0008497.1/EVM0010118.1/EVM0015631.1/EVM0018107.1
GO:0019915	lipid storage	4/5067	12/16541	1.09	0.526931	1	EVM0004513.1/EVM0008397.1/EVM0008769.1/EVM0021909.1
GO:0030308	negative regulation of cell growth	4/5067	12/16541	1.09	0.526931	1	EVM0006440.1/EVM0010233.1/EVM0010535.1/EVM0015493.1
GO:0032784	regulation of DNA-templated transcription, elong..|regulation of DNA-templated transcription, elongation	4/5067	12/16541	1.09	0.526931	1	EVM0000333.1/EVM0005787.1/EVM0022930.1/EVM0030567.1
GO:0032984	protein-containing complex disassembly	4/5067	12/16541	1.09	0.526931	1	EVM0014894.1/EVM0021188.1/EVM0022132.1/EVM0030939.1
GO:0042372	phylloquinone biosynthetic process	4/5067	12/16541	1.09	0.526931	1	EVM0001572.1/EVM0028854.1/EVM0036994.1/EVM0045573.1
GO:0045037	protein import into chloroplast stroma	4/5067	12/16541	1.09	0.526931	1	EVM0014441.1/EVM0035406.1/EVM0040868.1/EVM0042002.1
GO:0046916	cellular transition metal ion homeostasis	4/5067	12/16541	1.09	0.526931	1	EVM0000951.1/EVM0027621.1/EVM0031783.1/EVM0042258.1
GO:0050764	regulation of phagocytosis	4/5067	12/16541	1.09	0.526931	1	EVM0000072.1/EVM0018731.1/EVM0021885.1/EVM0036445.1
GO:0051090	regulation of DNA-binding transcription factor a..|regulation of DNA-binding transcription factor activity	4/5067	12/16541	1.09	0.526931	1	EVM0012466.1/EVM0022853.1/EVM0025711.1/EVM0032459.1
GO:1901136	carbohydrate derivative catabolic process	4/5067	12/16541	1.09	0.526931	1	EVM0005471.1/EVM0006315.1/EVM0013899.1/EVM0014273.1
GO:1902115	regulation of organelle assembly	4/5067	12/16541	1.09	0.526931	1	EVM0005634.1/EVM0014962.1/EVM0023519.1/EVM0030179.1
GO:2000762	regulation of phenylpropanoid metabolic process	4/5067	12/16541	1.09	0.526931	1	EVM0009015.1/EVM0012442.1/EVM0012547.1/EVM0028333.1
GO:0006811	ion transport	21/5067	68/16541	1.01	0.527938	1	EVM0000951.1/EVM0001971.1/EVM0002446.1/EVM0002471.1/EVM0007678.1/EVM0009614.1/EVM0011887.1/EVM0012546.1/EVM0012988.1/EVM0015061.1/EVM0017131.1/EVM0021547.1/EVM0022228.1/EVM0024737.1/EVM0025296.1/EVM0031122.1/EVM0031783.1/EVM0038578.1/EVM0042002.1/EVM0042258.1/EVM0044621.1
GO:0009089	lysine biosynthetic process via diaminopimelate	7/5067	22/16541	1.04	0.531895	1	EVM0000792.1/EVM0010484.1/EVM0013793.1/EVM0014498.1/EVM0020223.1/EVM0026222.1/EVM0044763.1
GO:1900150	regulation of defense response to fungus	7/5067	22/16541	1.04	0.531895	1	EVM0002102.1/EVM0004073.1/EVM0007077.1/EVM0009534.1/EVM0020732.1/EVM0030405.1/EVM0043006.1
GO:1903827	regulation of cellular protein localization	7/5067	22/16541	1.04	0.531895	1	EVM0000615.1/EVM0010374.1/EVM0017430.1/EVM0022450.1/EVM0023693.1/EVM0030179.1/EVM0030204.1
GO:0009733	response to auxin	59/5067	193/16541	1	0.534964	1	EVM0001577.1/EVM0001963.1/EVM0002361.1/EVM0003249.1/EVM0003299.1/EVM0005472.1/EVM0005962.1/EVM0005982.1/EVM0007624.1/EVM0008471.1/EVM0008838.1/EVM0010350.1/EVM0010496.1/EVM0010539.1/EVM0010859.1/EVM0012272.1/EVM0013011.1/EVM0013149.1/EVM0013586.1/EVM0014064.1/EVM0014434.1/EVM0016925.1/EVM0019575.1/EVM0019938.1/EVM0020473.1/EVM0021248.1/EVM0021419.1/EVM0022463.1/EVM0022498.1/EVM0023306.1/EVM002458…
GO:0044271	cellular nitrogen compound biosynthetic process	34/5067	111/16541	1	0.536119	1	EVM0003691.1/EVM0005471.1/EVM0006447.1/EVM0006857.2/EVM0008159.1/EVM0008216.1/EVM0010535.1/EVM0011161.1/EVM0011516.1/EVM0011960.1/EVM0012303.1/EVM0012696.1/EVM0012965.1/EVM0015360.1/EVM0015807.1/EVM0017028.1/EVM0017370.1/EVM0017597.1/EVM0017842.1/EVM0017893.1/EVM0019084.1/EVM0019921.1/EVM0021460.1/EVM0021830.1/EVM0027117.1/EVM0027561.1/EVM0028084.1/EVM0031702.1/EVM0032072.1/EVM0034864.1/EVM003909…
GO:0006541	glutamine metabolic process	10/5067	32/16541	1.02	0.536249	1	EVM0012057.1/EVM0012098.1/EVM0012447.1/EVM0014385.1/EVM0015701.1/EVM0019531.1/EVM0026278.2/EVM0038761.1/EVM0039356.1/EVM0043425.1
GO:0007062	sister chromatid cohesion	10/5067	32/16541	1.02	0.536249	1	EVM0001966.1/EVM0006990.1/EVM0014174.1/EVM0016863.1/EVM0017379.1/EVM0022607.1/EVM0023693.1/EVM0032609.1/EVM0034042.1/EVM0036628.1
GO:0009812	flavonoid metabolic process	10/5067	32/16541	1.02	0.536249	1	EVM0000784.1/EVM0002497.1/EVM0003691.1/EVM0004139.1/EVM0007991.1/EVM0008499.1/EVM0017861.1/EVM0017893.1/EVM0027117.1/EVM0031591.1
GO:0006260	DNA replication	44/5067	144/16541	1	0.539641	1	EVM0000349.1/EVM0000824.1/EVM0001065.1/EVM0001085.1/EVM0001626.1/EVM0002340.1/EVM0002982.1/EVM0003084.1/EVM0005139.1/EVM0005834.1/EVM0006252.1/EVM0007747.1/EVM0007840.1/EVM0008583.1/EVM0008990.1/EVM0009835.1/EVM0010018.1/EVM0010064.1/EVM0010330.1/EVM0010437.1/EVM0010706.1/EVM0010782.1/EVM0011997.1/EVM0012178.1/EVM0014067.1/EVM0014287.1/EVM0017120.1/EVM0018273.1/EVM0018900.1/EVM0019891.1/EVM002082…
GO:0032270	positive regulation of cellular protein metaboli..|positive regulation of cellular protein metabolic process	16/5067	52/16541	1	0.543732	1	EVM0000444.1/EVM0003589.1/EVM0005925.1/EVM0005945.1/EVM0006893.1/EVM0007005.1/EVM0009192.1/EVM0014894.1/EVM0018836.1/EVM0021188.1/EVM0022701.1/EVM0023609.1/EVM0023693.1/EVM0023891.1/EVM0028183.1/EVM0031481.1
GO:0051247	positive regulation of protein metabolic process	16/5067	52/16541	1	0.543732	1	EVM0000444.1/EVM0003589.1/EVM0005925.1/EVM0005945.1/EVM0006893.1/EVM0007005.1/EVM0009192.1/EVM0014894.1/EVM0018836.1/EVM0021188.1/EVM0022701.1/EVM0023609.1/EVM0023693.1/EVM0023891.1/EVM0028183.1/EVM0031481.1
GO:0045934	negative regulation of nucleobase-containing com..|negative regulation of nucleobase-containing compound metabolic process	29/5067	95/16541	1	0.547763	1	EVM0000651.1/EVM0001135.1/EVM0001857.1/EVM0002286.1/EVM0003235.1/EVM0005631.1/EVM0007077.1/EVM0009535.1/EVM0010535.1/EVM0011057.1/EVM0012279.1/EVM0013475.1/EVM0020743.1/EVM0021593.1/EVM0023693.1/EVM0023757.1/EVM0026901.1/EVM0029224.1/EVM0030166.1/EVM0030186.1/EVM0032479.1/EVM0034272.1/EVM0034275.1/EVM0037273.1/EVM0038997.1/EVM0039369.1/EVM0043204.1/EVM0043557.1/EVM0043879.1
GO:0009991	response to extracellular stimulus	22/5067	72/16541	1	0.550135	1	EVM0000615.1/EVM0002037.1/EVM0002102.1/EVM0002193.1/EVM0007840.1/EVM0008189.1/EVM0009028.1/EVM0009282.1/EVM0009534.1/EVM0010535.1/EVM0012276.1/EVM0012279.1/EVM0013475.1/EVM0015483.1/EVM0017131.1/EVM0017430.1/EVM0018659.2/EVM0026069.1/EVM0033601.1/EVM0037148.1/EVM0038122.1/EVM0045097.1
GO:0000462	maturation of SSU-rRNA from tricistronic rRNA tr..|maturation of SSU-rRNA from tricistronic rRNA transcript (SSU-rRNA, 5.8S rRNA, LSU-rRNA)	6/5067	19/16541	1.03	0.550298	1	EVM0000013.1/EVM0000809.1/EVM0010570.1/EVM0017383.1/EVM0017648.1/EVM0022106.1
GO:0006778	porphyrin-containing compound metabolic process	6/5067	19/16541	1.03	0.550298	1	EVM0003691.1/EVM0011516.1/EVM0011542.1/EVM0013111.1/EVM0017842.1/EVM0019084.1
GO:0015994	chlorophyll metabolic process	6/5067	19/16541	1.03	0.550298	1	EVM0003691.1/EVM0011516.1/EVM0011542.1/EVM0013111.1/EVM0017842.1/EVM0019084.1
GO:0031398	positive regulation of protein ubiquitination	6/5067	19/16541	1.03	0.550298	1	EVM0007005.1/EVM0009192.1/EVM0014894.1/EVM0021188.1/EVM0022701.1/EVM0023693.1
GO:0032103	positive regulation of response to external stim..|positive regulation of response to external stimulus	6/5067	19/16541	1.03	0.550298	1	EVM0004459.1/EVM0007539.1/EVM0009035.1/EVM0016917.1/EVM0017106.1/EVM0028660.1
GO:0034097	response to cytokine	6/5067	19/16541	1.03	0.550298	1	EVM0006893.1/EVM0007005.1/EVM0018836.1/EVM0022701.1/EVM0023609.1/EVM0032459.1
GO:0042752	regulation of circadian rhythm	6/5067	19/16541	1.03	0.550298	1	EVM0002497.1/EVM0003438.1/EVM0027435.1/EVM0038966.1/EVM0042081.1/EVM0044757.1
GO:0055076	transition metal ion homeostasis	6/5067	19/16541	1.03	0.550298	1	EVM0000951.1/EVM0009028.1/EVM0026202.1/EVM0027621.1/EVM0031783.1/EVM0042258.1
GO:0071345	cellular response to cytokine stimulus	6/5067	19/16541	1.03	0.550298	1	EVM0006893.1/EVM0007005.1/EVM0018836.1/EVM0022701.1/EVM0023609.1/EVM0032459.1
GO:1903322	positive regulation of protein modification by s..|positive regulation of protein modification by small protein conjugation or removal	6/5067	19/16541	1.03	0.550298	1	EVM0007005.1/EVM0009192.1/EVM0014894.1/EVM0021188.1/EVM0022701.1/EVM0023693.1
GO:0007568	aging	9/5067	29/16541	1.01	0.55104	1	EVM0002102.1/EVM0003538.1/EVM0005471.1/EVM0009028.1/EVM0009534.1/EVM0021886.1/EVM0033601.1/EVM0035036.1/EVM0039590.1
GO:0009736	cytokinin-activated signaling pathway	9/5067	29/16541	1.01	0.55104	1	EVM0002579.1/EVM0017485.1/EVM0021419.1/EVM0024743.1/EVM0026277.1/EVM0028706.1/EVM0038209.1/EVM0039511.1/EVM0040715.1
GO:0031349	positive regulation of defense response	9/5067	29/16541	1.01	0.55104	1	EVM0004459.1/EVM0007539.1/EVM0009035.1/EVM0010675.1/EVM0016917.1/EVM0017106.1/EVM0026244.1/EVM0028660.1/EVM0041299.1
GO:0035304	regulation of protein dephosphorylation	9/5067	29/16541	1.01	0.55104	1	EVM0004389.1/EVM0013145.1/EVM0015347.1/EVM0016814.1/EVM0024332.1/EVM0030621.1/EVM0035904.1/EVM0038875.1/EVM0042503.1
GO:0000387	spliceosomal snRNP assembly	12/5067	39/16541	1	0.552856	1	EVM0000195.1/EVM0009100.1/EVM0010960.1/EVM0016575.1/EVM0018269.1/EVM0020537.1/EVM0021782.1/EVM0022309.1/EVM0027454.1/EVM0027515.1/EVM0027656.1/EVM0035431.1
GO:0090697	post-embryonic plant organ morphogenesis	15/5067	49/16541	1	0.555024	1	EVM0000286.1/EVM0002864.1/EVM0005026.1/EVM0009413.1/EVM0014220.1/EVM0016071.1/EVM0018109.1/EVM0018250.1/EVM0024714.1/EVM0031779.1/EVM0034864.1/EVM0035693.1/EVM0037366.1/EVM0038755.1/EVM0039388.1
GO:0009636	response to toxic substance	28/5067	92/16541	0.99	0.555815	1	EVM0000444.1/EVM0002102.1/EVM0002924.1/EVM0006392.1/EVM0009028.1/EVM0009534.1/EVM0012097.1/EVM0012272.1/EVM0012973.1/EVM0013899.1/EVM0015483.1/EVM0015866.1/EVM0017893.1/EVM0020211.1/EVM0022148.1/EVM0022304.1/EVM0022498.1/EVM0027117.1/EVM0029137.1/EVM0029393.1/EVM0030822.1/EVM0033069.1/EVM0033721.1/EVM0033768.1/EVM0041661.1/EVM0042068.1/EVM0044621.1/EVM0045097.1
GO:1901701	cellular response to oxygen-containing compound	50/5067	165/16541	0.99	0.566207	1	EVM0000313.1/EVM0000360.1/EVM0002102.1/EVM0002193.1/EVM0002562.1/EVM0002579.1/EVM0003589.1/EVM0003950.1/EVM0004089.1/EVM0006893.1/EVM0006909.1/EVM0007678.1/EVM0009534.1/EVM0010535.1/EVM0010675.1/EVM0012586.1/EVM0012973.1/EVM0013145.1/EVM0014064.1/EVM0014069.1/EVM0016814.1/EVM0017501.1/EVM0018659.2/EVM0018836.1/EVM0020199.1/EVM0020732.1/EVM0020743.1/EVM0022463.1/EVM0023609.1/EVM0023678.1/EVM002474…
GO:0010638	positive regulation of organelle organization	11/5067	36/16541	1	0.56661	1	EVM0000615.1/EVM0005634.1/EVM0007549.1/EVM0007991.1/EVM0010374.1/EVM0014962.1/EVM0017430.1/EVM0023124.1/EVM0023693.1/EVM0028183.1/EVM0031481.1
GO:0017144	drug metabolic process	11/5067	36/16541	1	0.56661	1	EVM0006315.1/EVM0006945.1/EVM0011161.1/EVM0014273.1/EVM0017893.1/EVM0018498.1/EVM0021134.1/EVM0027117.1/EVM0036783.1/EVM0041131.1/EVM0041661.1
GO:2000028	regulation of photoperiodism, flowering	11/5067	36/16541	1	0.56661	1	EVM0002102.1/EVM0008101.1/EVM0008419.1/EVM0009534.1/EVM0011869.1/EVM0016015.1/EVM0020039.1/EVM0028278.1/EVM0031481.1/EVM0032089.1/EVM0041657.1
GO:0050801	ion homeostasis	14/5067	46/16541	0.99	0.567047	1	EVM0000313.1/EVM0000951.1/EVM0002562.1/EVM0009028.1/EVM0014218.1/EVM0016962.1/EVM0017131.1/EVM0022228.1/EVM0022450.1/EVM0026202.1/EVM0027621.1/EVM0031783.1/EVM0042258.1/EVM0044621.1
GO:0006913	nucleocytoplasmic transport	8/5067	26/16541	1	0.567538	1	EVM0005447.1/EVM0006363.1/EVM0006857.2/EVM0010040.1/EVM0016247.1/EVM0022625.1/EVM0027565.1/EVM0036953.1
GO:0009267	cellular response to starvation	8/5067	26/16541	1	0.567538	1	EVM0002037.1/EVM0007840.1/EVM0008189.1/EVM0012279.1/EVM0015483.1/EVM0017131.1/EVM0038122.1/EVM0045097.1
GO:0071482	cellular response to light stimulus	8/5067	26/16541	1	0.567538	1	EVM0003438.1/EVM0004621.1/EVM0006539.1/EVM0006909.1/EVM0007068.1/EVM0020646.1/EVM0023693.1/EVM0042081.1
GO:0090693	plant organ senescence	8/5067	26/16541	1	0.567538	1	EVM0002102.1/EVM0003538.1/EVM0005471.1/EVM0009028.1/EVM0009534.1/EVM0021886.1/EVM0033601.1/EVM0035036.1
GO:0060548	negative regulation of cell death	17/5067	56/16541	0.99	0.568114	1	EVM0001323.1/EVM0002147.1/EVM0006893.1/EVM0007005.1/EVM0008101.1/EVM0009721.1/EVM0009816.1/EVM0014831.1/EVM0016560.1/EVM0018836.1/EVM0020507.1/EVM0022701.1/EVM0023470.1/EVM0023609.1/EVM0037273.1/EVM0041299.1/EVM0041657.1
GO:0006278	RNA-dependent DNA biosynthetic process	5/5067	16/16541	1.02	0.572123	1	EVM0006857.2/EVM0011960.1/EVM0015807.1/EVM0017370.1/EVM0028084.1
GO:0006399	tRNA metabolic process	5/5067	16/16541	1.02	0.572123	1	EVM0007765.1/EVM0014718.1/EVM0021986.1/EVM0032143.1/EVM0040168.1
GO:0006596	polyamine biosynthetic process	5/5067	16/16541	1.02	0.572123	1	EVM0001871.1/EVM0006500.1/EVM0007725.1/EVM0013590.1/EVM0014806.1
GO:0006621	protein retention in ER lumen	5/5067	16/16541	1.02	0.572123	1	EVM0011090.1/EVM0014876.1/EVM0025253.1/EVM0030530.1/EVM0038102.1
GO:0006732	obsolete coenzyme metabolic process	5/5067	16/16541	1.02	0.572123	1	EVM0001572.1/EVM0003067.1/EVM0017570.1/EVM0019009.1/EVM0041661.1
GO:0007020	microtubule nucleation	5/5067	16/16541	1.02	0.572123	1	EVM0009212.1/EVM0013933.1/EVM0015409.1/EVM0015721.1/EVM0033055.1
GO:0010449	root meristem growth	5/5067	16/16541	1.02	0.572123	1	EVM0005026.1/EVM0007765.1/EVM0017024.1/EVM0024714.1/EVM0026878.1
GO:0010466	negative regulation of peptidase activity	5/5067	16/16541	1.02	0.572123	1	EVM0002147.1/EVM0006909.1/EVM0007005.1/EVM0009721.1/EVM0022701.1
GO:0030100	regulation of endocytosis	5/5067	16/16541	1.02	0.572123	1	EVM0000072.1/EVM0018731.1/EVM0021885.1/EVM0036445.1/EVM0037682.1
GO:0032388	positive regulation of intracellular transport	5/5067	16/16541	1.02	0.572123	1	EVM0000615.1/EVM0010374.1/EVM0017430.1/EVM0022450.1/EVM0023693.1
GO:0035825	homologous recombination	5/5067	16/16541	1.02	0.572123	1	EVM0004544.1/EVM0015807.1/EVM0015851.1/EVM0025465.1/EVM0029603.1
GO:0045089	positive regulation of innate immune response	5/5067	16/16541	1.02	0.572123	1	EVM0007539.1/EVM0010675.1/EVM0016917.1/EVM0028660.1/EVM0041299.1
GO:0048481	plant ovule development	5/5067	16/16541	1.02	0.572123	1	EVM0004307.1/EVM0012272.1/EVM0022498.1/EVM0033069.1/EVM0034198.1
GO:0090316	positive regulation of intracellular protein tra..|positive regulation of intracellular protein transport	5/5067	16/16541	1.02	0.572123	1	EVM0000615.1/EVM0010374.1/EVM0017430.1/EVM0022450.1/EVM0023693.1
GO:0009787	regulation of abscisic acid-activated signaling ..|regulation of abscisic acid-activated signaling pathway	26/5067	86/16541	0.99	0.572724	1	EVM0000091.1/EVM0003341.1/EVM0003725.1/EVM0003918.1/EVM0004279.1/EVM0004369.1/EVM0007077.1/EVM0007539.1/EVM0012444.1/EVM0014635.1/EVM0016917.1/EVM0020126.1/EVM0024513.1/EVM0024578.1/EVM0026481.1/EVM0027039.1/EVM0027861.1/EVM0028660.1/EVM0028706.1/EVM0029823.1/EVM0032089.1/EVM0034696.1/EVM0037749.1/EVM0039717.1/EVM0040715.1/EVM0043054.1
GO:0010038	response to metal ion	26/5067	86/16541	0.99	0.572724	1	EVM0002377.1/EVM0002674.1/EVM0005085.1/EVM0009028.1/EVM0009727.1/EVM0012272.1/EVM0014218.1/EVM0014647.1/EVM0016949.1/EVM0016962.1/EVM0018763.1/EVM0022450.1/EVM0022498.1/EVM0023590.1/EVM0024806.1/EVM0027996.1/EVM0029137.1/EVM0032596.1/EVM0033069.1/EVM0033562.1/EVM0037343.1/EVM0038594.1/EVM0041661.1/EVM0042304.1/EVM0043960.1/EVM0045821.1
GO:0071396	cellular response to lipid	26/5067	86/16541	0.99	0.572724	1	EVM0000313.1/EVM0000360.1/EVM0002562.1/EVM0002579.1/EVM0003589.1/EVM0003950.1/EVM0006909.1/EVM0013145.1/EVM0014005.1/EVM0014064.1/EVM0014069.1/EVM0016814.1/EVM0020732.1/EVM0023678.1/EVM0024743.1/EVM0024828.1/EVM0028706.1/EVM0030621.1/EVM0033812.1/EVM0035904.1/EVM0036200.1/EVM0036271.1/EVM0038875.1/EVM0040715.1/EVM0042503.1/EVM0044711.1
GO:0000911	cytokinesis by cell plate formation	13/5067	43/16541	0.99	0.579905	1	EVM0000379.1/EVM0009674.1/EVM0010356.1/EVM0010674.1/EVM0011076.1/EVM0011232.1/EVM0014689.1/EVM0018906.1/EVM0023332.1/EVM0023693.1/EVM0024283.1/EVM0028783.1/EVM0033603.1
GO:0048831	regulation of shoot system development	22/5067	73/16541	0.98	0.580608	1	EVM0002102.1/EVM0002864.1/EVM0002907.1/EVM0004403.1/EVM0008419.1/EVM0009534.1/EVM0011683.1/EVM0012272.1/EVM0012619.2/EVM0014220.1/EVM0016015.1/EVM0020199.1/EVM0022498.1/EVM0023473.1/EVM0026081.1/EVM0028113.1/EVM0030567.1/EVM0030622.1/EVM0030625.1/EVM0031772.1/EVM0033812.1/EVM0038907.2
GO:0010941	regulation of cell death	25/5067	83/16541	0.98	0.581615	1	EVM0002147.1/EVM0006893.1/EVM0007005.1/EVM0008101.1/EVM0009721.1/EVM0009816.1/EVM0014831.1/EVM0014876.1/EVM0014894.1/EVM0016560.1/EVM0018836.1/EVM0020507.1/EVM0021188.1/EVM0021571.1/EVM0022701.1/EVM0023470.1/EVM0023609.1/EVM0023693.1/EVM0028571.1/EVM0029893.1/EVM0030530.1/EVM0037273.1/EVM0041299.1/EVM0041657.1/EVM0045434.1
GO:0006367	transcription initiation from RNA polymerase II ..|transcription initiation from RNA polymerase II promoter	10/5067	33/16541	0.99	0.581618	1	EVM0002807.1/EVM0006515.1/EVM0015100.1/EVM0015677.1/EVM0016738.1/EVM0024793.1/EVM0025998.1/EVM0026132.1/EVM0027551.1/EVM0032464.1
GO:0044270	cellular nitrogen compound catabolic process	10/5067	33/16541	0.99	0.581618	1	EVM0005634.1/EVM0006857.2/EVM0008633.1/EVM0011542.1/EVM0014962.1/EVM0015347.1/EVM0021248.1/EVM0027435.1/EVM0029439.1/EVM0032143.1
GO:0046700	heterocycle catabolic process	10/5067	33/16541	0.99	0.581618	1	EVM0005634.1/EVM0006857.2/EVM0008633.1/EVM0011542.1/EVM0014962.1/EVM0015347.1/EVM0021248.1/EVM0027435.1/EVM0029439.1/EVM0032143.1
GO:0009653	anatomical structure morphogenesis	84/5067	278/16541	0.99	0.583122	1	EVM0000181.1/EVM0000286.1/EVM0000615.1/EVM0001115.1/EVM0001135.1/EVM0001963.1/EVM0001971.1/EVM0002020.1/EVM0002037.1/EVM0002579.1/EVM0002864.1/EVM0004139.1/EVM0005026.1/EVM0005176.1/EVM0006403.1/EVM0006440.1/EVM0006816.1/EVM0007647.1/EVM0007765.1/EVM0008241.1/EVM0009413.1/EVM0010166.1/EVM0010535.1/EVM0010547.1/EVM0010675.1/EVM0012303.1/EVM0012562.1/EVM0012965.1/EVM0013726.1/EVM0014165.1/EVM001422…
GO:0006465	signal peptide processing	7/5067	23/16541	0.99	0.586206	1	EVM0002400.1/EVM0009618.1/EVM0017519.1/EVM0020804.1/EVM0021376.1/EVM0025904.1/EVM0036638.1
GO:0042445	hormone metabolic process	7/5067	23/16541	0.99	0.586206	1	EVM0014273.1/EVM0017893.1/EVM0023375.1/EVM0027117.1/EVM0037479.1/EVM0043960.1/EVM0044711.1
GO:0009908	flower development	37/5067	123/16541	0.98	0.586806	1	EVM0000135.1/EVM0000286.1/EVM0000972.1/EVM0002020.1/EVM0002864.1/EVM0003950.1/EVM0004139.1/EVM0006008.1/EVM0009323.1/EVM0009413.1/EVM0010675.1/EVM0011057.1/EVM0011383.1/EVM0012103.1/EVM0012272.1/EVM0012619.2/EVM0013794.1/EVM0014220.1/EVM0015743.1/EVM0016031.1/EVM0016071.1/EVM0017083.1/EVM0017255.1/EVM0020199.1/EVM0022145.1/EVM0022463.1/EVM0022498.1/EVM0024528.1/EVM0025909.1/EVM0026081.1/EVM003062…
GO:0031399	regulation of protein modification process	27/5067	90/16541	0.98	0.591403	1	EVM0003589.1/EVM0004059.1/EVM0004389.1/EVM0006951.1/EVM0007005.1/EVM0007598.1/EVM0009192.1/EVM0012132.1/EVM0013145.1/EVM0014894.1/EVM0015347.1/EVM0016814.1/EVM0021188.1/EVM0022378.1/EVM0022450.1/EVM0022701.1/EVM0023693.1/EVM0024332.1/EVM0027996.1/EVM0028183.1/EVM0030621.1/EVM0031481.1/EVM0035904.1/EVM0036555.1/EVM0038875.1/EVM0039651.1/EVM0042503.1
GO:0032989	cellular component morphogenesis	33/5067	110/16541	0.98	0.593119	1	EVM0000181.1/EVM0001115.1/EVM0001971.1/EVM0002037.1/EVM0002579.1/EVM0004139.1/EVM0005176.1/EVM0006440.1/EVM0006816.1/EVM0008241.1/EVM0010535.1/EVM0010547.1/EVM0013726.1/EVM0014165.1/EVM0015409.1/EVM0019426.1/EVM0020732.1/EVM0022450.1/EVM0023124.1/EVM0024743.1/EVM0025209.1/EVM0027996.1/EVM0028706.1/EVM0030500.1/EVM0030635.1/EVM0031564.1/EVM0032017.1/EVM0032823.1/EVM0035886.1/EVM0039832.1/EVM004045…
GO:0042594	response to starvation	12/5067	40/16541	0.98	0.593722	1	EVM0000615.1/EVM0002037.1/EVM0007840.1/EVM0008189.1/EVM0009028.1/EVM0012279.1/EVM0015483.1/EVM0017131.1/EVM0017430.1/EVM0033601.1/EVM0038122.1/EVM0045097.1
GO:0006720	isoprenoid metabolic process	9/5067	30/16541	0.98	0.598135	1	EVM0000047.1/EVM0009868.1/EVM0023375.1/EVM0030551.1/EVM0037148.1/EVM0037479.1/EVM0037749.1/EVM0043960.1/EVM0044711.1
GO:0010051	xylem and phloem pattern formation	9/5067	30/16541	0.98	0.598135	1	EVM0005026.1/EVM0005962.1/EVM0014064.1/EVM0017462.1/EVM0017861.1/EVM0024714.1/EVM0027817.1/EVM0029385.1/EVM0030681.1
GO:0055065	metal ion homeostasis	9/5067	30/16541	0.98	0.598135	1	EVM0000951.1/EVM0009028.1/EVM0022228.1/EVM0022450.1/EVM0026202.1/EVM0027621.1/EVM0031783.1/EVM0042258.1/EVM0044621.1
GO:0006635	fatty acid beta-oxidation	4/5067	13/16541	1	0.598997	1	EVM0003892.1/EVM0006221.1/EVM0025268.1/EVM0027742.1
GO:0006766	vitamin metabolic process	4/5067	13/16541	1	0.598997	1	EVM0001572.1/EVM0003067.1/EVM0011161.1/EVM0041661.1
GO:0006813	potassium ion transport	4/5067	13/16541	1	0.598997	1	EVM0006894.1/EVM0017589.1/EVM0021547.1/EVM0038578.1
GO:0007283	spermatogenesis	4/5067	13/16541	1	0.598997	1	EVM0002359.1/EVM0009535.1/EVM0031779.1/EVM0043204.1
GO:0009625	response to insect	4/5067	13/16541	1	0.598997	1	EVM0002102.1/EVM0009534.1/EVM0012586.1/EVM0020199.1
GO:0009825	multidimensional cell growth	4/5067	13/16541	1	0.598997	1	EVM0017462.1/EVM0023124.1/EVM0023693.1/EVM0032017.1
GO:0009926	auxin polar transport	4/5067	13/16541	1	0.598997	1	EVM0017462.1/EVM0033937.1/EVM0034864.1/EVM0038209.1
GO:0016101	diterpenoid metabolic process	4/5067	13/16541	1	0.598997	1	EVM0023375.1/EVM0037148.1/EVM0037479.1/EVM0043960.1
GO:0032147	activation of protein kinase activity	4/5067	13/16541	1	0.598997	1	EVM0016818.1/EVM0023855.1/EVM0028048.1/EVM0033513.1
GO:0080143	regulation of amino acid export	4/5067	13/16541	1	0.598997	1	EVM0000400.1/EVM0003395.1/EVM0008483.1/EVM0012468.1
GO:0090175	regulation of establishment of planar polarity	4/5067	13/16541	1	0.598997	1	EVM0010990.1/EVM0018862.1/EVM0026977.1/EVM0042842.1
GO:1905330	regulation of morphogenesis of an epithelium	4/5067	13/16541	1	0.598997	1	EVM0010990.1/EVM0018862.1/EVM0026977.1/EVM0042842.1
GO:2000050	regulation of non-canonical Wnt signaling pathway	4/5067	13/16541	1	0.598997	1	EVM0010990.1/EVM0018862.1/EVM0026977.1/EVM0042842.1
GO:0006810	transport	90/5067	299/16541	0.98	0.601609	1	EVM0000219.1/EVM0000313.1/EVM0000615.1/EVM0000951.1/EVM0001971.1/EVM0003011.1/EVM0004452.1/EVM0004572.1/EVM0005447.1/EVM0005833.1/EVM0006363.1/EVM0006539.1/EVM0006613.1/EVM0006857.2/EVM0007278.1/EVM0007624.1/EVM0007678.1/EVM0007991.1/EVM0008197.1/EVM0009035.1/EVM0009351.1/EVM0009411.1/EVM0009414.1/EVM0009668.1/EVM0010040.1/EVM0010166.1/EVM0010260.1/EVM0010374.1/EVM0010841.1/EVM0010859.1/EVM001095…
GO:0006334	nucleosome assembly	17/5067	57/16541	0.97	0.602129	1	EVM0001877.1/EVM0003262.1/EVM0003819.1/EVM0005447.1/EVM0008701.1/EVM0015809.1/EVM0017024.1/EVM0017891.1/EVM0019289.1/EVM0020191.1/EVM0022495.1/EVM0025574.1/EVM0027343.1/EVM0027809.1/EVM0028185.1/EVM0033673.1/EVM0043817.1
GO:0022402	cell cycle process	38/5067	127/16541	0.98	0.602435	1	EVM0000077.1/EVM0000379.1/EVM0001065.1/EVM0001754.1/EVM0001966.1/EVM0001971.1/EVM0002840.1/EVM0009674.1/EVM0010674.1/EVM0011076.1/EVM0011232.1/EVM0014689.1/EVM0015483.1/EVM0015807.1/EVM0015851.1/EVM0016863.1/EVM0017024.1/EVM0017255.1/EVM0018105.1/EVM0018906.1/EVM0021505.1/EVM0022132.1/EVM0022450.1/EVM0023332.1/EVM0023693.1/EVM0024283.1/EVM0025465.1/EVM0029603.1/EVM0030179.1/EVM0030709.1/EVM003084…
GO:0006457	protein folding	70/5067	233/16541	0.98	0.602523	1	EVM0000041.1/EVM0000544.1/EVM0001262.1/EVM0001508.1/EVM0001509.1/EVM0001534.1/EVM0001668.1/EVM0002218.1/EVM0002432.1/EVM0004669.1/EVM0004747.1/EVM0005102.1/EVM0008049.1/EVM0008434.1/EVM0008448.1/EVM0008788.1/EVM0009114.1/EVM0009154.1/EVM0009413.1/EVM0009874.1/EVM0014073.1/EVM0014366.1/EVM0014784.1/EVM0014833.1/EVM0015183.1/EVM0015870.1/EVM0016080.1/EVM0016211.1/EVM0016370.1/EVM0016540.1/EVM001660…
GO:0048193	Golgi vesicle transport	14/5067	47/16541	0.97	0.60445	1	EVM0001971.1/EVM0001978.1/EVM0006316.1/EVM0007278.1/EVM0008197.1/EVM0008662.1/EVM0010008.1/EVM0011076.1/EVM0011207.1/EVM0017133.1/EVM0022228.1/EVM0022450.1/EVM0030179.1/EVM0033641.1
GO:0006122	mitochondrial electron transport, ubiquinol to c..|mitochondrial electron transport, ubiquinol to cytochrome c	6/5067	20/16541	0.98	0.607715	1	EVM0005140.1/EVM0013193.1/EVM0017940.1/EVM0035069.1/EVM0038422.1/EVM0043200.1
GO:0009561	megagametogenesis	6/5067	20/16541	0.98	0.607715	1	EVM0010436.1/EVM0012288.1/EVM0025812.1/EVM0029156.1/EVM0029210.1/EVM0036250.1
GO:0010224	response to UV-B	6/5067	20/16541	0.98	0.607715	1	EVM0002377.1/EVM0002497.1/EVM0005263.1/EVM0006447.1/EVM0009727.1/EVM0024695.1
GO:0045859	regulation of protein kinase activity	6/5067	20/16541	0.98	0.607715	1	EVM0004059.1/EVM0006951.1/EVM0007598.1/EVM0023693.1/EVM0027996.1/EVM0039651.1
GO:0042440	pigment metabolic process	11/5067	37/16541	0.97	0.608652	1	EVM0002497.1/EVM0003691.1/EVM0007991.1/EVM0008499.1/EVM0009868.1/EVM0011516.1/EVM0011542.1/EVM0017842.1/EVM0017893.1/EVM0019084.1/EVM0027117.1
GO:0000226	microtubule cytoskeleton organization	19/5067	64/16541	0.97	0.611727	1	EVM0000181.1/EVM0000615.1/EVM0001971.1/EVM0002359.1/EVM0006023.1/EVM0006440.1/EVM0010674.1/EVM0012562.1/EVM0013305.1/EVM0015409.1/EVM0016799.1/EVM0017430.1/EVM0019749.1/EVM0024283.1/EVM0026666.1/EVM0031779.1/EVM0033556.1/EVM0037538.1/EVM0042711.1
GO:0002682	regulation of immune system process	19/5067	64/16541	0.97	0.611727	1	EVM0002541.1/EVM0004089.1/EVM0007005.1/EVM0007539.1/EVM0008101.1/EVM0010675.1/EVM0011187.1/EVM0012586.1/EVM0014920.1/EVM0016917.1/EVM0020732.1/EVM0022701.1/EVM0023470.1/EVM0023693.1/EVM0026901.1/EVM0028660.1/EVM0039369.1/EVM0041299.1/EVM0041657.1
GO:0015031	protein transport	97/5067	323/16541	0.98	0.614475	1	EVM0000219.1/EVM0000245.1/EVM0000277.1/EVM0000552.1/EVM0000646.1/EVM0001128.1/EVM0001138.1/EVM0001981.1/EVM0002535.1/EVM0002820.1/EVM0002997.1/EVM0003011.1/EVM0003206.1/EVM0003969.1/EVM0004448.1/EVM0004518.1/EVM0004669.1/EVM0005232.1/EVM0005286.1/EVM0005779.1/EVM0006079.1/EVM0006080.1/EVM0006613.1/EVM0006649.1/EVM0006857.2/EVM0006876.2/EVM0007677.1/EVM0008813.1/EVM0009668.1/EVM0009880.1/EVM001004…
GO:0043549	regulation of kinase activity	8/5067	27/16541	0.97	0.6165	1	EVM0004059.1/EVM0006951.1/EVM0007012.1/EVM0007598.1/EVM0014831.1/EVM0023693.1/EVM0027996.1/EVM0039651.1
GO:0051223	regulation of protein transport	8/5067	27/16541	0.97	0.6165	1	EVM0000615.1/EVM0010374.1/EVM0011970.1/EVM0017430.1/EVM0022450.1/EVM0023693.1/EVM0027996.1/EVM0044621.1
GO:0055086	nucleobase-containing small molecule metabolic p..|nucleobase-containing small molecule metabolic process	8/5067	27/16541	0.97	0.6165	1	EVM0006903.1/EVM0015807.1/EVM0017570.1/EVM0017920.1/EVM0018498.1/EVM0031702.1/EVM0036783.1/EVM0041131.1
GO:0070201	regulation of establishment of protein localizat..|regulation of establishment of protein localization	8/5067	27/16541	0.97	0.6165	1	EVM0000615.1/EVM0010374.1/EVM0011970.1/EVM0017430.1/EVM0022450.1/EVM0023693.1/EVM0027996.1/EVM0044621.1
GO:0071478	cellular response to radiation	8/5067	27/16541	0.97	0.6165	1	EVM0003438.1/EVM0004621.1/EVM0006539.1/EVM0006909.1/EVM0007068.1/EVM0020646.1/EVM0023693.1/EVM0042081.1
GO:0090087	regulation of peptide transport	8/5067	27/16541	0.97	0.6165	1	EVM0000615.1/EVM0010374.1/EVM0011970.1/EVM0017430.1/EVM0022450.1/EVM0023693.1/EVM0027996.1/EVM0044621.1
GO:0048437	floral organ development	27/5067	91/16541	0.97	0.618007	1	EVM0000286.1/EVM0000972.1/EVM0002020.1/EVM0002864.1/EVM0003950.1/EVM0006008.1/EVM0009413.1/EVM0010675.1/EVM0012103.1/EVM0012272.1/EVM0012619.2/EVM0013794.1/EVM0014220.1/EVM0015743.1/EVM0016031.1/EVM0016071.1/EVM0020199.1/EVM0022145.1/EVM0022463.1/EVM0022498.1/EVM0024528.1/EVM0026081.1/EVM0030625.1/EVM0033069.1/EVM0035693.1/EVM0037366.1/EVM0038907.2
GO:2000241	regulation of reproductive process	27/5067	91/16541	0.97	0.618007	1	EVM0002102.1/EVM0002864.1/EVM0004403.1/EVM0007624.1/EVM0008101.1/EVM0008419.1/EVM0009534.1/EVM0011057.1/EVM0011339.1/EVM0011683.1/EVM0012272.1/EVM0014220.1/EVM0016015.1/EVM0020199.1/EVM0022498.1/EVM0023473.1/EVM0026081.1/EVM0028113.1/EVM0030204.1/EVM0030567.1/EVM0030622.1/EVM0031481.1/EVM0031772.1/EVM0032089.1/EVM0032412.1/EVM0040130.1/EVM0041657.1
GO:0046148	pigment biosynthetic process	13/5067	44/16541	0.96	0.618148	1	EVM0003049.1/EVM0003691.1/EVM0003871.1/EVM0007991.1/EVM0008499.1/EVM0009868.1/EVM0011516.1/EVM0017842.1/EVM0017893.1/EVM0018423.1/EVM0019084.1/EVM0020996.1/EVM0027117.1
GO:0009658	chloroplast organization	24/5067	81/16541	0.97	0.618991	1	EVM0000709.1/EVM0000968.1/EVM0002497.1/EVM0003055.1/EVM0004661.3/EVM0005925.1/EVM0006253.1/EVM0006539.1/EVM0013253.1/EVM0016002.1/EVM0016854.1/EVM0018328.1/EVM0020646.1/EVM0021385.1/EVM0021460.1/EVM0021830.1/EVM0023891.1/EVM0024700.1/EVM0027308.1/EVM0029556.1/EVM0031435.1/EVM0033721.1/EVM0034670.1/EVM0040868.1
GO:2000113	negative regulation of cellular macromolecule bi..|negative regulation of cellular macromolecule biosynthetic process	24/5067	81/16541	0.97	0.618991	1	EVM0000651.1/EVM0001135.1/EVM0001857.1/EVM0002286.1/EVM0003235.1/EVM0005631.1/EVM0005634.1/EVM0006893.1/EVM0007077.1/EVM0009535.1/EVM0010535.1/EVM0011057.1/EVM0013475.1/EVM0014962.1/EVM0017663.1/EVM0018836.1/EVM0023609.1/EVM0023693.1/EVM0029224.1/EVM0030186.1/EVM0034272.1/EVM0037273.1/EVM0039369.1/EVM0043204.1
GO:0065008	regulation of biological quality	73/5067	244/16541	0.98	0.620196	1	EVM0000072.1/EVM0000286.1/EVM0000313.1/EVM0000951.1/EVM0001291.1/EVM0002562.1/EVM0003716.1/EVM0004513.1/EVM0005026.1/EVM0006392.1/EVM0006857.2/EVM0007624.1/EVM0007757.1/EVM0008241.1/EVM0008769.1/EVM0009028.1/EVM0010535.1/EVM0010547.1/EVM0014218.1/EVM0014273.1/EVM0014876.1/EVM0015409.1/EVM0015483.1/EVM0015807.1/EVM0015866.1/EVM0016103.1/EVM0016962.1/EVM0017131.1/EVM0017462.1/EVM0017485.1/EVM001784…
GO:0034613	cellular protein localization	38/5067	128/16541	0.97	0.62476	1	EVM0000302.1/EVM0002537.1/EVM0003011.1/EVM0006613.1/EVM0006857.2/EVM0008636.1/EVM0009668.1/EVM0009674.1/EVM0010040.1/EVM0010260.1/EVM0010841.1/EVM0011505.1/EVM0011887.1/EVM0012413.1/EVM0014441.1/EVM0014743.1/EVM0014876.1/EVM0014881.1/EVM0016247.1/EVM0017340.1/EVM0021104.1/EVM0021340.1/EVM0022228.1/EVM0022450.1/EVM0022550.1/EVM0022625.1/EVM0027382.1/EVM0028226.1/EVM0030530.1/EVM0030916.1/EVM003322…
GO:0019439	aromatic compound catabolic process	10/5067	34/16541	0.96	0.62489	1	EVM0005634.1/EVM0006857.2/EVM0008633.1/EVM0011542.1/EVM0014962.1/EVM0015347.1/EVM0021248.1/EVM0027435.1/EVM0029439.1/EVM0032143.1
GO:0035303	regulation of dephosphorylation	10/5067	34/16541	0.96	0.62489	1	EVM0004389.1/EVM0005977.1/EVM0013145.1/EVM0015347.1/EVM0016814.1/EVM0024332.1/EVM0030621.1/EVM0035904.1/EVM0038875.1/EVM0042503.1
GO:0048232	male gamete generation	10/5067	34/16541	0.96	0.62489	1	EVM0001998.1/EVM0002359.1/EVM0004938.1/EVM0009409.1/EVM0009535.1/EVM0013787.1/EVM0030840.1/EVM0031779.1/EVM0041993.1/EVM0043204.1
GO:1901361	organic cyclic compound catabolic process	10/5067	34/16541	0.96	0.62489	1	EVM0005634.1/EVM0006857.2/EVM0008633.1/EVM0011542.1/EVM0014962.1/EVM0015347.1/EVM0021248.1/EVM0027435.1/EVM0029439.1/EVM0032143.1
GO:0006289	nucleotide-excision repair	12/5067	41/16541	0.96	0.632821	1	EVM0001585.1/EVM0001796.1/EVM0006331.1/EVM0012771.1/EVM0014315.1/EVM0018089.1/EVM0018497.1/EVM0021764.1/EVM0025998.1/EVM0027551.1/EVM0027897.1/EVM0036556.1
GO:0006526	arginine biosynthetic process	5/5067	17/16541	0.96	0.633087	1	EVM0000170.1/EVM0003613.1/EVM0005536.1/EVM0017868.1/EVM0027787.1
GO:0009944	polarity specification of adaxial/abaxial axis	5/5067	17/16541	0.96	0.633087	1	EVM0010675.1/EVM0016031.1/EVM0027860.1/EVM0029390.1/EVM0034198.1
GO:0031670	cellular response to nutrient	5/5067	17/16541	0.96	0.633087	1	EVM0002193.1/EVM0012276.1/EVM0013475.1/EVM0018659.2/EVM0026069.1
GO:0032386	regulation of intracellular transport	5/5067	17/16541	0.96	0.633087	1	EVM0000615.1/EVM0010374.1/EVM0017430.1/EVM0022450.1/EVM0023693.1
GO:0033157	regulation of intracellular protein transport	5/5067	17/16541	0.96	0.633087	1	EVM0000615.1/EVM0010374.1/EVM0017430.1/EVM0022450.1/EVM0023693.1
GO:0035670	plant-type ovary development	5/5067	17/16541	0.96	0.633087	1	EVM0000972.1/EVM0006008.1/EVM0012272.1/EVM0022498.1/EVM0033069.1
GO:0043068	positive regulation of programmed cell death	5/5067	17/16541	0.96	0.633087	1	EVM0006893.1/EVM0018836.1/EVM0023609.1/EVM0023693.1/EVM0045434.1
GO:0098662	inorganic cation transmembrane transport	5/5067	17/16541	0.96	0.633087	1	EVM0021547.1/EVM0024737.1/EVM0025296.1/EVM0038578.1/EVM0044621.1
GO:0019438	aromatic compound biosynthetic process	31/5067	105/16541	0.96	0.63357	1	EVM0003691.1/EVM0006447.1/EVM0006857.2/EVM0008216.1/EVM0010535.1/EVM0011516.1/EVM0011960.1/EVM0012303.1/EVM0012696.1/EVM0012965.1/EVM0015360.1/EVM0015807.1/EVM0017028.1/EVM0017370.1/EVM0017597.1/EVM0017842.1/EVM0017893.1/EVM0019084.1/EVM0019921.1/EVM0021460.1/EVM0021830.1/EVM0027117.1/EVM0027561.1/EVM0028084.1/EVM0031702.1/EVM0032072.1/EVM0034864.1/EVM0039098.1/EVM0040360.1/EVM0043078.1/EVM004387…
GO:0002791	regulation of peptide secretion	3/5067	10/16541	0.98	0.633985	1	EVM0011970.1/EVM0027996.1/EVM0044621.1
GO:0007023	post-chaperonin tubulin folding pathway	3/5067	10/16541	0.98	0.633985	1	EVM0003525.1/EVM0004707.1/EVM0013723.1
GO:0007602	phototransduction	3/5067	10/16541	0.98	0.633985	1	EVM0003438.1/EVM0007068.1/EVM0042081.1
GO:0009098	leucine biosynthetic process	3/5067	10/16541	0.98	0.633985	1	EVM0008354.1/EVM0021180.1/EVM0026565.1
GO:0009583	detection of light stimulus	3/5067	10/16541	0.98	0.633985	1	EVM0003438.1/EVM0007068.1/EVM0042081.1
GO:0009838	abscission	3/5067	10/16541	0.98	0.633985	1	EVM0010675.1/EVM0012103.1/EVM0021886.1
GO:0010115	regulation of abscisic acid biosynthetic process	3/5067	10/16541	0.98	0.633985	1	EVM0017334.1/EVM0017358.1/EVM0019059.1
GO:0015980	energy derivation by oxidation of organic compou..|energy derivation by oxidation of organic compounds	3/5067	10/16541	0.98	0.633985	1	EVM0018498.1/EVM0036783.1/EVM0041131.1
GO:0040017	positive regulation of locomotion	3/5067	10/16541	0.98	0.633985	1	EVM0000615.1/EVM0017430.1/EVM0033556.1
GO:0042128	nitrate assimilation	3/5067	10/16541	0.98	0.633985	1	EVM0013114.1/EVM0016725.1/EVM0019119.1
GO:0048284	organelle fusion	3/5067	10/16541	0.98	0.633985	1	EVM0012288.1/EVM0025812.1/EVM0035238.1
GO:0050708	regulation of protein secretion	3/5067	10/16541	0.98	0.633985	1	EVM0011970.1/EVM0027996.1/EVM0044621.1
GO:0051289	protein homotetramerization	3/5067	10/16541	0.98	0.633985	1	EVM0001572.1/EVM0027382.1/EVM0044621.1
GO:0051781	positive regulation of cell division	3/5067	10/16541	0.98	0.633985	1	EVM0009674.1/EVM0015409.1/EVM0021665.1
GO:0055081	anion homeostasis	3/5067	10/16541	0.98	0.633985	1	EVM0000313.1/EVM0002562.1/EVM0017131.1
GO:1900057	positive regulation of leaf senescence	3/5067	10/16541	0.98	0.633985	1	EVM0012619.2/EVM0030625.1/EVM0038907.2
GO:1902074	response to salt	3/5067	10/16541	0.98	0.633985	1	EVM0002102.1/EVM0009534.1/EVM0027039.1
GO:1902584	positive regulation of response to water depriva..|positive regulation of response to water deprivation	3/5067	10/16541	0.98	0.633985	1	EVM0008769.1/EVM0013790.1/EVM0043676.1
GO:1905623	positive regulation of leaf development	3/5067	10/16541	0.98	0.633985	1	EVM0012619.2/EVM0030625.1/EVM0038907.2
GO:2000147	positive regulation of cell motility	3/5067	10/16541	0.98	0.633985	1	EVM0000615.1/EVM0017430.1/EVM0033556.1
GO:0019252	starch biosynthetic process	7/5067	24/16541	0.95	0.637177	1	EVM0001245.1/EVM0006127.1/EVM0024336.1/EVM0028365.1/EVM0036082.1/EVM0036325.2/EVM0040130.1
GO:0051188	obsolete cofactor biosynthetic process	7/5067	24/16541	0.95	0.637177	1	EVM0001572.1/EVM0003067.1/EVM0003691.1/EVM0011516.1/EVM0017842.1/EVM0019009.1/EVM0019084.1
GO:0070727	cellular macromolecule localization	39/5067	132/16541	0.96	0.639161	1	EVM0000302.1/EVM0002537.1/EVM0003011.1/EVM0006613.1/EVM0006857.2/EVM0008636.1/EVM0009668.1/EVM0009674.1/EVM0010040.1/EVM0010166.1/EVM0010260.1/EVM0010841.1/EVM0011505.1/EVM0011887.1/EVM0012413.1/EVM0014441.1/EVM0014743.1/EVM0014876.1/EVM0014881.1/EVM0016247.1/EVM0017340.1/EVM0021104.1/EVM0021340.1/EVM0022228.1/EVM0022450.1/EVM0022550.1/EVM0022625.1/EVM0027382.1/EVM0028226.1/EVM0030530.1/EVM003091…
GO:0018298	protein-chromophore linkage	14/5067	48/16541	0.95	0.640314	1	EVM0005229.1/EVM0005356.1/EVM0007519.1/EVM0008977.1/EVM0010277.1/EVM0010414.1/EVM0011158.1/EVM0014907.1/EVM0016850.1/EVM0022052.1/EVM0025040.1/EVM0030670.1/EVM0036151.1/EVM0038791.1
GO:0010564	regulation of cell cycle process	9/5067	31/16541	0.95	0.642682	1	EVM0002840.1/EVM0009674.1/EVM0010535.1/EVM0012696.1/EVM0017024.1/EVM0021505.1/EVM0023693.1/EVM0030709.1/EVM0033069.1
GO:0036293	response to decreased oxygen levels	9/5067	31/16541	0.95	0.642682	1	EVM0012272.1/EVM0012586.1/EVM0014894.1/EVM0021188.1/EVM0022498.1/EVM0028183.1/EVM0031481.1/EVM0035848.1/EVM0043960.1
GO:0042742	defense response to bacterium	27/5067	92/16541	0.96	0.64384	1	EVM0002147.1/EVM0002326.1/EVM0003235.1/EVM0005471.1/EVM0006315.1/EVM0006909.1/EVM0008101.1/EVM0008862.1/EVM0010063.1/EVM0010166.1/EVM0010675.1/EVM0010952.1/EVM0012586.1/EVM0014490.1/EVM0016350.1/EVM0016854.1/EVM0020199.1/EVM0023374.1/EVM0023795.1/EVM0027860.1/EVM0028571.1/EVM0029893.1/EVM0030318.1/EVM0030944.1/EVM0041299.1/EVM0041657.1/EVM0041917.1
GO:0071495	cellular response to endogenous stimulus	53/5067	179/16541	0.97	0.644805	1	EVM0000286.1/EVM0000313.1/EVM0000360.1/EVM0002361.1/EVM0002562.1/EVM0002579.1/EVM0003589.1/EVM0003950.1/EVM0004089.1/EVM0005962.1/EVM0006909.1/EVM0007373.3/EVM0010040.1/EVM0010675.1/EVM0010859.1/EVM0012276.1/EVM0012586.1/EVM0013145.1/EVM0014005.1/EVM0014064.1/EVM0014069.1/EVM0016814.1/EVM0017485.1/EVM0017501.1/EVM0020199.1/EVM0020732.1/EVM0020743.1/EVM0021248.1/EVM0021419.1/EVM0022463.1/EVM002367…
GO:0031668	cellular response to extracellular stimulus	16/5067	55/16541	0.95	0.64741	1	EVM0002037.1/EVM0002102.1/EVM0002193.1/EVM0007840.1/EVM0008189.1/EVM0009534.1/EVM0010535.1/EVM0012276.1/EVM0012279.1/EVM0013475.1/EVM0015483.1/EVM0017131.1/EVM0018659.2/EVM0026069.1/EVM0038122.1/EVM0045097.1
GO:0009617	response to bacterium	35/5067	119/16541	0.96	0.647555	1	EVM0002147.1/EVM0002326.1/EVM0003235.1/EVM0005471.1/EVM0006315.1/EVM0006909.1/EVM0008101.1/EVM0008706.1/EVM0008862.1/EVM0010063.1/EVM0010166.1/EVM0010675.1/EVM0010952.1/EVM0012272.1/EVM0012586.1/EVM0014490.1/EVM0016350.1/EVM0016482.1/EVM0016854.1/EVM0020199.1/EVM0021353.1/EVM0022498.1/EVM0023374.1/EVM0026141.1/EVM0026244.1/EVM0027860.1/EVM0028571.1/EVM0029893.1/EVM0030318.1/EVM0030944.1/EVM003714…
GO:0048509	regulation of meristem development	11/5067	38/16541	0.94	0.648616	1	EVM0002579.1/EVM0008419.1/EVM0016015.1/EVM0017024.1/EVM0020388.1/EVM0024743.1/EVM0026081.1/EVM0030681.1/EVM0035693.1/EVM0039511.1/EVM0043960.1
GO:0008643	carbohydrate transport	21/5067	72/16541	0.95	0.649592	1	EVM0000858.1/EVM0000919.1/EVM0001589.1/EVM0001663.1/EVM0005735.1/EVM0009196.1/EVM0010591.1/EVM0011286.1/EVM0013457.1/EVM0014393.1/EVM0016056.1/EVM0016574.1/EVM0017811.1/EVM0018100.1/EVM0025091.1/EVM0025142.1/EVM0025296.1/EVM0035504.1/EVM0037485.1/EVM0037537.1/EVM0045257.1
GO:0032870	cellular response to hormone stimulus	52/5067	176/16541	0.96	0.650952	1	EVM0000286.1/EVM0000313.1/EVM0000360.1/EVM0002361.1/EVM0002562.1/EVM0002579.1/EVM0003589.1/EVM0003950.1/EVM0004089.1/EVM0005962.1/EVM0006909.1/EVM0007373.3/EVM0010040.1/EVM0010675.1/EVM0010859.1/EVM0012586.1/EVM0013145.1/EVM0014005.1/EVM0014064.1/EVM0014069.1/EVM0016814.1/EVM0017485.1/EVM0017501.1/EVM0020199.1/EVM0020732.1/EVM0020743.1/EVM0021248.1/EVM0021419.1/EVM0022463.1/EVM0023678.1/EVM002474…
GO:0009723	response to ethylene	13/5067	45/16541	0.94	0.654621	1	EVM0002102.1/EVM0007373.3/EVM0008314.3/EVM0009534.1/EVM0010040.1/EVM0016482.1/EVM0017893.1/EVM0027117.1/EVM0028748.1/EVM0029151.1/EVM0037482.1/EVM0039084.1/EVM0043960.1
GO:0043547	positive regulation of GTPase activity	13/5067	45/16541	0.94	0.654621	1	EVM0000615.1/EVM0007539.1/EVM0009668.1/EVM0010841.1/EVM0012413.1/EVM0013726.1/EVM0014881.1/EVM0016917.1/EVM0017340.1/EVM0017430.1/EVM0021340.1/EVM0022550.1/EVM0028660.1
GO:0009408	response to heat	31/5067	106/16541	0.95	0.657299	1	EVM0000444.1/EVM0001582.1/EVM0002924.1/EVM0008238.1/EVM0009413.1/EVM0012097.1/EVM0012586.1/EVM0016836.1/EVM0017334.1/EVM0017358.1/EVM0017466.1/EVM0019059.1/EVM0019442.1/EVM0021529.1/EVM0021715.1/EVM0022016.1/EVM0022148.1/EVM0023305.1/EVM0027860.1/EVM0029137.1/EVM0029393.1/EVM0030297.1/EVM0030500.1/EVM0030822.1/EVM0032748.1/EVM0033721.1/EVM0035848.1/EVM0037366.1/EVM0040843.1/EVM0042304.1/EVM004462…
GO:0006796	phosphate-containing compound metabolic process	39/5067	133/16541	0.96	0.660292	1	EVM0000302.1/EVM0003520.1/EVM0005882.1/EVM0006893.1/EVM0006945.1/EVM0007012.1/EVM0008375.1/EVM0009008.1/EVM0010166.1/EVM0012830.1/EVM0013743.1/EVM0014165.1/EVM0014836.1/EVM0015807.1/EVM0017431.1/EVM0017570.1/EVM0017920.1/EVM0018498.1/EVM0018836.1/EVM0018848.1/EVM0021817.1/EVM0022132.1/EVM0023609.1/EVM0027860.1/EVM0027996.1/EVM0028673.1/EVM0028770.1/EVM0030635.1/EVM0030916.1/EVM0030939.1/EVM003222…
GO:0000819	sister chromatid segregation	6/5067	21/16541	0.93	0.660819	1	EVM0000163.1/EVM0001966.1/EVM0016863.1/EVM0021505.1/EVM0023693.1/EVM0035352.1
GO:0001709	cell fate determination	6/5067	21/16541	0.93	0.660819	1	EVM0000651.1/EVM0001857.1/EVM0002286.1/EVM0004139.1/EVM0014920.1/EVM0020581.1
GO:0006875	cellular metal ion homeostasis	6/5067	21/16541	0.93	0.660819	1	EVM0000951.1/EVM0022228.1/EVM0027621.1/EVM0031783.1/EVM0042258.1/EVM0044621.1
GO:0007127	meiosis I	6/5067	21/16541	0.93	0.660819	1	EVM0015807.1/EVM0015851.1/EVM0016863.1/EVM0018105.1/EVM0025465.1/EVM0029603.1
GO:0009624	response to nematode	6/5067	21/16541	0.93	0.660819	1	EVM0003011.1/EVM0009414.1/EVM0012272.1/EVM0016728.1/EVM0022498.1/EVM0035036.1
GO:0009629	response to gravity	6/5067	21/16541	0.93	0.660819	1	EVM0000831.1/EVM0007624.1/EVM0009323.1/EVM0025812.1/EVM0034582.1/EVM0039752.1
GO:0043902	positive regulation of multi-organism process	6/5067	21/16541	0.93	0.660819	1	EVM0004459.1/EVM0007539.1/EVM0009035.1/EVM0016917.1/EVM0017106.1/EVM0028660.1
GO:0051225	spindle assembly	6/5067	21/16541	0.93	0.660819	1	EVM0000240.1/EVM0005254.1/EVM0012253.1/EVM0013171.1/EVM0013379.1/EVM0030108.1
GO:0061982	meiosis I cell cycle process	6/5067	21/16541	0.93	0.660819	1	EVM0015807.1/EVM0015851.1/EVM0016863.1/EVM0018105.1/EVM0025465.1/EVM0029603.1
GO:0001666	response to hypoxia	8/5067	28/16541	0.93	0.66235	1	EVM0012272.1/EVM0012586.1/EVM0014894.1/EVM0021188.1/EVM0022498.1/EVM0028183.1/EVM0031481.1/EVM0043960.1
GO:0006261	DNA-dependent DNA replication	8/5067	28/16541	0.93	0.66235	1	EVM0000492.1/EVM0001065.1/EVM0013766.1/EVM0029342.1/EVM0032226.1/EVM0034272.1/EVM0035929.1/EVM0038234.1
GO:0010090	trichome morphogenesis	8/5067	28/16541	0.93	0.66235	1	EVM0000181.1/EVM0005176.1/EVM0010535.1/EVM0020732.1/EVM0023124.1/EVM0028706.1/EVM0032017.1/EVM0040715.1
GO:0030042	actin filament depolymerization	8/5067	28/16541	0.93	0.66235	1	EVM0000630.1/EVM0004357.1/EVM0006629.1/EVM0006720.1/EVM0012989.1/EVM0021749.1/EVM0044412.1/EVM0044477.1
GO:0055082	cellular chemical homeostasis	8/5067	28/16541	0.93	0.66235	1	EVM0000951.1/EVM0014218.1/EVM0016962.1/EVM0022228.1/EVM0027621.1/EVM0031783.1/EVM0042258.1/EVM0044621.1
GO:0061077	chaperone-mediated protein folding	8/5067	28/16541	0.93	0.66235	1	EVM0002218.1/EVM0008448.1/EVM0009154.1/EVM0014833.1/EVM0019216.1/EVM0030069.1/EVM0038578.1/EVM0043114.1
GO:0006094	gluconeogenesis	4/5067	14/16541	0.93	0.663984	1	EVM0012503.1/EVM0016347.1/EVM0037124.1/EVM0038324.1
GO:0010017	red or far-red light signaling pathway	4/5067	14/16541	0.93	0.663984	1	EVM0003438.1/EVM0004621.1/EVM0007068.1/EVM0042081.1
GO:0010167	response to nitrate	4/5067	14/16541	0.93	0.663984	1	EVM0007678.1/EVM0013114.1/EVM0019119.1/EVM0022463.1
GO:0010207	photosystem II assembly	4/5067	14/16541	0.93	0.663984	1	EVM0012691.1/EVM0019185.1/EVM0020619.1/EVM0045356.1
GO:0010951	negative regulation of endopeptidase activity	4/5067	14/16541	0.93	0.663984	1	EVM0002147.1/EVM0007005.1/EVM0009721.1/EVM0022701.1
GO:0016143	S-glycoside metabolic process	4/5067	14/16541	0.93	0.663984	1	EVM0003725.1/EVM0005471.1/EVM0024578.1/EVM0040715.1
GO:0019757	glycosinolate metabolic process	4/5067	14/16541	0.93	0.663984	1	EVM0003725.1/EVM0005471.1/EVM0024578.1/EVM0040715.1
GO:0019760	glucosinolate metabolic process	4/5067	14/16541	0.93	0.663984	1	EVM0003725.1/EVM0005471.1/EVM0024578.1/EVM0040715.1
GO:0031023	microtubule organizing center organization	4/5067	14/16541	0.93	0.663984	1	EVM0000615.1/EVM0013171.1/EVM0015409.1/EVM0017430.1
GO:0040012	regulation of locomotion	4/5067	14/16541	0.93	0.663984	1	EVM0000615.1/EVM0017430.1/EVM0023693.1/EVM0033556.1
GO:0042446	hormone biosynthetic process	4/5067	14/16541	0.93	0.663984	1	EVM0017893.1/EVM0027117.1/EVM0043960.1/EVM0044711.1
GO:0043604	amide biosynthetic process	4/5067	14/16541	0.93	0.663984	1	EVM0008159.1/EVM0017893.1/EVM0027117.1/EVM0045986.1
GO:0045597	positive regulation of cell differentiation	4/5067	14/16541	0.93	0.663984	1	EVM0012132.1/EVM0026335.1/EVM0032412.1/EVM0037273.1
GO:0051783	regulation of nuclear division	4/5067	14/16541	0.93	0.663984	1	EVM0002840.1/EVM0007175.1/EVM0021505.1/EVM0030709.1
GO:0071489	cellular response to red or far red light	4/5067	14/16541	0.93	0.663984	1	EVM0003438.1/EVM0004621.1/EVM0007068.1/EVM0042081.1
GO:0071712	ER-associated misfolded protein catabolic process	4/5067	14/16541	0.93	0.663984	1	EVM0009634.1/EVM0011303.1/EVM0017465.1/EVM0041296.1
GO:0072521	purine-containing compound metabolic process	4/5067	14/16541	0.93	0.663984	1	EVM0017920.1/EVM0018498.1/EVM0036783.1/EVM0041131.1
GO:1990778	protein localization to cell periphery	4/5067	14/16541	0.93	0.663984	1	EVM0000302.1/EVM0014743.1/EVM0022228.1/EVM0022450.1
GO:2000117	negative regulation of cysteine-type endopeptida..|negative regulation of cysteine-type endopeptidase activity	4/5067	14/16541	0.93	0.663984	1	EVM0002147.1/EVM0007005.1/EVM0009721.1/EVM0022701.1
GO:2000145	regulation of cell motility	4/5067	14/16541	0.93	0.663984	1	EVM0000615.1/EVM0017430.1/EVM0023693.1/EVM0033556.1
GO:0009845	seed germination	10/5067	35/16541	0.93	0.665711	1	EVM0003589.1/EVM0009035.1/EVM0014218.1/EVM0016814.1/EVM0016962.1/EVM0026031.1/EVM0026481.1/EVM0029606.1/EVM0038875.1/EVM0041729.1
GO:0019637	organophosphate metabolic process	10/5067	35/16541	0.93	0.665711	1	EVM0000302.1/EVM0006945.1/EVM0015807.1/EVM0017570.1/EVM0017920.1/EVM0018498.1/EVM0018848.1/EVM0036783.1/EVM0041131.1/EVM0045578.1
GO:0042981	regulation of apoptotic process	17/5067	59/16541	0.94	0.66635	1	EVM0006893.1/EVM0007005.1/EVM0008101.1/EVM0009721.1/EVM0014831.1/EVM0014876.1/EVM0014894.1/EVM0018836.1/EVM0021188.1/EVM0021571.1/EVM0022701.1/EVM0023609.1/EVM0023693.1/EVM0030530.1/EVM0037273.1/EVM0041657.1/EVM0045434.1
GO:0048229	gametophyte development	35/5067	120/16541	0.95	0.669545	1	EVM0001998.1/EVM0003950.1/EVM0004938.1/EVM0007974.1/EVM0009409.1/EVM0009413.1/EVM0009674.1/EVM0010166.1/EVM0010436.1/EVM0012288.1/EVM0013284.1/EVM0013787.1/EVM0014165.1/EVM0015347.1/EVM0017024.1/EVM0017255.1/EVM0017648.1/EVM0022450.1/EVM0022463.1/EVM0024528.1/EVM0025812.1/EVM0027382.1/EVM0029156.1/EVM0029210.1/EVM0030606.1/EVM0030635.1/EVM0030840.1/EVM0033069.1/EVM0035937.1/EVM0036250.1/EVM003625…
GO:0000959	mitochondrial RNA metabolic process	12/5067	42/16541	0.93	0.669886	1	EVM0001631.1/EVM0003349.1/EVM0005191.1/EVM0007330.1/EVM0011094.1/EVM0014565.1/EVM0018291.1/EVM0021680.1/EVM0021892.1/EVM0022110.1/EVM0024969.1/EVM0046114.1
GO:0006082	organic acid metabolic process	19/5067	66/16541	0.94	0.671985	1	EVM0003067.1/EVM0003725.1/EVM0004808.1/EVM0005471.1/EVM0006221.1/EVM0014273.1/EVM0018498.1/EVM0019119.1/EVM0024578.1/EVM0033562.1/EVM0034400.1/EVM0037479.1/EVM0037749.1/EVM0040715.1/EVM0041661.1/EVM0043141.1/EVM0043960.1/EVM0045578.1/EVM0045821.1
GO:0043436	oxoacid metabolic process	19/5067	66/16541	0.94	0.671985	1	EVM0003067.1/EVM0003725.1/EVM0004808.1/EVM0005471.1/EVM0006221.1/EVM0014273.1/EVM0018498.1/EVM0019119.1/EVM0024578.1/EVM0033562.1/EVM0034400.1/EVM0037479.1/EVM0037749.1/EVM0040715.1/EVM0041661.1/EVM0043141.1/EVM0043960.1/EVM0045578.1/EVM0045821.1
GO:0048438	floral whorl development	19/5067	66/16541	0.94	0.671985	1	EVM0000972.1/EVM0002020.1/EVM0002864.1/EVM0003950.1/EVM0004139.1/EVM0006008.1/EVM0009413.1/EVM0012272.1/EVM0013794.1/EVM0014220.1/EVM0015743.1/EVM0016031.1/EVM0020199.1/EVM0022145.1/EVM0022463.1/EVM0022498.1/EVM0024528.1/EVM0033069.1/EVM0037366.1
GO:0009644	response to high light intensity	14/5067	49/16541	0.93	0.67443	1	EVM0000444.1/EVM0002924.1/EVM0008706.1/EVM0009028.1/EVM0010404.1/EVM0012097.1/EVM0021353.1/EVM0022148.1/EVM0022450.1/EVM0029393.1/EVM0030822.1/EVM0033721.1/EVM0036555.1/EVM0040034.1
GO:0051186	obsolete cofactor metabolic process	14/5067	49/16541	0.93	0.67443	1	EVM0001572.1/EVM0003067.1/EVM0003691.1/EVM0011516.1/EVM0011542.1/EVM0013111.1/EVM0015746.1/EVM0017570.1/EVM0017842.1/EVM0019009.1/EVM0019084.1/EVM0019907.1/EVM0034633.1/EVM0041661.1
GO:0009657	plastid organization	23/5067	80/16541	0.94	0.68275	1	EVM0000968.1/EVM0002497.1/EVM0003055.1/EVM0004661.3/EVM0005925.1/EVM0006253.1/EVM0006539.1/EVM0013253.1/EVM0016002.1/EVM0016854.1/EVM0018328.1/EVM0020646.1/EVM0021385.1/EVM0021460.1/EVM0021830.1/EVM0023891.1/EVM0024700.1/EVM0029156.1/EVM0029556.1/EVM0031435.1/EVM0033721.1/EVM0034670.1/EVM0040868.1
GO:0006839	mitochondrial transport	7/5067	25/16541	0.91	0.684318	1	EVM0008061.1/EVM0010260.1/EVM0011887.1/EVM0028226.1/EVM0030916.1/EVM0036023.1/EVM0042002.1
GO:0009606	tropism	7/5067	25/16541	0.91	0.684318	1	EVM0000831.1/EVM0007624.1/EVM0009323.1/EVM0024687.1/EVM0025812.1/EVM0034582.1/EVM0039752.1
GO:0009630	gravitropism	9/5067	32/16541	0.92	0.68433	1	EVM0000831.1/EVM0007624.1/EVM0009323.1/EVM0022249.1/EVM0022266.1/EVM0023189.1/EVM0025812.1/EVM0034582.1/EVM0039752.1
GO:0050832	defense response to fungus	25/5067	87/16541	0.94	0.687884	1	EVM0001402.1/EVM0002147.1/EVM0003589.1/EVM0004089.1/EVM0005833.1/EVM0008840.1/EVM0010040.1/EVM0010063.1/EVM0011075.1/EVM0012586.1/EVM0014273.1/EVM0014323.1/EVM0014490.1/EVM0016350.1/EVM0020199.1/EVM0020732.1/EVM0024528.1/EVM0027039.1/EVM0027860.1/EVM0029893.1/EVM0030318.1/EVM0030517.1/EVM0033601.1/EVM0045189.1/EVM0046114.1
GO:0000919	cell plate assembly	5/5067	18/16541	0.91	0.688386	1	EVM0000379.1/EVM0009674.1/EVM0011076.1/EVM0011232.1/EVM0033603.1
GO:0002684	positive regulation of immune system process	5/5067	18/16541	0.91	0.688386	1	EVM0007539.1/EVM0010675.1/EVM0016917.1/EVM0028660.1/EVM0041299.1
GO:0006207	'de novo' pyrimidine nucleobase biosynthetic pro..|'de novo' pyrimidine nucleobase biosynthetic process	5/5067	18/16541	0.91	0.688386	1	EVM0008791.1/EVM0014385.1/EVM0016206.1/EVM0017271.1/EVM0026988.1
GO:0006626	protein targeting to mitochondrion	5/5067	18/16541	0.91	0.688386	1	EVM0010260.1/EVM0011887.1/EVM0028226.1/EVM0030916.1/EVM0042002.1
GO:0006997	nucleus organization	5/5067	18/16541	0.91	0.688386	1	EVM0004389.1/EVM0005661.1/EVM0012288.1/EVM0020588.1/EVM0025812.1
GO:0008652	cellular amino acid biosynthetic process	5/5067	18/16541	0.91	0.688386	1	EVM0015473.1/EVM0032192.1/EVM0034400.1/EVM0043141.1/EVM0045821.1
GO:0009052	pentose-phosphate shunt, non-oxidative branch	5/5067	18/16541	0.91	0.688386	1	EVM0005440.1/EVM0006282.1/EVM0007013.1/EVM0017498.1/EVM0031702.1
GO:0009082	branched-chain amino acid biosynthetic process	5/5067	18/16541	0.91	0.688386	1	EVM0004063.1/EVM0008845.1/EVM0025813.1/EVM0034400.1/EVM0045821.1
GO:0009853	photorespiration	5/5067	18/16541	0.91	0.688386	1	EVM0003968.1/EVM0024429.1/EVM0031153.1/EVM0031814.1/EVM0043367.1
GO:0010218	response to far red light	5/5067	18/16541	0.91	0.688386	1	EVM0002497.1/EVM0003438.1/EVM0020199.1/EVM0022450.1/EVM0034478.1
GO:0045787	positive regulation of cell cycle	5/5067	18/16541	0.91	0.688386	1	EVM0001945.1/EVM0009674.1/EVM0016004.1/EVM0017024.1/EVM0033069.1
GO:0048440	carpel development	5/5067	18/16541	0.91	0.688386	1	EVM0000972.1/EVM0006008.1/EVM0012272.1/EVM0022498.1/EVM0033069.1
GO:0050778	positive regulation of immune response	5/5067	18/16541	0.91	0.688386	1	EVM0007539.1/EVM0010675.1/EVM0016917.1/EVM0028660.1/EVM0041299.1
GO:0070585	protein localization to mitochondrion	5/5067	18/16541	0.91	0.688386	1	EVM0010260.1/EVM0011887.1/EVM0028226.1/EVM0030916.1/EVM0042002.1
GO:0072583	clathrin-dependent endocytosis	5/5067	18/16541	0.91	0.688386	1	EVM0002601.1/EVM0004572.1/EVM0011232.1/EVM0011754.1/EVM0022459.1
GO:0072655	establishment of protein localization to mitocho..|establishment of protein localization to mitochondrion	5/5067	18/16541	0.91	0.688386	1	EVM0010260.1/EVM0011887.1/EVM0028226.1/EVM0030916.1/EVM0042002.1
GO:0098655	cation transmembrane transport	5/5067	18/16541	0.91	0.688386	1	EVM0021547.1/EVM0024737.1/EVM0025296.1/EVM0038578.1/EVM0044621.1
GO:0098660	inorganic ion transmembrane transport	5/5067	18/16541	0.91	0.688386	1	EVM0021547.1/EVM0024737.1/EVM0025296.1/EVM0038578.1/EVM0044621.1
GO:1900055	regulation of leaf senescence	5/5067	18/16541	0.91	0.688386	1	EVM0002102.1/EVM0009534.1/EVM0012619.2/EVM0030625.1/EVM0038907.2
GO:1990542	mitochondrial transmembrane transport	5/5067	18/16541	0.91	0.688386	1	EVM0010260.1/EVM0011887.1/EVM0028226.1/EVM0030916.1/EVM0042002.1
GO:0008104	protein localization	43/5067	148/16541	0.95	0.691261	1	EVM0000219.1/EVM0000302.1/EVM0002537.1/EVM0003011.1/EVM0006613.1/EVM0006857.2/EVM0008636.1/EVM0009668.1/EVM0009674.1/EVM0010040.1/EVM0010260.1/EVM0010841.1/EVM0011505.1/EVM0011887.1/EVM0012413.1/EVM0014441.1/EVM0014743.1/EVM0014876.1/EVM0014881.1/EVM0014920.1/EVM0015483.1/EVM0016247.1/EVM0017340.1/EVM0021104.1/EVM0021340.1/EVM0022228.1/EVM0022450.1/EVM0022550.1/EVM0022625.1/EVM0027382.1/EVM002822…
GO:0035556	intracellular signal transduction	27/5067	94/16541	0.94	0.692862	1	EVM0004808.1/EVM0005305.1/EVM0006126.1/EVM0006893.1/EVM0008636.1/EVM0009008.1/EVM0010040.1/EVM0010233.1/EVM0012696.1/EVM0015493.1/EVM0017771.1/EVM0017832.1/EVM0018836.1/EVM0022228.1/EVM0022701.1/EVM0023609.1/EVM0024020.1/EVM0027996.1/EVM0028542.1/EVM0031092.1/EVM0032459.1/EVM0035935.1/EVM0039511.1/EVM0040607.1/EVM0044621.1/EVM0045590.1/EVM0045676.1
GO:0006259	DNA metabolic process	29/5067	101/16541	0.94	0.697691	1	EVM0001065.1/EVM0001754.1/EVM0002497.1/EVM0003716.1/EVM0004059.1/EVM0004459.1/EVM0005420.1/EVM0006447.1/EVM0006857.2/EVM0007840.1/EVM0010028.1/EVM0010330.1/EVM0011960.1/EVM0012696.1/EVM0015807.1/EVM0015851.1/EVM0016836.1/EVM0017024.1/EVM0017370.1/EVM0020388.1/EVM0024246.1/EVM0025465.1/EVM0026866.1/EVM0026979.1/EVM0028084.1/EVM0029439.1/EVM0029603.1/EVM0033348.1/EVM0034272.1
GO:0032504	multicellular organism reproduction	24/5067	84/16541	0.93	0.697818	1	EVM0001998.1/EVM0002359.1/EVM0004938.1/EVM0008241.1/EVM0009035.1/EVM0009409.1/EVM0009535.1/EVM0010314.1/EVM0011057.1/EVM0013787.1/EVM0014920.1/EVM0016754.1/EVM0020199.1/EVM0022450.1/EVM0023287.1/EVM0025209.1/EVM0030840.1/EVM0031779.1/EVM0033069.1/EVM0034059.1/EVM0040455.1/EVM0041729.1/EVM0041993.1/EVM0043204.1
GO:0051128	regulation of cellular component organization	50/5067	172/16541	0.95	0.69931	1	EVM0000072.1/EVM0000615.1/EVM0001291.1/EVM0001754.1/EVM0002037.1/EVM0002840.1/EVM0004459.1/EVM0005420.1/EVM0005634.1/EVM0006440.1/EVM0007549.1/EVM0007991.1/EVM0009668.1/EVM0009674.1/EVM0010233.1/EVM0010374.1/EVM0010535.1/EVM0010547.1/EVM0010841.1/EVM0012279.1/EVM0012413.1/EVM0014881.1/EVM0014962.1/EVM0015409.1/EVM0015483.1/EVM0015493.1/EVM0017106.1/EVM0017340.1/EVM0017430.1/EVM0018731.1/EVM002134…
GO:0051301	cell division	44/5067	152/16541	0.94	0.703018	1	EVM0000379.1/EVM0000843.1/EVM0001355.1/EVM0004186.1/EVM0004507.1/EVM0004773.1/EVM0006809.1/EVM0008818.1/EVM0009360.1/EVM0009674.1/EVM0009885.1/EVM0010674.1/EVM0010944.1/EVM0011076.1/EVM0011232.1/EVM0011291.1/EVM0011553.1/EVM0014659.1/EVM0014689.1/EVM0014920.1/EVM0015174.1/EVM0015483.1/EVM0016228.1/EVM0018906.1/EVM0019426.1/EVM0020732.1/EVM0022132.1/EVM0022450.1/EVM0023332.1/EVM0023693.1/EVM002428…
GO:0000028	ribosomal small subunit assembly	3/5067	11/16541	0.89	0.703349	1	EVM0017390.1/EVM0017648.1/EVM0023903.1
GO:0000266	mitochondrial fission	3/5067	11/16541	0.89	0.703349	1	EVM0015631.1/EVM0026190.1/EVM0037405.1
GO:0006168	adenine salvage	3/5067	11/16541	0.89	0.703349	1	EVM0004146.1/EVM0008343.1/EVM0041970.1
GO:0006221	pyrimidine nucleotide biosynthetic process	3/5067	11/16541	0.89	0.703349	1	EVM0001422.1/EVM0008791.1/EVM0026988.1
GO:0007088	regulation of mitotic nuclear division	3/5067	11/16541	0.89	0.703349	1	EVM0002840.1/EVM0021505.1/EVM0030709.1
GO:0007135	meiosis II	3/5067	11/16541	0.89	0.703349	1	EVM0001966.1/EVM0016863.1/EVM0035352.1
GO:0009110	vitamin biosynthetic process	3/5067	11/16541	0.89	0.703349	1	EVM0001572.1/EVM0003067.1/EVM0011161.1
GO:0009937	regulation of gibberellic acid mediated signalin..|regulation of gibberellic acid mediated signaling pathway	3/5067	11/16541	0.89	0.703349	1	EVM0003950.1/EVM0023287.1/EVM0033812.1
GO:0010594	regulation of endothelial cell migration	3/5067	11/16541	0.89	0.703349	1	EVM0000615.1/EVM0017430.1/EVM0023693.1
GO:0010632	regulation of epithelial cell migration	3/5067	11/16541	0.89	0.703349	1	EVM0000615.1/EVM0017430.1/EVM0023693.1
GO:0010928	regulation of auxin mediated signaling pathway	3/5067	11/16541	0.89	0.703349	1	EVM0007624.1/EVM0027817.1/EVM0032089.1
GO:0016024	CDP-diacylglycerol biosynthetic process	3/5067	11/16541	0.89	0.703349	1	EVM0006557.1/EVM0017531.1/EVM0043748.1
GO:0016197	endosomal transport	3/5067	11/16541	0.89	0.703349	1	EVM0011076.1/EVM0030517.1/EVM0032242.1
GO:0030334	regulation of cell migration	3/5067	11/16541	0.89	0.703349	1	EVM0000615.1/EVM0017430.1/EVM0023693.1
GO:0032196	transposition	3/5067	11/16541	0.89	0.703349	1	EVM0011960.1/EVM0017370.1/EVM0028084.1
GO:0032197	transposition, RNA-mediated	3/5067	11/16541	0.89	0.703349	1	EVM0011960.1/EVM0017370.1/EVM0028084.1
GO:0043094	cellular metabolic compound salvage	3/5067	11/16541	0.89	0.703349	1	EVM0003968.1/EVM0024429.1/EVM0031153.1
GO:0043154	negative regulation of cysteine-type endopeptid...|negative regulation of cysteine-type endopeptidase activity involved in apoptotic process	3/5067	11/16541	0.89	0.703349	1	EVM0007005.1/EVM0009721.1/EVM0022701.1
GO:0051262	protein tetramerization	3/5067	11/16541	0.89	0.703349	1	EVM0001572.1/EVM0027382.1/EVM0044621.1
GO:0051272	positive regulation of cellular component movement	3/5067	11/16541	0.89	0.703349	1	EVM0000615.1/EVM0017430.1/EVM0033556.1
GO:0051495	positive regulation of cytoskeleton organization	3/5067	11/16541	0.89	0.703349	1	EVM0000615.1/EVM0017430.1/EVM0023124.1
GO:0061912	selective autophagy	3/5067	11/16541	0.89	0.703349	1	EVM0014831.1/EVM0014894.1/EVM0021188.1
GO:0061983	meiosis II cell cycle process	3/5067	11/16541	0.89	0.703349	1	EVM0001966.1/EVM0016863.1/EVM0035352.1
GO:0071900	regulation of protein serine/threonine kinase ac..|regulation of protein serine/threonine kinase activity	3/5067	11/16541	0.89	0.703349	1	EVM0004059.1/EVM0006951.1/EVM0007598.1
GO:0071985	multivesicular body sorting pathway	3/5067	11/16541	0.89	0.703349	1	EVM0001981.1/EVM0007246.1/EVM0030517.1
GO:1904668	positive regulation of ubiquitin protein ligase ..|positive regulation of ubiquitin protein ligase activity	3/5067	11/16541	0.89	0.703349	1	EVM0015174.1/EVM0033929.1/EVM0041093.1
GO:0034645	cellular macromolecule biosynthetic process	36/5067	125/16541	0.94	0.70353	1	EVM0001065.1/EVM0002537.1/EVM0006447.1/EVM0006857.2/EVM0007840.1/EVM0008159.1/EVM0008216.1/EVM0010330.1/EVM0010535.1/EVM0011505.1/EVM0011960.1/EVM0012303.1/EVM0012696.1/EVM0012965.1/EVM0015360.1/EVM0015540.1/EVM0015807.1/EVM0017028.1/EVM0017370.1/EVM0017597.1/EVM0019921.1/EVM0021134.1/EVM0021460.1/EVM0021830.1/EVM0024336.1/EVM0027561.1/EVM0028084.1/EVM0031702.1/EVM0033601.1/EVM0034272.1/EVM003486…
GO:0090630	activation of GTPase activity	10/5067	36/16541	0.91	0.703827	1	EVM0000615.1/EVM0009668.1/EVM0010841.1/EVM0012413.1/EVM0013726.1/EVM0014881.1/EVM0017340.1/EVM0017430.1/EVM0021340.1/EVM0022550.1
GO:0098771	inorganic ion homeostasis	10/5067	36/16541	0.91	0.703827	1	EVM0000951.1/EVM0009028.1/EVM0017131.1/EVM0022228.1/EVM0022450.1/EVM0026202.1/EVM0027621.1/EVM0031783.1/EVM0042258.1/EVM0044621.1
GO:0009789	positive regulation of abscisic acid-activated s..|positive regulation of abscisic acid-activated signaling pathway	8/5067	29/16541	0.9	0.704754	1	EVM0003918.1/EVM0004369.1/EVM0007539.1/EVM0014635.1/EVM0016917.1/EVM0028660.1/EVM0034696.1/EVM0037749.1
GO:1901421	positive regulation of response to alcohol	8/5067	29/16541	0.9	0.704754	1	EVM0003918.1/EVM0004369.1/EVM0007539.1/EVM0014635.1/EVM0016917.1/EVM0028660.1/EVM0034696.1/EVM0037749.1
GO:1905959	positive regulation of cellular response to alco..|positive regulation of cellular response to alcohol	8/5067	29/16541	0.9	0.704754	1	EVM0003918.1/EVM0004369.1/EVM0007539.1/EVM0014635.1/EVM0016917.1/EVM0028660.1/EVM0034696.1/EVM0037749.1
GO:0019220	regulation of phosphate metabolic process	23/5067	81/16541	0.93	0.708033	1	EVM0003589.1/EVM0004059.1/EVM0004389.1/EVM0006951.1/EVM0007005.1/EVM0007012.1/EVM0007598.1/EVM0009154.1/EVM0012132.1/EVM0012279.1/EVM0013145.1/EVM0014831.1/EVM0015347.1/EVM0016814.1/EVM0022450.1/EVM0023693.1/EVM0024332.1/EVM0027996.1/EVM0030621.1/EVM0035904.1/EVM0038875.1/EVM0039651.1/EVM0042503.1
GO:0051174	regulation of phosphorus metabolic process	23/5067	81/16541	0.93	0.708033	1	EVM0003589.1/EVM0004059.1/EVM0004389.1/EVM0006951.1/EVM0007005.1/EVM0007012.1/EVM0007598.1/EVM0009154.1/EVM0012132.1/EVM0012279.1/EVM0013145.1/EVM0014831.1/EVM0015347.1/EVM0016814.1/EVM0022450.1/EVM0023693.1/EVM0024332.1/EVM0027996.1/EVM0030621.1/EVM0035904.1/EVM0038875.1/EVM0039651.1/EVM0042503.1
GO:0003008	system process	6/5067	22/16541	0.89	0.709166	1	EVM0006363.1/EVM0014920.1/EVM0022228.1/EVM0022450.1/EVM0027996.1/EVM0044621.1
GO:2000024	regulation of leaf development	6/5067	22/16541	0.89	0.709166	1	EVM0002102.1/EVM0009534.1/EVM0012619.2/EVM0029390.1/EVM0030625.1/EVM0038907.2
GO:0009266	response to temperature stimulus	37/5067	129/16541	0.94	0.715657	1	EVM0000444.1/EVM0001582.1/EVM0002102.1/EVM0002218.1/EVM0002924.1/EVM0009413.1/EVM0009534.1/EVM0011057.1/EVM0011648.1/EVM0012097.1/EVM0012586.1/EVM0013794.1/EVM0016814.1/EVM0016836.1/EVM0017466.1/EVM0022016.1/EVM0022145.1/EVM0022148.1/EVM0027860.1/EVM0028183.1/EVM0029137.1/EVM0029224.1/EVM0029393.1/EVM0030500.1/EVM0030822.1/EVM0031481.1/EVM0032026.1/EVM0033721.1/EVM0035848.1/EVM0037366.1/EVM003887…
GO:0071229	cellular response to acid chemical	37/5067	129/16541	0.94	0.715657	1	EVM0000313.1/EVM0000360.1/EVM0002102.1/EVM0002562.1/EVM0002579.1/EVM0003589.1/EVM0003950.1/EVM0004089.1/EVM0006909.1/EVM0007678.1/EVM0009534.1/EVM0010535.1/EVM0010675.1/EVM0012586.1/EVM0013145.1/EVM0014069.1/EVM0016814.1/EVM0017501.1/EVM0020199.1/EVM0020732.1/EVM0020743.1/EVM0022463.1/EVM0023678.1/EVM0024743.1/EVM0024828.1/EVM0025416.1/EVM0028571.1/EVM0028706.1/EVM0030621.1/EVM0033812.1/EVM003427…
GO:0033036	macromolecule localization	50/5067	173/16541	0.94	0.716438	1	EVM0000219.1/EVM0000302.1/EVM0001971.1/EVM0002537.1/EVM0003011.1/EVM0004452.1/EVM0004513.1/EVM0005833.1/EVM0006613.1/EVM0006857.2/EVM0008636.1/EVM0008769.1/EVM0009668.1/EVM0009674.1/EVM0010040.1/EVM0010166.1/EVM0010260.1/EVM0010841.1/EVM0011505.1/EVM0011887.1/EVM0012413.1/EVM0014441.1/EVM0014743.1/EVM0014876.1/EVM0014881.1/EVM0014920.1/EVM0015483.1/EVM0016247.1/EVM0017340.1/EVM0017918.1/EVM002110…
GO:0019953	sexual reproduction	22/5067	78/16541	0.92	0.718544	1	EVM0001971.1/EVM0001998.1/EVM0002359.1/EVM0003172.1/EVM0004938.1/EVM0006363.1/EVM0007938.1/EVM0009409.1/EVM0009535.1/EVM0013787.1/EVM0014920.1/EVM0016614.1/EVM0017255.1/EVM0018966.1/EVM0022450.1/EVM0030204.1/EVM0030840.1/EVM0031779.1/EVM0036256.1/EVM0041993.1/EVM0042128.1/EVM0043204.1
GO:0043666	regulation of phosphoprotein phosphatase activity	11/5067	40/16541	0.9	0.721327	1	EVM0004389.1/EVM0013145.1/EVM0015347.1/EVM0016814.1/EVM0024332.1/EVM0026471.1/EVM0030621.1/EVM0035904.1/EVM0038527.2/EVM0038875.1/EVM0042503.1
GO:0051130	positive regulation of cellular component organi..|positive regulation of cellular component organization	11/5067	40/16541	0.9	0.721327	1	EVM0000615.1/EVM0005634.1/EVM0007549.1/EVM0007991.1/EVM0010374.1/EVM0014962.1/EVM0017430.1/EVM0023124.1/EVM0023693.1/EVM0028183.1/EVM0031481.1
GO:1903046	meiotic cell cycle process	11/5067	40/16541	0.9	0.721327	1	EVM0001966.1/EVM0001971.1/EVM0015807.1/EVM0015851.1/EVM0016863.1/EVM0017255.1/EVM0018105.1/EVM0025465.1/EVM0029603.1/EVM0035352.1/EVM0036256.1
GO:0006081	cellular aldehyde metabolic process	4/5067	15/16541	0.87	0.721356	1	EVM0015541.1/EVM0023375.1/EVM0026508.1/EVM0033562.1
GO:0009943	adaxial/abaxial axis specification	4/5067	15/16541	0.87	0.721356	1	EVM0010675.1/EVM0016031.1/EVM0027860.1/EVM0030681.1
GO:0009955	adaxial/abaxial pattern specification	4/5067	15/16541	0.87	0.721356	1	EVM0010675.1/EVM0016031.1/EVM0027860.1/EVM0030681.1
GO:0030155	regulation of cell adhesion	4/5067	15/16541	0.87	0.721356	1	EVM0000615.1/EVM0017430.1/EVM0022450.1/EVM0027860.1
GO:0031122	cytoplasmic microtubule organization	4/5067	15/16541	0.87	0.721356	1	EVM0005257.1/EVM0006440.1/EVM0015409.1/EVM0016799.1
GO:0033674	positive regulation of kinase activity	4/5067	15/16541	0.87	0.721356	1	EVM0007012.1/EVM0014831.1/EVM0023693.1/EVM0030519.1
GO:0048859	formation of anatomical boundary	4/5067	15/16541	0.87	0.721356	1	EVM0000286.1/EVM0007647.1/EVM0014920.1/EVM0034204.1
GO:0065001	specification of axis polarity	4/5067	15/16541	0.87	0.721356	1	EVM0010166.1/EVM0010675.1/EVM0016031.1/EVM0027860.1
GO:0070940	dephosphorylation of RNA polymerase II C-termina..|dephosphorylation of RNA polymerase II C-terminal domain	4/5067	15/16541	0.87	0.721356	1	EVM0001390.1/EVM0008414.1/EVM0015506.1/EVM0027856.1
GO:0140053	mitochondrial gene expression	4/5067	15/16541	0.87	0.721356	1	EVM0008159.1/EVM0014565.1/EVM0021892.1/EVM0045986.1
GO:1902600	proton transmembrane transport	4/5067	15/16541	0.87	0.721356	1	EVM0001253.1/EVM0015034.1/EVM0020359.1/EVM0025296.1
GO:0001932	regulation of protein phosphorylation	9/5067	33/16541	0.89	0.722847	1	EVM0003589.1/EVM0004059.1/EVM0006951.1/EVM0007598.1/EVM0012132.1/EVM0022450.1/EVM0023693.1/EVM0027996.1/EVM0039651.1
GO:0002683	negative regulation of immune system process	9/5067	33/16541	0.89	0.722847	1	EVM0002541.1/EVM0008101.1/EVM0011187.1/EVM0014920.1/EVM0023470.1/EVM0023693.1/EVM0039369.1/EVM0041299.1/EVM0041657.1
GO:0016036	cellular response to phosphate starvation	9/5067	33/16541	0.89	0.722847	1	EVM0000403.1/EVM0000770.1/EVM0001075.1/EVM0002037.1/EVM0008189.1/EVM0017131.1/EVM0024053.1/EVM0025166.1/EVM0043934.1
GO:0055080	cation homeostasis	9/5067	33/16541	0.89	0.722847	1	EVM0000951.1/EVM0009028.1/EVM0022228.1/EVM0022450.1/EVM0026202.1/EVM0027621.1/EVM0031783.1/EVM0042258.1/EVM0044621.1
GO:0070482	response to oxygen levels	9/5067	33/16541	0.89	0.722847	1	EVM0012272.1/EVM0012586.1/EVM0014894.1/EVM0021188.1/EVM0022498.1/EVM0028183.1/EVM0031481.1/EVM0035848.1/EVM0043960.1
GO:0071806	protein transmembrane transport	9/5067	33/16541	0.89	0.722847	1	EVM0000219.1/EVM0010260.1/EVM0011887.1/EVM0014441.1/EVM0028226.1/EVM0030916.1/EVM0035406.1/EVM0040868.1/EVM0042002.1
GO:0090351	seedling development	9/5067	33/16541	0.89	0.722847	1	EVM0003589.1/EVM0009035.1/EVM0014218.1/EVM0016814.1/EVM0016962.1/EVM0026481.1/EVM0029606.1/EVM0038875.1/EVM0041729.1
GO:0006721	terpenoid metabolic process	7/5067	26/16541	0.88	0.727342	1	EVM0009868.1/EVM0023375.1/EVM0037148.1/EVM0037479.1/EVM0037749.1/EVM0043960.1/EVM0044711.1
GO:0009073	aromatic amino acid family biosynthetic process	7/5067	26/16541	0.88	0.727342	1	EVM0001904.1/EVM0006677.1/EVM0008298.1/EVM0011116.1/EVM0014882.1/EVM0024855.1/EVM0036481.1
GO:0009740	gibberellic acid mediated signaling pathway	7/5067	26/16541	0.88	0.727342	1	EVM0002579.1/EVM0003950.1/EVM0023678.1/EVM0024743.1/EVM0028706.1/EVM0033812.1/EVM0040715.1
GO:0010476	gibberellin mediated signaling pathway	7/5067	26/16541	0.88	0.727342	1	EVM0002579.1/EVM0003950.1/EVM0023678.1/EVM0024743.1/EVM0028706.1/EVM0033812.1/EVM0040715.1
GO:0071370	cellular response to gibberellin stimulus	7/5067	26/16541	0.88	0.727342	1	EVM0002579.1/EVM0003950.1/EVM0023678.1/EVM0024743.1/EVM0028706.1/EVM0033812.1/EVM0040715.1
GO:0042592	homeostatic process	28/5067	99/16541	0.92	0.728771	1	EVM0000313.1/EVM0000951.1/EVM0002562.1/EVM0006392.1/EVM0006857.2/EVM0009028.1/EVM0014218.1/EVM0015807.1/EVM0015866.1/EVM0016103.1/EVM0016962.1/EVM0017131.1/EVM0017847.1/EVM0020211.1/EVM0022228.1/EVM0022304.1/EVM0022450.1/EVM0023678.1/EVM0026202.1/EVM0027621.1/EVM0031783.1/EVM0033768.1/EVM0041022.1/EVM0041787.1/EVM0042068.1/EVM0042258.1/EVM0042983.1/EVM0044621.1
GO:0006887	exocytosis	23/5067	82/16541	0.92	0.732108	1	EVM0000277.1/EVM0001138.1/EVM0002820.1/EVM0003969.1/EVM0004448.1/EVM0006312.1/EVM0008454.1/EVM0008813.1/EVM0009548.1/EVM0009686.1/EVM0010955.1/EVM0012226.1/EVM0012336.1/EVM0012401.1/EVM0013402.1/EVM0014708.1/EVM0015670.1/EVM0018734.1/EVM0030784.1/EVM0034537.1/EVM0034608.1/EVM0034821.1/EVM0039832.1
GO:0009739	response to gibberellin	12/5067	44/16541	0.89	0.73718	1	EVM0002147.1/EVM0002579.1/EVM0003950.1/EVM0013612.1/EVM0013983.1/EVM0023678.1/EVM0024743.1/EVM0028706.1/EVM0033812.1/EVM0037749.1/EVM0040715.1/EVM0041443.1
GO:0001522	pseudouridine synthesis	16/5067	58/16541	0.9	0.737462	1	EVM0001812.1/EVM0002492.1/EVM0003303.1/EVM0009844.1/EVM0015477.1/EVM0016155.1/EVM0016318.1/EVM0018615.1/EVM0019292.1/EVM0023291.1/EVM0027994.1/EVM0028253.1/EVM0030427.1/EVM0035455.1/EVM0038595.1/EVM0041381.1
GO:0000422	autophagy of mitochondrion	5/5067	19/16541	0.86	0.737703	1	EVM0001037.1/EVM0002537.1/EVM0011505.1/EVM0014831.1/EVM0033601.1
GO:0071824	protein-DNA complex subunit organization	5/5067	19/16541	0.86	0.737703	1	EVM0003716.1/EVM0005447.1/EVM0017024.1/EVM0018445.1/EVM0030074.1
GO:1901566	organonitrogen compound biosynthetic process	18/5067	65/16541	0.9	0.738756	1	EVM0002537.1/EVM0003691.1/EVM0005471.1/EVM0008159.1/EVM0011161.1/EVM0011505.1/EVM0011516.1/EVM0017842.1/EVM0017893.1/EVM0019084.1/EVM0027117.1/EVM0031702.1/EVM0032072.1/EVM0033601.1/EVM0034400.1/EVM0043141.1/EVM0045821.1/EVM0045986.1
GO:0006401	RNA catabolic process	10/5067	37/16541	0.88	0.739077	1	EVM0005634.1/EVM0006857.2/EVM0008633.1/EVM0014962.1/EVM0015347.1/EVM0021248.1/EVM0027435.1/EVM0029439.1/EVM0032143.1/EVM0033149.1
GO:0009059	macromolecule biosynthetic process	36/5067	127/16541	0.93	0.742317	1	EVM0001065.1/EVM0002537.1/EVM0006447.1/EVM0006857.2/EVM0007840.1/EVM0008159.1/EVM0008216.1/EVM0010330.1/EVM0010535.1/EVM0011505.1/EVM0011960.1/EVM0012303.1/EVM0012696.1/EVM0012965.1/EVM0015360.1/EVM0015540.1/EVM0015807.1/EVM0017028.1/EVM0017370.1/EVM0017597.1/EVM0019921.1/EVM0021134.1/EVM0021460.1/EVM0021830.1/EVM0024336.1/EVM0027561.1/EVM0028084.1/EVM0031702.1/EVM0033601.1/EVM0034272.1/EVM003486…
GO:0008285	negative regulation of cell population prolifera..|negative regulation of cell population proliferation	8/5067	30/16541	0.87	0.743524	1	EVM0000077.1/EVM0012619.2/EVM0014831.1/EVM0016728.1/EVM0030625.1/EVM0034272.1/EVM0038907.2/EVM0039388.1
GO:0090698	post-embryonic plant morphogenesis	24/5067	86/16541	0.91	0.744839	1	EVM0000286.1/EVM0002864.1/EVM0005026.1/EVM0009413.1/EVM0010675.1/EVM0012303.1/EVM0012965.1/EVM0014220.1/EVM0016071.1/EVM0017028.1/EVM0017861.1/EVM0018109.1/EVM0018250.1/EVM0020732.1/EVM0024714.1/EVM0027860.1/EVM0029385.1/EVM0031779.1/EVM0034864.1/EVM0035693.1/EVM0037366.1/EVM0038755.1/EVM0039098.1/EVM0039388.1
GO:0009651	response to salt stress	33/5067	117/16541	0.92	0.746981	1	EVM0000360.1/EVM0001325.1/EVM0002102.1/EVM0002218.1/EVM0002278.1/EVM0003918.1/EVM0003968.1/EVM0004369.1/EVM0004931.1/EVM0005631.1/EVM0006212.1/EVM0006903.1/EVM0007077.1/EVM0007539.1/EVM0009534.1/EVM0009942.1/EVM0014635.1/EVM0016917.1/EVM0017847.1/EVM0018445.1/EVM0022378.1/EVM0023305.1/EVM0026141.1/EVM0028660.1/EVM0030074.1/EVM0032026.1/EVM0033601.1/EVM0034696.1/EVM0036783.1/EVM0037749.1/EVM003887…
GO:1901362	organic cyclic compound biosynthetic process	33/5067	117/16541	0.92	0.746981	1	EVM0003067.1/EVM0003691.1/EVM0006447.1/EVM0006857.2/EVM0008216.1/EVM0010535.1/EVM0011161.1/EVM0011516.1/EVM0011960.1/EVM0012303.1/EVM0012696.1/EVM0012965.1/EVM0015360.1/EVM0015807.1/EVM0017028.1/EVM0017370.1/EVM0017597.1/EVM0017842.1/EVM0017893.1/EVM0019084.1/EVM0019921.1/EVM0021460.1/EVM0021830.1/EVM0027117.1/EVM0027561.1/EVM0028084.1/EVM0031702.1/EVM0032072.1/EVM0034864.1/EVM0039098.1/EVM004036…
GO:0022008	neurogenesis	6/5067	23/16541	0.85	0.752563	1	EVM0001032.1/EVM0006549.1/EVM0014920.1/EVM0022450.1/EVM0026335.1/EVM0032823.1
GO:0030003	cellular cation homeostasis	6/5067	23/16541	0.85	0.752563	1	EVM0000951.1/EVM0022228.1/EVM0027621.1/EVM0031783.1/EVM0042258.1/EVM0044621.1
GO:0048467	gynoecium development	6/5067	23/16541	0.85	0.752563	1	EVM0000972.1/EVM0004139.1/EVM0006008.1/EVM0012272.1/EVM0022498.1/EVM0033069.1
GO:0048699	generation of neurons	6/5067	23/16541	0.85	0.752563	1	EVM0001032.1/EVM0006549.1/EVM0014920.1/EVM0022450.1/EVM0026335.1/EVM0032823.1
GO:0046907	intracellular transport	37/5067	131/16541	0.92	0.753017	1	EVM0000313.1/EVM0004452.1/EVM0005447.1/EVM0006363.1/EVM0006613.1/EVM0006857.2/EVM0009411.1/EVM0009668.1/EVM0010040.1/EVM0010211.1/EVM0010260.1/EVM0010374.1/EVM0010841.1/EVM0011009.1/EVM0011076.1/EVM0011887.1/EVM0012413.1/EVM0014441.1/EVM0014881.1/EVM0016247.1/EVM0017340.1/EVM0021104.1/EVM0021340.1/EVM0022228.1/EVM0022450.1/EVM0022550.1/EVM0022625.1/EVM0027382.1/EVM0028226.1/EVM0030179.1/EVM003051…
GO:0071554	cell wall organization or biogenesis	23/5067	83/16541	0.9	0.754926	1	EVM0000214.1/EVM0003538.1/EVM0005397.1/EVM0006903.1/EVM0008226.1/EVM0010166.1/EVM0010547.1/EVM0011075.1/EVM0011232.1/EVM0011700.1/EVM0015540.1/EVM0016799.1/EVM0017824.1/EVM0018287.1/EVM0021134.1/EVM0023613.1/EVM0027860.1/EVM0032529.1/EVM0033603.1/EVM0035476.1/EVM0036478.1/EVM0045667.1/EVM0046000.1
GO:0007264	small GTPase mediated signal transduction	9/5067	34/16541	0.86	0.758112	1	EVM0003697.1/EVM0007033.1/EVM0009804.1/EVM0010682.1/EVM0025068.1/EVM0028716.1/EVM0029219.1/EVM0030286.1/EVM0044038.1
GO:0046856	phosphatidylinositol dephosphorylation	9/5067	34/16541	0.86	0.758112	1	EVM0001863.1/EVM0004030.1/EVM0006359.1/EVM0006694.1/EVM0008416.1/EVM0014019.1/EVM0015720.1/EVM0019210.1/EVM0029789.1
GO:0090626	plant epidermis morphogenesis	9/5067	34/16541	0.86	0.758112	1	EVM0000181.1/EVM0005176.1/EVM0010535.1/EVM0020732.1/EVM0023124.1/EVM0027860.1/EVM0028706.1/EVM0032017.1/EVM0040715.1
GO:0007017	microtubule-based process	27/5067	97/16541	0.91	0.758867	1	EVM0000181.1/EVM0000615.1/EVM0001971.1/EVM0002359.1/EVM0005201.1/EVM0006440.1/EVM0008373.1/EVM0010674.1/EVM0012562.1/EVM0014378.1/EVM0015409.1/EVM0016027.1/EVM0016799.1/EVM0017430.1/EVM0019041.1/EVM0019749.1/EVM0019960.1/EVM0023326.1/EVM0024283.1/EVM0028905.1/EVM0031779.1/EVM0032125.1/EVM0033556.1/EVM0035548.1/EVM0037334.1/EVM0037538.1/EVM0045843.1
GO:0009555	pollen development	27/5067	97/16541	0.91	0.758867	1	EVM0001998.1/EVM0003950.1/EVM0004938.1/EVM0009409.1/EVM0009413.1/EVM0009674.1/EVM0010436.1/EVM0013787.1/EVM0014165.1/EVM0015347.1/EVM0017024.1/EVM0022463.1/EVM0024528.1/EVM0027382.1/EVM0029210.1/EVM0030606.1/EVM0030635.1/EVM0030840.1/EVM0033069.1/EVM0035937.1/EVM0036250.1/EVM0036256.1/EVM0037366.1/EVM0038345.1/EVM0041993.1/EVM0043676.1/EVM0043843.1
GO:0005996	monosaccharide metabolic process	3/5067	12/16541	0.82	0.762155	1	EVM0003067.1/EVM0032227.1/EVM0041661.1
GO:0008361	regulation of cell size	3/5067	12/16541	0.82	0.762155	1	EVM0000286.1/EVM0001291.1/EVM0010535.1
GO:0009108	obsolete coenzyme biosynthetic process	3/5067	12/16541	0.82	0.762155	1	EVM0001572.1/EVM0003067.1/EVM0019009.1
GO:0009247	glycolipid biosynthetic process	3/5067	12/16541	0.82	0.762155	1	EVM0001529.1/EVM0016781.1/EVM0024387.1
GO:0009423	chorismate biosynthetic process	3/5067	12/16541	0.82	0.762155	1	EVM0001904.1/EVM0008298.1/EVM0024855.1
GO:0009718	anthocyanin-containing compound biosynthetic pro..|anthocyanin-containing compound biosynthetic process	3/5067	12/16541	0.82	0.762155	1	EVM0003691.1/EVM0007991.1/EVM0008499.1
GO:0015672	monovalent inorganic cation transport	3/5067	12/16541	0.82	0.762155	1	EVM0021547.1/EVM0025296.1/EVM0038578.1
GO:0015698	inorganic anion transport	3/5067	12/16541	0.82	0.762155	1	EVM0007678.1/EVM0017131.1/EVM0038578.1
GO:0030259	lipid glycosylation	3/5067	12/16541	0.82	0.762155	1	EVM0033230.1/EVM0037726.1/EVM0040792.1
GO:0032102	negative regulation of response to external stim..|negative regulation of response to external stimulus	3/5067	12/16541	0.82	0.762155	1	EVM0002541.1/EVM0011970.1/EVM0032412.1
GO:0034754	cellular hormone metabolic process	3/5067	12/16541	0.82	0.762155	1	EVM0017893.1/EVM0023375.1/EVM0027117.1
GO:0043401	steroid hormone mediated signaling pathway	3/5067	12/16541	0.82	0.762155	1	EVM0014005.1/EVM0014064.1/EVM0036271.1
GO:0043901	negative regulation of multi-organism process	3/5067	12/16541	0.82	0.762155	1	EVM0002541.1/EVM0011970.1/EVM0032412.1
GO:0140014	mitotic nuclear division	3/5067	12/16541	0.82	0.762155	1	EVM0011232.1/EVM0021505.1/EVM0030840.1
GO:0051241	negative regulation of multicellular organismal ..|negative regulation of multicellular organismal process	16/5067	59/16541	0.89	0.763922	1	EVM0002541.1/EVM0002864.1/EVM0004403.1/EVM0004931.1/EVM0011683.1/EVM0011970.1/EVM0012619.2/EVM0014220.1/EVM0014920.1/EVM0023473.1/EVM0023693.1/EVM0026081.1/EVM0030567.1/EVM0030625.1/EVM0032412.1/EVM0038907.2
GO:0007005	mitochondrion organization	14/5067	52/16541	0.88	0.764927	1	EVM0002537.1/EVM0010260.1/EVM0011505.1/EVM0011887.1/EVM0014831.1/EVM0018498.1/EVM0024429.1/EVM0025807.1/EVM0028226.1/EVM0030916.1/EVM0033601.1/EVM0035511.1/EVM0037405.1/EVM0042002.1
GO:0060627	regulation of vesicle-mediated transport	14/5067	52/16541	0.88	0.764927	1	EVM0000072.1/EVM0009668.1/EVM0010547.1/EVM0010841.1/EVM0012413.1/EVM0014881.1/EVM0017340.1/EVM0018731.1/EVM0021340.1/EVM0021885.1/EVM0022550.1/EVM0036445.1/EVM0037682.1/EVM0045667.1
GO:0010150	leaf senescence	7/5067	27/16541	0.85	0.766137	1	EVM0002102.1/EVM0003538.1/EVM0005471.1/EVM0009028.1/EVM0009534.1/EVM0033601.1/EVM0035036.1
GO:0051260	protein homooligomerization	7/5067	27/16541	0.85	0.766137	1	EVM0001572.1/EVM0009436.1/EVM0014920.1/EVM0018101.1/EVM0027382.1/EVM0029551.1/EVM0044621.1
GO:0062012	regulation of small molecule metabolic process	7/5067	27/16541	0.85	0.766137	1	EVM0007012.1/EVM0009154.1/EVM0009351.1/EVM0012279.1/EVM0016836.1/EVM0028571.1/EVM0038122.1
GO:0006790	sulfur compound metabolic process	12/5067	45/16541	0.87	0.767202	1	EVM0003725.1/EVM0005471.1/EVM0015746.1/EVM0016301.1/EVM0017920.1/EVM0017975.1/EVM0019907.1/EVM0024578.1/EVM0034633.1/EVM0040715.1/EVM0041661.1/EVM0043141.1
GO:0006183	GTP biosynthetic process	4/5067	16/16541	0.82	0.7711	1	EVM0001993.1/EVM0030309.1/EVM0042048.1/EVM0043072.1
GO:0006228	UTP biosynthetic process	4/5067	16/16541	0.82	0.7711	1	EVM0001993.1/EVM0030309.1/EVM0042048.1/EVM0043072.1
GO:0006241	CTP biosynthetic process	4/5067	16/16541	0.82	0.7711	1	EVM0001993.1/EVM0030309.1/EVM0042048.1/EVM0043072.1
GO:0006662	glycerol ether metabolic process	4/5067	16/16541	0.82	0.7711	1	EVM0009180.1/EVM0027714.1/EVM0033153.1/EVM0033808.1
GO:0009299	mRNA transcription	4/5067	16/16541	0.82	0.7711	1	EVM0012303.1/EVM0012965.1/EVM0017028.1/EVM0039098.1
GO:0019827	stem cell population maintenance	4/5067	16/16541	0.82	0.7711	1	EVM0000651.1/EVM0001857.1/EVM0002286.1/EVM0014920.1
GO:0046283	anthocyanin-containing compound metabolic process	4/5067	16/16541	0.82	0.7711	1	EVM0002497.1/EVM0003691.1/EVM0007991.1/EVM0008499.1
GO:0070897	transcription preinitiation complex assembly	4/5067	16/16541	0.82	0.7711	1	EVM0004667.1/EVM0005934.1/EVM0006817.1/EVM0025951.1
GO:0097428	protein maturation by iron-sulfur cluster transfer	4/5067	16/16541	0.82	0.7711	1	EVM0006410.1/EVM0018864.1/EVM0026243.1/EVM0040921.1
GO:0098727	maintenance of cell number	4/5067	16/16541	0.82	0.7711	1	EVM0000651.1/EVM0001857.1/EVM0002286.1/EVM0014920.1
GO:0001732	formation of cytoplasmic translation initiation ..|formation of cytoplasmic translation initiation complex	10/5067	38/16541	0.86	0.771385	1	EVM0001343.1/EVM0003140.1/EVM0006213.1/EVM0006937.1/EVM0013416.1/EVM0022614.1/EVM0022860.1/EVM0026953.1/EVM0027927.1/EVM0036180.1
GO:0006793	phosphorus metabolic process	34/5067	122/16541	0.91	0.775739	1	EVM0000302.1/EVM0003520.1/EVM0005882.1/EVM0006893.1/EVM0006903.1/EVM0006945.1/EVM0007012.1/EVM0009008.1/EVM0010166.1/EVM0013743.1/EVM0014165.1/EVM0015807.1/EVM0017431.1/EVM0017570.1/EVM0017920.1/EVM0018498.1/EVM0018836.1/EVM0018848.1/EVM0021817.1/EVM0022132.1/EVM0023609.1/EVM0027860.1/EVM0027996.1/EVM0028770.1/EVM0030635.1/EVM0030916.1/EVM0030939.1/EVM0032227.1/EVM0032459.1/EVM0036783.1/EVM004113…
GO:0006974	cellular response to DNA damage stimulus	21/5067	77/16541	0.89	0.775802	1	EVM0000793.1/EVM0002497.1/EVM0003716.1/EVM0004059.1/EVM0006447.1/EVM0007840.1/EVM0010330.1/EVM0012272.1/EVM0012696.1/EVM0015807.1/EVM0016836.1/EVM0017024.1/EVM0018890.1/EVM0020388.1/EVM0022498.1/EVM0023693.1/EVM0024246.1/EVM0026866.1/EVM0033069.1/EVM0036095.1/EVM0044498.1
GO:0007399	nervous system development	8/5067	31/16541	0.84	0.778599	1	EVM0001032.1/EVM0006549.1/EVM0014831.1/EVM0014920.1/EVM0022450.1/EVM0026335.1/EVM0027996.1/EVM0032823.1
GO:0009742	brassinosteroid mediated signaling pathway	8/5067	31/16541	0.84	0.778599	1	EVM0007220.1/EVM0011040.1/EVM0014064.1/EVM0024185.1/EVM0026908.1/EVM0031409.1/EVM0036143.1/EVM0036271.1
GO:0010286	heat acclimation	8/5067	31/16541	0.84	0.778599	1	EVM0001582.1/EVM0002924.1/EVM0009413.1/EVM0022148.1/EVM0027860.1/EVM0029393.1/EVM0030822.1/EVM0037366.1
GO:0046686	response to cadmium ion	13/5067	49/16541	0.87	0.779531	1	EVM0002377.1/EVM0002674.1/EVM0005085.1/EVM0008421.1/EVM0009028.1/EVM0009727.1/EVM0014647.1/EVM0016949.1/EVM0029137.1/EVM0032596.1/EVM0033562.1/EVM0042304.1/EVM0045821.1
GO:0006518	peptide metabolic process	5/5067	20/16541	0.82	0.781033	1	EVM0008159.1/EVM0010975.1/EVM0015746.1/EVM0041661.1/EVM0045986.1
GO:0006614	SRP-dependent cotranslational protein targeting ..|SRP-dependent cotranslational protein targeting to membrane	5/5067	20/16541	0.82	0.781033	1	EVM0005360.1/EVM0006319.1/EVM0014254.1/EVM0030926.1/EVM0038340.1
GO:0006898	receptor-mediated endocytosis	5/5067	20/16541	0.82	0.781033	1	EVM0004572.1/EVM0006539.1/EVM0010166.1/EVM0011232.1/EVM0020646.1
GO:2000012	regulation of auxin polar transport	5/5067	20/16541	0.82	0.781033	1	EVM0005026.1/EVM0007757.1/EVM0022249.1/EVM0024714.1/EVM0026878.1
GO:0048584	positive regulation of response to stimulus	33/5067	119/16541	0.91	0.783482	1	EVM0001754.1/EVM0003589.1/EVM0003918.1/EVM0004369.1/EVM0004459.1/EVM0007108.1/EVM0007539.1/EVM0007624.1/EVM0008419.1/EVM0008769.1/EVM0009035.1/EVM0010675.1/EVM0013790.1/EVM0014635.1/EVM0014894.1/EVM0014920.1/EVM0016015.1/EVM0016917.1/EVM0017106.1/EVM0021188.1/EVM0022701.1/EVM0023693.1/EVM0026244.1/EVM0028660.1/EVM0032459.1/EVM0033562.1/EVM0034696.1/EVM0036271.1/EVM0037749.1/EVM0041299.1/EVM004166…
GO:0042127	regulation of cell population proliferation	11/5067	42/16541	0.85	0.783548	1	EVM0000077.1/EVM0000286.1/EVM0012619.2/EVM0014831.1/EVM0016728.1/EVM0030625.1/EVM0032459.1/EVM0032479.1/EVM0034272.1/EVM0038907.2/EVM0039388.1
GO:0019752	carboxylic acid metabolic process	18/5067	67/16541	0.88	0.787185	1	EVM0002607.1/EVM0003067.1/EVM0004808.1/EVM0004840.1/EVM0005804.1/EVM0006221.1/EVM0014273.1/EVM0018498.1/EVM0033562.1/EVM0034323.1/EVM0034400.1/EVM0037479.1/EVM0037749.1/EVM0041661.1/EVM0043141.1/EVM0043960.1/EVM0045578.1/EVM0045821.1
GO:0009765	photosynthesis, light harvesting	9/5067	35/16541	0.84	0.790096	1	EVM0005229.1/EVM0005356.1/EVM0007519.1/EVM0008977.1/EVM0010277.1/EVM0010414.1/EVM0016850.1/EVM0030670.1/EVM0038791.1
GO:0048513	animal organ development	9/5067	35/16541	0.84	0.790096	1	EVM0000993.1/EVM0009339.1/EVM0012562.1/EVM0014920.1/EVM0016471.1/EVM0022228.1/EVM0023693.1/EVM0027996.1/EVM0035937.1
GO:0044283	small molecule biosynthetic process	12/5067	46/16541	0.85	0.79476	1	EVM0001572.1/EVM0003067.1/EVM0006945.1/EVM0011161.1/EVM0019009.1/EVM0031702.1/EVM0033562.1/EVM0034400.1/EVM0043141.1/EVM0043960.1/EVM0045578.1/EVM0045821.1
GO:0016310	phosphorylation	25/5067	92/16541	0.89	0.796898	1	EVM0000302.1/EVM0003520.1/EVM0005882.1/EVM0006893.1/EVM0009008.1/EVM0010166.1/EVM0013743.1/EVM0014165.1/EVM0015807.1/EVM0017431.1/EVM0018498.1/EVM0018836.1/EVM0018848.1/EVM0022132.1/EVM0023609.1/EVM0027860.1/EVM0027996.1/EVM0030635.1/EVM0030939.1/EVM0032227.1/EVM0032459.1/EVM0036783.1/EVM0041131.1/EVM0041299.1/EVM0043960.1
GO:0045184	establishment of protein localization	29/5067	106/16541	0.89	0.798216	1	EVM0000219.1/EVM0003011.1/EVM0006613.1/EVM0006857.2/EVM0009668.1/EVM0010040.1/EVM0010260.1/EVM0010841.1/EVM0011887.1/EVM0012413.1/EVM0014441.1/EVM0014881.1/EVM0016247.1/EVM0017340.1/EVM0021104.1/EVM0021340.1/EVM0022450.1/EVM0022550.1/EVM0022625.1/EVM0027382.1/EVM0028226.1/EVM0030916.1/EVM0033227.1/EVM0033556.1/EVM0035406.1/EVM0035937.1/EVM0036953.1/EVM0040868.1/EVM0042002.1
GO:0016053	organic acid biosynthetic process	7/5067	28/16541	0.82	0.800732	1	EVM0003067.1/EVM0033562.1/EVM0034400.1/EVM0043141.1/EVM0043960.1/EVM0045578.1/EVM0045821.1
GO:0034220	ion transmembrane transport	7/5067	28/16541	0.82	0.800732	1	EVM0011887.1/EVM0021547.1/EVM0024737.1/EVM0025296.1/EVM0038578.1/EVM0042002.1/EVM0044621.1
GO:0043603	cellular amide metabolic process	7/5067	28/16541	0.82	0.800732	1	EVM0008159.1/EVM0010975.1/EVM0015746.1/EVM0017893.1/EVM0027117.1/EVM0041661.1/EVM0045986.1
GO:0046394	carboxylic acid biosynthetic process	7/5067	28/16541	0.82	0.800732	1	EVM0003067.1/EVM0033562.1/EVM0034400.1/EVM0043141.1/EVM0043960.1/EVM0045578.1/EVM0045821.1
GO:0048581	negative regulation of post-embryonic development	7/5067	28/16541	0.82	0.800732	1	EVM0004403.1/EVM0004931.1/EVM0011683.1/EVM0014920.1/EVM0023473.1/EVM0026081.1/EVM0030567.1
GO:0043066	negative regulation of apoptotic process	10/5067	39/16541	0.84	0.800746	1	EVM0006893.1/EVM0007005.1/EVM0008101.1/EVM0009721.1/EVM0014831.1/EVM0018836.1/EVM0022701.1/EVM0023609.1/EVM0037273.1/EVM0041657.1
GO:0048528	post-embryonic root development	13/5067	50/16541	0.85	0.805141	1	EVM0003238.1/EVM0005026.1/EVM0018109.1/EVM0018250.1/EVM0021419.1/EVM0022463.1/EVM0024714.1/EVM0031779.1/EVM0033603.1/EVM0034864.1/EVM0038755.1/EVM0039388.1/EVM0042753.1
GO:0009755	hormone-mediated signaling pathway	41/5067	148/16541	0.9	0.806065	1	EVM0000286.1/EVM0000313.1/EVM0000360.1/EVM0002562.1/EVM0002579.1/EVM0003950.1/EVM0005962.1/EVM0006909.1/EVM0010040.1/EVM0010675.1/EVM0010859.1/EVM0013145.1/EVM0014005.1/EVM0014064.1/EVM0014069.1/EVM0016814.1/EVM0017485.1/EVM0017501.1/EVM0020199.1/EVM0020743.1/EVM0021419.1/EVM0022463.1/EVM0023678.1/EVM0024743.1/EVM0024828.1/EVM0025416.1/EVM0026277.1/EVM0028571.1/EVM0028706.1/EVM0030621.1/EVM003381…
GO:0071496	cellular response to external stimulus	18/5067	68/16541	0.86	0.808921	1	EVM0002037.1/EVM0002102.1/EVM0002193.1/EVM0007840.1/EVM0008189.1/EVM0009534.1/EVM0010535.1/EVM0012272.1/EVM0012276.1/EVM0012279.1/EVM0013475.1/EVM0015483.1/EVM0017131.1/EVM0018659.2/EVM0022498.1/EVM0026069.1/EVM0038122.1/EVM0045097.1
GO:0009620	response to fungus	34/5067	124/16541	0.9	0.808962	1	EVM0002102.1/EVM0002147.1/EVM0003589.1/EVM0004089.1/EVM0005833.1/EVM0005882.1/EVM0009534.1/EVM0010040.1/EVM0010063.1/EVM0010159.1/EVM0010376.1/EVM0011075.1/EVM0012272.1/EVM0012586.1/EVM0014273.1/EVM0014323.1/EVM0014490.1/EVM0016350.1/EVM0020199.1/EVM0020732.1/EVM0022498.1/EVM0024528.1/EVM0025913.1/EVM0027039.1/EVM0027803.1/EVM0027860.1/EVM0029893.1/EVM0030318.1/EVM0030517.1/EVM0033601.1/EVM003503…
GO:0065002	intracellular protein transmembrane transport	8/5067	32/16541	0.82	0.810023	1	EVM0010260.1/EVM0011887.1/EVM0014441.1/EVM0028226.1/EVM0030916.1/EVM0035406.1/EVM0040868.1/EVM0042002.1
GO:0140013	meiotic nuclear division	8/5067	32/16541	0.82	0.810023	1	EVM0001966.1/EVM0015807.1/EVM0015851.1/EVM0016863.1/EVM0018105.1/EVM0025465.1/EVM0029603.1/EVM0035352.1
GO:0006458	'de novo' protein folding	3/5067	13/16541	0.75	0.811102	1	EVM0014833.1/EVM0030069.1/EVM0038578.1
GO:0006751	glutathione catabolic process	3/5067	13/16541	0.75	0.811102	1	EVM0025687.1/EVM0025889.1/EVM0026801.1
GO:0006826	iron ion transport	3/5067	13/16541	0.75	0.811102	1	EVM0015215.1/EVM0017200.1/EVM0044487.1
GO:0007205	protein kinase C-activating G protein-coupled re..|protein kinase C-activating G protein-coupled receptor signaling pathway	3/5067	13/16541	0.75	0.811102	1	EVM0002208.1/EVM0011410.1/EVM0029796.1
GO:0009269	response to desiccation	3/5067	13/16541	0.75	0.811102	1	EVM0012924.1/EVM0014806.1/EVM0022688.1
GO:0009817	defense response to fungus, incompatible interac..|defense response to fungus, incompatible interaction	3/5067	13/16541	0.75	0.811102	1	EVM0014273.1/EVM0029893.1/EVM0030318.1
GO:0071383	cellular response to steroid hormone stimulus	3/5067	13/16541	0.75	0.811102	1	EVM0014005.1/EVM0014064.1/EVM0036271.1
GO:1901135	carbohydrate derivative metabolic process	16/5067	61/16541	0.86	0.811284	1	EVM0002217.1/EVM0003725.1/EVM0005471.1/EVM0006315.1/EVM0006903.1/EVM0008211.1/EVM0013899.1/EVM0014273.1/EVM0017920.1/EVM0018498.1/EVM0024387.1/EVM0024578.1/EVM0031702.1/EVM0036783.1/EVM0040715.1/EVM0041131.1
GO:0007031	peroxisome organization	4/5067	17/16541	0.77	0.813566	1	EVM0001648.1/EVM0006613.1/EVM0007186.1/EVM0037681.1
GO:0009585	red, far-red light phototransduction	4/5067	17/16541	0.77	0.813566	1	EVM0003438.1/EVM0007068.1/EVM0025040.1/EVM0042081.1
GO:0009648	photoperiodism	4/5067	17/16541	0.77	0.813566	1	EVM0002497.1/EVM0007068.1/EVM0008419.1/EVM0016015.1
GO:0043062	extracellular structure organization	4/5067	17/16541	0.77	0.813566	1	EVM0010547.1/EVM0014165.1/EVM0030635.1/EVM0045667.1
GO:0048573	photoperiodism, flowering	4/5067	17/16541	0.77	0.813566	1	EVM0002497.1/EVM0007068.1/EVM0008419.1/EVM0016015.1
GO:1902533	positive regulation of intracellular signal tran..|positive regulation of intracellular signal transduction	4/5067	17/16541	0.77	0.813566	1	EVM0003589.1/EVM0022701.1/EVM0023693.1/EVM0032459.1
GO:0006096	glycolytic process	14/5067	54/16541	0.85	0.814792	1	EVM0001593.1/EVM0002708.1/EVM0002824.1/EVM0004835.1/EVM0008446.1/EVM0010116.1/EVM0012503.1/EVM0013938.1/EVM0014019.1/EVM0016347.1/EVM0021673.1/EVM0024685.1/EVM0027929.1/EVM0038324.1
GO:0032886	regulation of microtubule-based process	5/5067	21/16541	0.78	0.8186	1	EVM0009674.1/EVM0012562.1/EVM0015409.1/EVM0031963.1/EVM0033556.1
GO:0006606	protein import into nucleus	9/5067	36/16541	0.82	0.818853	1	EVM0002846.1/EVM0008989.1/EVM0010421.1/EVM0013735.1/EVM0015170.1/EVM0016247.1/EVM0016519.1/EVM0033900.1/EVM0040489.1
GO:0009867	jasmonic acid mediated signaling pathway	9/5067	36/16541	0.82	0.818853	1	EVM0010675.1/EVM0017501.1/EVM0020199.1/EVM0020743.1/EVM0025416.1/EVM0028571.1/EVM0034275.1/EVM0035904.1/EVM0043006.1
GO:0071395	cellular response to jasmonic acid stimulus	9/5067	36/16541	0.82	0.818853	1	EVM0010675.1/EVM0017501.1/EVM0020199.1/EVM0020743.1/EVM0025416.1/EVM0028571.1/EVM0034275.1/EVM0035904.1/EVM0043006.1
GO:0048527	lateral root development	12/5067	47/16541	0.83	0.819879	1	EVM0003238.1/EVM0005026.1/EVM0018109.1/EVM0018250.1/EVM0021419.1/EVM0022463.1/EVM0024714.1/EVM0031779.1/EVM0034864.1/EVM0038755.1/EVM0039388.1/EVM0042753.1
GO:0006694	steroid biosynthetic process	6/5067	25/16541	0.78	0.824722	1	EVM0003293.1/EVM0007743.1/EVM0007846.1/EVM0009951.1/EVM0022220.1/EVM0040219.1
GO:0010817	regulation of hormone levels	20/5067	76/16541	0.86	0.826743	1	EVM0005026.1/EVM0007624.1/EVM0007757.1/EVM0014273.1/EVM0017462.1/EVM0017485.1/EVM0017893.1/EVM0023375.1/EVM0024714.1/EVM0026277.1/EVM0026878.1/EVM0027117.1/EVM0028571.1/EVM0033937.1/EVM0034864.1/EVM0037479.1/EVM0038209.1/EVM0043960.1/EVM0044621.1/EVM0044711.1
GO:0045595	regulation of cell differentiation	10/5067	40/16541	0.82	0.827219	1	EVM0007974.1/EVM0010166.1/EVM0012132.1/EVM0014005.1/EVM0014920.1/EVM0023693.1/EVM0026081.1/EVM0026335.1/EVM0032412.1/EVM0037273.1
GO:1900864	mitochondrial RNA modification	10/5067	40/16541	0.82	0.827219	1	EVM0001631.1/EVM0003349.1/EVM0005191.1/EVM0007330.1/EVM0011094.1/EVM0018291.1/EVM0021680.1/EVM0022110.1/EVM0024969.1/EVM0046114.1
GO:0042325	regulation of phosphorylation	13/5067	51/16541	0.83	0.828512	1	EVM0003589.1/EVM0004059.1/EVM0006951.1/EVM0007005.1/EVM0007012.1/EVM0007598.1/EVM0012132.1/EVM0012279.1/EVM0014831.1/EVM0022450.1/EVM0023693.1/EVM0027996.1/EVM0039651.1
GO:0008356	asymmetric cell division	7/5067	29/16541	0.79	0.831271	1	EVM0010564.1/EVM0014920.1/EVM0015590.1/EVM0017934.1/EVM0020732.1/EVM0032582.1/EVM0039752.1
GO:0031338	regulation of vesicle fusion	7/5067	29/16541	0.79	0.831271	1	EVM0009668.1/EVM0010841.1/EVM0012413.1/EVM0014881.1/EVM0017340.1/EVM0021340.1/EVM0022550.1
GO:0015833	peptide transport	27/5067	101/16541	0.87	0.831541	1	EVM0000219.1/EVM0003011.1/EVM0006613.1/EVM0006857.2/EVM0009668.1/EVM0010040.1/EVM0010260.1/EVM0010841.1/EVM0011887.1/EVM0012413.1/EVM0014441.1/EVM0014881.1/EVM0016247.1/EVM0017340.1/EVM0021104.1/EVM0021340.1/EVM0022450.1/EVM0022550.1/EVM0022625.1/EVM0027382.1/EVM0028226.1/EVM0030916.1/EVM0035406.1/EVM0035937.1/EVM0036953.1/EVM0040868.1/EVM0042002.1
GO:0042886	amide transport	27/5067	101/16541	0.87	0.831541	1	EVM0000219.1/EVM0003011.1/EVM0006613.1/EVM0006857.2/EVM0009668.1/EVM0010040.1/EVM0010260.1/EVM0010841.1/EVM0011887.1/EVM0012413.1/EVM0014441.1/EVM0014881.1/EVM0016247.1/EVM0017340.1/EVM0021104.1/EVM0021340.1/EVM0022450.1/EVM0022550.1/EVM0022625.1/EVM0027382.1/EVM0028226.1/EVM0030916.1/EVM0035406.1/EVM0035937.1/EVM0036953.1/EVM0040868.1/EVM0042002.1
GO:0016579	protein deubiquitination	23/5067	87/16541	0.86	0.833261	1	EVM0000015.1/EVM0002536.1/EVM0002633.1/EVM0002718.1/EVM0010374.1/EVM0010593.1/EVM0012036.1/EVM0012394.1/EVM0013153.1/EVM0015792.1/EVM0019116.1/EVM0019391.1/EVM0022701.1/EVM0026371.1/EVM0027208.1/EVM0028534.1/EVM0028964.1/EVM0030030.1/EVM0031440.1/EVM0033707.1/EVM0034561.1/EVM0036170.1/EVM0042343.1
GO:0000280	nuclear division	11/5067	44/16541	0.82	0.835136	1	EVM0001966.1/EVM0011232.1/EVM0015807.1/EVM0015851.1/EVM0016863.1/EVM0018105.1/EVM0021505.1/EVM0025465.1/EVM0029603.1/EVM0030840.1/EVM0035352.1
GO:0031047	gene silencing by RNA	19/5067	73/16541	0.85	0.837061	1	EVM0004399.1/EVM0004459.1/EVM0005420.1/EVM0005971.1/EVM0010028.1/EVM0010040.1/EVM0012530.1/EVM0012980.1/EVM0018164.1/EVM0018667.1/EVM0020615.1/EVM0022576.1/EVM0029202.1/EVM0030109.1/EVM0032955.1/EVM0033348.1/EVM0037284.1/EVM0042821.1/EVM0043054.1
GO:0051093	negative regulation of developmental process	15/5067	59/16541	0.83	0.844203	1	EVM0002864.1/EVM0004403.1/EVM0004931.1/EVM0006440.1/EVM0011683.1/EVM0012619.2/EVM0014220.1/EVM0014920.1/EVM0023473.1/EVM0023693.1/EVM0026081.1/EVM0030567.1/EVM0030625.1/EVM0032412.1/EVM0038907.2
GO:0001558	regulation of cell growth	9/5067	37/16541	0.79	0.844495	1	EVM0001291.1/EVM0002037.1/EVM0006440.1/EVM0010233.1/EVM0010535.1/EVM0015493.1/EVM0027860.1/EVM0029439.1/EVM0037273.1
GO:0051865	protein autoubiquitination	9/5067	37/16541	0.79	0.844495	1	EVM0001516.1/EVM0008241.1/EVM0009721.1/EVM0012619.2/EVM0024794.1/EVM0030625.1/EVM0035228.1/EVM0038907.2/EVM0040455.1
GO:0048609	multicellular organismal reproductive process	20/5067	77/16541	0.85	0.844617	1	EVM0001998.1/EVM0002359.1/EVM0004938.1/EVM0009035.1/EVM0009409.1/EVM0009535.1/EVM0010314.1/EVM0011057.1/EVM0013787.1/EVM0014920.1/EVM0016754.1/EVM0020199.1/EVM0023287.1/EVM0030840.1/EVM0031779.1/EVM0033069.1/EVM0034059.1/EVM0041729.1/EVM0041993.1/EVM0043204.1
GO:0006086	acetyl-CoA biosynthetic process from pyruvate	4/5067	18/16541	0.73	0.849332	1	EVM0002374.1/EVM0003388.2/EVM0020819.1/EVM0030012.1
GO:0006301	postreplication repair	4/5067	18/16541	0.73	0.849332	1	EVM0006447.1/EVM0012696.1/EVM0024246.1/EVM0026866.1
GO:0006368	transcription elongation from RNA polymerase II ..|transcription elongation from RNA polymerase II promoter	4/5067	18/16541	0.73	0.849332	1	EVM0003418.1/EVM0003998.1/EVM0011192.1/EVM0033180.2
GO:0015977	carbon fixation	4/5067	18/16541	0.73	0.849332	1	EVM0032439.3/EVM0035848.1/EVM0040205.1/EVM0043367.1
GO:0022412	cellular process involved in reproduction in mul..|cellular process involved in reproduction in multicellular organism	13/5067	52/16541	0.82	0.849707	1	EVM0001998.1/EVM0004938.1/EVM0008241.1/EVM0009409.1/EVM0009535.1/EVM0013787.1/EVM0014920.1/EVM0022450.1/EVM0025209.1/EVM0030840.1/EVM0040455.1/EVM0041993.1/EVM0043204.1
GO:0060918	auxin transport	5/5067	22/16541	0.74	0.850786	1	EVM0007624.1/EVM0017462.1/EVM0033937.1/EVM0034864.1/EVM0038209.1
GO:0016556	mRNA modification	10/5067	41/16541	0.8	0.85091	1	EVM0001631.1/EVM0003349.1/EVM0007330.1/EVM0011094.1/EVM0018291.1/EVM0022110.1/EVM0024969.1/EVM0032595.1/EVM0036633.1/EVM0046114.1
GO:0006066	alcohol metabolic process	3/5067	14/16541	0.7	0.851226	1	EVM0006945.1/EVM0023375.1/EVM0037749.1
GO:0006414	translational elongation	3/5067	14/16541	0.7	0.851226	1	EVM0018043.1/EVM0022355.1/EVM0041112.1
GO:0006650	glycerophospholipid metabolic process	3/5067	14/16541	0.7	0.851226	1	EVM0000302.1/EVM0018848.1/EVM0045578.1
GO:0010109	regulation of photosynthesis	3/5067	14/16541	0.7	0.851226	1	EVM0003520.1/EVM0010404.1/EVM0035848.1
GO:0010410	hemicellulose metabolic process	3/5067	14/16541	0.7	0.851226	1	EVM0015540.1/EVM0021134.1/EVM0032529.1
GO:0015711	organic anion transport	3/5067	14/16541	0.7	0.851226	1	EVM0001971.1/EVM0011887.1/EVM0042002.1
GO:0042180	cellular ketone metabolic process	3/5067	14/16541	0.7	0.851226	1	EVM0001572.1/EVM0019009.1/EVM0033562.1
GO:0045292	mRNA cis splicing, via spliceosome	3/5067	14/16541	0.7	0.851226	1	EVM0013036.1/EVM0025899.1/EVM0043368.1
GO:0045491	xylan metabolic process	3/5067	14/16541	0.7	0.851226	1	EVM0015540.1/EVM0021134.1/EVM0032529.1
GO:0048545	response to steroid hormone	3/5067	14/16541	0.7	0.851226	1	EVM0014005.1/EVM0014064.1/EVM0036271.1
GO:2000070	regulation of response to water deprivation	3/5067	14/16541	0.7	0.851226	1	EVM0008769.1/EVM0013790.1/EVM0043676.1
GO:0006820	anion transport	6/5067	26/16541	0.75	0.853936	1	EVM0001971.1/EVM0007678.1/EVM0011887.1/EVM0017131.1/EVM0038578.1/EVM0042002.1
GO:1901657	glycosyl compound metabolic process	6/5067	26/16541	0.75	0.853936	1	EVM0003725.1/EVM0005471.1/EVM0014273.1/EVM0024578.1/EVM0031702.1/EVM0040715.1
GO:0009416	response to light stimulus	68/5067	245/16541	0.91	0.854399	1	EVM0000444.1/EVM0001115.1/EVM0001602.1/EVM0002102.1/EVM0002377.1/EVM0002497.1/EVM0002924.1/EVM0003341.1/EVM0003438.1/EVM0003691.1/EVM0004089.1/EVM0004279.1/EVM0004621.1/EVM0005263.1/EVM0006447.1/EVM0006539.1/EVM0006909.1/EVM0007068.1/EVM0007077.1/EVM0007289.1/EVM0008419.1/EVM0008706.1/EVM0009028.1/EVM0009534.1/EVM0009727.1/EVM0010404.1/EVM0011648.1/EVM0012097.1/EVM0012303.1/EVM0012344.1/EVM001269…
GO:0033365	protein localization to organelle	19/5067	74/16541	0.84	0.854494	1	EVM0006613.1/EVM0008636.1/EVM0009674.1/EVM0010260.1/EVM0011887.1/EVM0014441.1/EVM0014876.1/EVM0016247.1/EVM0021104.1/EVM0022228.1/EVM0028226.1/EVM0030530.1/EVM0030916.1/EVM0033227.1/EVM0033556.1/EVM0035406.1/EVM0039752.1/EVM0040868.1/EVM0042002.1
GO:0048285	organelle fission	14/5067	56/16541	0.82	0.856412	1	EVM0001966.1/EVM0011232.1/EVM0015807.1/EVM0015851.1/EVM0016863.1/EVM0018105.1/EVM0021505.1/EVM0025465.1/EVM0026190.1/EVM0029556.1/EVM0029603.1/EVM0030840.1/EVM0035352.1/EVM0037405.1
GO:0000413	protein peptidyl-prolyl isomerization	2/5067	10/16541	0.65	0.860372	1	EVM0016080.1/EVM0016370.1
GO:0001678	cellular glucose homeostasis	2/5067	10/16541	0.65	0.860372	1	EVM0002708.1/EVM0013938.1
GO:0006090	pyruvate metabolic process	2/5067	10/16541	0.65	0.860372	1	EVM0003694.1/EVM0033274.1
GO:0006431	methionyl-tRNA aminoacylation	2/5067	10/16541	0.65	0.860372	1	EVM0001570.1/EVM0013825.1
GO:0006436	tryptophanyl-tRNA aminoacylation	2/5067	10/16541	0.65	0.860372	1	EVM0010442.1/EVM0032147.1
GO:0007043	cell-cell junction assembly	2/5067	10/16541	0.65	0.860372	1	EVM0033252.1/EVM0035937.1
GO:0009094	L-phenylalanine biosynthetic process	2/5067	10/16541	0.65	0.860372	1	EVM0005488.1/EVM0042874.1
GO:0009699	phenylpropanoid biosynthetic process	2/5067	10/16541	0.65	0.860372	1	EVM0017893.1/EVM0027117.1
GO:0009958	positive gravitropism	2/5067	10/16541	0.65	0.860372	1	EVM0009323.1/EVM0034582.1
GO:0019221	cytokine-mediated signaling pathway	2/5067	10/16541	0.65	0.860372	1	EVM0022701.1/EVM0032459.1
GO:0034330	cell junction organization	2/5067	10/16541	0.65	0.860372	1	EVM0033069.1/EVM0035937.1
GO:0042181	ketone biosynthetic process	2/5067	10/16541	0.65	0.860372	1	EVM0001572.1/EVM0019009.1
GO:0042430	indole-containing compound metabolic process	2/5067	10/16541	0.65	0.860372	1	EVM0017893.1/EVM0027117.1
GO:0042435	indole-containing compound biosynthetic process	2/5067	10/16541	0.65	0.860372	1	EVM0017893.1/EVM0027117.1
GO:0043408	regulation of MAPK cascade	2/5067	10/16541	0.65	0.860372	1	EVM0003589.1/EVM0023693.1
GO:0043410	positive regulation of MAPK cascade	2/5067	10/16541	0.65	0.860372	1	EVM0003589.1/EVM0023693.1
GO:0043467	regulation of generation of precursor metabolite..|regulation of generation of precursor metabolites and energy	2/5067	10/16541	0.65	0.860372	1	EVM0010404.1/EVM0012279.1
GO:0043523	regulation of neuron apoptotic process	2/5067	10/16541	0.65	0.860372	1	EVM0014831.1/EVM0023693.1
GO:0045216	cell-cell junction organization	2/5067	10/16541	0.65	0.860372	1	EVM0033069.1/EVM0035937.1
GO:0070507	regulation of microtubule cytoskeleton organizat..|regulation of microtubule cytoskeleton organization	2/5067	10/16541	0.65	0.860372	1	EVM0009674.1/EVM0015409.1
GO:0090068	positive regulation of cell cycle process	2/5067	10/16541	0.65	0.860372	1	EVM0009674.1/EVM0033069.1
GO:0090615	mitochondrial mRNA processing	2/5067	10/16541	0.65	0.860372	1	EVM0014565.1/EVM0021892.1
GO:1905421	regulation of plant organ morphogenesis	2/5067	10/16541	0.65	0.860372	1	EVM0010166.1/EVM0027860.1
GO:0010101	post-embryonic root morphogenesis	8/5067	34/16541	0.77	0.862475	1	EVM0005026.1/EVM0018109.1/EVM0018250.1/EVM0024714.1/EVM0031779.1/EVM0034864.1/EVM0038755.1/EVM0039388.1
GO:0010102	lateral root morphogenesis	8/5067	34/16541	0.77	0.862475	1	EVM0005026.1/EVM0018109.1/EVM0018250.1/EVM0024714.1/EVM0031779.1/EVM0034864.1/EVM0038755.1/EVM0039388.1
GO:0015743	malate transport	8/5067	34/16541	0.77	0.862475	1	EVM0006204.1/EVM0009860.1/EVM0010846.1/EVM0012527.1/EVM0015270.1/EVM0015676.1/EVM0016778.1/EVM0024473.1
GO:0044703	multi-organism reproductive process	18/5067	71/16541	0.83	0.864455	1	EVM0001971.1/EVM0001998.1/EVM0002359.1/EVM0004938.1/EVM0006363.1/EVM0009409.1/EVM0009535.1/EVM0013726.1/EVM0013787.1/EVM0014920.1/EVM0017255.1/EVM0022450.1/EVM0030204.1/EVM0030840.1/EVM0031779.1/EVM0036256.1/EVM0041993.1/EVM0043204.1
GO:0044281	small molecule metabolic process	32/5067	121/16541	0.86	0.865401	1	EVM0001572.1/EVM0003067.1/EVM0003725.1/EVM0004808.1/EVM0005471.1/EVM0006221.1/EVM0006903.1/EVM0006945.1/EVM0011161.1/EVM0014273.1/EVM0015807.1/EVM0017570.1/EVM0017920.1/EVM0018498.1/EVM0019009.1/EVM0019119.1/EVM0023375.1/EVM0024578.1/EVM0031702.1/EVM0032227.1/EVM0033562.1/EVM0034400.1/EVM0036783.1/EVM0037479.1/EVM0037749.1/EVM0040715.1/EVM0041131.1/EVM0041661.1/EVM0043141.1/EVM0043960.1/EVM004557…
GO:0006812	cation transport	9/5067	38/16541	0.77	0.867184	1	EVM0000951.1/EVM0021547.1/EVM0022228.1/EVM0024737.1/EVM0025296.1/EVM0031783.1/EVM0038578.1/EVM0042258.1/EVM0044621.1
GO:0009639	response to red or far red light	21/5067	82/16541	0.84	0.867284	1	EVM0001548.1/EVM0002497.1/EVM0003341.1/EVM0003438.1/EVM0003608.1/EVM0004279.1/EVM0004621.1/EVM0007068.1/EVM0007400.1/EVM0008315.1/EVM0012163.1/EVM0014691.1/EVM0018763.1/EVM0020199.1/EVM0022450.1/EVM0024513.1/EVM0024787.1/EVM0027861.1/EVM0029823.1/EVM0034478.1/EVM0042081.1
GO:0010647	positive regulation of cell communication	19/5067	75/16541	0.83	0.870468	1	EVM0003589.1/EVM0003918.1/EVM0004369.1/EVM0007108.1/EVM0007539.1/EVM0007624.1/EVM0014635.1/EVM0014920.1/EVM0016917.1/EVM0022450.1/EVM0022701.1/EVM0023693.1/EVM0028660.1/EVM0032459.1/EVM0034696.1/EVM0036271.1/EVM0037749.1/EVM0041661.1/EVM0044621.1
GO:0071702	organic substance transport	33/5067	125/16541	0.86	0.871164	1	EVM0000219.1/EVM0001971.1/EVM0003011.1/EVM0004452.1/EVM0005833.1/EVM0006613.1/EVM0006857.2/EVM0007991.1/EVM0009668.1/EVM0010040.1/EVM0010260.1/EVM0010841.1/EVM0011887.1/EVM0012413.1/EVM0014441.1/EVM0014881.1/EVM0016247.1/EVM0017340.1/EVM0017918.1/EVM0021104.1/EVM0021340.1/EVM0022450.1/EVM0022550.1/EVM0022625.1/EVM0025296.1/EVM0027382.1/EVM0028226.1/EVM0030916.1/EVM0035406.1/EVM0035937.1/EVM003695…
GO:0071214	cellular response to abiotic stimulus	14/5067	57/16541	0.8	0.874301	1	EVM0002102.1/EVM0003438.1/EVM0004621.1/EVM0006539.1/EVM0006909.1/EVM0007068.1/EVM0009534.1/EVM0010535.1/EVM0020646.1/EVM0022378.1/EVM0023693.1/EVM0032089.1/EVM0037682.1/EVM0042081.1
GO:0104004	cellular response to environmental stimulus	14/5067	57/16541	0.8	0.874301	1	EVM0002102.1/EVM0003438.1/EVM0004621.1/EVM0006539.1/EVM0006909.1/EVM0007068.1/EVM0009534.1/EVM0010535.1/EVM0020646.1/EVM0022378.1/EVM0023693.1/EVM0032089.1/EVM0037682.1/EVM0042081.1
GO:1905393	plant organ formation	11/5067	46/16541	0.78	0.876712	1	EVM0000286.1/EVM0005026.1/EVM0010675.1/EVM0016071.1/EVM0018109.1/EVM0018250.1/EVM0024714.1/EVM0034864.1/EVM0038755.1/EVM0041787.1/EVM0044711.1
GO:0006487	protein N-linked glycosylation	5/5067	23/16541	0.71	0.87807	1	EVM0011595.1/EVM0022527.1/EVM0025705.1/EVM0031087.1/EVM0038464.1
GO:0006631	fatty acid metabolic process	5/5067	23/16541	0.71	0.87807	1	EVM0004808.1/EVM0006221.1/EVM0011275.1/EVM0032434.1/EVM0045578.1
GO:0044743	protein transmembrane import into intracellular ..|protein transmembrane import into intracellular organelle	5/5067	23/16541	0.71	0.87807	1	EVM0010260.1/EVM0011887.1/EVM0028226.1/EVM0030916.1/EVM0042002.1
GO:2000027	regulation of animal organ morphogenesis	5/5067	23/16541	0.71	0.87807	1	EVM0010990.1/EVM0014920.1/EVM0018862.1/EVM0026977.1/EVM0042842.1
GO:0008610	lipid biosynthetic process	23/5067	90/16541	0.83	0.878714	1	EVM0000047.1/EVM0002228.1/EVM0002779.1/EVM0005915.1/EVM0009028.1/EVM0009868.1/EVM0010844.1/EVM0010994.1/EVM0014160.1/EVM0017088.1/EVM0021458.1/EVM0024387.1/EVM0025689.1/EVM0028452.1/EVM0030551.1/EVM0030795.1/EVM0032542.1/EVM0032597.1/EVM0037148.1/EVM0043960.1/EVM0044711.1/EVM0045578.1/EVM0046027.1
GO:0006108	malate metabolic process	6/5067	27/16541	0.73	0.879022	1	EVM0002006.1/EVM0004461.1/EVM0009919.1/EVM0016299.1/EVM0019583.1/EVM0025740.1
GO:0006891	intra-Golgi vesicle-mediated transport	6/5067	27/16541	0.73	0.879022	1	EVM0007278.1/EVM0008197.1/EVM0011076.1/EVM0017274.1/EVM0028511.1/EVM0033874.1
GO:0006275	regulation of DNA replication	4/5067	19/16541	0.69	0.8791	1	EVM0010535.1/EVM0022670.1/EVM0023693.1/EVM0034272.1
GO:0010114	response to red light	4/5067	19/16541	0.69	0.8791	1	EVM0002497.1/EVM0004621.1/EVM0014691.1/EVM0034478.1
GO:0050877	nervous system process	4/5067	19/16541	0.69	0.8791	1	EVM0006363.1/EVM0014920.1/EVM0022450.1/EVM0044621.1
GO:1901617	organic hydroxy compound biosynthetic process	4/5067	19/16541	0.69	0.8791	1	EVM0006945.1/EVM0017893.1/EVM0027117.1/EVM0033562.1
GO:0023056	positive regulation of signaling	18/5067	72/16541	0.82	0.8799	1	EVM0003589.1/EVM0003918.1/EVM0004369.1/EVM0007108.1/EVM0007539.1/EVM0007624.1/EVM0014635.1/EVM0014920.1/EVM0016917.1/EVM0022701.1/EVM0023693.1/EVM0028660.1/EVM0032459.1/EVM0034696.1/EVM0036271.1/EVM0037749.1/EVM0041661.1/EVM0044621.1
GO:0009832	plant-type cell wall biogenesis	7/5067	31/16541	0.74	0.881128	1	EVM0006903.1/EVM0010547.1/EVM0011075.1/EVM0011232.1/EVM0032529.1/EVM0045667.1/EVM0046000.1
GO:0008156	negative regulation of DNA replication	3/5067	15/16541	0.65	0.883693	1	EVM0010535.1/EVM0023693.1/EVM0034272.1
GO:0009165	nucleotide biosynthetic process	3/5067	15/16541	0.65	0.883693	1	EVM0006449.1/EVM0015807.1/EVM0019746.1
GO:0009792	embryo development ending in birth or egg hatching	3/5067	15/16541	0.65	0.883693	1	EVM0014831.1/EVM0027996.1/EVM0035937.1
GO:0010383	cell wall polysaccharide metabolic process	3/5067	15/16541	0.65	0.883693	1	EVM0015540.1/EVM0021134.1/EVM0032529.1
GO:0030071	regulation of mitotic metaphase/anaphase transit..|regulation of mitotic metaphase/anaphase transition	3/5067	15/16541	0.65	0.883693	1	EVM0002840.1/EVM0021505.1/EVM0030709.1
GO:0043455	regulation of secondary metabolic process	3/5067	15/16541	0.65	0.883693	1	EVM0012442.1/EVM0012547.1/EVM0038122.1
GO:0044036	cell wall macromolecule metabolic process	3/5067	15/16541	0.65	0.883693	1	EVM0015540.1/EVM0021134.1/EVM0032529.1
GO:0048236	plant-type sporogenesis	3/5067	15/16541	0.65	0.883693	1	EVM0015446.1/EVM0017255.1/EVM0036256.1
GO:0051053	negative regulation of DNA metabolic process	3/5067	15/16541	0.65	0.883693	1	EVM0010535.1/EVM0023693.1/EVM0034272.1
GO:0070534	protein K63-linked ubiquitination	3/5067	15/16541	0.65	0.883693	1	EVM0024246.1/EVM0026866.1/EVM0032459.1
GO:0071216	cellular response to biotic stimulus	3/5067	15/16541	0.65	0.883693	1	EVM0012272.1/EVM0022498.1/EVM0039369.1
GO:0098656	anion transmembrane transport	3/5067	15/16541	0.65	0.883693	1	EVM0011887.1/EVM0038578.1/EVM0042002.1
GO:1903311	regulation of mRNA metabolic process	3/5067	15/16541	0.65	0.883693	1	EVM0024798.1/EVM0029439.1/EVM0045434.1
GO:2000104	negative regulation of DNA-dependent DNA replica..|negative regulation of DNA-dependent DNA replication	3/5067	15/16541	0.65	0.883693	1	EVM0010535.1/EVM0023693.1/EVM0034272.1
GO:0071705	nitrogen compound transport	29/5067	112/16541	0.85	0.885188	1	EVM0000219.1/EVM0003011.1/EVM0006613.1/EVM0006857.2/EVM0007146.1/EVM0007678.1/EVM0009668.1/EVM0010040.1/EVM0010260.1/EVM0010841.1/EVM0011887.1/EVM0012413.1/EVM0014441.1/EVM0014881.1/EVM0016247.1/EVM0017340.1/EVM0021104.1/EVM0021340.1/EVM0022450.1/EVM0022550.1/EVM0022625.1/EVM0027382.1/EVM0028226.1/EVM0030916.1/EVM0035406.1/EVM0035937.1/EVM0036953.1/EVM0040868.1/EVM0042002.1
GO:0007015	actin filament organization	13/5067	54/16541	0.79	0.885945	1	EVM0006539.1/EVM0010682.1/EVM0011896.1/EVM0013726.1/EVM0014743.1/EVM0015483.1/EVM0020646.1/EVM0023124.1/EVM0025846.1/EVM0027996.1/EVM0028473.1/EVM0032017.1/EVM0045097.1
GO:0031401	positive regulation of protein modification proc..|positive regulation of protein modification process	9/5067	39/16541	0.75	0.887116	1	EVM0003589.1/EVM0007005.1/EVM0009192.1/EVM0014894.1/EVM0021188.1/EVM0022701.1/EVM0023693.1/EVM0028183.1/EVM0031481.1
GO:0045229	external encapsulating structure organization	9/5067	39/16541	0.75	0.887116	1	EVM0010166.1/EVM0010547.1/EVM0014165.1/EVM0016799.1/EVM0021134.1/EVM0027860.1/EVM0030635.1/EVM0036478.1/EVM0045667.1
GO:0000741	karyogamy	2/5067	11/16541	0.59	0.895267	1	EVM0012288.1/EVM0025812.1
GO:0006542	glutamine biosynthetic process	2/5067	11/16541	0.59	0.895267	1	EVM0003393.1/EVM0008421.1
GO:0007163	establishment or maintenance of cell polarity	2/5067	11/16541	0.59	0.895267	1	EVM0010682.1/EVM0035937.1
GO:0046488	phosphatidylinositol metabolic process	2/5067	11/16541	0.59	0.895267	1	EVM0000302.1/EVM0018848.1
GO:0051098	regulation of binding	2/5067	11/16541	0.59	0.895267	1	EVM0002497.1/EVM0023693.1
GO:0071367	cellular response to brassinosteroid stimulus	2/5067	11/16541	0.59	0.895267	1	EVM0014064.1/EVM0036271.1
GO:1901214	regulation of neuron death	2/5067	11/16541	0.59	0.895267	1	EVM0014831.1/EVM0023693.1
GO:0005978	glycogen biosynthetic process	5/5067	24/16541	0.68	0.900977	1	EVM0004306.1/EVM0019837.1/EVM0023611.1/EVM0036082.1/EVM0037441.1
GO:0010215	cellulose microfibril organization	5/5067	24/16541	0.68	0.900977	1	EVM0010547.1/EVM0018960.1/EVM0019986.1/EVM0027104.1/EVM0045667.1
GO:0016126	sterol biosynthetic process	5/5067	24/16541	0.68	0.900977	1	EVM0011667.1/EVM0011681.1/EVM0020127.1/EVM0040434.1/EVM0043766.1
GO:0016051	carbohydrate biosynthetic process	7/5067	32/16541	0.71	0.901038	1	EVM0003067.1/EVM0015540.1/EVM0021134.1/EVM0024336.1/EVM0031702.1/EVM0035848.1/EVM0040130.1
GO:0006098	pentose-phosphate shunt	8/5067	36/16541	0.73	0.902511	1	EVM0004729.1/EVM0007353.1/EVM0010458.1/EVM0016648.1/EVM0017684.1/EVM0020169.1/EVM0037676.1/EVM0042811.1
GO:0080156	mitochondrial mRNA modification	8/5067	36/16541	0.73	0.902511	1	EVM0001631.1/EVM0003349.1/EVM0007330.1/EVM0011094.1/EVM0018291.1/EVM0022110.1/EVM0024969.1/EVM0046114.1
GO:0009967	positive regulation of signal transduction	17/5067	70/16541	0.79	0.902765	1	EVM0003589.1/EVM0003918.1/EVM0004369.1/EVM0007108.1/EVM0007539.1/EVM0007624.1/EVM0014635.1/EVM0014920.1/EVM0016917.1/EVM0022701.1/EVM0023693.1/EVM0028660.1/EVM0032459.1/EVM0034696.1/EVM0036271.1/EVM0037749.1/EVM0041661.1
GO:0009097	isoleucine biosynthetic process	4/5067	20/16541	0.65	0.903616	1	EVM0014215.1/EVM0020108.1/EVM0034400.1/EVM0036155.1
GO:0009435	NAD biosynthetic process	4/5067	20/16541	0.65	0.903616	1	EVM0003925.1/EVM0023476.1/EVM0028912.1/EVM0041733.1
GO:0010119	regulation of stomatal movement	4/5067	20/16541	0.65	0.903616	1	EVM0002497.1/EVM0017648.1/EVM0018763.1/EVM0028473.1
GO:0048729	tissue morphogenesis	4/5067	20/16541	0.65	0.903616	1	EVM0012562.1/EVM0013726.1/EVM0014920.1/EVM0027996.1
GO:0016114	terpenoid biosynthetic process	9/5067	40/16541	0.73	0.904505	1	EVM0007555.1/EVM0009868.1/EVM0011456.1/EVM0011491.1/EVM0024669.1/EVM0026825.1/EVM0037148.1/EVM0043960.1/EVM0044711.1
GO:0044249	cellular biosynthetic process	63/5067	234/16541	0.88	0.90633	1	EVM0000047.1/EVM0001065.1/EVM0001572.1/EVM0002537.1/EVM0003067.1/EVM0003691.1/EVM0005471.1/EVM0006447.1/EVM0006857.2/EVM0007840.1/EVM0008159.1/EVM0008216.1/EVM0009028.1/EVM0009868.1/EVM0010330.1/EVM0010535.1/EVM0011161.1/EVM0011505.1/EVM0011516.1/EVM0011960.1/EVM0012303.1/EVM0012696.1/EVM0012965.1/EVM0015360.1/EVM0015540.1/EVM0015807.1/EVM0017028.1/EVM0017370.1/EVM0017597.1/EVM0017842.1/EVM001789…
GO:0042545	cell wall modification	32/5067	125/16541	0.84	0.908806	1	EVM0000522.1/EVM0000625.1/EVM0000632.1/EVM0001416.1/EVM0002959.1/EVM0007656.1/EVM0010166.1/EVM0010473.1/EVM0011035.1/EVM0011193.1/EVM0011813.1/EVM0016314.1/EVM0017667.1/EVM0019146.1/EVM0019432.1/EVM0021134.1/EVM0022368.1/EVM0023640.1/EVM0024056.1/EVM0027026.1/EVM0027233.1/EVM0028462.1/EVM0031110.1/EVM0031426.1/EVM0032066.1/EVM0032279.1/EVM0033252.1/EVM0036980.1/EVM0039113.1/EVM0040694.1/EVM004274…
GO:0005982	starch metabolic process	3/5067	16/16541	0.61	0.909676	1	EVM0009774.1/EVM0024336.1/EVM0040130.1
GO:0034293	sexual sporulation	3/5067	16/16541	0.61	0.909676	1	EVM0001971.1/EVM0017255.1/EVM0036256.1
GO:0043934	sporulation	3/5067	16/16541	0.61	0.909676	1	EVM0001971.1/EVM0017255.1/EVM0036256.1
GO:0090329	regulation of DNA-dependent DNA replication	3/5067	16/16541	0.61	0.909676	1	EVM0010535.1/EVM0023693.1/EVM0034272.1
GO:0044255	cellular lipid metabolic process	16/5067	67/16541	0.78	0.911553	1	EVM0000047.1/EVM0000302.1/EVM0004808.1/EVM0006221.1/EVM0009028.1/EVM0009868.1/EVM0018848.1/EVM0023375.1/EVM0024387.1/EVM0030551.1/EVM0037148.1/EVM0037479.1/EVM0037749.1/EVM0043960.1/EVM0044711.1/EVM0045578.1
GO:0048878	chemical homeostasis	16/5067	67/16541	0.78	0.911553	1	EVM0000313.1/EVM0000951.1/EVM0002562.1/EVM0009028.1/EVM0014218.1/EVM0016962.1/EVM0017131.1/EVM0022228.1/EVM0022450.1/EVM0026202.1/EVM0027621.1/EVM0031783.1/EVM0041787.1/EVM0042258.1/EVM0042983.1/EVM0044621.1
GO:0009116	nucleoside metabolic process	14/5067	60/16541	0.76	0.917511	1	EVM0003961.1/EVM0004146.1/EVM0006449.1/EVM0008343.1/EVM0010224.1/EVM0016376.1/EVM0017271.1/EVM0019746.1/EVM0023835.1/EVM0024388.1/EVM0031252.1/EVM0031702.1/EVM0041970.1/EVM0045178.1
GO:0006886	intracellular protein transport	102/5067	371/16541	0.9	0.91786	1	EVM0000086.1/EVM0000191.1/EVM0000529.1/EVM0001196.1/EVM0002223.1/EVM0002720.1/EVM0003958.1/EVM0004803.1/EVM0005316.1/EVM0005751.1/EVM0005765.1/EVM0005796.1/EVM0005838.1/EVM0006289.1/EVM0006525.1/EVM0006548.1/EVM0006613.1/EVM0006681.1/EVM0006826.1/EVM0006857.2/EVM0006887.1/EVM0007701.1/EVM0007745.1/EVM0007771.1/EVM0007932.1/EVM0008130.3/EVM0008347.1/EVM0008459.1/EVM0009548.1/EVM0009638.1/EVM000966…
GO:0048268	clathrin coat assembly	7/5067	33/16541	0.69	0.918031	1	EVM0002601.1/EVM0010392.1/EVM0021583.1/EVM0022459.1/EVM0025179.1/EVM0029846.1/EVM0034191.1
GO:0048443	stamen development	7/5067	33/16541	0.69	0.918031	1	EVM0003950.1/EVM0009413.1/EVM0015743.1/EVM0020199.1/EVM0022463.1/EVM0024528.1/EVM0037366.1
GO:0048466	androecium development	7/5067	33/16541	0.69	0.918031	1	EVM0003950.1/EVM0009413.1/EVM0015743.1/EVM0020199.1/EVM0022463.1/EVM0024528.1/EVM0037366.1
GO:0071365	cellular response to auxin stimulus	9/5067	41/16541	0.72	0.919579	1	EVM0002361.1/EVM0005962.1/EVM0010859.1/EVM0014064.1/EVM0021248.1/EVM0021419.1/EVM0022463.1/EVM0034864.1/EVM0037273.1
GO:1901576	organic substance biosynthetic process	69/5067	257/16541	0.88	0.919794	1	EVM0000047.1/EVM0000784.1/EVM0001065.1/EVM0001572.1/EVM0002537.1/EVM0003067.1/EVM0003691.1/EVM0004139.1/EVM0005471.1/EVM0006447.1/EVM0006857.2/EVM0006945.1/EVM0007840.1/EVM0007991.1/EVM0008159.1/EVM0008216.1/EVM0008499.1/EVM0009028.1/EVM0009868.1/EVM0010330.1/EVM0010535.1/EVM0011161.1/EVM0011505.1/EVM0011516.1/EVM0011960.1/EVM0012303.1/EVM0012696.1/EVM0012965.1/EVM0015360.1/EVM0015540.1/EVM001580…
GO:0048646	anatomical structure formation involved in morph..|anatomical structure formation involved in morphogenesis	22/5067	90/16541	0.8	0.92044	1	EVM0000286.1/EVM0000615.1/EVM0001971.1/EVM0005026.1/EVM0007647.1/EVM0010675.1/EVM0014165.1/EVM0014920.1/EVM0016071.1/EVM0017430.1/EVM0018109.1/EVM0018250.1/EVM0020732.1/EVM0024714.1/EVM0027996.1/EVM0030635.1/EVM0034204.1/EVM0034864.1/EVM0037538.1/EVM0038755.1/EVM0041787.1/EVM0044711.1
GO:0009058	biosynthetic process	107/5067	389/16541	0.9	0.921719	1	EVM0000047.1/EVM0000784.1/EVM0000975.1/EVM0001042.1/EVM0001065.1/EVM0001572.1/EVM0002537.1/EVM0002871.1/EVM0003067.1/EVM0003075.1/EVM0003691.1/EVM0004139.1/EVM0004609.1/EVM0004850.1/EVM0005471.1/EVM0006447.1/EVM0006472.1/EVM0006857.2/EVM0006945.1/EVM0007331.1/EVM0007840.1/EVM0007991.1/EVM0008159.1/EVM0008216.1/EVM0008499.1/EVM0008632.1/EVM0008839.1/EVM0009028.1/EVM0009868.1/EVM0010330.1/EVM001053…
GO:0000290	deadenylation-dependent decapping of nuclear-tra..|deadenylation-dependent decapping of nuclear-transcribed mRNA	2/5067	12/16541	0.54	0.921889	1	EVM0010951.1/EVM0016137.1
GO:0005986	sucrose biosynthetic process	2/5067	12/16541	0.54	0.921889	1	EVM0001026.1/EVM0024336.1
GO:0006625	protein targeting to peroxisome	2/5067	12/16541	0.54	0.921889	1	EVM0006613.1/EVM0038739.1
GO:0009934	regulation of meristem structural organization	2/5067	12/16541	0.54	0.921889	1	EVM0017024.1/EVM0035693.1
GO:0010588	cotyledon vascular tissue pattern formation	2/5067	12/16541	0.54	0.921889	1	EVM0017861.1/EVM0029385.1
GO:0015936	coenzyme A metabolic process	2/5067	12/16541	0.54	0.921889	1	EVM0016674.1/EVM0037323.1
GO:0045664	regulation of neuron differentiation	2/5067	12/16541	0.54	0.921889	1	EVM0014920.1/EVM0026335.1
GO:0048825	cotyledon development	2/5067	12/16541	0.54	0.921889	1	EVM0017861.1/EVM0029385.1
GO:0048826	cotyledon morphogenesis	2/5067	12/16541	0.54	0.921889	1	EVM0017861.1/EVM0029385.1
GO:0050767	regulation of neurogenesis	2/5067	12/16541	0.54	0.921889	1	EVM0014920.1/EVM0026335.1
GO:0010927	cellular component assembly involved in morphoge..|cellular component assembly involved in morphogenesis	4/5067	21/16541	0.62	0.92362	1	EVM0001971.1/EVM0014165.1/EVM0027996.1/EVM0030635.1
GO:0030198	extracellular matrix organization	4/5067	21/16541	0.62	0.92362	1	EVM0010547.1/EVM0014165.1/EVM0030635.1/EVM0045667.1
GO:0006002	fructose 6-phosphate metabolic process	3/5067	17/16541	0.58	0.930271	1	EVM0012873.1/EVM0022054.1/EVM0023296.1
GO:0016553	base conversion or substitution editing	3/5067	17/16541	0.58	0.930271	1	EVM0000421.1/EVM0004335.1/EVM0022830.1
GO:0030258	lipid modification	3/5067	17/16541	0.58	0.930271	1	EVM0000302.1/EVM0006221.1/EVM0018848.1
GO:0048653	anther development	3/5067	17/16541	0.58	0.930271	1	EVM0003950.1/EVM0020199.1/EVM0024528.1
GO:0010311	lateral root formation	6/5067	30/16541	0.65	0.933506	1	EVM0005026.1/EVM0018109.1/EVM0018250.1/EVM0024714.1/EVM0034864.1/EVM0038755.1
GO:0060429	epithelium development	6/5067	30/16541	0.65	0.933506	1	EVM0012562.1/EVM0013726.1/EVM0014831.1/EVM0014920.1/EVM0027996.1/EVM0029151.1
GO:0072594	establishment of protein localization to organelle	12/5067	54/16541	0.73	0.935756	1	EVM0006613.1/EVM0010260.1/EVM0011887.1/EVM0014441.1/EVM0016247.1/EVM0021104.1/EVM0028226.1/EVM0030916.1/EVM0033556.1/EVM0035406.1/EVM0040868.1/EVM0042002.1
GO:0010087	phloem or xylem histogenesis	5/5067	26/16541	0.63	0.935779	1	EVM0005962.1/EVM0017861.1/EVM0027860.1/EVM0029385.1/EVM0038755.1
GO:0009887	animal organ morphogenesis	4/5067	22/16541	0.59	0.939806	1	EVM0012562.1/EVM0014920.1/EVM0027996.1/EVM0035937.1
GO:0006099	tricarboxylic acid cycle	20/5067	85/16541	0.77	0.941495	1	EVM0000255.1/EVM0002006.1/EVM0003027.1/EVM0009355.1/EVM0009919.1/EVM0011718.1/EVM0013296.1/EVM0016299.1/EVM0017154.1/EVM0018498.1/EVM0019117.1/EVM0019583.1/EVM0024671.1/EVM0025651.1/EVM0030067.1/EVM0031536.1/EVM0032439.3/EVM0040205.1/EVM0043538.1/EVM0044478.1
GO:0000963	mitochondrial RNA processing	2/5067	13/16541	0.5	0.942032	1	EVM0014565.1/EVM0021892.1
GO:0006557	S-adenosylmethioninamine biosynthetic process	2/5067	13/16541	0.5	0.942032	1	EVM0002569.1/EVM0014779.1
GO:0006564	L-serine biosynthetic process	2/5067	13/16541	0.5	0.942032	1	EVM0000594.1/EVM0022784.1
GO:0006643	membrane lipid metabolic process	2/5067	13/16541	0.5	0.942032	1	EVM0009028.1/EVM0024387.1
GO:0009311	oligosaccharide metabolic process	2/5067	13/16541	0.5	0.942032	1	EVM0017441.1/EVM0024336.1
GO:0010272	response to silver ion	2/5067	13/16541	0.5	0.942032	1	EVM0012272.1/EVM0022498.1
GO:0044770	cell cycle phase transition	2/5067	13/16541	0.5	0.942032	1	EVM0017024.1/EVM0037273.1
GO:0046467	membrane lipid biosynthetic process	2/5067	13/16541	0.5	0.942032	1	EVM0009028.1/EVM0024387.1
GO:0046898	response to cycloheximide	2/5067	13/16541	0.5	0.942032	1	EVM0012272.1/EVM0022498.1
GO:0060992	response to fungicide	2/5067	13/16541	0.5	0.942032	1	EVM0012272.1/EVM0022498.1
GO:0071217	cellular response to external biotic stimulus	2/5067	13/16541	0.5	0.942032	1	EVM0012272.1/EVM0022498.1
GO:0071555	cell wall organization	80/5067	300/16541	0.87	0.94293	1	EVM0000991.1/EVM0001432.1/EVM0002081.1/EVM0002136.1/EVM0002280.1/EVM0002472.1/EVM0002767.1/EVM0002819.1/EVM0003554.1/EVM0003774.1/EVM0004120.1/EVM0004570.1/EVM0005134.1/EVM0005679.1/EVM0005766.1/EVM0006669.1/EVM0007631.1/EVM0009315.1/EVM0009365.1/EVM0009833.1/EVM0009947.1/EVM0010166.1/EVM0010479.1/EVM0010547.1/EVM0012717.1/EVM0014175.1/EVM0014396.1/EVM0015410.1/EVM0015667.1/EVM0016480.1/EVM001672…
GO:0017038	protein import	9/5067	43/16541	0.68	0.943691	1	EVM0010260.1/EVM0011887.1/EVM0014441.1/EVM0016247.1/EVM0028226.1/EVM0030916.1/EVM0035406.1/EVM0040868.1/EVM0042002.1
GO:0009314	response to radiation	64/5067	244/16541	0.86	0.943823	1	EVM0000444.1/EVM0001115.1/EVM0001602.1/EVM0002102.1/EVM0002377.1/EVM0002497.1/EVM0002924.1/EVM0003341.1/EVM0003438.1/EVM0003691.1/EVM0004089.1/EVM0004279.1/EVM0004621.1/EVM0005263.1/EVM0006447.1/EVM0006539.1/EVM0006909.1/EVM0007068.1/EVM0007077.1/EVM0007289.1/EVM0008419.1/EVM0008706.1/EVM0009028.1/EVM0009534.1/EVM0009727.1/EVM0010404.1/EVM0011648.1/EVM0012097.1/EVM0012303.1/EVM0012696.1/EVM001296…
GO:0051259	protein complex oligomerization	7/5067	35/16541	0.65	0.944564	1	EVM0001572.1/EVM0007005.1/EVM0014920.1/EVM0023305.1/EVM0027382.1/EVM0030179.1/EVM0044621.1
GO:0007276	gamete generation	11/5067	51/16541	0.7	0.944565	1	EVM0001998.1/EVM0002359.1/EVM0004938.1/EVM0009409.1/EVM0009535.1/EVM0013787.1/EVM0014920.1/EVM0030840.1/EVM0031779.1/EVM0041993.1/EVM0043204.1
GO:0071669	plant-type cell wall organization or biogenesis	12/5067	55/16541	0.71	0.945395	1	EVM0006903.1/EVM0010547.1/EVM0011075.1/EVM0011232.1/EVM0016799.1/EVM0019764.1/EVM0021134.1/EVM0027860.1/EVM0032529.1/EVM0036478.1/EVM0045667.1/EVM0046000.1
GO:0009414	response to water deprivation	18/5067	78/16541	0.75	0.945491	1	EVM0000360.1/EVM0002102.1/EVM0002218.1/EVM0005631.1/EVM0007077.1/EVM0008706.1/EVM0009534.1/EVM0010535.1/EVM0014634.1/EVM0015535.1/EVM0016814.1/EVM0019119.1/EVM0021353.1/EVM0022110.1/EVM0032026.1/EVM0033601.1/EVM0035228.1/EVM0038875.1
GO:0032787	monocarboxylic acid metabolic process	6/5067	31/16541	0.63	0.946077	1	EVM0004808.1/EVM0006221.1/EVM0014273.1/EVM0033562.1/EVM0037749.1/EVM0045578.1
GO:0035239	tube morphogenesis	6/5067	31/16541	0.63	0.946077	1	EVM0000615.1/EVM0012562.1/EVM0014920.1/EVM0017430.1/EVM0023693.1/EVM0035937.1
GO:0006623	protein targeting to vacuole	3/5067	18/16541	0.54	0.946459	1	EVM0001272.1/EVM0008293.1/EVM0037002.1
GO:0010565	regulation of cellular ketone metabolic process	3/5067	18/16541	0.54	0.946459	1	EVM0009154.1/EVM0016836.1/EVM0028571.1
GO:0042631	cellular response to water deprivation	3/5067	18/16541	0.54	0.946459	1	EVM0002102.1/EVM0009534.1/EVM0010535.1
GO:0045017	glycerolipid biosynthetic process	3/5067	18/16541	0.54	0.946459	1	EVM0016720.1/EVM0019525.1/EVM0036602.1
GO:0071462	cellular response to water stimulus	3/5067	18/16541	0.54	0.946459	1	EVM0002102.1/EVM0009534.1/EVM0010535.1
GO:0009415	response to water	21/5067	90/16541	0.76	0.950512	1	EVM0000360.1/EVM0002102.1/EVM0002218.1/EVM0005631.1/EVM0007077.1/EVM0008706.1/EVM0009534.1/EVM0010535.1/EVM0015535.1/EVM0016116.1/EVM0016814.1/EVM0019119.1/EVM0021353.1/EVM0022110.1/EVM0025931.1/EVM0029792.1/EVM0032026.1/EVM0033143.1/EVM0033601.1/EVM0035228.1/EVM0038875.1
GO:0042327	positive regulation of phosphorylation	4/5067	23/16541	0.57	0.952802	1	EVM0003589.1/EVM0007012.1/EVM0014831.1/EVM0023693.1
GO:0045596	negative regulation of cell differentiation	4/5067	23/16541	0.57	0.952802	1	EVM0014920.1/EVM0023693.1/EVM0026081.1/EVM0032412.1
GO:0080167	response to karrikin	7/5067	36/16541	0.63	0.954714	1	EVM0006399.1/EVM0029606.1/EVM0031702.1/EVM0034478.1/EVM0037749.1/EVM0042230.1/EVM0045578.1
GO:1901615	organic hydroxy compound metabolic process	7/5067	36/16541	0.63	0.954714	1	EVM0006945.1/EVM0014273.1/EVM0017893.1/EVM0023375.1/EVM0027117.1/EVM0033562.1/EVM0037749.1
GO:0006520	cellular amino acid metabolic process	14/5067	64/16541	0.71	0.955163	1	EVM0003132.1/EVM0013277.1/EVM0013536.1/EVM0016206.1/EVM0020944.1/EVM0021456.1/EVM0026687.1/EVM0028357.1/EVM0034355.1/EVM0034400.1/EVM0035218.1/EVM0043141.1/EVM0044004.1/EVM0045821.1
GO:0000966	RNA 5'-end processing	2/5067	14/16541	0.47	0.957166	1	EVM0014718.1/EVM0040168.1
GO:0007140	male meiotic nuclear division	2/5067	14/16541	0.47	0.957166	1	EVM0000912.1/EVM0018501.1
GO:0009698	phenylpropanoid metabolic process	2/5067	14/16541	0.47	0.957166	1	EVM0017893.1/EVM0027117.1
GO:0010208	pollen wall assembly	2/5067	14/16541	0.47	0.957166	1	EVM0014165.1/EVM0030635.1
GO:0046323	glucose import	2/5067	14/16541	0.47	0.957166	1	EVM0005214.1/EVM0025296.1
GO:0051513	regulation of monopolar cell growth	2/5067	14/16541	0.47	0.957166	1	EVM0006723.1/EVM0042306.1
GO:0051960	regulation of nervous system development	2/5067	14/16541	0.47	0.957166	1	EVM0014920.1/EVM0026335.1
GO:0072330	monocarboxylic acid biosynthetic process	2/5067	14/16541	0.47	0.957166	1	EVM0033562.1/EVM0045578.1
GO:0085029	extracellular matrix assembly	2/5067	14/16541	0.47	0.957166	1	EVM0014165.1/EVM0030635.1
GO:1901654	response to ketone	2/5067	14/16541	0.47	0.957166	1	EVM0012272.1/EVM0022498.1
GO:1903706	regulation of hemopoiesis	2/5067	14/16541	0.47	0.957166	1	EVM0014920.1/EVM0023693.1
GO:1903707	negative regulation of hemopoiesis	2/5067	14/16541	0.47	0.957166	1	EVM0014920.1/EVM0023693.1
GO:0002009	morphogenesis of an epithelium	3/5067	19/16541	0.52	0.959089	1	EVM0012562.1/EVM0013726.1/EVM0014920.1
GO:0009834	plant-type secondary cell wall biogenesis	3/5067	19/16541	0.52	0.959089	1	EVM0011075.1/EVM0032529.1/EVM0046000.1
GO:0022604	regulation of cell morphogenesis	3/5067	19/16541	0.52	0.959089	1	EVM0006440.1/EVM0015483.1/EVM0045097.1
GO:0046486	glycerolipid metabolic process	3/5067	19/16541	0.52	0.959089	1	EVM0000302.1/EVM0018848.1/EVM0045578.1
GO:0060284	regulation of cell development	3/5067	19/16541	0.52	0.959089	1	EVM0014920.1/EVM0023693.1/EVM0026335.1
GO:0071470	cellular response to osmotic stress	3/5067	19/16541	0.52	0.959089	1	EVM0022378.1/EVM0032089.1/EVM0037682.1
GO:0000271	polysaccharide biosynthetic process	5/5067	28/16541	0.58	0.95918	1	EVM0015540.1/EVM0021134.1/EVM0024336.1/EVM0031702.1/EVM0040130.1
GO:0006012	galactose metabolic process	5/5067	28/16541	0.58	0.95918	1	EVM0000414.1/EVM0013469.1/EVM0014792.1/EVM0016154.1/EVM0022492.1
GO:0033692	cellular polysaccharide biosynthetic process	5/5067	28/16541	0.58	0.95918	1	EVM0015540.1/EVM0021134.1/EVM0024336.1/EVM0031702.1/EVM0040130.1
GO:0034637	cellular carbohydrate biosynthetic process	5/5067	28/16541	0.58	0.95918	1	EVM0015540.1/EVM0021134.1/EVM0024336.1/EVM0031702.1/EVM0040130.1
GO:0006605	protein targeting	12/5067	57/16541	0.69	0.960957	1	EVM0006613.1/EVM0010260.1/EVM0011887.1/EVM0014441.1/EVM0016702.1/EVM0021104.1/EVM0028226.1/EVM0030916.1/EVM0033174.1/EVM0035406.1/EVM0040868.1/EVM0042002.1
GO:0009640	photomorphogenesis	7/5067	37/16541	0.62	0.963161	1	EVM0002497.1/EVM0003341.1/EVM0004279.1/EVM0018763.1/EVM0024513.1/EVM0027861.1/EVM0029823.1
GO:0009250	glucan biosynthetic process	4/5067	24/16541	0.54	0.963168	1	EVM0021134.1/EVM0024336.1/EVM0031702.1/EVM0040130.1
GO:0030245	cellulose catabolic process	6/5067	33/16541	0.59	0.965013	1	EVM0016084.1/EVM0020310.1/EVM0025531.1/EVM0025568.1/EVM0026429.1/EVM0035365.1
GO:0006004	fucose metabolic process	19/5067	85/16541	0.73	0.965506	1	EVM0000372.1/EVM0001590.1/EVM0002026.1/EVM0002269.1/EVM0004948.1/EVM0005152.1/EVM0010344.1/EVM0012814.1/EVM0013326.1/EVM0013978.1/EVM0014433.1/EVM0019982.1/EVM0022344.1/EVM0022354.1/EVM0022647.1/EVM0025270.1/EVM0025389.1/EVM0025506.1/EVM0041182.1
GO:0000272	polysaccharide catabolic process	5/5067	29/16541	0.56	0.967675	1	EVM0012731.1/EVM0018179.1/EVM0031812.1/EVM0033612.1/EVM0034551.1
GO:0007611	learning or memory	2/5067	15/16541	0.44	0.96847	1	EVM0006363.1/EVM0014920.1
GO:0030243	cellulose metabolic process	2/5067	15/16541	0.44	0.96847	1	EVM0021134.1/EVM0031702.1
GO:0050890	cognition	2/5067	15/16541	0.44	0.96847	1	EVM0006363.1/EVM0014920.1
GO:0051273	beta-glucan metabolic process	2/5067	15/16541	0.44	0.96847	1	EVM0021134.1/EVM0031702.1
GO:0051274	beta-glucan biosynthetic process	2/5067	15/16541	0.44	0.96847	1	EVM0021134.1/EVM0031702.1
GO:0060562	epithelial tube morphogenesis	2/5067	15/16541	0.44	0.96847	1	EVM0012562.1/EVM0014920.1
GO:0006749	glutathione metabolic process	3/5067	20/16541	0.49	0.968878	1	EVM0009054.1/EVM0015746.1/EVM0041661.1
GO:0033554	cellular response to stress	89/5067	340/16541	0.85	0.970002	1	EVM0000139.1/EVM0002037.1/EVM0002102.1/EVM0002193.1/EVM0002497.1/EVM0003153.1/EVM0003716.1/EVM0004059.1/EVM0004089.1/EVM0004747.1/EVM0006392.1/EVM0006447.1/EVM0006893.1/EVM0007840.1/EVM0008189.1/EVM0008241.1/EVM0009028.1/EVM0009534.1/EVM0009634.1/EVM0010166.1/EVM0010330.1/EVM0010535.1/EVM0010875.1/EVM0011029.1/EVM0011303.1/EVM0012272.1/EVM0012279.1/EVM0012696.1/EVM0014647.1/EVM0014831.1/EVM001489…
GO:0006073	cellular glucan metabolic process	7/5067	38/16541	0.6	0.970151	1	EVM0006377.1/EVM0019946.1/EVM0021134.1/EVM0024336.1/EVM0024704.1/EVM0031702.1/EVM0040130.1
GO:0035295	tube development	7/5067	38/16541	0.6	0.970151	1	EVM0000615.1/EVM0012562.1/EVM0014831.1/EVM0014920.1/EVM0017430.1/EVM0023693.1/EVM0035937.1
GO:0006629	lipid metabolic process	61/5067	241/16541	0.83	0.971352	1	EVM0000047.1/EVM0000302.1/EVM0001056.1/EVM0001393.1/EVM0001549.1/EVM0002306.1/EVM0003237.1/EVM0003281.1/EVM0003420.1/EVM0004808.1/EVM0004926.1/EVM0005562.1/EVM0005597.1/EVM0006221.1/EVM0006526.1/EVM0007253.1/EVM0007522.1/EVM0008022.1/EVM0008403.1/EVM0009028.1/EVM0009544.1/EVM0009868.1/EVM0011111.1/EVM0012576.1/EVM0012888.1/EVM0012900.1/EVM0012911.1/EVM0014983.1/EVM0015181.1/EVM0015639.1/EVM001832…
GO:0003333	amino acid transmembrane transport	4/5067	25/16541	0.52	0.971382	1	EVM0003761.1/EVM0011887.1/EVM0024318.1/EVM0042002.1
GO:0048598	embryonic morphogenesis	4/5067	25/16541	0.52	0.971382	1	EVM0012562.1/EVM0017861.1/EVM0029385.1/EVM0035937.1
GO:0051704	multi-organism process	119/5067	447/16541	0.87	0.973549	1	EVM0000072.1/EVM0000139.1/EVM0001115.1/EVM0001945.1/EVM0001971.1/EVM0001998.1/EVM0002037.1/EVM0002102.1/EVM0002147.1/EVM0002326.1/EVM0002359.1/EVM0002377.1/EVM0003011.1/EVM0003153.1/EVM0003235.1/EVM0003589.1/EVM0004089.1/EVM0004139.1/EVM0004808.1/EVM0004938.1/EVM0005471.1/EVM0005833.1/EVM0005882.1/EVM0006315.1/EVM0006363.1/EVM0006617.1/EVM0006909.1/EVM0007974.1/EVM0008101.1/EVM0008706.1/EVM000886…
GO:0007398	ectoderm development	1/5067	10/16541	0.33	0.974236	1	EVM0014920.1
GO:0007422	peripheral nervous system development	1/5067	10/16541	0.33	0.974236	1	EVM0014920.1
GO:0007498	mesoderm development	1/5067	10/16541	0.33	0.974236	1	EVM0014920.1
GO:0007616	long-term memory	1/5067	10/16541	0.33	0.974236	1	EVM0014920.1
GO:0008052	sensory organ boundary specification	1/5067	10/16541	0.33	0.974236	1	EVM0014920.1
GO:0010160	formation of animal organ boundary	1/5067	10/16541	0.33	0.974236	1	EVM0014920.1
GO:0016360	sensory organ precursor cell fate determination	1/5067	10/16541	0.33	0.974236	1	EVM0014920.1
GO:0016558	protein import into peroxisome matrix	1/5067	10/16541	0.33	0.974236	1	EVM0010324.1
GO:0030718	germ-line stem cell population maintenance	1/5067	10/16541	0.33	0.974236	1	EVM0014920.1
GO:0035203	regulation of lamellocyte differentiation	1/5067	10/16541	0.33	0.974236	1	EVM0014920.1
GO:0035204	negative regulation of lamellocyte differentiation	1/5067	10/16541	0.33	0.974236	1	EVM0014920.1
GO:0042478	regulation of eye photoreceptor cell development	1/5067	10/16541	0.33	0.974236	1	EVM0014920.1
GO:0045314	regulation of compound eye photoreceptor develop..|regulation of compound eye photoreceptor development	1/5067	10/16541	0.33	0.974236	1	EVM0014920.1
GO:0045610	regulation of hemocyte differentiation	1/5067	10/16541	0.33	0.974236	1	EVM0014920.1
GO:0045611	negative regulation of hemocyte differentiation	1/5067	10/16541	0.33	0.974236	1	EVM0014920.1
GO:0045613	regulation of plasmatocyte differentiation	1/5067	10/16541	0.33	0.974236	1	EVM0014920.1
GO:0045614	negative regulation of plasmatocyte differentiat..|negative regulation of plasmatocyte differentiation	1/5067	10/16541	0.33	0.974236	1	EVM0014920.1
GO:0046532	regulation of photoreceptor cell differentiation	1/5067	10/16541	0.33	0.974236	1	EVM0014920.1
GO:0048645	animal organ formation	1/5067	10/16541	0.33	0.974236	1	EVM0014920.1
GO:0060582	cell fate determination involved in pattern spec..|cell fate determination involved in pattern specification	1/5067	10/16541	0.33	0.974236	1	EVM0014920.1
GO:0006817	phosphate ion transport	3/5067	21/16541	0.47	0.976421	1	EVM0002564.1/EVM0011196.1/EVM0017131.1
GO:0007281	germ cell development	3/5067	21/16541	0.47	0.976421	1	EVM0009535.1/EVM0014920.1/EVM0043204.1
GO:0016125	sterol metabolic process	3/5067	21/16541	0.47	0.976421	1	EVM0008152.1/EVM0011028.1/EVM0028565.1
GO:0001934	positive regulation of protein phosphorylation	2/5067	16/16541	0.41	0.976869	1	EVM0003589.1/EVM0023693.1
GO:0006885	regulation of pH	2/5067	16/16541	0.41	0.976869	1	EVM0026208.1/EVM0041857.1
GO:0009308	amine metabolic process	2/5067	16/16541	0.41	0.976869	1	EVM0024960.1/EVM0030861.1
GO:0030855	epithelial cell differentiation	2/5067	16/16541	0.41	0.976869	1	EVM0014920.1/EVM0029151.1
GO:0044282	small molecule catabolic process	2/5067	16/16541	0.41	0.976869	1	EVM0006221.1/EVM0033562.1
GO:0051085	chaperone cofactor-dependent protein refolding	2/5067	16/16541	0.41	0.976869	1	EVM0014833.1/EVM0030069.1
GO:0010562	positive regulation of phosphorus metabolic proc..|positive regulation of phosphorus metabolic process	4/5067	26/16541	0.5	0.977856	1	EVM0003589.1/EVM0007012.1/EVM0014831.1/EVM0023693.1
GO:0045937	positive regulation of phosphate metabolic process	4/5067	26/16541	0.5	0.977856	1	EVM0003589.1/EVM0007012.1/EVM0014831.1/EVM0023693.1
GO:0007154	cell communication	116/5067	441/16541	0.86	0.980963	1	EVM0000139.1/EVM0000286.1/EVM0000313.1/EVM0000360.1/EVM0000518.1/EVM0002037.1/EVM0002102.1/EVM0002193.1/EVM0002562.1/EVM0002579.1/EVM0002808.1/EVM0003011.1/EVM0003153.1/EVM0003438.1/EVM0003950.1/EVM0004089.1/EVM0004621.1/EVM0004808.1/EVM0005962.1/EVM0006893.1/EVM0006909.1/EVM0007068.1/EVM0007176.1/EVM0007289.1/EVM0007840.1/EVM0008189.1/EVM0008636.1/EVM0009008.1/EVM0009534.1/EVM0009604.1/EVM001004…
GO:0009556	microsporogenesis	1/5067	11/16541	0.3	0.982133	1	EVM0036256.1
GO:0044403	symbiotic process	1/5067	11/16541	0.3	0.982133	1	EVM0006617.1
GO:0044419	interspecies interaction between organisms	1/5067	11/16541	0.3	0.982133	1	EVM0006617.1
GO:0045747	positive regulation of Notch signaling pathway	1/5067	11/16541	0.3	0.982133	1	EVM0014920.1
GO:0071472	cellular response to salt stress	1/5067	11/16541	0.3	0.982133	1	EVM0022378.1
GO:0045489	pectin biosynthetic process	6/5067	36/16541	0.54	0.98226	1	EVM0002081.1/EVM0003774.1/EVM0004570.1/EVM0021134.1/EVM0021575.1/EVM0032678.1
GO:0009690	cytokinin metabolic process	2/5067	17/16541	0.38	0.983082	1	EVM0003207.1/EVM0011162.1
GO:0042762	regulation of sulfur metabolic process	2/5067	17/16541	0.38	0.983082	1	EVM0019907.1/EVM0038122.1
GO:0009605	response to external stimulus	114/5067	436/16541	0.85	0.983693	1	EVM0000139.1/EVM0000615.1/EVM0000831.1/EVM0002037.1/EVM0002102.1/EVM0002147.1/EVM0002193.1/EVM0002326.1/EVM0002377.1/EVM0002497.1/EVM0003011.1/EVM0003153.1/EVM0003235.1/EVM0003438.1/EVM0003589.1/EVM0004089.1/EVM0005471.1/EVM0005833.1/EVM0005882.1/EVM0006315.1/EVM0006909.1/EVM0007068.1/EVM0007624.1/EVM0007840.1/EVM0007974.1/EVM0008101.1/EVM0008189.1/EVM0008706.1/EVM0008862.1/EVM0009028.1/EVM000903…
GO:0009607	response to biotic stimulus	91/5067	355/16541	0.84	0.984308	1	EVM0000139.1/EVM0002102.1/EVM0002147.1/EVM0002326.1/EVM0002377.1/EVM0002978.1/EVM0003011.1/EVM0003153.1/EVM0003235.1/EVM0003323.1/EVM0003589.1/EVM0004089.1/EVM0004333.1/EVM0005471.1/EVM0005833.1/EVM0005882.1/EVM0006315.1/EVM0006909.1/EVM0007655.1/EVM0008101.1/EVM0008706.1/EVM0008862.1/EVM0009035.1/EVM0009414.1/EVM0009534.1/EVM0009727.1/EVM0010040.1/EVM0010063.1/EVM0010159.1/EVM0010166.1/EVM001037…
GO:0019748	secondary metabolic process	7/5067	41/16541	0.56	0.984471	1	EVM0003725.1/EVM0005471.1/EVM0009989.1/EVM0017893.1/EVM0024578.1/EVM0027117.1/EVM0040715.1
GO:0008295	spermidine biosynthetic process	3/5067	23/16541	0.43	0.986612	1	EVM0002569.1/EVM0003854.1/EVM0014779.1
GO:0009741	response to brassinosteroid	3/5067	23/16541	0.43	0.986612	1	EVM0011516.1/EVM0014064.1/EVM0036271.1
GO:0006468	protein phosphorylation	23/5067	107/16541	0.7	0.986923	1	EVM0003520.1/EVM0005464.1/EVM0005882.1/EVM0006893.1/EVM0009008.1/EVM0010054.1/EVM0010166.1/EVM0013743.1/EVM0014165.1/EVM0017431.1/EVM0018836.1/EVM0018848.1/EVM0022132.1/EVM0023609.1/EVM0027860.1/EVM0027996.1/EVM0030635.1/EVM0030939.1/EVM0031484.1/EVM0032459.1/EVM0041299.1/EVM0043960.1/EVM0044602.1
GO:0007444	imaginal disc development	1/5067	12/16541	0.27	0.98761	1	EVM0014920.1
GO:0007472	wing disc morphogenesis	1/5067	12/16541	0.27	0.98761	1	EVM0014920.1
GO:0007476	imaginal disc-derived wing morphogenesis	1/5067	12/16541	0.27	0.98761	1	EVM0014920.1
GO:0007552	metamorphosis	1/5067	12/16541	0.27	0.98761	1	EVM0014920.1
GO:0007560	imaginal disc morphogenesis	1/5067	12/16541	0.27	0.98761	1	EVM0014920.1
GO:0008593	regulation of Notch signaling pathway	1/5067	12/16541	0.27	0.98761	1	EVM0014920.1
GO:0009886	post-embryonic animal morphogenesis	1/5067	12/16541	0.27	0.98761	1	EVM0014920.1
GO:0010252	auxin homeostasis	1/5067	12/16541	0.27	0.98761	1	EVM0041787.1
GO:0035114	imaginal disc-derived appendage morphogenesis	1/5067	12/16541	0.27	0.98761	1	EVM0014920.1
GO:0035120	post-embryonic appendage morphogenesis	1/5067	12/16541	0.27	0.98761	1	EVM0014920.1
GO:0035220	wing disc development	1/5067	12/16541	0.27	0.98761	1	EVM0014920.1
GO:0048563	post-embryonic animal organ morphogenesis	1/5067	12/16541	0.27	0.98761	1	EVM0014920.1
GO:0048569	post-embryonic animal organ development	1/5067	12/16541	0.27	0.98761	1	EVM0014920.1
GO:0048707	instar larval or pupal morphogenesis	1/5067	12/16541	0.27	0.98761	1	EVM0014920.1
GO:0048737	imaginal disc-derived appendage development	1/5067	12/16541	0.27	0.98761	1	EVM0014920.1
GO:0048749	compound eye development	1/5067	12/16541	0.27	0.98761	1	EVM0014920.1
GO:0060581	cell fate commitment involved in pattern specifi..|cell fate commitment involved in pattern specification	1/5067	12/16541	0.27	0.98761	1	EVM0014920.1
GO:0006597	spermine biosynthetic process	2/5067	18/16541	0.36	0.98766	1	EVM0002569.1/EVM0014779.1
GO:0007610	behavior	2/5067	18/16541	0.36	0.98766	1	EVM0006363.1/EVM0014920.1
GO:0032012	regulation of ARF protein signal transduction	2/5067	18/16541	0.36	0.98766	1	EVM0025641.1/EVM0040381.1
GO:0044550	secondary metabolite biosynthetic process	2/5067	18/16541	0.36	0.98766	1	EVM0017893.1/EVM0027117.1
GO:0010088	phloem development	3/5067	24/16541	0.41	0.989961	1	EVM0009555.1/EVM0018640.1/EVM0029385.1
GO:0051707	response to other organism	78/5067	314/16541	0.81	0.990559	1	EVM0000139.1/EVM0002102.1/EVM0002147.1/EVM0002326.1/EVM0002377.1/EVM0003011.1/EVM0003153.1/EVM0003235.1/EVM0003589.1/EVM0004089.1/EVM0005471.1/EVM0005833.1/EVM0005882.1/EVM0006315.1/EVM0006909.1/EVM0008101.1/EVM0008706.1/EVM0008862.1/EVM0009035.1/EVM0009414.1/EVM0009534.1/EVM0009727.1/EVM0010040.1/EVM0010063.1/EVM0010159.1/EVM0010166.1/EVM0010376.1/EVM0010675.1/EVM0010875.1/EVM0010952.1/EVM001102…
GO:0001654	eye development	1/5067	13/16541	0.25	0.991408	1	EVM0014920.1
GO:0002064	epithelial cell development	1/5067	13/16541	0.25	0.991408	1	EVM0014920.1
GO:0002065	columnar/cuboidal epithelial cell differentiation	1/5067	13/16541	0.25	0.991408	1	EVM0014920.1
GO:0002066	columnar/cuboidal epithelial cell development	1/5067	13/16541	0.25	0.991408	1	EVM0014920.1
GO:0002165	instar larval or pupal development	1/5067	13/16541	0.25	0.991408	1	EVM0014920.1
GO:0007423	sensory organ development	1/5067	13/16541	0.25	0.991408	1	EVM0014920.1
GO:0007613	memory	1/5067	13/16541	0.25	0.991408	1	EVM0014920.1
GO:0030707	ovarian follicle cell development	1/5067	13/16541	0.25	0.991408	1	EVM0014920.1
GO:0032350	regulation of hormone metabolic process	1/5067	13/16541	0.25	0.991408	1	EVM0028571.1
GO:0035107	appendage morphogenesis	1/5067	13/16541	0.25	0.991408	1	EVM0014920.1
GO:0048477	oogenesis	1/5067	13/16541	0.25	0.991408	1	EVM0014920.1
GO:0048736	appendage development	1/5067	13/16541	0.25	0.991408	1	EVM0014920.1
GO:0022603	regulation of anatomical structure morphogenesis	15/5067	78/16541	0.63	0.991886	1	EVM0002907.1/EVM0006440.1/EVM0010166.1/EVM0010990.1/EVM0014920.1/EVM0015483.1/EVM0017024.1/EVM0018862.1/EVM0023693.1/EVM0026977.1/EVM0027860.1/EVM0032412.1/EVM0035693.1/EVM0042842.1/EVM0045097.1
GO:0043207	response to external biotic stimulus	78/5067	316/16541	0.81	0.992217	1	EVM0000139.1/EVM0002102.1/EVM0002147.1/EVM0002326.1/EVM0002377.1/EVM0003011.1/EVM0003153.1/EVM0003235.1/EVM0003589.1/EVM0004089.1/EVM0005471.1/EVM0005833.1/EVM0005882.1/EVM0006315.1/EVM0006909.1/EVM0008101.1/EVM0008706.1/EVM0008862.1/EVM0009035.1/EVM0009414.1/EVM0009534.1/EVM0009727.1/EVM0010040.1/EVM0010063.1/EVM0010159.1/EVM0010166.1/EVM0010376.1/EVM0010675.1/EVM0010875.1/EVM0010952.1/EVM001102…
GO:0006730	one-carbon metabolic process	4/5067	30/16541	0.44	0.99234	1	EVM0000258.1/EVM0030233.1/EVM0031734.1/EVM0032728.1
GO:0023052	signaling	99/5067	392/16541	0.82	0.992442	1	EVM0000139.1/EVM0000286.1/EVM0000313.1/EVM0000360.1/EVM0000518.1/EVM0002562.1/EVM0002579.1/EVM0002808.1/EVM0003011.1/EVM0003153.1/EVM0003438.1/EVM0003950.1/EVM0004089.1/EVM0004621.1/EVM0004808.1/EVM0005962.1/EVM0006893.1/EVM0006909.1/EVM0007068.1/EVM0007176.1/EVM0007289.1/EVM0008636.1/EVM0009008.1/EVM0009604.1/EVM0010040.1/EVM0010166.1/EVM0010233.1/EVM0010675.1/EVM0010859.1/EVM0010875.1/EVM001102…
GO:0044262	cellular carbohydrate metabolic process	7/5067	45/16541	0.51	0.993795	1	EVM0007013.1/EVM0015540.1/EVM0021134.1/EVM0024336.1/EVM0031702.1/EVM0032227.1/EVM0040130.1
GO:0006556	S-adenosylmethionine biosynthetic process	1/5067	14/16541	0.23	0.994042	1	EVM0032728.1
GO:0016104	triterpenoid biosynthetic process	1/5067	14/16541	0.23	0.994042	1	EVM0000198.1
GO:0005992	trehalose biosynthetic process	5/5067	36/16541	0.45	0.994314	1	EVM0004564.1/EVM0007435.2/EVM0015160.1/EVM0022263.1/EVM0034213.1
GO:0044264	cellular polysaccharide metabolic process	5/5067	36/16541	0.45	0.994314	1	EVM0015540.1/EVM0021134.1/EVM0024336.1/EVM0031702.1/EVM0040130.1
GO:1901137	carbohydrate derivative biosynthetic process	2/5067	21/16541	0.31	0.995277	1	EVM0024387.1/EVM0031702.1
GO:0044042	glucan metabolic process	4/5067	32/16541	0.41	0.995577	1	EVM0021134.1/EVM0024336.1/EVM0031702.1/EVM0040130.1
GO:0006486	protein glycosylation	42/5067	188/16541	0.73	0.995705	1	EVM0000045.1/EVM0000756.1/EVM0000934.1/EVM0003612.1/EVM0003684.1/EVM0003750.1/EVM0004142.1/EVM0004771.1/EVM0004860.1/EVM0005593.1/EVM0007251.1/EVM0007981.1/EVM0008671.1/EVM0010313.1/EVM0010890.1/EVM0013984.1/EVM0014607.1/EVM0015116.1/EVM0015769.1/EVM0015988.1/EVM0016251.1/EVM0017243.1/EVM0017524.1/EVM0018534.1/EVM0018945.1/EVM0019698.1/EVM0019936.1/EVM0020093.1/EVM0020341.1/EVM0021077.1/EVM002146…
GO:0006006	glucose metabolic process	3/5067	27/16541	0.36	0.995839	1	EVM0019454.1/EVM0020647.1/EVM0027929.1
GO:0000105	histidine biosynthetic process	1/5067	15/16541	0.22	0.995869	1	EVM0004859.1
GO:0035999	tetrahydrofolate interconversion	2/5067	22/16541	0.3	0.996585	1	EVM0008692.1/EVM0037287.1
GO:0005985	sucrose metabolic process	3/5067	28/16541	0.35	0.996913	1	EVM0000064.1/EVM0018146.1/EVM0024336.1
GO:0007292	female gamete generation	1/5067	16/16541	0.2	0.997135	1	EVM0014920.1
GO:0055085	transmembrane transport	43/5067	197/16541	0.71	0.997852	1	EVM0000219.1/EVM0002888.1/EVM0005789.1/EVM0005806.1/EVM0006183.1/EVM0006469.1/EVM0007226.1/EVM0009351.1/EVM0009414.1/EVM0009881.1/EVM0010260.1/EVM0010859.1/EVM0011053.1/EVM0011887.1/EVM0012316.1/EVM0012789.1/EVM0014441.1/EVM0016081.1/EVM0019122.1/EVM0019129.1/EVM0021547.1/EVM0021774.1/EVM0021989.1/EVM0023324.1/EVM0024639.1/EVM0024737.1/EVM0025296.1/EVM0025976.1/EVM0028226.1/EVM0029097.1/EVM003025…
GO:0009086	methionine biosynthetic process	1/5067	17/16541	0.19	0.998014	1	EVM0014730.1
GO:0006633	fatty acid biosynthetic process	29/5067	143/16541	0.66	0.998066	1	EVM0002399.1/EVM0004550.1/EVM0005223.1/EVM0005265.1/EVM0006760.1/EVM0010689.1/EVM0010718.1/EVM0013658.1/EVM0014720.1/EVM0014915.1/EVM0021355.1/EVM0021795.1/EVM0023251.1/EVM0027940.1/EVM0029076.1/EVM0029220.1/EVM0031039.1/EVM0032818.1/EVM0035412.1/EVM0035595.1/EVM0035805.1/EVM0036690.1/EVM0037041.1/EVM0039538.1/EVM0039884.1/EVM0040297.1/EVM0041162.1/EVM0042591.1/EVM0045578.1
GO:0006857	oligopeptide transport	4/5067	35/16541	0.37	0.998097	1	EVM0010297.2/EVM0015090.1/EVM0017216.1/EVM0035456.1
GO:0009734	auxin-activated signaling pathway	33/5067	160/16541	0.67	0.998379	1	EVM0000085.1/EVM0000212.1/EVM0000674.1/EVM0002414.1/EVM0005962.1/EVM0006311.1/EVM0007226.1/EVM0007624.1/EVM0009881.1/EVM0010859.1/EVM0014064.1/EVM0017178.1/EVM0017282.1/EVM0018816.1/EVM0021419.1/EVM0022463.1/EVM0024639.1/EVM0025029.1/EVM0025817.1/EVM0027705.1/EVM0028579.1/EVM0029265.1/EVM0030270.1/EVM0030564.1/EVM0031298.1/EVM0034214.3/EVM0034985.1/EVM0036702.1/EVM0037273.1/EVM0038109.1/EVM003917…
GO:0045490	pectin catabolic process	33/5067	160/16541	0.67	0.998379	1	EVM0000522.1/EVM0000625.1/EVM0000632.1/EVM0001416.1/EVM0002959.1/EVM0007656.1/EVM0010473.1/EVM0011035.1/EVM0011193.1/EVM0011813.1/EVM0014032.1/EVM0016013.1/EVM0016314.1/EVM0017667.1/EVM0019432.1/EVM0021982.1/EVM0022368.1/EVM0023640.1/EVM0024056.1/EVM0026074.1/EVM0027026.1/EVM0027233.1/EVM0028462.1/EVM0031110.1/EVM0031426.1/EVM0032032.1/EVM0032066.1/EVM0032279.1/EVM0036980.1/EVM0039113.1/EVM004069…
GO:0005976	polysaccharide metabolic process	6/5067	46/16541	0.43	0.998501	1	EVM0015540.1/EVM0021134.1/EVM0024336.1/EVM0031702.1/EVM0032529.1/EVM0040130.1
GO:0019264	glycine biosynthetic process from serine	1/5067	18/16541	0.18	0.998623	1	EVM0008692.1
GO:0098542	defense response to other organism	52/5067	237/16541	0.72	0.99897	1	EVM0000139.1/EVM0002147.1/EVM0002326.1/EVM0002377.1/EVM0003153.1/EVM0003235.1/EVM0003589.1/EVM0004089.1/EVM0005471.1/EVM0005833.1/EVM0006315.1/EVM0006909.1/EVM0008101.1/EVM0008862.1/EVM0009035.1/EVM0009727.1/EVM0010040.1/EVM0010063.1/EVM0010166.1/EVM0010675.1/EVM0010875.1/EVM0010952.1/EVM0011029.1/EVM0011075.1/EVM0012586.1/EVM0014273.1/EVM0014323.1/EVM0014490.1/EVM0016278.1/EVM0016350.1/EVM001685…
GO:0002376	immune system process	31/5067	157/16541	0.64	0.999263	1	EVM0000139.1/EVM0002377.1/EVM0003153.1/EVM0003235.1/EVM0004089.1/EVM0005882.1/EVM0006893.1/EVM0009035.1/EVM0009727.1/EVM0010675.1/EVM0010875.1/EVM0011029.1/EVM0012075.1/EVM0012586.1/EVM0014273.1/EVM0016278.1/EVM0016471.1/EVM0018236.1/EVM0018836.1/EVM0019222.1/EVM0020199.1/EVM0023609.1/EVM0024528.1/EVM0028670.1/EVM0029147.1/EVM0029439.1/EVM0029893.1/EVM0030318.1/EVM0038434.1/EVM0039273.1/EVM004129…
GO:0006955	immune response	29/5067	149/16541	0.64	0.999273	1	EVM0000139.1/EVM0002377.1/EVM0003153.1/EVM0003235.1/EVM0004089.1/EVM0005882.1/EVM0006893.1/EVM0009035.1/EVM0009727.1/EVM0010675.1/EVM0010875.1/EVM0011029.1/EVM0012075.1/EVM0012586.1/EVM0014273.1/EVM0016278.1/EVM0018236.1/EVM0018836.1/EVM0019222.1/EVM0020199.1/EVM0023609.1/EVM0024528.1/EVM0028670.1/EVM0029147.1/EVM0029893.1/EVM0030318.1/EVM0038434.1/EVM0039273.1/EVM0041299.1
GO:0005987	sucrose catabolic process	1/5067	20/16541	0.16	0.999338	1	EVM0041713.2
GO:0031408	oxylipin biosynthetic process	1/5067	20/16541	0.16	0.999338	1	EVM0024381.1
GO:0120029	proton export across plasma membrane	2/5067	27/16541	0.24	0.99934	1	EVM0002338.1/EVM0023487.1
GO:0016042	lipid catabolic process	17/5067	100/16541	0.55	0.9994	1	EVM0001087.1/EVM0001632.1/EVM0005859.1/EVM0006221.1/EVM0006865.1/EVM0008516.1/EVM0011645.1/EVM0018049.1/EVM0020549.1/EVM0023025.1/EVM0026299.1/EVM0027576.1/EVM0028258.1/EVM0028542.1/EVM0034943.1/EVM0036196.1/EVM0040839.1
GO:0045087	innate immune response	28/5067	147/16541	0.62	0.999489	1	EVM0000139.1/EVM0002377.1/EVM0003153.1/EVM0003235.1/EVM0004089.1/EVM0005882.1/EVM0006893.1/EVM0009035.1/EVM0009727.1/EVM0010675.1/EVM0010875.1/EVM0011029.1/EVM0012075.1/EVM0012586.1/EVM0014273.1/EVM0016278.1/EVM0018236.1/EVM0018836.1/EVM0020199.1/EVM0023609.1/EVM0024528.1/EVM0028670.1/EVM0029147.1/EVM0029893.1/EVM0030318.1/EVM0038434.1/EVM0039273.1/EVM0041299.1
GO:0042026	protein refolding	2/5067	28/16541	0.23	0.999527	1	EVM0008238.1/EVM0009334.1
GO:0015914	phospholipid transport	1/5067	23/16541	0.14	0.999779	1	EVM0001971.1
GO:0006952	defense response	115/5067	491/16541	0.76	0.99987	1	EVM0000139.1/EVM0001006.1/EVM0001405.1/EVM0002147.1/EVM0002207.1/EVM0002208.1/EVM0002326.1/EVM0002377.1/EVM0002498.1/EVM0002978.1/EVM0003153.1/EVM0003235.1/EVM0003323.1/EVM0003589.1/EVM0004089.1/EVM0004333.1/EVM0004697.1/EVM0005465.1/EVM0005471.1/EVM0005833.1/EVM0005837.1/EVM0005882.1/EVM0006268.1/EVM0006315.1/EVM0006893.1/EVM0006909.1/EVM0007004.1/EVM0007477.1/EVM0007655.1/EVM0008079.1/EVM000810…
GO:0012501	programmed cell death	22/5067	132/16541	0.54	0.999925	1	EVM0000139.1/EVM0003153.1/EVM0004089.1/EVM0006893.1/EVM0007005.1/EVM0009721.1/EVM0010875.1/EVM0011029.1/EVM0016278.1/EVM0018236.1/EVM0018659.2/EVM0018836.1/EVM0022701.1/EVM0023609.1/EVM0024528.1/EVM0028670.1/EVM0029147.1/EVM0029893.1/EVM0030318.1/EVM0038434.1/EVM0039273.1/EVM0041299.1
GO:0006075	(1->3)-beta-D-glucan biosynthetic process	1/5067	26/16541	0.13	0.999927	1	EVM0008607.1
GO:0008219	cell death	23/5067	137/16541	0.55	0.999934	1	EVM0000139.1/EVM0003153.1/EVM0004089.1/EVM0006893.1/EVM0007005.1/EVM0009721.1/EVM0010875.1/EVM0011029.1/EVM0016278.1/EVM0018236.1/EVM0018659.2/EVM0018836.1/EVM0022701.1/EVM0023609.1/EVM0024528.1/EVM0028670.1/EVM0029147.1/EVM0029893.1/EVM0030318.1/EVM0031702.1/EVM0038434.1/EVM0039273.1/EVM0041299.1
GO:0009814	defense response, incompatible interaction	20/5067	128/16541	0.51	0.999972	1	EVM0000139.1/EVM0002377.1/EVM0003153.1/EVM0003235.1/EVM0009035.1/EVM0009727.1/EVM0010875.1/EVM0011029.1/EVM0012586.1/EVM0014273.1/EVM0016278.1/EVM0018236.1/EVM0020199.1/EVM0028670.1/EVM0029147.1/EVM0029893.1/EVM0030318.1/EVM0038434.1/EVM0039273.1/EVM0041299.1
GO:0007018	microtubule-based movement	18/5067	122/16541	0.48	0.999986	1	EVM0002475.1/EVM0007190.1/EVM0007499.1/EVM0007737.1/EVM0009204.1/EVM0009377.1/EVM0011893.1/EVM0012562.1/EVM0014471.1/EVM0014474.1/EVM0017873.1/EVM0022718.1/EVM0023472.1/EVM0027350.1/EVM0031963.1/EVM0033604.1/EVM0036393.1/EVM0045148.1
GO:0034050	host programmed cell death induced by symbiont	15/5067	111/16541	0.44	0.999993	1	EVM0000139.1/EVM0003153.1/EVM0004089.1/EVM0010875.1/EVM0011029.1/EVM0016278.1/EVM0018236.1/EVM0024528.1/EVM0028670.1/EVM0029147.1/EVM0029893.1/EVM0030318.1/EVM0038434.1/EVM0039273.1/EVM0041299.1
GO:0009626	plant-type hypersensitive response	15/5067	113/16541	0.43	0.999996	1	EVM0000139.1/EVM0003153.1/EVM0004089.1/EVM0010875.1/EVM0011029.1/EVM0016278.1/EVM0018236.1/EVM0024528.1/EVM0028670.1/EVM0029147.1/EVM0029893.1/EVM0030318.1/EVM0038434.1/EVM0039273.1/EVM0041299.1
GO:0048544	recognition of pollen	10/5067	97/16541	0.34	1	1	EVM0002570.1/EVM0012144.1/EVM0013743.1/EVM0014001.1/EVM0016984.1/EVM0023349.1/EVM0025089.1/EVM0033141.1/EVM0035249.1/EVM0038049.1
GO:0030244	cellulose biosynthetic process	5/5067	72/16541	0.23	1	1	EVM0018805.1/EVM0021134.1/EVM0031702.1/EVM0033233.1/EVM0041025.1

## Sheet: Cellular_Component
GO enrichment of the expanded rosemary genes in cellular component
ID	Description	GeneRatio	BgRatio	enrich_factor	pvalue	qvalue	geneID
GO:0009535	chloroplast thylakoid membrane	66/6280	160/20379	1.34	0.00322196	0.736308	EVM0002249.1/EVM0002950.1/EVM0003405.1/EVM0003730.1/EVM0004769.1/EVM0005229.1/EVM0005356.1/EVM0005758.1/EVM0006315.1/EVM0006348.1/EVM0007519.1/EVM0008421.1/EVM0008977.1/EVM0009351.1/EVM0010277.1/EVM0010414.1/EVM0010738.1/EVM0011158.1/EVM0011542.1/EVM0011648.1/EVM0012080.1/EVM0012555.1/EVM0013253.1/EVM0014028.1/EVM0014441.1/EVM0014907.1/EVM0015866.1/EVM0016397.1/EVM0016850.1/EVM0016854.1/EVM001807…
GO:0031976	plastid thylakoid	33/6280	77/20379	1.39	0.0168697	0.736308	EVM0002218.1/EVM0003730.1/EVM0004769.1/EVM0006315.1/EVM0009351.1/EVM0009633.1/EVM0010738.1/EVM0010975.1/EVM0011542.1/EVM0011648.1/EVM0013253.1/EVM0013456.1/EVM0014028.1/EVM0014441.1/EVM0015866.1/EVM0016854.1/EVM0018763.1/EVM0019009.1/EVM0019084.1/EVM0019967.1/EVM0020738.1/EVM0021912.1/EVM0028168.1/EVM0029156.1/EVM0030243.1/EVM0032026.1/EVM0032072.1/EVM0032368.1/EVM0033399.1/EVM0035235.1/EVM003767…
GO:0009534	chloroplast thylakoid	33/6280	78/20379	1.37	0.0207672	0.736308	EVM0002218.1/EVM0003730.1/EVM0004769.1/EVM0006315.1/EVM0009351.1/EVM0009633.1/EVM0010738.1/EVM0010975.1/EVM0011542.1/EVM0011648.1/EVM0013253.1/EVM0013456.1/EVM0014028.1/EVM0014441.1/EVM0015866.1/EVM0016854.1/EVM0018763.1/EVM0019009.1/EVM0019084.1/EVM0019967.1/EVM0020738.1/EVM0021912.1/EVM0028168.1/EVM0029156.1/EVM0030243.1/EVM0032026.1/EVM0032072.1/EVM0032368.1/EVM0033399.1/EVM0035235.1/EVM003767…
GO:0009579	thylakoid	44/6280	110/20379	1.3	0.0252262	0.736308	EVM0000047.1/EVM0000493.1/EVM0002218.1/EVM0003730.1/EVM0004006.1/EVM0004769.1/EVM0006315.1/EVM0007910.1/EVM0009282.1/EVM0009351.1/EVM0009633.1/EVM0010738.1/EVM0010975.1/EVM0011542.1/EVM0011648.1/EVM0013253.1/EVM0013456.1/EVM0014028.1/EVM0014441.1/EVM0015866.1/EVM0016854.1/EVM0018659.2/EVM0018763.1/EVM0019009.1/EVM0019084.1/EVM0019967.1/EVM0020738.1/EVM0021912.1/EVM0022245.1/EVM0023374.1/EVM002389…
GO:0042651	thylakoid membrane	32/6280	77/20379	1.35	0.029534	0.736308	EVM0000047.1/EVM0003730.1/EVM0004769.1/EVM0006315.1/EVM0007752.1/EVM0009282.1/EVM0009351.1/EVM0010738.1/EVM0011542.1/EVM0011648.1/EVM0013253.1/EVM0014028.1/EVM0014441.1/EVM0015866.1/EVM0016854.1/EVM0018659.2/EVM0018763.1/EVM0019009.1/EVM0019967.1/EVM0020738.1/EVM0021912.1/EVM0023891.1/EVM0028168.1/EVM0029156.1/EVM0030243.1/EVM0030551.1/EVM0032026.1/EVM0032368.1/EVM0033399.1/EVM0035235.1/EVM003767…
GO:0044436	obsolete thylakoid part	32/6280	77/20379	1.35	0.029534	0.736308	EVM0000047.1/EVM0000493.1/EVM0003730.1/EVM0004769.1/EVM0006315.1/EVM0009282.1/EVM0009351.1/EVM0010738.1/EVM0011542.1/EVM0011648.1/EVM0013253.1/EVM0014028.1/EVM0014441.1/EVM0015866.1/EVM0016854.1/EVM0018659.2/EVM0018763.1/EVM0019009.1/EVM0019967.1/EVM0020738.1/EVM0021912.1/EVM0023891.1/EVM0028168.1/EVM0029156.1/EVM0030243.1/EVM0030551.1/EVM0032026.1/EVM0032368.1/EVM0033399.1/EVM0035235.1/EVM003767…
GO:0044425	obsolete membrane part	88/6280	240/20379	1.19	0.0297872	0.736308	EVM0001115.1/EVM0001189.1/EVM0002501.1/EVM0002537.1/EVM0002541.1/EVM0003011.1/EVM0003052.1/EVM0003968.1/EVM0004111.1/EVM0004530.1/EVM0005833.1/EVM0006315.1/EVM0006884.1/EVM0007005.1/EVM0007131.1/EVM0007991.1/EVM0008499.1/EVM0008779.1/EVM0009411.1/EVM0009634.1/EVM0010260.1/EVM0010374.1/EVM0010547.1/EVM0010738.1/EVM0010859.1/EVM0011128.1/EVM0011243.1/EVM0011303.1/EVM0011335.1/EVM0011505.1/EVM001188…
GO:0043228	non-membrane-bounded organelle	131/6280	370/20379	1.15	0.0316734	0.736308	EVM0000125.1/EVM0000538.1/EVM0000615.1/EVM0001032.1/EVM0001640.1/EVM0001754.1/EVM0001963.1/EVM0001966.1/EVM0002359.1/EVM0002504.1/EVM0002658.1/EVM0002840.1/EVM0003589.1/EVM0003716.1/EVM0004271.1/EVM0004513.1/EVM0004843.1/EVM0005176.1/EVM0005634.1/EVM0005694.1/EVM0006212.1/EVM0006363.1/EVM0006440.1/EVM0006549.1/EVM0006893.1/EVM0006947.1/EVM0007549.1/EVM0008109.2/EVM0008633.1/EVM0008636.1/EVM000872…
GO:0043232	intracellular non-membrane-bounded organelle	131/6280	370/20379	1.15	0.0316734	0.736308	EVM0000125.1/EVM0000538.1/EVM0000615.1/EVM0001032.1/EVM0001640.1/EVM0001754.1/EVM0001963.1/EVM0001966.1/EVM0002359.1/EVM0002504.1/EVM0002658.1/EVM0002840.1/EVM0003589.1/EVM0003716.1/EVM0004271.1/EVM0004513.1/EVM0004843.1/EVM0005176.1/EVM0005634.1/EVM0005694.1/EVM0006212.1/EVM0006363.1/EVM0006440.1/EVM0006549.1/EVM0006893.1/EVM0006947.1/EVM0007549.1/EVM0008109.2/EVM0008633.1/EVM0008636.1/EVM000872…
GO:0019898	extrinsic component of membrane	22/6280	50/20379	1.43	0.0335719	0.736308	EVM0000863.1/EVM0002537.1/EVM0003864.1/EVM0007991.1/EVM0008499.1/EVM0009340.1/EVM0009518.1/EVM0011505.1/EVM0013959.1/EVM0017002.1/EVM0018592.1/EVM0025735.1/EVM0026995.1/EVM0029101.1/EVM0030517.1/EVM0033601.1/EVM0034902.1/EVM0037002.1/EVM0038815.1/EVM0041299.1/EVM0043529.1/EVM0044761.1
GO:0034357	photosynthetic membrane	31/6280	75/20379	1.34	0.0343958	0.736308	EVM0000047.1/EVM0003730.1/EVM0004769.1/EVM0006315.1/EVM0009282.1/EVM0009351.1/EVM0010738.1/EVM0011542.1/EVM0011648.1/EVM0013253.1/EVM0014028.1/EVM0014441.1/EVM0015866.1/EVM0016854.1/EVM0018659.2/EVM0018763.1/EVM0019009.1/EVM0019967.1/EVM0020738.1/EVM0021912.1/EVM0023891.1/EVM0028168.1/EVM0029156.1/EVM0030243.1/EVM0030551.1/EVM0032026.1/EVM0032368.1/EVM0033399.1/EVM0035235.1/EVM0037670.1/EVM004086…
GO:0005576	extracellular region	145/6280	414/20379	1.14	0.0354749	0.736308	EVM0000340.1/EVM0000522.1/EVM0000798.1/EVM0000906.1/EVM0001432.1/EVM0001507.1/EVM0001763.1/EVM0001785.1/EVM0002054.1/EVM0002377.1/EVM0002526.1/EVM0002764.1/EVM0002819.1/EVM0003052.1/EVM0003172.1/EVM0003248.1/EVM0003471.1/EVM0003506.1/EVM0003554.1/EVM0003920.1/EVM0005131.1/EVM0005393.1/EVM0005766.1/EVM0005859.1/EVM0006315.1/EVM0006669.1/EVM0006673.1/EVM0007631.1/EVM0007938.1/EVM0008246.1/EVM000871…
GO:0070469	respirasome	24/6280	56/20379	1.39	0.0378378	0.736308	EVM0000822.1/EVM0003368.1/EVM0003783.1/EVM0003968.1/EVM0005179.1/EVM0006317.1/EVM0007131.1/EVM0008596.1/EVM0011637.1/EVM0017223.1/EVM0017812.1/EVM0017940.1/EVM0021130.1/EVM0021957.1/EVM0023710.1/EVM0024231.1/EVM0024429.1/EVM0024691.1/EVM0030017.1/EVM0031153.1/EVM0036711.1/EVM0039065.1/EVM0041131.1/EVM0045970.1
GO:0005694	chromosome	50/6280	130/20379	1.25	0.0378857	0.736308	EVM0000615.1/EVM0001702.1/EVM0001754.1/EVM0001966.1/EVM0002521.1/EVM0002840.1/EVM0003139.1/EVM0003165.1/EVM0003532.1/EVM0003716.1/EVM0005694.1/EVM0007549.1/EVM0008633.1/EVM0008636.1/EVM0008729.2/EVM0009707.2/EVM0010330.1/EVM0010738.1/EVM0010971.1/EVM0011363.1/EVM0013198.1/EVM0014288.1/EVM0015019.1/EVM0015807.1/EVM0015851.1/EVM0016344.1/EVM0016753.1/EVM0016836.1/EVM0016863.1/EVM0017430.1/EVM001844…
GO:0044459	obsolete plasma membrane part	36/6280	90/20379	1.3	0.0399872	0.736308	EVM0001115.1/EVM0003011.1/EVM0003052.1/EVM0004111.1/EVM0004530.1/EVM0005833.1/EVM0010547.1/EVM0010859.1/EVM0011128.1/EVM0011243.1/EVM0011335.1/EVM0012864.1/EVM0013726.1/EVM0015483.1/EVM0016394.1/EVM0017918.1/EVM0018862.1/EVM0019605.1/EVM0022228.1/EVM0022450.1/EVM0024737.1/EVM0025341.1/EVM0026977.1/EVM0028674.1/EVM0029385.1/EVM0029893.1/EVM0035255.1/EVM0035886.1/EVM0035937.1/EVM0038686.1/EVM003881…
GO:0031965	nuclear membrane	7/6280	12/20379	1.89	0.0443919	0.736308	EVM0004518.1/EVM0006363.1/EVM0009392.1/EVM0010421.1/EVM0015476.1/EVM0020733.1/EVM0042753.1
GO:0031226	intrinsic component of plasma membrane	23/6280	54/20379	1.38	0.0445924	0.736308	EVM0003011.1/EVM0003052.1/EVM0004111.1/EVM0004530.1/EVM0005833.1/EVM0010859.1/EVM0011128.1/EVM0011243.1/EVM0011335.1/EVM0012864.1/EVM0016394.1/EVM0017918.1/EVM0018862.1/EVM0019605.1/EVM0024737.1/EVM0025341.1/EVM0026977.1/EVM0028674.1/EVM0029893.1/EVM0035255.1/EVM0038686.1/EVM0042842.1/EVM0044621.1
GO:0044428	obsolete nuclear part	115/6280	326/20379	1.14	0.0460028	0.736308	EVM0000615.1/EVM0000651.1/EVM0001032.1/EVM0001640.1/EVM0001697.1/EVM0001754.1/EVM0001857.1/EVM0001963.1/EVM0001966.1/EVM0002286.1/EVM0002497.1/EVM0002504.1/EVM0002840.1/EVM0003589.1/EVM0003716.1/EVM0004059.1/EVM0004271.1/EVM0004843.1/EVM0005420.1/EVM0006212.1/EVM0006363.1/EVM0006447.1/EVM0006549.1/EVM0006857.2/EVM0006922.1/EVM0006947.1/EVM0007005.1/EVM0007450.1/EVM0007549.1/EVM0007840.1/EVM000823…
GO:0005773	vacuole	44/6280	114/20379	1.25	0.0463079	0.736308	EVM0002377.1/EVM0002392.1/EVM0002396.1/EVM0003216.1/EVM0003257.1/EVM0003968.1/EVM0006447.1/EVM0008769.1/EVM0009414.1/EVM0009727.1/EVM0013731.1/EVM0013743.1/EVM0013929.1/EVM0014158.1/EVM0014647.1/EVM0014816.1/EVM0014894.1/EVM0015002.1/EVM0015708.1/EVM0017824.1/EVM0019222.1/EVM0021188.1/EVM0021665.1/EVM0021886.1/EVM0022463.1/EVM0024267.1/EVM0024528.1/EVM0024758.1/EVM0027382.1/EVM0030500.1/EVM003051…
GO:0031981	nuclear lumen	96/6280	270/20379	1.15	0.0526999	0.796046	EVM0000615.1/EVM0001032.1/EVM0001640.1/EVM0001697.1/EVM0001754.1/EVM0001966.1/EVM0002497.1/EVM0002504.1/EVM0003589.1/EVM0003716.1/EVM0004059.1/EVM0004271.1/EVM0004843.1/EVM0006212.1/EVM0006363.1/EVM0006549.1/EVM0006922.1/EVM0006947.1/EVM0007005.1/EVM0007450.1/EVM0007549.1/EVM0007840.1/EVM0008231.1/EVM0008633.1/EVM0008729.2/EVM0009003.1/EVM0009073.1/EVM0010022.1/EVM0010028.1/EVM0010327.1/EVM001057…
GO:0030880	RNA polymerase complex	8/6280	15/20379	1.73	0.0579296	0.833373	EVM0004059.1/EVM0005420.1/EVM0008656.1/EVM0009104.1/EVM0021460.1/EVM0030567.1/EVM0038805.1/EVM0043875.1
GO:0046658	anchored component of plasma membrane	22/6280	53/20379	1.35	0.0644369	0.851394	EVM0000496.1/EVM0003052.1/EVM0003459.1/EVM0004111.1/EVM0004530.1/EVM0005833.1/EVM0011128.1/EVM0011243.1/EVM0011335.1/EVM0012864.1/EVM0015614.1/EVM0016394.1/EVM0017918.1/EVM0019605.1/EVM0025341.1/EVM0028674.1/EVM0029893.1/EVM0035255.1/EVM0036719.1/EVM0038686.1/EVM0039445.1/EVM0042679.1
GO:0031984	organelle subcompartment	55/6280	149/20379	1.2	0.0648187	0.851394	EVM0000379.1/EVM0001189.1/EVM0001325.1/EVM0002218.1/EVM0002541.1/EVM0003730.1/EVM0004769.1/EVM0006315.1/EVM0008499.1/EVM0008779.1/EVM0009351.1/EVM0009411.1/EVM0009633.1/EVM0009634.1/EVM0010738.1/EVM0010975.1/EVM0011076.1/EVM0011303.1/EVM0011542.1/EVM0011648.1/EVM0013253.1/EVM0013456.1/EVM0014028.1/EVM0014441.1/EVM0015828.1/EVM0015866.1/EVM0016854.1/EVM0017465.1/EVM0018763.1/EVM0019009.1/EVM001908…
GO:0005739	mitochondrion	149/6280	438/20379	1.1	0.0794115	0.856985	EVM0000219.1/EVM0000635.1/EVM0000679.1/EVM0000683.1/EVM0000686.1/EVM0001614.1/EVM0001631.1/EVM0001685.1/EVM0002102.1/EVM0002300.1/EVM0002444.1/EVM0002654.1/EVM0002656.1/EVM0003349.1/EVM0003368.1/EVM0003968.1/EVM0005021.1/EVM0005041.1/EVM0005161.1/EVM0005263.1/EVM0005286.1/EVM0005554.1/EVM0005893.1/EVM0005945.1/EVM0006099.1/EVM0006353.1/EVM0007066.1/EVM0007131.1/EVM0007634.1/EVM0008159.1/EVM000842…
GO:0031974	membrane-enclosed lumen	100/6280	288/20379	1.13	0.0845558	0.856985	EVM0000615.1/EVM0001032.1/EVM0001640.1/EVM0001697.1/EVM0001754.1/EVM0001966.1/EVM0002497.1/EVM0002504.1/EVM0003589.1/EVM0003716.1/EVM0004059.1/EVM0004271.1/EVM0004843.1/EVM0006212.1/EVM0006363.1/EVM0006549.1/EVM0006922.1/EVM0006947.1/EVM0007005.1/EVM0007450.1/EVM0007549.1/EVM0007840.1/EVM0008231.1/EVM0008633.1/EVM0008729.2/EVM0009003.1/EVM0009073.1/EVM0010022.1/EVM0010028.1/EVM0010327.1/EVM001057…
GO:0043233	organelle lumen	100/6280	288/20379	1.13	0.0845558	0.856985	EVM0000615.1/EVM0001032.1/EVM0001640.1/EVM0001697.1/EVM0001754.1/EVM0001966.1/EVM0002497.1/EVM0002504.1/EVM0003589.1/EVM0003716.1/EVM0004059.1/EVM0004271.1/EVM0004843.1/EVM0006212.1/EVM0006363.1/EVM0006549.1/EVM0006922.1/EVM0006947.1/EVM0007005.1/EVM0007450.1/EVM0007549.1/EVM0007840.1/EVM0008231.1/EVM0008633.1/EVM0008729.2/EVM0009003.1/EVM0009073.1/EVM0010022.1/EVM0010028.1/EVM0010327.1/EVM001057…
GO:0070013	intracellular organelle lumen	100/6280	288/20379	1.13	0.0845558	0.856985	EVM0000615.1/EVM0001032.1/EVM0001640.1/EVM0001697.1/EVM0001754.1/EVM0001966.1/EVM0002497.1/EVM0002504.1/EVM0003589.1/EVM0003716.1/EVM0004059.1/EVM0004271.1/EVM0004843.1/EVM0006212.1/EVM0006363.1/EVM0006549.1/EVM0006922.1/EVM0006947.1/EVM0007005.1/EVM0007450.1/EVM0007549.1/EVM0007840.1/EVM0008231.1/EVM0008633.1/EVM0008729.2/EVM0009003.1/EVM0009073.1/EVM0010022.1/EVM0010028.1/EVM0010327.1/EVM001057…
GO:0055035	plastid thylakoid membrane	26/6280	66/20379	1.28	0.0860228	0.856985	EVM0003730.1/EVM0004769.1/EVM0006315.1/EVM0009351.1/EVM0010738.1/EVM0011542.1/EVM0011648.1/EVM0013253.1/EVM0014028.1/EVM0014441.1/EVM0015866.1/EVM0016854.1/EVM0018763.1/EVM0019009.1/EVM0019967.1/EVM0020738.1/EVM0021912.1/EVM0028168.1/EVM0029156.1/EVM0030243.1/EVM0032026.1/EVM0032368.1/EVM0033399.1/EVM0035235.1/EVM0037670.1/EVM0040868.1
GO:0000323	lytic vacuole	6/6280	11/20379	1.77	0.0877672	0.856985	EVM0006447.1/EVM0019222.1/EVM0024267.1/EVM0024528.1/EVM0027382.1/EVM0030517.1
GO:0045177	apical part of cell	9/6280	19/20379	1.54	0.0970277	0.856985	EVM0001115.1/EVM0010547.1/EVM0013726.1/EVM0015483.1/EVM0029385.1/EVM0035886.1/EVM0044621.1/EVM0045097.1/EVM0045667.1
GO:0098687	chromosomal region	9/6280	19/20379	1.54	0.0970277	0.856985	EVM0001966.1/EVM0002840.1/EVM0007549.1/EVM0008636.1/EVM0015807.1/EVM0021505.1/EVM0030179.1/EVM0030709.1/EVM0035352.1
GO:0042175	nuclear outer membrane-endoplasmic reticulum mem..|nuclear outer membrane-endoplasmic reticulum membrane network	18/6280	44/20379	1.33	0.100738	0.856985	EVM0001189.1/EVM0002541.1/EVM0008499.1/EVM0008779.1/EVM0009411.1/EVM0009634.1/EVM0011303.1/EVM0015828.1/EVM0017465.1/EVM0023124.1/EVM0023375.1/EVM0024726.1/EVM0027382.1/EVM0029942.1/EVM0030069.1/EVM0041296.1/EVM0042753.1/EVM0043960.1
GO:0044430	obsolete cytoskeletal part	46/6280	128/20379	1.17	0.123185	0.856985	EVM0000125.1/EVM0000538.1/EVM0000615.1/EVM0001032.1/EVM0001963.1/EVM0002359.1/EVM0002658.1/EVM0006363.1/EVM0006440.1/EVM0006549.1/EVM0008109.2/EVM0008636.1/EVM0009674.1/EVM0010674.1/EVM0011635.1/EVM0011970.1/EVM0012562.1/EVM0012696.1/EVM0014017.1/EVM0014543.1/EVM0014743.1/EVM0014831.1/EVM0015409.1/EVM0015483.1/EVM0016799.1/EVM0017284.1/EVM0017430.1/EVM0018906.1/EVM0021002.1/EVM0021505.1/EVM002213…
GO:0031224	intrinsic component of membrane	41/6280	113/20379	1.18	0.123787	0.856985	EVM0002501.1/EVM0003011.1/EVM0003052.1/EVM0004111.1/EVM0004530.1/EVM0005833.1/EVM0006884.1/EVM0010260.1/EVM0010374.1/EVM0010859.1/EVM0011128.1/EVM0011243.1/EVM0011335.1/EVM0011887.1/EVM0012864.1/EVM0014689.1/EVM0016394.1/EVM0017918.1/EVM0018862.1/EVM0019605.1/EVM0020732.1/EVM0021104.1/EVM0021528.1/EVM0023332.1/EVM0023693.1/EVM0024737.1/EVM0025341.1/EVM0026977.1/EVM0027382.1/EVM0028226.1/EVM002867…
GO:0044432	obsolete endoplasmic reticulum part	20/6280	51/20379	1.27	0.126266	0.856985	EVM0001189.1/EVM0002541.1/EVM0008499.1/EVM0008779.1/EVM0009411.1/EVM0009634.1/EVM0011303.1/EVM0014647.1/EVM0015828.1/EVM0017465.1/EVM0023124.1/EVM0023375.1/EVM0024528.1/EVM0024726.1/EVM0027382.1/EVM0029942.1/EVM0030069.1/EVM0030500.1/EVM0041296.1/EVM0043960.1
GO:0000123	histone acetyltransferase complex	6/6280	12/20379	1.62	0.131142	0.856985	EVM0001032.1/EVM0002898.1/EVM0003644.1/EVM0006549.1/EVM0010955.1/EVM0034821.1
GO:0098827	endoplasmic reticulum subcompartment	17/6280	43/20379	1.28	0.14183	0.856985	EVM0001189.1/EVM0002541.1/EVM0008499.1/EVM0008779.1/EVM0009411.1/EVM0009634.1/EVM0011303.1/EVM0015828.1/EVM0017465.1/EVM0023124.1/EVM0023375.1/EVM0024726.1/EVM0027382.1/EVM0029942.1/EVM0030069.1/EVM0041296.1/EVM0043960.1
GO:0005815	microtubule organizing center	11/6280	26/20379	1.37	0.145529	0.856985	EVM0001032.1/EVM0006363.1/EVM0006549.1/EVM0008636.1/EVM0009212.1/EVM0009674.1/EVM0012696.1/EVM0013933.1/EVM0015721.1/EVM0033055.1/EVM0033556.1
GO:0030286	dynein complex	7/6280	15/20379	1.51	0.147045	0.856985	EVM0005201.1/EVM0016027.1/EVM0019041.1/EVM0032125.1/EVM0035548.1/EVM0037334.1/EVM0045843.1
GO:0005743	mitochondrial inner membrane	49/6280	139/20379	1.14	0.148339	0.856985	EVM0000255.1/EVM0001939.1/EVM0003968.1/EVM0006317.1/EVM0007131.1/EVM0008196.1/EVM0008596.1/EVM0010260.1/EVM0011560.1/EVM0011887.1/EVM0012279.1/EVM0012663.1/EVM0012860.1/EVM0016375.1/EVM0017154.1/EVM0017223.1/EVM0017237.1/EVM0017812.1/EVM0017940.1/EVM0020862.1/EVM0021130.1/EVM0021957.1/EVM0022824.1/EVM0023138.1/EVM0023520.1/EVM0023575.1/EVM0023913.1/EVM0024231.1/EVM0024429.1/EVM0026305.1/EVM002809…
GO:0005654	nucleoplasm	65/6280	188/20379	1.12	0.148872	0.856985	EVM0001032.1/EVM0001697.1/EVM0001754.1/EVM0001796.1/EVM0002497.1/EVM0004059.1/EVM0006136.1/EVM0006363.1/EVM0006549.1/EVM0006922.1/EVM0007005.1/EVM0007450.1/EVM0007549.1/EVM0007820.1/EVM0007840.1/EVM0008231.1/EVM0008633.1/EVM0008729.2/EVM0009397.1/EVM0010022.1/EVM0010705.1/EVM0010782.1/EVM0010955.1/EVM0011057.1/EVM0012562.1/EVM0013330.1/EVM0014005.1/EVM0014315.1/EVM0014647.1/EVM0014749.1/EVM001483…
GO:0031225	anchored component of membrane	24/6280	64/20379	1.22	0.152912	0.856985	EVM0002501.1/EVM0003052.1/EVM0004111.1/EVM0004530.1/EVM0005833.1/EVM0006884.1/EVM0011128.1/EVM0011243.1/EVM0011335.1/EVM0012864.1/EVM0016394.1/EVM0017918.1/EVM0018960.1/EVM0019605.1/EVM0019986.1/EVM0020732.1/EVM0021528.1/EVM0025341.1/EVM0027104.1/EVM0028674.1/EVM0029893.1/EVM0035255.1/EVM0038686.1/EVM0046000.1
GO:0044452	obsolete nucleolar part	14/6280	35/20379	1.3	0.15973	0.856985	EVM0001640.1/EVM0002504.1/EVM0004271.1/EVM0010022.1/EVM0010028.1/EVM0010570.1/EVM0015476.1/EVM0017648.1/EVM0018445.1/EVM0022106.1/EVM0030074.1/EVM0033348.1/EVM0035792.1/EVM0043875.1
GO:0005769	early endosome	15/6280	38/20379	1.28	0.162909	0.856985	EVM0000313.1/EVM0000379.1/EVM0001022.1/EVM0002531.1/EVM0003671.1/EVM0020925.1/EVM0025674.1/EVM0030517.1/EVM0030800.1/EVM0035238.1/EVM0037682.1/EVM0039832.1/EVM0042896.1/EVM0044550.1/EVM0045428.1
GO:0005689	U12-type spliceosomal complex	5/6280	10/20379	1.62	0.164563	0.856985	EVM0015119.1/EVM0027628.1/EVM0031040.1/EVM0034635.1/EVM0042007.1
GO:0009538	photosystem I reaction center	5/6280	10/20379	1.62	0.164563	0.856985	EVM0018728.1/EVM0023914.1/EVM0032198.1/EVM0034176.1/EVM0044563.1
GO:0000775	chromosome, centromeric region	9/6280	21/20379	1.39	0.167894	0.856985	EVM0001966.1/EVM0002840.1/EVM0004213.1/EVM0008636.1/EVM0018832.1/EVM0021505.1/EVM0030179.1/EVM0030709.1/EVM0035352.1
GO:0030176	integral component of endoplasmic reticulum memb..|integral component of endoplasmic reticulum membrane	9/6280	21/20379	1.39	0.167894	0.856985	EVM0000960.1/EVM0002196.1/EVM0002535.1/EVM0007251.1/EVM0020093.1/EVM0027382.1/EVM0030069.1/EVM0039892.1/EVM0042246.1
GO:0015630	microtubule cytoskeleton	38/6280	107/20379	1.15	0.170615	0.856985	EVM0000125.1/EVM0000538.1/EVM0000615.1/EVM0001032.1/EVM0001963.1/EVM0002359.1/EVM0002658.1/EVM0005176.1/EVM0006363.1/EVM0006440.1/EVM0006549.1/EVM0008109.2/EVM0008636.1/EVM0009674.1/EVM0010674.1/EVM0011635.1/EVM0011970.1/EVM0012696.1/EVM0014017.1/EVM0014543.1/EVM0015409.1/EVM0016799.1/EVM0017284.1/EVM0017430.1/EVM0018906.1/EVM0021002.1/EVM0021505.1/EVM0022494.1/EVM0023105.1/EVM0024283.1/EVM002960…
GO:0080008	Cul4-RING E3 ubiquitin ligase complex	20/6280	53/20379	1.22	0.172099	0.856985	EVM0001032.1/EVM0002497.1/EVM0002840.1/EVM0006613.1/EVM0007450.1/EVM0010570.1/EVM0012696.1/EVM0016247.1/EVM0017648.1/EVM0018196.1/EVM0021505.1/EVM0023693.1/EVM0030432.1/EVM0030567.1/EVM0030709.1/EVM0033069.1/EVM0039717.1/EVM0040902.1/EVM0043054.1/EVM0044818.1
GO:0016592	mediator complex	23/6280	62/20379	1.2	0.174279	0.856985	EVM0006993.1/EVM0009015.1/EVM0009176.1/EVM0009418.1/EVM0010705.1/EVM0012083.1/EVM0012420.1/EVM0014647.1/EVM0014783.1/EVM0015152.1/EVM0015366.1/EVM0015855.1/EVM0016488.1/EVM0021201.1/EVM0024026.1/EVM0024722.1/EVM0026886.1/EVM0027806.1/EVM0028116.1/EVM0028333.1/EVM0035925.1/EVM0038981.1/EVM0043147.1
GO:0044451	obsolete nucleoplasm part	29/6280	80/20379	1.18	0.174757	0.856985	EVM0001032.1/EVM0001754.1/EVM0002497.1/EVM0004059.1/EVM0006549.1/EVM0006922.1/EVM0007840.1/EVM0010705.1/EVM0010955.1/EVM0011057.1/EVM0012562.1/EVM0014005.1/EVM0014647.1/EVM0015152.1/EVM0015347.1/EVM0017106.1/EVM0017597.1/EVM0018732.1/EVM0024332.1/EVM0024722.1/EVM0027515.1/EVM0028183.1/EVM0030567.1/EVM0031481.1/EVM0034272.1/EVM0034821.1/EVM0036555.1/EVM0038122.1/EVM0041341.1
GO:0010287	plastoglobule	11/6280	27/20379	1.32	0.180351	0.856985	EVM0004885.1/EVM0014028.1/EVM0016854.1/EVM0020738.1/EVM0021912.1/EVM0022052.1/EVM0023003.1/EVM0030243.1/EVM0032368.1/EVM0036151.1/EVM0044701.1
GO:0045263	proton-transporting ATP synthase complex, coupli..|proton-transporting ATP synthase complex, coupling factor F(o)	6/6280	13/20379	1.5	0.182594	0.856985	EVM0002903.1/EVM0018333.1/EVM0019775.1/EVM0034212.1/EVM0040100.1/EVM0045731.1
GO:0044434	obsolete chloroplast part	80/6280	238/20379	1.09	0.191684	0.856985	EVM0000444.1/EVM0002218.1/EVM0002658.1/EVM0003520.1/EVM0003730.1/EVM0004452.1/EVM0004459.1/EVM0004769.1/EVM0004885.1/EVM0005263.1/EVM0005925.1/EVM0006315.1/EVM0006392.1/EVM0008158.1/EVM0008448.1/EVM0008660.1/EVM0009028.1/EVM0009351.1/EVM0009411.1/EVM0009633.1/EVM0010738.1/EVM0010975.1/EVM0011173.1/EVM0011542.1/EVM0011648.1/EVM0011887.1/EVM0013253.1/EVM0013456.1/EVM0014028.1/EVM0014441.1/EVM001586…
GO:0009524	phragmoplast	7/6280	16/20379	1.42	0.195006	0.856985	EVM0002840.1/EVM0011291.1/EVM0015409.1/EVM0021505.1/EVM0030709.1/EVM0031779.1/EVM0034097.1
GO:0016602	CCAAT-binding factor complex	7/6280	16/20379	1.42	0.195006	0.856985	EVM0003124.1/EVM0003689.1/EVM0012043.2/EVM0014704.1/EVM0031270.1/EVM0037076.1/EVM0038826.1
GO:0120025	plasma membrane bounded cell projection	17/6280	45/20379	1.23	0.195837	0.856985	EVM0001032.1/EVM0002037.1/EVM0002501.1/EVM0006549.1/EVM0007757.1/EVM0009674.1/EVM0010990.1/EVM0012562.1/EVM0013726.1/EVM0014831.1/EVM0015483.1/EVM0022450.1/EVM0025296.1/EVM0032981.1/EVM0033556.1/EVM0044621.1/EVM0045097.1
GO:0009522	photosystem I	18/6280	48/20379	1.22	0.19678	0.856985	EVM0005229.1/EVM0005356.1/EVM0007519.1/EVM0007752.1/EVM0008977.1/EVM0009123.1/EVM0010277.1/EVM0010414.1/EVM0014907.1/EVM0016850.1/EVM0022052.1/EVM0022917.1/EVM0030670.1/EVM0033451.1/EVM0036151.1/EVM0038270.1/EVM0038791.1/EVM0039024.1
GO:0042995	cell projection	18/6280	48/20379	1.22	0.19678	0.856985	EVM0001032.1/EVM0002037.1/EVM0002501.1/EVM0006549.1/EVM0007757.1/EVM0009674.1/EVM0010682.1/EVM0010990.1/EVM0012562.1/EVM0013726.1/EVM0014831.1/EVM0015483.1/EVM0022450.1/EVM0025296.1/EVM0032981.1/EVM0033556.1/EVM0044621.1/EVM0045097.1
GO:0031966	mitochondrial membrane	24/6280	66/20379	1.18	0.197944	0.856985	EVM0000112.1/EVM0003968.1/EVM0005179.1/EVM0007131.1/EVM0008061.1/EVM0010260.1/EVM0011560.1/EVM0011637.1/EVM0011887.1/EVM0012279.1/EVM0018333.1/EVM0018882.1/EVM0021957.1/EVM0024429.1/EVM0028226.1/EVM0030916.1/EVM0031153.1/EVM0031517.1/EVM0034613.1/EVM0036023.1/EVM0037405.1/EVM0039065.1/EVM0041131.1/EVM0042002.1
GO:0005615	extracellular space	8/6280	19/20379	1.37	0.203861	0.856985	EVM0001345.1/EVM0012521.1/EVM0012751.1/EVM0020878.1/EVM0024528.1/EVM0028571.1/EVM0030378.1/EVM0040890.1
GO:0009706	chloroplast inner membrane	8/6280	19/20379	1.37	0.203861	0.856985	EVM0008158.1/EVM0008660.1/EVM0022049.1/EVM0027691.1/EVM0029556.1/EVM0029686.1/EVM0035406.1/EVM0040868.1
GO:0030684	preribosome	8/6280	19/20379	1.37	0.203861	0.856985	EVM0004843.1/EVM0010570.1/EVM0015476.1/EVM0017383.1/EVM0017648.1/EVM0022106.1/EVM0023790.1/EVM0024559.1
GO:0071011	precatalytic spliceosome	8/6280	19/20379	1.37	0.203861	0.856985	EVM0000596.1/EVM0007450.1/EVM0011970.1/EVM0016913.1/EVM0019511.1/EVM0020537.1/EVM0027628.1/EVM0042007.1
GO:0005682	U5 snRNP	9/6280	22/20379	1.33	0.21032	0.856985	EVM0007450.1/EVM0007734.1/EVM0010156.1/EVM0010960.1/EVM0011970.1/EVM0019511.1/EVM0020537.1/EVM0022314.1/EVM0039269.1
GO:0031011	Ino80 complex	11/6280	28/20379	1.27	0.21862	0.856985	EVM0000913.1/EVM0002671.1/EVM0003716.1/EVM0005264.1/EVM0006190.1/EVM0006815.1/EVM0010506.1/EVM0016475.1/EVM0019427.1/EVM0034225.1/EVM0034453.1
GO:0005730	nucleolus	69/6280	206/20379	1.09	0.222102	0.856985	EVM0000060.1/EVM0000615.1/EVM0000765.1/EVM0000809.1/EVM0001360.1/EVM0001640.1/EVM0001966.1/EVM0002504.1/EVM0003589.1/EVM0004271.1/EVM0004310.1/EVM0004843.1/EVM0006212.1/EVM0006947.1/EVM0007820.1/EVM0007932.1/EVM0009003.1/EVM0009073.1/EVM0009397.1/EVM0010022.1/EVM0010028.1/EVM0010327.1/EVM0010504.1/EVM0010570.1/EVM0010782.1/EVM0012132.1/EVM0012232.1/EVM0014217.1/EVM0014218.1/EVM0014647.1/EVM001515…
GO:0005875	microtubule associated complex	13/6280	34/20379	1.24	0.223106	0.856985	EVM0002658.1/EVM0008109.2/EVM0008636.1/EVM0014017.1/EVM0018906.1/EVM0021002.1/EVM0022494.1/EVM0029603.1/EVM0031052.1/EVM0032448.1/EVM0033556.1/EVM0037237.1/EVM0041067.1
GO:0009654	photosystem II oxygen evolving complex	15/6280	40/20379	1.22	0.225308	0.856985	EVM0000863.1/EVM0003864.1/EVM0009340.1/EVM0009518.1/EVM0012691.1/EVM0013959.1/EVM0017002.1/EVM0018592.1/EVM0025735.1/EVM0026995.1/EVM0029101.1/EVM0030793.1/EVM0034902.1/EVM0043529.1/EVM0044761.1
GO:0000152	nuclear ubiquitin ligase complex	5/6280	11/20379	1.48	0.228559	0.856985	EVM0000651.1/EVM0001857.1/EVM0001963.1/EVM0002286.1/EVM0002497.1
GO:0000428	DNA-directed RNA polymerase complex	5/6280	11/20379	1.48	0.228559	0.856985	EVM0004059.1/EVM0005420.1/EVM0021460.1/EVM0030567.1/EVM0043875.1
GO:0031314	extrinsic component of mitochondrial inner membr..|extrinsic component of mitochondrial inner membrane	5/6280	11/20379	1.48	0.228559	0.856985	EVM0013792.1/EVM0022916.1/EVM0028399.1/EVM0029849.1/EVM0045232.1
GO:0032153	cell division site	5/6280	11/20379	1.48	0.228559	0.856985	EVM0001971.1/EVM0015483.1/EVM0022132.1/EVM0030939.1/EVM0045097.1
GO:0048046	apoplast	92/6280	279/20379	1.07	0.234249	0.856985	EVM0001109.1/EVM0001638.1/EVM0001929.1/EVM0002136.1/EVM0002144.1/EVM0002280.1/EVM0002337.1/EVM0002377.1/EVM0002767.1/EVM0003052.1/EVM0004232.1/EVM0004683.1/EVM0005134.1/EVM0005679.1/EVM0005770.1/EVM0006249.1/EVM0006377.1/EVM0006673.1/EVM0007103.1/EVM0007570.1/EVM0008421.1/EVM0008602.1/EVM0008666.1/EVM0008720.1/EVM0008901.1/EVM0009365.1/EVM0009504.1/EVM0009683.1/EVM0009727.1/EVM0009736.1/EVM000983…
GO:0008278	cohesin complex	6/6280	14/20379	1.39	0.240447	0.856985	EVM0003058.1/EVM0006990.1/EVM0017379.1/EVM0022607.1/EVM0032609.1/EVM0036628.1
GO:0031519	PcG protein complex	6/6280	14/20379	1.39	0.240447	0.856985	EVM0000651.1/EVM0001857.1/EVM0002286.1/EVM0005106.1/EVM0011057.1/EVM0031481.1
GO:0044435	obsolete plastid part	81/6280	245/20379	1.07	0.241806	0.856985	EVM0000444.1/EVM0002218.1/EVM0002658.1/EVM0003520.1/EVM0003730.1/EVM0004452.1/EVM0004459.1/EVM0004769.1/EVM0004885.1/EVM0005263.1/EVM0005925.1/EVM0006315.1/EVM0006392.1/EVM0008158.1/EVM0008448.1/EVM0008660.1/EVM0009028.1/EVM0009351.1/EVM0009411.1/EVM0009633.1/EVM0010738.1/EVM0010975.1/EVM0011173.1/EVM0011542.1/EVM0011648.1/EVM0011887.1/EVM0013253.1/EVM0013456.1/EVM0014028.1/EVM0014441.1/EVM001586…
GO:0000776	kinetochore	7/6280	17/20379	1.34	0.248103	0.856985	EVM0002840.1/EVM0008636.1/EVM0021394.1/EVM0021505.1/EVM0026660.1/EVM0030179.1/EVM0030709.1
GO:0016324	apical plasma membrane	7/6280	17/20379	1.34	0.248103	0.856985	EVM0001115.1/EVM0010547.1/EVM0013726.1/EVM0029385.1/EVM0035886.1/EVM0044621.1/EVM0045667.1
GO:0030964	NADH dehydrogenase complex	7/6280	17/20379	1.34	0.248103	0.856985	EVM0003968.1/EVM0007131.1/EVM0019009.1/EVM0021957.1/EVM0024429.1/EVM0031153.1/EVM0041131.1
GO:0044427	obsolete chromosomal part	22/6280	63/20379	1.13	0.280503	0.856985	EVM0000615.1/EVM0001754.1/EVM0001966.1/EVM0002840.1/EVM0003716.1/EVM0007549.1/EVM0008633.1/EVM0008636.1/EVM0008729.2/EVM0015807.1/EVM0015851.1/EVM0017430.1/EVM0018445.1/EVM0021505.1/EVM0025465.1/EVM0029439.1/EVM0029603.1/EVM0030074.1/EVM0030179.1/EVM0030567.1/EVM0030709.1/EVM0035352.1
GO:0015629	actin cytoskeleton	19/6280	54/20379	1.14	0.287278	0.856985	EVM0000630.1/EVM0004357.1/EVM0006629.1/EVM0006720.1/EVM0006893.1/EVM0012989.1/EVM0014743.1/EVM0015483.1/EVM0018836.1/EVM0021749.1/EVM0022132.1/EVM0023609.1/EVM0027996.1/EVM0030203.1/EVM0030939.1/EVM0032017.1/EVM0044412.1/EVM0044477.1/EVM0045097.1
GO:0009505	plant-type cell wall	18/6280	51/20379	1.15	0.289517	0.856985	EVM0003052.1/EVM0005833.1/EVM0006399.1/EVM0006816.1/EVM0006844.1/EVM0010166.1/EVM0011335.1/EVM0011339.1/EVM0017719.1/EVM0020365.1/EVM0020732.1/EVM0024528.1/EVM0030623.1/EVM0035449.1/EVM0035780.1/EVM0036278.1/EVM0039651.1/EVM0041920.1
GO:0030864	cortical actin cytoskeleton	5/6280	12/20379	1.35	0.298142	0.856985	EVM0014743.1/EVM0015483.1/EVM0022132.1/EVM0030939.1/EVM0045097.1
GO:0030014	CCR4-NOT complex	13/6280	36/20379	1.17	0.299989	0.856985	EVM0001048.1/EVM0002681.1/EVM0003645.1/EVM0003754.1/EVM0006575.1/EVM0006702.1/EVM0008894.1/EVM0009871.1/EVM0018580.1/EVM0020689.1/EVM0023599.1/EVM0028827.1/EVM0037255.1
GO:0030687	preribosome, large subunit precursor	6/6280	15/20379	1.3	0.302715	0.856985	EVM0004843.1/EVM0007820.1/EVM0009397.1/EVM0023790.1/EVM0024559.1/EVM0025443.1
GO:0036513	Derlin-1 retrotranslocation complex	6/6280	15/20379	1.3	0.302715	0.856985	EVM0009634.1/EVM0011303.1/EVM0017465.1/EVM0027382.1/EVM0029942.1/EVM0041296.1
GO:0044463	obsolete cell projection part	10/6280	27/20379	1.2	0.30457	0.856985	EVM0001032.1/EVM0002037.1/EVM0006549.1/EVM0007757.1/EVM0009674.1/EVM0012562.1/EVM0014831.1/EVM0022450.1/EVM0032981.1/EVM0033556.1
GO:0120038	obsolete plasma membrane bounded cell projection..|obsolete plasma membrane bounded cell projection part	10/6280	27/20379	1.2	0.30457	0.856985	EVM0001032.1/EVM0002037.1/EVM0006549.1/EVM0007757.1/EVM0009674.1/EVM0012562.1/EVM0014831.1/EVM0022450.1/EVM0032981.1/EVM0033556.1
GO:0005747	mitochondrial respiratory chain complex I	7/6280	18/20379	1.26	0.304883	0.856985	EVM0003968.1/EVM0007131.1/EVM0021957.1/EVM0024429.1/EVM0025305.1/EVM0031153.1/EVM0041131.1
GO:0030126	COPI vesicle coat	7/6280	18/20379	1.26	0.304883	0.856985	EVM0000086.1/EVM0008130.3/EVM0014626.1/EVM0019487.1/EVM0023031.1/EVM0033874.1/EVM0044959.1
GO:0042646	plastid nucleoid	7/6280	18/20379	1.26	0.304883	0.856985	EVM0010738.1/EVM0016344.1/EVM0019967.1/EVM0021460.1/EVM0023891.1/EVM0033721.1/EVM0042776.1
GO:0005740	mitochondrial envelope	19/6280	55/20379	1.12	0.319923	0.856985	EVM0003968.1/EVM0007131.1/EVM0010260.1/EVM0011560.1/EVM0011737.1/EVM0011887.1/EVM0012279.1/EVM0015436.1/EVM0021957.1/EVM0024429.1/EVM0028226.1/EVM0029217.1/EVM0030916.1/EVM0031153.1/EVM0031517.1/EVM0034613.1/EVM0037405.1/EVM0041131.1/EVM0042002.1
GO:0005856	cytoskeleton	60/6280	184/20379	1.06	0.323933	0.856985	EVM0000125.1/EVM0000538.1/EVM0000615.1/EVM0001032.1/EVM0001963.1/EVM0002101.1/EVM0002359.1/EVM0002658.1/EVM0005118.1/EVM0005176.1/EVM0006363.1/EVM0006440.1/EVM0006549.1/EVM0006562.1/EVM0006893.1/EVM0008109.2/EVM0008636.1/EVM0009674.1/EVM0010674.1/EVM0010682.1/EVM0011635.1/EVM0011970.1/EVM0012562.1/EVM0012696.1/EVM0014017.1/EVM0014543.1/EVM0014743.1/EVM0014831.1/EVM0015409.1/EVM0015483.1/EVM001679…
GO:0009941	chloroplast envelope	41/6280	124/20379	1.07	0.324187	0.856985	EVM0000444.1/EVM0002658.1/EVM0003730.1/EVM0004452.1/EVM0004459.1/EVM0004769.1/EVM0005263.1/EVM0006315.1/EVM0008158.1/EVM0008421.1/EVM0008660.1/EVM0009028.1/EVM0009411.1/EVM0009633.1/EVM0010738.1/EVM0010975.1/EVM0011648.1/EVM0011887.1/EVM0013456.1/EVM0014441.1/EVM0016854.1/EVM0017069.1/EVM0018328.1/EVM0019084.1/EVM0020738.1/EVM0021104.1/EVM0022049.1/EVM0022052.1/EVM0024387.1/EVM0029556.1/EVM003496…
GO:0005667	transcription regulator complex	14/6280	40/20379	1.14	0.337239	0.856985	EVM0000533.1/EVM0001640.1/EVM0002504.1/EVM0004059.1/EVM0004271.1/EVM0006541.1/EVM0015360.1/EVM0017906.1/EVM0023209.1/EVM0026469.1/EVM0027187.1/EVM0027561.1/EVM0035792.1/EVM0043385.1
GO:0005681	spliceosomal complex	22/6280	65/20379	1.1	0.341103	0.856985	EVM0000115.1/EVM0000195.1/EVM0005737.1/EVM0007450.1/EVM0009556.1/EVM0010960.1/EVM0011970.1/EVM0014734.1/EVM0014793.1/EVM0014953.1/EVM0015301.1/EVM0015407.1/EVM0018428.1/EVM0019511.1/EVM0022309.1/EVM0025100.1/EVM0025899.1/EVM0027178.1/EVM0027656.1/EVM0028514.1/EVM0035431.1/EVM0038461.1
GO:0030863	cortical cytoskeleton	9/6280	25/20379	1.17	0.356195	0.856985	EVM0006440.1/EVM0010674.1/EVM0014743.1/EVM0015483.1/EVM0022132.1/EVM0024283.1/EVM0030939.1/EVM0031779.1/EVM0045097.1
GO:0046540	U4/U6 x U5 tri-snRNP complex	9/6280	25/20379	1.17	0.356195	0.856985	EVM0000115.1/EVM0007734.1/EVM0010156.1/EVM0010960.1/EVM0014377.1/EVM0014953.1/EVM0020537.1/EVM0039269.1/EVM0043432.1
GO:0031969	chloroplast membrane	18/6280	53/20379	1.1	0.357916	0.856985	EVM0004452.1/EVM0006627.1/EVM0008158.1/EVM0008660.1/EVM0009411.1/EVM0011887.1/EVM0021104.1/EVM0022049.1/EVM0022081.1/EVM0024387.1/EVM0029556.1/EVM0033444.1/EVM0035406.1/EVM0035467.1/EVM0040266.1/EVM0040868.1/EVM0042002.1/EVM0045578.1
GO:0005744	TIM23 mitochondrial import inner membrane transl..|TIM23 mitochondrial import inner membrane translocase complex	8/6280	22/20379	1.18	0.360051	0.856985	EVM0003510.1/EVM0010260.1/EVM0011887.1/EVM0022453.1/EVM0028226.1/EVM0030916.1/EVM0042002.1/EVM0044981.1
GO:0098796	membrane protein complex	24/6280	72/20379	1.08	0.363285	0.856985	EVM0002541.1/EVM0003968.1/EVM0006315.1/EVM0007131.1/EVM0008779.1/EVM0009634.1/EVM0010260.1/EVM0011303.1/EVM0011887.1/EVM0017465.1/EVM0019009.1/EVM0021957.1/EVM0024429.1/EVM0027382.1/EVM0027839.1/EVM0028226.1/EVM0029942.1/EVM0030916.1/EVM0031153.1/EVM0033399.1/EVM0038815.1/EVM0041131.1/EVM0041296.1/EVM0042002.1
GO:0000793	condensed chromosome	7/6280	19/20379	1.2	0.363812	0.856985	EVM0015807.1/EVM0015851.1/EVM0021505.1/EVM0021697.1/EVM0025465.1/EVM0027996.1/EVM0029603.1
GO:0000922	spindle pole	7/6280	19/20379	1.2	0.363812	0.856985	EVM0009212.1/EVM0009674.1/EVM0011970.1/EVM0013933.1/EVM0015721.1/EVM0026660.1/EVM0033055.1
GO:0030130	clathrin coat of trans-Golgi network vesicle	7/6280	19/20379	1.2	0.363812	0.856985	EVM0004803.1/EVM0005765.1/EVM0006525.1/EVM0008459.1/EVM0012916.1/EVM0022634.1/EVM0031720.1
GO:0030132	clathrin coat of coated pit	7/6280	19/20379	1.2	0.363812	0.856985	EVM0004803.1/EVM0005765.1/EVM0006525.1/EVM0008459.1/EVM0012916.1/EVM0022634.1/EVM0031720.1
GO:0030686	90S preribosome	6/6280	16/20379	1.22	0.36734	0.856985	EVM0010570.1/EVM0015476.1/EVM0017383.1/EVM0017648.1/EVM0022106.1/EVM0023790.1
GO:0045271	respiratory chain complex I	6/6280	16/20379	1.22	0.36734	0.856985	EVM0003968.1/EVM0007131.1/EVM0021957.1/EVM0024429.1/EVM0031153.1/EVM0041131.1
GO:0098803	respiratory chain complex	6/6280	16/20379	1.22	0.36734	0.856985	EVM0003968.1/EVM0007131.1/EVM0021957.1/EVM0024429.1/EVM0031153.1/EVM0041131.1
GO:1990204	oxidoreductase complex	6/6280	16/20379	1.22	0.36734	0.856985	EVM0003968.1/EVM0007131.1/EVM0021957.1/EVM0024429.1/EVM0031153.1/EVM0041131.1
GO:0005764	lysosome	5/6280	13/20379	1.25	0.370359	0.856985	EVM0019222.1/EVM0024528.1/EVM0027382.1/EVM0030517.1/EVM0040890.1
GO:0005779	integral component of peroxisomal membrane	5/6280	13/20379	1.25	0.370359	0.856985	EVM0001648.1/EVM0008497.1/EVM0010118.1/EVM0018107.1/EVM0038739.1
GO:0005788	endoplasmic reticulum lumen	5/6280	13/20379	1.25	0.370359	0.856985	EVM0001508.1/EVM0014647.1/EVM0015323.1/EVM0024528.1/EVM0030500.1
GO:0030915	Smc5-Smc6 complex	5/6280	13/20379	1.25	0.370359	0.856985	EVM0000231.1/EVM0018359.1/EVM0026072.1/EVM0028584.1/EVM0034042.1
GO:0042721	TIM22 mitochondrial import inner membrane insert..|TIM22 mitochondrial import inner membrane insertion complex	5/6280	13/20379	1.25	0.370359	0.856985	EVM0006123.1/EVM0007546.1/EVM0013732.1/EVM0024585.1/EVM0041122.1
GO:0090406	pollen tube	5/6280	13/20379	1.25	0.370359	0.856985	EVM0002037.1/EVM0002501.1/EVM0007757.1/EVM0013726.1/EVM0025296.1
GO:0005813	centrosome	4/6280	10/20379	1.3	0.372265	0.856985	EVM0006363.1/EVM0008636.1/EVM0009674.1/EVM0012696.1
GO:0005849	mRNA cleavage factor complex	4/6280	10/20379	1.3	0.372265	0.856985	EVM0002176.1/EVM0017597.1/EVM0018732.1/EVM0038195.1
GO:0031350	intrinsic component of plastid membrane	4/6280	10/20379	1.3	0.372265	0.856985	EVM0011887.1/EVM0021104.1/EVM0029556.1/EVM0040266.1
GO:0031351	integral component of plastid membrane	4/6280	10/20379	1.3	0.372265	0.856985	EVM0011887.1/EVM0021104.1/EVM0029556.1/EVM0040266.1
GO:0036064	ciliary basal body	4/6280	10/20379	1.3	0.372265	0.856985	EVM0001032.1/EVM0006549.1/EVM0009674.1/EVM0033556.1
GO:0043292	contractile fiber	4/6280	10/20379	1.3	0.372265	0.856985	EVM0017465.1/EVM0022228.1/EVM0022450.1/EVM0027996.1
GO:0044449	obsolete contractile fiber part	4/6280	10/20379	1.3	0.372265	0.856985	EVM0017465.1/EVM0022228.1/EVM0022450.1/EVM0027996.1
GO:0055029	nuclear DNA-directed RNA polymerase complex	4/6280	10/20379	1.3	0.372265	0.856985	EVM0004059.1/EVM0005420.1/EVM0030567.1/EVM0043875.1
GO:0005938	cell cortex	14/6280	41/20379	1.11	0.377397	0.856985	EVM0006440.1/EVM0008636.1/EVM0010674.1/EVM0010682.1/EVM0010859.1/EVM0013726.1/EVM0014743.1/EVM0015409.1/EVM0015483.1/EVM0022132.1/EVM0024283.1/EVM0030939.1/EVM0031779.1/EVM0045097.1
GO:0016604	nuclear body	14/6280	41/20379	1.11	0.377397	0.856985	EVM0001754.1/EVM0002497.1/EVM0006922.1/EVM0007840.1/EVM0012562.1/EVM0014005.1/EVM0015347.1/EVM0017106.1/EVM0024332.1/EVM0027515.1/EVM0028183.1/EVM0031481.1/EVM0036555.1/EVM0041341.1
GO:0032040	small-subunit processome	11/6280	32/20379	1.12	0.394586	0.856985	EVM0000809.1/EVM0001876.1/EVM0010570.1/EVM0015476.1/EVM0017383.1/EVM0017648.1/EVM0017665.1/EVM0022106.1/EVM0031013.1/EVM0031895.1/EVM0035654.1
GO:0005789	endoplasmic reticulum membrane	85/6280	268/20379	1.03	0.396489	0.856985	EVM0000156.1/EVM0000180.1/EVM0001052.1/EVM0001189.1/EVM0001804.1/EVM0002283.1/EVM0002431.1/EVM0002541.1/EVM0002597.1/EVM0003048.1/EVM0003092.1/EVM0004222.1/EVM0004844.1/EVM0005796.1/EVM0007036.1/EVM0007701.1/EVM0007743.1/EVM0008347.1/EVM0008499.1/EVM0008709.1/EVM0008779.1/EVM0009411.1/EVM0009564.1/EVM0009634.1/EVM0010741.1/EVM0010909.1/EVM0011090.1/EVM0011303.1/EVM0011482.1/EVM0011999.1/EVM001225…
GO:0015934	large ribosomal subunit	17/6280	51/20379	1.08	0.398986	0.856985	EVM0002382.1/EVM0004143.1/EVM0007414.1/EVM0008118.1/EVM0010737.1/EVM0018292.1/EVM0020920.1/EVM0024709.1/EVM0025818.1/EVM0025971.1/EVM0027045.1/EVM0032106.1/EVM0032279.1/EVM0032943.1/EVM0035499.1/EVM0043299.1/EVM0045463.1
GO:0098590	plasma membrane region	10/6280	29/20379	1.12	0.401009	0.856985	EVM0001115.1/EVM0010547.1/EVM0013726.1/EVM0022228.1/EVM0022450.1/EVM0029385.1/EVM0035886.1/EVM0035937.1/EVM0044621.1/EVM0045667.1
GO:0099568	cytoplasmic region	16/6280	48/20379	1.08	0.405019	0.856985	EVM0006440.1/EVM0008636.1/EVM0010674.1/EVM0010859.1/EVM0012562.1/EVM0013726.1/EVM0014743.1/EVM0014831.1/EVM0015409.1/EVM0015483.1/EVM0022132.1/EVM0024283.1/EVM0030939.1/EVM0031779.1/EVM0033556.1/EVM0045097.1
GO:1902494	catalytic complex	72/6280	227/20379	1.03	0.408182	0.856985	EVM0000285.1/EVM0000651.1/EVM0000840.1/EVM0001032.1/EVM0001095.1/EVM0001291.1/EVM0001857.1/EVM0001963.1/EVM0002286.1/EVM0002497.1/EVM0002840.1/EVM0003716.1/EVM0003968.1/EVM0004059.1/EVM0004979.1/EVM0005420.1/EVM0006086.1/EVM0006549.1/EVM0006613.1/EVM0007131.1/EVM0007450.1/EVM0008779.1/EVM0010028.1/EVM0010570.1/EVM0010675.1/EVM0010955.1/EVM0011970.1/EVM0012442.1/EVM0012547.1/EVM0012696.1/EVM001302…
GO:0019866	organelle inner membrane	21/6280	64/20379	1.06	0.410149	0.856985	EVM0003968.1/EVM0007131.1/EVM0008158.1/EVM0008660.1/EVM0010260.1/EVM0011560.1/EVM0011887.1/EVM0012279.1/EVM0021957.1/EVM0022049.1/EVM0024429.1/EVM0028226.1/EVM0029556.1/EVM0030916.1/EVM0031153.1/EVM0031517.1/EVM0034613.1/EVM0035406.1/EVM0040868.1/EVM0041131.1/EVM0042002.1
GO:0005680	anaphase-promoting complex	8/6280	23/20379	1.13	0.415304	0.856985	EVM0000059.1/EVM0001963.1/EVM0002683.1/EVM0011402.1/EVM0019316.1/EVM0022847.1/EVM0030397.1/EVM0033566.1
GO:0005885	Arp2/3 protein complex	7/6280	20/20379	1.14	0.423404	0.856985	EVM0002021.1/EVM0009101.1/EVM0011785.1/EVM0018031.1/EVM0023437.1/EVM0032017.1/EVM0032441.1
GO:0009295	nucleoid	7/6280	20/20379	1.14	0.423404	0.856985	EVM0010738.1/EVM0016344.1/EVM0019967.1/EVM0021460.1/EVM0023891.1/EVM0033721.1/EVM0042776.1
GO:0005666	RNA polymerase III complex	6/6280	17/20379	1.15	0.432379	0.856985	EVM0006307.1/EVM0008192.1/EVM0010783.1/EVM0018081.1/EVM0021921.1/EVM0039153.1
GO:0005758	mitochondrial intermembrane space	6/6280	17/20379	1.15	0.432379	0.856985	EVM0012827.1/EVM0012860.1/EVM0017237.1/EVM0030200.1/EVM0045002.1/EVM0045437.1
GO:0008180	COP9 signalosome	6/6280	17/20379	1.15	0.432379	0.856985	EVM0000462.1/EVM0002725.1/EVM0007949.1/EVM0016353.1/EVM0026987.1/EVM0041608.1
GO:0009528	plastid inner membrane	6/6280	17/20379	1.15	0.432379	0.856985	EVM0008158.1/EVM0008660.1/EVM0022049.1/EVM0029556.1/EVM0035406.1/EVM0040868.1
GO:0016272	prefoldin complex	6/6280	17/20379	1.15	0.432379	0.856985	EVM0002432.1/EVM0008434.1/EVM0014366.1/EVM0023198.1/EVM0041104.1/EVM0045333.1
GO:0042555	MCM complex	6/6280	17/20379	1.15	0.432379	0.856985	EVM0000530.1/EVM0005362.1/EVM0007475.1/EVM0013080.1/EVM0021720.1/EVM0033310.1
GO:0044441	obsolete ciliary part	6/6280	17/20379	1.15	0.432379	0.856985	EVM0001032.1/EVM0006549.1/EVM0009674.1/EVM0012562.1/EVM0014831.1/EVM0033556.1
GO:0005643	nuclear pore	12/6280	36/20379	1.08	0.432822	0.856985	EVM0000405.1/EVM0000452.1/EVM0001687.1/EVM0004518.1/EVM0006363.1/EVM0008285.1/EVM0010211.1/EVM0010822.1/EVM0016247.1/EVM0016423.1/EVM0017336.1/EVM0029453.1
GO:0099080	supramolecular complex	22/6280	68/20379	1.05	0.436565	0.856985	EVM0000125.1/EVM0000538.1/EVM0000615.1/EVM0006440.1/EVM0008636.1/EVM0009674.1/EVM0011635.1/EVM0014543.1/EVM0015409.1/EVM0016799.1/EVM0017284.1/EVM0017430.1/EVM0017465.1/EVM0021505.1/EVM0022228.1/EVM0022450.1/EVM0023105.1/EVM0027996.1/EVM0031779.1/EVM0033556.1/EVM0035848.1/EVM0037538.1
GO:0009570	chloroplast stroma	50/6280	158/20379	1.03	0.440049	0.856985	EVM0000444.1/EVM0002630.1/EVM0003520.1/EVM0004885.1/EVM0005488.1/EVM0005925.1/EVM0006392.1/EVM0007827.2/EVM0008421.1/EVM0008448.1/EVM0010738.1/EVM0011140.1/EVM0011173.1/EVM0011542.1/EVM0011648.1/EVM0014028.1/EVM0014441.1/EVM0015873.1/EVM0015931.1/EVM0016344.1/EVM0016854.1/EVM0020211.1/EVM0020738.1/EVM0021144.1/EVM0021460.1/EVM0021912.1/EVM0022669.1/EVM0023003.1/EVM0023243.1/EVM0023374.1/EVM002389…
GO:0035327	transcriptionally active chromatin	5/6280	14/20379	1.16	0.442533	0.856985	EVM0000615.1/EVM0008633.1/EVM0017430.1/EVM0029439.1/EVM0030567.1
GO:0042644	chloroplast nucleoid	5/6280	14/20379	1.16	0.442533	0.856985	EVM0010738.1/EVM0021460.1/EVM0023891.1/EVM0033721.1/EVM0039171.1
GO:0061695	transferase complex, transferring phosphorus-con..|transferase complex, transferring phosphorus-containing groups	5/6280	14/20379	1.16	0.442533	0.856985	EVM0004059.1/EVM0005420.1/EVM0021460.1/EVM0030567.1/EVM0043875.1
GO:0071013	catalytic step 2 spliceosome	5/6280	14/20379	1.16	0.442533	0.856985	EVM0003163.1/EVM0007450.1/EVM0011970.1/EVM0019511.1/EVM0020537.1
GO:0099081	supramolecular polymer	21/6280	65/20379	1.05	0.443104	0.856985	EVM0000125.1/EVM0000538.1/EVM0000615.1/EVM0006440.1/EVM0008636.1/EVM0009674.1/EVM0011635.1/EVM0014543.1/EVM0015409.1/EVM0016799.1/EVM0017284.1/EVM0017430.1/EVM0017465.1/EVM0021505.1/EVM0022228.1/EVM0022450.1/EVM0023105.1/EVM0027996.1/EVM0031779.1/EVM0033556.1/EVM0037538.1
GO:0099512	supramolecular fiber	21/6280	65/20379	1.05	0.443104	0.856985	EVM0000125.1/EVM0000538.1/EVM0000615.1/EVM0006440.1/EVM0008636.1/EVM0009674.1/EVM0011635.1/EVM0014543.1/EVM0015409.1/EVM0016799.1/EVM0017284.1/EVM0017430.1/EVM0017465.1/EVM0021505.1/EVM0022228.1/EVM0022450.1/EVM0023105.1/EVM0027996.1/EVM0031779.1/EVM0033556.1/EVM0037538.1
GO:0042025	host cell nucleus	115/6280	368/20379	1.01	0.447543	0.856985	EVM0001265.1/EVM0001796.1/EVM0001877.1/EVM0002418.1/EVM0003069.1/EVM0003146.1/EVM0003262.1/EVM0003819.1/EVM0004735.1/EVM0005055.1/EVM0005137.1/EVM0005170.1/EVM0005433.1/EVM0005448.1/EVM0005848.1/EVM0005855.1/EVM0005884.1/EVM0006218.1/EVM0006730.1/EVM0006761.1/EVM0006799.1/EVM0006832.1/EVM0006854.1/EVM0007286.1/EVM0007865.1/EVM0007951.1/EVM0008266.1/EVM0008320.1/EVM0008701.1/EVM0008912.1/EVM000957…
GO:0005618	cell wall	100/6280	320/20379	1.01	0.453868	0.856985	EVM0000522.1/EVM0000798.1/EVM0001109.1/EVM0001432.1/EVM0002054.1/EVM0002136.1/EVM0002144.1/EVM0002280.1/EVM0002337.1/EVM0002377.1/EVM0002767.1/EVM0003052.1/EVM0003554.1/EVM0004232.1/EVM0004530.1/EVM0004683.1/EVM0005134.1/EVM0005561.1/EVM0005679.1/EVM0005833.1/EVM0006249.1/EVM0006377.1/EVM0006399.1/EVM0006669.1/EVM0006816.1/EVM0006844.1/EVM0007570.1/EVM0009107.1/EVM0009365.1/EVM0009683.1/EVM000972…
GO:0005819	spindle	9/6280	27/20379	1.08	0.459539	0.856985	EVM0001963.1/EVM0009674.1/EVM0011970.1/EVM0015409.1/EVM0016818.1/EVM0021505.1/EVM0023855.1/EVM0028048.1/EVM0033513.1
GO:0000785	chromatin	12/6280	37/20379	1.05	0.476936	0.856985	EVM0000615.1/EVM0001754.1/EVM0003716.1/EVM0005443.1/EVM0008633.1/EVM0008729.2/EVM0015807.1/EVM0017430.1/EVM0018445.1/EVM0029439.1/EVM0030074.1/EVM0030567.1
GO:0009523	photosystem II	16/6280	50/20379	1.04	0.480918	0.856985	EVM0005229.1/EVM0005356.1/EVM0007519.1/EVM0008977.1/EVM0010277.1/EVM0010414.1/EVM0011158.1/EVM0016850.1/EVM0021690.1/EVM0022052.1/EVM0023673.1/EVM0028318.1/EVM0030670.1/EVM0033714.1/EVM0036151.1/EVM0038791.1
GO:0035770	ribonucleoprotein granule	7/6280	21/20379	1.08	0.482304	0.856985	EVM0005634.1/EVM0010314.1/EVM0014962.1/EVM0016754.1/EVM0021248.1/EVM0023519.1/EVM0024336.1
GO:0036464	cytoplasmic ribonucleoprotein granule	7/6280	21/20379	1.08	0.482304	0.856985	EVM0005634.1/EVM0010314.1/EVM0014962.1/EVM0016754.1/EVM0021248.1/EVM0023519.1/EVM0024336.1
GO:0000502	proteasome complex	24/6280	76/20379	1.02	0.485746	0.856985	EVM0003414.1/EVM0005177.1/EVM0006671.1/EVM0006850.1/EVM0008212.1/EVM0012287.1/EVM0013649.1/EVM0013762.1/EVM0014161.1/EVM0014227.1/EVM0015394.1/EVM0015727.1/EVM0019821.1/EVM0021677.1/EVM0022340.1/EVM0022522.1/EVM0022736.1/EVM0024221.1/EVM0025754.1/EVM0026348.1/EVM0027491.1/EVM0031696.1/EVM0038101.1/EVM0041107.1
GO:0098800	inner mitochondrial membrane protein complex	11/6280	34/20379	1.05	0.487074	0.856985	EVM0003968.1/EVM0007131.1/EVM0010260.1/EVM0011887.1/EVM0021957.1/EVM0024429.1/EVM0028226.1/EVM0030916.1/EVM0031153.1/EVM0041131.1/EVM0042002.1
GO:0005768	endosome	23/6280	73/20379	1.02	0.493088	0.856985	EVM0000313.1/EVM0000379.1/EVM0001325.1/EVM0009035.1/EVM0009242.1/EVM0010166.1/EVM0010374.1/EVM0011076.1/EVM0011232.1/EVM0012367.1/EVM0014548.1/EVM0015483.1/EVM0020087.1/EVM0020504.1/EVM0021543.1/EVM0027839.1/EVM0030046.1/EVM0030517.1/EVM0032412.1/EVM0035238.1/EVM0037682.1/EVM0039832.1/EVM0045097.1
GO:0017053	transcription repressor complex	6/6280	18/20379	1.08	0.496127	0.856985	EVM0011057.1/EVM0015038.1/EVM0028047.1/EVM0028183.1/EVM0031481.1/EVM0038122.1
GO:0012505	endomembrane system	117/6280	378/20379	1	0.496544	0.856985	EVM0000191.1/EVM0000214.1/EVM0000313.1/EVM0000379.1/EVM0001189.1/EVM0001325.1/EVM0002037.1/EVM0002359.1/EVM0002361.1/EVM0002541.1/EVM0002720.1/EVM0003538.1/EVM0004452.1/EVM0004747.1/EVM0005397.1/EVM0005778.1/EVM0005833.1/EVM0006162.1/EVM0006289.1/EVM0006363.1/EVM0006447.1/EVM0006844.1/EVM0006903.1/EVM0007278.1/EVM0007598.1/EVM0007991.1/EVM0008197.1/EVM0008226.1/EVM0008231.1/EVM0008499.1/EVM000877…
GO:0031968	organelle outer membrane	10/6280	31/20379	1.05	0.498135	0.856985	EVM0004452.1/EVM0009411.1/EVM0010260.1/EVM0011887.1/EVM0021104.1/EVM0024387.1/EVM0037405.1/EVM0040266.1/EVM0042002.1/EVM0042753.1
GO:0005783	endoplasmic reticulum	67/6280	216/20379	1.01	0.499992	0.856985	EVM0001189.1/EVM0001867.1/EVM0002361.1/EVM0002541.1/EVM0002583.1/EVM0003958.1/EVM0004452.1/EVM0004747.1/EVM0005316.1/EVM0005833.1/EVM0006079.1/EVM0006363.1/EVM0006946.1/EVM0007251.1/EVM0007278.1/EVM0008499.1/EVM0008779.1/EVM0009392.1/EVM0009411.1/EVM0009634.1/EVM0010918.1/EVM0011090.1/EVM0011207.1/EVM0011303.1/EVM0013669.1/EVM0013731.1/EVM0014647.1/EVM0014876.1/EVM0014894.1/EVM0015313.1/EVM001543…
GO:0009532	plastid stroma	42/6280	135/20379	1.01	0.502854	0.856985	EVM0000444.1/EVM0003520.1/EVM0004885.1/EVM0005925.1/EVM0006392.1/EVM0008448.1/EVM0010738.1/EVM0011173.1/EVM0011542.1/EVM0011648.1/EVM0014028.1/EVM0014441.1/EVM0015873.1/EVM0015931.1/EVM0016344.1/EVM0016854.1/EVM0019967.1/EVM0020211.1/EVM0020738.1/EVM0021144.1/EVM0021460.1/EVM0021912.1/EVM0023003.1/EVM0023243.1/EVM0023374.1/EVM0023891.1/EVM0028625.1/EVM0030243.1/EVM0032072.1/EVM0032368.1/EVM003356…
GO:0044448	obsolete cell cortex part	9/6280	28/20379	1.04	0.510327	0.856985	EVM0006440.1/EVM0010674.1/EVM0014743.1/EVM0015483.1/EVM0022132.1/EVM0024283.1/EVM0030939.1/EVM0031779.1/EVM0045097.1
GO:0000794	condensed nuclear chromosome	5/6280	15/20379	1.08	0.512442	0.856985	EVM0015807.1/EVM0015851.1/EVM0025465.1/EVM0027996.1/EVM0029603.1
GO:0005742	mitochondrial outer membrane translocase complex	5/6280	15/20379	1.08	0.512442	0.856985	EVM0006496.1/EVM0008577.1/EVM0025411.1/EVM0025561.1/EVM0036888.1
GO:0030173	integral component of Golgi membrane	5/6280	15/20379	1.08	0.512442	0.856985	EVM0011585.1/EVM0018747.1/EVM0020267.1/EVM0041429.1/EVM0042246.1
GO:1990904	ribonucleoprotein complex	35/6280	113/20379	1.01	0.521065	0.856985	EVM0001772.1/EVM0002742.1/EVM0003589.1/EVM0004310.1/EVM0004843.1/EVM0005018.1/EVM0005634.1/EVM0006857.2/EVM0006922.1/EVM0007450.1/EVM0008821.2/EVM0010028.1/EVM0010314.1/EVM0010504.1/EVM0010570.1/EVM0011970.1/EVM0014962.1/EVM0015476.1/EVM0016754.1/EVM0017383.1/EVM0017648.1/EVM0019511.1/EVM0021248.1/EVM0022106.1/EVM0023519.1/EVM0023790.1/EVM0024336.1/EVM0024559.1/EVM0028706.1/EVM0033348.1/EVM003582…
GO:1990234	transferase complex	58/6280	188/20379	1	0.52349	0.856985	EVM0000285.1/EVM0000651.1/EVM0000840.1/EVM0001032.1/EVM0001095.1/EVM0001291.1/EVM0001857.1/EVM0001963.1/EVM0002286.1/EVM0002497.1/EVM0002840.1/EVM0004059.1/EVM0004979.1/EVM0005420.1/EVM0006086.1/EVM0006549.1/EVM0006613.1/EVM0007450.1/EVM0008779.1/EVM0010570.1/EVM0010675.1/EVM0010955.1/EVM0012442.1/EVM0012547.1/EVM0012696.1/EVM0013027.1/EVM0014691.1/EVM0015993.1/EVM0016066.1/EVM0016247.1/EVM001737…
GO:0042170	plastid membrane	15/6280	48/20379	1.01	0.528349	0.856985	EVM0004452.1/EVM0008158.1/EVM0008660.1/EVM0009411.1/EVM0011887.1/EVM0021104.1/EVM0022049.1/EVM0024387.1/EVM0029556.1/EVM0035406.1/EVM0035467.1/EVM0040266.1/EVM0040868.1/EVM0042002.1/EVM0045578.1
GO:0005911	cell-cell junction	57/6280	185/20379	1	0.52849	0.856985	EVM0001582.1/EVM0004089.1/EVM0004111.1/EVM0004459.1/EVM0005471.1/EVM0005778.1/EVM0006399.1/EVM0006816.1/EVM0006844.1/EVM0006903.1/EVM0008379.1/EVM0009414.1/EVM0010028.1/EVM0010233.1/EVM0011243.1/EVM0011335.1/EVM0011339.1/EVM0012864.1/EVM0013743.1/EVM0014158.1/EVM0014647.1/EVM0015409.1/EVM0015483.1/EVM0015493.1/EVM0016394.1/EVM0017485.1/EVM0017719.1/EVM0017824.1/EVM0017893.1/EVM0019222.1/EVM002093…
GO:0044455	obsolete mitochondrial membrane part	11/6280	35/20379	1.02	0.532233	0.856985	EVM0003968.1/EVM0007131.1/EVM0010260.1/EVM0011887.1/EVM0021957.1/EVM0024429.1/EVM0028226.1/EVM0030916.1/EVM0031153.1/EVM0041131.1/EVM0042002.1
GO:0098798	mitochondrial protein complex	11/6280	35/20379	1.02	0.532233	0.856985	EVM0003968.1/EVM0007131.1/EVM0010260.1/EVM0011887.1/EVM0021957.1/EVM0024429.1/EVM0028226.1/EVM0030916.1/EVM0031153.1/EVM0041131.1/EVM0042002.1
GO:0000120	RNA polymerase I transcription regulator complex	4/6280	12/20379	1.08	0.532503	0.856985	EVM0001640.1/EVM0002504.1/EVM0004271.1/EVM0035792.1
GO:0000500	RNA polymerase I upstream activating factor comp..|RNA polymerase I upstream activating factor complex	4/6280	12/20379	1.08	0.532503	0.856985	EVM0001640.1/EVM0002504.1/EVM0004271.1/EVM0035792.1
GO:0009574	preprophase band	4/6280	12/20379	1.08	0.532503	0.856985	EVM0010674.1/EVM0018906.1/EVM0024283.1/EVM0031779.1
GO:0031012	extracellular matrix	4/6280	12/20379	1.08	0.532503	0.856985	EVM0009372.1/EVM0017147.1/EVM0023108.1/EVM0043264.1
GO:0031304	intrinsic component of mitochondrial inner membr..|intrinsic component of mitochondrial inner membrane	4/6280	12/20379	1.08	0.532503	0.856985	EVM0010260.1/EVM0011887.1/EVM0028226.1/EVM0042002.1
GO:0120114	Sm-like protein family complex	4/6280	12/20379	1.08	0.532503	0.856985	EVM0007450.1/EVM0011970.1/EVM0019511.1/EVM0027515.1
GO:0031967	organelle envelope	60/6280	195/20379	1	0.532827	0.856985	EVM0000444.1/EVM0002658.1/EVM0003730.1/EVM0003968.1/EVM0004452.1/EVM0004459.1/EVM0004769.1/EVM0005263.1/EVM0006315.1/EVM0006363.1/EVM0006447.1/EVM0007131.1/EVM0008158.1/EVM0008231.1/EVM0008660.1/EVM0009028.1/EVM0009392.1/EVM0009411.1/EVM0009633.1/EVM0010260.1/EVM0010738.1/EVM0010975.1/EVM0011560.1/EVM0011648.1/EVM0011887.1/EVM0012279.1/EVM0013456.1/EVM0014441.1/EVM0015476.1/EVM0016247.1/EVM001685…
GO:0031975	envelope	60/6280	195/20379	1	0.532827	0.856985	EVM0000444.1/EVM0002658.1/EVM0003730.1/EVM0003968.1/EVM0004452.1/EVM0004459.1/EVM0004769.1/EVM0005263.1/EVM0006315.1/EVM0006363.1/EVM0006447.1/EVM0007131.1/EVM0008158.1/EVM0008231.1/EVM0008660.1/EVM0009028.1/EVM0009392.1/EVM0009411.1/EVM0009633.1/EVM0010260.1/EVM0010738.1/EVM0010975.1/EVM0011560.1/EVM0011648.1/EVM0011887.1/EVM0012279.1/EVM0013456.1/EVM0014441.1/EVM0015476.1/EVM0016247.1/EVM001685…
GO:0055044	symplast	55/6280	179/20379	1	0.538731	0.856985	EVM0001582.1/EVM0004089.1/EVM0004111.1/EVM0004459.1/EVM0005471.1/EVM0005778.1/EVM0006399.1/EVM0006816.1/EVM0006844.1/EVM0006903.1/EVM0008379.1/EVM0009414.1/EVM0010028.1/EVM0010233.1/EVM0011243.1/EVM0011335.1/EVM0011339.1/EVM0012864.1/EVM0013743.1/EVM0014158.1/EVM0014647.1/EVM0015409.1/EVM0015483.1/EVM0015493.1/EVM0016394.1/EVM0017485.1/EVM0017719.1/EVM0017824.1/EVM0017893.1/EVM0019222.1/EVM002093…
GO:0031300	intrinsic component of organelle membrane	7/6280	22/20379	1.03	0.539356	0.856985	EVM0010260.1/EVM0011887.1/EVM0021104.1/EVM0028226.1/EVM0029556.1/EVM0040266.1/EVM0042002.1
GO:0031301	integral component of organelle membrane	7/6280	22/20379	1.03	0.539356	0.856985	EVM0010260.1/EVM0011887.1/EVM0021104.1/EVM0028226.1/EVM0029556.1/EVM0040266.1/EVM0042002.1
GO:0044429	obsolete mitochondrial part	17/6280	55/20379	1	0.544803	0.856985	EVM0003968.1/EVM0007131.1/EVM0010260.1/EVM0011560.1/EVM0011887.1/EVM0012279.1/EVM0017858.1/EVM0021957.1/EVM0024429.1/EVM0028226.1/EVM0030916.1/EVM0031153.1/EVM0031517.1/EVM0034613.1/EVM0037405.1/EVM0041131.1/EVM0042002.1
GO:0099513	polymeric cytoskeletal fiber	17/6280	55/20379	1	0.544803	0.856985	EVM0000125.1/EVM0000538.1/EVM0000615.1/EVM0006440.1/EVM0008636.1/EVM0009674.1/EVM0011635.1/EVM0014543.1/EVM0015409.1/EVM0016799.1/EVM0017284.1/EVM0017430.1/EVM0021505.1/EVM0023105.1/EVM0031779.1/EVM0033556.1/EVM0037538.1
GO:0019867	outer membrane	13/6280	42/20379	1	0.550385	0.856985	EVM0004452.1/EVM0009411.1/EVM0010260.1/EVM0011887.1/EVM0017855.1/EVM0019845.1/EVM0021104.1/EVM0024387.1/EVM0037405.1/EVM0040266.1/EVM0040740.1/EVM0042002.1/EVM0042753.1
[truncated: 114 more rows]

## Sheet: Molecular_Function
GO enrichment of the expanded rosemary genes in molecular function
ID	Description	GeneRatio	BgRatio	enrich_factor	pvalue	qvalue	geneID
[truncated: 488 more rows]
