# Supplementary material for: High‐quality chromosome‐level genome assembly and multi‐omics analysis of rosemary (Salvia rosmarinus) reveals new insights into the environmental and genome adaptation
Source: Plant Biotechnol J. 2024 Feb 16;22(7):1833–47. doi: 10.1111/pbi.14305 (PMC11182591; doi:10.1111/pbi.14305)
Supplement: Supplementary file 3 — Data Set S3 Counts and enrichment of positive selective genes in rosemary. [file PBI-22-1833-s005.xlsx]

## Sheet: GO counts
GO counts for positive selective genes in rosemary
#GO_classify1	GO_classify2	All gene	Positive
#Total_gene		36650	61
cellular component	extracellular region	686	1
cellular component	cell	11406	17
cellular component	nucleoid	21	0
cellular component	membrane	11181	6
cellular component	cell junction	222	0
cellular component	membrane-enclosed lumen	615	0
cellular component	protein-containing complex	3368	4
cellular component	organelle	9075	16
cellular component	other organism	368	0
cellular component	other organism part	368	0
cellular component	extracellular region part	33	0
cellular component	organelle part	3131	5
cellular component	membrane part	10076	5
cellular component	synapse part	3	0
cellular component	cell part	11406	17
cellular component	synapse	6	0
cellular component	symplast	179	0
cellular component	supramolecular complex	204	0
molecular function	catalytic activity	15632	41
molecular function	structural molecule activity	825	0
molecular function	transporter activity	1644	0
molecular function	binding	18728	33
molecular function	antioxidant activity	209	0
molecular function	protein tag	15	0
molecular function	cargo receptor activity	3	0
molecular function	nutrient reservoir activity	101	0
molecular function	molecular transducer activity	136	0
molecular function	molecular function regulator	647	0
molecular function	molecular carrier activity	26	0
molecular function	transcription regulator activity	1474	0
biological process	reproduction	595	1
biological process	immune system process	174	0
biological process	behavior	18	0
biological process	metabolic process	13919	36
biological process	cell proliferation	28	0
biological process	cellular process	13669	33
biological process	carbon utilization	11	0
biological process	nitrogen utilization	3	0
biological process	reproductive process	595	1
biological process	biological adhesion	6	0
biological process	signaling	814	0
biological process	multicellular organismal process	870	0
biological process	developmental process	1037	0
biological process	growth	103	0
biological process	locomotion	27	0
biological process	pigmentation	2	0
biological process	rhythmic process	37	0
biological process	response to stimulus	2912	8
biological process	localization	3039	2
biological process	multi-organism process	519	0
biological process	biological regulation	4672	4
biological process	cellular component organization or biogenesis	2304	8
biological process	cell aggregation	3	0
biological process	detoxification	223	0

## Sheet: Biological_Process
GO_enrichment for positive selective rosemary genes in biological process
ID	Description	GeneRatio	BgRatio	enrich_factor	pvalue	qvalue	geneID
GO:0034314	Arp2/3 complex-mediated actin nucleation	2/35	15/16541	63.01	0.000448879	0.0108676	EVM0002021.1/EVM0032441.1
GO:0000724	double-strand break repair via homologous recomb..|double-strand break repair via homologous recombination	2/35	33/16541	28.64	0.00220392	0.026679	EVM0026072.1/EVM0039907.1
GO:0006284	base-excision repair	2/35	48/16541	19.69	0.00461573	0.0269876	EVM0020814.1/EVM0020865.1
GO:0032259	methylation	4/35	323/16541	5.85	0.00463683	0.0269876	EVM0002888.1/EVM0013444.1/EVM0029332.1/EVM0037546.1
GO:0006281	DNA repair	3/35	171/16541	8.29	0.00557353	0.0269876	EVM0026249.1/EVM0027919.1/EVM0043456.1
GO:0071586	CAAX-box protein processing	1/35	12/16541	39.38	0.0251063	0.0896816	EVM0013517.1
GO:0006753	nucleoside phosphate metabolic process	1/35	14/16541	33.76	0.0292307	0.0896816	EVM0017570.1
GO:0009117	nucleotide metabolic process	1/35	15/16541	31.51	0.0312865	0.0896816	EVM0017570.1
GO:0006732	obsolete coenzyme metabolic process	1/35	16/16541	29.54	0.0333381	0.0896816	EVM0017570.1
GO:0006265	DNA topological change	1/35	18/16541	26.26	0.0374287	0.0897874	EVM0039917.1
GO:0006270	DNA replication initiation	1/35	23/16541	20.55	0.0475817	0.0897874	EVM0027676.1
GO:0017004	cytochrome complex assembly	1/35	25/16541	18.9	0.0516137	0.0897874	EVM0033999.1
GO:0006904	vesicle docking involved in exocytosis	1/35	26/16541	18.18	0.0536235	0.0897874	EVM0021331.1
GO:0007131	reciprocal meiotic recombination	1/35	27/16541	17.5	0.0556291	0.0897874	EVM0020600.1
GO:0055086	nucleobase-containing small molecule metabolic p..|nucleobase-containing small molecule metabolic process	1/35	27/16541	17.5	0.0556291	0.0897874	EVM0017570.1
GO:0007059	chromosome segregation	1/35	35/16541	13.5	0.0715263	0.101864	EVM0008818.1
GO:0019637	organophosphate metabolic process	1/35	35/16541	13.5	0.0715263	0.101864	EVM0017570.1
GO:0006289	nucleotide-excision repair	1/35	41/16541	11.53	0.0832783	0.112012	EVM0036556.1
GO:0051186	obsolete cofactor metabolic process	1/35	49/16541	9.64	0.098723	0.125797	EVM0017570.1
GO:0034622	cellular protein-containing complex assembly	1/35	73/16541	6.47	0.143556	0.173778	EVM0033999.1
GO:0065003	protein-containing complex assembly	1/35	111/16541	4.26	0.210145	0.229179	EVM0033999.1
GO:0000398	mRNA splicing, via spliceosome	1/35	119/16541	3.97	0.223509	0.229179	EVM0010156.1
GO:0044281	small molecule metabolic process	1/35	121/16541	3.91	0.226815	0.229179	EVM0017570.1
GO:0006793	phosphorus metabolic process	1/35	122/16541	3.87	0.228463	0.229179	EVM0017570.1
GO:0043933	protein-containing complex subunit organization	1/35	127/16541	3.72	0.236652	0.229179	EVM0033999.1
GO:0006796	phosphate-containing compound metabolic process	1/35	133/16541	3.55	0.246368	0.229412	EVM0017570.1
GO:0006260	DNA replication	1/35	144/16541	3.28	0.263869	0.236608	EVM0014067.1
GO:0051301	cell division	1/35	152/16541	3.11	0.276349	0.238948	EVM0008818.1
GO:0055114	oxidation-reduction process	1/35	178/16541	2.66	0.315504	0.263397	EVM0017570.1
GO:0055085	transmembrane transport	1/35	197/16541	2.4	0.342808	0.276652	EVM0002888.1
GO:0022607	cellular component assembly	1/35	214/16541	2.21	0.366339	0.286105	EVM0033999.1
GO:0006396	RNA processing	1/35	253/16541	1.87	0.417271	0.315698	EVM0044574.1
GO:0044085	cellular component biogenesis	1/35	275/16541	1.72	0.444223	0.325905	EVM0033999.1
GO:0071555	cell wall organization	1/35	300/16541	1.58	0.473381	0.337083	EVM0015410.1

## Sheet: Cellular_Component
GO_enrichment for positive selective rosemary genes in cellular component
ID	Description	GeneRatio	BgRatio	enrich_factor	pvalue	qvalue	geneID
GO:0005885	Arp2/3 protein complex	2/23	20/20379	88.6	0.000228659	0.00312902	EVM0002021.1/EVM0032441.1
GO:0030915	Smc5-Smc6 complex	1/23	13/20379	68.16	0.0145773	0.0952854	EVM0026072.1
GO:0005682	U5 snRNP	1/23	22/20379	40.27	0.0245499	0.0952854	EVM0010156.1
GO:0046540	U4/U6 x U5 tri-snRNP complex	1/23	25/20379	35.44	0.0278527	0.0952854	EVM0010156.1
GO:0055035	plastid thylakoid membrane	1/23	66/20379	13.42	0.0719315	0.115586	EVM0028168.1
GO:0034357	photosynthetic membrane	1/23	75/20379	11.81	0.0813481	0.115586	EVM0028168.1
GO:0031976	plastid thylakoid	1/23	77/20379	11.51	0.0834282	0.115586	EVM0028168.1
GO:0042651	thylakoid membrane	1/23	77/20379	11.51	0.0834282	0.115586	EVM0028168.1
GO:0044436	obsolete thylakoid part	1/23	77/20379	11.51	0.0834282	0.115586	EVM0028168.1
GO:0009534	chloroplast thylakoid	1/23	78/20379	11.36	0.0844666	0.115586	EVM0028168.1
GO:0009579	thylakoid	1/23	110/20379	8.05	0.117107	0.145683	EVM0028168.1
GO:0005694	chromosome	1/23	130/20379	6.82	0.136939	0.156158	EVM0034240.1
GO:0031984	organelle subcompartment	1/23	149/20379	5.95	0.155383	0.162147	EVM0028168.1
GO:0009535	chloroplast thylakoid membrane	1/23	160/20379	5.54	0.165889	0.162147	EVM0028168.1
GO:0044434	obsolete chloroplast part	1/23	238/20379	3.72	0.236878	0.207793	EVM0028168.1
GO:0044435	obsolete plastid part	1/23	245/20379	3.62	0.242958	0.207793	EVM0028168.1
GO:0005576	extracellular region	1/23	414/20379	2.14	0.376443	0.303019	EVM0015410.1

## Sheet: Molecular_Function
GO_enrichment for positive selective rosemary genes in molecular function
ID	Description	GeneRatio	BgRatio	enrich_factor	pvalue	qvalue	geneID
GO:0008168	methyltransferase activity	5/53	341/28509	7.89	0.000426134	0.00762555	EVM0002888.1/EVM0013444.1/EVM0016599.1/EVM0029332.1/EVM0037546.1
GO:0003684	damaged DNA binding	2/53	35/28509	30.74	0.00193989	0.0173569	EVM0026249.1/EVM0043456.1
GO:0004197	cysteine-type endopeptidase activity	1/53	17/28509	31.64	0.031147	0.130315	EVM0013517.1
GO:0004364	glutathione transferase activity	1/53	20/28509	26.9	0.0365438	0.130315	EVM0033745.1
GO:0008173	RNA methyltransferase activity	1/53	23/28509	23.39	0.0419111	0.130315	EVM0044574.1
GO:0031418	L-ascorbic acid binding	1/53	24/28509	22.41	0.0436937	0.130315	EVM0025459.1
GO:0048037	obsolete cofactor binding	1/53	33/28509	16.3	0.0595913	0.152339	EVM0037572.1
GO:0003697	single-stranded DNA binding	1/53	44/28509	12.23	0.0786697	0.175972	EVM0036556.1
GO:0051536	iron-sulfur cluster binding	1/53	50/28509	10.76	0.0889156	0.176791	EVM0010850.1
GO:0003887	DNA-directed DNA polymerase activity	1/53	66/28509	8.15	0.115694	0.181614	EVM0026249.1
GO:0008080	N-acetyltransferase activity	1/53	67/28509	8.03	0.117342	0.181614	EVM0029941.1
GO:0016301	kinase activity	2/53	324/28509	3.32	0.121788	0.181614	EVM0003753.1/EVM0022297.1
GO:0016829	lyase activity	1/53	77/28509	6.99	0.133655	0.183979	EVM0020814.1
GO:0051539	4 iron, 4 sulfur cluster binding	1/53	89/28509	6.04	0.152841	0.1902	EVM0020814.1
GO:0050661	NADP binding	1/53	96/28509	5.6	0.163839	0.1902	EVM0007446.1
GO:0003690	double-stranded DNA binding	1/53	100/28509	5.38	0.170061	0.1902	EVM0020600.1
GO:0004650	polygalacturonase activity	1/53	108/28509	4.98	0.182369	0.191967	EVM0015410.1
GO:0051287	NAD binding	1/53	117/28509	4.6	0.196001	0.192636	EVM0007446.1
GO:0016746	transferase activity, transferring acyl groups	1/53	127/28509	4.24	0.210886	0.192636	EVM0033183.1
GO:0003779	actin binding	1/53	130/28509	4.14	0.215299	0.192636	EVM0032441.1
GO:0004386	helicase activity	1/53	167/28509	3.22	0.267771	0.228175	EVM0027676.1
GO:0008017	microtubule binding	1/53	220/28509	2.45	0.336984	0.274102	EVM0008818.1
GO:0016705	oxidoreductase activity, acting on paired donors..|oxidoreductase activity, acting on paired donors, with incorporation or reduction of molecular oxygen	1/53	476/28509	1.13	0.590659	0.459551	EVM0025459.1
