# Supplementary material for: High‐quality chromosome‐level genome assembly and multi‐omics analysis of rosemary (Salvia rosmarinus) reveals new insights into the environmental and genome adaptation
Source: Plant Biotechnol J. 2024 Feb 16;22(7):1833–47. doi: 10.1111/pbi.14305 (PMC11182591; doi:10.1111/pbi.14305)
Supplement: Supplementary file 4 — Data Set S4 Metabolites determined in different rosemary leaves and shoots. [file PBI-22-1833-s007.xlsx]

## Sheet: Sheet1
Metabolites and their relative contents determined in water-soluble extracts from different rosemary leaves and shoots
Component	Formula	Molecular Weight	RT [min]	# ChemSpider Results	# mzCloud Results	# mzVault Results	# KEGG Pathways	# Metabolika Pathways	KEGG Pathways	L3-1	L3-2	L3-3	L3-4	L3-6	L3-7	L3-8	S3-1	S3-2	S3-3	S3-4	S3-5	S3-6	S3-7	L2-1	L2-2	L2-3	L2-5	L2-6	L2-7	L2-8	S2-1	S2-2	S2-3	S2-4	S2-5	S2-6	S2-7	S2-8	L1-1	L1-2	L1-3	L1-4	L1-5	L1-6	L1-7	L1-8	S1-1	S1-2	S1-4
L(+)-Arginine	C6 H14 N4 O2	174.111	0.791	0	1	4	19	0	Biosynthesis of secondary metabolites;Metabolic pathways;Biosynthesis of amino acids;Biosynthesis of plant secondary metabolites;Other	5.2952e+07	5.45367e+06	1.79927e+07	1.41578e+07	6.44957e+07	2.21711e+06	4.49422e+07	28807.4	285325	358232	842687	210885	250015	64057.7	290736	2.94487e+06	298511	320884	273008	288329	401255	224152	484507	702213	672260	646803	606501	689632	507864	76028.5	117141	309876	57179	326677	304862	96645.1	321463	568754	952092	1.06704e+06
Nystose	C24 H42 O21	666.222	0.796	54	0	1	3	0	Metabolic pathways;Other	6.35098e+06	7.57591e+06	7.11234e+06	6.15811e+06	7.49634e+06	9.50302e+06	6.88896e+06	285574	1.81211e+06	1.25139e+07	1.86483e+07	1.49215e+07	1.47555e+07	4.0879e+06	1.14621e+07	7.96334e+06	8.78953e+06	5.54542e+06	5.99393e+06	7.69007e+06	8.17401e+06	2.04788e+07	1.32892e+07	1.26304e+07	1.15581e+07	1.2414e+07	9.81656e+06	1.07464e+07	9.54871e+06	1.8564e+06	2.3856e+06	2.82571e+06	2.08886e+06	2.47867e+06	2.13143e+06	1.87422e+06	2.75157e+06	7.65854e+06	7.5548e+06	4.64464e+06
Nystose	C24 H42 O21	712.227	0.8	8	0	1	0	0		3.16031e+06	3.31271e+06	2.72683e+06	2.42212e+06	4.63211e+06	2.39405e+06	3.1608e+06	167222	1.29166e+06	7.07906e+06	9.70345e+06	7.22877e+06	7.8081e+06	2.62652e+06	6.81306e+06	5.39636e+06	5.46214e+06	4.11143e+06	3.28606e+06	4.09112e+06	6.00246e+06	1.0196e+07	6.84262e+06	6.77388e+06	6.10762e+06	6.33334e+06	5.16749e+06	5.48761e+06	5.2453e+06	1.17422e+06	1.61318e+06	1.98708e+06	1.34686e+06	1.73234e+06	1.62804e+06	1.24209e+06	1.95707e+06	3.69792e+06	5.22774e+06	3.33572e+06
L-ARGININE	C6 H14 N4 O2	174.112	0.804	7	0	12	19	9	Metabolic pathways;Biosynthesis of secondary metabolites;Biosynthesis of plant secondary metabolites;Biosynthesis of amino acids;Other	1.13031e+09	1.23015e+08	3.01484e+07	3.458e+08	1.28101e+09	7.31727e+07	1.00702e+09	1.8883e+06	2.51855e+06	7.90269e+06	1.3525e+07	2.27209e+06	1.06106e+06	1.98861e+06	7.36354e+06	6.43001e+07	6.51551e+06	8.21965e+06	8.66995e+06	1.14001e+07	1.58098e+07	1.00794e+07	1.6053e+07	1.51943e+07	1.5153e+07	3.44179e+06	1.06124e+07	1.62877e+07	1.26731e+07	2.20604e+07	1.9701e+07	1.22988e+07	1.77998e+07	2.09914e+07	1.499e+07	2.1872e+07	1.61416e+07	1.86759e+06	1.82344e+07	3.90181e+06
D-(+)-CELLOBIOSE	C12 H22 O11	342.116	0.811	124	2	29	9	4	Biosynthesis of secondary metabolites;Metabolic pathways;Other	2.23385e+08	3.4842e+08	2.78915e+08	3.20412e+08	2.31329e+08	4.1867e+08	3.84938e+08	8.15014e+06	2.87926e+07	1.95807e+08	2.17292e+08	2.27317e+08	2.13555e+08	4.3394e+07	6.64692e+08	5.332e+08	5.42654e+08	4.9707e+08	4.67389e+08	5.85654e+08	5.75268e+08	1.81634e+08	1.88524e+08	1.77961e+08	1.91714e+08	1.76142e+08	1.74533e+08	1.29517e+08	1.70859e+08	1.57733e+08	2.57e+08	2.45145e+08	1.56993e+08	2.42507e+08	2.94136e+08	1.83563e+08	2.69372e+08	1.96505e+08	1.8126e+08	2.00745e+08
L-ASPARAGINE	C4 H8 N2 O3	132.052	0.816	0	1	6	0	0		3.30078e+08	8.78097e+07	1.13925e+08	1.84306e+08	2.50605e+08	1.40847e+07	2.96995e+08	1.43041e+06	9.10422e+06	2.07215e+07	7.98407e+07	8.18982e+06	4.9086e+06	1.53358e+06	2.44118e+06	3.08325e+07	1.93492e+06	1.48332e+06	3.06707e+06	1.3793e+06	1.67191e+06	4.13031e+06	2.29767e+06	3.99946e+06	1.53484e+07	3.95362e+06	8.04782e+06	3.92068e+06	7.91973e+06	2.26454e+07	6.58889e+06	1.51328e+07	8.71896e+06	6.74901e+06	5.55335e+06	7.96601e+06	9.5154e+06	2.69457e+06	1.96723e+06	2.88286e+06
Glutamine (D)	C5 H10 N2 O3	146.068	0.818	0	1	10	0	0		7.61814e+07	1.72357e+07	3.51327e+07	3.23965e+07	7.09633e+07	1.87926e+07	5.0745e+07	1.74804e+06	7.69918e+06	3.46654e+07	4.19958e+07	3.94567e+07	3.84085e+07	1.3951e+07	2.00679e+07	3.28788e+07	2.74252e+07	3.21781e+07	2.47817e+07	2.55375e+07	3.62298e+07	3.35458e+07	3.13055e+07	4.18026e+07	4.15647e+07	2.8106e+07	5.33038e+07	3.02182e+07	3.02032e+07	4.34265e+07	2.39667e+07	4.02745e+07	2.67845e+07	2.89677e+07	2.43877e+07	3.05582e+07	2.86565e+07	4.80402e+07	5.08716e+07	6.08538e+07
L-Glutamic acid	C5 H9 N O4	147.052	0.828	0	0	4	0	0		6.41828e+07	4.22309e+07	2.96715e+07	4.42209e+07	6.04364e+07	2.23515e+07	4.62578e+07	1.85727e+06	5.67492e+06	4.10692e+07	4.18081e+07	3.16106e+07	3.10994e+07	6.59279e+06	1.16274e+08	9.69021e+07	1.24286e+08	1.31626e+08	1.04401e+08	8.78104e+07	1.01185e+08	1.7723e+07	2.33113e+07	2.04631e+07	3.00754e+07	2.934e+07	2.38448e+07	4.01958e+07	3.88993e+07	1.33457e+08	8.37357e+07	1.01396e+08	7.62657e+07	1.01767e+08	1.01763e+08	1.28232e+08	7.89518e+07	2.82865e+07	3.04408e+07	3.85366e+07
D-ASPARTATE	C4 H7 N O4	133.036	0.828	0	1	5	0	0		6.40754e+07	2.27855e+07	2.58565e+07	3.28641e+07	4.99036e+07	1.22715e+07	4.68851e+07	446547	2.79585e+06	2.774e+07	2.90335e+07	1.86803e+07	3.1776e+07	2.8117e+06	1.79784e+07	1.79287e+07	1.64215e+07	1.53081e+07	1.14787e+07	1.91024e+07	1.41359e+07	7.42775e+06	8.89005e+06	4.19084e+06	1.60992e+07	1.03957e+07	1.01505e+07	1.6618e+07	1.50024e+07	4.14604e+07	2.6039e+07	3.56509e+07	2.4083e+07	3.04768e+07	2.30196e+07	3.53813e+07	2.42996e+07	1.18909e+07	1.05657e+07	1.89455e+07
(2R,3R)-2-(3,4-dihydroxyphenyl)-3,5-dihydroxy-7-methoxy-2,3-dihydrochromen-4-one	C16 H14 O7	318.071	0.83	61	0	4	0	0		1.36795e+08	2.23286e+08	1.59049e+08	2.39643e+08	9.16429e+07	3.03905e+08	2.49865e+08	964397	6.70546e+06	1.26767e+08	1.22217e+08	1.13499e+08	1.32537e+08	1.15779e+07	2.98098e+08	1.72087e+08	1.75641e+08	1.54484e+08	1.63741e+08	2.66177e+08	2.42294e+08	9.48257e+07	1.04377e+08	9.73918e+07	1.1175e+08	1.00454e+08	9.86027e+07	7.02221e+07	9.89016e+07	3.51152e+07	5.80944e+07	5.77907e+07	3.27703e+07	5.42907e+07	7.9569e+07	3.73702e+07	6.22394e+07	1.13993e+08	1.04892e+08	1.12751e+08
Ethyl-beta-glucuronide	C8 H14 O7	222.074	0.838	37	0	1	0	0		6.95348e+07	7.24995e+07	7.40439e+07	5.22581e+07	8.91416e+07	6.05537e+07	8.81515e+07	966007	6.4382e+06	8.01039e+07	8.08839e+07	5.90749e+07	7.33051e+07	8.92736e+06	6.05821e+07	6.29582e+07	5.79572e+07	5.51189e+07	3.57703e+07	5.97616e+07	6.20631e+07	5.13813e+07	4.44699e+07	3.6156e+07	4.69706e+07	4.88764e+07	3.14838e+07	3.63919e+07	5.02982e+07	7.31291e+07	6.78964e+07	5.39363e+07	5.14017e+07	6.64214e+07	4.67503e+07	5.49173e+07	6.38705e+07	2.69006e+07	2.72707e+07	2.51563e+07
Manninotriose	C18 H32 O16	522.18	0.839	45	1	14	0	0		2.11849e+07	2.47403e+07	3.4143e+07	1.22589e+07	5.52671e+07	8.68955e+06	5.00964e+07	342779	1.59294e+06	1.59387e+07	1.69825e+07	1.58559e+07	1.694e+07	2.99552e+06	1.37976e+07	2.15727e+07	1.7034e+07	1.49379e+07	1.35895e+07	1.7098e+07	2.50567e+07	2.16753e+07	1.8842e+07	1.13557e+07	1.48948e+07	1.50004e+07	1.21046e+07	1.38142e+07	1.81281e+07	6.94694e+06	1.16341e+07	7.35647e+06	5.36209e+06	1.47889e+07	6.84234e+06	5.15501e+06	7.73345e+06	9.24038e+06	1.13098e+07	7.90154e+06
D-Gluconic acid	C6 H12 O7	196.057	0.841	11	0	2	0	5		6.3541e+08	4.87222e+08	5.20541e+08	4.90616e+08	7.20681e+08	5.4781e+08	5.18097e+08	1.23482e+06	6.17841e+06	4.99091e+08	4.45231e+08	3.18557e+08	4.95217e+08	1.04371e+07	5.66043e+08	6.34234e+08	4.89634e+08	5.54042e+08	2.50843e+08	5.19908e+08	6.16257e+08	3.77387e+08	2.45842e+08	2.29868e+08	3.67424e+08	2.9416e+08	2.79409e+08	3.19575e+08	3.54789e+08	3.60168e+08	3.67335e+08	4.23223e+08	2.90716e+08	4.51493e+08	3.72018e+08	3.97209e+08	4.48665e+08	1.79306e+08	1.65502e+08	1.99502e+08
Threonic acid	C4 H8 O5	136.036	0.843	0	0	1	0	0		7.08502e+08	5.55911e+08	5.8791e+08	5.57712e+08	7.87248e+08	6.32333e+08	5.81255e+08	1.93923e+06	9.13491e+06	5.81527e+08	5.08719e+08	3.69301e+08	5.7462e+08	1.55002e+07	6.48052e+08	7.05101e+08	5.61324e+08	6.65916e+08	2.92634e+08	6.12472e+08	6.81486e+08	4.36182e+08	2.79677e+08	2.71294e+08	3.77956e+08	3.404e+08	3.28082e+08	3.67794e+08	3.98757e+08	4.36785e+08	4.40799e+08	4.94609e+08	3.31993e+08	5.62088e+08	4.45685e+08	4.80214e+08	5.39655e+08	2.06575e+08	2.06599e+08	2.35297e+08
CITRAMALATE	C5 H8 O5	148.036	0.847	0	0	1	0	0		2.31049e+08	2.83753e+08	2.15186e+08	2.50117e+08	2.53499e+08	2.51536e+08	3.07306e+08	1.44593e+06	6.60553e+06	3.80043e+08	4.2132e+08	2.04343e+08	4.08736e+08	1.49419e+07	9.46234e+08	8.51988e+08	1.00754e+09	9.67562e+08	3.68807e+08	9.85077e+08	1.02457e+09	4.14525e+08	3.77565e+08	3.93156e+08	3.35341e+08	3.62725e+08	3.47106e+08	4.11222e+08	3.78839e+08	1.27758e+09	1.07907e+09	1.17567e+09	7.20712e+08	1.08659e+09	1.16725e+09	1.40665e+09	1.22008e+09	2.5277e+08	3.91409e+08	4.05923e+08
D-FRUCTOSE	C6 H12 O6	180.063	0.848	124	0	15	49	14	Biosynthesis of secondary metabolites;Metabolic pathways;Microbial metabolism in diverse environments;Biosynthesis of phenylpropanoids;Biosynthesis of plant hormones;Biosynthesis of plant secondary metabolites;Biosynthesis of terpenoids and steroids;Other	1.09441e+09	2.04354e+09	1.33527e+09	1.95811e+09	1.1362e+09	2.20253e+09	1.75157e+09	3.42168e+07	1.36928e+08	1.91108e+09	2.01686e+09	1.12478e+09	1.68282e+09	2.3752e+08	2.55814e+09	2.38124e+09	2.86944e+09	2.64926e+09	1.51267e+09	3.0069e+09	3.28546e+09	1.58495e+09	2.17282e+09	2.42878e+09	1.3808e+09	1.68592e+09	1.75573e+09	1.41714e+09	1.72398e+09	2.29715e+09	2.57549e+09	2.78426e+09	1.26525e+09	2.71555e+09	2.75768e+09	2.72775e+09	2.50966e+09	1.0659e+09	2.27188e+09	1.69461e+09
Trehalose	C12 H22 O11	342.116	0.849	124	0	11	9	4	Metabolic pathways;Biosynthesis of secondary metabolites;Other	1.14244e+08	1.79879e+08	4.95927e+06	1.49607e+08	3.14277e+07	1.75515e+08	1.43254e+08	1.4446e+06	3.81492e+06	7.04848e+07	8.6601e+07	3.32845e+06	7.70886e+06	1.23305e+07	1.5652e+08	1.43022e+08	7.49662e+07	1.21789e+08	1.06564e+08	1.37525e+08	1.36299e+08	7.87515e+07	9.46928e+07	5.11158e+07	6.63153e+07	1.98291e+07	8.08207e+07	7.21973e+07	9.27686e+07	5.20872e+07	8.2763e+07	5.7372e+06	4.86881e+07	6.69079e+07	9.58058e+07	6.48559e+07	8.71307e+07	4.50696e+06	7.84839e+07	1.46215e+07
Asparagine	C4 H8 N2 O3	132.054	0.851	17	0	7	14	3	Metabolic pathways;Biosynthesis of secondary metabolites;Biosynthesis of plant secondary metabolites;Biosynthesis of amino acids;Other	1.23265e+09	4.42053e+08	6.26741e+07	7.40724e+08	9.612e+08	7.5348e+07	1.25787e+09	1.04348e+07	2.91899e+07	1.03017e+08	2.89097e+08	1.38707e+07	2.15917e+07	2.78851e+07	1.46596e+07	2.14064e+08	2.14912e+07	1.3716e+07	1.13746e+07	1.32951e+07	1.14056e+07	1.55811e+07	1.61498e+07	1.16354e+07	7.55828e+07	3.5104e+07	3.85344e+07	2.1694e+07	5.17085e+07	7.4095e+07	4.22776e+07	2.52313e+07	5.60712e+07	4.7319e+07	3.71637e+07	5.23612e+07	6.08253e+07	2.33304e+07	9.56649e+06	4.34477e+07
D-GULONIC ACID GAMA-LACTONE	C6 H12 O7	178.047	0.853	38	0	4	10	5	Biosynthesis of secondary metabolites;Metabolic pathways;Microbial metabolism in diverse environments;Other	1.67009e+08	1.81358e+08	1.68232e+08	1.76838e+08	1.85209e+08	1.81656e+08	1.87174e+08	1.46131e+06	8.35434e+06	3.56842e+08	3.57056e+08	2.19798e+08	3.39284e+08	1.45665e+07	2.18964e+08	2.60737e+08	2.56646e+08	2.61251e+08	1.26085e+08	2.48132e+08	2.4673e+08	2.47442e+08	1.70786e+08	1.66812e+08	2.65085e+08	2.04888e+08	1.83993e+08	2.52986e+08	2.39251e+08	2.38138e+08	2.2764e+08	2.44579e+08	1.62646e+08	2.31731e+08	2.2512e+08	2.70959e+08	2.25062e+08	1.15016e+08	1.41925e+08	1.68826e+08
Homoserine	C4 H9 N O3	119.058	0.854	34	0	9	17	17	Metabolic pathways;Biosynthesis of secondary metabolites;Microbial metabolism in diverse environments;Biosynthesis of plant secondary metabolites;Biosynthesis of amino acids;Other	2.90879e+07	2.10959e+07	1.80304e+06	2.25985e+07	4.66325e+07	1.30806e+07	2.81285e+07	338994	1.17944e+06	1.72271e+07	1.59845e+07	889735	1.77333e+06	2.14247e+06	4.20669e+07	5.27576e+07	2.61609e+07	3.9808e+07	3.46803e+07	4.83528e+07	5.7745e+07	1.98884e+07	1.86534e+07	1.15572e+07	1.59796e+07	2.3204e+06	2.12546e+07	2.35242e+07	2.12211e+07	3.92679e+07	3.52492e+07	4.34076e+06	3.87601e+07	5.09893e+07	4.44943e+07	4.50771e+07	3.78804e+07	1.60696e+06	2.35983e+07	4.16822e+06
Propionic acid	C3 H6 O2	74.0353	0.861	0	0	1	0	0		6.88668e+07	8.58679e+07	8.16473e+07	7.72316e+07	8.54895e+07	8.90277e+07	8.61539e+07	1.86793e+06	6.76545e+06	8.92079e+07	1.02816e+08	4.95928e+07	8.36132e+07	9.964e+06	1.60493e+08	1.96306e+08	1.92899e+08	2.20265e+08	9.76902e+07	2.28835e+08	2.38811e+08	9.17555e+07	9.41951e+07	1.1203e+08	7.2308e+07	9.18207e+07	8.43803e+07	6.83921e+07	8.83095e+07	1.60082e+08	2.02896e+08	1.72896e+08	1.07362e+08	1.72567e+08	1.91603e+08	2.19087e+08	1.87597e+08	4.42599e+07	1.08285e+08	1.15625e+08
Succinic acid	C4 H6 O4	118.025	0.862	0	0	5	0	0		6.05643e+07	8.32934e+07	6.10913e+07	7.90993e+07	6.88154e+07	7.21129e+07	7.03791e+07	2.34444e+06	3.95932e+06	7.47155e+07	9.84725e+07	6.00999e+07	8.40168e+07	7.49059e+06	1.13973e+08	1.22135e+08	1.05757e+08	1.51996e+08	7.42856e+07	1.34044e+08	1.02908e+08	7.462e+07	8.02663e+07	7.83357e+07	7.15257e+07	7.14644e+07	6.43454e+07	7.44728e+07	7.48808e+07	1.28728e+08	1.07706e+08	1.35009e+08	8.50557e+07	1.0982e+08	1.17739e+08	1.52288e+08	1.21503e+08	5.51518e+07	9.15818e+07	8.29628e+07
Glyceraldehyde	C3 H6 O3	90.0301	0.862	0	0	2	0	0		4.962e+08	5.33054e+08	4.31133e+08	4.65675e+08	5.70927e+08	5.01883e+08	5.11751e+08	6.80295e+06	2.6744e+07	4.32465e+08	5.06505e+08	2.03395e+08	6.46239e+08	4.29458e+07	7.20226e+08	7.77229e+08	8.02454e+08	8.7476e+08	3.26338e+08	8.58572e+08	1.03762e+09	5.0448e+08	4.35308e+08	4.98144e+08	3.52853e+08	4.72048e+08	4.13001e+08	3.77573e+08	3.90517e+08	4.94753e+08	5.69309e+08	5.40995e+08	2.32158e+08	5.47265e+08	6.68121e+08	7.45689e+08	6.63888e+08	2.15532e+08	4.55899e+08	4.99548e+08
N-alpha-Acetyl-L-ornithine	C7 H14 N2 O3	174.101	0.866	23	0	2	5	2	Metabolic pathways;Biosynthesis of secondary metabolites;Biosynthesis of amino acids;Other	1.73974e+07	4.70611e+06	388188	5.53704e+06	1.96669e+07	1.44918e+06	1.49719e+07	290189	319733	3.15646e+06	5.83784e+06	284365	293229	290340	2.18791e+06	5.0488e+06	1.05917e+06	1.19507e+06	979447	1.90511e+06	2.45248e+06	1.33313e+07	5.1952e+06	1.92703e+06	2.36705e+06	318883	5.21062e+06	6.76323e+06	4.81735e+06	2.60903e+06	2.66675e+06	325810	1.16076e+06	1.78098e+06	2.60323e+06	3.55455e+06	1.19922e+06	325814	5.04697e+06	312192
(R,R)-TARTARIC ACID	C4 H6 O6	150.015	0.866	0	2	22	0	0		6.57864e+07	7.63036e+07	7.00695e+07	8.03454e+07	6.65936e+07	8.00247e+07	7.46178e+07	362819	663723	1.88435e+08	1.6604e+08	6.26076e+07	1.91084e+08	2.12518e+06	1.69959e+08	1.73614e+08	1.74755e+08	1.37154e+08	5.15068e+07	1.3169e+08	1.30725e+08	4.54192e+08	1.26384e+08	2.45719e+08	2.17417e+08	2.37948e+08	2.38358e+08	4.20123e+08	2.45936e+08	4.676e+08	4.11646e+08	4.75277e+08	2.8133e+08	4.8114e+08	3.2707e+08	4.88441e+08	4.40513e+08	1.64788e+08	9.25982e+07	1.54444e+08
D-GULONIC ACID GAMA-LACTONE	C6 H12 O7	118.026	0.867	0	0	4	34	0	Biosynthesis of secondary metabolites;Metabolic pathways;Microbial metabolism in diverse environments;Biosynthesis of phenylpropanoids;Degradation of aromatic compounds;Biosynthesis of plant hormones;Biosynthesis of plant secondary metabolites;Biosynthesis of terpenoids and steroids;Other	4.0906e+07	6.05256e+07	4.85449e+07	5.82662e+07	5.11324e+07	4.62917e+07	5.32452e+07	263313	2.08796e+06	6.24227e+07	7.59312e+07	4.60194e+07	6.76682e+07	4.24535e+06	6.94719e+07	7.20571e+07	8.69027e+07	8.3439e+07	3.91226e+07	7.82386e+07	8.21823e+07	6.09781e+07	6.05477e+07	6.38781e+07	6.3252e+07	6.87358e+07	5.18725e+07	6.19454e+07	6.05304e+07	5.86398e+07	6.09396e+07	8.19215e+07	4.22119e+07	5.82271e+07	6.66279e+07	8.78606e+07	5.70324e+07	4.15356e+07	6.96279e+07	6.25673e+07
4-Hydroxyisoleucine	C6 H13 N O3	130.063	0.869	47	0	1	10	3	Metabolic pathways;Biosynthesis of secondary metabolites;Microbial metabolism in diverse environments;Degradation of aromatic compounds;Biosynthesis of amino acids;Other	3.52646e+07	3.76364e+07	1.05428e+06	2.86864e+07	3.67776e+07	2.94465e+07	2.879e+07	467733	462134	9.35118e+06	1.25252e+07	418619	437665	718065	1.99791e+07	2.33706e+07	9.44656e+06	1.8543e+07	1.55085e+07	2.15438e+07	3.39168e+07	8.132e+06	1.03938e+07	7.94857e+06	8.67233e+06	1.05602e+06	7.76846e+06	8.76081e+06	1.32334e+07	3.61539e+07	3.51678e+07	575034	3.33352e+07	3.83385e+07	2.0687e+07	3.81756e+07	2.58804e+07	470923	1.16442e+07	1.09172e+06
Ribose	C5 H10 O5	150.052	0.87	0	0	6	0	0		8.51555e+08	7.26312e+08	7.53745e+08	7.16456e+08	1.02854e+09	7.51298e+08	7.41314e+08	2.78183e+06	1.37744e+07	6.75993e+08	6.19668e+08	4.14389e+08	6.26801e+08	2.18007e+07	7.56776e+08	8.83449e+08	7.7942e+08	8.1711e+08	3.56589e+08	8.00776e+08	8.87701e+08	5.40206e+08	3.90318e+08	3.6918e+08	4.81299e+08	4.37867e+08	4.06656e+08	4.50724e+08	4.98483e+08	5.1957e+08	5.54028e+08	6.0317e+08	3.54244e+08	6.15405e+08	5.61671e+08	5.9316e+08	6.34106e+08	2.31689e+08	3.04915e+08	3.44604e+08
2,2',2''-Nitrilotriethanol	C6 H15 N O3	149.105	0.871	2	0	1	1	0	Other	4.97232e+07	3.83912e+07	8.81469e+06	3.76872e+07	5.2471e+07	1.71635e+07	1.99684e+08	1.02876e+07	3.24987e+06	2.93141e+07	3.1526e+07	3.12971e+06	4.28883e+06	4.32661e+07	5.69476e+08	1.16239e+09	6.1286e+08	1.18715e+09	9.81621e+08	1.31111e+09	2.40196e+09	2.2044e+07	8.67089e+07	4.02977e+07	4.13286e+07	2.96944e+07	1.71588e+08	3.34709e+07	3.3874e+07	1.64556e+09	1.48251e+09	2.90249e+07	1.62492e+09	1.87771e+09	1.52631e+09	2.48766e+09	2.26275e+09	1.16152e+07	5.75354e+08	7.24608e+07
1-Acetylimidazole	C5 H6 N2 O	110.048	0.872	11	0	1	2	0	Metabolic pathways;Other	1.3895e+08	6.05921e+07	4.30894e+06	1.1696e+08	2.11768e+08	3.52764e+07	1.58129e+08	913594	1.04957e+06	7.01431e+06	1.55035e+07	857010	865152	1.09011e+06	1.35923e+07	2.90331e+07	3.68485e+06	1.05737e+07	1.21435e+07	8.61316e+06	1.13931e+07	9.01057e+06	1.22707e+07	1.06666e+07	8.8276e+06	912873	8.26112e+06	1.12983e+07	7.59634e+06	2.04835e+07	1.6315e+07	1.21999e+06	1.83538e+07	2.17479e+07	1.34773e+07	1.95243e+07	1.51866e+07	757401	9.03543e+06	1.09025e+06
Morpholine	C4 H9 N O	87.069	0.872	0	0	1	0	0		1.22194e+07	8.36222e+06	3.41383e+06	7.18126e+06	9.66204e+06	6.48652e+06	8.3791e+06	6.06997e+06	1.4955e+06	5.40542e+06	3.6429e+06	1.61518e+06	1.9053e+06	9.4422e+06	9.91464e+06	1.11903e+07	5.69055e+06	7.5212e+06	7.00252e+06	9.84552e+06	1.86161e+07	5.58245e+06	5.57389e+06	3.87381e+06	3.9083e+06	6.55761e+06	3.25619e+06	3.0547e+06	4.76301e+06	4.04515e+07	2.67225e+07	2.87289e+06	2.61488e+07	3.38493e+07	1.61847e+07	2.67868e+07	1.33489e+07	2.6651e+06	3.95696e+06	4.06204e+06
Mannitol	C6 H14 O6	182.078	0.872	0	0	11	0	0		1.1494e+08	7.44375e+07	8.87391e+07	1.18576e+08	1.02766e+08	4.43918e+07	1.15502e+08	912253	5.846e+06	3.5689e+07	8.55986e+07	3.38879e+07	2.81917e+07	3.9233e+06	2.27389e+07	3.85398e+07	3.69514e+07	3.42135e+07	1.03617e+07	4.32709e+07	4.92551e+07	2.06031e+07	1.7769e+07	1.68124e+07	1.72081e+07	1.52682e+07	1.6617e+07	1.69129e+07	3.37339e+07	1.06466e+08	7.69638e+07	5.86575e+07	3.33061e+07	6.68546e+07	3.90697e+07	7.22521e+07	4.49209e+07	1.05184e+07	2.27463e+07	2.02578e+07
Glyceric acid	C3 H6 O4	106.025	0.873	0	1	5	0	0		3.20986e+09	1.98915e+09	2.07833e+09	1.59492e+09	3.5699e+09	1.29489e+09	2.47729e+09	3.05824e+06	4.81675e+06	2.44894e+08	2.53598e+08	1.33207e+08	2.65952e+08	1.17275e+07	7.42111e+08	7.80485e+08	6.74259e+08	8.57827e+08	3.60301e+08	9.16312e+08	1.01891e+09	2.81007e+08	2.10799e+08	2.15659e+08	2.11813e+08	1.99384e+08	1.68979e+08	2.19666e+08	2.24749e+08	3.17126e+08	5.71253e+08	5.5036e+08	3.15892e+08	5.91955e+08	5.58116e+08	5.98213e+08	5.13453e+08	1.38058e+08	2.04129e+08	2.41548e+08
Shikimic Acid	C7 H10 O5	128.046	0.878	0	0	8	0	0		1.77373e+07	1.36079e+07	2.42232e+07	6.43812e+06	2.99625e+07	7.5517e+06	3.3935e+07	1.37469e+06	2.44076e+06	3.26427e+07	3.33687e+07	1.74972e+07	2.89196e+07	4.36031e+06	4.41735e+07	5.24513e+07	5.25279e+07	5.23029e+07	2.35532e+07	5.29389e+07	4.39239e+07	4.35441e+07	4.81969e+07	5.94759e+07	4.42084e+07	6.17301e+07	5.01344e+07	4.79664e+07	3.74855e+07	6.77145e+07	7.51525e+07	6.48021e+07	4.22715e+07	6.21082e+07	5.79436e+07	2.9867e+07	6.29153e+07	3.00929e+07	4.87189e+07	5.04229e+07
Acetylcholine	C7 H16 N O2	145.11	0.888	40	0	3	0	0		3.72231e+06	3.17607e+06	320051	2.07991e+06	3.0529e+06	1.59635e+06	1.82699e+06	300883	343093	1.74172e+07	1.19088e+07	341259	321902	712250	1.98983e+07	1.88426e+07	1.04291e+07	2.41944e+07	1.79395e+07	2.88366e+07	4.7008e+07	6.20911e+06	9.19812e+06	8.80914e+06	1.7057e+07	1.51027e+06	8.7407e+06	9.77694e+06	7.81758e+06	3.54508e+07	3.96232e+07	313074	3.37078e+07	3.38077e+07	4.68895e+07	5.10429e+07	4.06928e+07	314954	1.38456e+07	461731
Shikimic Acid	C7 H10 O5	174.052	0.888	1	0	11	15	0	Biosynthesis of secondary metabolites;Metabolic pathways;Microbial metabolism in diverse environments;Biosynthesis of phenylpropanoids;2-Oxocarboxylic acid metabolism;Degradation of aromatic compounds;Biosynthesis of plant hormones;Biosynthesis of amino acids;Biosynthesis of plant secondary metabolites;Other	2.9777e+07	2.34266e+07	3.60602e+07	2.50511e+07	4.26152e+07	1.59147e+07	4.63263e+07	1.19442e+06	2.18645e+06	3.97241e+07	4.59526e+07	2.21553e+07	3.21043e+07	4.30939e+06	4.45024e+07	6.21364e+07	5.39613e+07	4.85271e+07	2.44929e+07	5.47443e+07	5.04059e+07	4.94337e+07	5.42477e+07	5.86518e+07	5.36107e+07	7.03502e+07	5.42321e+07	5.39722e+07	4.87635e+07	7.53208e+07	8.3382e+07	6.97298e+07	4.79641e+07	6.31496e+07	5.83673e+07	3.56432e+07	6.8382e+07	2.61559e+07	5.91521e+07	5.44285e+07
4-GUANIDINOBUTANOATE	C5 H11 N3 O2	145.085	0.889	15	0	4	2	0	Metabolic pathways;Other	2.38914e+08	9.83124e+07	1.00306e+07	1.33181e+08	2.09191e+08	1.90957e+08	1.26506e+08	395194	185288	1.87607e+07	1.54715e+07	203849	442792	1.89784e+06	6.229e+07	5.49103e+07	1.86367e+07	5.19455e+07	5.61607e+07	6.84933e+07	6.44156e+07	2.81356e+07	5.10351e+07	2.65716e+07	2.27486e+07	2.14727e+06	2.41477e+07	2.6917e+07	2.81307e+07	2.99884e+07	2.91904e+07	1.87324e+06	2.11044e+07	2.8407e+07	3.02942e+07	2.83322e+07	2.47553e+07	479629	3.92796e+07	2.64649e+06
CITRATE	C6 H8 O7	192.026	0.889	18	0	17	26	9	Biosynthesis of secondary metabolites;Metabolic pathways;Microbial metabolism in diverse environments;Biosynthesis of phenylpropanoids;2-Oxocarboxylic acid metabolism;Biosynthesis of plant hormones;Biosynthesis of amino acids;Biosynthesis of plant secondary metabolites;Biosynthesis of terpenoids and steroids;Other	1.6758e+09	2.27526e+08	1.42537e+09	1.322e+09	1.93596e+09	1.15642e+09	1.7913e+09	450018	1.09091e+06	1.69714e+09	1.65769e+09	2.07415e+07	2.21869e+09	1.61482e+06	5.03814e+09	3.75858e+09	5.94817e+09	3.26745e+09	2.60546e+07	3.61095e+09	3.76385e+09	3.42406e+09	2.15392e+09	4.46382e+09	2.76874e+09	2.64907e+09	2.82314e+09	3.67511e+09	1.8962e+09	4.24334e+09	3.85014e+09	4.90606e+09	4.87699e+06	4.88161e+09	3.89583e+09	2.25022e+09	3.95972e+09	1.71982e+09	2.82567e+08	3.02743e+09
Benzene-1,2,4-triol	C6 H6 O3	126.03	0.889	0	0	1	0	0		1.44639e+07	1.3956e+07	1.22468e+07	1.16121e+07	1.2923e+07	1.08766e+07	1.62376e+07	279769	841140	2.71436e+07	3.37722e+07	1.71881e+07	2.37607e+07	1.6908e+06	5.24713e+07	5.8198e+07	6.27574e+07	4.9418e+07	2.0987e+07	5.95425e+07	5.39973e+07	3.61968e+07	4.48396e+07	5.05759e+07	3.7314e+07	4.72618e+07	3.97934e+07	3.68652e+07	3.26469e+07	4.62964e+07	6.22266e+07	5.99217e+07	2.12777e+07	3.95908e+07	5.13777e+07	5.3192e+07	4.36577e+07	2.79692e+07	4.77468e+07	6.10643e+07
4-ACETAMIDOBUTANOATE	C6 H11 N O3	145.074	0.894	55	0	2	9	2	Metabolic pathways;Biosynthesis of secondary metabolites;Biosynthesis of plant secondary metabolites;Biosynthesis of amino acids;Other	4.97052e+07	3.66308e+07	1.0797e+06	6.81488e+07	1.23233e+08	2.00456e+07	1.50803e+08	1.10554e+06	1.18222e+06	2.11366e+07	3.63184e+07	1.6e+06	1.41614e+06	1.10819e+06	3.99001e+07	5.65727e+07	1.22023e+07	3.23698e+07	4.15291e+07	6.63495e+07	8.13588e+07	2.17303e+07	2.64399e+07	3.62346e+07	2.86451e+07	1.68318e+06	2.83448e+07	3.37161e+07	3.32653e+07	7.30419e+07	5.73683e+07	1.93281e+06	5.08149e+07	7.77759e+07	4.17791e+07	8.0411e+07	6.7827e+07	1.26806e+06	3.70257e+07	2.01152e+06
Citric acid	C6 H8 O7	210.037	0.897	10	0	14	2	2	Metabolic pathways;Other	1.63772e+09	1.02996e+09	1.38804e+09	1.28706e+09	1.89704e+09	1.1193e+09	1.83097e+08	319663	686857	1.59596e+09	1.54951e+09	8.01941e+08	2.06736e+09	1.19508e+06	4.87277e+09	3.78424e+09	5.77605e+09	3.14306e+09	1.09836e+06	3.44823e+09	3.61167e+09	3.28753e+09	7.88477e+08	4.31318e+09	2.63492e+09	2.51252e+09	2.69069e+09	3.49724e+09	1.8124e+09	4.08148e+09	3.69709e+09	4.75824e+09	2.18833e+06	4.70727e+09	3.74469e+09	2.10477e+09	3.79666e+09	1.898e+09	3.00842e+09	2.88906e+09
valeramide	C5 H11 N O	101.085	0.899	32	0	2	8	3	Metabolic pathways;Biosynthesis of secondary metabolites;Microbial metabolism in diverse environments;Other	2.58541e+07	1.09422e+07	2.21302e+06	1.12614e+07	2.6631e+07	8.54875e+06	2.49796e+07	1.84121e+06	1.2841e+06	1.37888e+07	1.33837e+07	1.22629e+06	1.41809e+06	1.86333e+06	9.90666e+06	1.10585e+07	4.43718e+06	9.14148e+06	8.28663e+06	1.0188e+07	2.41732e+07	9.60908e+06	1.52422e+07	1.25493e+07	1.47337e+07	2.28124e+06	1.29637e+07	1.73386e+07	1.43215e+07	2.2391e+07	1.76231e+07	2.05532e+06	1.55566e+07	1.2523e+07	1.52825e+07	2.66769e+07	1.68267e+07	2.33783e+06	1.41482e+07	2.22633e+06
Malonic acid	C3 H4 O4	104.01	0.899	0	0	1	0	0		1.91989e+08	1.93917e+08	2.07059e+08	2.30918e+08	1.76612e+08	2.61639e+08	1.50934e+08	523536	1.1725e+06	2.2774e+08	1.97192e+08	5.63031e+07	2.33423e+08	2.8258e+06	1.91069e+08	1.4715e+08	1.93677e+08	1.50179e+08	4.21697e+07	1.01516e+08	1.74349e+08	4.92084e+08	1.62905e+08	2.73266e+08	2.44684e+08	2.73175e+08	2.80723e+08	4.15308e+08	2.80572e+08	4.52201e+08	4.30003e+08	4.68374e+08	2.12938e+08	4.87979e+08	3.30628e+08	4.56793e+08	4.71166e+08	1.78083e+08	1.18075e+08	1.83474e+08
Maleic acid	C4 H4 O4	116.01	0.901	0	0	6	0	0		3.93832e+08	2.58547e+08	3.26376e+08	2.45288e+08	3.61832e+08	3.50238e+08	2.34974e+08	1.20587e+06	4.89272e+06	2.76468e+08	2.96151e+08	1.32506e+08	3.02408e+08	1.19921e+07	3.74986e+08	2.608e+08	2.53106e+08	2.72153e+08	1.09437e+08	3.3218e+08	4.03985e+08	4.05711e+08	3.11327e+08	3.34599e+08	3.7489e+08	4.01244e+08	3.13787e+08	4.35918e+08	2.96534e+08	1.70972e+08	2.42055e+08	1.93048e+08	7.6283e+07	2.67448e+08	2.29322e+08	1.86854e+08	2.47997e+08	2.02296e+08	2.54597e+08	2.95961e+08
D-(+)-Malic acid	C4 H6 O5	134.02	0.901	0	4	10	0	0		5.01843e+09	3.8206e+09	4.44322e+09	3.63197e+09	5.54292e+09	4.19594e+09	3.56277e+09	1.96481e+07	7.56992e+07	3.72192e+09	3.66463e+09	1.57964e+09	3.91556e+09	1.62744e+08	3.88304e+09	2.99616e+09	3.18939e+09	3.65517e+09	1.4213e+09	4.26243e+09	4.95511e+09	5.60088e+09	4.20057e+09	4.67562e+09	5.11558e+09	5.292e+09	4.56399e+09	5.9835e+09	4.25499e+09	2.08046e+09	2.96684e+09	2.12487e+09	1.04157e+09	3.32497e+09	2.8652e+09	2.06807e+09	3.17896e+09	2.96778e+09	3.51311e+09	4.05789e+09
Aconitic Acid	C6 H6 O6	128.01	0.902	3	2	14	0	0		3.92251e+07	4.33161e+07	3.84318e+07	3.67412e+07	4.01533e+07	3.83281e+07	5.24286e+07	216309	390567	1.1363e+08	1.16558e+08	2.69607e+07	1.56731e+08	815181	1.73734e+08	1.71549e+08	1.78804e+08	1.32427e+08	5.50339e+07	1.71937e+08	1.60728e+08	1.44588e+08	1.57161e+08	1.63187e+08	1.39981e+08	1.47092e+08	1.46138e+08	1.88941e+08	9.15847e+07	1.63651e+08	1.54993e+08	1.49952e+08	6.82201e+07	1.77178e+08	1.53841e+08	1.47185e+08	1.672e+08	7.35428e+07	2.06649e+08	1.4867e+08
Aconitic Acid	C6 H6 O6	174.015	0.903	1	4	13	0	0		5.25797e+07	5.80795e+07	5.37458e+07	5.56533e+07	5.30675e+07	6.23276e+07	7.0689e+07	348206	592496	1.35196e+08	1.39196e+08	3.82665e+07	1.89602e+08	1.00448e+06	3.00648e+08	2.99101e+08	3.05641e+08	2.46375e+08	8.66026e+07	3.40983e+08	3.00002e+08	1.86292e+08	1.8637e+08	2.00567e+08	1.89779e+08	1.96827e+08	1.89971e+08	2.44393e+08	1.25162e+08	2.04714e+08	2.03958e+08	1.99007e+08	9.09555e+07	2.3394e+08	2.17254e+08	1.96761e+08	2.344e+08	1.06838e+08	2.39372e+08	1.90082e+08
2-(1-hydroxyethyl)-4-(2-hydroxypropyl)-2H-furan-5-one	C9 H14 O4	171.09	0.904	39	0	2	2	0	Other	6.00998e+07	5.15208e+07	1.39608e+06	5.18691e+07	2.92536e+07	2.77012e+07	3.61056e+07	1.22905e+06	995966	1.53903e+07	3.80682e+07	919592	813985	1.02524e+06	1.3017e+07	1.15139e+07	3.43778e+06	8.02842e+06	1.01033e+07	1.44422e+07	1.42968e+07	1.69924e+07	1.71745e+07	7.71016e+06	1.22137e+07	838850	1.73123e+07	1.83515e+07	1.65505e+07	1.56734e+07	1.31024e+07	909938	1.19463e+07	1.16952e+07	1.45967e+07	1.83689e+07	1.53406e+07	944384	2.16237e+07	1.01131e+06
URIDINE	C9 H12 N2 O6	244.069	0.905	19	2	9	3	2	Metabolic pathways;Other	1.22861e+07	1.36267e+07	7.68856e+06	1.92116e+07	8.32511e+06	8.7509e+06	1.54947e+07	975104	4.51884e+06	2.18065e+07	2.98303e+07	3.49367e+07	2.52962e+07	8.36987e+06	8.99856e+06	8.78429e+06	1.20841e+07	1.02326e+07	1.96347e+07	1.22343e+07	1.62133e+07	1.62574e+07	1.48179e+07	2.05407e+07	2.44197e+07	1.638e+07	2.58751e+07	1.48797e+07	2.02036e+07	1.24638e+08	9.13576e+07	6.82474e+07	1.20402e+08	7.54241e+07	6.05374e+07	1.03285e+08	7.4493e+07	7.62562e+06	1.45488e+07	2.05157e+07
guanine	C5 H5 N5 O	151.049	0.906	13	0	3	2	7	Metabolic pathways;Other	1.61404e+07	1.09487e+07	3.07904e+06	3.63066e+07	3.68236e+06	9.6057e+06	5.84532e+07	1.95399e+06	3.77285e+06	1.77513e+07	1.55133e+07	2.23909e+06	4.21192e+06	1.08054e+07	1.2302e+08	1.13305e+08	6.90625e+07	8.28451e+07	1.07998e+08	1.47476e+08	1.63977e+08	3.71484e+07	2.40961e+07	4.57003e+06	9.09804e+07	9.12964e+06	2.10667e+08	2.05348e+08	1.77423e+07	5.64156e+08	3.87261e+08	674756	3.47698e+08	3.43815e+08	3.21459e+08	3.85907e+08	3.16581e+08	1.66394e+06	2.29285e+07	1.54153e+07
guanine	C5 H5 N5 O	134.023	0.911	0	0	3	0	0		7.25762e+06	7.07244e+06	523507	5.1472e+06	3.12331e+06	4.32824e+06	5.7267e+07	478899	3.92841e+06	9.10449e+07	8.63012e+07	1.42499e+06	4.12064e+06	1.0951e+07	1.23616e+08	1.1376e+08	6.92688e+07	8.31831e+07	1.08217e+08	1.48073e+08	1.64562e+08	1.12097e+07	3.79568e+06	1.47204e+06	9.16201e+06	9.12579e+06	1.05743e+07	2.05675e+08	6.30118e+06	5.66781e+08	3.89957e+08	7.31456e+06	3.4886e+08	3.45629e+08	3.22523e+08	3.8839e+08	3.17836e+08	4.59492e+06	1.11709e+07	1.29314e+07
Endothal	C8 H10 O5	186.052	0.912	7	1	0	0	0		2.71221e+08	8.98178e+07	1.8649e+08	5.26632e+07	4.08508e+08	4.91451e+07	2.35551e+08	36321	40161.4	9.45469e+06	1.16454e+07	1.41323e+06	4.72661e+06	49885.4	7.05351e+06	4.55758e+06	1.34342e+06	3.2115e+06	245137	7.98903e+06	2.91517e+07	1.92043e+06	1.96312e+06	2.97074e+06	1.0406e+07	1.09167e+07	1.56244e+06	3.5657e+06	3.8955e+06	694578	715858	668308	318616	886448	660526	605164	1.68312e+06	563222	857755	1.12442e+06
Guanosine	C10 H13 N5 O5	283.092	0.914	39	0	8	3	6	Metabolic pathways;Other	7.28375e+06	8.24193e+06	223902	7.45755e+06	5.05995e+06	4.48893e+06	1.22507e+07	280295	252187	8.23055e+06	9.77919e+06	254230	1.06355e+06	238858	4.69464e+07	4.48473e+07	3.21616e+07	2.42754e+07	4.4629e+07	6.64869e+07	8.33085e+07	1.10307e+07	1.81139e+07	1.0238e+07	8.27604e+06	272227	2.39413e+07	1.39153e+07	7.63128e+06	4.67149e+08	3.64318e+08	263004	3.40809e+08	2.49702e+08	2.6284e+08	3.54711e+08	3.02886e+08	256928	2.18377e+07	281599
NCGC00381347-01!5-acetamido-4-oxohexanoic acid	C8 H13 N O4	187.085	0.915	46	0	3	4	1	Metabolic pathways;Other	4.04532e+07	7.12676e+07	1.17453e+06	6.67875e+07	3.75013e+07	9.01787e+07	4.92297e+07	1.00928e+06	908073	2.72127e+07	2.4394e+07	948103	951634	1.06654e+06	6.04163e+07	6.29911e+07	1.36258e+07	3.96108e+07	4.60761e+07	6.97591e+07	7.17092e+07	2.69243e+07	3.48619e+07	2.59613e+07	2.40713e+07	1.30988e+06	2.36887e+07	2.89327e+07	2.32625e+07	3.45409e+07	4.2134e+07	1.08366e+06	3.55656e+07	5.30881e+07	4.24528e+07	4.48912e+07	4.36892e+07	918340	2.99595e+07	1.22052e+06
2-Phenylacetamide	C8 H9 N O	135.069	0.916	30	0	3	8	0	Metabolic pathways;Biosynthesis of secondary metabolites;Microbial metabolism in diverse environments;Phenylalanine metabolism;Other	3.81259e+07	8.60155e+06	1.06903e+06	3.83377e+07	5.79602e+07	6.95764e+06	5.80298e+07	1.10372e+06	819398	1.50618e+07	9.64058e+06	848785	1.40559e+06	1.08279e+06	1.16066e+07	3.56538e+07	2.79483e+06	8.76672e+06	8.56084e+06	1.42758e+07	1.91498e+07	1.79947e+07	1.79169e+07	1.61252e+07	1.49948e+07	1.4331e+06	2.04992e+07	2.43896e+07	1.57479e+07	1.58563e+07	1.77066e+07	1.31737e+06	7.18873e+06	1.65445e+07	1.75337e+07	1.84571e+07	1.57743e+07	1.25922e+06	1.90483e+07	1.15834e+06
p-Hydroxybenzaldehyde	C7 H6 O2	122.037	0.921	10	0	2	14	13	Metabolic pathways;Biosynthesis of secondary metabolites;Microbial metabolism in diverse environments;Degradation of aromatic compounds;Biosynthesis of phenylpropanoids;Naphthalene degradation;Phenylalanine metabolism;Other	1.25159e+07	4.16617e+06	131951	1.42458e+07	1.70476e+07	3.58058e+06	1.78582e+07	147958	133121	5.22866e+06	4.82962e+06	139820	136910	136751	4.63727e+06	1.06575e+07	1.66976e+06	2.26991e+06	2.63813e+06	4.68858e+06	4.58024e+06	7.29097e+06	6.25615e+06	6.27005e+06	7.60931e+06	143700	8.19153e+06	1.10631e+07	6.16711e+06	4.71691e+06	5.78521e+06	142196	3.13405e+06	5.038e+06	5.01522e+06	6.01907e+06	4.21086e+06	135624	7.85924e+06	148647
Citric acid	C6 H8 O7	192.026	0.921	18	0	12	0	9		1.63772e+09	1.02996e+09	1.38804e+09	1.28706e+09	1.89704e+09	1.1193e+09	1.74065e+09	8.06194e+06	874995	1.59596e+09	1.54951e+09	8.01941e+08	2.06736e+09	1.48331e+06	4.87277e+09	1.22998e+08	5.77605e+09	3.14306e+09	1.55214e+09	3.44823e+09	3.61167e+09	3.28753e+09	7.88477e+08	2.88805e+08	2.63492e+09	2.51252e+09	2.69069e+09	3.49724e+09	1.8124e+09	4.08148e+09	3.69709e+09	4.75824e+09	2.09776e+09	4.70727e+09	3.74469e+09	2.10477e+09	3.79666e+09	1.898e+09	2.91718e+09	2.88906e+09
Phosphoric acid	H3 O4 P	97.9659	0.924	0	0	4	0	0		4.14572e+08	4.29554e+08	3.50151e+08	4.62514e+08	4.52022e+08	3.78785e+08	3.78902e+08	2.88433e+07	1.25025e+06	2.58549e+08	1.92107e+08	5.92633e+07	3.39765e+08	3.21243e+07	6.83999e+08	2.12924e+09	2.22744e+09	2.26847e+09	6.23439e+08	1.94529e+09	1.76591e+09	4.89124e+08	6.62446e+08	5.81476e+08	2.66145e+08	4.17045e+08	8.73152e+08	5.93719e+08	3.38901e+08	2.20735e+09	2.21222e+09	2.495e+09	1.3769e+09	2.33952e+09	2.51473e+09	2.32211e+09	2.64656e+09	5.52722e+08	1.30133e+09	1.61492e+09
Endothal	C8 H10 O5	140.046	0.924	0	1	0	0	0		2.73647e+08	9.04674e+07	1.87598e+08	5.32201e+07	4.10229e+08	3.217e+07	2.38416e+08	154447	161192	9.8799e+06	1.22169e+07	1.62015e+06	5.34667e+06	102091	7.92572e+06	5.00687e+06	2.34684e+06	3.96765e+06	924944	9.42623e+06	3.01396e+07	2.80964e+06	2.75155e+06	3.28637e+06	1.11089e+07	5.65315e+06	2.23375e+06	4.12514e+06	4.51214e+06	1.42147e+06	1.45395e+06	1.3677e+06	621600	1.60176e+06	1.31739e+06	1.23848e+06	2.5242e+06	951631	1.49689e+06	1.63394e+06
Malonic acid	C3 H4 O4	104.009	0.932	0	0	1	0	0		1.209e+08	1.13597e+08	1.32352e+08	1.45285e+08	1.05728e+08	1.75326e+08	7.46793e+07	223113	488522	5.28256e+07	4.70958e+07	1.60456e+07	5.28397e+07	1.06646e+06	4.42844e+07	5.53675e+07	5.37094e+07	4.39445e+07	1.49781e+07	6.01703e+07	7.27366e+07	4.92345e+07	3.52592e+07	3.0182e+07	4.08111e+07	3.76321e+07	5.02152e+07	5.3974e+07	4.55587e+07	1.3366e+08	1.19342e+08	1.00394e+08	4.73401e+07	1.18018e+08	1.00693e+08	1.25969e+08	1.27895e+08	1.6444e+07	2.78513e+07	3.32891e+07
Ortophosphate	H3 O4 P	97.9772	0.984	1	0	1	0	156		1.62416e+07	1.90492e+07	7.33329e+06	1.09197e+07	3.59117e+07	8.66283e+06	2.87452e+07	8.03276e+06	1.01973e+07	1.87326e+08	1.86157e+08	7.64297e+06	6.86981e+06	1.16712e+07	1.85904e+07	7.8889e+07	3.14061e+07	5.41082e+07	3.52484e+07	5.22693e+07	3.11043e+07	9.51603e+07	6.60981e+07	7.70791e+07	1.41223e+08	1.02249e+07	9.03114e+07	1.16471e+08	1.33009e+08	1.57198e+08	1.71908e+08	9.38651e+06	7.24365e+07	1.58199e+08	8.62478e+07	1.56326e+08	1.24814e+08	8.1928e+06	2.24605e+07	6.06208e+06
2-Furoic acid	C5 H4 O3	112.015	1.065	0	0	1	0	0		4.30784e+07	3.1832e+07	3.28667e+07	2.71119e+07	3.91796e+07	3.24613e+07	3.4624e+07	170526	186887	3.70226e+07	3.43691e+07	2.1702e+06	5.35525e+07	263807	1.2004e+08	1.07335e+08	1.21764e+08	7.34261e+07	2.30261e+06	7.37568e+07	9.31448e+07	7.9812e+07	4.85527e+07	5.32204e+07	6.54353e+07	6.10335e+07	4.60309e+07	8.88878e+07	5.6988e+07	8.64884e+07	9.66135e+07	1.0536e+08	3.39238e+06	1.26011e+08	8.11853e+07	7.74694e+07	1.0215e+08	8.59508e+06	5.12853e+07	7.35049e+07
Uridine	C9 H12 N2 O6	244.069	1.066	19	2	9	3	2	Metabolic pathways;Other	1.19992e+07	1.22867e+07	7.89814e+06	9.15144e+06	5.53368e+06	8.16115e+06	1.25678e+07	74672.3	64091.2	2.26194e+07	2.40643e+07	410706	2.08633e+07	70557.3	1.37194e+07	1.22107e+07	1.69246e+07	1.14491e+07	252408	1.82849e+07	2.43651e+07	2.49828e+07	2.45011e+07	2.25242e+07	2.26122e+07	2.72757e+07	2.39011e+07	2.13322e+07	2.92278e+07	8.86082e+07	5.44667e+07	5.22876e+07	732895	6.62732e+07	5.42104e+07	6.63677e+07	5.78886e+07	286672	3.12953e+07	2.77282e+07
3-Hydroxybutyric acid	C4 H8 O3	104.046	1.067	0	0	1	0	0		5.25336e+06	4.57339e+06	4.15166e+06	4.39932e+06	3.67848e+06	5.93092e+06	4.77651e+06	432111	433171	8.2518e+06	9.65713e+06	1.24039e+06	1.13987e+07	189993	1.38223e+07	1.01831e+07	1.3999e+07	1.16094e+07	1.6957e+06	1.30746e+07	1.70178e+07	1.14314e+07	1.38636e+07	1.18152e+07	1.2361e+07	1.26027e+07	1.1014e+07	1.59936e+07	3.83385e+07	1.189e+07	1.56784e+07	1.55398e+07	2.18337e+06	1.81025e+07	9.33184e+06	8.81283e+06	1.59015e+07	3.53653e+06	9.18836e+06	1.79355e+07
Mesaconic acid	C5 H6 O4	130.025	1.068	0	0	4	0	0		5.97531e+07	3.84783e+07	4.08354e+07	4.31689e+07	5.13154e+07	6.54195e+07	4.48311e+07	354289	989301	6.3078e+07	6.4328e+07	6.66207e+07	8.90513e+07	4.68816e+06	1.47785e+08	1.34677e+08	1.53451e+08	9.4513e+07	1.13685e+08	1.00743e+08	1.22465e+08	1.15215e+08	8.0139e+07	1.95585e+08	9.60552e+07	8.90317e+07	1.92265e+08	1.26334e+08	8.74712e+07	1.1854e+08	1.28851e+08	1.38221e+08	1.57833e+08	1.63582e+08	1.12972e+08	1.13724e+08	1.34689e+08	1.57485e+08	8.01555e+07	1.05224e+08
CITRATE	C6 H8 O7	192.026	1.068	18	0	55	0	9		5.70531e+08	4.58739e+08	4.55627e+08	4.16282e+08	5.28829e+08	4.30386e+08	5.07374e+08	396830	917233	6.27988e+08	5.56001e+08	2.0198e+07	7.04099e+08	2.01071e+06	1.67262e+09	1.48572e+09	1.95643e+09	1.04915e+09	1.96846e+07	1.14449e+09	1.24642e+09	1.10221e+09	6.73844e+08	8.92603e+08	9.70403e+08	1.00233e+09	9.18902e+08	1.14373e+09	6.26057e+08	1.41812e+09	1.43592e+09	1.63525e+09	1.70882e+07	1.71659e+09	1.17568e+09	1.1893e+09	1.24247e+09	7.20287e+07	8.52307e+08	1.10685e+09
Shanzhiside methyl ester	C17 H26 O11	406.147	1.069	17	0	3	0	0		3.32691e+07	4.00008e+07	3.96942e+07	3.30511e+07	2.63103e+07	3.73724e+07	3.56519e+07	96000.3	186323	6.09911e+07	8.90187e+07	8.33125e+07	3.51062e+07	160893	7.85202e+06	6.72596e+06	6.34997e+06	6.3479e+06	7.01978e+06	6.73446e+06	1.00738e+07	4.92014e+07	1.10166e+08	8.24069e+07	9.37229e+07	1.29412e+08	7.2323e+07	5.98947e+07	1.20733e+08	3.03923e+06	3.91981e+06	3.41319e+06	2.11075e+06	3.03335e+06	3.81703e+06	3.5672e+06	4.08246e+06	1.22272e+08	1.16581e+08	1.02262e+08
Endothal	C8 H10 O5	186.052	1.07	0	1	0	0	0		1.58459e+08	5.3138e+07	1.07002e+08	3.35331e+07	2.36029e+08	3.30602e+07	1.41468e+08	130194	288946	1.25635e+07	8.09522e+06	2.34974e+06	5.44832e+06	187458	4.74422e+06	2.51941e+06	2.30316e+06	2.74344e+06	626158	5.99152e+06	1.52439e+07	3.77139e+06	4.73198e+06	3.97311e+06	9.34462e+06	8.78927e+06	5.0367e+06	4.70838e+06	6.7669e+06	827167	773111	881404	645258	1.29403e+06	1.94402e+06	1.64453e+06	1.84894e+06	2.43051e+06	3.40132e+06	3.95476e+06
Aconitic Acid	C6 H6 O6	174.015	1.07	1	2	7	0	0		8.44216e+06	1.64306e+07	8.20964e+06	9.45992e+06	1.05673e+07	9.34619e+06	1.1646e+07	99130.9	106049	4.784e+07	4.09546e+07	3.0432e+06	7.62212e+07	149639	5.38907e+07	4.52482e+07	5.67944e+07	4.05425e+07	8.87373e+06	4.87695e+07	5.34602e+07	6.33891e+07	5.54568e+07	4.88343e+07	5.76519e+07	5.32852e+07	4.96207e+07	7.23868e+07	4.54289e+07	5.30496e+07	5.57541e+07	5.99052e+07	6.21705e+06	6.66403e+07	5.62848e+07	5.21652e+07	5.43997e+07	2.57197e+07	4.77e+07	6.71302e+07
CITRATE	C6 H8 O7	132.005	1.071	0	0	11	28	0	Biosynthesis of secondary metabolites;Metabolic pathways;Microbial metabolism in diverse environments;Biosynthesis of phenylpropanoids;2-Oxocarboxylic acid metabolism;Biosynthesis of plant hormones;Biosynthesis of amino acids;Biosynthesis of plant secondary metabolites;Biosynthesis of terpenoids and steroids;Other	5.62915e+08	4.49074e+08	4.48614e+08	4.08455e+08	5.19243e+08	4.20036e+08	4.96915e+08	396355	889447	5.81533e+08	5.16554e+08	1.80148e+07	6.29624e+08	1.94923e+06	1.62503e+09	1.44445e+09	1.90495e+09	1.01426e+09	1.15878e+07	1.10059e+09	1.1977e+09	1.0412e+09	6.20672e+08	8.46164e+08	9.15123e+08	9.50841e+08	8.71849e+08	1.07399e+09	5.83176e+08	1.36836e+09	1.38706e+09	1.5805e+09	1.43084e+07	1.6538e+09	1.12471e+09	1.14013e+09	1.19309e+09	4.86209e+07	8.08551e+08	1.04573e+09
Endothal	C8 H10 O5	126.031	1.074	0	1	0	0	0		1.60598e+08	5.24769e+07	1.0808e+08	3.34282e+07	2.39774e+08	3.37922e+07	1.44876e+08	358065	421153	1.26509e+07	1.07649e+07	2.02597e+06	5.37014e+06	485048	6.14214e+06	4.8035e+06	4.29725e+06	5.21846e+06	1.08357e+06	1.01119e+07	1.82554e+07	5.03835e+06	5.45783e+06	5.42511e+06	8.6524e+06	9.15594e+06	6.09726e+06	9.76573e+06	6.96916e+06	2.99582e+06	3.65335e+06	3.21194e+06	1.46083e+06	3.35924e+06	3.99895e+06	3.28333e+06	4.2417e+06	1.96471e+06	4.52055e+06	4.26882e+06
CITRAMALATE	C5 H8 O5	148.036	1.075	0	1	5	0	0		1.00442e+08	8.96336e+07	9.98034e+07	8.59878e+07	8.78492e+07	1.25887e+08	8.08305e+07	43785.7	90073.7	1.73929e+07	2.14706e+07	5.83108e+06	1.90385e+07	342442	7.83219e+07	8.79424e+07	6.78615e+07	7.59944e+07	2.55962e+07	8.19001e+07	1.01645e+08	2.92897e+07	3.46399e+07	2.45344e+07	2.71887e+07	3.33535e+07	3.57349e+07	3.061e+07	2.58738e+07	5.07338e+07	6.87239e+07	4.96828e+07	2.74067e+07	6.89819e+07	8.31009e+07	7.03482e+07	7.12587e+07	2.42462e+07	4.35576e+07	3.64244e+07
Maleic acid	C4 H4 O4	116.01	1.079	0	0	6	0	0		5.01023e+07	5.39019e+07	4.6838e+07	4.06742e+07	5.88282e+07	4.84954e+07	4.23818e+07	255942	692954	5.69274e+07	7.20924e+07	2.61768e+07	9.23847e+07	2.72763e+06	9.02456e+07	8.6071e+07	9.52282e+07	8.90294e+07	5.4142e+07	1.13327e+08	9.68553e+07	1.68322e+08	9.00705e+07	1.13882e+08	9.40092e+07	8.12588e+07	1.08887e+08	7.9822e+07	4.94003e+07	5.59132e+07	6.01021e+07	6.89189e+07	3.0876e+07	7.61856e+07	8.152e+07	6.29395e+07	8.03242e+07	7.64252e+07	7.93106e+07	8.3506e+07
3`-Aminoacetophenone	C8 H9 N O	135.069	1.087	30	0	3	8	0	Metabolic pathways;Biosynthesis of secondary metabolites;Microbial metabolism in diverse environments;Phenylalanine metabolism;Other	3.42166e+07	8.78511e+06	381869	3.6691e+07	5.14433e+07	6.36211e+06	3.63524e+07	438673	470761	1.01468e+07	7.5488e+06	493697	371973	345156	7.09024e+06	2.35885e+07	639124	3.34206e+06	4.84098e+06	8.60544e+06	1.12079e+07	9.22169e+06	1.06109e+07	1.11603e+07	8.97568e+06	580233	1.24383e+07	1.32215e+07	1.07518e+07	1.01355e+07	1.06322e+07	370363	5.50306e+06	8.42631e+06	1.24587e+07	1.18308e+07	9.808e+06	477923	1.24439e+07	351395
Guanosine	C10 H13 N5 O5	283.092	1.088	39	0	8	3	6	Metabolic pathways;Other	5.91222e+06	4.14496e+06	115479	4.44576e+06	3.26953e+06	3.1361e+06	6.51384e+06	106867	106127	3.54667e+06	4.93494e+06	124238	118222	109699	2.51392e+07	2.57952e+07	757982	1.29489e+07	1.81642e+07	3.18266e+07	4.53548e+07	4.94796e+06	4.32966e+06	6.00761e+06	3.30046e+06	104811	1.2155e+07	4.57943e+06	4.21078e+06	2.52896e+08	1.56584e+08	113957	1.52104e+08	1.43214e+08	1.61042e+08	1.84421e+08	1.65335e+08	106153	8.32857e+06	104345
guanine	C5 H5 N5 O	151.049	1.089	13	0	3	2	7	Metabolic pathways;Other	1.18903e+07	9.94086e+06	910854	7.59174e+06	5.80114e+06	6.3966e+06	1.05353e+07	957682	916712	7.60472e+06	7.32647e+06	749001	1.09719e+06	816648	2.89984e+07	3.47729e+07	1.97546e+06	1.46847e+07	2.27402e+07	3.63732e+07	5.06209e+07	8.3792e+06	6.45823e+06	8.0122e+06	7.99383e+06	674899	1.41944e+07	1.04819e+07	7.08237e+06	2.95825e+08	1.97544e+08	891042	1.69724e+08	1.60577e+08	1.73212e+08	1.9839e+08	1.99573e+08	1.02485e+06	1.08315e+07	685135
Guanosine	C10 H13 N5 O5	220.083	1.09	1	0	8	0	0		5.91222e+06	4.14496e+06	130072	4.44576e+06	3.26953e+06	3.1361e+06	6.51384e+06	137466	119539	4.57686e+06	4.93476e+06	139938	695316	1.53945e+06	2.51392e+07	2.57952e+07	3.19484e+07	1.29489e+07	1.81642e+07	3.18266e+07	4.53548e+07	4.94796e+06	1.74953e+07	9.61859e+06	8.05683e+06	770209	1.03943e+07	4.57929e+06	4.13161e+06	2.52896e+08	1.56584e+08	7.4918e+06	1.52104e+08	1.43214e+08	1.61042e+08	1.84421e+08	1.65335e+08	119568	8.32857e+06	629297
Tyrosine	C9 H11 N O3	181.074	1.091	76	0	10	34	11	Metabolic pathways;Biosynthesis of secondary metabolites;Phenylpropanoid biosynthesis;Ubiquinone and other terpenoid-quinone biosynthesis;Biosynthesis of plant secondary metabolites;Biosynthesis of various secondary metabolites - part 2;Phenylalanine metabolism;Biosynthesis of amino acids;Other	9.12655e+07	2.34311e+07	3.21187e+06	1.05855e+08	1.76933e+08	2.03429e+07	1.22506e+08	129949	444467	2.77494e+07	1.91406e+07	492221	1.31698e+06	2.04578e+06	2.4006e+07	6.72382e+07	1.38987e+07	1.12571e+07	1.82789e+07	3.12239e+07	4.19896e+07	2.38381e+07	2.72404e+07	3.48708e+07	2.53954e+07	3.39818e+06	2.94335e+07	4.26487e+07	3.09546e+07	3.76239e+07	3.59653e+07	6.05531e+06	1.89587e+07	2.99085e+07	4.56112e+07	4.30927e+07	3.93972e+07	864009	3.34586e+07	2.57195e+06
p-Coumaric acid	C9 H8 O3	164.048	1.091	37	0	11	17	6	Metabolic pathways;Biosynthesis of secondary metabolites;Microbial metabolism in diverse environments;Degradation of aromatic compounds;Phenylpropanoid biosynthesis;Ubiquinone and other terpenoid-quinone biosynthesis;Biosynthesis of phenylpropanoids;Biosynthesis of plant secondary metabolites;Biosynthesis of various secondary metabolites - part 2;Phenylalanine metabolism;Biosynthesis of amino aci…	1.24508e+08	3.5833e+07	620261	1.4202e+08	2.28823e+08	3.04164e+07	1.6101e+08	680029	594364	4.38459e+07	2.96985e+07	674437	630944	681654	3.01714e+07	8.63641e+07	1.12749e+06	1.64849e+07	2.31726e+07	3.93791e+07	5.5479e+07	3.61696e+07	3.6884e+07	4.43539e+07	3.73667e+07	634408	4.07262e+07	5.877e+07	4.43184e+07	4.68883e+07	4.59498e+07	651070	2.3906e+07	3.9201e+07	5.50314e+07	5.45371e+07	5.16905e+07	595124	4.60661e+07	637147
Phenylacetaldehyde	C8 H8 O	120.058	1.094	14	0	1	8	2	Metabolic pathways;Microbial metabolism in diverse environments;Degradation of aromatic compounds;Phenylpropanoid biosynthesis;Xylene degradation;Phenylalanine metabolism;Other	916448	480253	1.07216e+06	956381	1.29717e+06	1.7471e+06	1.71284e+06	1.11468e+06	1.41564e+06	2.11394e+06	1.92727e+06	336720	869471	398428	2.92087e+06	6.57295e+06	3.36126e+06	1.64265e+06	2.80389e+06	7.34631e+06	2.35664e+07	1.29661e+06	1.6842e+06	2.52498e+06	1.92669e+06	813875	2.12877e+06	1.46988e+06	2.07015e+06	3.09369e+06	6.12439e+06	1.18432e+06	3.40016e+06	3.89333e+06	8.53977e+06	4.01447e+06	6.31125e+06	1.11294e+06	3.45195e+06	1.1398e+06
1-methylxanthine	C6 H6 N4 O2	166.049	1.097	15	0	1	4	1	Metabolic pathways;Biosynthesis of secondary metabolites;Microbial metabolism in diverse environments;Other	854080	3.61012e+06	172923	3.97465e+06	1.1376e+06	7.93269e+06	1.88822e+06	182753	180497	188876	179809	186040	177032	164269	561395	529694	588997	666400	1.19146e+06	638921	1.17293e+06	208711	216662	207677	203440	170263	225437	255091	214906	372115	295236	177447	239726	271608	294490	404146	330632	158959	219428	178773
Propionic acid	C3 H6 O2	74.0353	1.098	0	0	1	0	0		1.32189e+07	2.64584e+07	1.62448e+07	1.88484e+07	2.00607e+07	2.44698e+07	3.03879e+07	164892	263627	1.44381e+07	1.31083e+07	5.02543e+06	1.70703e+07	706943	7.50442e+07	9.07923e+07	7.64591e+07	1.00913e+08	2.08089e+07	1.46244e+08	8.26767e+07	1.96284e+07	1.9779e+07	1.90606e+07	1.5783e+07	1.74946e+07	2.36886e+07	1.89807e+07	1.46288e+07	5.38274e+07	5.00237e+07	5.43802e+07	1.81704e+07	5.57726e+07	5.89238e+07	5.65527e+07	4.83936e+07	1.20739e+07	2.11972e+07	1.9509e+07
Succinic acid	C4 H6 O4	118.025	1.099	0	0	15	0	0		8.71191e+07	3.01717e+08	1.61369e+07	1.89256e+08	2.19744e+08	2.59665e+08	3.95338e+08	2.53626e+06	4.93742e+06	2.56607e+08	2.32925e+08	8.58255e+07	2.90973e+08	1.29004e+07	8.59654e+08	7.39721e+08	5.57576e+08	7.99084e+08	2.697e+08	1.07689e+09	7.78754e+08	3.40272e+08	3.39224e+08	6.70143e+07	2.73513e+08	2.96293e+08	3.47434e+07	3.61943e+08	2.49249e+08	4.48821e+08	4.31727e+08	4.22352e+08	2.05328e+08	4.63751e+08	5.26979e+08	4.89616e+08	4.02552e+08	1.84994e+08	3.07185e+08	2.76068e+08
4-HYDROXYBENZOATE	C7 H6 O3	138.03	1.128	1	0	15	0	0		472462	873261	1.41447e+06	869368	453559	1.2177e+06	847222	368190	341673	1.30918e+06	1.13116e+06	968259	818123	464270	7.10332e+06	6.10343e+06	7.60218e+06	4.91696e+06	2.30548e+06	5.72978e+06	7.80278e+06	1.01074e+06	1.21141e+06	925487	330940	841454	1.51625e+06	537774	1.19385e+06	6.57595e+06	7.71636e+06	6.7511e+06	3.12295e+06	6.36365e+06	5.88769e+06	6.19793e+06	6.67773e+06	3.79059e+06	6.10656e+06	4.73056e+06
NCGC00381184-01_C15H20O9_	C15 H20 O9	344.111	1.141	40	0	6	0	0		6.79704e+06	5.63851e+06	3.22053e+06	6.29585e+06	3.65066e+06	2.71682e+06	6.51485e+06	23938.8	35973.1	3.55849e+06	3.25469e+06	1.34556e+06	2.44454e+06	58783.8	1.64319e+06	2.01452e+06	2.02866e+06	1.78462e+06	611336	2.28825e+06	2.70554e+06	3.8828e+06	4.50312e+06	3.92126e+06	4.902e+06	5.23081e+06	3.89998e+06	4.04381e+06	5.34946e+06	2.13536e+06	2.73539e+06	2.03305e+06	869859	2.59865e+06	1.8661e+06	2.23505e+06	2.32146e+06	2.8854e+06	2.53662e+06	4.00457e+06
Aucubin	C15 H22 O9	392.132	1.15	1	0	2	0	0		3.68895e+06	3.62577e+06	4.89353e+06	4.39692e+06	5.17415e+06	5.03686e+06	4.5095e+06	28005.4	28238.6	403175	156763	66249.1	73175.6	28300	721079	678883	530664	620251	183400	434344	1.06975e+06	136957	57574.4	128650	144304	73072.2	173398	51367.4	197640	92788.3	83266.7	91723.2	50905.4	73686	85098.9	82562.6	93042	48181.4	64327.2	67411.9
(2R,3S,4S,5R,6S)-2-[[(2S,3R,4R)-3,4-dihydroxy-4-(hydroxymethyl)oxolan-2-yl]oxymethyl]-6-(3,4,5-trimethoxyphenoxy)oxane-3,4,5-triol	C20 H30 O13	478.168	1.168	117	0	4	0	0		4.85482e+06	4.85289e+06	5.6701e+06	5.34476e+06	3.71293e+06	7.05086e+06	3.72897e+06	73813.6	75669.3	201248	150676	127120	153315	68044	399645	508783	567529	252288	166774	314833	747675	174833	208935	245883	244281	262074	159873	168806	305621	221461	273971	259574	121498	278328	258755	291370	222066	114996	181250	193878
Vanillin	C8 H8 O3	152.046	1.182	0	0	10	0	0		409182	608133	822769	1.13349e+06	327657	1.13073e+06	644164	150485	280063	1.3546e+06	1.1738e+06	468756	2.07628e+06	345357	133609	163360	169500	199513	128339	343415	428303	3.34532e+06	873265	1.15954e+06	1.15279e+06	854647	976389	1.17809e+06	1.06199e+06	670924	179963	313136	151584	657102	237510	130216	260931	276360	326370	481078
7-methyl-1-[(2S,3R,4S,5S,6R)-3,4,5-trihydroxy-6-(hydroxymethyl)oxan-2-yl]oxy-1,4a,5,6,7,7a-hexahydrocyclopenta[c]pyran-4-carboxylic acid	C16 H24 O9	360.142	1.187	10	0	1	2	0	Biosynthesis of secondary metabolites;Other	1.18385e+07	1.20415e+07	1.68712e+07	1.29239e+07	1.57677e+07	2.88828e+07	1.50101e+07	616847	3.70597e+06	4.3874e+07	6.10126e+07	5.39095e+07	2.57374e+07	7.28724e+06	6.9299e+06	5.4078e+06	2.6516e+06	5.34689e+06	5.15882e+06	5.41927e+06	8.13704e+06	3.29059e+07	7.55174e+07	5.65574e+07	6.65792e+07	9.23452e+07	4.88409e+07	4.21375e+07	8.85943e+07	1.35537e+06	1.74904e+06	2.1563e+06	1.7591e+06	2.36635e+06	2.62429e+06	2.68783e+06	3.99776e+06	8.12666e+07	7.92127e+07	7.24565e+07
2-Pyrrolidinecarboxylic acid	C5 H9 N O2	115.064	1.223	36	0	1	13	4	Metabolic pathways;Biosynthesis of secondary metabolites;Biosynthesis of amino acids;Other	1.49275e+07	1.15999e+07	374265	1.00499e+07	2.44571e+07	1.2154e+07	1.70476e+07	367442	316598	7.65603e+06	1.06134e+07	199202	215401	495767	3.78073e+06	3.80092e+06	978596	2.29469e+06	2.68292e+06	4.67657e+06	5.84808e+06	6.87449e+06	4.9403e+06	1.17074e+07	5.7511e+06	515095	1.37905e+07	9.78584e+06	1.07267e+07	1.75203e+07	1.23655e+07	910397	1.60472e+07	2.5272e+07	1.12593e+07	1.82312e+07	1.54633e+07	241585	1.04534e+07	501971
2-(hydroxymethyl)-6-[(E)-4-(1,2,4-trihydroxy-2,6,6-trimethylcyclohexyl)but-3-en-2-yl]oxyoxane-3,4,5-triol	C19 H34 O9	452.226	1.227	56	1	0	0	0		6.47564e+06	4.00971e+06	5.0687e+06	4.50315e+06	7.82417e+06	3.86779e+06	4.87156e+06	29812.2	32822.1	38795.5	42900.3	37096.1	41762.8	29188.6	150610	109603	93679.2	119461	37401.7	132517	251468	48796.1	57303.2	51780.8	45056.8	48195.5	46230.9	48105.8	46423.7	49441.9	55952.1	54567.5	35984.4	47862.5	53116.2	52696.9	53477.8	37644.5	49448.5	56301
Vanillic acid	C8 H8 O4	168.041	1.241	2	6	6	0	0		4.54337e+06	7.29201e+06	6.18786e+06	1.07793e+07	6.80014e+06	9.70142e+06	6.2708e+06	105291	76938.9	3.08594e+06	8.23879e+06	1.9009e+06	6.88007e+06	73120.4	9.4355e+06	9.20191e+06	9.51709e+06	5.67914e+06	1.78986e+06	7.13784e+06	8.36854e+06	7.8961e+06	6.93047e+06	5.90986e+06	9.23141e+06	9.36493e+06	7.3024e+06	1.08853e+07	8.34919e+06	5.22676e+06	8.27555e+06	1.04221e+07	2.33459e+06	7.50139e+06	7.67048e+06	5.94177e+06	9.19223e+06	4.20967e+06	1.04088e+07	1.01111e+07
Sibiricose A3	C19 H26 O13	462.137	1.251	5	1	0	0	0		2.30659e+07	2.58706e+07	2.42407e+07	2.14784e+07	2.19476e+07	2.34305e+07	6.30851e+06	43623	153629	5.05359e+06	6.97007e+06	3.08809e+06	7.32679e+06	208091	4.59409e+06	5.58492e+06	4.8524e+06	4.31377e+06	1.11636e+06	4.13359e+06	6.40255e+06	8.5332e+06	7.08945e+06	6.32297e+06	1.1176e+07	9.33014e+06	6.25259e+06	6.85362e+06	7.41906e+06	2.9148e+06	2.88868e+06	2.54413e+06	998717	3.24849e+06	2.6212e+06	2.85085e+06	3.62224e+06	3.03434e+06	3.94935e+06	5.03502e+06
(3R)-4,4-dimethyl-3-[(2S,3R,4S,5S,6R)-3,4,5-trihydroxy-6-(hydroxymethyl)oxan-2-yl]oxyoxolan-2-one	C12 H20 O8	292.116	1.267	3	0	2	0	0		9.54363e+06	1.06188e+07	1.37733e+07	9.99223e+06	1.45706e+07	1.19903e+07	8.69188e+06	63343.7	63733.1	1.55436e+06	1.75691e+06	743872	1.24032e+06	81953.3	4.17318e+06	4.68157e+06	3.54285e+06	3.07456e+06	902942	4.12424e+06	7.04401e+06	1.58386e+06	2.04973e+06	1.37096e+06	2.06508e+06	2.33695e+06	1.77512e+06	2.14267e+06	2.72677e+06	2.13886e+06	2.47047e+06	2.59774e+06	691338	2.90986e+06	2.21668e+06	1.90832e+06	2.77734e+06	997392	1.90044e+06	2.09919e+06
Piperonylic Acid	C8 H6 O4	166.025	1.278	0	2	2	0	0		1.43615e+07	8.58281e+06	9.60123e+06	1.2758e+07	8.17522e+06	1.33902e+07	5.55108e+06	116581	258646	8.75137e+06	6.29852e+06	2.90216e+06	9.227e+06	461950	3.14178e+06	8.74917e+06	6.12469e+06	3.02188e+06	1.05419e+06	3.87136e+06	4.8736e+06	4.12248e+06	5.07581e+06	5.55621e+06	6.48485e+06	5.36178e+06	1.11499e+07	6.67935e+06	4.61089e+06	1.3837e+07	1.94839e+07	1.36026e+07	2.15408e+06	7.76987e+06	5.76028e+06	1.1727e+07	8.64843e+06	2.40355e+06	6.21255e+06	5.07723e+06
3-Hydroxybenzaldehyde	C7 H6 O2	122.035	1.281	1	2	2	0	0		2.68123e+06	3.33158e+06	3.81413e+06	5.30165e+06	2.55042e+06	6.90958e+06	1.26966e+06	42453.2	51863	628355	564819	183205	527057	555639	940797	1.08874e+06	1.25876e+06	812386	348987	908539	1.02397e+06	357034	460947	372570	329534	462641	680546	574486	771768	686048	838642	978550	298953	828057	765571	569576	877102	398845	1.00821e+06	582672
D-PANTOTHENIC ACID	C9 H17 N O5	219.11	1.326	17	1	9	5	5	Biosynthesis of secondary metabolites;Metabolic pathways;Other	2.32311e+07	1.38341e+07	1.38805e+07	2.04704e+07	1.81763e+07	1.37263e+07	1.82898e+07	72856.5	82995	5.5949e+06	6.61626e+06	1.92618e+06	5.42254e+06	209421	3.26616e+07	4.15002e+07	5.21402e+07	2.90524e+07	9.55466e+06	3.84384e+07	4.48136e+07	9.65866e+06	1.82898e+07	1.64469e+07	7.36637e+06	9.94248e+06	1.78554e+07	1.13769e+07	7.00693e+06	6.27613e+07	6.59525e+07	6.58398e+07	2.49215e+07	6.21949e+07	5.85532e+07	6.01132e+07	6.90108e+07	1.09248e+07	4.70319e+07	4.06249e+07
L-(-)-Phenylalanine	C9 H11 N O2	165.078	1.335	0	1	3	24	0	Biosynthesis of secondary metabolites;Metabolic pathways;Biosynthesis of phenylpropanoids;2-Oxocarboxylic acid metabolism;Biosynthesis of plant hormones;Biosynthesis of amino acids;Phenylpropanoid biosynthesis;Biosynthesis of plant secondary metabolites;Biosynthesis of various secondary metabolites - part 2;Other	2.63752e+07	4.87634e+06	1.61558e+07	2.18183e+07	5.13213e+07	2.8065e+06	3.33269e+07	75166.2	63484.8	1.79295e+06	1.57812e+06	528135	1.1177e+06	37341.4	2.02033e+06	1.97419e+06	2.05657e+06	1.32593e+06	407823	1.94415e+06	3.06588e+06	1.87085e+06	1.78775e+06	2.31828e+06	1.96172e+06	2.15765e+06	1.89281e+06	3.20015e+06	2.25399e+06	2.21814e+06	2.46001e+06	2.57166e+06	471566	2.1003e+06	1.4078e+06	3.02052e+06	2.07226e+06	1.06425e+06	3.6571e+06	3.36495e+06
NCGC00385558-01!(2R,3S,4S,5R,6R)-2-[[(2R,3R,4R)-3,4-dihydroxy-4-(hydroxymethyl)oxolan-2-yl]oxymethyl]-6-oct-1-en-3-yloxyoxane-3,4,5-triol	C19 H34 O10	422.215	1.335	3	0	3	0	0		4.41584e+07	2.48982e+07	3.39326e+07	2.67136e+07	4.69935e+07	2.84039e+07	3.05439e+07	85309.2	86383.1	154227	204855	142184	108196	79566.7	210724	299898	237638	249791	91893.8	148764	692998	107907	108026	123718	130844	111893	115056	120547	202515	324852	227186	198804	100406	278983	143415	204172	330518	98558.5	123264	115833
NCGC00381043-01_C21H28O13_Hexopyranose, 2-O-hexopyranosyl-6-O-[(2E)-3-(4-hydroxyphenyl)-1-oxo-2-propen-1-yl]-	C21 H28 O13	534.158	1.337	62	0	3	0	0		1.4792e+06	2.09006e+06	2.74108e+06	3.3914e+06	1.62021e+06	2.34621e+06	939183	32907.5	33321.8	106209	114043	36522.5	112137	31482.5	1.19395e+06	1.94383e+06	1.43006e+06	1.49403e+06	274943	1.81611e+06	3.3071e+06	165360	256965	321870	305773	366886	75921.6	85788.9	429334	1.84673e+06	3.05381e+06	2.01584e+06	468554	1.59018e+06	2.09724e+06	2.1544e+06	2.14548e+06	184947	216583	550806
NCGC00385558-01!(2R,3S,4S,5R,6R)-2-[[(2R,3R,4R)-3,4-dihydroxy-4-(hydroxymethyl)oxolan-2-yl]oxymethyl]-6-oct-1-en-3-yloxyoxane-3,4,5-triol	C19 H34 O10	468.22	1.338	3	0	3	0	0		3.33851e+07	1.9804e+07	2.68054e+07	2.09384e+07	3.47532e+07	2.3021e+07	2.29754e+07	28394.4	28751.8	83906.9	132051	82520	45662.8	26483	118918	212118	139108	164374	30586	55800.9	470832	38556.1	35955.6	41178.4	54549.2	36172.8	38295.3	47855.3	133142	235561	125784	105330	33419.2	179194	48516.4	116953	236797	32804.3	41027.4	38553.8
D-PANTOTHENIC ACID	C9 H17 N O5	219.111	1.352	17	0	10	5	5	Metabolic pathways;Biosynthesis of secondary metabolites;Other	2.87566e+07	1.99577e+07	630677	2.53645e+07	2.18984e+07	1.72409e+07	2.54589e+07	444425	476484	5.55428e+06	6.26761e+06	512876	435479	402717	3.67281e+07	5.09973e+07	1.14142e+07	2.39299e+07	2.45832e+07	4.59189e+07	5.15804e+07	9.75488e+06	2.31205e+07	1.46564e+07	7.53262e+06	710274	1.6318e+07	1.32905e+07	8.14812e+06	7.36733e+07	7.61428e+07	870573	4.96824e+07	7.94775e+07	6.59233e+07	7.84147e+07	8.11122e+07	478133	4.47608e+07	508148
Shikimic acid	C7 H10 O5	174.052	1.352	1	0	6	15	0	Biosynthesis of secondary metabolites;Metabolic pathways;Microbial metabolism in diverse environments;Biosynthesis of phenylpropanoids;2-Oxocarboxylic acid metabolism;Degradation of aromatic compounds;Biosynthesis of plant hormones;Biosynthesis of amino acids;Biosynthesis of plant secondary metabolites;Other	6.22573e+06	3.28944e+06	5.7332e+06	994076	1.15952e+07	3.06609e+06	7.67746e+06	58876.5	58876.4	1.3363e+06	1.72675e+06	621291	1.79264e+06	114554	493308	266606	1.58465e+06	1.29773e+06	359298	310098	1.64815e+06	482061	620877	1.75176e+06	1.93028e+06	1.38053e+06	1.32294e+06	1.50733e+06	1.41149e+06	319671	292254	1.52003e+06	358074	1.918e+06	276770	190910	141580	643454	263513	326540
p-Coumaraldehyde	C9 H8 O2	148.052	1.356	17	0	5	13	5	Metabolic pathways;Biosynthesis of secondary metabolites;Microbial metabolism in diverse environments;Degradation of aromatic compounds;Phenylpropanoid biosynthesis;Ubiquinone and other terpenoid-quinone biosynthesis;Biosynthesis of phenylpropanoids;Biosynthesis of plant secondary metabolites;Biosynthesis of various secondary metabolites - part 2;Phenylalanine metabolism;Other	2.82869e+09	8.13422e+08	3.1159e+07	2.65243e+09	3.84591e+09	3.86524e+08	3.08054e+09	2.12e+06	2.11506e+06	2.05745e+08	1.48956e+08	2.9952e+06	3.37019e+06	5.01011e+06	1.73169e+08	2.18391e+08	5.62077e+07	1.26102e+08	1.31999e+08	2.19492e+08	3.07755e+08	1.92818e+08	2.26925e+08	2.32024e+08	1.84467e+08	1.13861e+07	2.23211e+08	3.59943e+08	2.64171e+08	1.8353e+08	1.83046e+08	9.29636e+06	1.25829e+08	1.98383e+08	1.9199e+08	2.5706e+08	2.15044e+08	3.69758e+06	2.95781e+08	742752
Phenylalanine	C9 H11 N O2	165.079	1.367	113	0	8	24	13	Metabolic pathways;Biosynthesis of secondary metabolites;Phenylpropanoid biosynthesis;Biosynthesis of phenylpropanoids;Biosynthesis of plant secondary metabolites;Biosynthesis of various secondary metabolites - part 2;Phenylalanine metabolism;Biosynthesis of amino acids;Other	2.75177e+09	7.92447e+08	3.00508e+07	2.587e+09	3.76048e+09	3.7573e+08	3.01122e+09	1.55044e+06	1.57886e+06	2.01269e+08	1.44885e+08	2.22049e+06	2.79584e+06	4.34552e+06	1.67456e+08	2.11137e+08	5.44739e+07	1.22332e+08	1.27756e+08	2.1318e+08	2.98536e+08	1.8717e+08	2.20463e+08	2.26002e+08	1.79734e+08	1.03123e+07	2.16471e+08	3.51559e+08	2.57477e+08	1.77264e+08	1.75688e+08	8.67766e+06	1.21412e+08	1.92392e+08	1.85632e+08	2.48531e+08	2.07924e+08	2.83238e+06	2.8813e+08	9.48295e+06
Danshensu	C9 H10 O5	198.052	1.387	23	0	1	6	2	Biosynthesis of secondary metabolites;Metabolic pathways;Microbial metabolism in diverse environments;Biosynthesis of various secondary metabolites - part 2;Other	1.64365e+07	1.60802e+07	1.95324e+07	2.00292e+07	3.76295e+07	1.21531e+07	5.01698e+06	66182	364817	1.70677e+07	2.24877e+07	5.61116e+06	1.16676e+07	964908	4.09833e+06	6.48518e+06	4.78636e+06	3.43574e+06	1.24988e+06	4.05138e+06	6.39008e+06	8.56684e+06	9.0327e+06	7.96563e+06	1.36308e+07	1.02623e+07	8.4189e+06	1.25739e+07	1.25266e+07	1.15719e+07	6.31986e+06	1.02521e+07	4.20383e+06	5.02219e+06	5.78841e+06	1.28186e+07	7.63471e+06	6.27289e+06	1.02295e+07	1.04079e+07
Danshensu	C9 H10 O5	152.046	1.399	0	0	1	0	0		1.88335e+07	1.71852e+07	2.07163e+07	2.09674e+07	3.88982e+07	1.34563e+07	6.20725e+06	201316	531920	1.83882e+07	2.3924e+07	6.12982e+06	1.27381e+07	1.22333e+06	4.39355e+06	6.90352e+06	5.00682e+06	3.97671e+06	1.53445e+06	4.25868e+06	6.81141e+06	8.97498e+06	9.40567e+06	8.31861e+06	1.41951e+07	1.06206e+07	9.49713e+06	1.28308e+07	1.37771e+07	1.16535e+07	6.44248e+06	1.04578e+07	4.45693e+06	5.82463e+06	6.42999e+06	1.36541e+07	8.12926e+06	6.44432e+06	1.04346e+07	1.05746e+07
Orcinol gentiobioside	C19 H28 O12	448.158	1.42	13	0	1	0	0		2.05727e+08	1.73419e+08	1.7807e+08	2.05552e+08	1.79111e+08	2.14052e+08	1.75644e+08	115532	427157	1.56942e+07	1.29748e+07	7.17434e+06	2.38631e+07	934362	9.09985e+06	1.20355e+07	8.66201e+06	7.59654e+06	2.64571e+06	8.80889e+06	1.87249e+07	1.72153e+07	2.24987e+07	2.01834e+07	3.96893e+07	3.20515e+07	1.52537e+07	3.72114e+07	2.67815e+07	5.14474e+06	4.32041e+06	4.59604e+06	1.57899e+06	6.29379e+06	4.84437e+06	4.80735e+06	6.25408e+06	8.95686e+06	1.2074e+07	1.61245e+07
2-(hydroxymethyl)-6-[(E)-4-(1,2,4-trihydroxy-2,6,6-trimethylcyclohexyl)but-3-en-2-yl]oxyoxane-3,4,5-triol	C19 H34 O9	452.226	1.446	56	1	0	0	0		1.41141e+07	8.758e+06	1.21591e+07	7.44675e+06	1.53402e+07	8.03463e+06	1.41613e+07	38440.8	36620	126024	103403	40412.6	215785	41087	848526	923817	527129	611037	163867	556334	1.6911e+06	65905.1	104633	50000.7	46974.6	88172.2	72998.7	117605	185516	87660.9	133549	114707	41951.5	131740	196020	54085.3	208308	45264.3	48567.4	96179.8
Gardenoside	C17 H24 O11	404.131	1.472	14	2	3	0	0		1.76929e+07	1.73351e+07	1.5987e+07	1.44827e+07	1.79556e+07	1.45387e+07	1.53747e+07	152306	325552	7.57294e+06	1.28455e+07	9.13188e+06	1.38477e+07	877344	1.8048e+06	3.08895e+06	2.11188e+06	2.19969e+06	481990	1.64874e+06	4.10509e+06	6.1729e+07	4.79708e+07	9.59032e+07	4.11338e+07	4.52842e+07	2.89308e+07	1.55018e+07	2.01295e+07	906977	800464	776260	495831	1.54476e+06	1.34492e+06	898178	1.46438e+06	2.64724e+07	1.14816e+07	1.32824e+07
Paeonolide	C20 H28 O12	460.158	1.491	3	0	1	0	0		7.46886e+06	2.47208e+06	2.50864e+06	4.7749e+06	6.22096e+06	4.53643e+06	4.97853e+06	51030.2	54403.4	86743.2	241191	83713.3	203040	49734.3	1.21607e+06	2.11977e+06	256276	1.31193e+06	134871	1.08208e+06	2.12024e+06	172482	408669	434158	450681	577140	210791	478296	370330	145324	616198	129191	113256	684241	872951	168963	971158	226831	429818	721533
Sinapinic acid	C11 H12 O5	224.068	1.512	53	1	7	6	0	Biosynthesis of secondary metabolites;Metabolic pathways;Biosynthesis of phenylpropanoids;2-Oxocarboxylic acid metabolism;Phenylpropanoid biosynthesis;Other	935637	1.02294e+06	1.25605e+06	618488	1.08406e+06	972628	1.1594e+06	118209	159883	1.61825e+06	737763	347575	1.0195e+06	126347	381324	332992	424339	153283	125533	228909	300657	8.63436e+06	9.41882e+06	1.52619e+07	5.04116e+06	8.39224e+06	3.45886e+06	1.39059e+06	2.25954e+06	302885	233666	344079	126710	267008	322969	176640	391508	2.38462e+06	1.19668e+06	804318
NCGC00347404-02_C15H20O8_4-Acetyl-3-hydroxy-5-methylphenyl beta-D-glucopyranoside	C15 H20 O8	328.116	1.516	102	1	5	0	0		123099	216936	198771	188704	170440	313290	124570	31778.3	35779	36622.3	41745.6	35466.6	41552.3	33488.8	505155	443427	1.36336e+06	598425	216545	937366	1.46481e+06	34947.7	99674.1	136758	50354.8	125837	139328	57371	45301.3	1.40006e+07	7.8841e+06	1.13362e+07	1.65029e+06	4.49788e+06	5.35743e+06	1.50636e+07	6.76263e+06	1.161e+06	1.1564e+06	1.60897e+06
p-Coumaraldehyde	C9 H8 O2	148.053	1.542	17	0	5	13	5	Metabolic pathways;Biosynthesis of secondary metabolites;Microbial metabolism in diverse environments;Degradation of aromatic compounds;Phenylpropanoid biosynthesis;Ubiquinone and other terpenoid-quinone biosynthesis;Biosynthesis of phenylpropanoids;Biosynthesis of plant secondary metabolites;Biosynthesis of various secondary metabolites - part 2;Phenylalanine metabolism;Other	1.21254e+06	1.33646e+06	257255	1.0859e+06	1.00785e+06	805870	1.2035e+06	255535	308698	302060	514951	261526	507525	296269	845363	772982	427494	376224	543711	733604	1.03194e+06	253596	634043	260485	471984	364747	576686	255247	678772	5.36246e+06	2.82146e+06	354516	1.45849e+06	1.48504e+06	2.51434e+06	5.2233e+06	4.23784e+06	348745	769159	256590
Glutaric acid	C5 H8 O4	132.041	1.544	1	3	12	0	0		1.24237e+06	3.37059e+06	3.77164e+06	3.40897e+06	1.12564e+06	3.73189e+06	1.40447e+06	146915	161800	3.13005e+06	7.22196e+06	625949	3.52324e+06	154492	1.95507e+07	3.22439e+07	4.24882e+07	2.0371e+07	7.68893e+06	3.385e+07	4.45987e+07	4.35541e+06	5.17363e+06	4.71053e+06	3.65514e+06	3.78694e+06	8.21137e+06	4.01468e+06	3.82917e+06	6.80674e+07	6.09351e+07	5.43073e+07	2.13872e+07	6.43547e+07	4.73052e+07	6.55097e+07	4.3622e+07	4.81827e+06	1.29238e+07	1.14244e+07
NCGC00180738-02!(E)-3-[2-[(2S,3R,4S,5S,6R)-3,4,5-trihydroxy-6-(hydroxymethyl)oxan-2-yl]oxyphenyl]prop-2-enoic acid	C15 H18 O8	372.106	1.57	4	0	3	0	0		1.24452e+06	970813	773887	847822	1.03326e+06	1.18566e+06	837335	39981.3	42152.1	992830	1.51147e+06	559541	1.50379e+06	37700.5	224496	496735	566446	292711	86198.8	225658	552789	2.33365e+06	2.22262e+06	2.95911e+06	1.58851e+06	1.66699e+06	1.18318e+06	1.59056e+06	1.43252e+06	55600.8	680327	147387	140702	387930	96399.7	1.01549e+06	473894	1.18767e+06	2.09355e+06	2.40241e+06
Rosmarinic acid	C18 H16 O8	360.085	1.573	53	0	2	4	3	Biosynthesis of secondary metabolites;Metabolic pathways;Other	2.11193e+06	1.57079e+06	1.11566e+06	3.17221e+06	1.98373e+06	3.14857e+06	713505	41805.8	44075.6	630971	252972	67602.1	593562	39420.9	128491	170747	357375	63150.4	44093.9	55167.5	106317	273201	288908	305382	1.04082e+06	750870	403055	1.29868e+06	884401	169056	57231.7	126603	42759.7	73248.7	113385	203866	131841	204532	333597	650300
4,6,8-trihydroxy-7-methoxy-3-methyl-3,4-dihydroisochromen-1-one	C11 H12 O6	240.063	1.574	19	0	2	3	13	Biosynthesis of secondary metabolites;Metabolic pathways;Other	7.34454e+06	1.04969e+07	7.84086e+06	9.21191e+06	1.14209e+07	7.54693e+06	9.63977e+06	73166.4	112385	3.39585e+06	1.30341e+06	1.36441e+06	3.64689e+06	127243	3.03774e+07	3.90364e+07	3.85711e+07	3.2527e+07	7.57601e+06	3.79648e+07	4.72205e+07	776286	2.31744e+06	2.99025e+06	738995	1.72646e+06	2.43026e+06	1.71097e+06	3.45775e+06	2.57689e+07	3.17113e+07	2.41954e+07	6.97263e+06	1.91999e+07	3.47153e+07	2.79864e+07	3.00838e+07	2.32066e+06	9.71674e+06	9.84733e+06
Cryptochlorogenic acid	C16 H18 O9	354.096	1.581	28	2	28	5	1	Biosynthesis of secondary metabolites;Biosynthesis of phenylpropanoids;Flavonoid biosynthesis;Phenylpropanoid biosynthesis;Other	100250	336071	166732	395345	74522.5	285963	50613.6	42805.4	45129.5	120684	97811.9	40988.7	143194	40363.5	57254.9	55447.7	56113.4	52048	45148.2	56486.5	63583.4	113618	81750.7	109687	174666	311528	161042	231985	157426	2.84751e+06	444878	1.57201e+06	103528	137592	373044	2.1954e+06	382395	132515	142963	92846.3
Sodium 4-hydroxy-benzoate	C7 H6 O3	138.032	1.604	17	0	4	25	13	Metabolic pathways;Biosynthesis of secondary metabolites;Microbial metabolism in diverse environments;Degradation of aromatic compounds;Ubiquinone and other terpenoid-quinone biosynthesis;Biosynthesis of phenylpropanoids;Naphthalene degradation;Phenylalanine metabolism;Other	5.62581e+06	3.23758e+06	650701	1.31136e+06	6.03785e+06	4.02376e+06	3.64385e+06	565351	532271	1.21567e+06	1.71419e+06	637720	549191	562182	1.05059e+07	1.97208e+07	2.78606e+06	8.83159e+06	8.46038e+06	1.09892e+07	2.30012e+07	1.37212e+06	946043	1.26358e+06	1.57659e+06	565152	2.12855e+06	1.88581e+06	2.55587e+06	5.90443e+06	1.14383e+07	588202	4.94945e+06	4.87364e+06	1.02965e+07	9.02485e+06	8.65668e+06	502747	2.95461e+06	578802
p-Coumaryl alcohol 4-glucoside	C15 H20 O7	358.127	1.605	58	1	0	2	0	Biosynthesis of secondary metabolites;Other	116095	145109	116977	198477	74024.2	94707.8	44606.8	39079.8	40124.9	42826.2	46987.5	207821	110085	39565.8	2.24029e+06	1.8165e+06	3.46868e+06	1.80063e+06	913907	3.08696e+06	6.2738e+06	102942	467543	352686	259287	468909	457870	208492	91740.4	6.50473e+07	3.81423e+07	4.22954e+07	1.64985e+07	2.63227e+07	1.90813e+07	5.36306e+07	3.83242e+07	2.9986e+06	3.98284e+06	5.98663e+06
Cinnamaldehyde	C9 H8 O	132.058	1.636	18	0	3	8	0	Metabolic pathways;Biosynthesis of secondary metabolites;Microbial metabolism in diverse environments;Phenylpropanoid biosynthesis;Biosynthesis of plant secondary metabolites;Other	1.01114e+06	1.09037e+06	267289	1.01447e+06	485283	1.4542e+06	545378	244360	243735	565137	322083	252257	265648	281574	2.17782e+06	2.68737e+06	1.02706e+06	1.6034e+06	2.85453e+06	3.16685e+06	7.18775e+06	400629	587987	729743	706007	260946	728265	615778	387835	6.71362e+07	4.99788e+07	538875	3.5997e+07	2.99038e+07	2.4363e+07	5.9442e+07	3.64173e+07	243329	3.27105e+06	266786
Homovanillic acid	C9 H10 O4	182.057	1.638	0	0	1	9	0	Biosynthesis of secondary metabolites;Metabolic pathways;Microbial metabolism in diverse environments;Degradation of aromatic compounds;Biosynthesis of various secondary metabolites - part 2;Other	7.32701e+06	9.73845e+06	9.88048e+06	1.36335e+07	8.1634e+06	1.11657e+07	7.09565e+06	78312.5	313044	2.10523e+07	1.319e+07	2.9409e+06	1.77177e+07	484578	2.46191e+06	5.68603e+06	8.15434e+06	1.94531e+06	880060	5.15267e+06	6.71478e+06	1.04282e+07	1.41792e+07	1.20848e+07	1.52122e+07	1.81724e+07	2.02646e+07	2.49563e+07	2.45447e+07	6.45709e+07	4.09763e+07	5.43967e+07	9.37276e+06	2.49064e+07	3.16056e+07	5.28951e+07	3.37031e+07	8.63728e+06	3.78855e+07	3.09999e+07
Ala-Leu	C9 H18 N2 O3	202.131	1.655	27	0	1	0	0		618280	300625	294714	330817	471512	284012	323776	35970.1	32904.9	739740	1.15063e+06	251507	594609	42990	473665	534374	889376	526863	131485	802806	1.05992e+06	909010	2.30641e+06	1.06479e+06	861677	1.566e+06	1.92837e+06	2.10377e+06	1.89667e+06	2.15501e+06	1.98286e+06	2.28907e+06	505889	1.27583e+06	1.57106e+06	2.25268e+06	2.02529e+06	1.23515e+06	3.18141e+06	3.08754e+06
methyl (1S,4aR,7aR)-4a-hydroxy-7-(hydroxymethyl)-1-[(2S,3R,4S,5S,6R)-3,4,5-trihydroxy-6-(hydroxymethyl)oxan-2-yl]oxy-5,7a-dihydro-1H-cyclopenta[c]pyran-4-carboxylate	C17 H24 O11	404.132	1.657	14	0	4	0	0		2.65287e+07	2.82614e+07	3.12194e+07	2.76886e+07	2.812e+07	4.80679e+07	1.81809e+07	81848.9	74874.1	99667.8	102626	80008.6	170757	82670.6	2.89339e+06	4.57033e+06	2.95128e+06	3.2363e+06	791516	3.70891e+06	7.77448e+06	294658	944906	496374	629627	744972	372944	757228	622129	328350	510396	926738	234538	1.4548e+06	1.28365e+06	904019	1.97546e+06	364127	590377	931178
5'-METHYLTHIOADENOSINE	C11 H15 N5 O3 S	297.09	1.66	26	0	9	4	7	Metabolic pathways;Biosynthesis of plant secondary metabolites;Other	1.24963e+06	1.16842e+06	260597	1.44641e+06	1.15742e+06	1.17215e+06	1.55347e+06	238242	269663	1.38481e+06	1.79367e+06	241999	261480	274524	4.31516e+06	4.49614e+06	1.03412e+06	2.34323e+06	2.5615e+06	4.53767e+06	7.00124e+06	3.54544e+06	3.30166e+06	2.50727e+06	2.34354e+06	241362	2.95413e+06	3.75241e+06	2.33104e+06	2.63811e+07	1.56822e+07	233444	1.14e+07	1.35635e+07	1.12872e+07	2.06491e+07	1.23392e+07	237237	4.33873e+06	240740
2-(hydroxymethyl)-6-[(E)-4-(1,2,4-trihydroxy-2,6,6-trimethylcyclohexyl)but-3-en-2-yl]oxyoxane-3,4,5-triol	C19 H34 O9	452.226	1.66	56	1	0	0	0		2.03304e+06	1.1551e+06	1.61243e+06	1.05125e+06	3.89948e+06	1.24103e+06	1.77338e+06	46060.8	42135.7	82429.9	57753	45025.2	50983.5	46523.2	222713	271132	195927	191038	170400	207983	378969	70364.7	80073.1	55383.8	100136	60733.8	55962.8	96263.8	82210.9	61854.8	53621.5	64026.5	48248.2	131740	97116.8	63037.2	103747	49212	55384.9	54444.7
3-Indolepropionic acid	C11 H11 N O2	189.079	1.664	105	0	3	0	1		6.87752e+06	3.15658e+06	272022	2.83107e+06	1.06528e+07	2.92174e+06	7.60558e+06	248687	281486	274697	258237	252609	272944	286560	255235	542253	258583	244759	266026	255278	268309	390638	332268	252449	269581	279644	267146	252823	254882	276460	242315	243679	452809	280581	349492	281003	276762	247638	239043	251295
3,4-Dihydroxyphenylethanol	C8 H10 O3	154.062	1.67	3	0	5	2	0	Microbial metabolism in diverse environments;Other	1.62774e+07	7.51041e+06	6.26583e+06	1.26821e+07	1.31646e+07	8.76477e+06	7.77028e+06	198751	347874	1.11387e+07	1.17383e+07	1.86716e+06	7.15851e+06	98814	454001	925342	578940	374973	301565	746066	824554	2.79565e+06	409893	522834	2.21501e+06	405071	1.49693e+06	7.67414e+06	5.67467e+06	486377	534129	334591	218041	719117	617559	511464	491073	101748	671348	332062
gamma-Glutamylleucine	C11 H20 N2 O5	260.137	1.751	43	0	1	0	0		297320	122697	117761	192923	382840	112494	250408	38216.4	61548.6	2.15277e+06	1.49289e+06	631690	1.48725e+06	46152	474940	659815	1.15192e+06	713176	234490	729737	1.20811e+06	2.05359e+06	2.0736e+06	2.12985e+06	1.6589e+06	2.4884e+06	1.92626e+06	2.74689e+06	2.34764e+06	1.66066e+06	1.43459e+06	1.57011e+06	428614	1.21428e+06	1.44702e+06	1.83701e+06	1.27639e+06	1.11299e+06	2.62809e+06	2.66556e+06
(1S,4aS,5S,7aS)-7-(acetyloxymethyl)-5-hydroxy-1-[(2S,3R,4S,5S,6R)-3,4,5-trihydroxy-6-(hydroxymethyl)oxan-2-yl]oxy-1,4a,5,7a-tetrahydrocyclopenta[c]pyran-4-carboxylic acid	C18 H24 O12	432.126	1.763	189	1	2	0	0		4.16224e+06	4.27896e+06	4.1956e+06	4.27973e+06	3.93557e+06	4.92225e+06	4.82074e+06	51875.1	52456.9	590315	488798	315718	889285	82478.4	433214	437582	335562	431167	103254	381208	516123	611985	982134	889020	1.29498e+06	1.09909e+06	621966	682464	767355	166570	195168	164887	96502.5	116536	185215	79484.6	249892	293032	677479	830093
rhodioloside	C14 H20 O7	300.121	1.764	154	0	10	2	0	Metabolic pathways;Other	5.38789e+06	6.43243e+06	6.12444e+06	2.24235e+07	3.10475e+06	1.44981e+07	262077	128423	136411	346832	148822	139569	320073	128386	195475	422340	513599	241892	180829	204220	1.16931e+06	174445	321279	483367	1.38037e+06	2.5787e+06	1.30886e+06	1.55883e+06	1.41382e+06	3.72446e+07	2.07443e+07	2.67333e+07	833570	2.37165e+06	1.24303e+07	2.73685e+07	1.14061e+07	1.22796e+06	5.72895e+06	1.98855e+06
NCGC00385558-01!(2R,3S,4S,5R,6R)-2-[[(2R,3R,4R)-3,4-dihydroxy-4-(hydroxymethyl)oxolan-2-yl]oxymethyl]-6-oct-1-en-3-yloxyoxane-3,4,5-triol	C19 H34 O10	468.22	1.782	3	0	3	0	0		4.69458e+06	3.55238e+06	4.6416e+06	3.33768e+06	4.68584e+06	4.73047e+06	4.00667e+06	46374.9	44729.7	49363.7	54317.5	47148.1	53310.7	46858.7	55701.9	92737.6	54484	75323.3	47001.5	56675.5	114311	55840.4	51706.9	52692.8	53603.8	65765.6	52270.9	46550.5	77937.8	59845.3	58034.9	61642.1	49962.2	59602.2	60343.2	56535.1	55090.5	47698.1	52274.2	51558.7
4,6-dihydroxy-3-(1-hydroxyethyl)-5-methoxy-3H-2-benzofuran-1-one	C11 H12 O6	240.064	1.805	55	0	4	3	13	Biosynthesis of secondary metabolites;Metabolic pathways;Other	1.05157e+07	7.59339e+06	7.41961e+06	8.23587e+06	1.04098e+07	1.24142e+07	5.49109e+06	86760.9	114306	5.4206e+06	2.82102e+06	1.89053e+06	5.33463e+06	209726	3.04891e+07	4.08331e+07	3.64278e+07	3.58803e+07	7.37804e+06	4.54456e+07	4.55208e+07	1.84621e+06	3.74829e+06	3.7544e+06	1.85666e+06	3.1216e+06	3.84257e+06	2.06903e+06	4.64721e+06	2.51007e+07	3.37577e+07	2.45684e+07	6.73371e+06	2.23538e+07	3.52515e+07	2.86003e+07	3.05845e+07	2.89964e+06	1.01984e+07	1.12398e+07
Orcinol gentiobioside	C19 H28 O12	448.158	1.836	13	0	1	0	0		3.70267e+07	3.41576e+07	3.84599e+07	3.47575e+07	4.09103e+07	3.55051e+07	3.01148e+07	48612.5	50278.7	1.87002e+06	1.76602e+06	711365	2.24704e+06	77333.4	1.21366e+07	1.58444e+07	1.40751e+07	1.0835e+07	3.13368e+06	1.33547e+07	2.30548e+07	165430	3.9864e+06	2.58642e+06	3.05063e+06	4.89412e+06	2.92408e+06	4.15222e+06	3.44601e+06	5.80791e+06	7.69679e+06	9.84366e+06	3.18353e+06	9.53515e+06	1.11805e+07	1.1759e+07	1.50175e+07	2.6581e+06	6.44295e+06	8.92603e+06
Esculin sesquihydrate	C15 H16 O9	340.08	1.854	107	1	5	1	1	Phenylpropanoid biosynthesis	2.56141e+06	3.62212e+06	4.05778e+06	3.788e+06	2.10975e+06	4.90698e+06	1.49819e+06	45839.3	50476.6	90577.6	53564.6	80452.4	59364.3	53082.7	86425.4	145749	114223	174282	49857.2	74915.1	242801	99205.3	219736	201472	53304.8	196738	58459.3	122541	52777.2	58957.9	89329.5	79347	47323.3	232665	90852.1	124739	182196	52596.2	78463.5	232057
[4,5,8-trihydroxy-5-(hydroxymethyl)-3-(3-methoxy-3-oxoprop-1-en-2-yl)-8a-methyl-1,2,3,4,4a,6,7,8-octahydronaphthalen-2-yl] 3,4-dihydroxy-2-methylidenebutanoate	C21 H32 O10	444.199	1.901	3	0	2	0	0		3.8237e+07	3.52618e+07	3.82503e+07	3.91002e+07	3.52546e+07	3.54241e+07	3.69551e+07	42456.3	137422	1.13229e+07	1.35866e+07	4.62961e+06	1.09674e+07	285039	4.55145e+06	4.33544e+06	4.40655e+06	4.43667e+06	1.11036e+06	4.53891e+06	6.65569e+06	1.19098e+07	8.04319e+06	7.73188e+06	1.19771e+07	1.04105e+07	9.49347e+06	1.21484e+07	1.08506e+07	1.99029e+06	2.44913e+06	2.12979e+06	701860	3.1304e+06	2.07587e+06	1.8592e+06	3.28795e+06	2.49738e+06	5.11419e+06	7.0593e+06
NCGC00380365-01_C19H28O13_4-Hydroxy-3,5-dimethoxyphenyl 6-O-[(2S,3R,4R)-3,4-dihydroxy-4-(hydroxymethyl)tetrahydro-2-furanyl]-beta-D-glucopyranoside	C19 H28 O13	446.142	1.915	171	0	3	0	0		6.16252e+06	5.02775e+06	6.98825e+06	8.09355e+06	6.8392e+06	7.5279e+06	6.13998e+06	86080.8	91916	291163	298730	131844	165046	93917	570091	916411	519810	579248	310599	781114	1.28568e+06	630220	1.41872e+06	654864	1.1262e+06	1.13908e+06	749363	623207	428788	151345	180229	180588	175723	230801	371523	125845	255393	160735	900817	1.11727e+06
NCGC00381022-01_C15H22O5_2H-Cyclohepta[b]furan-7-propanoic acid, octahydro-8-hydroxy-6,8-dimethyl-3-methylene-2-oxo-, (3aS,6S,8aR)-	C15 H22 O5	264.136	1.944	351	0	40	8	1	Metabolic pathways;Biosynthesis of secondary metabolites;Biosynthesis of plant secondary metabolites;Biosynthesis of various secondary metabolites - part 1;Other	1.4238e+07	1.55122e+07	263429	1.51268e+07	1.32628e+07	1.29576e+07	1.48401e+07	454808	370653	4.06683e+06	5.66783e+06	252287	436332	369809	1.36714e+06	1.93492e+06	359913	1.28453e+06	970108	1.92342e+06	2.22188e+06	4.20405e+06	3.94295e+06	2.46972e+06	4.44154e+06	375102	3.93009e+06	4.19817e+06	4.60634e+06	671183	846219	436906	876702	1.08525e+06	702863	669332	1.21684e+06	799484	2.44274e+06	255378
bungeiside C	C19 H26 O11	316.154	1.953	213	0	2	0	0		2.05315e+07	2.21114e+07	2.30553e+07	2.53165e+07	2.22873e+07	3.49276e+07	1.75833e+07	48160.8	51555.6	1.38483e+06	1.88902e+06	434288	2.39551e+06	68032.8	1.2763e+06	1.41228e+06	1.12097e+06	1.41999e+06	211541	1.25938e+06	2.87233e+06	4.34689e+06	6.3508e+06	4.14971e+06	8.04869e+06	7.23991e+06	3.7381e+06	5.22701e+06	5.45317e+06	277829	212553	73112.4	79343.8	517471	303940	317367	537991	1.74715e+06	1.71913e+06	3.65843e+06
NCGC00380492-01_C19H26O11_Ethanone, 1-[4-[(6-O-beta-D-xylopyranosyl-beta-D-glucopyranosyl)oxy]phenyl]-	C19 H26 O11	476.153	1.962	1	0	3	0	0		8.29603e+07	8.65447e+07	8.90532e+07	1.04164e+08	9.50838e+07	1.36314e+08	8.20686e+07	49349.7	98640.6	3.66215e+06	4.71868e+06	1.28803e+06	6.00146e+06	177243	4.52214e+06	4.55871e+06	5.3028e+06	4.96029e+06	1.15556e+06	5.37033e+06	8.47095e+06	1.23827e+07	1.9987e+07	1.41212e+07	2.35481e+07	2.63633e+07	1.07806e+07	2.07717e+07	1.44717e+07	1.30744e+06	1.38996e+06	1.79282e+06	411186	1.43996e+06	2.16137e+06	1.94033e+06	2.28353e+06	7.32632e+06	8.69878e+06	1.55235e+07
bungeiside C	C19 H26 O11	430.147	1.965	4	0	2	0	0		1.25658e+08	1.33601e+08	1.41083e+08	1.60536e+08	1.45241e+08	2.07699e+08	1.2652e+08	191153	250382	5.71456e+06	7.69861e+06	1.97762e+06	9.55164e+06	343957	6.29538e+06	6.17669e+06	6.88908e+06	6.61152e+06	1.46554e+06	7.23364e+06	1.16938e+07	1.91456e+07	3.11471e+07	2.21697e+07	3.7711e+07	4.14707e+07	1.74267e+07	3.0342e+07	2.32162e+07	1.67702e+06	1.74361e+06	2.11416e+06	596577	1.90473e+06	2.62979e+06	2.35468e+06	2.92392e+06	1.03853e+07	1.21636e+07	2.32109e+07
DL-p-Hydroxyphenyllactic acid	C9 H10 O4	182.057	1.983	0	0	8	9	0	Biosynthesis of secondary metabolites;Metabolic pathways;Microbial metabolism in diverse environments;Degradation of aromatic compounds;Biosynthesis of various secondary metabolites - part 2;Other	3.41516e+06	1.40894e+06	1.34741e+06	3.77434e+06	5.30217e+06	1.07864e+06	781413	51006.4	104123	4.99692e+06	1.40862e+06	1.05267e+06	4.12212e+06	170822	155762	486906	511231	178933	78030.9	443041	908245	780430	1.08907e+06	804197	2.32923e+06	1.48112e+06	5.19174e+06	3.99679e+06	3.69641e+06	1.54687e+07	7.49426e+06	1.02236e+07	686663	3.1145e+06	6.28789e+06	1.20563e+07	6.14669e+06	1.27481e+06	6.40774e+06	3.77702e+06
2-Methylglutaric acid	C6 H10 O4	146.057	2.053	0	4	11	0	0		192542	154252	198754	263237	180384	175966	304171	86893.8	49253	390193	442941	116223	328753	128945	399043	465173	454710	400146	134937	526835	601119	369645	340209	360822	271248	340269	402614	481182	362028	2.88151e+06	2.40195e+06	2.05357e+06	677239	1.6733e+06	2.01926e+06	2.56268e+06	2.37345e+06	260629	527901	578439
Tryptophan	C11 H12 N2 O2	204.089	2.056	138	2	8	23	14	Biosynthesis of secondary metabolites;Metabolic pathways;Biosynthesis of phenylpropanoids;2-Oxocarboxylic acid metabolism;Biosynthesis of plant hormones;Biosynthesis of amino acids;Biosynthesis of plant secondary metabolites;Biosynthesis of various secondary metabolites - part 2;Other	2.56867e+07	7.80905e+06	1.40525e+07	1.87939e+07	3.06676e+07	1.09873e+07	1.51643e+07	35402.2	36742.6	167583	90497.9	93955.4	176492	34258	91511.1	749153	106382	59025.2	40062.9	116243	110484	108518	199903	95959.3	67574.4	164474	193566	182309	104040	170433	89473.3	226003	40335.8	74261.1	157204	164755	67720.2	78268.9	233945	186815
6-Quinolinol	C9 H7 N O	145.053	2.096	29	0	8	0	0		9.17444e+07	3.29981e+07	854547	6.854e+07	1.10528e+08	5.29561e+07	7.99601e+07	278948	301172	552693	505293	495763	275796	312936	1.55889e+06	5.3524e+06	590453	406763	845276	279841	541384	506184	1.01329e+06	489317	409684	288348	429528	650545	758182	374294	530385	305531	506216	773999	2.76107e+06	397818	645939	258895	1.57239e+06	310582
1-Naphthylamine	C10 H9 N	143.074	2.098	12	0	1	1	0	Other	3.90318e+07	1.3615e+07	490144	2.71246e+07	3.75479e+07	2.00338e+07	3.26954e+07	262467	283378	371019	254777	273528	259501	294447	397719	1.727e+06	264360	266029	337870	263307	390572	412506	405401	277571	276318	271312	620142	554436	418174	469263	262288	287479	270091	246100	364931	268779	273671	243599	733722	292232
Atrazine-desethyl	C6 H10 Cl N5	187.063	2.1	76	0	3	2	0	Microbial metabolism in diverse environments;Other	3.72903e+09	1.29933e+09	3.4184e+07	2.86196e+09	3.83536e+09	1.93724e+09	3.03795e+09	1.38263e+06	816774	2.2437e+07	1.89237e+07	1.28096e+06	747954	992245	2.06531e+07	1.52542e+08	5.2509e+06	1.20329e+07	1.23801e+07	2.02656e+07	2.34306e+07	2.75824e+07	4.53347e+07	3.07963e+07	2.56565e+07	1.6915e+06	3.80258e+07	3.75125e+07	3.08324e+07	2.79925e+07	1.66065e+07	4.81197e+06	8.85408e+06	1.25343e+07	3.32041e+07	2.83483e+07	1.80479e+07	1.02188e+06	5.34153e+07	1.35778e+06
2-Methylindole	C9 H9 N	131.074	2.103	17	0	1	1	0	Other	3.19391e+07	1.34016e+07	351722	2.42733e+07	3.25631e+07	1.65208e+07	2.60801e+07	249953	278235	269280	381677	268564	254791	260777	259136	1.05362e+06	259562	483049	259525	374302	467141	271770	474041	272533	271303	255264	482342	260985	451627	264274	257528	272175	265189	256806	259424	263901	268704	239178	487865	278776
4-Hydroxy-3-methoxymandelic acid	C9 H10 O5	198.052	2.115	23	0	6	6	2	Biosynthesis of secondary metabolites;Metabolic pathways;Microbial metabolism in diverse environments;Biosynthesis of various secondary metabolites - part 2;Other	2.68683e+07	3.07403e+07	2.81887e+07	4.83131e+07	3.901e+07	3.40376e+07	1.7048e+07	86943.5	426549	4.4213e+07	2.84186e+07	1.31557e+07	3.87422e+07	1.59475e+06	1.031e+07	1.75076e+07	2.44932e+07	7.43565e+06	3.36587e+06	1.38846e+07	2.83863e+07	1.32184e+07	1.53558e+07	1.67472e+07	2.31727e+07	2.21304e+07	2.47418e+07	2.90256e+07	2.48063e+07	1.26942e+08	8.00072e+07	9.58024e+07	2.06664e+07	5.05013e+07	7.86285e+07	1.12709e+08	7.73368e+07	1.05232e+07	3.24525e+07	2.48135e+07
Terephthalic acid	C8 H6 O4	166.025	2.115	0	1	0	0	0		2.50445e+07	2.68319e+07	2.13813e+07	4.03295e+07	3.35091e+07	2.78797e+07	1.47077e+07	82173.6	389420	3.62701e+07	2.2824e+07	9.85954e+06	3.05808e+07	1.2466e+06	8.84366e+06	1.66592e+07	2.10806e+07	6.36813e+06	2.97521e+06	1.06149e+07	2.55377e+07	1.0912e+07	1.42071e+07	1.28053e+07	1.90866e+07	1.85425e+07	1.84729e+07	2.264e+07	2.21506e+07	1.09603e+08	6.97496e+07	8.78364e+07	1.68627e+07	4.09359e+07	6.5008e+07	9.30281e+07	6.40053e+07	1.01071e+07	2.63794e+07	2.02483e+07
4-Hydroxyquinoline	C9 H7 N O	145.051	2.155	0	1	3	0	0		8.64433e+06	3.33092e+06	4.623e+06	6.53061e+06	7.26975e+06	5.56439e+06	6.34472e+06	100632	98065.3	119991	111479	107605	199141	100748	607196	1.07738e+06	577131	374059	171372	849455	611572	176021	106984	112247	112818	162376	117673	216839	110424	316052	215474	425038	111829	216924	725996	175834	280783	174351	155991	104789
4-HYDROXY-2-QUINOLINECARBOXYLIC ACID	C10 H7 N O3	189.042	2.162	48	1	6	3	1	Metabolic pathways;Other	2.07484e+06	5.05649e+06	3.61505e+06	8.07803e+06	2.17179e+06	6.69588e+06	2.00749e+06	46448.6	47133.4	57654.6	55022.2	51256.8	91522.8	47789	1.61189e+06	2.35273e+06	1.40995e+06	1.05339e+06	372643	2.78622e+06	1.91662e+06	56771.6	100512	97088	53065.3	88871.6	163592	114252	58182.1	383501	607876	636966	376315	574160	1.55358e+06	387461	540139	53276.9	119689	186161
NCGC00347404-02_C15H20O8_4-Acetyl-3-hydroxy-5-methylphenyl beta-D-glucopyranoside	C15 H20 O8	328.116	2.162	14	1	5	0	0		308238	336929	323246	191741	271385	427248	279082	42597.8	43225.8	125283	179472	55525.9	183130	43827.1	298133	495652	419290	373350	75643.8	380058	456098	728845	1.09993e+06	1.3264e+06	548515	753022	977969	729314	462693	321831	733907	526932	155996	541965	466584	622481	581656	604418	2.03455e+06	1.31979e+06
NCGC00384973-01_C13H22O4_(3E)-4-(1,2,4-Trihydroxy-2,6,6-trimethylcyclohexyl)-3-buten-2-one	C13 H22 O4	224.141	2.173	55	0	1	2	0	Biosynthesis of secondary metabolites;Other	2.51515e+07	2.60125e+07	624349	2.67862e+07	2.82663e+07	3.01058e+07	2.30103e+07	546649	633277	758263	584493	647033	601086	664899	2.70024e+06	2.84274e+06	685668	1.81293e+06	1.83324e+06	1.93281e+06	3.29475e+06	1.21418e+06	1.61616e+06	1.47092e+06	1.60863e+06	569953	1.52527e+06	1.43037e+06	2.46861e+06	610063	796132	614196	650586	891084	684799	874586	671048	536341	1.46937e+06	604873
2-[4-[4-[hydroxy-(4-hydroxy-3-methoxyphenyl)methyl]-3-(hydroxymethyl)oxolan-2-yl]-2-methoxyphenoxy]-6-(hydroxymethyl)oxane-3,4,5-triol	C26 H34 O12	538.205	2.178	19	2	2	0	0		5.29923e+06	5.08921e+06	6.18496e+06	3.83256e+06	6.20258e+06	3.15312e+06	7.06661e+06	55309	57634.8	116329	95698.2	63241.6	91712.3	59211.2	1.82563e+06	1.82618e+06	1.60738e+06	1.903e+06	425734	1.52191e+06	2.2109e+06	166998	210398	140509	279985	322732	118362	282163	297860	1.2598e+06	1.18905e+06	1.04714e+06	227641	727975	957846	936724	919171	111993	400629	562520
Kynurenic acid	C10 H7 N O3	189.043	2.207	48	0	2	3	1	Metabolic pathways;Other	6.34924e+06	1.26189e+07	392316	2.33943e+07	5.2619e+06	1.84014e+07	4.10151e+06	284554	297112	416546	390849	330152	347416	233159	5.23208e+06	5.90468e+06	996416	2.09904e+06	3.29741e+06	7.48976e+06	6.57431e+06	298813	293254	621900	288994	290821	772330	343336	356496	1.82777e+06	1.57417e+06	307851	2.38601e+06	1.78779e+06	4.40048e+06	1.17644e+06	1.92313e+06	259382	378743	313807
2-[(2S,3S,4S)-3-[(1S)-1-acetyloxyethyl]-5-methoxycarbonyl-2-[(2S,3R,4S,5S,6R)-3,4,5-trihydroxy-6-(hydroxymethyl)oxan-2-yl]oxy-3,4-dihydro-2H-pyran-4-yl]acetic acid	C19 H28 O13	464.153	2.233	3	0	1	0	0		8.27269e+06	1.03357e+07	1.08567e+07	1.09343e+07	7.44704e+06	1.59673e+07	7.41741e+06	55161.6	53319.1	213563	160709	70683	132102	53398.3	1.18084e+06	1.25092e+06	1.02014e+06	454213	200300	648249	1.15563e+06	64663.8	272021	146445	280882	259364	264616	342915	378867	1.38591e+06	1.02869e+06	1.21185e+06	365446	1.02012e+06	652313	776355	609929	161821	622568	339936
N-({(2R,4S,5R)-5-[1-Methyl-3-(2-naphthyl)-1H-pyrazol-5-yl]-1-azabicyclo[2.2.2]oct-2-yl}methyl)-1,3-benzodioxole-5-carboxamide	C30 H30 N4 O3	540.241	2.237	69	1	0	0	0		7.79949e+06	2.17613e+07	1.92573e+07	1.03424e+07	5.41181e+06	1.94447e+07	5.61312e+06	48814.9	42988	1.02781e+06	1.5744e+06	306941	1.37148e+06	81621.4	875609	1.49918e+06	807079	1.24308e+06	298674	1.13545e+06	4.78513e+06	2.2167e+06	4.73109e+06	4.19634e+06	4.00337e+06	4.75725e+06	2.40526e+06	6.51542e+06	3.13294e+06	506413	625095	782141	212272	2.21809e+06	885994	1.10599e+06	1.53206e+06	986779	585989	1.93412e+06
NCGC00380365-01_C19H28O13_4-Hydroxy-3,5-dimethoxyphenyl 6-O-[(2S,3R,4R)-3,4-dihydroxy-4-(hydroxymethyl)tetrahydro-2-furanyl]-beta-D-glucopyranoside	C19 H28 O13	446.142	2.287	78	0	3	0	0		3.49027e+06	3.25121e+06	4.41756e+06	3.93322e+06	4.39974e+06	3.73878e+06	4.49445e+06	50383.7	49213.6	223951	127147	128849	387993	44041.3	268067	290942	329988	246993	79538.1	258399	332833	1.25448e+06	3.27167e+06	2.8649e+06	2.02618e+06	3.91391e+06	1.45881e+06	1.52816e+06	1.02618e+06	88206.9	60680.1	114362	59896.6	101756	103653	57784.3	275657	1.14549e+06	1.87053e+06	2.82056e+06
4-HYDROXYBENZOATE	C7 H6 O3	138.03	2.335	1	3	14	0	0		3.31264e+06	6.46202e+06	9.41206e+06	2.82255e+06	6.02748e+06	2.5116e+06	6.71115e+06	689422	267366	8.08854e+06	2.73095e+06	1.76079e+06	7.78814e+06	905725	1.72658e+06	2.09655e+06	2.04883e+06	1.22785e+06	869372	3.041e+06	4.29931e+06	4.62251e+06	7.08048e+06	6.5025e+06	5.24563e+06	9.5034e+06	5.58807e+06	7.47837e+06	4.91821e+06	2.32611e+06	4.29774e+06	3.57512e+06	1.92613e+06	6.39862e+06	7.17028e+06	5.16858e+06	3.62861e+06	2.10489e+06	1.80767e+06	2.7279e+06
N-ACETYL-DL-METHIONINE	C7 H13 N O3 S	191.061	2.336	16	1	4	0	0		323227	214334	241830	264653	425298	140665	362823	44965.7	49317.4	197035	245123	43923.6	93073.1	45976.6	484257	584289	802409	462263	147787	776241	1.18066e+06	777483	884896	661086	365700	538232	787585	890279	601530	4.34805e+06	4.00333e+06	3.45154e+06	1.27534e+06	3.8407e+06	2.85614e+06	4.06539e+06	3.82178e+06	642891	1.75918e+06	1.88538e+06
NCGC00091427-03!4-methoxy-6-prop-2-enyl-1,3-benzodioxole	C11 H12 O3	192.079	2.35	95	0	3	3	0	Microbial metabolism in diverse environments;Phenylpropanoid biosynthesis;Naphthalene degradation	4.61948e+07	1.36217e+08	1.9227e+06	1.27614e+08	3.29973e+07	1.75829e+08	3.09455e+07	528597	331034	6.23245e+06	6.13424e+06	355329	627631	950264	3.96871e+07	5.65906e+07	1.21576e+07	2.5158e+07	2.53588e+07	3.55785e+07	5.51737e+07	1.4722e+07	2.93988e+07	3.12864e+07	2.17868e+07	1.69597e+06	4.1562e+07	4.06039e+07	2.6865e+07	7.48232e+07	6.99728e+07	1.0786e+06	4.04848e+07	3.67052e+07	3.71539e+07	7.6576e+07	4.43622e+07	992828	1.06711e+08	2.63913e+06
6-Methylcoumarin	C10 H8 O2	160.053	2.356	35	0	2	7	2	Metabolic pathways;Microbial metabolism in diverse environments;Degradation of aromatic compounds;Naphthalene degradation;Other	6.26321e+07	1.77012e+08	2.35986e+06	1.64544e+08	4.45658e+07	2.36519e+08	3.92485e+07	782537	625551	7.65161e+06	8.36415e+06	671461	970822	1.29094e+06	5.1731e+07	7.37236e+07	1.60844e+07	3.2333e+07	3.3089e+07	4.60033e+07	7.02066e+07	1.95583e+07	3.77956e+07	4.14383e+07	2.92673e+07	2.2136e+06	5.49214e+07	5.31952e+07	3.72208e+07	9.73433e+07	9.33012e+07	1.58144e+06	5.23368e+07	4.85019e+07	4.99903e+07	9.75314e+07	5.814e+07	1.47934e+06	1.42423e+08	3.31993e+06
Cinnamaldehyde	C9 H8 O	132.058	2.357	18	0	3	8	0	Metabolic pathways;Biosynthesis of secondary metabolites;Microbial metabolism in diverse environments;Phenylpropanoid biosynthesis;Biosynthesis of plant secondary metabolites;Other	5.48587e+06	1.57919e+07	556605	1.37309e+07	3.46213e+06	2.43002e+07	3.25684e+06	540491	563228	662988	1.00487e+06	593187	562689	579671	5.56171e+06	6.24645e+06	1.68494e+06	3.45557e+06	3.06702e+06	3.7231e+06	5.94077e+06	2.49966e+06	3.25424e+06	3.44633e+06	2.39069e+06	601798	5.20359e+06	4.91788e+06	3.40027e+06	1.23698e+07	1.25892e+07	533567	4.66447e+06	5.27441e+06	7.20384e+06	1.25576e+07	7.67204e+06	573404	1.41457e+07	748231
syringin	C17 H24 O9	394.124	2.357	1	0	3	0	0		1.02833e+08	1.4184e+08	2.93747e+06	1.68915e+08	7.03088e+07	1.7961e+08	6.19661e+07	283325	308048	8.78909e+06	9.01697e+06	330656	307753	787806	6.44229e+07	8.37745e+07	1.80481e+07	3.67997e+07	3.70262e+07	4.58812e+07	7.69959e+07	3.32023e+07	4.57794e+07	4.08146e+07	3.05819e+07	2.20211e+06	5.87267e+07	6.43443e+07	4.50502e+07	1.19424e+08	9.9413e+07	1.18815e+06	5.75586e+07	5.44119e+07	4.72427e+07	1.01464e+08	6.6481e+07	1.32234e+06	1.28984e+08	4.80665e+06
(1S,4aS,7aR)-7-methyl-1-[(2S,3R,4S,5S,6R)-3,4,5-trihydroxy-6-(hydroxymethyl)oxan-2-yl]oxy-4a-[(2S,3R,4R,5R,6S)-3,4,5-trihydroxy-6-methyloxan-2-yl]oxy-1,7a-dihydrocyclopenta[c]pyran-5-one	C21 H30 O13	490.168	2.382	1	0	2	0	0		1.98815e+06	6.10488e+06	1.48649e+06	1.03344e+07	682197	7.87839e+06	643129	69401.9	61278.6	295443	154933	87654.9	131267	64796.2	123694	168077	102433	73109.3	59234.9	163559	206537	163160	79103.9	77956	221568	394507	340536	375103	342481	2.82959e+06	744309	2.78499e+06	300596	341231	882388	3.10538e+06	1.40566e+06	358501	351812	365912
Fraxetin	C10 H8 O5	208.036	2.414	24	0	2	2	1	Biosynthesis of secondary metabolites;Other	717092	1.82464e+06	1.34094e+06	5.38065e+06	878484	3.55104e+06	156899	43716.3	75528	2.66035e+06	1.22552e+06	686453	3.11756e+06	86489	57403.3	83804.1	129512	63552.9	45782.1	185869	147406	588599	526905	626157	2.3746e+06	1.46914e+06	1.11041e+06	2.84725e+06	1.474e+06	652126	292027	772343	66958.7	307086	557358	796816	646772	351259	1.21714e+06	812611
2-(hydroxymethyl)-6-[(E)-4-(1,2,4-trihydroxy-2,6,6-trimethylcyclohexyl)but-3-en-2-yl]oxyoxane-3,4,5-triol	C19 H34 O9	452.226	2.453	56	2	0	0	0		6.48943e+06	6.90139e+06	5.74763e+06	6.372e+06	1.08884e+07	8.60657e+06	6.47433e+06	56555.1	58004	116247	66132.2	86976.3	105873	61635.7	377939	446358	213093	287174	117738	332961	547665	106005	72006.9	70821.8	171825	156660	91478.7	124225	96292.3	85314.4	432686	304069	109872	96465	323103	364562	412502	63128.6	98829.2	110295
2-[4-[4-[hydroxy-(4-hydroxy-3-methoxyphenyl)methyl]-3-(hydroxymethyl)oxolan-2-yl]-2-methoxyphenoxy]-6-(hydroxymethyl)oxane-3,4,5-triol	C26 H34 O12	538.205	2.454	19	2	2	0	0		4.29922e+06	4.52574e+06	6.47005e+06	3.27588e+06	7.08172e+06	3.27992e+06	5.70946e+06	101829	104438	148607	112459	105829	260554	110882	948114	1.1913e+06	633883	846031	196367	681574	1.47915e+06	151839	221096	127516	135963	202354	129410	269467	130219	422599	319905	384531	115690	395572	286179	339104	160995	113665	270021	259926
NCGC00380817-01_C15H20O9_	C15 H20 O9	344.111	2.518	40	0	6	0	0		1.07641e+07	1.98551e+07	1.90398e+07	1.90014e+07	1.16976e+07	2.71489e+07	1.02337e+07	49682.9	45557.4	806427	705659	323531	2.10818e+06	82503.4	1.05684e+07	1.0523e+07	1.05797e+07	7.50604e+06	2.13685e+06	1.03307e+07	1.29018e+07	6.8434e+06	1.17837e+07	1.3145e+07	6.36308e+06	1.09183e+07	7.14863e+06	9.22303e+06	5.16119e+06	2.09855e+07	1.80612e+07	1.84437e+07	5.46945e+06	1.54174e+07	1.72616e+07	2.01531e+07	1.96135e+07	6.91631e+06	1.49369e+07	1.60535e+07
NCGC00384883-01!(2S,3R,4S,5S,6R)-2-[(2R,3R,4S,5S,6R)-4,5-dihydroxy-6-(hydroxymethyl)-2-(3-hydroxy-6-methylheptoxy)oxan-3-yl]oxy-6-(hydroxymethyl)oxane-3,4,5-triol	C20 H38 O12	516.241	2.537	23	0	3	0	0		3.17507e+06	2.86637e+06	2.70286e+06	2.31358e+06	4.08795e+06	3.13057e+06	4.25815e+06	65482.7	64385.5	70895.1	68018.9	60238.6	72837.6	67298.4	81179.5	77481.6	77090	69144.6	64699.8	71757.6	117762	74628.6	73867.7	79668.3	77870.9	79850	71399.9	77868.4	78830.1	71073.3	68505	72081.3	63685.5	67768.5	78074	73362.6	76983.1	68926.8	68795.1	75514
Sec-O-Glucosylhamaudol	C21 H26 O10	438.15	2.598	2	0	1	0	0		5.8944e+07	6.35029e+07	418627	5.97335e+07	6.7045e+07	6.51614e+07	6.6645e+07	338340	339898	364482	358889	346753	333624	358243	1.1907e+07	7.36681e+06	1.41485e+06	8.40105e+06	8.32578e+06	3.21842e+06	9.25766e+06	326134	337894	373922	350802	356264	336035	358936	342299	433134	331242	325020	367660	299141	369072	459340	364078	376802	348724	362163
Orcinol gentiobioside	C19 H28 O12	448.158	2.63	13	0	2	0	0		4.50516e+07	5.43236e+07	6.69477e+07	4.96142e+07	6.28658e+07	5.82241e+07	6.99597e+07	108098	107628	1.63488e+06	1.73678e+06	632179	2.27827e+06	123412	1.58241e+07	1.38783e+07	1.13649e+07	4.93804e+06	2.48292e+06	6.80271e+06	9.62701e+06	3.60456e+06	6.22421e+06	4.95422e+06	6.36224e+06	8.86308e+06	5.72592e+06	7.47205e+06	6.72266e+06	9.88055e+06	8.00694e+06	1.17919e+07	2.58291e+06	9.84343e+06	7.98617e+06	6.85039e+06	5.98449e+06	5.12024e+06	1.36961e+07	1.08221e+07
Protocatechualdehyde	C7 H6 O3	138.03	2.642	1	4	4	0	0		6.73583e+07	7.87143e+07	6.30741e+07	1.1257e+08	7.14514e+07	9.65247e+07	4.14922e+07	743555	1.84243e+06	1.79025e+08	1.51126e+08	5.14437e+07	1.63494e+08	5.94802e+06	1.40831e+07	2.56377e+07	3.52633e+07	1.0247e+07	6.74529e+06	2.07791e+07	5.04183e+07	7.20385e+07	1.10874e+08	6.20148e+07	9.40278e+07	8.02632e+07	8.67909e+07	1.07308e+08	1.24045e+08	5.75769e+08	3.9671e+08	3.67842e+08	7.913e+07	1.74223e+08	2.53838e+08	4.03576e+08	2.99446e+08	2.8652e+07	1.52902e+08	9.42543e+07
p-Coumaraldehyde	C9 H8 O2	148.053	2.666	17	0	9	13	5	Metabolic pathways;Biosynthesis of secondary metabolites;Microbial metabolism in diverse environments;Degradation of aromatic compounds;Phenylpropanoid biosynthesis;Ubiquinone and other terpenoid-quinone biosynthesis;Biosynthesis of phenylpropanoids;Biosynthesis of plant secondary metabolites;Biosynthesis of various secondary metabolites - part 2;Phenylalanine metabolism;Other	1.77947e+06	869992	346464	966822	860378	343325	510817	784176	477318	446976	489943	344895	332672	358132	1.19488e+06	1.41235e+06	509489	481771	458644	776782	1.63327e+06	358163	469408	649461	494727	366848	371369	547754	506008	9.97044e+06	1.26547e+07	593799	1.45503e+07	9.95916e+06	5.3393e+06	1.0361e+07	1.09169e+07	340047	1.34922e+06	342281
2-Methylbenzoic acid	C8 H8 O2	136.051	2.717	0	1	0	0	0		590104	2.38761e+06	2.01963e+06	985725	460925	3.3184e+06	1.6381e+06	242320	79113	1.45962e+06	1.38973e+06	779515	995579	375528	2.44156e+06	2.34128e+06	2.82339e+06	3.06266e+06	548789	3.86563e+06	3.15918e+06	2.18909e+06	3.18092e+06	2.47475e+06	1.30672e+06	2.11097e+06	6.9324e+06	6.80412e+06	3.51306e+06	1.43839e+06	2.38966e+06	2.7514e+06	750064	3.4374e+06	2.81499e+06	1.7984e+06	4.32969e+06	1.37993e+06	1.42507e+07	1.09194e+07
NCGC00384973-01_C13H22O4_(3E)-4-(1,2,4-Trihydroxy-2,6,6-trimethylcyclohexyl)-3-buten-2-one	C13 H22 O4	224.141	2.723	55	0	1	2	0	Biosynthesis of secondary metabolites;Other	3.53954e+07	2.23287e+07	697667	2.05883e+07	2.86803e+07	3.69961e+07	2.23909e+07	795227	1.12539e+06	948395	721014	1.28457e+06	724743	812086	879714	899289	768674	757293	744300	748998	1.83905e+06	839528	757204	697021	819741	726534	720743	782432	772187	770116	694170	697260	717754	798106	808009	785684	750828	799058	937599	692153
Cryptochlorogenic acid 隐绿原酸	C16 H18 O9	354.096	2.723	68	2	26	5	1	Biosynthesis of secondary metabolites;Biosynthesis of phenylpropanoids;Flavonoid biosynthesis;Phenylpropanoid biosynthesis;Other	335240	783891	268724	809707	118389	609433	108747	69006.5	75947.3	3.53424e+06	2.29091e+06	1.11742e+06	3.5797e+06	120661	138690	308025	461228	81344.1	73611	230035	576671	2.81909e+06	2.71743e+06	2.36563e+06	4.9319e+06	7.61877e+06	5.45508e+06	7.96878e+06	4.54319e+06	6.30504e+07	1.15801e+07	3.23191e+07	3.59333e+06	4.01872e+06	7.1558e+06	4.08691e+07	9.88545e+06	5.75104e+06	4.48e+06	3.57055e+06
2-(hydroxymethyl)-6-[(E)-4-(1,2,4-trihydroxy-2,6,6-trimethylcyclohexyl)but-3-en-2-yl]oxyoxane-3,4,5-triol	C19 H34 O9	452.226	2.744	56	1	0	0	0		1.4091e+07	8.75028e+06	1.14833e+07	9.89792e+06	1.38677e+07	1.5297e+07	1.18713e+07	54237.2	49461.8	144631	66945.2	56340.9	82376.5	57290.4	1.84264e+06	1.78482e+06	2.08464e+06	1.26605e+06	421700	1.39599e+06	2.0897e+06	65568.6	133780	83516.1	204471	109301	208045	155775	276976	464610	335083	369628	109872	613425	440050	433539	471931	102838	159600	206016
(E)-3-[4-[(2S,3R,4S,5S,6R)-3,4,5-trihydroxy-6-(hydroxymethyl)oxan-2-yl]oxyphenyl]prop-2-enoic acid	C15 H18 O8	326.101	2.812	76	0	8	2	1	Biosynthesis of secondary metabolites;Phenylpropanoid biosynthesis	1.10972e+08	1.40287e+08	1.60144e+08	1.26938e+08	3.37961e+08	1.29454e+08	1.70469e+08	514788	1.10169e+06	5.82759e+07	7.99624e+07	2.65329e+07	9.56497e+07	2.6701e+06	1.08274e+08	1.41772e+08	1.57051e+08	1.08851e+08	6.03492e+07	3.47983e+08	1.49692e+08	1.22518e+08	1.15442e+08	4.50546e+07	3.76017e+07	1.37191e+08	1.13503e+08	1.19783e+08	1.38431e+08	8.67502e+07	1.20994e+08	1.17261e+08	4.64838e+07	8.75498e+07	1.38172e+08	1.32488e+08	1.34657e+08	7.75072e+07	1.05642e+08	1.70507e+08
(E)-3-[4-[(2S,3R,4S,5S,6R)-3,4,5-trihydroxy-6-(hydroxymethyl)oxan-2-yl]oxyphenyl]prop-2-enoic acid	C15 H18 O8	326.099	2.814	21	0	6	2	1	Biosynthesis of secondary metabolites;Phenylpropanoid biosynthesis	3.41172e+08	3.26599e+08	4.78844e+08	2.97134e+08	4.86392e+08	2.77643e+08	3.1051e+08	576530	1.33783e+06	5.86261e+07	8.06388e+07	2.48704e+07	9.68899e+07	2.70713e+06	3.18382e+08	4.0792e+08	3.2559e+08	2.28335e+08	6.07896e+07	3.59243e+08	4.07969e+08	1.25546e+08	1.96885e+08	1.4995e+08	1.58122e+08	1.61072e+08	1.16662e+08	1.45257e+08	2.54626e+08	1.48191e+08	1.94998e+08	1.88225e+08	4.67514e+07	1.55126e+08	2.12526e+08	1.59062e+08	1.39129e+08	7.82054e+07	1.08763e+08	2.0511e+08
4-Vinylphenol	C8 H8 O	120.056	2.815	0	1	1	0	0		1.5715e+07	1.66158e+07	2.20427e+07	1.42475e+07	2.42615e+07	1.36959e+07	2.06649e+07	52361.5	101714	3.25482e+06	4.43633e+06	1.35006e+06	5.37842e+06	126311	1.35542e+07	2.03165e+07	1.752e+07	1.38322e+07	3.45401e+06	1.47385e+07	2.1774e+07	8.37883e+06	9.98506e+06	8.50333e+06	9.36791e+06	8.5833e+06	8.42337e+06	8.0425e+06	1.1383e+07	8.04832e+06	1.12329e+07	1.01641e+07	2.72146e+06	1.015e+07	1.07958e+07	8.14282e+06	9.83198e+06	4.46017e+06	8.05484e+06	1.22004e+07
trans-4-Coumaric acid	C9 H8 O3	164.046	2.815	0	4	14	0	0		5.95341e+07	6.78042e+07	8.16528e+07	5.65373e+07	9.01415e+07	5.29495e+07	7.50533e+07	80389.5	273106	1.29512e+07	2.13516e+07	5.6569e+06	1.97266e+07	627050	5.40859e+07	7.77437e+07	6.27582e+07	5.37721e+07	1.39165e+07	5.79571e+07	8.05663e+07	3.2744e+07	3.79421e+07	3.2005e+07	3.38897e+07	3.40102e+07	2.86486e+07	3.14816e+07	4.26716e+07	3.1407e+07	4.46689e+07	3.94662e+07	1.00629e+07	3.78636e+07	4.04006e+07	3.15261e+07	3.95191e+07	1.65205e+07	3.18323e+07	4.72867e+07
Salicylic acid	C7 H6 O3	138.03	2.847	1	4	30	0	0		1.54753e+07	1.12325e+07	1.01623e+07	1.36692e+07	1.65148e+07	1.47199e+07	9.75728e+06	1.03235e+06	1.0169e+06	2.54279e+07	4.69272e+06	5.40625e+06	2.69347e+07	804399	3.18859e+06	6.86836e+06	7.00646e+06	4.99127e+06	1.09293e+06	6.41531e+06	9.47853e+06	7.81717e+06	1.28228e+06	6.7198e+06	1.2827e+07	1.01952e+07	3.6812e+06	1.2365e+07	1.61398e+07	1.11816e+07	1.00688e+07	6.30261e+06	3.18186e+06	2.0444e+07	2.87935e+07	9.82481e+06	1.89094e+07	3.75042e+06	5.88569e+06	1.37048e+07
4-Coumaric acid	C9 H8 O3	164.047	2.862	37	0	12	17	6	Metabolic pathways;Biosynthesis of secondary metabolites;Microbial metabolism in diverse environments;Degradation of aromatic compounds;Phenylpropanoid biosynthesis;Ubiquinone and other terpenoid-quinone biosynthesis;Biosynthesis of phenylpropanoids;Biosynthesis of plant secondary metabolites;Biosynthesis of various secondary metabolites - part 2;Phenylalanine metabolism;Biosynthesis of amino aci…	6.00624e+07	5.61069e+07	1.21362e+06	4.56905e+07	8.24903e+07	3.96339e+07	4.78349e+07	800078	690182	1.20475e+07	1.78342e+07	736311	837271	789053	5.24895e+07	6.21696e+07	1.78174e+07	3.24392e+07	2.43516e+07	4.96246e+07	5.89971e+07	3.92541e+07	3.95487e+07	2.40334e+07	3.14042e+07	1.16233e+06	2.28088e+07	2.8674e+07	3.61279e+07	2.25849e+07	4.51044e+07	924962	1.71151e+07	3.40759e+07	4.35486e+07	3.14629e+07	3.54214e+07	1.22245e+06	2.66165e+07	1.04207e+06
Coumarin	C9 H6 O2	146.037	2.867	12	0	1	2	0	Biosynthesis of secondary metabolites;Phenylpropanoid biosynthesis	4.02721e+07	3.50188e+07	581764	2.98378e+07	5.36905e+07	2.81992e+07	3.19032e+07	451508	354787	8.49099e+06	1.16662e+07	361920	557845	454812	3.56722e+07	4.01561e+07	1.13062e+07	2.17961e+07	1.63473e+07	3.26421e+07	3.71999e+07	2.58702e+07	2.46783e+07	1.53757e+07	2.008e+07	700456	1.45977e+07	1.74115e+07	2.5063e+07	1.47646e+07	2.89023e+07	631675	1.23667e+07	2.21815e+07	2.83268e+07	2.06429e+07	2.46319e+07	585396	1.59128e+07	687713
Protocatechuic acid	C7 H6 O4	154.025	2.896	0	0	28	0	0		6.85896e+06	911474	1.68331e+06	847657	2.74993e+06	417979	1.21086e+06	197713	61300	1.16652e+06	710757	342118	69111.3	263429	463181	790253	83936.6	144326	264775	411303	999887	86738.2	979448	1.06138e+06	105422	891053	909116	978170	82316.9	925901	1.01901e+06	99425.2	271774	808252	1.0698e+06	235468	1.20713e+06	364483	897851	236244
NCGC00180025-03!(2R,3S,4S,5R,6S)-2-[[(2S,3R,4R)-3,4-dihydroxy-4-(hydroxymethyl)oxolan-2-yl]oxymethyl]-6-(3,4,5-trimethoxyphenoxy)oxane-3,4,5-triol	C20 H30 O13	524.173	2.917	6	0	6	0	0		1.16716e+07	1.70964e+07	1.39607e+07	2.01713e+07	7.55964e+06	2.41791e+07	1.13441e+07	64084.5	59442.1	919742	601020	452800	1.15489e+06	78022.2	309965	314672	277622	354319	97201.8	266604	584048	1.06477e+06	1.56558e+06	1.24276e+06	3.17791e+06	2.59564e+06	1.38434e+06	1.79904e+06	2.36013e+06	123892	152632	172545	99689.2	260882	194130	147360	117456	655566	487504	1.26888e+06
NCGC00380141-01![3,4,5-trihydroxy-6-[[3,4,5-trihydroxy-6-(hydroxymethyl)oxan-2-yl]oxymethyl]oxan-2-yl] 2,6,6-trimethylcyclohexa-1,3-diene-1-carboxylate	C22 H34 O12	536.21	2.943	1	0	3	0	0		350245	5.97367e+06	6.58443e+06	1.30322e+06	321702	1.32772e+06	261416	57912.9	51533.4	59547.5	68201.8	54764.8	57406.8	56595.6	2.40996e+06	2.30185e+06	2.174e+06	2.22673e+06	409037	2.11056e+06	2.38149e+06	88927.1	686103	430990	188327	600446	828508	575270	285230	2.28568e+06	2.92869e+06	2.7068e+06	886379	4.2688e+06	2.8208e+06	2.26806e+06	2.78219e+06	889799	2.51997e+06	2.50611e+06
Camphor	C10 H16 O	152.12	2.959	103	0	1	7	0	Biosynthesis of secondary metabolites;Degradation of aromatic compounds;Monoterpenoid biosynthesis;Limonene and pinene degradation;Other	9.06973e+06	2.61934e+07	884034	4.33016e+07	1.26152e+07	3.9662e+07	1.20487e+07	1.0949e+06	1.00998e+06	3.55705e+06	3.10887e+06	1.24877e+06	1.51038e+06	942756	3.23644e+06	1.53704e+06	1.28696e+06	2.10315e+06	2.21117e+06	2.4925e+06	3.79177e+06	3.77406e+06	1.98903e+07	1.56834e+07	7.52525e+06	1.22026e+06	4.96179e+06	1.83365e+07	5.52391e+06	1.64785e+06	3.22902e+06	748287	1.15336e+06	3.02854e+06	3.52435e+06	1.96719e+06	2.42455e+06	783156	3.24297e+06	902972
NCGC00385243-01_C12H18O4_{(1R,2R)-2-[(2Z)-5-Hydroxy-2-penten-1-yl]-3-oxocyclopentyl}acetic acid	C12 H18 O4	226.121	2.969	87	0	3	0	0		1.60692e+07	2.71276e+07	1.10754e+06	2.4684e+07	1.2921e+07	2.81807e+07	1.26412e+07	999034	1.1615e+06	1.4174e+06	2.45346e+06	1.0225e+06	1.81526e+06	1.31017e+06	4.01751e+06	4.3957e+06	1.40131e+06	2.97539e+06	3.07066e+06	3.16005e+06	6.06492e+06	2.50199e+06	2.83258e+06	1.54103e+06	3.32838e+06	1.17312e+06	2.32486e+06	2.83332e+06	1.73779e+06	8.71404e+06	1.01378e+07	1.09983e+06	7.92914e+06	9.33953e+06	6.35087e+06	8.29049e+06	8.04117e+06	1.27678e+06	3.2148e+06	1.12319e+06
(2R,3S,4S,5R,6S)-2-[(3,4,5-trihydroxyoxan-2-yl)oxymethyl]-6-(3,4,5-trimethoxyphenoxy)oxane-3,4,5-triol	C20 H30 O13	478.168	2.995	126	0	7	0	0		3.167e+07	2.88567e+07	3.97786e+07	3.19982e+07	2.76767e+07	3.04811e+07	3.67936e+07	70747.6	70208.3	1.14704e+06	2.07625e+06	360244	1.20595e+06	109482	2.64359e+06	2.76775e+06	1.88706e+06	1.47661e+06	387852	1.62665e+06	3.04836e+06	1.11497e+06	2.25187e+06	1.91664e+06	3.24826e+06	2.51458e+06	1.59895e+06	2.64683e+06	3.15492e+06	645077	507540	757284	161368	833318	567931	475323	1.10203e+06	816968	2.13153e+06	2.21653e+06
2-(hydroxymethyl)-6-[(E)-4-(1,2,4-trihydroxy-2,6,6-trimethylcyclohexyl)but-3-en-2-yl]oxyoxane-3,4,5-triol	C19 H34 O9	452.226	3.014	38	1	0	0	0		6.89552e+06	4.65416e+06	4.43662e+06	4.5719e+06	5.75178e+06	3.86241e+06	4.7752e+06	82082.7	84018.8	92320.9	91135.4	83222.1	88124.2	85912.5	918911	1.00643e+06	1.23226e+06	933614	79042.3	745323	1.20831e+06	135409	208896	161698	127008	256081	183701	155297	104562	1.12506e+06	1.13392e+06	1.26687e+06	250890	1.19101e+06	1.19386e+06	1.05102e+06	1.34918e+06	191841	415893	530080
2-Methylglutaric acid	C6 H10 O4	146.057	3.051	0	3	10	0	0		501323	505209	396513	516215	284807	397370	246070	93064.5	85132.7	367621	518024	54995.5	289719	169599	237266	553245	617129	284207	340703	842420	708765	210085	242806	341487	210333	376579	480052	361674	199437	2.2557e+06	1.85641e+06	1.4993e+06	611321	1.65671e+06	1.28948e+06	1.98733e+06	1.39192e+06	326785	453280	376762
NCGC00384752-01!5,7-dihydroxy-2-(4-hydroxyphenyl)-6,8-bis[3,4,5-trihydroxy-6-(hydroxymethyl)oxan-2-yl]-2,3-dihydrochromen-4-one	C27 H32 O15	596.173	3.068	31	0	6	0	0		1.0246e+07	8.60355e+06	1.14631e+07	9.6008e+06	1.17119e+07	1.99766e+07	6.36264e+06	83623.9	85596.4	1.85049e+06	581054	191921	1.10657e+06	84993.9	2.59208e+06	3.68108e+06	2.81714e+06	2.22827e+06	628089	2.43384e+06	3.88087e+06	1.1859e+06	956479	811711	1.20347e+06	955165	1.55196e+06	1.49999e+06	1.40124e+06	2.57282e+06	2.33425e+06	2.19604e+06	561422	1.69786e+06	1.81267e+06	2.20423e+06	2.151e+06	410635	1.13373e+06	1.28517e+06
Orcinol gentiobioside	C19 H28 O12	448.157	3.114	216	0	1	0	0		1.23432e+06	2.02989e+06	4.05653e+06	3.42186e+06	1.39192e+06	5.37076e+06	2.41421e+06	74799	70190.1	135607	88687.2	77169.3	83138.7	73399.8	853500	845017	831896	99913.2	184335	499981	409942	84251.7	175781	92410	120483	112467	169545	175104	104100	1.24481e+06	942134	966237	221165	860695	673796	1.003e+06	578002	133289	148498	104674
8-O-Acetylharpagide	C17 H26 O11	406.147	3.117	19	0	1	0	0		399875	576158	734424	998926	264862	644247	467407	54164	50826.6	110431	147056	55880.4	193037	52701.2	426181	287400	476877	506830	138818	453308	363267	295540	1.93188e+06	1.75801e+06	735795	1.68294e+06	1.28053e+06	1.30723e+06	688183	422059	917298	571494	135863	734483	630568	555007	530938	1.19377e+06	4.72351e+06	3.22971e+06
NCGC00380966-01_C12H16O4_6H-2-Benzopyran-6-one, 1,7,8,8a-tetrahydro-7,8-dihydroxy-3,5,7-trimethyl-, (7S,8S,8aS)-	C12 H16 O4	224.105	3.134	85	0	6	2	0	Biosynthesis of secondary metabolites;Biosynthesis of various secondary metabolites - part 1	1.88628e+06	2.44563e+06	356766	2.63427e+06	2.40892e+06	2.34041e+06	1.95317e+06	331163	362324	528201	497389	382138	431629	328330	2.83385e+06	2.71962e+06	725465	1.6413e+06	1.75703e+06	2.89723e+06	3.68851e+06	645999	853871	677882	825259	377403	687764	1.04629e+06	1.01128e+06	8.2006e+06	6.85019e+06	342324	5.0461e+06	4.80926e+06	4.53885e+06	6.72987e+06	4.55354e+06	346587	1.85272e+06	354846
(E)-3-[4-[(2S,3R,4S,5S,6R)-3,4,5-trihydroxy-6-(hydroxymethyl)oxan-2-yl]oxyphenyl]prop-2-enoic acid	C15 H18 O8	326.1	3.243	76	0	2	2	1	Biosynthesis of secondary metabolites;Phenylpropanoid biosynthesis	334336	908379	1.01672e+06	519744	693455	895555	362869	61143	63833.1	688929	325630	839512	316715	64302.8	523423	1.434e+06	850392	434456	205917	599883	1.36031e+06	250980	219487	255408	178227	185800	346758	357183	403876	4.65877e+07	1.90626e+07	2.24818e+07	2.78821e+06	7.01396e+06	9.96868e+06	3.50099e+07	1.43301e+07	265619	602632	619304
6,7-Dihydroxycoumarin	C9 H6 O4	178.026	3.289	2	0	11	0	0		1.49319e+07	1.13763e+07	1.21989e+07	1.75974e+07	1.63296e+07	1.79327e+07	6.35005e+06	137038	241557	8.60878e+06	6.05798e+06	2.42404e+06	7.78874e+06	528552	2.03863e+06	1.65152e+06	3.83967e+06	1.09915e+06	430343	1.81713e+06	4.40613e+06	5.12111e+06	1.60561e+06	1.5453e+06	3.27698e+06	2.54442e+06	3.28445e+06	5.67147e+06	5.45173e+06	4.49115e+06	1.90552e+06	3.6966e+06	545162	1.57952e+06	4.85166e+06	3.77647e+06	3.24024e+06	1.11659e+06	2.57351e+06	2.54147e+06
Coumarin	C9 H6 O2	146.037	3.29	12	0	1	2	0	Biosynthesis of secondary metabolites;Phenylpropanoid biosynthesis	979135	1.35169e+06	367788	1.05609e+06	674111	1.21701e+06	1.46636e+06	360392	388336	968551	984160	389818	523092	458851	766500	2.16789e+06	528142	651221	539193	806422	2.06224e+06	754638	609141	360655	759746	637632	1.07666e+06	858144	870138	3.53554e+07	1.76283e+07	375249	5.9602e+06	3.7175e+06	9.75414e+06	2.61226e+07	1.13419e+07	376440	412645	368664
Coumarin	C9 H6 O2	164.047	3.292	37	0	1	17	6	Metabolic pathways;Biosynthesis of secondary metabolites;Microbial metabolism in diverse environments;Degradation of aromatic compounds;Phenylpropanoid biosynthesis;Ubiquinone and other terpenoid-quinone biosynthesis;Biosynthesis of phenylpropanoids;Biosynthesis of plant secondary metabolites;Biosynthesis of various secondary metabolites - part 2;Phenylalanine metabolism;Biosynthesis of amino aci…	1.63607e+06	1.72424e+06	771933	1.67165e+06	1.49166e+06	2.11323e+06	2.19927e+06	756410	984393	1.3679e+06	1.35836e+06	806711	814815	892359	1.15239e+06	3.17024e+06	953907	1.19662e+06	1.1069e+06	1.21348e+06	2.97303e+06	1.13053e+06	1.33851e+06	1.13078e+06	1.27434e+06	1.13834e+06	1.61203e+06	1.6027e+06	1.29384e+06	4.20276e+07	2.1e+07	787592	7.25003e+06	4.47686e+06	1.17018e+07	3.07758e+07	1.38169e+07	790091	939404	773772
Vanillin	C8 H8 O3	152.046	3.405	0	6	3	0	0		2.70184e+06	3.84089e+06	3.7896e+06	4.00299e+06	7.56641e+06	4.13055e+06	2.70331e+06	208146	59726.3	3.06653e+06	3.0743e+06	561069	3.34716e+06	370880	720030	526520	1.06583e+06	605302	194083	727094	1.22213e+06	3.33713e+06	886779	1.1027e+06	2.85687e+06	1.63631e+06	2.02167e+06	4.88664e+06	4.71094e+06	1.57258e+06	1.00664e+06	1.95971e+06	283605	468814	1.34282e+06	1.2912e+06	1.34886e+06	539989	1.48498e+06	1.01808e+06
NCGC00380875-01_C21H32O11_4-(4-Hydroxyphenyl)-2-butanyl 6-O-[(4xi)-alpha-L-threo-pentofuranosyl]-beta-D-glucopyranoside	C21 H32 O11	506.2	3.478	81	1	3	0	0		6.21664e+06	5.89729e+06	5.8884e+06	4.67124e+06	3.43093e+06	5.73658e+06	4.771e+06	90097.6	76069.9	712355	1.40797e+06	425092	1.14668e+06	85420.7	233052	281781	490690	477518	162876	212136	468197	1.95226e+06	2.99666e+06	2.78416e+06	4.20024e+06	4.21955e+06	1.92097e+06	2.30088e+06	2.57358e+06	146501	140953	138190	84901.7	250930	147591	142977	139459	1.04966e+06	760766	1.52944e+06
4-Hydroxy-3-methoxycinnamaldehyde	C10 H10 O3	178.062	3.511	1	0	8	7	0	Biosynthesis of secondary metabolites;Metabolic pathways;Biosynthesis of phenylpropanoids;2-Oxocarboxylic acid metabolism;Phenylpropanoid biosynthesis;Other	429182	886817	493497	733820	308271	399021	423030	84843.5	115312	372521	818939	84297	596401	265865	312262	414703	586873	253526	117078	496261	723244	1.29851e+06	2.00478e+06	1.42771e+06	1.28038e+06	2.21287e+06	1.19948e+06	1.54224e+06	833760	1.66354e+06	2.17025e+06	1.67487e+06	673538	1.30524e+06	1.11221e+06	2.01378e+06	1.62199e+06	1.56808e+06	2.82566e+06	2.50641e+06
NCGC00168940-03_C26H34O12_4-{[(3S,4R,5S)-3-Hydroxy-5-(4-hydroxy-3-methoxyphenyl)-4-(hydroxymethyl)tetrahydro-3-furanyl]methyl}-2-methoxyphenyl beta-D-glucopyranoside	C26 H34 O12	584.21	3.535	1	0	1	0	0		9.43698e+06	1.09277e+07	1.15058e+07	9.72345e+06	8.81511e+06	7.10359e+06	1.01835e+07	71756	61609.9	244345	323776	119816	129877	68031.1	778172	396226	839492	501092	120287	713970	748403	166721	685359	193089	549771	621496	194630	475413	718319	214197	112258	249654	78355.5	187129	165550	349003	284753	96142.1	1.60552e+06	686580
4-Methoxysalicylic acid	C8 H8 O4	168.041	3.542	2	0	12	0	0		1.50361e+06	2.16745e+06	2.63106e+06	3.0917e+06	2.67275e+06	3.29569e+06	2.13547e+06	82440.6	168605	520780	462507	155532	756431	207215	925502	1.05846e+06	759591	892462	226689	855568	1.2061e+06	452518	434040	458074	484443	487847	536067	741147	953812	422278	250868	155260	216634	569770	499586	417594	518694	293356	854297	946268
{(1R,2R)-2-[(2Z)-5-(Hexopyranosyloxy)-2-penten-1-yl]-3-oxocyclopentyl}acetic acid	C18 H28 O9	388.174	3.557	79	1	0	0	0		9.20123e+06	1.1522e+07	9.94818e+06	8.83057e+06	9.56154e+06	9.66918e+06	1.3311e+07	66116.9	58248	1.78167e+06	1.44549e+06	204489	1.79353e+06	72605.7	1.43952e+07	1.11623e+07	1.17044e+07	1.24544e+07	6.34874e+06	1.28279e+07	1.53324e+07	3.37202e+06	5.68343e+06	3.7251e+06	3.45952e+06	5.09092e+06	3.98219e+06	3.98e+06	3.99297e+06	6.81367e+06	8.45663e+06	9.01234e+06	5.62653e+06	8.27174e+06	9.88411e+06	6.18768e+06	1.03412e+07	2.78171e+06	8.9572e+06	1.2657e+07
trans-Caffeic acid	C9 H8 O4	180.041	3.608	1	12	23	0	0		1.60904e+08	9.98692e+07	7.86294e+07	1.43725e+08	1.56678e+08	8.87311e+07	7.44193e+07	359668	4.2971e+06	1.80359e+08	1.20565e+08	6.7631e+06	1.83221e+08	1.20898e+07	1.1018e+07	1.87286e+07	4.20743e+07	1.26698e+07	4.84736e+06	2.08646e+07	5.47612e+07	9.75266e+07	1.01418e+08	9.95769e+07	1.93519e+08	2.19241e+08	2.0181e+08	2.36854e+08	2.17273e+08	1.79836e+08	7.57742e+07	1.54976e+08	4.89557e+07	6.98969e+07	1.06786e+08	2.23748e+08	8.67438e+07	9.88247e+07	2.1759e+08	1.89925e+08
PHENYLACETIC ACID	C8 H8 O2	136.051	3.609	0	1	3	0	0		8.51668e+06	4.97555e+06	2.77895e+06	8.53443e+06	8.71461e+06	2.5996e+06	3.54617e+06	232500	197646	8.2249e+06	5.93517e+06	2.15768e+06	9.03715e+06	361033	276284	604236	1.72565e+06	595916	243938	762999	2.21121e+06	4.59167e+06	5.59777e+06	4.64141e+06	8.80523e+06	1.04836e+07	1.02865e+07	1.31208e+07	1.16233e+07	1.01092e+07	4.16245e+06	9.4274e+06	2.15354e+06	3.08024e+06	5.96745e+06	1.18206e+07	3.85182e+06	5.35581e+06	1.01214e+07	1.00562e+07
Estrone sulfate	C18 H22 O5 S	350.122	3.649	134	1	0	0	0		1.13753e+06	1.68112e+06	674203	1.95889e+06	706302	2.27967e+06	1.30837e+06	52577.7	46877.9	2.85615e+06	1.92841e+06	471884	2.08359e+06	68235.5	575505	1.12326e+06	552649	521468	252435	525954	1.3469e+06	1.90276e+06	2.22032e+06	1.83154e+06	2.45391e+06	2.48947e+06	1.62282e+06	2.78019e+06	2.34733e+06	690439	1.23215e+06	678799	405523	598517	612684	698182	575304	854316	1.57992e+06	1.88399e+06
Ligustilide	C12 H14 O2	190.1	3.732	84	0	4	2	0	Biosynthesis of secondary metabolites;Other	2.78267e+07	3.08392e+07	536333	3.70938e+07	1.97526e+07	2.02897e+07	1.65877e+07	536327	524914	8.34775e+06	9.92921e+06	558989	771600	682532	3.49832e+07	3.16373e+07	6.64939e+06	1.81309e+07	1.45167e+07	2.32678e+07	2.85181e+07	1.4014e+07	1.35206e+07	1.15928e+07	1.08732e+07	821166	1.1821e+07	1.76563e+07	1.09551e+07	4.50703e+07	4.39891e+07	543676	3.26092e+07	2.60365e+07	2.69082e+07	2.29092e+07	2.86481e+07	707683	2.09944e+07	517571
ANETHOLE	C10 H12 O	148.089	3.744	39	0	2	5	1	Metabolic pathways;Microbial metabolism in diverse environments;Degradation of aromatic compounds;Phenylpropanoid biosynthesis;Xylene degradation	2.25242e+07	2.78529e+07	898153	2.06367e+07	1.8039e+07	2.15351e+07	1.97115e+07	827804	879031	5.95099e+06	7.40494e+06	936093	1.15407e+06	875062	2.86255e+07	2.85098e+07	6.03416e+06	1.70995e+07	1.22467e+07	1.7131e+07	1.95124e+07	9.68245e+06	1.09574e+07	7.22445e+06	8.04715e+06	911639	9.05422e+06	1.63614e+07	9.5393e+06	3.73262e+07	3.78653e+07	910450	2.92401e+07	2.31254e+07	2.2524e+07	2.31184e+07	2.34937e+07	891216	1.92734e+07	866733
(Z)-3-[4-methoxy-2-[(2S,3R,4S,5S,6R)-3,4,5-trihydroxy-6-(hydroxymethyl)oxan-2-yl]oxyphenyl]prop-2-enoic acid	C16 H20 O9	356.111	3.767	11	0	3	2	1	Biosynthesis of secondary metabolites;Other	9.46991e+06	1.13435e+07	1.15842e+07	1.01864e+07	1.16821e+07	8.05732e+06	1.17235e+07	60992.4	163766	3.08287e+06	4.66017e+06	1.20184e+06	3.53165e+06	147784	6.07218e+06	6.00869e+06	5.31431e+06	5.38406e+06	1.38694e+06	4.82636e+06	5.71927e+06	6.3014e+06	8.1569e+06	5.67335e+06	8.41085e+06	8.19393e+06	5.6501e+06	7.39278e+06	9.76604e+06	2.56809e+06	3.48739e+06	2.59642e+06	498458	4.21404e+06	4.09124e+06	2.83462e+06	4.86457e+06	3.33781e+06	5.83442e+06	8.57342e+06
Camphor	C10 H16 O	152.12	3.773	103	0	1	7	0	Biosynthesis of secondary metabolites;Degradation of aromatic compounds;Monoterpenoid biosynthesis;Limonene and pinene degradation;Other	7.30481e+06	1.32612e+07	401098	1.63406e+07	9.10833e+06	1.92036e+07	1.1446e+07	485644	460717	3.96093e+06	3.08137e+06	418042	438807	735143	2.93893e+06	2.002e+06	405108	1.48459e+06	2.07495e+06	2.0631e+06	2.87946e+06	1.81244e+06	1.54048e+06	3.11399e+06	2.09468e+06	407121	2.34014e+06	2.88411e+06	6.19054e+06	1.45199e+06	1.68508e+06	599896	429581	1.03717e+06	942582	814982	1.11628e+06	405757	1.66658e+06	387067
NCGC00380875-01_C21H32O11_4-(4-Hydroxyphenyl)-2-butanyl 6-O-[(4xi)-alpha-L-threo-pentofuranosyl]-beta-D-glucopyranoside	C21 H32 O11	506.2	3.779	6	1	1	0	0		7.16935e+06	1.18728e+07	1.07882e+07	1.14314e+07	4.77874e+06	1.0493e+07	6.49659e+06	71830.9	67002.4	320760	393847	141144	322017	75827.8	784803	1.17525e+06	764151	397897	267941	386698	479105	364184	2.32669e+06	2.04393e+06	552829	341143	366054	314863	553040	542361	633732	465627	384233	899520	621394	473746	728644	879929	443977	2.25588e+06
3-Hydroxy-3,5,5-trimethyl-4-(3-oxo-1-buten-1-ylidene)cyclohexyl β-D-glucopyranoside	C19 H30 O8	432.199	3.799	80	1	0	0	0		2.63261e+07	3.56104e+07	3.10239e+07	4.00821e+07	3.13235e+07	3.76291e+07	4.75301e+07	55432.8	54669.8	215430	208987	112648	196635	61271.1	6.42384e+06	5.39847e+06	4.13679e+06	3.69375e+06	1.04598e+06	5.81335e+06	9.01711e+06	198486	227529	208205	197753	201240	223725	292541	181952	269122	619845	893036	256125	930926	922938	637995	1.03865e+06	220151	242558	252491
(2R,3S,4R,5R)-5-(2,4-dioxopyrimidin-1-yl)-4-hydroxy-2-(hydroxymethyl)oxolan-3-yl] 2,4-dimethoxy-6-methylbenzoate	C19 H22 N2 O9	422.171	3.802	72	0	1	0	0		3.74248e+06	3.94245e+06	4.07647e+06	5.56424e+06	3.44369e+06	5.04774e+06	5.60401e+06	49702.9	49018.7	155169	187385	101004	139105	54937.7	1.02415e+06	781980	833254	576700	174403	1.16424e+06	1.02576e+06	462635	254371	226078	199776	193115	373108	253974	234690	808049	655817	634474	167831	724628	828086	719226	804789	197395	369503	200614
austadiol	C12 H12 O5	236.068	3.945	54	0	2	0	0		186102	144941	158844	143168	191887	151606	161190	47171.5	47582.3	47431.7	55490.9	52642.3	53354.9	52183	61194.8	147540	56327.9	62027.1	51828.7	57291.9	123510	48075.3	53649.9	50649.4	60892.7	55904.8	50849.9	53002.6	53353.6	3.06689e+06	1.25485e+06	1.27627e+06	165292	347009	635287	2.40315e+06	764542	50455.6	51753.6	47557.4
NCGC00168940-03_C26H34O12_4-{[(3S,4R,5S)-3-Hydroxy-5-(4-hydroxy-3-methoxyphenyl)-4-(hydroxymethyl)tetrahydro-3-furanyl]methyl}-2-methoxyphenyl beta-D-glucopyranoside	C26 H34 O12	584.21	3.953	1	0	10	0	0		5.2848e+07	6.35546e+07	8.39076e+07	4.67897e+07	8.40728e+07	6.12628e+07	6.73565e+07	65486.9	68313.3	737951	503640	176932	983526	109427	1.88745e+07	2.31353e+07	2.13805e+07	2.04712e+07	5.32907e+06	1.24413e+07	2.15085e+07	97402.5	111899	122330	763166	968269	650424	1.80869e+06	1.2095e+06	4.57295e+06	1.70613e+06	3.63932e+06	313111	473780	1.45494e+06	2.68049e+06	1.15434e+06	521903	2.42382e+06	2.97584e+06
1-(4-hydroxyphenyl)-3-[(2R,3R,4S,5S,6R)-3,4,5-trihydroxy-6-(hydroxymethyl)oxan-2-yl]oxypropan-1-one	C15 H20 O8	328.116	3.968	102	0	4	0	0		2.67809e+07	3.1777e+07	3.71149e+07	3.79136e+07	3.3316e+07	3.99059e+07	3.87878e+07	48099.2	48518.1	597685	826099	146885	626328	48515.6	2.30437e+06	3.78353e+06	2.25228e+06	2.18132e+06	621116	2.43031e+06	4.53434e+06	322269	721583	494658	855919	892620	366935	589852	1.02463e+06	1.28464e+06	1.64588e+06	1.34479e+06	552370	2.03182e+06	1.81895e+06	1.53629e+06	1.89834e+06	173205	310417	629018
Coumarin	C9 H6 O2	146.037	3.976	12	0	1	2	0	Biosynthesis of secondary metabolites;Phenylpropanoid biosynthesis	4.89186e+06	4.32883e+06	571767	3.91136e+06	7.55733e+06	4.82372e+06	4.6144e+06	379647	393784	2.82019e+06	922384	384743	355786	674571	2.96797e+06	2.14253e+06	566698	2.16604e+06	1.88187e+06	1.65021e+06	4.92214e+06	1.52995e+06	357656	671699	537879	388230	1.06157e+06	370941	1.97772e+06	3.63259e+07	2.12688e+07	614365	6.13927e+06	6.18213e+06	9.97171e+06	3.49762e+07	9.76641e+06	653613	1.7085e+06	403422
picein	C14 H18 O7	298.106	3.979	105	0	2	0	0		208691	162534	178125	160546	215178	170008	181186	52897.2	53357.9	62061.4	62226.5	58170.2	59831.2	53355.2	66495.9	79514.8	68714.8	71427	58119.7	75124.4	81079.4	53910.8	61460.2	60450.7	61082.9	63152.8	65662.1	64571.9	59829.7	9.76525e+06	1.49578e+06	2.189e+06	291720	242659	78876	3.57676e+06	334898	56075.1	58035.5	63321.6
Coumarin	C9 H6 O2	164.047	3.982	37	0	1	17	6	Metabolic pathways;Biosynthesis of secondary metabolites;Microbial metabolism in diverse environments;Degradation of aromatic compounds;Phenylpropanoid biosynthesis;Ubiquinone and other terpenoid-quinone biosynthesis;Biosynthesis of phenylpropanoids;Biosynthesis of plant secondary metabolites;Biosynthesis of various secondary metabolites - part 2;Phenylalanine metabolism;Biosynthesis of amino aci…	5.14316e+06	4.78941e+06	912082	4.36838e+06	8.34446e+06	5.39563e+06	5.81823e+06	739078	766600	5.43837e+06	2.70234e+06	748998	723259	1.07657e+06	3.44907e+06	2.43168e+06	949437	2.54619e+06	2.44353e+06	1.26857e+06	4.15459e+06	1.90577e+06	1.09e+06	1.13202e+06	934287	755788	1.53157e+06	1.19202e+06	2.85902e+06	4.10561e+07	2.27449e+07	969880	6.95777e+06	6.92166e+06	1.12135e+07	3.76742e+07	1.14242e+07	975943	3.51673e+06	785362
NCGC00381098-01_C26H34O12_3-Hydroxy-1-(3-hydroxy-4-methoxyphenyl)-2-{4-[(1E)-3-hydroxy-1-propen-1-yl]-2-methoxyphenoxy}propyl beta-D-glucopyranoside	C26 H34 O12	520.194	3.992	18	0	6	0	0		2.44043e+07	2.5079e+07	423696	2.03912e+07	3.59968e+07	2.39788e+07	3.09266e+07	421160	436843	423996	409233	426813	394690	402437	8.1106e+06	9.78763e+06	1.42597e+06	5.45232e+06	5.15372e+06	5.23991e+06	1.00549e+07	400344	429210	405111	415313	430682	433577	803024	871346	1.35977e+06	550211	444623	534936	439863	447030	1.04739e+06	681098	414465	994413	447535
NCGC00384973-01_C13H22O4_(3E)-4-(1,2,4-Trihydroxy-2,6,6-trimethylcyclohexyl)-3-buten-2-one	C13 H22 O4	224.141	3.993	55	0	1	2	0	Biosynthesis of secondary metabolites;Other	3.31849e+08	2.20226e+08	5.07996e+06	2.24918e+08	3.46914e+08	2.21988e+08	2.74781e+08	335040	347516	2.69059e+06	2.09543e+06	336112	313983	320146	1.94093e+07	2.04543e+07	4.34808e+06	1.03952e+07	1.36453e+07	1.80875e+07	3.50279e+07	907309	1.86095e+06	325472	960270	392604	955200	1.9054e+06	5.61342e+06	821581	2.39619e+06	353705	1.80484e+06	3.66541e+06	4.00233e+06	1.60523e+06	3.48613e+06	329714	1.47096e+06	466558
(2S,3R,4S,5S,6R)-2-[4-[(3R,4S)-4-hydroxy-4-[(4-hydroxy-3-methoxyphenyl)methyl]-3-(hydroxymethyl)oxolan-2-yl]-2-methoxyphenoxy]-6-(hydroxymethyl)oxane-3,4,5-triol	C26 H34 O12	560.187	3.993	47	0	7	0	0		3.76283e+07	3.69916e+07	346692	3.2696e+07	4.79211e+07	3.31682e+07	4.46433e+07	344616	357449	344220	334857	345719	322958	329297	8.84658e+06	9.80462e+06	3.01863e+06	3.31413e+06	3.31556e+06	2.98305e+06	9.17412e+06	327584	324655	331485	339832	352408	354777	559479	341390	1.83067e+06	382125	363815	354048	287012	337746	943090	352699	339138	571183	366198
(2S,3S,4S,5R,6R)-6-(3-benzoyloxy-2-hydroxypropoxy)-3,4,5-trihydroxyoxane-2-carboxylic acid	C16 H20 O10	372.106	3.993	3	0	2	0	0		1.77769e+07	2.62506e+07	2.56269e+07	2.81472e+07	1.64353e+07	3.13313e+07	1.68216e+07	47729.6	93849.4	5.51356e+06	4.54765e+06	1.28504e+06	2.88316e+06	99291.5	3.91588e+06	5.10209e+06	5.63365e+06	4.06448e+06	1.10992e+06	4.07693e+06	5.57529e+06	2.63053e+06	4.11304e+06	3.47258e+06	3.99642e+06	4.48184e+06	2.88648e+06	4.34215e+06	4.94536e+06	6.05596e+06	5.11814e+06	5.2444e+06	2.23298e+06	6.9382e+06	5.14838e+06	6.19091e+06	7.47768e+06	1.36381e+06	3.89125e+06	5.25012e+06
Benzoic acid	C7 H6 O2	122.037	4.045	10	0	1	14	13	Metabolic pathways;Biosynthesis of secondary metabolites;Microbial metabolism in diverse environments;Degradation of aromatic compounds;Biosynthesis of phenylpropanoids;Naphthalene degradation;Phenylalanine metabolism;Other	4.35172e+06	4.68071e+06	663974	4.62224e+06	3.23835e+06	4.73329e+06	3.25278e+06	352637	376585	1.14086e+06	1.2862e+06	383675	384395	370032	1.12401e+06	1.63889e+06	803629	553341	728791	1.0071e+06	1.23119e+06	1.40144e+06	1.13394e+06	1.2942e+06	1.24984e+06	370651	584968	1.1941e+06	1.47185e+06	1.44566e+06	1.61971e+06	340276	1.3808e+06	1.18394e+06	669674	1.65065e+06	1.72943e+06	350314	837904	370688
NCGC00169814-02_C19H28O10_Benzyl 6-O-(6-deoxy-alpha-L-mannopyranosyl)-beta-D-glucopyranoside	C19 H28 O10	462.174	4.058	3	0	3	0	0		3.74536e+06	4.87834e+06	7.06254e+06	3.73133e+06	2.43144e+06	3.36625e+06	3.16197e+06	44232.8	44544.7	1.08632e+06	1.09037e+06	269870	536243	45003	54309.8	152411	82983.2	83971.3	51026.2	71224.4	201210	375758	53984.7	47661.9	126115	53536.9	101824	226482	290390	100803	168856	137283	49660.2	274143	93427.5	109102	89858.8	42622.8	45449.7	66938.2
trans-4-Coumaric acid	C9 H8 O3	164.047	4.105	37	4	14	17	6	Biosynthesis of secondary metabolites;Metabolic pathways;Microbial metabolism in diverse environments;Biosynthesis of phenylpropanoids;2-Oxocarboxylic acid metabolism;Degradation of aromatic compounds;Biosynthesis of amino acids;Phenylpropanoid biosynthesis;Biosynthesis of plant secondary metabolites;Biosynthesis of various secondary metabolites - part 2;Other	2.65674e+06	1.7669e+06	1.04888e+06	5.83955e+06	2.24878e+06	984847	1.45476e+06	277752	378688	1.88545e+07	1.787e+07	5.48862e+06	1.13496e+07	496382	1.27441e+06	2.86555e+06	3.31952e+06	1.43016e+06	1.43983e+06	2.15453e+06	3.69344e+06	7.45026e+06	7.05636e+06	5.49386e+06	8.88427e+06	7.25133e+06	8.12659e+06	1.46987e+07	1.51696e+07	2.69741e+07	2.40243e+07	2.80382e+07	3.78695e+06	1.55444e+07	2.17906e+07	2.75626e+07	2.48582e+07	4.28808e+06	1.13363e+07	8.77154e+06
4-Vinylphenol	C8 H8 O	120.056	4.122	0	1	1	0	0		320150	279627	414559	831005	307886	407856	243655	52456.1	52365.4	2.0272e+06	512740	753079	1.10444e+06	60962.9	235191	233625	355016	180076	90610.4	244304	509191	1.28755e+06	1.19931e+06	1.03268e+06	1.96528e+06	1.47174e+06	1.51925e+06	2.81477e+06	2.18207e+06	5.7063e+06	4.14617e+06	5.50841e+06	667247	2.54706e+06	3.9547e+06	5.70114e+06	4.87324e+06	925413	2.46977e+06	1.82671e+06
DL-p-Hydroxyphenyllactic acid	C9 H10 O4	182.057	4.124	0	1	6	9	0	Biosynthesis of secondary metabolites;Metabolic pathways;Microbial metabolism in diverse environments;Degradation of aromatic compounds;Biosynthesis of various secondary metabolites - part 2;Other	589432	396335	294619	1.7753e+06	375823	330146	239186	74265.1	145003	2.80187e+06	1.48415e+06	307924	1.70926e+06	151740	342503	568533	1.0017e+06	176773	204440	421687	1.09519e+06	1.0613e+06	2.45363e+06	1.85215e+06	3.45978e+06	2.89188e+06	2.20742e+06	4.71686e+06	3.95639e+06	1.18813e+07	8.41751e+06	1.08743e+07	1.23613e+06	4.63336e+06	8.61159e+06	1.02726e+07	9.84086e+06	1.45063e+06	4.72247e+06	3.62768e+06
{(1R,2R)-2-[(2Z)-5-(Hexopyranosyloxy)-2-penten-1-yl]-3-oxocyclopentyl}acetic acid	C18 H28 O9	388.172	4.128	52	1	0	0	0		1.5795e+09	1.62102e+09	1.59621e+09	1.65339e+09	1.70151e+09	1.84006e+09	1.28283e+09	2.2163e+06	3.44561e+06	1.9545e+08	1.90279e+08	5.3501e+07	3.20654e+08	7.22726e+06	1.59488e+09	1.66317e+09	1.6723e+09	1.26039e+09	3.87742e+08	9.79426e+08	2.01797e+09	3.80329e+08	5.10365e+08	4.64312e+08	4.64472e+08	5.09722e+08	4.58081e+08	4.54723e+08	3.89833e+08	1.89841e+09	1.91171e+09	1.7605e+09	6.09278e+08	1.54675e+09	1.0486e+09	1.58388e+09	1.57049e+09	3.39639e+08	6.20362e+08	7.68037e+08
4-(3,4-dihydroxyphenyl)-6,7-dihydroxynaphthalene-2-carboxylic acid	C17 H12 O6	312.064	4.134	51	1	2	6	1	Biosynthesis of secondary metabolites;Metabolic pathways;Other	1.15417e+07	1.5642e+07	1.23314e+07	2.4159e+07	4.89456e+06	3.96568e+07	2.08435e+06	49089.4	60380.6	6.13727e+06	3.78043e+06	1.21562e+06	4.50852e+06	75122	903108	1.49881e+06	3.70329e+06	947925	294414	1.71842e+06	3.65067e+06	1.77297e+06	1.5298e+06	1.78936e+06	3.86216e+06	2.80058e+06	1.83404e+06	4.66775e+06	4.58535e+06	1.99078e+07	6.8336e+06	1.07887e+07	1.45515e+06	3.50794e+06	7.18646e+06	1.39032e+07	7.30662e+06	1.0298e+06	2.88624e+06	2.07953e+06
(2R,3R,4S,5S,6R)-2-[[7-hydroxy-1-(4-hydroxy-3-methoxyphenyl)-3-(hydroxymethyl)-6-methoxy-1,2,3,4-tetrahydronaphthalen-2-yl]methoxy]-6-(hydroxymethyl)oxane-3,4,5-triol	C26 H34 O11	522.21	4.137	78	0	2	0	0		3.83661e+06	2.50853e+06	2.91353e+06	1.17864e+06	3.64906e+06	1.59629e+06	3.05537e+06	42876.3	42802.2	146210	471190	134241	80711.6	42229.5	192239	190959	198634	147190	74062.7	199688	223406	82178.9	101767	96202.8	151662	92760.1	115444	95967	145616	211634	220032	194737	101397	193270	208719	199081	174184	81183.1	99513.5	115594
ANETHOLE	C10 H12 O	148.089	4.16	39	0	2	5	1	Metabolic pathways;Microbial metabolism in diverse environments;Degradation of aromatic compounds;Phenylpropanoid biosynthesis;Xylene degradation	4.71633e+07	3.61921e+07	1.27163e+06	4.5949e+07	4.55268e+07	4.45462e+07	3.73219e+07	960201	1.11054e+06	4.46582e+06	4.56159e+06	718401	1.14093e+06	984209	4.34548e+07	5.2485e+07	1.07378e+07	2.42059e+07	2.21678e+07	4.41431e+07	5.11309e+07	9.4283e+06	1.12273e+07	1.08028e+07	1.18281e+07	1.05684e+06	9.69202e+06	9.32862e+06	7.74252e+06	5.5599e+07	5.95612e+07	1.31481e+06	3.84543e+07	4.58369e+07	4.53594e+07	5.03922e+07	4.47645e+07	811507	1.65052e+07	998027
Vicenin II	C27 H30 O15	594.158	4.202	60	0	12	2	1	Biosynthesis of secondary metabolites;Flavone and flavonol biosynthesis	1.95187e+07	2.15639e+07	2.03971e+07	1.89433e+07	2.09789e+07	2.78647e+07	1.24512e+07	38360.3	37503.4	4.40307e+06	4.21932e+06	1.3296e+06	3.16364e+06	94584.6	3.6776e+06	3.56947e+06	2.33407e+06	2.20278e+06	583588	2.989e+06	5.42805e+06	2.70983e+06	2.36777e+06	1.99428e+06	3.82767e+06	3.1794e+06	2.70848e+06	2.54246e+06	3.48417e+06	1.46092e+06	1.20706e+06	1.19837e+06	422623	1.33597e+06	1.52796e+06	1.3038e+06	1.80864e+06	887492	1.55805e+06	2.23915e+06
NCGC00381098-01_C26H34O12_3-Hydroxy-1-(3-hydroxy-4-methoxyphenyl)-2-{4-[(1E)-3-hydroxy-1-propen-1-yl]-2-methoxyphenoxy}propyl beta-D-glucopyranoside	C26 H34 O12	584.21	4.202	1	0	2	0	0		1.02003e+08	8.43635e+07	1.18454e+08	7.71378e+07	1.32106e+08	8.29941e+07	1.1003e+08	112077	98020.5	1.30241e+06	1.16968e+06	294878	1.90135e+06	174980	2.57543e+07	2.48784e+07	2.52535e+07	2.55221e+07	6.55324e+06	1.55145e+07	3.0762e+07	460550	845610	603674	2.5563e+06	2.89281e+06	1.51163e+06	3.88126e+06	3.28429e+06	5.30265e+06	2.51989e+06	4.71044e+06	268413	688248	2.46075e+06	3.6175e+06	1.45869e+06	1.20183e+06	4.07967e+06	4.4679e+06
(2S,3R,4S,5S,6R)-2-[4-[(3R,4S)-4-hydroxy-4-[(4-hydroxy-3-methoxyphenyl)methyl]-3-(hydroxymethyl)oxolan-2-yl]-2-methoxyphenoxy]-6-(hydroxymethyl)oxane-3,4,5-triol	C26 H34 O12	560.187	4.214	47	0	4	0	0		5.71526e+07	4.98127e+07	320631	4.31163e+07	7.09015e+07	4.30048e+07	5.66214e+07	311858	334258	322555	336926	332073	337989	312762	2.52734e+07	1.9191e+07	3.01863e+06	6.63292e+06	8.23904e+06	8.23638e+06	1.34993e+07	312000	336589	324213	304934	336721	663995	559479	809777	5.22749e+06	3.8698e+06	344405	2.48635e+06	1.00139e+06	1.79693e+06	3.13698e+06	1.28153e+06	304516	1.42397e+06	332709
6-Methylcoumarin	C10 H8 O2	160.053	4.215	35	0	2	7	2	Metabolic pathways;Microbial metabolism in diverse environments;Degradation of aromatic compounds;Naphthalene degradation;Other	2.11665e+07	3.05432e+07	1.7512e+06	3.64524e+07	1.75662e+07	6.03224e+07	1.44315e+07	893059	837714	7.52164e+06	6.5699e+06	807623	1.25606e+06	1.188e+06	6.53666e+06	7.96677e+06	1.65761e+06	4.63809e+06	3.48829e+06	5.28188e+06	7.87847e+06	7.63303e+06	1.35483e+07	1.17022e+07	1.09369e+07	818927	7.78527e+06	1.03424e+07	1.16146e+07	2.6306e+06	2.47045e+06	837617	1.20081e+06	2.12781e+06	2.95374e+06	2.63615e+06	1.92857e+06	1.02254e+06	1.01329e+07	1.03773e+06
Vicenin II	C27 H30 O15	594.158	4.233	60	0	10	2	1	Biosynthesis of secondary metabolites;Other	1.92633e+07	1.95069e+07	278944	1.53263e+07	2.13759e+07	2.69985e+07	1.21877e+07	216866	215562	4.19146e+06	4.02039e+06	216892	227241	214336	3.05026e+06	3.72766e+06	449481	1.56375e+06	907781	2.78023e+06	4.78113e+06	2.53108e+06	2.65042e+06	2.3793e+06	3.72764e+06	225575	2.02953e+06	2.30759e+06	3.52132e+06	1.1363e+06	1.13718e+06	239500	383645	1.23573e+06	1.18971e+06	1.27466e+06	2.12712e+06	219714	1.10154e+06	228819
NCGC00381098-01_C26H34O12_3-Hydroxy-1-(3-hydroxy-4-methoxyphenyl)-2-{4-[(1E)-3-hydroxy-1-propen-1-yl]-2-methoxyphenoxy}propyl beta-D-glucopyranoside	C26 H34 O12	520.194	4.234	78	0	6	0	0		2.32868e+07	2.66767e+07	419313	2.19813e+07	4.18469e+07	2.60047e+07	3.62141e+07	427104	437134	421829	440624	434276	452649	424003	8.70771e+06	7.522e+06	1.54313e+06	4.99504e+06	4.8714e+06	4.47788e+06	9.39795e+06	408025	453541	423997	762271	424217	456456	899261	744875	1.30072e+06	537865	450404	503434	669664	452988	1.62148e+06	854151	413194	628683	435108
3-Hydroxy-3,5,5-trimethyl-4-(3-oxo-1-buten-1-ylidene)cyclohexyl β-D-glucopyranoside	C19 H30 O8	432.199	4.238	80	1	0	0	0		1.44356e+08	1.03759e+08	1.11208e+08	1.19911e+08	1.24087e+08	1.38606e+08	1.32209e+08	40669.6	44591.2	3.5314e+06	2.72629e+06	1.09239e+06	2.94038e+06	65852.3	1.43474e+07	1.30766e+07	1.05131e+07	1.183e+07	3.71907e+06	1.23532e+07	2.00835e+07	1.81622e+06	2.41783e+06	2.47461e+06	3.53962e+06	3.32701e+06	2.68002e+06	3.3079e+06	5.37474e+06	1.73793e+06	2.37475e+06	2.25905e+06	815344	3.90051e+06	3.90261e+06	2.30075e+06	3.91163e+06	1.11564e+06	2.46481e+06	3.36712e+06
Coniferylaldehyde	C10 H10 O3	178.063	4.253	69	0	8	7	0	Metabolic pathways;Biosynthesis of secondary metabolites;Phenylpropanoid biosynthesis;Biosynthesis of phenylpropanoids;Other	1.8062e+07	1.88971e+07	891815	1.93948e+07	2.21634e+07	2.7176e+07	1.71321e+07	981500	1.24521e+06	1.82729e+07	2.05621e+07	842638	886858	1.02596e+06	8.27059e+06	1.06515e+07	2.4615e+06	4.40243e+06	3.58084e+06	4.87547e+06	1.05819e+07	1.76716e+07	2.37652e+07	1.89964e+07	2.15779e+07	1.6217e+06	1.80161e+07	2.24707e+07	2.1605e+07	2.59658e+06	1.95661e+06	822155	2.00572e+06	1.9051e+06	1.86325e+06	2.69407e+06	1.79522e+06	1.11349e+06	1.60304e+07	1.05995e+06
(2S,3R,4S,5S,6R)-2-[4-[(3R,4S)-4-hydroxy-4-[(4-hydroxy-3-methoxyphenyl)methyl]-3-(hydroxymethyl)oxolan-2-yl]-2-methoxyphenoxy]-6-(hydroxymethyl)oxane-3,4,5-triol	C26 H34 O12	538.205	4.276	50	2	7	0	0		8.61769e+06	8.69713e+06	1.15901e+07	6.54043e+06	1.00386e+07	7.12043e+06	1.01983e+07	41726	43160.6	183988	312318	103442	232715	44414.5	2.08864e+06	2.5001e+06	2.01067e+06	1.97028e+06	618622	1.91088e+06	2.66964e+06	278512	619204	395936	590017	580928	306417	629129	818661	1.52165e+06	1.33872e+06	1.42503e+06	356662	1.14408e+06	1.22727e+06	1.4396e+06	1.00664e+06	295714	1.01162e+06	934272
BENZYL ALCOHOL	C7 H8 O	108.058	4.283	6	0	1	6	8	Metabolic pathways;Microbial metabolism in diverse environments;Degradation of aromatic compounds;Other	4.45811e+06	1.84902e+07	850848	5.48762e+06	4.25204e+06	4.59264e+06	2.68195e+06	355815	439924	1.25622e+06	1.0677e+06	326300	433745	390143	5.66466e+07	4.91902e+07	1.25094e+07	3.54692e+07	2.84412e+07	4.61173e+07	4.6433e+07	3.0646e+06	1.79559e+07	1.25095e+07	2.86348e+06	549219	1.72711e+07	1.11028e+07	4.7004e+06	4.08796e+07	5.1276e+07	1.0067e+06	3.19935e+07	6.39465e+07	5.03241e+07	4.13719e+07	5.29259e+07	604692	5.42185e+07	1.32594e+06
(2S,3R,4S,5S,6R)-2-[4-(3-hydroxybutyl)phenoxy]-6-(hydroxymethyl)oxane-3,4,5-triol	C16 H24 O7	328.152	4.283	9	0	4	0	0		6.77992e+06	4.29181e+07	1.20534e+06	8.04323e+06	6.18419e+06	6.78902e+06	3.81883e+06	1.18728e+06	1.14759e+06	2.21224e+06	1.75005e+06	1.16056e+06	1.2331e+06	1.52816e+06	1.54868e+08	1.23341e+08	2.36866e+07	7.66884e+07	5.88102e+07	1.191e+08	1.18314e+08	5.17574e+06	3.16218e+07	2.2189e+07	3.64893e+06	1.16234e+06	3.72429e+07	2.05025e+07	1.03362e+07	1.12413e+08	1.34293e+08	1.60659e+06	6.99439e+07	1.72536e+08	1.13159e+08	1.06709e+08	1.32121e+08	1.84429e+06	1.40035e+08	2.7311e+06
ANETHOLE	C10 H12 O	148.089	4.283	39	0	2	5	1	Metabolic pathways;Microbial metabolism in diverse environments;Degradation of aromatic compounds;Phenylpropanoid biosynthesis;Xylene degradation	1.70852e+07	6.66808e+07	2.4413e+06	1.26465e+07	1.00184e+07	1.71641e+07	1.31463e+07	947718	944172	5.84082e+06	4.33525e+06	843524	1.16272e+06	1.89269e+06	1.82298e+08	1.58436e+08	4.1152e+07	1.13776e+08	9.16407e+07	1.60478e+08	1.57157e+08	1.04725e+07	5.58974e+07	3.40347e+07	8.90805e+06	1.80352e+06	5.50293e+07	3.4768e+07	1.3925e+07	1.26763e+08	1.72765e+08	2.41084e+06	1.03749e+08	2.04928e+08	1.61759e+08	1.35394e+08	1.71035e+08	2.381e+06	1.85009e+08	5.49087e+06
3,4-DIHYDROXYPHENYLACETATE	C8 H8 O4	168.041	4.286	2	4	10	0	0		1.05623e+06	5.80281e+06	5.16435e+06	1.0341e+07	1.02714e+06	1.73939e+07	1.23626e+06	104768	389936	2.76245e+07	2.00174e+07	4.06525e+06	2.33407e+07	739054	917554	9.45775e+06	1.75872e+07	734047	1.46283e+06	4.01444e+06	1.88892e+07	8.75457e+06	1.12233e+07	1.12521e+07	2.04863e+07	1.95616e+07	1.62102e+07	2.04753e+07	2.36238e+07	4.23069e+07	1.98905e+07	3.06841e+07	7.31824e+06	1.27118e+07	1.54442e+07	2.99896e+07	1.64873e+07	1.2404e+07	1.45987e+07	1.79581e+07
3-Hydroxybenzaldehyde	C7 H6 O2	122.036	4.296	0	2	5	0	0		1.77284e+07	1.98146e+07	2.0329e+07	2.58694e+07	1.95382e+07	3.03989e+07	2.14588e+07	539107	956056	5.31448e+07	3.83585e+07	1.06802e+07	4.59885e+07	1.49384e+06	1.47754e+07	2.47956e+07	2.94599e+07	1.07585e+07	5.14197e+06	1.5023e+07	3.50372e+07	3.04018e+07	2.14667e+07	1.90472e+07	3.05e+07	2.9191e+07	2.72777e+07	3.4281e+07	3.78415e+07	5.32122e+07	3.38069e+07	4.26828e+07	1.36794e+07	2.50155e+07	2.82322e+07	4.16512e+07	2.9112e+07	1.56501e+07	2.30895e+07	2.65961e+07
Sinapoyl aldehyde	C11 H12 O4	208.073	4.301	92	0	2	7	2	Biosynthesis of secondary metabolites;Metabolic pathways;Microbial metabolism in diverse environments;Biosynthesis of phenylpropanoids;Degradation of aromatic compounds;Phenylpropanoid biosynthesis;Other	1.45643e+06	3.97139e+06	4.53855e+06	2.78162e+06	1.09699e+06	5.06642e+06	1.00789e+06	63162.9	121916	6.00163e+06	6.53467e+06	560720	4.35083e+06	231048	302510	847616	1.36471e+06	450153	179247	357310	1.24003e+06	1.5725e+07	1.74511e+07	2.0978e+07	1.36851e+07	1.98466e+07	1.85031e+07	1.09995e+07	1.49894e+07	4.08242e+06	1.1176e+07	5.86085e+06	4.37616e+06	9.72863e+06	4.61328e+06	1.10598e+07	8.32266e+06	8.63463e+06	1.80285e+07	1.73204e+07
(2R,3R,4S,5S,6R)-2-[[7-hydroxy-1-(4-hydroxy-3-methoxyphenyl)-3-(hydroxymethyl)-6-methoxy-1,2,3,4-tetrahydronaphthalen-2-yl]methoxy]-6-(hydroxymethyl)oxane-3,4,5-triol	C26 H34 O11	522.21	4.321	31	0	2	0	0		4.44869e+06	4.78598e+06	5.26556e+06	2.9472e+06	6.04892e+06	3.34492e+06	6.23267e+06	31228.7	30848.5	191380	381632	132903	244542	33001.5	469146	601511	508973	511629	123104	360691	814211	190128	222539	227596	538315	403702	280007	447530	492178	37238.3	53258.6	42086.7	32896.4	67046.6	87184.5	45281.9	57031.2	131608	220675	466311
3-Hydroxy-3,5,5-trimethyl-4-(3-oxo-1-buten-1-ylidene)cyclohexyl β-D-glucopyranoside	C19 H30 O8	432.199	4.35	80	1	0	0	0		4.69243e+07	5.28637e+07	5.31692e+07	5.29884e+07	4.06244e+07	5.69202e+07	5.34576e+07	43748.1	41711.3	171268	583174	138498	261676	46870.1	5.54115e+06	5.47749e+06	4.70703e+06	4.7059e+06	1.60129e+06	3.84425e+06	8.64026e+06	212778	537823	488146	359014	584174	612265	525256	629928	726833	964343	1.44965e+06	475355	1.59575e+06	1.39201e+06	1.03039e+06	1.60709e+06	166214	407539	330445
(1R,3R,4S,5R)-1,3,4-trihydroxy-5-[(E)-3-(4-hydroxyphenyl)prop-2-enoyl]oxycyclohexane-1-carboxylic acid	C16 H18 O8	338.101	4.352	23	0	2	4	0	Biosynthesis of secondary metabolites;Flavonoid biosynthesis;Phenylpropanoid biosynthesis;Other	183516	224026	186778	205752	120580	181782	140011	66841.3	68305.5	1.02475e+06	377807	270764	731092	71611.3	97954	125687	101786	107260	73922.3	89096	153808	496349	1.28256e+06	2.51174e+06	2.06736e+06	2.09096e+06	2.74442e+06	4.29092e+06	1.2926e+06	3.19703e+07	1.17422e+07	2.25376e+07	1.04668e+06	1.87798e+06	5.36054e+06	2.15697e+07	8.33231e+06	2.26753e+06	5.88795e+06	1.73276e+06
5,9-dihydroxy-7-(hydroxymethyl)-5,7-dimethyl-4,5a,6,8,8a,9-hexahydro-1H-azuleno[5,6-c]furan-3-one	C15 H22 O5	282.147	4.365	100	0	2	1	0	Other	335952	307265	152816	392501	245159	103966	176444	35968.1	36756	691585	570191	236262	563482	38534.9	2.84316e+06	3.13038e+06	3.26522e+06	2.21583e+06	625779	2.27414e+06	3.41444e+06	925811	812414	972381	528474	698232	843295	634927	408561	3.41926e+06	3.55914e+06	4.02896e+06	1.15623e+06	2.62468e+06	2.95304e+06	3.21165e+06	2.76123e+06	559531	1.33712e+06	1.07604e+06
4-(4-Hydroxyphenyl)-2-butanyl 6-O-[(4ξ)-α-L-threo-pentofuranosyl]-β-D-glucopyranoside	C21 H32 O11	460.194	4.386	97	1	0	0	0		4.48111e+08	9.77844e+08	6.83407e+08	5.80581e+08	3.5502e+08	6.12381e+08	4.01353e+08	614551	1.99072e+06	1.16384e+08	1.44547e+08	3.8722e+07	1.49135e+08	5.02356e+06	2.36683e+08	2.68316e+08	2.03236e+08	2.52103e+08	5.42761e+07	1.94822e+08	2.92151e+08	2.53429e+08	3.9032e+08	3.80914e+08	3.92956e+08	4.86677e+08	2.29733e+08	3.77039e+08	3.26012e+08	4.27041e+07	6.19782e+07	6.77071e+07	2.22172e+07	1.11726e+08	9.73874e+07	5.22677e+07	1.3062e+08	1.39032e+08	2.88917e+08	3.7203e+08
NCGC00380875-01_C21H32O11_4-(4-Hydroxyphenyl)-2-butanyl 6-O-[(4xi)-alpha-L-threo-pentofuranosyl]-beta-D-glucopyranoside	C21 H32 O11	506.2	4.387	6	1	1	0	0		3.39529e+08	8.02461e+08	5.31145e+08	4.44904e+08	2.71197e+08	4.70371e+08	3.0526e+08	453593	1.60764e+06	8.86333e+07	1.11576e+08	2.96104e+07	1.14706e+08	3.76704e+06	1.82092e+08	2.08633e+08	1.52616e+08	1.90776e+08	4.28299e+07	1.4979e+08	2.25531e+08	1.8406e+08	3.05338e+08	2.98145e+08	3.13603e+08	3.76341e+08	1.7657e+08	2.69877e+08	2.52153e+08	3.37631e+07	4.81334e+07	5.31264e+07	1.68455e+07	8.65592e+07	7.39537e+07	4.01871e+07	1.01681e+08	1.0781e+08	2.2413e+08	2.78223e+08
ANETHOLE	C10 H12 O	148.089	4.411	39	0	2	5	1	Metabolic pathways;Microbial metabolism in diverse environments;Degradation of aromatic compounds;Phenylpropanoid biosynthesis;Xylene degradation	9.07056e+07	1.88078e+08	3.43259e+06	1.18863e+08	7.22253e+07	1.37771e+08	7.4635e+07	786724	1.15679e+06	2.60929e+07	2.51669e+07	1.24362e+06	1.63827e+06	1.96922e+06	5.13081e+07	5.08841e+07	1.04263e+07	3.3606e+07	3.31236e+07	4.28513e+07	4.80547e+07	4.90466e+07	7.19151e+07	7.79385e+07	7.04365e+07	4.05054e+06	4.66882e+07	7.11474e+07	7.5336e+07	1.10181e+07	1.82954e+07	1.05463e+06	1.04554e+07	2.64585e+07	2.25248e+07	1.40065e+07	2.68983e+07	862929	6.61481e+07	2.86075e+06
BENZYL ALCOHOL	C7 H8 O	108.058	4.412	6	0	1	6	8	Metabolic pathways;Microbial metabolism in diverse environments;Degradation of aromatic compounds;Other	2.5769e+07	4.94229e+07	590913	3.32118e+07	1.92837e+07	3.43616e+07	2.12745e+07	269398	360378	9.62517e+06	6.10842e+06	311417	274030	363251	1.35444e+07	1.06002e+07	3.4204e+06	7.12868e+06	5.95118e+06	8.69082e+06	1.18483e+07	1.49638e+07	1.61231e+07	1.92388e+07	1.95226e+07	1.29143e+06	1.27211e+07	1.89958e+07	2.077e+07	3.78403e+06	5.65765e+06	316158	3.61695e+06	7.39878e+06	5.84756e+06	3.64305e+06	5.44197e+06	986699	1.18019e+07	603901
2-Hydroxy-4-methylpentanoic acid	C6 H12 O3	132.077	4.453	1	2	8	0	0		6.92552e+06	4.18582e+06	4.3382e+06	7.02187e+06	6.12913e+06	7.10922e+06	6.27949e+06	102005	144856	452364	355341	389474	294737	116667	420577	878446	628686	456020	315710	829367	1.13459e+06	188659	342860	581235	426991	240930	508562	206374	339628	295037	508877	392905	106842	526257	761792	409634	505414	451493	509424	202221
(2R,3S,4S,5R,6R)-2-[[(2S,3R,4R)-3,4-dihydroxy-4-(hydroxymethyl)oxolan-2-yl]oxymethyl]-6-[4-(4-hydroxyphenyl)butan-2-yloxy]oxane-3,4,5-triol	C21 H32 O11	460.194	4.474	6	1	4	0	0		1.40363e+08	2.72779e+08	2.57365e+08	2.32193e+08	8.48759e+07	2.07116e+08	1.0374e+08	145876	255221	2.55146e+07	3.21481e+07	6.27431e+06	1.93864e+07	538055	2.95263e+07	3.62542e+07	2.41799e+07	2.88028e+07	6.23438e+06	3.06346e+07	4.2138e+07	2.7237e+07	2.63074e+07	1.8943e+07	3.86361e+07	5.34482e+07	2.3891e+07	5.22114e+07	5.8676e+07	4.86221e+06	1.16747e+07	1.0036e+07	2.92411e+06	2.03584e+07	1.33527e+07	1.00068e+07	1.85084e+07	7.69981e+06	1.17033e+07	2.63552e+07
Coumarin	C9 H6 O2	164.047	4.484	37	0	1	17	6	Metabolic pathways;Biosynthesis of secondary metabolites;Microbial metabolism in diverse environments;Degradation of aromatic compounds;Phenylpropanoid biosynthesis;Ubiquinone and other terpenoid-quinone biosynthesis;Biosynthesis of phenylpropanoids;Biosynthesis of plant secondary metabolites;Biosynthesis of various secondary metabolites - part 2;Phenylalanine metabolism;Biosynthesis of amino aci…	1.21533e+06	1.41762e+06	524609	1.40233e+06	826493	769578	1.36423e+06	511376	489830	985370	879909	586010	584498	531717	919240	981435	558207	504112	660167	845986	1.31684e+06	734463	965807	1.18496e+06	1.97759e+06	749669	1.59376e+06	1.23546e+06	839811	3.76819e+07	1.49656e+07	818824	3.82894e+06	3.93108e+06	3.88483e+06	2.6435e+07	4.79814e+06	479129	2.9904e+06	708365
ANETHOLE	C10 H12 O	148.089	4.499	39	0	2	5	1	Metabolic pathways;Microbial metabolism in diverse environments;Degradation of aromatic compounds;Phenylpropanoid biosynthesis;Xylene degradation	3.26994e+07	6.76633e+07	3.10035e+06	5.06884e+07	2.53853e+07	4.13587e+07	2.51325e+07	415356	823094	2.54175e+07	2.35971e+07	461292	1.28962e+06	1.46487e+06	4.90017e+07	4.79961e+07	9.86613e+06	3.10609e+07	3.06773e+07	3.81756e+07	4.59861e+07	4.67545e+07	6.88238e+07	7.59568e+07	6.79613e+07	3.69499e+06	4.38053e+07	6.86785e+07	7.29906e+07	7.69254e+06	7.00057e+06	743781	4.0823e+06	8.60789e+06	7.12481e+06	5.645e+06	2.44653e+07	514251	6.52165e+07	2.51065e+06
Coniferyl aldehyde	C10 H10 O3	178.062	4.515	1	0	10	7	0	Biosynthesis of secondary metabolites;Metabolic pathways;Biosynthesis of phenylpropanoids;2-Oxocarboxylic acid metabolism;Phenylpropanoid biosynthesis;Other	125927	522116	368784	427118	405994	399711	381138	58095.6	55314.7	7.79807e+06	6.66604e+06	1.59588e+06	5.07319e+06	242737	188479	229309	336162	261431	139552	231315	311539	5.964e+06	359352	655312	1.38328e+06	572762	4.17374e+06	4.63518e+06	5.05509e+06	149982	336500	387013	125151	324990	321342	80040.9	309585	178284	648550	308014
Cinnamaldehyde	C9 H8 O	132.058	4.543	18	0	3	8	0	Metabolic pathways;Biosynthesis of secondary metabolites;Microbial metabolism in diverse environments;Phenylpropanoid biosynthesis;Biosynthesis of plant secondary metabolites;Other	464959	993066	334420	300198	632893	780037	571728	293272	344120	715166	593302	328787	314703	331824	915716	691130	332057	368068	510401	425463	712435	618624	389541	343841	535717	358358	396279	684072	371696	1.16758e+07	1.88518e+06	327232	1.2756e+06	561382	2.06962e+06	3.91678e+06	1.92334e+06	319853	419180	348110
Oxypaeoniflorin	C23 H28 O12	496.158	4.546	17	0	3	0	0		9.49115e+06	6.94044e+06	7.74988e+06	6.90651e+06	9.0182e+06	9.64418e+06	8.44973e+06	33503.8	33714.6	2.73214e+06	1.98069e+06	943067	3.48339e+06	87809.5	1.85996e+06	2.29525e+06	2.41468e+06	1.68707e+06	591509	1.47074e+06	3.35266e+06	4.4205e+06	2.85834e+06	2.94881e+06	3.92099e+06	3.48352e+06	3.40128e+06	4.75056e+06	2.64392e+06	1.62234e+06	1.26375e+06	1.47936e+06	342051	838097	1.07577e+06	1.38901e+06	1.23812e+06	1.48212e+06	2.32766e+06	2.51315e+06
Camphor	C10 H16 O	152.12	4.593	103	0	1	7	0	Biosynthesis of secondary metabolites;Degradation of aromatic compounds;Monoterpenoid biosynthesis;Limonene and pinene degradation;Other	2.56253e+07	6.02326e+07	1.22195e+06	3.01031e+07	3.61585e+07	1.94848e+07	3.29112e+07	843931	833571	5.75486e+06	8.29462e+06	888595	1.06544e+06	835431	8.84539e+06	9.68835e+06	3.49494e+06	4.91385e+06	5.54442e+06	9.09671e+06	1.07191e+07	4.62971e+06	4.36683e+06	4.42832e+06	2.53551e+06	850306	4.03915e+06	4.5349e+06	7.4214e+06	1.7972e+07	1.8763e+07	1.01505e+06	1.38127e+07	1.4724e+07	1.23772e+07	1.67821e+07	1.36707e+07	848793	7.55952e+06	895865
NCGC00169704-02_C17H24O8_Benzenepentanoic acid, beta-(hexopyranosyloxy)-	C17 H24 O8	378.129	4.595	6	0	1	3	0	Metabolic pathways;Microbial metabolism in diverse environments;Other	2.45464e+06	4.23745e+06	240251	2.51771e+06	4.14884e+06	2.93357e+06	2.10016e+06	226808	224023	222917	211398	217055	232762	224523	1.86108e+07	1.20612e+07	3.20168e+06	5.60696e+06	5.97775e+06	6.14993e+06	8.01808e+06	328904	2.31946e+06	948412	949300	228521	824048	1.27134e+06	617413	2.95775e+06	4.93135e+06	224865	2.48594e+06	6.51302e+06	6.31327e+06	4.72423e+06	6.54735e+06	228114	3.58168e+06	240765
Gentiopicrin	C16 H20 O9	356.111	4.597	11	0	1	2	1	Biosynthesis of secondary metabolites;Other	3.5696e+06	5.15487e+06	4.16928e+06	4.69121e+06	3.00338e+06	6.78634e+06	1.21834e+06	37877.9	37358.7	798681	302667	229910	648990	40770.5	4.38083e+06	4.47243e+06	6.6343e+06	3.97978e+06	1.16426e+06	4.75945e+06	7.41122e+06	256043	776016	386222	295553	394764	383582	391613	935114	1.37962e+07	9.12816e+06	1.00067e+07	1.18793e+06	3.99502e+06	7.8032e+06	1.01917e+07	6.69839e+06	442935	935961	1.36353e+06
(2R,3S,4S,5R,6R)-5-[(2S,3R,4R)-3,4-dihydroxy-4-(hydroxymethyl)oxolan-2-yl]oxy-2-(hydroxymethyl)-6-[2-(4-hydroxyphenyl)ethoxy]oxane-3,4-diol	C19 H28 O11	432.163	4.653	4	0	8	0	0		4.42362e+06	4.06659e+06	3.79772e+06	3.04963e+06	2.06331e+06	5.09253e+06	2.49071e+06	44500.4	44874.5	331374	444166	105348	142647	48484.1	2.07388e+06	1.52494e+06	1.91e+06	2.43164e+06	768815	3.19713e+06	2.63278e+06	369281	293978	284587	343077	302050	413453	341124	665150	1.3936e+06	1.53828e+06	1.57458e+06	455088	2.1116e+06	2.47867e+06	1.8234e+06	140612	134827	320016	386187
N-ACETYL-L-LEUCINE	C8 H15 N O3	173.104	4.658	3	0	7	0	0		2.46497e+06	1.81253e+06	1.96857e+06	1.74063e+06	2.70994e+06	1.59621e+06	2.3382e+06	37866.6	38184.9	501932	650109	243385	335088	41256.4	451694	506428	689324	450662	125337	568692	722945	365205	271274	331652	438371	318519	477506	343968	487148	806872	784109	1.27822e+06	203155	747772	632777	856048	785820	99949.2	156686	204814
Atractyloside A	C21 H36 O10	494.236	4.661	60	1	1	0	0		1.89593e+07	2.56312e+07	2.97112e+07	2.09663e+07	1.73408e+07	2.46243e+07	1.60056e+07	104289	112306	4.07938e+06	7.32955e+06	1.81593e+06	2.54183e+06	113626	322399	260441	396300	394773	143139	366423	918535	2.38702e+06	1.1459e+06	1.48549e+06	3.72648e+06	1.82437e+06	1.60708e+06	1.96861e+06	3.42771e+06	504992	400669	442430	254310	491363	381854	329696	393439	470247	394115	399006
Syringic acid	C9 H10 O5	198.053	4.673	23	0	1	6	2	Metabolic pathways;Biosynthesis of secondary metabolites;Microbial metabolism in diverse environments;Biosynthesis of various secondary metabolites - part 2;Other	4.80019e+06	4.10787e+06	422802	3.97476e+06	4.52795e+06	2.96531e+06	3.53469e+06	363979	347179	5.28879e+06	9.19052e+06	401822	414771	429533	407162	409109	371309	394735	421337	378793	416021	1.73347e+06	3.12968e+06	2.03389e+06	4.77444e+06	609110	2.14282e+06	3.65861e+06	6.29356e+06	408739	406304	380143	409727	419937	431717	390961	415622	413344	1.39047e+06	433295
Secoisolariciresinol diglucoside	C32 H46 O16	686.278	4.692	3	0	2	0	0		623514	1.22456e+06	1.28684e+06	1.91761e+06	239802	4.57693e+06	283240	38299	33754.8	47264.8	57605.6	43449.5	41320.9	39268.5	42160.3	39270	42262.9	41437.7	37474.9	39332.5	39782	43557.6	47017.2	101176	41007	44009	39736.9	146057	42803.7	41188.7	38186.6	41544.9	37531.7	43330.6	39335.1	39614.9	40395	37348.4	41288.6	38954.9
(E)-3-[6-[(2S,3R,4S,5S,6R)-3,4,5-trihydroxy-6-(hydroxymethyl)oxan-2-yl]oxy-1,3-benzodioxol-5-yl]prop-2-enoic acid	C16 H18 O10	370.09	4.711	7	0	2	0	0		51010	52111	87823.2	50344.8	51749.7	55209	47669.3	35187.2	35466.3	40875.9	58345.2	39919.2	112432	35320.9	126797	343452	611801	793240	151920	445005	529853	41717.2	905269	591473	166144	305929	37397.1	99811.9	315774	122800	428016	222793	194452	39810	542450	1.09106e+06	1.11033e+06	64069.3	832466	2.91709e+06
2-Methylbenzoic acid	C8 H8 O2	136.051	4.74	0	1	0	0	0		6.38479e+06	1.57148e+07	1.6849e+07	1.60064e+07	7.69512e+06	1.9684e+07	7.50962e+06	36870.4	134105	306105	316928	173653	325143	36726.9	6.22715e+06	7.55543e+06	7.06112e+06	4.93552e+06	1.74367e+06	6.79739e+06	7.52338e+06	196150	1.89621e+06	1.19329e+06	242682	871831	1.12682e+06	794646	647352	2.51727e+06	3.28218e+06	2.94599e+06	975234	4.17289e+06	4.53981e+06	2.67519e+06	4.0647e+06	1.51707e+06	5.37898e+06	5.22889e+06
Senkyunolide A	C12 H16 O2	192.115	4.758	93	0	2	3	0	Metabolic pathways;Biosynthesis of secondary metabolites;Ubiquinone and other terpenoid-quinone biosynthesis	1.36701e+07	2.27981e+07	593833	2.2983e+07	1.23983e+07	3.37796e+07	1.12866e+07	893041	582484	2.19818e+06	3.94481e+06	756901	612021	503145	2.91384e+06	3.29005e+06	869058	1.3463e+06	1.79062e+06	2.19009e+06	6.25381e+06	3.71373e+06	4.07156e+06	4.11929e+06	5.4962e+06	760655	3.27575e+06	5.34438e+06	4.70772e+06	1.78208e+06	1.79955e+06	538599	1.28024e+06	2.5115e+06	1.38515e+06	1.95324e+06	2.76773e+06	740778	2.77274e+06	555030
Jasmonic Acid	C12 H18 O3	210.126	4.759	62	0	3	6	1	Metabolic pathways;Biosynthesis of secondary metabolites;Biosynthesis of plant secondary metabolites;Other	2.10581e+07	3.52045e+07	811504	3.79386e+07	1.95273e+07	5.34747e+07	1.87126e+07	369638	380130	3.70621e+06	5.76349e+06	399287	401311	375283	4.07117e+06	5.144e+06	950759	2.34322e+06	2.99779e+06	3.87182e+06	9.55067e+06	6.23759e+06	6.10757e+06	6.3024e+06	8.59665e+06	550104	5.35744e+06	8.14957e+06	7.17781e+06	2.3861e+06	2.66714e+06	393952	1.49875e+06	3.21625e+06	2.12667e+06	2.50353e+06	2.88137e+06	367004	4.28085e+06	402823
2-Hydroxyacetophenone	C8 H8 O2	136.053	4.761	30	0	1	17	2	Metabolic pathways;Biosynthesis of secondary metabolites;Microbial metabolism in diverse environments;Degradation of aromatic compounds;Phenylpropanoid biosynthesis;Biosynthesis of plant secondary metabolites;Xylene degradation;Naphthalene degradation;Phenylalanine metabolism;Other	8.05972e+06	1.66676e+07	911360	1.5069e+07	6.84456e+06	2.23037e+07	8.57269e+06	523066	636911	1.36485e+06	1.67833e+06	890088	660145	779952	7.10556e+06	6.48982e+06	1.35378e+06	4.38956e+06	4.27082e+06	6.85258e+06	8.6707e+06	1.06995e+06	1.05869e+06	993256	1.24905e+06	349072	751118	711485	2.12894e+06	2.82886e+06	4.02222e+06	263570	1.89757e+06	2.84838e+06	2.59717e+06	2.95856e+06	4.16963e+06	726649	6.45378e+06	792971
(2S,3R,4S,5S,6R)-2-[4-[(3R,4S)-4-hydroxy-4-[(4-hydroxy-3-methoxyphenyl)methyl]-3-(hydroxymethyl)oxolan-2-yl]-2-methoxyphenoxy]-6-(hydroxymethyl)oxane-3,4,5-triol	C26 H34 O12	538.205	4.774	19	2	4	0	0		8.26094e+06	7.71845e+06	7.77307e+06	7.82135e+06	7.20192e+06	6.75736e+06	7.06288e+06	25584.6	29391.8	955070	470078	117342	182732	26880.5	732031	803009	836630	916785	249048	545121	1.28453e+06	165353	208656	160535	258343	221844	154406	305862	984736	38544	32549.1	27972.2	30457	51299.3	41246.1	37719.4	37702	91500.5	321304	388888
2-(hydroxymethyl)-6-[(E)-4-(1,2,4-trihydroxy-2,6,6-trimethylcyclohexyl)but-3-en-2-yl]oxyoxane-3,4,5-triol	C19 H34 O9	452.226	4.78	56	1	0	0	0		4.08119e+06	3.40817e+06	2.95241e+06	2.70278e+06	2.97153e+06	3.22193e+06	2.27163e+06	34158.6	35480.5	144845	143131	50409.4	138934	32448.9	150395	529067	433199	329306	133993	380659	390202	72020.2	58822.9	74928	173618	42260.7	96806.9	134411	181468	95968.2	92662.3	160257	36766.3	120003	104299	46836.1	57739.6	32866.6	35777.4	113764
Oxypaeoniflorin	C23 H28 O12	496.158	4.793	12	0	2	0	0		4.10317e+07	3.16064e+07	3.24732e+07	1.32192e+07	3.97145e+07	1.62914e+07	3.19723e+07	61684.2	536909	4.76048e+07	8.58981e+07	2.18288e+07	3.05594e+07	1.14914e+06	2.83032e+06	3.10407e+06	2.70859e+06	2.83242e+06	751636	2.22852e+06	3.24745e+06	2.32395e+07	2.67598e+07	2.74213e+07	5.67238e+07	4.41301e+07	2.36257e+07	3.8217e+07	5.06439e+07	1.23956e+06	1.574e+06	2.06888e+06	421257	1.7012e+06	2.07517e+06	1.40507e+06	3.08383e+06	1.21456e+07	2.23262e+07	3.33592e+07
Camphor	C10 H16 O	152.12	4.803	103	0	1	7	0	Biosynthesis of secondary metabolites;Degradation of aromatic compounds;Monoterpenoid biosynthesis;Limonene and pinene degradation;Other	2.57663e+07	6.06132e+07	957240	4.86532e+07	3.24883e+07	5.55326e+07	3.43005e+07	763939	652003	2.5487e+06	3.23962e+06	571276	550967	675094	2.66188e+07	2.7096e+07	8.60178e+06	1.90773e+07	1.97427e+07	2.87373e+07	3.95664e+07	4.17452e+06	1.36107e+07	6.58254e+06	5.13937e+06	994175	3.96473e+06	7.56345e+06	3.53584e+06	7.92041e+07	7.18959e+07	583730	6.31422e+07	6.82891e+07	5.64028e+07	8.84069e+07	8.07169e+07	620035	1.6515e+07	897200
2-[1-hydroxy-1-(4-methoxyphenyl)propan-2-yl]oxy-6-(hydroxymethyl)oxane-3,4,5-triol	C16 H24 O8	344.147	4.842	112	0	2	0	0		7.04094e+06	1.22076e+07	1.70752e+07	1.15672e+07	3.74118e+06	1.23849e+07	4.11645e+06	66009.4	65551.6	3.33534e+06	4.27146e+06	1.18396e+06	3.0427e+06	94781.5	1.71276e+06	1.94412e+06	2.1412e+06	1.91836e+06	505122	1.99081e+06	2.37073e+06	2.74599e+06	4.98526e+06	4.49441e+06	4.20947e+06	5.33625e+06	4.15533e+06	4.78396e+06	8.9369e+06	2.78287e+06	3.04678e+06	2.50751e+06	804804	2.33304e+06	2.65434e+06	2.46177e+06	2.12923e+06	2.9028e+06	7.81383e+06	7.38341e+06
Geranic acid	C10 H16 O2	168.115	4.85	134	0	1	7	0	Metabolic pathways;Biosynthesis of secondary metabolites;Degradation of aromatic compounds;Biosynthesis of various secondary metabolites - part 1;Monoterpenoid biosynthesis;Limonene and pinene degradation;Other	2.03336e+06	5.60216e+06	257105	3.99015e+06	1.98605e+06	5.30761e+06	1.79673e+06	224132	211425	1.58389e+06	1.09005e+06	441828	214163	221869	1.02702e+07	9.63979e+06	2.54244e+06	6.23378e+06	4.67237e+06	9.59286e+06	1.00993e+07	5.06543e+06	2.55288e+07	1.90651e+07	1.49313e+07	1.14471e+06	1.01714e+07	1.11469e+07	6.91673e+06	1.43773e+07	1.68239e+07	221919	1.36003e+07	1.65557e+07	1.62485e+07	1.56985e+07	1.75982e+07	642349	3.07262e+07	1.0576e+06
NCGC00347700-02!2-[4-[(3S,3aR,6S,6aR)-6-[3-methoxy-4-[3,4,5-trihydroxy-6-(hydroxymethyl)oxan-2-yl]oxyphenyl]-1,3,3a,4,6,6a-hexahydrofuro[3,4-c]furan-3-yl]-2-methoxyphenoxy]-6-(hydroxymethyl)oxane-3,4,5-triol	C32 H42 O16	728.253	4.867	5	0	3	0	0		1.17998e+07	2.04035e+07	2.08112e+07	1.06898e+07	2.03633e+07	1.07645e+07	2.0848e+07	34543.7	29404.2	121042	1.2304e+06	109536	807262	30848.9	4.40635e+06	5.76156e+06	4.27869e+06	3.63977e+06	1.24765e+06	4.2504e+06	7.21823e+06	1.12529e+06	1.99751e+06	1.97098e+06	3.13716e+06	2.61665e+06	1.64201e+06	2.00537e+06	2.53661e+06	7.54173e+06	7.3207e+06	5.74348e+06	1.99181e+06	6.32992e+06	5.23012e+06	6.92231e+06	5.88355e+06	973032	2.14678e+06	2.83968e+06
3-Ethyl-4-hydroxy-4-methylpentyl 6-O-[(2S,3R,4R)-3,4-dihydroxy-4-(hydroxymethyl)tetrahydro-2-furanyl]-β-D-glucopyranoside	C19 H36 O11	440.225	4.869	2	1	0	0	0		1.26874e+07	1.52109e+07	1.43484e+07	1.85097e+07	1.21394e+07	2.48838e+07	1.69903e+07	128994	113968	345512	266544	159997	236948	122609	1.57095e+06	1.21089e+06	1.18852e+06	1.00052e+06	331427	1.09762e+06	1.93078e+06	208041	153075	152693	280799	246206	178783	343054	409508	233298	141585	209006	127176	378575	351331	172138	275114	142376	162961	216752
Pinoresinol diglucoside	C32 H42 O16	682.247	4.87	9	0	3	0	0		1.5943e+07	2.90152e+07	2.88724e+07	1.46123e+07	2.78704e+07	1.49687e+07	2.86084e+07	104760	92370.2	227648	1.64103e+06	207235	984648	93554.9	6.05105e+06	7.8073e+06	5.68666e+06	4.93934e+06	1.67365e+06	5.77922e+06	9.91084e+06	1.36709e+06	2.73668e+06	2.665e+06	4.08261e+06	3.36127e+06	1.95639e+06	2.64608e+06	3.29882e+06	1.02477e+07	9.93623e+06	7.8915e+06	2.61332e+06	8.91451e+06	7.24457e+06	9.81216e+06	7.88535e+06	1.25926e+06	2.89903e+06	3.73275e+06
NCGC00380702-01_C20H22O6_2-Butenoic acid, 2-methyl-, (3aR,4R,5R,9aS,9bR)-2,3,3a,4,5,7,9a,9b-octahydro-4-hydroxy-6,9-dimethyl-3-methylene-2,7-dioxoazuleno[4,5-b]furan-5-yl ester, (2Z)-	C20 H22 O6	340.131	4.888	259	0	8	3	1	Biosynthesis of secondary metabolites;Other	6.54382e+06	1.54875e+07	525094	8.97146e+06	1.67044e+07	1.6886e+07	2.55485e+07	268881	319360	323733	1.63022e+06	309330	284967	305680	3.74305e+06	4.21881e+06	926106	1.95264e+06	1.44464e+06	2.61832e+06	4.73221e+06	1.63348e+06	1.45373e+06	1.44925e+06	2.59991e+06	275734	1.24824e+06	1.69035e+06	1.85662e+06	3.83744e+06	4.65801e+06	276608	3.6559e+06	4.66063e+06	3.30131e+06	4.65857e+06	4.04931e+06	290798	1.28466e+06	309786
NCGC00385224-01_C24H42O12_6-Hydroxy-2,6,10,10-tetramethyl-1-oxaspiro[4.5]dec-8-yl 6-O-[(2R,3R,4R)-3,4-dihydroxy-4-(hydroxymethyl)tetrahydro-2-furanyl]-beta-D-glucopyranoside	C24 H42 O12	568.273	4.891	33	0	3	0	0		1.70176e+06	1.30033e+06	1.55365e+06	1.22419e+06	2.39502e+06	1.62013e+06	1.52135e+06	29080.3	26840.5	649456	522580	318075	889113	27081.7	388331	410538	427510	292495	146114	270820	478511	1.11597e+06	1.03959e+06	1.14497e+06	2.06213e+06	1.4625e+06	1.36631e+06	1.17753e+06	1.51509e+06	40288.9	93718.4	132357	54479.1	146971	160504	69408.4	137718	486540	271225	501469
3-coumaric acid	C9 H8 O3	164.046	4.892	0	5	1	0	0		2.80467e+06	7.50329e+06	7.88574e+06	9.99005e+06	9.39063e+06	1.6773e+07	2.97803e+06	203082	139925	1.74409e+06	1.38531e+06	551392	3.26958e+06	170783	399661	559723	392475	375778	50070.6	266518	1.87165e+06	1.35503e+06	1.31969e+06	1.06087e+06	2.83035e+06	2.78958e+06	1.65647e+06	2.95567e+06	4.73235e+06	9.50332e+06	3.22919e+06	6.37871e+06	1.31933e+06	1.69764e+06	3.77929e+06	6.16644e+06	3.57034e+06	1.23494e+06	1.5489e+06	2.21468e+06
Camphor	C10 H16 O	152.12	4.893	103	0	1	7	0	Biosynthesis of secondary metabolites;Degradation of aromatic compounds;Monoterpenoid biosynthesis;Limonene and pinene degradation;Other	3.23745e+06	1.49063e+07	916773	1.72122e+07	3.63518e+06	9.58567e+06	4.29716e+06	270004	260959	1.17129e+06	1.31274e+06	288048	260134	410358	1.07456e+07	1.39027e+07	8.03372e+06	9.23838e+06	9.08203e+06	1.2967e+07	1.75326e+07	1.19063e+06	6.47204e+06	1.98599e+06	3.117e+06	384511	3.97807e+06	5.14832e+06	862082	2.80814e+07	3.07328e+07	401674	2.40494e+07	2.40047e+07	2.51035e+07	3.56616e+07	3.49572e+07	521251	4.16679e+06	481179
gerberinside	C16 H18 O8	338.101	4.894	23	0	6	4	0	Biosynthesis of secondary metabolites;Phenylpropanoid biosynthesis;Other	2.24491e+06	6.23919e+06	203754	7.05073e+06	1.55197e+06	7.51089e+06	996890	192419	228544	231673	206270	221366	203931	218754	2.06247e+06	1.7841e+06	294328	199079	367762	375889	1.14323e+06	199363	222686	620744	228117	195089	349538	470167	289820	3.56453e+06	1.51972e+06	197949	357089	1.08837e+06	1.25188e+06	2.16541e+06	824214	205410	1.12822e+06	221692
Ferulic acid	C10 H10 O4	194.058	4.895	91	0	9	4	2	Metabolic pathways;Biosynthesis of secondary metabolites;Phenylpropanoid biosynthesis;Biosynthesis of phenylpropanoids	1.27045e+07	2.22902e+07	898520	3.2947e+07	5.46609e+06	3.11723e+07	3.79593e+06	387915	460742	1.10572e+06	1.49491e+06	446271	494735	441005	6.27591e+06	7.06287e+06	1.93648e+06	1.22008e+06	3.07637e+06	2.21011e+06	2.39582e+06	965589	1.78785e+06	1.86952e+06	1.04719e+06	501057	2.97498e+06	2.33217e+06	2.00102e+06	1.60231e+07	8.32087e+06	399063	3.69248e+06	3.92948e+06	5.01574e+06	1.13096e+07	4.43947e+06	414106	6.59721e+06	537605
NCGC00385600-01_C13H22O3_2-Cyclohexen-1-one, 4-hydroxy-4-(3-hydroxybutyl)-3,5,5-trimethyl-	C13 H22 O3	208.146	4.91	54	0	3	0	0		1.34578e+07	7.47407e+06	188434	8.03944e+06	1.12235e+07	8.28566e+06	7.98814e+06	179916	212333	399475	194472	188341	204371	204539	478757	422330	202608	371417	440260	446875	605314	236600	202301	195605	213294	182412	209829	192185	303085	199041	196601	195547	208773	191961	192816	204058	214114	181801	210175	187085
Cyclopentylacetic acid	C7 H12 O2	128.082	4.918	0	1	0	0	0		54046	53858.7	62858.7	65226.6	71952.3	98290.1	82759.5	43889.3	35233	98805.1	268838	90040.8	105561	50697.9	2.58785e+06	1.35917e+06	1.27182e+06	2.57621e+06	452541	4.41266e+06	5.43691e+06	277810	135102	254783	182424	99713.7	196455	471457	294744	785052	549367	824113	352404	832189	754256	1.06768e+06	1.09814e+06	144220	229831	369888
1-(3,4-dihydroxyphenyl)-6,7-dihydroxy-1,2-dihydronaphthalene-2,3-dicarboxylic acid	C18 H14 O8	358.07	4.919	31	0	2	3	1	Biosynthesis of secondary metabolites;Metabolic pathways;Other	3.8053e+07	5.23542e+07	2.45044e+07	9.89965e+07	1.23872e+07	7.50739e+07	2.00965e+06	62111.3	623217	1.82527e+07	8.91507e+06	2.96082e+06	2.01825e+07	1.01185e+06	782677	3.64248e+06	5.54251e+06	607826	676866	1.68083e+06	6.05528e+06	5.3809e+06	6.27635e+06	7.52487e+06	3.59589e+07	3.05355e+07	2.08618e+07	3.40883e+07	3.94689e+07	9.95217e+07	3.84605e+07	7.55596e+07	1.55737e+07	1.4055e+07	3.61533e+07	8.81419e+07	3.20999e+07	1.2442e+07	1.83334e+07	1.3931e+07
1,4-Cyclohexanedicarboxylic acid	C8 H12 O4	172.073	4.922	1	0	1	0	0		57181.5	201241	169649	163169	138590	223011	263782	89276	88088.5	107689	112991	65307.5	150077	110123	2.58946e+06	1.71363e+06	1.47171e+06	2.8567e+06	558049	4.4052e+06	5.48419e+06	358423	48771.7	317945	215776	273156	213602	217525	349568	747971	425842	950490	301105	825770	890006	1.2544e+06	1.03671e+06	84107	146590	295583
(Z)-2,6-dimethyl-7-(4-methyl-5-oxooxolan-2-yl)-3-[[3,4,5-trihydroxy-6-(hydroxymethyl)oxan-2-yl]oxymethyl]hept-5-enoic acid	C21 H34 O10	446.215	4.924	3	0	4	0	0		5.78659e+07	4.26915e+07	4.72464e+07	3.55202e+07	5.44504e+07	4.13539e+07	4.33312e+07	63645.1	67093.5	529976	271818	110755	268126	64292.8	4.35714e+06	3.88039e+06	2.79503e+06	3.91684e+06	1.21032e+06	4.31475e+06	8.26248e+06	320030	233518	181131	308965	264885	168644	197102	955420	170721	179915	174382	151820	847015	419478	206098	842452	90526.8	297978	554501
1-(3,4-dihydroxyphenyl)-6,7-dihydroxy-1,2-dihydronaphthalene-2,3-dicarboxylic acid	C18 H14 O8	358.069	4.929	31	0	2	3	1	Biosynthesis of secondary metabolites;Metabolic pathways;Other	3.80923e+07	5.26539e+07	2.45431e+07	1.00091e+08	1.2424e+07	7.56682e+07	2.04802e+06	85967.7	298117	1.82952e+07	8.9439e+06	2.98671e+06	2.02096e+07	1.05655e+06	356978	3.66917e+06	5.56869e+06	127643	522745	632649	6.08513e+06	5.40597e+06	6.30314e+06	7.55374e+06	3.61194e+07	3.05634e+07	2.09277e+07	3.4209e+07	3.96086e+07	1.03153e+08	3.8638e+07	1.01137e+08	1.56056e+07	1.40816e+07	3.62473e+07	1.42564e+08	3.22207e+07	1.24669e+07	1.8361e+07	1.39582e+07
NCGC00384813-01!6-[(E)-2-carboxyethenyl]-2-(3,4-dihydroxyphenyl)-2,3-dihydro-1,4-benzodioxine-3-carboxylic acid	C18 H14 O8	358.069	4.947	31	0	3	3	1	Metabolic pathways;Biosynthesis of secondary metabolites;Other	1.16044e+07	1.80044e+07	483139	3.11313e+07	3.13643e+06	1.98929e+07	1.40994e+06	449814	490382	7.72673e+06	2.77941e+06	537976	474541	688614	479925	1.34904e+06	678946	490880	829159	1.10301e+06	1.69453e+06	1.57859e+06	1.28502e+06	2.15831e+06	1.13597e+07	842617	6.94475e+06	1.15933e+07	1.13176e+07	5.96185e+07	1.47695e+07	484357	9.675e+06	4.25122e+06	1.07064e+07	4.04497e+07	1.08727e+07	453347	5.45141e+06	516220
(2S,3R,4S,5S,6R)-2-[4-[(3R,4S)-4-hydroxy-4-[(4-hydroxy-3-methoxyphenyl)methyl]-3-(hydroxymethyl)oxolan-2-yl]-2-methoxyphenoxy]-6-(hydroxymethyl)oxane-3,4,5-triol	C26 H34 O12	538.204	4.947	19	2	4	0	0		3.41048e+07	3.57871e+07	4.03905e+07	2.54154e+07	3.68055e+07	3.37252e+07	3.47545e+07	57717.7	70299.2	1.98457e+06	1.41757e+06	274127	782084	67364.7	2.23141e+06	2.95816e+06	2.78369e+06	2.84921e+06	610495	1.66672e+06	6.05832e+06	518622	240686	281128	348742	539397	343417	597911	2.12289e+06	312575	289330	411264	67218.1	304913	287035	270760	472107	108470	467240	647655
Sinapoyl aldehyde	C11 H12 O4	208.073	4.951	92	0	1	7	2	Biosynthesis of secondary metabolites;Metabolic pathways;Microbial metabolism in diverse environments;Biosynthesis of phenylpropanoids;Degradation of aromatic compounds;Phenylpropanoid biosynthesis;Other	201591	408908	222433	245906	203299	610493	302873	45838.3	137160	1.72799e+07	1.8129e+07	2.34864e+06	5.75096e+06	246994	54334.3	100828	59215.2	98776.2	47741.2	64320.9	147918	9.4192e+06	575866	1.02088e+06	4.67543e+06	918161	8.24709e+06	7.13797e+06	8.13574e+06	92366.9	245420	99531.5	86666.8	82545.8	183567	176614	79037.1	47207	878257	605789
(2R,3R,4S,5S,6R)-2-[6-hydroxy-3-[(E)-3-hydroxybut-1-enyl]-2,4,4-trimethylcyclohexyl]oxy-6-(hydroxymethyl)oxane-3,4,5-triol	C19 H34 O8	390.225	4.956	4	0	2	0	0		2.42489e+08	1.87754e+08	2.27259e+08	1.69333e+08	2.33858e+08	2.63839e+08	1.65702e+08	129464	177989	7.22299e+06	4.6386e+06	2.93783e+06	3.92093e+06	192913	1.09126e+07	1.58301e+07	1.18511e+07	1.07035e+07	3.10995e+06	1.04211e+07	2.06959e+07	3.29407e+06	2.83288e+06	2.13031e+06	4.28992e+06	3.32586e+06	3.44394e+06	3.83623e+06	6.35542e+06	1.33585e+06	1.7264e+06	2.00313e+06	593692	3.72691e+06	2.49289e+06	1.56033e+06	3.3196e+06	754584	1.77954e+06	2.86673e+06
NCGC00386006-01_C26H34O12_(S)-(4-Hydroxy-3-methoxyphenyl)[(3S,4R,5S)-5-(4-hydroxy-3-methoxyphenyl)-4-(hydroxymethyl)tetrahydro-3-furanyl]methyl beta-D-glucopyranoside	C26 H34 O12	560.187	4.976	47	0	1	0	0		3.41837e+07	2.42756e+07	379511	2.52766e+07	3.97084e+07	2.45476e+07	3.33719e+07	328518	335820	536004	1.30621e+06	373971	329875	333786	1.80088e+06	1.41721e+06	741368	2.10422e+06	990269	883829	4.60378e+06	584558	355481	337307	530178	348321	363669	424355	942339	351295	328393	371995	342845	354075	346655	353049	353965	343855	347431	336105
(1R,4R,7S,11E,15S,19R,20R,21S,22S,24R)-7,20,21,22,24-pentahydroxy-11,15-dimethyl-3,5,9,18,23-pentaoxatricyclo[17.3.1.1⁴,⁷]tetracos-11-en-10-one	C21 H34 O11	462.21	5.006	1	1	2	0	0		2.73591e+07	3.38964e+07	3.24753e+07	3.05755e+07	8.74156e+06	3.83388e+07	2.05875e+07	153778	367449	1.47019e+07	2.02367e+07	7.6718e+06	1.65916e+07	651953	3.96713e+06	2.22825e+06	2.03109e+06	2.43391e+06	501817	4.40364e+06	4.45352e+06	2.14608e+07	3.24833e+07	3.65351e+07	5.94346e+07	5.77526e+07	2.00686e+07	3.8603e+07	4.4775e+07	852526	3.69759e+06	1.6619e+06	498180	4.04587e+06	1.57395e+06	1.18173e+06	5.94744e+06	1.77762e+07	1.78039e+07	3.99666e+07
NCGC00380938-01_C21H34O11_6-O-Pentopyranosyl-1-O-[(2,6,6-trimethyl-1-cyclohexen-1-yl)carbonyl]-beta-D-glucopyranose	C21 H34 O11	508.215	5.01	69	1	6	0	0		1.81666e+07	2.13459e+07	1.90092e+07	9.83073e+06	6.95331e+06	2.99634e+07	9.72137e+06	102809	283426	1.2841e+07	1.86017e+07	6.41828e+06	1.451e+07	586669	4.90702e+06	6.39426e+06	6.43778e+06	5.10122e+06	667897	3.77204e+06	6.63742e+06	1.82067e+07	3.04327e+07	3.0987e+07	4.88882e+07	4.87478e+07	1.72125e+07	3.30845e+07	3.95283e+07	1.54186e+06	3.71106e+06	2.23519e+06	463497	5.93084e+06	3.29639e+06	3.77463e+06	5.65316e+06	1.54037e+07	1.51916e+07	3.47266e+07
Ligustilide	C12 H14 O2	190.099	5.011	84	0	1	2	0	Biosynthesis of secondary metabolites;Other	1.2526e+07	6.42824e+06	262770	5.71303e+06	1.02738e+07	3.84514e+06	5.15594e+06	221335	245085	2.55421e+06	1.77422e+06	216526	226550	254498	7.09832e+06	6.23877e+06	1.02976e+06	1.94123e+06	2.20658e+06	6.13958e+06	5.27575e+06	2.49689e+06	2.29575e+06	2.05221e+06	2.6223e+06	309828	2.61089e+06	2.71693e+06	2.15878e+06	1.04361e+07	8.51056e+06	248322	6.93097e+06	8.02094e+06	9.21665e+06	6.92849e+06	7.67734e+06	238081	2.58902e+06	235351
N-ACETYL-L-LEUCINE	C8 H15 N O3	173.104	5.014	3	3	8	0	0		138455	70116.7	77177.2	239673	268190	72589.8	163976	34878.7	34058.2	444772	195181	129258	307134	35770.9	208833	329356	2.09024e+06	475068	251722	629027	1.92421e+06	417307	364498	380219	391775	532564	274871	675327	466235	7.09889e+06	8.29419e+06	7.1067e+06	2.73514e+06	5.74838e+06	5.70625e+06	9.02532e+06	7.0882e+06	207442	449880	630821
CMPF	C12 H16 O5	240.1	5.018	40	1	1	0	0		4.28288e+06	4.97735e+06	5.95028e+06	4.85027e+06	4.34845e+06	5.23327e+06	5.35666e+06	86517.1	178987	1.13484e+07	9.54473e+06	2.47399e+06	1.20418e+07	442625	2.69682e+07	3.6487e+07	3.24312e+07	2.18e+07	6.4305e+06	3.22255e+07	2.9448e+07	1.72914e+07	1.92469e+07	1.90087e+07	1.56913e+07	1.971e+07	2.76576e+07	2.04823e+07	1.77151e+07	2.25412e+07	2.57276e+07	2.66136e+07	8.00383e+06	1.98734e+07	2.50742e+07	2.34572e+07	2.26212e+07	1.00919e+07	2.45772e+07	2.51803e+07
CMPF	C12 H16 O5	180.079	5.021	117	1	0	6	0	Biosynthesis of secondary metabolites;Metabolic pathways;Biosynthesis of phenylpropanoids;Phenylpropanoid biosynthesis;Biosynthesis of various secondary metabolites - part 2;Other	1.70504e+06	2.4454e+06	3.14149e+06	2.2434e+06	2.07315e+06	2.06715e+06	2.58255e+06	63130.1	148367	1.08928e+07	9.38098e+06	2.42097e+06	1.17994e+07	410465	2.64451e+07	3.59515e+07	3.18232e+07	2.13026e+07	6.33599e+06	3.18388e+07	2.88862e+07	1.71329e+07	1.91252e+07	1.88781e+07	1.54036e+07	1.95786e+07	2.75423e+07	2.02898e+07	1.70911e+07	2.24913e+07	2.56233e+07	2.65617e+07	7.96632e+06	1.98196e+07	2.50204e+07	2.34064e+07	2.2572e+07	1.00523e+07	2.42305e+07	2.49348e+07
Vanillin	C8 H8 O3	152.046	5.036	0	0	10	0	0		3.9871e+06	7.69806e+06	5.34589e+06	5.12849e+06	4.02341e+06	6.73987e+06	5.58856e+06	168262	284109	6.785e+06	5.97801e+06	2.80929e+06	9.52281e+06	73757.8	1.82818e+06	2.05801e+06	1.71259e+06	1.46036e+06	477787	1.54533e+06	2.75609e+06	4.79348e+06	2.4776e+06	3.94816e+06	4.38185e+06	3.37064e+06	4.78336e+06	4.73169e+06	4.08913e+06	2.28623e+06	2.52074e+06	2.11909e+06	549318	2.46514e+06	2.13975e+06	1.47832e+06	1.8821e+06	841589	2.25411e+06	1.88181e+06
(2S,3S,4S,5R,6R)-6-(3-benzoyloxy-2-hydroxypropoxy)-3,4,5-trihydroxyoxane-2-carboxylic acid	C16 H20 O10	372.106	5.036	17	0	2	0	0		7.71646e+07	8.64614e+07	1.23878e+08	2.7964e+08	1.10853e+08	1.43555e+08	1.78181e+08	150816	534048	5.75e+07	4.51008e+07	1.55274e+07	3.38004e+07	1.22283e+06	5.24073e+07	5.79713e+07	5.74591e+07	4.99766e+07	1.49578e+07	6.10397e+07	7.40949e+07	2.96914e+07	4.01931e+07	3.27076e+07	4.0143e+07	4.68219e+07	3.34156e+07	4.55174e+07	6.36197e+07	6.76637e+07	8.09153e+07	8.30633e+07	3.46203e+07	5.50385e+07	8.36594e+07	1.04623e+08	1.14521e+08	1.9667e+07	4.02309e+07	5.82028e+07
(2S,3S,4S,5R,6R)-6-(3-benzoyloxy-2-hydroxypropoxy)-3,4,5-trihydroxyoxane-2-carboxylic acid	C16 H20 O10	372.105	5.038	3	0	2	0	0		7.98232e+07	9.19679e+07	2.37647e+08	2.84988e+08	1.13043e+08	3.20377e+08	1.80954e+08	144508	108491	5.77139e+07	4.52553e+07	1.55588e+07	3.39097e+07	581310	5.25957e+07	5.81977e+07	5.77324e+07	5.02063e+07	1.49822e+07	6.13244e+07	7.44804e+07	2.97675e+07	4.03751e+07	3.28126e+07	4.02431e+07	4.70006e+07	3.35034e+07	4.56581e+07	6.39945e+07	1.00623e+08	8.1329e+07	8.34789e+07	3.4765e+07	5.59402e+07	8.4267e+07	1.0566e+08	1.03601e+08	1.9696e+07	4.03849e+07	5.84636e+07
2-Methylbenzoic acid	C8 H8 O2	136.051	5.05	0	1	0	0	0		2.88605e+07	8.09033e+07	8.06059e+07	9.25533e+07	9.8004e+07	1.3361e+08	8.80038e+07	51179.7	825636	5.90498e+07	3.29324e+07	1.84129e+07	7.42789e+07	3.42141e+06	1.07068e+08	1.2407e+08	1.15207e+08	7.96356e+07	2.62253e+07	1.10684e+08	1.37137e+08	7.89885e+07	8.09698e+07	5.39631e+07	7.59949e+07	1.17606e+08	7.28985e+07	1.23814e+08	1.37585e+08	8.85386e+07	9.47964e+07	8.84184e+07	3.16436e+07	9.95257e+07	1.14702e+08	6.93173e+07	1.10135e+08	5.43577e+07	1.35232e+08	1.43856e+08
Xanthoxyline	C10 H12 O4	196.074	5.056	122	0	2	6	3	Metabolic pathways;Biosynthesis of secondary metabolites;Microbial metabolism in diverse environments;Degradation of aromatic compounds;Phenylpropanoid biosynthesis;Xylene degradation	4.82325e+07	6.548e+07	1.82394e+06	7.1086e+07	4.53872e+07	8.14426e+07	5.10377e+07	602204	716984	1.72189e+07	1.53772e+07	508940	1.17139e+06	1.19051e+06	1.5251e+07	1.43774e+07	4.74655e+06	9.1104e+06	9.8276e+06	1.46835e+07	2.25383e+07	1.18795e+07	1.48545e+07	1.19142e+07	1.37259e+07	1.19892e+06	1.00061e+07	1.49145e+07	1.91079e+07	2.44754e+07	2.25763e+07	504797	1.78683e+07	2.08235e+07	2.10009e+07	2.63001e+07	2.91279e+07	471538	1.37729e+07	609735
3-Hydroxy-3,5,5-trimethyl-4-(3-oxo-1-buten-1-ylidene)cyclohexyl β-D-glucopyranoside	C19 H30 O8	432.199	5.07	80	1	0	0	0		3.63629e+07	2.81136e+07	2.70439e+07	2.08753e+07	4.02911e+07	2.18862e+07	3.17503e+07	50128.3	51553.2	363066	866738	99442.8	360683	48171.7	1.05979e+06	1.37377e+06	769555	733248	271704	1.04608e+06	1.70022e+06	713256	1.14038e+06	1.07634e+06	828077	1.38068e+06	732863	883417	479413	748289	744645	889054	386075	1.24048e+06	1.06873e+06	911708	749185	495463	987014	1.01027e+06
(-)-Syringaresnol-4-O-β-D-apiofuranosyl-(1→2)-β-D-glucopyranoside (-)-丁香树脂酚-4-O-β-D-呋喃芹糖基-(1→2)-β-D-吡喃葡萄糖苷	C33 H44 O17	712.258	5.071	7	1	1	0	0		1.17608e+07	2.25798e+07	3.07572e+07	1.61218e+07	1.71922e+07	2.13847e+07	1.56596e+07	70022.2	73457.4	275703	1.12649e+06	200030	414974	70823.2	2.01515e+06	2.45962e+06	1.64446e+06	2.1681e+06	356202	1.79091e+06	2.55796e+06	514543	896042	837464	1.0804e+06	1.36329e+06	466960	823873	1.3967e+06	1.65892e+06	1.79648e+06	1.75682e+06	527435	1.54776e+06	1.52817e+06	1.55042e+06	1.2588e+06	489304	1.0629e+06	1.72268e+06
Atractyloside A	C21 H36 O10	494.236	5.086	57	1	4	0	0		3.05326e+06	2.48112e+06	2.44107e+06	1.59479e+06	2.74081e+06	2.11189e+06	2.04982e+06	36084.5	34725.7	80424.4	116767	37923.6	61717.6	32448	598554	629364	464657	617224	242931	573380	799688	130354	128101	73030.4	231873	147584	83527.3	76552.8	201316	183585	106294	208715	39546.8	178626	241833	125612	155948	64465.1	64688.9	130382
(2R,3S,4S,5R,6R)-2-[[(2R,3R,4R,5S)-3,4-dihydroxy-5-(hydroxymethyl)oxolan-2-yl]oxymethyl]-6-[(2E)-3,7-dimethylocta-2,6-dienoxy]oxane-3,4,5-triol	C21 H36 O10	448.231	5.094	6	0	4	0	0		4.97016e+06	3.77094e+06	4.62311e+06	2.51754e+06	6.29216e+06	3.6853e+06	3.67397e+06	71818.8	69114.6	166874	155338	75479.2	110418	64581.2	947699	1.12364e+06	761459	974829	342358	825454	1.30181e+06	215069	177446	106157	274652	277335	118604	174731	388045	236846	188220	286780	78709.9	348040	326015	222976	248806	112846	113809	201779
4-[(E)-3-[(2R,3R,4S,5S,6R)-3-[(2S,3R,4R)-3,4-dihydroxy-4-(hydroxymethyl)oxolan-2-yl]oxy-4,5-dihydroxy-6-(hydroxymethyl)oxan-2-yl]oxybut-1-enyl]-3,5,5-trimethylcyclohex-2-en-1-one	C24 H38 O11	502.241	5.104	2	0	2	0	0		583226	1.53036e+06	1.65088e+06	2.17329e+06	755663	2.1698e+06	820985	27412.5	26380.3	29491	28052.3	26250.9	25136.2	24550.7	65924.1	94033.6	81895.4	91948.7	35509	83564.7	104146	29630.4	31021.1	28795.4	35019.5	29023.6	29057.9	30772.7	41650.6	30645.7	49818.7	29437.6	27155.9	48462.5	27398.1	28705.3	28068.9	29367.9	35254.4	31051.5
NCGC00384649-01!3-[(2S,3R,4S,5S,6R)-4,5-dihydroxy-6-(hydroxymethyl)-3-[(2S,3R,4S,5R,6R)-3,4,5-trihydroxy-6-(hydroxymethyl)oxan-2-yl]oxyoxan-2-yl]oxy-5-hydroxy-2-(4-hydroxyphenyl)-7-methoxychromen-4-one	C28 H32 O16	670.174	5.124	4	0	1	0	0		3.44967e+06	4.26246e+06	3.70869e+06	3.36394e+06	2.7293e+06	7.36577e+06	2.35561e+06	28334.7	26828.9	30760.7	54413.3	27134	79161.6	25246.8	59739.8	79631.4	69538.6	64091	35539.7	103819	170914	102689	112955	31380.8	124528	61398.5	69397.4	58941.6	101693	166255	241757	195777	44191.9	180909	142386	314290	177168	92472.7	113717	72974.9
(2R,3S,4S,5R,6R)-2-[[(2R,3R,4R)-3,4-dihydroxy-5-(hydroxymethyl)oxolan-2-yl]oxymethyl]-6-[4-(4-hydroxyphenyl)butan-2-yloxy]oxane-3,4,5-triol	C21 H32 O11	460.194	5.135	102	1	4	0	0		7.54794e+06	8.80134e+06	9.68564e+06	1.20794e+07	6.30361e+06	1.8776e+07	8.56248e+06	100468	171659	1.09619e+07	1.2328e+07	3.78975e+06	9.0105e+06	269000	2.49146e+07	1.57036e+07	1.78714e+07	2.20145e+07	5.42215e+06	1.99882e+07	1.2609e+07	1.62717e+07	1.6669e+07	1.60603e+07	2.08387e+07	1.62585e+07	1.5253e+07	1.59084e+07	1.70048e+07	1.05182e+06	1.95502e+06	1.48254e+06	564089	3.32686e+06	3.05011e+06	1.596e+06	5.06211e+06	7.77049e+06	1.30996e+07	1.62394e+07
Peonidin-3,5-O-di-beta-glucoside	C28 H33 O16	624.169	5.141	20	0	8	0	0		5.12081e+06	6.12395e+06	187723	5.43612e+06	4.39842e+06	1.04955e+07	3.60769e+06	187787	188437	177788	173955	175758	188690	182925	187175	361610	170117	166736	185790	184869	380049	183392	193230	190327	199312	180761	197706	186769	191133	192307	615432	188944	242224	504861	148213	307286	217791	181211	186371	186746
7-Methoxy-4-methylcoumarin	C11 H10 O3	190.063	5.142	72	0	2	2	0	Microbial metabolism in diverse environments;Naphthalene degradation	2.07825e+07	2.00533e+07	623342	1.49919e+07	2.46211e+07	1.45071e+07	2.34819e+07	214845	215588	8.25754e+06	7.44943e+06	201083	365409	209282	5.98067e+06	6.07747e+06	1.07598e+06	4.63296e+06	3.64563e+06	5.40556e+06	7.14702e+06	5.38873e+06	354437	2.20855e+06	277261	206806	1.47963e+06	2.1302e+06	3.84932e+06	1.95934e+06	1.8557e+06	216168	1.30698e+06	1.36731e+06	2.31878e+06	1.33245e+06	1.25708e+06	219240	1.51135e+06	213654
4-(3,4-Dihydroxyphenyl)-6,7-dihydroxy-2-naphthoic acid	C17 H12 O6	312.064	5.152	51	1	0	6	1	Biosynthesis of secondary metabolites;Metabolic pathways;Other	3.69189e+06	3.69785e+06	3.4552e+06	4.9929e+06	1.84356e+06	6.47911e+06	1.31991e+06	31560.2	29230.2	2.80669e+06	2.18911e+06	824371	2.12913e+06	41518.8	1.03769e+06	1.24747e+06	1.91737e+06	997376	314799	1.23861e+06	2.31921e+06	2.15016e+06	1.37946e+06	1.43145e+06	1.9873e+06	1.52546e+06	1.3331e+06	1.90683e+06	1.94658e+06	3.82522e+06	3.04082e+06	2.90876e+06	840942	2.33943e+06	2.87509e+06	3.93257e+06	2.85565e+06	565829	1.46108e+06	1.3415e+06
Hyperoside	C21 H20 O12	464.095	5.188	36	1	26	4	1	Biosynthesis of secondary metabolites;Metabolic pathways;Flavonoid biosynthesis;Flavone and flavonol biosynthesis	964790	2.47345e+06	2.48696e+06	4.10844e+06	4.34237e+06	3.64622e+06	403405	32959.7	32164.8	41417.3	45955.3	36101.6	102237	36302.9	283317	689113	584401	269796	69590.5	383060	758949	55211.4	67304.1	101210	265453	118839	84697.2	98674.7	135239	183150	184085	294313	202820	330340	298219	359150	298528	379574	302293	319150
(2R,3S,4S,5R,6R)-2-[[(2S,3R,4R)-3,4-dihydroxy-4-(hydroxymethyl)oxolan-2-yl]oxymethyl]-6-(2-phenylethoxy)oxane-3,4,5-triol	C19 H28 O10	416.168	5.199	6	0	6	0	0		1.58963e+08	1.4683e+08	1.31611e+08	2.22052e+08	1.28208e+08	2.50298e+08	1.47567e+08	236450	355899	7.15884e+06	4.65973e+06	1.59864e+06	6.65461e+06	290827	1.46257e+07	1.86593e+07	1.54904e+07	1.30139e+07	4.27329e+06	1.55176e+07	2.70209e+07	9.62928e+06	1.24481e+07	9.01412e+06	1.50515e+07	1.30371e+07	8.79672e+06	1.03794e+07	1.18182e+07	6.42004e+06	5.01923e+06	5.90438e+06	2.2046e+06	1.09504e+07	1.69656e+07	4.72193e+06	4.62733e+06	2.88037e+06	8.97378e+06	6.09601e+06
(4S,5Z,6S)-4-(2-methoxy-2-oxoethyl)-5-[2-[(E)-3-phenylprop-2-enoyl]oxyethylidene]-6-[(2S,3R,4S,5S,6R)-3,4,5-trihydroxy-6-(hydroxymethyl)oxan-2-yl]oxy-4H-pyran-3-carboxylic acid	C9 H10 O2	150.067	5.201	0	2	2	0	0		1.2441e+07	1.93034e+07	1.88007e+07	1.58879e+07	1.18408e+07	2.08632e+07	1.24434e+07	49548.9	29506.8	1.25096e+06	2.08476e+06	446958	4.17277e+06	115410	2.21692e+07	2.34002e+07	2.33496e+07	1.81424e+07	6.36715e+06	1.93082e+07	2.69545e+07	5.32037e+06	8.51451e+06	6.75945e+06	6.99686e+06	8.83841e+06	7.30218e+06	8.57247e+06	6.80062e+06	3.76233e+07	3.42953e+07	3.4122e+07	1.36868e+07	3.0281e+07	2.93631e+07	3.91518e+07	3.21581e+07	7.3806e+06	1.96659e+07	1.76282e+07
(2R,3S,4S,5R,6S)-2-(hydroxymethyl)-6-[4-[(E)-3-hydroxyprop-1-enyl]phenoxy]oxane-3,4,5-triol	C15 H20 O7	312.121	5.203	13	0	4	2	1	Phenylpropanoid biosynthesis;Other	2.071e+07	3.16164e+07	3.13661e+07	2.85052e+07	1.94826e+07	3.11187e+07	1.9005e+07	66268.3	31629.2	5.67165e+06	1.11223e+07	859218	6.39538e+06	139721	3.74845e+07	3.4782e+07	3.69776e+07	2.91857e+07	8.6326e+06	2.82306e+07	4.03887e+07	1.04036e+07	1.22568e+07	1.0836e+07	1.40169e+07	1.471e+07	1.46311e+07	1.54596e+07	1.76894e+07	5.97512e+07	5.21232e+07	5.15469e+07	2.00861e+07	4.47193e+07	4.30423e+07	6.09599e+07	4.40219e+07	1.26223e+07	2.88303e+07	2.72495e+07
(2R,3S,4S,5R,6S)-2-(hydroxymethyl)-6-[4-prop-2-enyl-2-[(2S,3R,4S,5S,6R)-3,4,5-trihydroxy-6-(hydroxymethyl)oxan-2-yl]oxyphenoxy]oxane-3,4,5-triol	C21 H30 O12	474.173	5.204	3	1	6	0	0		4.8385e+08	7.57e+08	7.42678e+08	6.17103e+08	4.78229e+08	7.28956e+08	4.8639e+08	1.31031e+06	1.07322e+06	4.5944e+07	7.92198e+07	1.71631e+07	9.431e+07	3.8967e+06	8.24997e+08	8.26757e+08	8.50527e+08	6.2448e+08	2.13658e+08	6.99195e+08	9.03711e+08	1.75957e+08	2.84173e+08	2.43973e+08	2.72643e+08	3.19379e+08	2.72438e+08	3.30262e+08	2.63263e+08	1.39258e+09	1.17722e+09	1.18665e+09	4.93749e+08	1.05025e+09	1.0071e+09	1.20029e+09	1.00649e+09	2.76674e+08	6.06516e+08	6.29876e+08
NCGC00385365-01_C11H16O3_2(4H)-Benzofuranone, 5,6,7,7a-tetrahydro-6-hydroxy-4,4,7a-trimethyl-, (6S,7aR)-	C11 H16 O3	196.11	5.215	50	0	5	0	0		6.45496e+06	8.13943e+06	615670	5.03998e+06	1.02972e+07	1.09395e+07	9.49451e+06	542648	592436	618469	612666	653167	602158	589622	2.03553e+06	2.13139e+06	870127	1.30896e+06	1.26396e+06	1.06447e+06	2.03872e+06	918119	697752	633430	908031	786349	650465	707460	664760	827713	1.08592e+06	608306	726747	818568	773801	789112	1.19238e+06	763743	988766	625299
NCGC00169655-02_C21H30O12_4-Allyl-2-(beta-D-glucopyranosyloxy)phenyl beta-D-glucopyranoside	C21 H30 O12	520.179	5.216	2	0	6	0	0		4.82906e+06	6.33216e+08	6.19028e+08	5.13367e+08	3.0806e+06	6.08797e+08	3.82169e+06	1.13311e+06	950531	3.85847e+07	6.64796e+07	1.43437e+07	7.86248e+07	3.1174e+06	6.89063e+08	6.92371e+08	7.14746e+08	5.23018e+08	1.8039e+08	5.83482e+08	7.56757e+08	1.47994e+08	2.38208e+08	2.03992e+08	2.26539e+08	2.66129e+08	2.25832e+08	2.77347e+08	2.18619e+08	1.14531e+09	9.87186e+08	9.89109e+08	4.10037e+08	8.82138e+08	8.43844e+08	9.94964e+08	8.37291e+08	2.32523e+08	5.08519e+08	5.24551e+08
NCGC00380502-01_C19H28O10_beta-D-Glucopyranoside, 2-phenylethyl 6-O-beta-D-xylopyranosyl-	C19 H28 O10	438.15	5.218	2	0	8	0	0		2.6143e+07	1.32205e+07	743934	2.19576e+07	2.25984e+07	3.15884e+07	2.14516e+07	390118	413616	1.32588e+06	568422	456015	420403	403689	2.41123e+06	2.75029e+06	466964	932500	1.76027e+06	1.52102e+06	2.8766e+06	1.17807e+06	1.03593e+06	727136	1.20821e+06	437845	876833	4.3119e+06	1.56918e+06	666352	755300	428176	631772	426595	716230	550927	532438	427301	484578	436559
Paeonol	C9 H10 O3	166.063	5.23	98	0	1	10	1	Metabolic pathways;Biosynthesis of secondary metabolites;Microbial metabolism in diverse environments;Degradation of aromatic compounds;Phenylpropanoid biosynthesis;Phenylalanine metabolism;Other	1.92402e+06	5.58955e+06	183822	4.37643e+06	2.36352e+06	4.86712e+06	2.95341e+06	175821	186411	402844	450690	185582	183640	170239	1.49632e+06	2.45176e+06	321130	1.37152e+06	1.24915e+06	1.77654e+06	2.41938e+06	323621	886859	563240	804061	188762	1.4538e+06	1.04152e+06	1.51032e+06	705878	1.11195e+06	192973	228672	888134	677311	868640	656686	166077	1.67122e+06	182254
NCGC00380502-01_C19H28O10_beta-D-Glucopyranoside, 2-phenylethyl 6-O-beta-D-xylopyranosyl-	C19 H28 O10	462.174	5.239	3	0	2	0	0		2.94209e+07	2.13409e+07	2.08847e+07	2.3101e+07	8.78279e+07	1.71673e+08	4.47008e+07	43157.7	40109.1	368851	2.88051e+06	51915.9	707568	43396.5	1.03769e+07	1.32776e+07	1.16188e+07	8.82024e+06	2.84303e+06	1.09823e+07	1.71242e+07	392153	699453	823673	1.08418e+06	1.64017e+06	1.05383e+06	934629	1.2919e+06	2.92244e+06	3.98207e+06	4.35334e+06	1.42135e+06	2.75749e+06	4.57594e+06	3.71734e+06	3.41137e+06	441750	3.74516e+06	3.01243e+06
NCGC00380723-01!(2S,3R,4S,5S,6R)-2-[4-[(3S,3aR,6S,6aR)-6-[3,5-dimethoxy-4-[(2S,3R,4S,5S,6R)-3,4,5-trihydroxy-6-(hydroxymethyl)oxan-2-yl]oxyphenyl]-1,3,3a,4,6,6a-hexahydrofuro[3,4-c]furan-3-yl]-2,6-dimethoxyphenoxy]-6-(hydroxymethyl)oxane-3,4,5-triol	C34 H46 O18	788.274	5.242	3	0	4	0	0		4.76951e+07	4.26856e+07	4.98774e+07	5.4951e+07	3.8456e+07	6.58075e+07	3.40571e+07	27752	25791.7	603835	1.87345e+06	383390	462808	52666	782286	1.05095e+06	456156	926203	122185	504619	1.42408e+06	696678	386916	404489	702297	742363	451916	629215	835928	66329.3	85553.7	89332.2	38824.3	140110	88979.8	110442	263439	123735	321879	674971
(1R,4R,7S,11E,15S,19R,20R,21S,22S,24R)-7,20,21,22,24-pentahydroxy-11,15-dimethyl-3,5,9,18,23-pentaoxatricyclo[17.3.1.1⁴,⁷]tetracos-11-en-10-one	C21 H34 O11	462.209	5.243	1	0	2	0	0		2.68922e+07	3.3758e+07	2.98092e+07	3.10009e+07	2.22829e+07	3.43471e+07	2.11158e+07	100989	143387	1.09035e+07	1.34337e+07	5.25197e+06	1.14802e+07	307202	5.12472e+06	5.74158e+06	4.15592e+06	5.2076e+06	857973	5.30713e+06	8.211e+06	1.06639e+07	9.62748e+06	9.46316e+06	1.71852e+07	1.19806e+07	8.58586e+06	1.2621e+07	1.32662e+07	867990	1.11228e+06	1.52077e+06	429695	1.87038e+06	2.34455e+06	1.21983e+06	3.3748e+06	3.45891e+06	4.62607e+06	1.05048e+07
NCGC00380938-01_C21H34O11_6-O-Pentopyranosyl-1-O-[(2,6,6-trimethyl-1-cyclohexen-1-yl)carbonyl]-beta-D-glucopyranose	C21 H34 O11	508.215	5.243	71	1	6	0	0		2.0055e+07	2.58075e+07	2.05425e+07	2.27852e+07	1.49411e+07	2.61298e+07	1.50321e+07	36580.4	87750.3	9.903e+06	1.20326e+07	4.52086e+06	1.01741e+07	249140	3.5063e+06	3.43387e+06	2.70355e+06	3.3241e+06	584295	3.65508e+06	5.83738e+06	9.55944e+06	8.56435e+06	8.56713e+06	1.42563e+07	1.05192e+07	7.68522e+06	1.13031e+07	1.17402e+07	621109	936231	1.29634e+06	295153	1.29711e+06	1.92586e+06	972106	2.68211e+06	3.07233e+06	4.07092e+06	8.96477e+06
Eleutheroside E	C34 H46 O18	742.268	5.244	5	0	5	0	0		5.56256e+07	4.94522e+07	5.68124e+07	6.50091e+07	4.51156e+07	7.67682e+07	3.83835e+07	105343	97902	689070	2.10666e+06	467337	549057	119884	1.00271e+06	1.1808e+06	618871	1.06447e+06	207689	680197	1.6747e+06	863753	515433	522337	802408	863018	553654	745107	945645	251778	324751	246714	147372	372088	226158	245039	463362	164887	456266	811330
(2S,3R,4S,5S,6R)-2-[4-[(3S,3aR,6S,6aR)-6-[3,5-dimethoxy-4-[(2S,3R,4S,5S,6R)-3,4,5-trihydroxy-6-(hydroxymethyl)oxan-2-yl]oxyphenyl]-1,3,3a,4,6,6a-hexahydrofuro[3,4-c]furan-3-yl]-2,6-dimethoxyphenoxy]-6-(hydroxymethyl)oxane-3,4,5-triol	C34 H46 O18	764.25	5.256	0	0	2	0	0		3.60327e+07	3.32149e+07	259783	3.13225e+07	3.14341e+07	3.89379e+07	3.11024e+07	174326	169129	308412	904836	164575	191921	198970	814790	737468	199232	253688	315724	179690	554572	386168	203789	206805	264097	177459	186131	196313	397076	226004	221487	192835	198440	186741	215170	232560	218076	187295	202309	182297
(Z)-2,6-dimethyl-7-(4-methyl-5-oxooxolan-2-yl)-3-[[3,4,5-trihydroxy-6-(hydroxymethyl)oxan-2-yl]oxymethyl]hept-5-enoic acid	C21 H34 O10	446.215	5.276	64	0	4	0	0		3.59571e+08	2.51057e+08	2.84164e+08	2.49743e+08	3.44484e+08	2.88855e+08	2.70075e+08	186085	66194.6	3.14683e+06	3.00287e+06	1.01505e+06	2.52958e+06	175521	5.13898e+07	5.91347e+07	4.26326e+07	4.05263e+07	1.45944e+07	4.34815e+07	6.60874e+07	1.8825e+06	3.84527e+06	2.13608e+06	3.80394e+06	3.98247e+06	3.09095e+06	3.98277e+06	7.65575e+06	2.91757e+06	4.24892e+06	5.14308e+06	1.75511e+06	9.29673e+06	7.59009e+06	3.65971e+06	1.37473e+07	1.65596e+06	3.35884e+06	5.90425e+06
Phenylacetaldehyde	C8 H8 O	120.056	5.285	0	1	0	0	0		1.45961e+06	500675	728654	640029	1.40355e+06	401590	237072	34128.6	32918.7	1.55792e+06	204046	424627	767117	72069.6	100137	121057	137637	64017.2	115352	73710.2	330612	80742.7	109303	123662	169228	51017.9	231667	145316	263353	2.8642e+06	533372	1.30946e+06	147151	259989	457010	1.37751e+06	665678	107543	387176	190457
trans-4-Coumaric acid	C9 H8 O3	164.046	5.285	0	4	14	0	0		1.02954e+07	5.00842e+06	4.69851e+06	5.05474e+06	8.9645e+06	4.44037e+06	1.40174e+06	131115	100381	1.34519e+07	1.83562e+06	2.80587e+06	7.89893e+06	468310	1.0368e+06	2.18319e+06	1.85379e+06	1.11642e+06	705792	1.69357e+06	1.9443e+06	669861	730833	754498	1.26124e+06	1.38264e+06	1.74019e+06	1.53346e+06	3.34412e+06	1.99487e+07	6.50287e+06	1.18818e+07	1.57568e+06	2.30539e+06	5.18845e+06	1.41438e+07	6.5581e+06	733441	2.7584e+06	1.2836e+06
NCGC00169491-03_C19H30O8_2-Cyclohexen-1-one, 4-[(1E)-3-(beta-D-glucopyranosyloxy)-1-buten-1-yl]-4-hydroxy-3,5,5-trimethyl-, (4S)-	C19 H30 O8	386.194	5.289	121	0	8	0	0		2.7856e+08	1.94339e+08	3.39e+06	1.70828e+08	2.8821e+08	1.96065e+08	2.03524e+08	364066	384469	2.14631e+06	1.29286e+06	374647	382692	395099	2.87521e+07	3.38635e+07	7.59747e+06	1.87628e+07	1.93485e+07	2.58145e+07	3.87574e+07	1.05507e+06	1.71139e+06	1.69542e+06	2.13418e+06	376643	1.77959e+06	2.15183e+06	3.83609e+06	1.40027e+06	2.10157e+06	421273	1.88752e+06	4.59096e+06	3.97726e+06	1.71891e+06	7.01067e+06	360123	1.79332e+06	374493
NCGC00384973-01_C13H22O4_(3E)-4-(1,2,4-Trihydroxy-2,6,6-trimethylcyclohexyl)-3-buten-2-one	C13 H22 O4	224.141	5.291	55	0	3	2	0	Biosynthesis of secondary metabolites;Other	6.89994e+08	4.81227e+08	8.99657e+06	4.38837e+08	6.65882e+08	5.05246e+08	5.46823e+08	378465	399675	6.13536e+06	4.75196e+06	389465	472183	848660	8.52915e+07	9.29043e+07	2.075e+07	5.5329e+07	5.96438e+07	7.15809e+07	1.10795e+08	3.60891e+06	5.67973e+06	3.74689e+06	5.92422e+06	959323	4.45237e+06	7.28117e+06	1.23977e+07	4.55152e+06	8.03979e+06	437935	5.85312e+06	1.81523e+07	1.40635e+07	7.31738e+06	1.98934e+07	345310	6.15972e+06	573511
2-[2-[(Z)-pent-2-enyl]-3-[3,4,5-trihydroxy-6-(hydroxymethyl)oxan-2-yl]oxycyclopentyl]acetic acid	C18 H30 O8	374.194	5.299	3	0	2	0	0		6.35927e+07	1.19649e+08	9.06463e+07	6.80221e+07	6.03049e+07	8.23423e+07	5.68199e+07	148766	121905	3.16759e+06	5.90295e+06	1.51215e+06	5.03772e+06	186148	4.54852e+07	4.85728e+07	4.71361e+07	4.73269e+07	1.24348e+07	4.44475e+07	5.97202e+07	9.27626e+06	3.02767e+07	2.1493e+07	1.49925e+07	1.98678e+07	1.44087e+07	2.27709e+07	1.74933e+07	5.83816e+07	5.10974e+07	5.26743e+07	1.94534e+07	5.43577e+07	5.03482e+07	5.68537e+07	6.7856e+07	1.24219e+07	2.59729e+07	3.31401e+07
4-Hydroxy-3-methoxycinnamaldehyde	C10 H10 O3	178.062	5.309	1	0	5	7	0	Biosynthesis of secondary metabolites;Metabolic pathways;Biosynthesis of phenylpropanoids;2-Oxocarboxylic acid metabolism;Phenylpropanoid biosynthesis;Other	266824	512847	269789	417700	582302	328909	437249	42860.5	135171	4.79865e+06	5.43296e+06	1.94232e+06	3.35921e+06	74605.9	179006	318149	182745	149719	90106.5	217365	350559	4.07264e+06	2.01465e+06	2.10782e+06	2.88969e+06	2.06799e+06	2.49533e+06	2.53384e+06	3.30549e+06	186661	210520	158556	97860.4	253711	245436	190018	222290	442555	371239	291480
NCGC00385600-01_C13H22O3_2-Cyclohexen-1-one, 4-hydroxy-4-(3-hydroxybutyl)-3,5,5-trimethyl-	C13 H22 O3	208.146	5.321	54	0	3	0	0		1.85512e+07	1.47954e+07	535735	1.87333e+07	1.72656e+07	2.18241e+07	1.76268e+07	430404	377301	943337	1.41382e+06	414780	408667	517728	1.27297e+06	2.05935e+06	542711	704243	1.36788e+06	1.77544e+06	1.72215e+06	955867	620099	683305	1.07941e+06	422539	960488	1.16349e+06	2.01257e+06	409325	599036	426675	387430	691874	640832	553676	703598	389032	696351	411745
Verbenalin	C17 H24 O10	434.142	5.345	3	0	1	0	0		4.00333e+06	6.51412e+06	4.91812e+06	8.09349e+06	2.65556e+06	1.03206e+07	4.02699e+06	33150.1	29087	357234	279002	98269.8	217594	30983	248494	318259	298536	224362	69883.7	169753	463721	224586	213485	259048	447824	302768	272167	316517	867740	36856	34140.8	35042.3	32529.4	34578.5	44230.2	36414	35276.5	74731	96090.6	145165
Methyl vanillate	C9 H10 O4	182.057	5.362	0	0	13	9	0	Biosynthesis of secondary metabolites;Metabolic pathways;Microbial metabolism in diverse environments;Degradation of aromatic compounds;Biosynthesis of various secondary metabolites - part 2;Other	6.21944e+06	5.90947e+06	6.47282e+06	4.03811e+06	6.26478e+06	6.26783e+06	5.81424e+06	64427.2	83423.6	3.80534e+06	4.03357e+06	1.28786e+06	2.74246e+06	175621	834896	688363	515856	664812	196144	602487	833153	1.33544e+06	1.05588e+06	1.00399e+06	1.65632e+06	1.13807e+06	1.08418e+06	1.32333e+06	1.50816e+06	501715	391899	389394	224699	564287	443221	374623	562676	269065	562357	774942
Harpagide	C15 H24 O10	364.138	5.368	21	0	1	0	0		3.77961e+06	6.18037e+06	4.38445e+06	5.9169e+06	2.70378e+06	9.5431e+06	3.44311e+06	30762.6	32373.9	872984	807787	223957	745178	32470.2	2.62668e+06	2.53796e+06	1.92323e+06	1.99326e+06	606332	2.37212e+06	2.76323e+06	606695	1.09302e+06	569601	833079	1.03692e+06	827095	872145	1.11378e+06	1.41741e+06	1.31252e+06	1.4721e+06	558487	1.75915e+06	1.51647e+06	1.54888e+06	2.19382e+06	455268	1.56921e+06	1.54827e+06
Dehydrodiisoeugenol	C20 H22 O4	344.163	5.373	303	0	13	0	0		3.30037e+07	2.91405e+07	495519	2.62565e+07	4.75218e+07	2.90674e+07	4.42303e+07	374817	372903	3.90846e+06	3.05929e+06	384184	384700	387364	7.68424e+06	8.15827e+06	1.55975e+06	4.67995e+06	5.50256e+06	5.14988e+06	9.67776e+06	1.89722e+06	3.71346e+06	2.98865e+06	6.19888e+06	386617	6.97437e+06	9.98681e+06	3.61206e+06	2.04624e+06	2.0952e+06	355333	1.01159e+06	1.27314e+06	2.31928e+06	2.20162e+06	1.78633e+06	338975	5.31453e+06	411346
Dehydrodiisoeugenol	C20 H22 O4	294.126	5.374	141	0	13	0	0		2.83637e+07	2.35108e+07	565995	1.88285e+07	3.86297e+07	2.20619e+07	3.58339e+07	417243	397735	1.85823e+06	2.72248e+06	394564	382634	397830	5.20116e+06	5.1725e+06	1.21223e+06	3.35917e+06	3.30032e+06	3.01831e+06	6.75867e+06	1.06065e+06	2.5895e+06	2.70689e+06	5.64161e+06	397062	6.4863e+06	9.40932e+06	3.41535e+06	1.36327e+06	1.33562e+06	364933	646894	968847	1.66194e+06	1.28922e+06	1.2771e+06	348133	4.89361e+06	422459
3,5-Dimethoxy-4-hydroxybenzaldehyde	C9 H10 O4	182.058	5.376	93	0	4	9	3	Metabolic pathways;Biosynthesis of secondary metabolites;Microbial metabolism in diverse environments;Degradation of aromatic compounds;Ubiquinone and other terpenoid-quinone biosynthesis;Biosynthesis of various secondary metabolites - part 2;Phenylalanine metabolism;Other	3.35416e+07	3.13602e+07	834369	2.78145e+07	3.6864e+07	3.28674e+07	4.15945e+07	304430	290197	2.37027e+07	2.05359e+07	441360	948768	1.23142e+06	4.93923e+06	5.49553e+06	1.01062e+06	3.08853e+06	3.73423e+06	6.28302e+06	7.38563e+06	9.64967e+06	9.0006e+06	1.01893e+07	1.32514e+07	402178	8.41344e+06	9.09275e+06	1.33249e+07	4.5638e+06	3.19596e+06	434261	3.54144e+06	2.24569e+06	4.34726e+06	3.49477e+06	5.42837e+06	419742	5.05626e+06	422510
N-acetylphenylalanine	C11 H13 N O3	207.089	5.378	117	1	2	2	0	Metabolic pathways;Other	3.91846e+07	2.24455e+07	3.46793e+07	3.39178e+07	5.83264e+07	2.57473e+07	3.01798e+07	64549.4	142398	1.06242e+07	1.19112e+07	4.07826e+06	8.59069e+06	277722	1.3948e+07	2.21118e+07	1.70302e+07	1.05794e+07	3.71743e+06	1.33678e+07	1.67849e+07	9.20784e+06	9.45584e+06	8.66458e+06	9.95695e+06	9.28407e+06	1.12166e+07	1.02543e+07	1.22794e+07	1.5846e+07	1.45607e+07	1.76454e+07	5.15937e+06	1.61358e+07	1.65717e+07	1.59963e+07	1.63727e+07	4.59637e+06	8.61271e+06	7.82947e+06
Sinapoyl aldehyde	C11 H12 O4	208.073	5.379	92	0	1	7	2	Biosynthesis of secondary metabolites;Metabolic pathways;Microbial metabolism in diverse environments;Biosynthesis of phenylpropanoids;Degradation of aromatic compounds;Phenylpropanoid biosynthesis;Other	280785	904498	507733	661062	299138	1.05792e+06	260444	30353.5	79779.2	2.67131e+06	5.37761e+06	1.08163e+06	3.38997e+06	116755	115601	193170	201223	116783	44339.9	112542	260364	9.71886e+06	7.22578e+06	5.8352e+06	6.17274e+06	6.77468e+06	5.834e+06	4.1014e+06	5.36772e+06	890062	520997	469365	322122	842850	508327	771046	758199	2.14071e+06	2.26092e+06	2.14814e+06
4-[(1S,3aS,4R,6aR)-3a-Hydroxy-4-(4-hydroxy-3-methoxyphenyl)tetrahydro-1H,3H-furo[3,4-c]furan-1-yl]-2-methoxyphenyl β-D-glucopyranoside	C26 H32 O12	536.189	5.381	94	1	0	0	0		2.30399e+06	5.30775e+06	4.56997e+06	4.35601e+06	2.23394e+06	4.80534e+06	2.08411e+06	27881.1	29341.5	191083	219047	30968.5	117390	28414.8	517870	304983	471949	281497	123157	415852	497600	80834.6	136891	70475.5	106317	206805	103015	95445.9	382240	287532	221965	180328	29188.4	188781	193616	172224	327603	68539.2	184752	159548
3,4-DIHYDROXYPHENYLACETATE	C8 H8 O4	168.041	5.413	2	6	4	0	0		383250	294352	420130	564043	405218	768114	362657	67293.4	61793.7	4.17963e+06	5.15665e+06	1.29099e+06	3.58343e+06	156664	171350	342852	346196	177747	177699	315413	776774	1.87551e+06	1.31101e+06	829634	1.19241e+06	1.05431e+06	1.26199e+06	1.71705e+06	1.66999e+06	9.62146e+06	8.74164e+06	5.89206e+06	2.12261e+06	6.25154e+06	5.72766e+06	7.5954e+06	6.01829e+06	434740	1.58718e+06	1.63402e+06
(2R,3S,4S,5R,6R)-2-[[(2S,3R,4R)-3,4-dihydroxy-4-(hydroxymethyl)oxolan-2-yl]oxymethyl]-6-(2-phenylethoxy)oxane-3,4,5-triol	C19 H28 O10	416.168	5.416	6	0	6	0	0		3.03732e+08	2.32151e+08	2.00017e+08	2.65329e+08	2.42759e+08	3.11207e+08	3.19747e+08	134980	111979	3.2722e+06	2.83581e+06	850046	2.55397e+06	160981	3.29799e+07	3.40367e+07	3.16519e+07	3.22627e+07	9.57612e+06	2.92606e+07	4.40164e+07	1.43568e+06	3.33595e+06	2.22801e+06	2.53727e+06	3.95068e+06	2.75307e+06	3.13437e+06	9.17341e+06	6.61537e+06	7.82724e+06	3.92732e+06	2.8272e+06	1.04312e+07	1.40431e+07	7.13677e+06	1.56137e+07	1.15863e+06	4.2547e+06	1.22906e+07
NCGC00380502-01_C19H28O10_beta-D-Glucopyranoside, 2-phenylethyl 6-O-beta-D-xylopyranosyl-	C19 H28 O10	462.174	5.417	3	0	2	0	0		1.02421e+08	8.00616e+07	6.53703e+07	9.01537e+07	8.48473e+07	1.09302e+08	1.09364e+08	46434.7	26827.5	1.19668e+06	955252	331936	956395	38209.7	1.56009e+07	1.30799e+07	1.002e+07	8.36882e+06	2.93742e+06	9.3439e+06	1.49736e+07	556189	1.35523e+06	562741	632526	1.89234e+06	919670	1.35384e+06	2.37375e+06	2.92244e+06	2.35018e+06	2.42474e+06	1.04539e+06	2.64449e+06	2.84546e+06	3.71734e+06	4.38504e+06	297510	1.69292e+06	3.16789e+06
Bruceine A	C26 H34 O11	522.21	5.424	25	1	1	0	0		4.60552e+07	3.73978e+07	5.71134e+07	2.70113e+07	6.34731e+07	2.39208e+07	5.70689e+07	93191.1	84577.3	3.2188e+06	4.88574e+06	1.21858e+06	3.70752e+06	149227	9.83506e+06	1.10629e+07	9.27298e+06	9.56764e+06	3.1547e+06	8.44371e+06	1.65408e+07	4.34272e+06	1.06614e+07	8.90224e+06	1.01032e+07	1.29545e+07	6.47707e+06	9.79653e+06	8.72086e+06	2.06194e+06	2.62702e+06	2.86342e+06	741830	4.01505e+06	2.53347e+06	2.7883e+06	3.1502e+06	3.83105e+06	9.69185e+06	1.23586e+07
Camphor	C10 H16 O	152.12	5.426	103	0	1	7	0	Biosynthesis of secondary metabolites;Degradation of aromatic compounds;Monoterpenoid biosynthesis;Limonene and pinene degradation;Other	6.64507e+07	2.02391e+08	2.58165e+06	3.28198e+08	1.09816e+08	2.76198e+08	9.81815e+07	1.17178e+06	1.17844e+06	1.10379e+07	6.80697e+06	1.18984e+06	1.7964e+06	2.25662e+06	1.03294e+07	2.09621e+07	4.1079e+06	9.21599e+06	8.43201e+06	1.2674e+07	3.5525e+07	9.28516e+06	9.24032e+06	8.30156e+06	1.61535e+07	2.18353e+06	1.39216e+07	1.48605e+07	1.49972e+07	2.17271e+07	1.10553e+07	1.21881e+06	2.01821e+07	2.58811e+07	3.01369e+07	2.31377e+07	1.4052e+07	1.04784e+06	1.26444e+07	1.51709e+06
(2R,3S,4S,5R,6R)-5-[(2S,3R,4R)-3,4-dihydroxy-4-(hydroxymethyl)oxolan-2-yl]oxy-2-(hydroxymethyl)-6-(2-phenylethoxy)oxane-3,4-diol	C19 H28 O10	433.195	5.433	14	0	16	0	0		1.14798e+07	8.59703e+06	186037	8.56285e+06	8.09114e+06	9.31863e+06	1.03722e+07	169469	178896	181602	180175	184907	179165	189881	686797	849615	183202	463202	459440	558027	803159	171545	188386	173314	251627	192407	191142	189119	179171	184447	173979	197969	183521	194062	262447	187285	254201	169955	176600	190418
NCGC00380502-01_C19H28O10_beta-D-Glucopyranoside, 2-phenylethyl 6-O-beta-D-xylopyranosyl-	C19 H28 O10	438.15	5.434	2	0	8	0	0		3.81267e+07	2.89379e+07	309287	2.9741e+07	3.29778e+07	3.06725e+07	3.88754e+07	166383	175637	283080	406491	181539	175902	186423	2.33227e+06	1.49757e+06	450594	1.31601e+06	1.36432e+06	2.18306e+06	4.12346e+06	850871	184955	170157	869012	188903	187661	332777	1.50752e+06	467136	232300	194363	708281	947143	821335	481089	652535	166859	367161	186950
NCGC00169787-02!(2R,3R,4S,5S,6R)-2-[[7-hydroxy-1-(4-hydroxy-3-methoxyphenyl)-3-(hydroxymethyl)-6-methoxy-1,2,3,4-tetrahydronaphthalen-2-yl]methoxy]-6-(hydroxymethyl)oxane-3,4,5-triol	C26 H34 O11	568.215	5.44	43	1	3	0	0		2.2241e+07	2.17037e+07	2.76559e+07	1.38391e+07	3.19226e+07	1.36638e+07	2.85178e+07	40794.9	37024.1	1.31374e+06	2.92223e+06	744077	2.45111e+06	76324.6	5.78979e+06	6.34168e+06	5.21333e+06	5.56253e+06	1.75689e+06	3.97721e+06	9.39063e+06	2.53703e+06	5.9703e+06	4.94623e+06	5.8057e+06	7.52334e+06	3.70656e+06	5.41506e+06	5.03863e+06	1.50753e+06	1.74881e+06	1.72102e+06	389008	1.39292e+06	1.60188e+06	1.63452e+06	2.03105e+06	2.06744e+06	5.51466e+06	7.23951e+06
Camphor	C10 H16 O	152.12	5.472	103	0	1	7	0	Biosynthesis of secondary metabolites;Degradation of aromatic compounds;Monoterpenoid biosynthesis;Limonene and pinene degradation;Other	2.14064e+07	2.21962e+07	278155	9.80263e+07	3.39569e+07	6.37259e+07	2.90626e+07	181134	186140	2.28402e+06	1.53038e+06	209480	303032	507993	5.71126e+06	6.3986e+06	922570	3.37472e+06	2.56015e+06	3.70683e+06	4.88898e+06	2.22653e+06	1.36918e+06	875311	2.91111e+06	183793	2.04999e+06	2.31236e+06	2.20349e+06	1.09978e+07	1.19566e+07	221663	8.76122e+06	1.00222e+07	8.92771e+06	1.04927e+07	1.28444e+07	176876	4.74269e+06	492811
(2R,3S,4S,5R,6R)-2-[[(2S,3R,4R)-3,4-dihydroxy-4-(hydroxymethyl)oxolan-2-yl]oxymethyl]-6-[4-(4-hydroxyphenyl)butan-2-yloxy]oxane-3,4,5-triol	C21 H32 O11	460.194	5.489	102	1	4	0	0		3.30532e+08	5.3441e+08	5.56215e+08	4.37562e+08	2.49583e+08	5.15492e+08	2.70654e+08	231741	481686	2.64126e+07	3.49459e+07	1.22566e+07	2.69573e+07	958084	1.2901e+07	2.4549e+07	9.33534e+06	1.84353e+07	3.06537e+06	1.55736e+07	4.29146e+07	2.40983e+07	3.59229e+07	3.49462e+07	5.41308e+07	5.55542e+07	2.79342e+07	5.4066e+07	6.37355e+07	866437	1.42984e+06	1.33864e+06	607070	6.84816e+06	2.46656e+06	1.31187e+06	6.46121e+06	1.42196e+07	1.32412e+07	4.02922e+07
1-[4-[2-(7-methoxy-1,3-benzodioxol-5-yl)ethyl]phenoxy]-3-methylbutane-2,3-diol	C21 H26 O6	392.183	5.49	30	0	2	0	0		8.213e+06	7.00299e+06	527085	4.94172e+06	1.24452e+07	5.51592e+06	8.72067e+06	360703	357165	1.15054e+06	1.22694e+06	404902	417053	375784	1.0966e+06	803607	405972	690227	429750	534435	1.01157e+06	645236	567622	768696	839951	365999	847940	1.23987e+06	956531	413186	428243	441413	421496	402804	407131	428192	424033	387304	727411	368078
NCGC00380875-01_C21H32O11_4-(4-Hydroxyphenyl)-2-butanyl 6-O-[(4xi)-alpha-L-threo-pentofuranosyl]-beta-D-glucopyranoside	C21 H32 O11	506.2	5.505	85	1	3	0	0		2.0933e+08	3.30196e+08	3.5063e+08	2.61808e+08	1.67506e+08	3.39793e+08	1.76581e+08	89081.1	325451	1.99133e+07	2.71372e+07	9.52308e+06	2.01667e+07	700325	8.77901e+06	1.72062e+07	6.79935e+06	1.30405e+07	2.38049e+06	1.11231e+07	3.03668e+07	1.80476e+07	2.6292e+07	2.59277e+07	3.94555e+07	4.03094e+07	2.09092e+07	3.95658e+07	4.69893e+07	480198	999037	955701	442649	4.78892e+06	1.7713e+06	966345	4.65467e+06	1.05512e+07	9.72313e+06	2.89536e+07
reynosin	C15 H20 O3	266.152	5.514	235	0	5	1	0	Other	2.0284e+06	2.29985e+06	290848	2.7308e+06	640455	3.0414e+06	875144	276757	299880	298542	286720	288254	309322	305398	920039	689396	305608	474321	306043	415522	851858	284644	377587	293400	350981	295611	364692	404929	493868	681394	418356	291631	283282	397685	499189	694852	449826	268542	281302	304115
NCGC00384749-01!2-[[5-(4-hydroxy-3,5-dimethoxyphenyl)-6,7-bis(hydroxymethyl)-1,3-dimethoxy-5,6,7,8-tetrahydronaphthalen-2-yl]oxy]-6-(hydroxymethyl)oxane-3,4,5-triol	C28 H38 O13	628.236	5.516	17	0	2	0	0		1.25823e+07	7.81863e+06	1.13049e+07	7.21322e+06	1.59134e+07	7.22908e+06	1.00223e+07	26572.9	27822.3	460665	882614	113477	460133	26190.3	126262	111265	177956	177215	44554.8	56090.8	561119	288159	346717	403191	541865	532874	278018	513839	584069	31959.5	32712.6	30987.1	28931.3	30389.9	30702.1	34480.6	47896.5	85224.8	132500	610462
NCGC00169781-02_C14H16O4_2H-Pyran-2-one, 5,6-dihydro-5-hydroxy-4-methoxy-6-(2-phenylethyl)-, (5S,6S)-	C14 H16 O4	248.105	5.531	135	0	2	2	1	Biosynthesis of secondary metabolites;Other	2.76714e+07	1.74385e+07	548800	1.76832e+07	4.64294e+06	1.66402e+07	2.4574e+07	219124	253982	1.21058e+06	1.86092e+06	237001	244658	242352	240034	889773	346752	534696	249411	424228	1.86642e+06	1.13207e+06	1.99548e+06	1.70617e+06	1.62535e+06	240958	1.59992e+06	1.65676e+06	2.19319e+06	226214	224275	239821	234299	180812	250565	382636	235173	226971	2.07647e+06	240627
Petunidin-3-O-beta-glucopyranoside	C22 H23 O12	478.111	5.539	29	0	9	0	0		2.04456e+06	3.01355e+06	2.2507e+06	2.8841e+06	1.14988e+06	4.62206e+06	507301	53831.9	71708.2	89862.4	121746	58956	60263.1	54986.9	379361	67320.4	72162.7	70286.7	77346.7	90781.7	74819.6	71108.8	235556	66098.7	79054.2	108500	96482	74037.4	250105	202124	63171.4	109179	59099.2	58685.9	89763.3	127612	170904	75387.8	268521	325279
NCGC00169781-02_C14H16O4_2H-Pyran-2-one, 5,6-dihydro-5-hydroxy-4-methoxy-6-(2-phenylethyl)-, (5S,6S)-	C14 H16 O4	266.116	5.541	214	0	2	0	0		2.85967e+07	1.81357e+07	728919	1.85312e+07	3.49945e+07	1.73824e+07	2.55213e+07	421027	488003	1.45148e+06	2.10298e+06	455376	429980	465657	998667	1.11502e+06	551009	726871	697913	661255	2.10313e+06	1.36428e+06	2.25232e+06	1.94622e+06	1.85233e+06	462978	1.81845e+06	1.88895e+06	2.41036e+06	434650	558205	460795	450184	364767	576799	596060	525126	436103	2.31062e+06	443643
(2R,3R,4S,5S,6R)-2-[2-(4-methoxyphenyl)ethoxy]-6-[[(2S,3R,4S,5S)-3,4,5-trihydroxyoxan-2-yl]oxymethyl]oxane-3,4,5-triol	C20 H30 O11	446.179	5.552	5	0	2	0	0		1.58634e+07	1.80627e+07	1.89744e+07	1.45956e+07	1.46515e+07	2.30453e+07	1.46741e+07	113332	116852	1.40653e+06	2.1633e+06	402677	1.05963e+06	110538	2.74625e+06	3.45037e+06	2.64341e+06	3.09524e+06	674742	2.97847e+06	3.57114e+06	949964	1.58781e+06	944481	1.81087e+06	1.6819e+06	1.07057e+06	1.89608e+06	2.68573e+06	540719	852610	998669	321718	796181	982024	598806	805587	433785	897659	2.51248e+06
[(2S,3R,4S,5S,6R)-3,4,5-trihydroxy-6-(hydroxymethyl)oxan-2-yl] (2E,6E)-8-hydroxy-2,6-dimethylocta-2,6-dienoate	C16 H26 O8	346.163	5.562	90	0	2	0	0		1.36154e+06	9.2671e+06	2.55063e+06	2.69908e+06	1.21313e+06	2.31603e+06	1.18842e+06	83529.7	86124.3	840546	920918	352279	947400	123922	1.16417e+07	1.54434e+07	1.12515e+07	1.03559e+07	1.42649e+06	8.19619e+06	1.48979e+07	2.14566e+06	8.15102e+06	6.34842e+06	2.48955e+06	6.26609e+06	5.20421e+06	5.72473e+06	3.12304e+06	1.27698e+07	1.71088e+07	1.31347e+07	3.66505e+06	1.47282e+07	1.4864e+07	1.2082e+07	1.52378e+07	5.20758e+06	1.02587e+07	1.11743e+07
Suberic acid	C8 H14 O4	174.088	5.568	1	2	2	0	0		1.9548e+06	952858	536932	1.10965e+06	1.05949e+06	1.02483e+06	689983	83038.7	65712.5	2.02247e+06	889581	517961	909709	214563	3.80666e+06	2.95028e+06	3.13332e+06	3.71955e+06	1.38039e+06	4.76105e+06	6.27417e+06	1.10548e+06	1.00054e+06	1.48261e+06	669367	607995	936495	980216	896458	4.56105e+06	4.1293e+06	3.73592e+06	1.93749e+06	3.89701e+06	3.78086e+06	4.64431e+06	4.53579e+06	719189	1.15902e+06	1.77239e+06
Secoisolariciresinol diglucoside	C32 H46 O16	686.278	5.58	3	0	2	0	0		1.67408e+06	2.30558e+06	2.01941e+06	3.63386e+06	565569	5.18667e+06	769106	34579.7	33104.5	39645	99289.5	37208.4	36659.8	33723.4	40068.9	40522	39588.9	39172	37026.4	37061.1	40965.6	124811	39076.6	37913.1	36665.2	39044.8	42878.8	61418.3	54516.9	39524.3	40432.7	36218.8	37963.3	39598.5	39093.3	39221.3	38405.7	37847	37687	36625.8
2-[2-[(Z)-pent-2-enyl]-3-[3,4,5-trihydroxy-6-(hydroxymethyl)oxan-2-yl]oxycyclopentyl]acetic acid	C18 H30 O8	374.194	5.608	3	0	2	0	0		2.18952e+07	5.61227e+07	4.59583e+07	2.0686e+07	1.75449e+07	2.46228e+07	1.49206e+07	64806.1	62110.5	1.23671e+06	2.48686e+06	364795	1.42705e+06	77108	9.44871e+06	1.37159e+07	7.0488e+06	1.0282e+07	2.0526e+06	9.97945e+06	1.59488e+07	2.2603e+06	1.21467e+07	6.44816e+06	6.51112e+06	7.50902e+06	4.4207e+06	5.77959e+06	5.06839e+06	1.12374e+07	1.06056e+07	8.36776e+06	5.89106e+06	1.57814e+07	1.18518e+07	1.17479e+07	1.47489e+07	5.09595e+06	6.718e+06	9.16565e+06
Coniferyl aldehyde	C10 H10 O3	178.062	5.617	3	0	5	7	0	Biosynthesis of secondary metabolites;Metabolic pathways;Biosynthesis of phenylpropanoids;2-Oxocarboxylic acid metabolism;Phenylpropanoid biosynthesis;Other	752008	3.88946e+06	4.43968e+06	4.69217e+06	5.85411e+06	3.79944e+06	519294	48981.3	171690	2.40513e+06	3.66635e+06	2.07211e+06	3.85979e+06	108154	316510	253745	256162	139373	174308	269613	546608	7.6904e+06	6.82057e+06	6.82396e+06	6.36197e+06	8.90785e+06	5.28032e+06	7.61648e+06	5.8971e+06	677492	618221	577609	273367	829307	675035	1.2135e+06	822042	2.77524e+06	3.48514e+06	4.3972e+06
NCGC00169662-02_C36H58O12_beta-D-Glucopyranose, 1-O-[(2alpha,3beta,5xi,6beta,9xi,18xi,19alpha)-2,3,6,19,23-pentahydroxy-28-oxoolean-12-en-28-yl]-	C36 H58 O12	728.398	5.625	3	0	3	0	0		2.56307e+06	2.44431e+06	3.52784e+06	3.60681e+06	2.42789e+06	3.81449e+06	2.16953e+06	28506.8	27321.1	127842	134741	31264.3	29098.8	28679.4	280618	143221	157984	200462	27424.3	229756	383863	65459.2	92327.8	86645.1	132857	94102.6	31195	72467.5	135376	57084.1	106952	67757.9	27387.8	220690	202747	29154.8	109327	29174.3	32128.7	176754
NCGC00169882-02_C14H20O4_(8aR,12S,12aR)-12-Hydroxy-4-methyl-4,5,6,7,8,8a,12,12a-octahydro-2H-3-benzoxecine-2,9(1H)-dione	C14 H20 O4	252.136	5.626	165	0	6	2	0	Metabolic pathways;Other	6.65324e+06	3.8447e+06	170707	1.82916e+06	6.28042e+06	1.28458e+06	5.14713e+06	167128	182628	563635	520139	203932	161778	194450	620855	668961	167104	437226	394661	498914	388519	486667	468104	306440	539819	176436	265104	540139	649414	160031	283735	196745	190177	271759	193514	237776	277464	161886	224062	187049
4-Methoxyphenylacetic acid	C9 H10 O3	166.062	5.639	1	0	3	10	0	Biosynthesis of secondary metabolites;Metabolic pathways;Microbial metabolism in diverse environments;Degradation of aromatic compounds;Phenylpropanoid biosynthesis;Other	1.32277e+06	2.85533e+06	5.26423e+06	5.50438e+06	7.38415e+06	5.6677e+06	6.29512e+06	77569.4	49016.1	119045	174841	130884	231382	61370.1	928951	1.44379e+06	893070	1.17626e+06	313203	1.28259e+06	3.36725e+06	369092	697322	326409	212953	707892	257665	534916	531186	277640	263791	156211	111691	326106	359812	130353	424264	299655	632763	927923
Lithospermic acid	C27 H22 O12	538.11	5.639	6	0	9	0	0		759375	588669	1.35152e+06	1.22244e+06	2.30754e+06	551252	319026	99508.3	103695	212294	154152	107074	279291	102842	261172	921327	967966	142953	162478	240427	895652	174538	242758	257257	575466	644780	689561	946123	338308	1.35875e+07	3.44746e+06	7.91169e+06	2.61465e+06	2.27749e+06	2.87102e+06	9.31031e+06	3.08639e+06	920570	624792	613863
Isophorone	C9 H14 O	138.105	5.648	29	0	1	2	1	Biosynthesis of secondary metabolites;Other	2.16069e+07	2.63402e+07	1.17395e+06	4.08497e+07	3.54483e+07	6.55661e+07	3.5315e+07	1.08006e+06	968930	5.46622e+06	3.26484e+06	1.01071e+06	1.13321e+06	1.58784e+06	9.68321e+06	8.10389e+06	1.65358e+06	4.70798e+06	3.74182e+06	8.22844e+06	8.57614e+06	3.73376e+06	4.19764e+06	4.62266e+06	4.14615e+06	919794	7.83723e+06	3.45317e+06	1.38606e+07	3.36885e+06	1.17044e+07	877911	3.54807e+06	9.65571e+06	7.99358e+06	6.21141e+06	6.85622e+06	1.00047e+06	1.19281e+07	1.06523e+06
Paeonol	C9 H10 O3	166.063	5.657	98	0	5	10	1	Metabolic pathways;Biosynthesis of secondary metabolites;Microbial metabolism in diverse environments;Degradation of aromatic compounds;Phenylpropanoid biosynthesis;Phenylalanine metabolism;Other	5.86457e+07	1.31387e+08	2.14852e+06	1.96003e+08	2.51998e+08	2.749e+08	2.21274e+08	287139	265365	1.2173e+07	6.38208e+06	609573	464136	465579	6.18525e+07	8.92132e+07	1.44739e+07	5.11171e+07	4.50151e+07	6.47511e+07	1.03413e+08	2.08682e+07	2.78814e+07	1.78602e+07	1.92275e+07	380762	1.8194e+07	1.98644e+07	4.53976e+07	6.89355e+06	1.04463e+07	280073	7.13328e+06	2.9448e+07	1.98361e+07	8.52839e+06	3.19814e+07	307606	4.79475e+07	1.27299e+06
NCGC00347864-02!5-[6-(3-hydroxy-4-methoxyphenyl)-1,3,3a,4,6,6a-hexahydrofuro[3,4-c]furan-3-yl]-2-methoxyphenol	C20 H22 O6	340.131	5.658	180	0	9	3	1	Biosynthesis of secondary metabolites;Other	650701	1.52765e+06	188955	1.21328e+06	1.09512e+06	1.12064e+06	575274	184200	165352	1.04216e+06	295557	179177	170585	166403	3.62028e+06	4.209e+06	526685	2.13323e+06	1.96384e+06	3.43365e+06	4.89069e+06	528977	750947	552084	271770	166546	529305	725472	756120	8.46435e+06	9.67712e+06	179667	4.7581e+06	7.01769e+06	7.53334e+06	7.87319e+06	6.04861e+06	179455	1.22405e+06	176466
(Z)-2,6-dimethyl-7-(4-methyl-5-oxooxolan-2-yl)-3-[[3,4,5-trihydroxy-6-(hydroxymethyl)oxan-2-yl]oxymethyl]hept-5-enoic acid	C21 H34 O10	446.215	5.675	17	0	4	0	0		2.51019e+08	2.18829e+08	2.30951e+08	2.07034e+08	2.87815e+08	2.01314e+08	2.41736e+08	104977	84156.4	4.7171e+06	2.27888e+06	484025	1.95782e+06	122998	3.2494e+07	2.95991e+07	2.68662e+07	3.07346e+07	8.34992e+06	2.59714e+07	5.74628e+07	1.50219e+06	2.57172e+06	1.8236e+06	2.34328e+06	2.61548e+06	2.02437e+06	2.35707e+06	6.35997e+06	1.47575e+06	2.83749e+06	2.83329e+06	972803	5.53765e+06	3.53082e+06	3.026e+06	6.90209e+06	790151	1.61466e+06	3.94823e+06
Nystose	C24 H42 O21	712.222	5.68	2	0	1	0	0		67768	370219	336665	434374	153952	221530	210849	21471.6	22889.4	34991	29722.6	23355.3	23074.2	24071.3	1.30739e+06	1.20855e+06	1.57774e+06	815509	174473	2.14538e+06	2.34838e+06	121993	29020.9	34521	129022	35281.9	163442	27485.6	26468.9	3.11915e+06	3.76246e+06	3.57861e+06	428054	3.54737e+06	4.29517e+06	4.02999e+06	4.87002e+06	22807.3	250535	298049
11,22-dimethyl (6E,17E)-3,14-dioxo-8,19-bis({[(2S,3R,4S,5S,6R)-3,4,5-trihydroxy-6-(hydroxymethyl)oxan-2-yl]oxy})-4,9,15,20-tetraoxatricyclo[16.4.0.0⁷,¹²]docosa-6,10,17,21-tetraene-11,22-dicarboxylate	C13 H18 O6	270.111	5.68	177	0	2	0	0		251817	533488	444554	260742	495980	280403	499139	32470.9	33837.2	48782.4	41437.4	34379.1	33440.9	33558.8	1.04891e+06	1.10176e+06	1.47496e+06	919362	377499	1.53647e+06	1.8917e+06	39918.4	103969	60584.4	48464.2	71054.8	109732	38318.8	36901.3	1.78111e+06	2.2266e+06	1.87685e+06	775627	2.052e+06	2.67552e+06	2.29797e+06	2.32885e+06	205619	552414	675064
Eriocitrin	C27 H32 O15	596.173	5.686	17	1	15	0	0		1.46513e+06	3.19737e+06	1.29606e+06	3.27538e+06	556285	4.05819e+06	296305	28822.7	47862.1	7.31351e+06	6.64067e+06	3.92677e+06	7.68808e+06	187317	129371	489467	591474	135073	75906.9	192166	676192	1.26991e+07	1.45792e+07	2.26038e+07	1.26918e+07	1.98255e+07	2.02829e+07	2.78788e+07	9.29374e+06	1.19163e+07	3.8198e+06	7.77931e+06	1.02989e+06	1.40376e+06	2.88419e+06	7.14545e+06	3.67002e+06	1.06515e+07	2.66543e+07	1.53286e+07
NCGC00384973-01_C13H22O4_(3E)-4-(1,2,4-Trihydroxy-2,6,6-trimethylcyclohexyl)-3-buten-2-one	C13 H22 O4	224.141	5.694	55	0	1	2	0	Biosynthesis of secondary metabolites;Other	1.12194e+08	9.7732e+07	2.01548e+06	9.07159e+07	1.41934e+08	8.74117e+07	9.83687e+07	365367	392853	2.45123e+06	2.15349e+06	369999	386102	308111	1.51504e+07	1.55405e+07	2.80589e+06	1.15499e+07	1.11185e+07	1.38418e+07	2.74689e+07	1.40265e+06	1.77469e+06	1.20858e+06	1.39429e+06	405023	1.32097e+06	1.75412e+06	3.95199e+06	1.18594e+06	1.92475e+06	384299	1.12594e+06	2.22751e+06	1.21691e+06	1.71602e+06	2.93547e+06	425630	1.57033e+06	415103
Lonicerin	C27 H30 O15	594.158	5.726	60	1	70	2	1	Biosynthesis of secondary metabolites;Flavone and flavonol biosynthesis	1.95213e+07	2.74639e+07	2.42233e+07	2.68315e+07	2.27249e+07	3.70048e+07	8.34398e+06	97434.9	157211	6.48422e+06	4.7714e+06	1.63083e+06	1.28551e+07	582639	1.2374e+07	1.57282e+07	1.85596e+07	1.00969e+07	3.68874e+06	1.59003e+07	2.97492e+07	9.01641e+06	1.04477e+07	8.58495e+06	1.37185e+07	1.48106e+07	1.02764e+07	1.24947e+07	1.84812e+07	1.11862e+08	5.50753e+07	7.01079e+07	1.68298e+07	3.43452e+07	5.64285e+07	8.99585e+07	6.54663e+07	8.5002e+06	1.6826e+07	2.15555e+07
2-hydroxycinnamic acid	C9 H8 O3	164.046	5.728	0	1	14	0	0		1.12556e+06	1.15067e+06	788169	1.10093e+06	1.13511e+06	1.11244e+06	482951	24529.5	55156	798571	325395	216794	566254	106799	277502	333216	689475	100710	158596	218363	665236	236829	191713	146381	380303	220274	159567	255386	729250	1.49763e+06	549060	514755	168435	411626	1.02928e+06	464774	453740	135393	195749	225016
Kaempferol-3-O-rutinoside	C27 H30 O15	594.158	5.743	60	0	76	2	1	Biosynthesis of secondary metabolites;Other	1.14505e+07	1.8564e+07	207773	1.65725e+07	1.42496e+07	2.3106e+07	5.83568e+06	197826	208417	4.71459e+06	3.00618e+06	214531	206757	399910	9.07374e+06	1.04877e+07	2.37602e+06	5.18684e+06	5.71925e+06	1.03802e+07	1.80469e+07	6.26692e+06	7.00602e+06	9.81954e+06	9.09511e+06	336832	5.89261e+06	8.11674e+06	1.09885e+07	7.39841e+07	3.86242e+07	192915	2.48759e+07	2.40387e+07	3.80924e+07	6.41244e+07	4.53833e+07	206647	1.03355e+07	296077
naringenin-7-O-glucoside	C21 H22 O10	434.121	5.745	43	1	13	1	0	Flavonoid biosynthesis	480036	416560	217670	561451	226767	722892	66138.8	29743.5	27231.2	1.8008e+06	1.21466e+06	604416	1.11654e+06	44691.4	39368.3	98980.5	87752.4	90765.2	29376.6	61481.5	140569	1.14175e+06	916992	1.03027e+06	1.3557e+06	954698	1.08435e+06	1.19315e+06	1.13943e+06	237337	124958	167592	41694.6	105965	152760	146314	147237	423031	621496	610145
(2R,3R,4S,5S,6R)-2-[6-hydroxy-3-[(E)-3-hydroxybut-1-enyl]-2,4,4-trimethylcyclohexyl]oxy-6-(hydroxymethyl)oxane-3,4,5-triol	C19 H34 O8	390.225	5.752	4	0	2	0	0		3.32699e+08	1.9236e+08	2.41948e+08	1.99736e+08	3.0989e+08	2.72178e+08	2.13206e+08	177478	104524	3.10806e+06	2.52093e+06	900429	3.10068e+06	210933	8.35483e+06	9.45673e+06	8.17856e+06	9.25576e+06	2.97595e+06	8.55884e+06	1.53909e+07	3.73697e+06	2.91905e+06	2.56474e+06	5.06751e+06	4.16484e+06	2.83378e+06	4.30298e+06	6.11914e+06	1.7695e+06	1.87809e+06	1.61756e+06	694002	2.30757e+06	2.03942e+06	1.32026e+06	2.96087e+06	1.28447e+06	1.24949e+06	4.42808e+06
isoferulic acid	C10 H10 O4	194.057	5.769	89	2	16	4	2	Biosynthesis of secondary metabolites;Metabolic pathways;Biosynthesis of phenylpropanoids;Phenylpropanoid biosynthesis	8.90246e+06	1.32012e+06	3.44287e+06	1.62062e+06	4.96253e+06	826746	2.54375e+06	83059.4	88338.3	801569	338337	180691	279986	129260	464579	331550	237865	260731	105517	584148	222305	75080.2	67419.5	273011	136005	312364	320979	73548.5	348619	705077	290825	344086	67604.4	122557	188074	340129	241183	159019	144192	174622
7-methyl-1-[(2S,3R,4S,5S,6R)-3,4,5-trihydroxy-6-(hydroxymethyl)oxan-2-yl]oxy-1,4a,5,6,7,7a-hexahydrocyclopenta[c]pyran-4-carboxylic acid	C16 H24 O9	360.143	5.777	10	0	1	2	0	Biosynthesis of secondary metabolites;Other	330706	1.02253e+06	340558	993702	168363	1.17804e+06	280080	36930.8	36089.4	971590	872794	309932	1.56756e+06	37659.8	322337	1.10599e+07	3.89612e+06	6.20023e+06	346451	3.26121e+06	2.82494e+06	1.76358e+06	1.8288e+06	4.3123e+06	1.55577e+06	1.5214e+06	1.75191e+06	1.52888e+06	1.92406e+06	3.04524e+06	4.01695e+06	3.01015e+06	2.6142e+06	3.56254e+06	3.4147e+06	3.78199e+06	3.51566e+06	1.56316e+06	3.77406e+06	3.49033e+06
Secoisolariciresinol diglucoside	C32 H46 O16	686.278	5.78	3	0	2	0	0		3.03934e+06	6.10474e+06	5.08802e+06	1.06121e+07	2.08642e+06	1.51931e+07	2.7286e+06	38515	37637.6	180210	250622	46087.7	169831	39275.3	60772	54837.6	59624.9	53437.3	41172	64714.2	259199	124811	175967	250523	410897	165218	137003	449950	258867	53688.9	53922.3	50346.5	41329.9	111886	109287	53124.8	76529.3	56045.4	51578.4	56011.5
Bruceine A	C26 H34 O11	522.21	5.782	25	0	1	0	0		1.89045e+07	1.54147e+07	1.70439e+07	1.28976e+07	1.88984e+07	1.7457e+07	1.55455e+07	30735	30034.7	1.44259e+06	2.64999e+06	292396	1.19571e+06	57133.2	3.03874e+06	3.43249e+06	2.76444e+06	2.62232e+06	841038	2.34127e+06	4.9309e+06	1.09694e+06	1.71815e+06	1.49949e+06	2.50842e+06	2.55508e+06	1.63445e+06	2.51728e+06	3.10056e+06	1.13285e+06	993048	1.29401e+06	292058	800060	1.20238e+06	1.10268e+06	1.12056e+06	970615	2.35441e+06	2.48746e+06
[5-hydroxy-3-(hydroxymethyl)-2-oxo-6-propan-2-ylcyclohex-3-en-1-yl] 3-methylbutanoate	C15 H24 O5	284.163	5.789	245	0	2	0	0		1.00358e+06	2.24425e+06	262288	1.08671e+06	521236	1.6044e+06	1.83228e+06	238685	245405	247979	245181	277543	298390	807697	2.98055e+06	2.24492e+06	350424	2.59608e+06	1.20731e+06	2.40296e+06	2.40562e+06	292108	275665	237071	321610	441375	885148	380582	642087	303945	383204	345345	235006	935955	415396	317119	403750	331446	496217	332829
Lusitanicoside	C21 H30 O10	460.194	5.797	6	0	3	0	0		1.43473e+07	1.72267e+07	7.29691e+06	1.47558e+07	6.2498e+06	1.83334e+07	1.00585e+07	95957	99187.8	1.51906e+07	2.02124e+07	6.51706e+06	7.64569e+06	130991	1.89907e+06	1.60595e+06	1.46392e+06	1.44241e+06	467731	2.40067e+06	1.22173e+06	1.14062e+06	983851	1.25064e+06	2.24761e+06	1.20452e+06	1.43446e+06	1.75949e+06	2.15701e+06	1.00903e+06	1.42526e+06	1.0621e+06	468503	1.35552e+06	354177	1.12699e+06	1.12065e+06	497260	968765	807769
Lusitanicoside	C21 H30 O10	442.183	5.797	1	0	3	0	0		6.62799e+06	1.03848e+07	7.04012e+06	1.00244e+07	4.10248e+06	8.97078e+06	4.26863e+06	31968.3	32020.5	141844	176797	43845.5	103671	36426.2	916043	1.11582e+06	743861	694943	320045	939590	1.44841e+06	157022	370720	348946	262575	190038	242279	358382	227241	1.09758e+06	1.51426e+06	1.28983e+06	309127	1.45594e+06	836788	1.03893e+06	1.14778e+06	193054	546050	507654
Ferulic acid	C10 H10 O4	194.058	5.799	91	0	10	4	2	Metabolic pathways;Biosynthesis of secondary metabolites;Phenylpropanoid biosynthesis;Biosynthesis of phenylpropanoids	4.31879e+07	1.47493e+07	943200	1.8467e+07	2.64969e+07	1.50014e+07	1.68759e+07	743350	643849	1.15429e+07	8.35048e+06	645844	655023	773024	3.95459e+06	2.02823e+06	836952	2.54218e+06	2.23618e+06	4.06595e+06	2.32537e+06	3.34359e+06	7.03973e+06	5.53096e+06	9.61583e+06	1.43916e+06	7.43005e+06	9.65522e+06	1.34647e+07	4.81425e+06	2.93762e+06	609123	1.4462e+06	1.80513e+06	2.38266e+06	4.51312e+06	2.42795e+06	652106	9.35773e+06	748843
ANETHOLE	C10 H12 O	148.089	5.802	39	0	2	5	1	Metabolic pathways;Microbial metabolism in diverse environments;Degradation of aromatic compounds;Phenylpropanoid biosynthesis;Xylene degradation	1.53719e+07	7.07792e+06	297410	5.32171e+06	1.16113e+07	8.16811e+06	1.17211e+07	304122	402882	1.63738e+06	1.74036e+06	307030	300848	320150	2.97197e+06	4.73111e+06	1.02014e+06	3.36248e+06	2.36769e+06	8.5485e+06	4.07475e+06	1.40411e+06	2.49184e+06	1.22304e+06	1.76307e+06	713972	1.33895e+06	1.09139e+06	1.90618e+06	1.51632e+06	2.25743e+06	290216	1.0179e+06	5.4307e+06	2.19455e+06	2.29351e+06	2.04676e+06	532693	8.67465e+06	291446
NCGC00180259-02!2-(hydroxymethyl)-6-[4-[(2S,3S)-3-(hydroxymethyl)-5-[(E)-3-hydroxyprop-1-enyl]-7-methoxy-2,3-dihydro-1-benzofuran-2-yl]-2-methoxyphenoxy]oxane-3,4,5-triol	C26 H32 O11	502.184	5.814	36	0	3	0	0		4.0356e+07	3.1938e+07	459470	2.95197e+07	5.26546e+07	3.20173e+07	4.74455e+07	171379	172867	308617	250108	173018	163449	180411	1.08505e+07	8.19187e+06	2.60946e+06	8.00917e+06	7.48355e+06	6.60083e+06	1.44755e+07	574253	900089	223086	175969	187930	438273	1.56165e+06	1.016e+06	2.59775e+06	2.16976e+06	156024	1.25497e+06	1.42133e+06	1.92314e+06	2.26553e+06	2.12869e+06	160956	1.21923e+06	164236
1,7,8-trihydroxy-3-methyl-2,3,4,7-tetrahydro-1H-benzo[a]anthracen-12-one	C19 H18 O4	310.121	5.815	181	0	2	1	0	Other	8.85801e+06	7.76011e+06	196062	6.15682e+06	9.97288e+06	5.43812e+06	8.08184e+06	200486	202227	204348	731156	205002	191210	211052	1.74892e+06	941158	307357	1.17673e+06	1.07403e+06	719655	2.14646e+06	707533	183275	171560	340577	219848	275903	619445	300429	636003	196315	182524	207752	216901	187453	184556	208441	235406	290859	192130
Quercetin-3-O-beta-D-galactoside	C21 H20 O12	464.095	5.829	37	2	59	4	1	Biosynthesis of secondary metabolites;Metabolic pathways;Flavonoid biosynthesis;Flavone and flavonol biosynthesis	820451	1.45054e+06	3.76824e+06	1.2505e+06	6.56915e+06	973894	1.15939e+06	26552.5	27458.8	976894	1.72478e+06	372848	1.89258e+06	26753.6	470500	559956	784876	427259	123612	231447	637949	587542	724317	1.37229e+06	1.30057e+06	1.20583e+06	1.40811e+06	1.96963e+06	1.28303e+06	1.21129e+06	676972	1.0046e+06	107447	123253	556716	790113	963389	571453	641388	899198
Ibuprofen	C13 H18 O2	206.131	5.831	94	0	1	2	0	Metabolic pathways;Other	1.48112e+07	1.5965e+07	414278	1.48228e+07	1.88876e+07	2.69437e+07	2.35804e+07	227796	236981	815910	229910	232928	240923	239802	5.60928e+06	5.53328e+06	1.33933e+06	2.63909e+06	2.73485e+06	5.63008e+06	5.84706e+06	984845	1.06392e+06	1.22709e+06	920112	334157	937176	1.0301e+06	1.12378e+06	827420	1.28126e+06	219339	1.03621e+06	1.17355e+06	1.51568e+06	1.09888e+06	1.08251e+06	227869	1.27225e+06	240665
Camphor	C10 H16 O	152.12	5.84	103	0	1	7	0	Biosynthesis of secondary metabolites;Degradation of aromatic compounds;Monoterpenoid biosynthesis;Limonene and pinene degradation;Other	2.56647e+06	2.57874e+07	548267	2.63686e+07	2.83441e+07	7.20962e+06	2.60321e+07	233839	243267	1.91544e+06	4.72908e+06	239107	358425	810221	5.10416e+06	7.78094e+06	1.99629e+06	6.6732e+06	4.13489e+06	9.87487e+06	1.1698e+07	1.93749e+06	2.05494e+06	1.02169e+06	2.26418e+06	416032	2.51921e+06	3.21231e+06	3.05727e+06	1.4968e+07	1.3718e+07	547378	8.35548e+06	1.33954e+07	1.38272e+07	1.59975e+07	1.65222e+07	233914	3.49339e+06	247050
NCGC00180744-03_C19H24O6_Naphtho[2,3-b]furan-9(4H)-one, 4,8-bis(acetyloxy)-4a,5,6,7,8,8a-hexahydro-3,4a,5-trimethyl-, (4S,4aR,5S,8S,8aS)-	C19 H24 O6	330.147	5.857	323	0	3	3	1	Biosynthesis of secondary metabolites;Diterpenoid biosynthesis;Other	9.53264e+07	1.01668e+08	1.82571e+06	9.57593e+07	1.30603e+08	1.43885e+08	1.04852e+08	338243	475817	3.94779e+07	5.23043e+07	670115	1.01063e+06	1.71674e+06	4.34713e+07	5.30039e+07	1.18252e+07	2.72832e+07	2.56101e+07	2.8409e+07	4.81782e+07	8.95867e+07	4.90834e+07	4.99168e+07	5.50186e+07	2.89484e+06	4.72932e+07	6.11571e+07	4.79618e+07	2.90425e+06	6.68918e+06	350823	3.96923e+06	5.49137e+06	9.05618e+06	5.74571e+06	8.74173e+06	638765	2.77083e+07	857642
NCGC00169315-02!2-(hydroxymethyl)-6-[5-[3-(hydroxymethyl)-5-(3-hydroxypropyl)-7-methoxy-2,3-dihydro-1-benzofuran-2-yl]-2-methoxyphenoxy]oxane-3,4,5-triol	C26 H34 O11	539.237	5.857	44	0	10	0	0		9.72393e+06	8.85201e+06	188473	7.64011e+06	9.85853e+06	1.12463e+07	8.2665e+06	161243	180691	2.48576e+06	3.31092e+06	183503	179807	161523	3.55734e+06	4.1392e+06	683063	1.48433e+06	1.5853e+06	1.94065e+06	3.11373e+06	5.73463e+06	2.90706e+06	2.92269e+06	3.67353e+06	170749	3.49142e+06	3.49689e+06	3.02212e+06	172815	325148	167240	183322	341848	553042	172813	381846	173744	1.70465e+06	163232
(2R,3S,4S,5R,6S)-2-(hydroxymethyl)-6-[4-prop-2-enyl-2-[(2S,3R,4S,5S,6R)-3,4,5-trihydroxy-6-(hydroxymethyl)oxan-2-yl]oxyphenoxy]oxane-3,4,5-triol	C21 H30 O12	474.173	5.863	3	1	10	0	0		574999	2.44573e+06	2.99333e+06	3.69365e+06	707215	4.709e+06	293027	29379	32439.9	116548	74749	32428.3	61561.2	27797.7	2.94889e+06	2.29414e+06	3.14658e+06	1.73272e+06	588127	1.77292e+06	2.50424e+06	49322.8	75211.2	105388	118456	121925	129899	131353	98590.3	1.24441e+06	1.06852e+06	1.78826e+06	251860	1.2194e+06	1.25665e+06	1.18523e+06	722296	139435	175608	319508
Eriodictyol-7-O-glucoside	C21 H22 O11	450.116	5.898	33	0	14	1	0	Flavonoid biosynthesis	419543	497843	366615	376682	296924	692173	140025	29478.8	32959.4	2.07408e+06	2.66956e+06	1.57134e+06	3.21617e+06	49902.8	239471	198379	412243	189955	45030.8	112500	415042	4.55075e+06	5.13404e+06	6.51627e+06	4.15062e+06	6.85442e+06	5.95392e+06	8.62692e+06	3.61356e+06	2.27924e+06	1.23914e+06	1.51451e+06	446605	782875	938084	3.34358e+06	1.09662e+06	4.44897e+06	1.24307e+07	7.73301e+06
Cynaroside	C21 H20 O11	448.1	5.912	68	2	62	3	1	Biosynthesis of secondary metabolites;Flavonoid biosynthesis;Flavone and flavonol biosynthesis	2.0407e+07	2.73724e+07	3.04562e+07	3.17928e+07	1.77659e+07	5.34135e+07	4.70089e+06	78377.2	79747.3	745776	1.05135e+06	246327	1.73916e+06	116353	409637	5.93363e+06	6.64503e+06	197692	1.12687e+06	142638	7.78902e+06	2.46358e+06	2.57926e+06	1.87727e+06	2.34217e+06	2.80419e+06	1.94238e+06	2.89128e+06	2.68114e+06	5.59575e+06	8.08558e+06	1.34722e+07	4.24899e+06	6.18285e+06	7.20444e+06	1.5742e+07	1.0843e+07	4.62881e+06	5.16884e+06	6.01187e+06
Phenylacetaldehyde	C8 H8 O	120.058	5.93	14	0	1	8	2	Metabolic pathways;Microbial metabolism in diverse environments;Degradation of aromatic compounds;Phenylpropanoid biosynthesis;Xylene degradation;Phenylalanine metabolism;Other	1.71162e+06	1.4283e+06	1.24415e+06	1.81494e+06	1.46107e+06	1.98913e+06	1.8622e+06	1.09045e+06	1.22733e+06	1.14659e+06	1.21637e+06	784773	1.13382e+06	1.6884e+06	2.21553e+06	1.15216e+06	1.18526e+06	525214	1.72948e+06	1.03218e+06	1.60231e+06	1.7235e+06	1.51993e+06	1.04576e+06	1.34383e+06	1.19465e+06	1.11186e+06	1.96097e+06	1.43552e+06	6.68216e+06	3.9141e+06	953405	6.71042e+06	2.73866e+06	2.47875e+06	6.27187e+06	4.57698e+06	1.2514e+06	2.59815e+06	879378
Isorhamnetin-3-O-rutinoside	C28 H32 O16	624.168	5.93	19	0	21	0	0		1.24509e+07	1.81466e+07	2.1627e+07	1.84007e+07	2.10412e+07	1.51897e+07	5.46305e+06	34059.7	51899	4.5751e+06	3.98323e+06	860970	6.0263e+06	207735	1.36679e+06	1.9354e+06	2.42514e+06	1.05506e+06	811112	2.08223e+06	3.46094e+06	4.79199e+06	4.12649e+06	2.88751e+06	6.82815e+06	4.31127e+06	5.05074e+06	5.47089e+06	8.77941e+06	1.64211e+07	8.14744e+06	1.34129e+07	2.51842e+06	5.34717e+06	8.68932e+06	1.21957e+07	8.22882e+06	3.2092e+06	5.71457e+06	6.06197e+06
Luteolin	C15 H10 O6	286.047	5.931	58	1	15	6	2	Biosynthesis of secondary metabolites;Metabolic pathways;Biosynthesis of phenylpropanoids;Flavonoid biosynthesis;Isoflavonoid biosynthesis;Flavone and flavonol biosynthesis	2.76232e+06	5.47388e+06	4.51171e+06	5.11264e+06	2.27669e+06	8.6951e+06	519447	37735.3	37833.1	439189	160346	49059.5	339287	36836.4	137967	336194	180092	69130.2	36388.6	147513	526875	164517	131181	107168	258697	142833	241408	143883	256268	4.13504e+06	1.85646e+06	3.00426e+06	343634	1.03956e+06	2.35339e+06	3.81203e+06	1.93142e+06	189619	266417	238850
Luteolin 7-glucuronide	C21 H18 O12	462.08	5.932	15	0	15	1	0	Flavone and flavonol biosynthesis	1.94558e+08	3.18403e+08	3.16286e+08	3.4488e+08	1.64877e+08	5.52435e+08	4.34713e+07	408161	236247	1.29651e+07	9.39984e+06	678813	1.6922e+07	658851	8.13992e+06	2.42317e+07	2.40369e+07	4.71549e+06	3.28603e+06	1.30326e+07	4.29085e+07	1.20868e+07	1.29517e+07	9.61187e+06	2.69109e+07	9.76172e+06	2.14176e+07	1.56224e+07	1.51039e+07	2.46025e+08	1.34866e+08	1.80993e+08	3.92573e+07	7.76742e+07	1.43829e+08	2.78829e+08	1.53409e+08	1.07216e+07	1.48602e+07	1.54466e+07
Luteolin-4'-O-glucoside	C21 H20 O11	448.101	5.934	68	0	67	3	1	Biosynthesis of secondary metabolites;Other	2.10636e+07	3.7511e+07	479250	3.71153e+07	1.43991e+07	6.97476e+07	5.99185e+06	256012	261535	562006	992311	258809	245551	220882	729236	5.2506e+06	404369	894955	1.63721e+06	1.16106e+06	4.87788e+06	1.63368e+06	2.40526e+06	995584	1.32861e+06	266494	1.39699e+06	2.73556e+06	2.1149e+06	5.20905e+06	1.05986e+07	253538	1.03644e+07	5.81865e+06	5.29756e+06	1.84473e+07	9.10496e+06	260214	4.11046e+06	259556
Luteolin	C15 H10 O6	286.047	5.949	1	0	25	6	2	Metabolic pathways;Biosynthesis of secondary metabolites;Biosynthesis of phenylpropanoids;Other	8.89412e+06	1.73255e+07	262950	1.78841e+07	7.8749e+06	3.16448e+07	1.52472e+06	250148	261544	726286	229126	252881	264453	215823	420635	997809	229452	382612	448495	404806	1.68189e+06	458012	334952	377199	679256	235063	455705	660665	493664	1.06043e+07	5.98152e+06	247731	3.19091e+06	2.8084e+06	4.72898e+06	9.36669e+06	6.90679e+06	254254	443400	253612
Luteolin 7-glucuronide	C21 H18 O12	462.08	5.95	15	0	13	1	0	Other	2.26753e+08	4.03257e+08	5.41457e+06	4.07904e+08	1.9717e+08	7.56433e+08	3.84523e+07	252628	264138	1.41446e+07	7.57222e+06	255389	336945	908838	9.08446e+06	2.19415e+07	5.25639e+06	3.4798e+06	8.38659e+06	1.19683e+07	4.44394e+07	1.0671e+07	1.17973e+07	8.53149e+06	2.85079e+07	520301	2.17235e+07	1.49242e+07	2.18092e+07	3.08121e+08	1.67803e+08	3.42125e+06	8.34556e+07	7.86315e+07	1.39761e+08	2.62394e+08	1.52123e+08	348587	1.43402e+07	399640
4-Nitrophenol	C6 H5 N O3	139.026	5.952	0	6	1	0	0		2.87546e+06	5.88288e+06	4.83093e+06	8.25955e+06	2.39444e+06	1.27118e+07	4.88837e+06	70069.3	90474.9	77765.6	102775	81985.5	69888.1	82477.1	803176	953191	604409	910386	251934	987375	1.72498e+06	99581.3	111736	44208.1	116168	142921	165492	80362.1	106478	110345	225964	53234.8	66928.3	350005	247818	138820	272171	78306.4	271449	295503
4-[(1S,3aS,4R,6aR)-3a-Hydroxy-4-(4-hydroxy-3-methoxyphenyl)tetrahydro-1H,3H-furo[3,4-c]furan-1-yl]-2-methoxyphenyl β-D-glucopyranoside	C26 H32 O12	536.189	5.965	31	1	0	0	0		1.26212e+07	4.1264e+06	3.45232e+06	6.25919e+06	6.18733e+06	6.17623e+06	5.39138e+06	66429.6	112768	1.76624e+07	1.50571e+07	4.31575e+06	1.18442e+07	404863	280162	427656	529378	292224	226613	157648	405558	1.58541e+07	1.5198e+07	1.78491e+07	2.448e+07	2.13353e+07	2.18548e+07	2.27062e+07	2.81906e+07	1.84068e+06	1.25798e+06	3.1892e+06	353262	78091.2	1.81301e+06	2.2489e+06	1.87213e+06	9.77841e+06	1.78263e+07	1.6397e+07
(2R,3S,4S,5R,6R)-5-[(2S,3R,4R)-3,4-dihydroxy-4-(hydroxymethyl)oxolan-2-yl]oxy-2-(hydroxymethyl)-6-[2-(4-hydroxyphenyl)ethoxy]oxane-3,4-diol	C19 H28 O11	432.163	5.967	4	0	12	0	0		1.4813e+06	4.9133e+06	4.93652e+06	7.34721e+06	1.95912e+06	1.0048e+07	2.26843e+06	64105.8	68281.7	1.07674e+06	1.10448e+06	250380	1.32872e+06	63754.1	1.70258e+07	2.20364e+07	2.52784e+07	1.12311e+07	4.99872e+06	1.37335e+07	1.69344e+07	1.11457e+06	2.77555e+06	2.94109e+06	2.13578e+06	3.30544e+06	3.04032e+06	1.79609e+06	2.61903e+06	7.72783e+06	8.98746e+06	1.16282e+07	3.26368e+06	7.84092e+06	9.10153e+06	7.71293e+06	1.02451e+07	3.48845e+06	8.6375e+06	8.77271e+06
NCGC00169662-02_C36H58O12_beta-D-Glucopyranose, 1-O-[(2alpha,3beta,5xi,6beta,9xi,18xi,19alpha)-2,3,6,19,23-pentahydroxy-28-oxoolean-12-en-28-yl]-	C36 H58 O12	728.398	5.968	3	0	2	0	0		3.05615e+06	3.76657e+06	2.64426e+06	5.03788e+06	1.20496e+06	4.62481e+06	1.01343e+06	30161.2	32125.9	248208	168555	28652.5	112653	29995.7	112230	63964.6	42460	58376.3	31767.2	149768	172711	37799.7	49674.8	43474.2	100713	92538	60905.1	95640.9	415130	75843.4	49017.4	42291.8	30301.4	170854	94868.8	53294.6	104055	30433.8	33766.8	33001.2
[(2S,3R,4S,5S,6R)-3,4,5-trihydroxy-6-(hydroxymethyl)oxan-2-yl] (2E,6E)-8-hydroxy-2,6-dimethylocta-2,6-dienoate	C16 H26 O8	346.163	5.976	90	0	2	0	0		1.08883e+06	1.89979e+06	1.64978e+06	976753	1.01263e+06	1.32069e+06	1.45444e+06	66264.4	70581	799870	723402	137603	720989	80852.8	4.96536e+06	5.19915e+06	4.62513e+06	2.37236e+06	829195	4.87817e+06	5.24404e+06	1.3209e+06	2.05003e+06	1.78737e+06	1.14989e+06	2.28245e+06	2.2633e+06	1.95869e+06	1.49352e+06	5.2634e+06	5.23189e+06	4.2291e+06	1.29127e+06	4.73622e+06	4.76271e+06	5.30792e+06	4.52855e+06	1.89467e+06	2.56509e+06	4.21096e+06
(2R,3R,4S,5S,6R)-2-[2-(4-methoxyphenyl)ethoxy]-6-[[(2S,3R,4S,5S)-3,4,5-trihydroxyoxan-2-yl]oxymethyl]oxane-3,4,5-triol	C20 H30 O11	446.178	6.038	153	0	2	0	0		1.57151e+07	1.69389e+07	1.94384e+07	1.05918e+07	1.74044e+07	1.72758e+07	1.36993e+07	37219	38139.2	261848	232110	72051.8	233762	36780.4	845899	777065	726320	626629	134011	730833	2.00536e+06	206930	383188	358245	414444	503425	244999	359822	626625	161062	122824	245849	49790.3	207011	89342.4	104319	245508	92356.5	183704	347400
(2R,3R,4S,5S,6R)-2-[2-(4-methoxyphenyl)ethoxy]-6-[[(2S,3R,4S,5S)-3,4,5-trihydroxyoxan-2-yl]oxymethyl]oxane-3,4,5-triol	C20 H30 O11	446.18	6.052	29	0	2	0	0		2.563e+07	3.78824e+07	3.96477e+07	2.70404e+07	2.62354e+07	3.35922e+07	2.34455e+07	105547	88169.5	5.62815e+06	8.21176e+06	1.49621e+06	8.45013e+06	208648	8.15475e+07	8.45328e+07	9.84024e+07	6.14918e+07	1.74516e+07	7.50914e+07	8.15666e+07	1.17857e+07	3.28268e+07	2.53423e+07	2.00824e+07	2.75234e+07	2.68094e+07	2.44421e+07	2.34404e+07	1.17581e+08	1.04253e+08	1.04778e+08	3.42932e+07	9.24802e+07	9.66705e+07	1.06473e+08	9.47246e+07	2.8345e+07	6.86478e+07	6.17124e+07
(4S,5Z,6S)-4-(2-methoxy-2-oxoethyl)-5-[2-[(E)-3-phenylprop-2-enoyl]oxyethylidene]-6-[(2S,3R,4S,5S,6R)-3,4,5-trihydroxy-6-(hydroxymethyl)oxan-2-yl]oxy-4H-pyran-3-carboxylic acid	C9 H10 O2	150.067	6.052	0	1	2	0	0		666418	1.82625e+06	1.44094e+06	1.02822e+06	430075	1.22171e+06	553964	43494	42073.1	4.09322e+06	4.29789e+06	354903	875696	49940.4	5.58356e+06	5.99369e+06	5.87108e+06	4.21415e+06	1.24329e+06	4.77475e+06	6.87816e+06	683603	2.1294e+06	1.48942e+06	1.13859e+06	2.19012e+06	1.41846e+06	1.46128e+06	1.06352e+06	8.29303e+06	7.63098e+06	7.59495e+06	2.69842e+06	6.23565e+06	6.00253e+06	8.21621e+06	7.08941e+06	1.90177e+06	4.18996e+06	5.32677e+06
(2R,3S,4S,5R,6S)-2-(hydroxymethyl)-6-[4-[(E)-3-hydroxyprop-1-enyl]phenoxy]oxane-3,4,5-triol	C15 H20 O7	312.121	6.061	13	0	4	2	1	Phenylpropanoid biosynthesis;Other	212434	999024	930014	856090	386543	778212	267526	40674.5	37426.9	292205	404984	59644.5	428017	40973.8	4.05442e+06	4.00752e+06	4.01331e+06	2.932e+06	796544	3.61471e+06	4.33421e+06	552604	1.73959e+06	1.1427e+06	961600	1.28342e+06	1.21275e+06	1.34488e+06	1.07098e+06	6.7272e+06	5.61109e+06	5.40723e+06	1.78734e+06	4.47018e+06	4.61665e+06	4.89199e+06	4.40155e+06	1.34504e+06	3.41739e+06	3.39937e+06
2-[2-[(Z)-pent-2-enyl]-3-[3,4,5-trihydroxy-6-(hydroxymethyl)oxan-2-yl]oxycyclopentyl]acetic acid	C18 H30 O8	374.194	6.072	3	0	2	0	0		1.46819e+08	4.26701e+08	3.4015e+08	2.47061e+08	1.26739e+08	2.27466e+08	1.81726e+08	193385	145222	1.09477e+07	1.51556e+07	1.59766e+06	1.37271e+07	470987	1.07012e+08	1.38254e+08	1.10287e+08	1.23342e+08	3.74858e+07	1.31762e+08	1.56878e+08	2.26202e+07	9.93097e+07	5.53171e+07	3.00914e+07	6.27358e+07	2.93353e+07	3.90525e+07	3.87566e+07	1.40313e+08	1.46413e+08	1.23111e+08	5.40047e+07	1.67032e+08	1.44695e+08	1.66023e+08	1.65294e+08	2.96638e+07	6.2375e+07	9.34995e+07
NCGC00385031-01!4-[(2S,3R,4S,5S,6R)-6-[(3,4-dihydroxybenzoyl)oxymethyl]-3,4,5-trihydroxyoxan-2-yl]oxy-3-methoxybenzoic acid	C21 H22 O12	466.11	6.081	5	0	3	0	0		4.27447e+06	3.75179e+06	6.82625e+06	4.76782e+06	6.05798e+06	2.95437e+06	5.88662e+06	29882.4	32181.8	1.87793e+06	1.55063e+06	518508	1.63704e+06	31725.5	450038	538032	453807	469571	123454	453491	709428	795925	1.12258e+06	847756	1.64827e+06	1.53549e+06	757605	1.40414e+06	1.61239e+06	295827	625125	580020	199105	875662	677814	416970	846562	428118	1.07292e+06	1.31658e+06
Camphor	C10 H16 O	152.12	6.091	103	0	1	7	0	Biosynthesis of secondary metabolites;Degradation of aromatic compounds;Monoterpenoid biosynthesis;Limonene and pinene degradation;Other	1.12995e+08	2.06372e+08	6.44577e+06	1.57271e+08	1.26284e+08	2.05275e+08	1.0908e+08	745638	863869	8.77918e+06	4.3902e+06	733435	779883	1.46181e+06	1.19341e+08	1.48775e+08	3.13238e+07	8.59761e+07	7.23143e+07	1.21526e+08	1.51422e+08	1.1065e+07	3.88763e+07	2.21564e+07	1.85078e+07	2.66219e+06	1.51191e+07	3.30971e+07	2.26175e+07	1.48487e+08	1.57964e+08	2.03627e+06	1.17649e+08	1.42114e+08	1.4002e+08	1.62272e+08	1.6898e+08	1.13593e+06	6.37918e+07	3.31031e+06
NCGC00380907-01_C42H66O16_6-O-Hexopyranosyl-1-O-(3,19,23-trihydroxy-23,28-dioxoolean-12-en-28-yl)hexopyranose	C42 H66 O16	872.441	6.092	12	0	6	0	0		2.17013e+06	3.88816e+06	4.47016e+06	3.20737e+06	1.78891e+06	7.4576e+06	4.71761e+06	22036.5	26255.9	72420.4	508561	154433	444023	25883.6	312236	61142.9	302652	195898	27260.8	54407.2	691152	249905	455041	471696	694855	441606	371911	437774	421296	52764	51353.4	88407	33295	50528	50232.8	50639.1	50080.8	26799.3	34216.3	212807
(4S,5Z,6S)-5-[2-[(E)-3-(4-hydroxy-3-methoxyphenyl)prop-2-enoyl]oxyethylidene]-4-(2-methoxy-2-oxoethyl)-6-[(2S,3R,4S,5S,6R)-3,4,5-trihydroxy-6-(hydroxymethyl)oxan-2-yl]oxy-4H-pyran-3-carboxylic acid	C27 H32 O15	596.173	6.107	17	0	2	0	0		4.07008e+06	54930.6	448168	321528	3.05627e+06	170415	512891	29112	27318.9	3.17956e+06	461051	37562.7	3.36782e+06	63951.6	40814.1	51922	100313	206694	100484	85023.4	109664	3.3795e+06	8.52106e+06	1.98634e+06	5.45104e+06	6.31437e+06	388937	3.77377e+06	8.30095e+06	59026.4	100698	57627.7	30561	47890.5	97456.8	105251	140062	183562	1.68386e+06	1.15304e+07
BENZYL ALCOHOL	C7 H8 O	108.058	6.125	6	0	2	6	8	Metabolic pathways;Microbial metabolism in diverse environments;Degradation of aromatic compounds;Other	1.22467e+07	1.49051e+07	539765	1.65678e+07	1.65532e+07	1.6071e+07	1.32552e+07	523873	257818	5.79255e+06	2.99609e+06	246956	651509	588823	1.39522e+07	1.53117e+07	3.07139e+06	6.41526e+06	9.40161e+06	1.44847e+07	1.92499e+07	5.13425e+06	6.06224e+06	5.16863e+06	7.29348e+06	263159	7.73063e+06	8.09774e+06	1.11787e+07	2.70508e+07	2.58063e+07	429207	1.81254e+07	2.00235e+07	2.16434e+07	2.68986e+07	2.29262e+07	336508	1.19267e+07	532638
Curcumol	C15 H24 O2	254.189	6.125	72	0	16	0	0		1.88681e+07	1.48144e+07	989975	8.02034e+06	2.73958e+07	2.42613e+06	1.62931e+07	927197	975600	2.21955e+06	2.27366e+06	934496	940270	730536	1.06845e+06	1.2103e+06	924058	932645	1.109e+06	1.3329e+06	953855	1.31476e+06	1.89986e+06	944330	1.41862e+06	995811	1.29424e+06	1.42202e+06	1.68853e+06	1.01573e+06	1.05207e+06	1.03934e+06	1.24273e+06	1.32716e+06	1.31439e+06	1.01621e+06	1.00618e+06	959849	992454	975674
Petunidin-3-O-beta-glucopyranoside	C22 H23 O12	478.111	6.135	29	0	36	0	0		5.11124e+08	5.93145e+08	5.63158e+08	6.00162e+08	5.52067e+08	6.39372e+08	1.65039e+08	526051	127114	2.46001e+07	1.41257e+07	3.6791e+06	4.20979e+07	2.32144e+06	2.37421e+07	7.99944e+07	6.04766e+07	1.82927e+07	1.3184e+07	3.71738e+07	1.02599e+08	2.22826e+07	2.26482e+07	2.40084e+07	5.18432e+07	3.04877e+07	3.18117e+07	2.30004e+07	5.72628e+07	6.14737e+08	4.38721e+08	5.85078e+08	1.2291e+08	2.30754e+08	3.67807e+08	5.65276e+08	3.93411e+08	2.96203e+07	4.80539e+07	4.7381e+07
Malvin	C29 H35 O17	654.18	6.138	5	0	3	0	0		3.63897e+06	4.62145e+06	4.33437e+06	3.85965e+06	2.51274e+06	7.59393e+06	2.37291e+06	58724.6	61362.6	102641	83339.6	63205.6	71592.1	56133.2	126478	119926	68725.9	108720	60966.5	87841.2	83876.1	70054.6	73329.7	67901.9	71072.7	84289.3	70513.7	64242.9	189734	158232	125221	144867	72622.3	103399	114969	159918	111371	62232.8	68527.1	69495.6
4-[5-(4-hydroxy-3-methoxyphenyl)-3,4-dimethyloxolan-2-yl]-2-methoxyphenol	C20 H24 O5	344.163	6.14	302	0	2	0	0		2.34613e+07	2.47932e+07	362474	2.4024e+07	1.87001e+07	4.57631e+07	1.72939e+07	347794	343291	477051	326567	332378	357829	277533	1.84538e+06	1.40015e+06	338690	1.61041e+06	970359	1.25579e+06	3.76577e+06	335134	331188	365057	363166	386627	363817	403885	2.23799e+06	662930	741139	380194	361033	595899	820809	529410	415073	359497	1.30527e+06	341802
NCGC00380673-01!4-[1-hydroxy-2-[2-methoxy-4-[(E)-prop-1-enyl]phenoxy]propyl]-2-methoxyphenol	C20 H24 O5	326.152	6.141	135	0	13	0	0		1.85144e+07	1.92517e+07	178598	1.75575e+07	1.44671e+07	3.44798e+07	1.26886e+07	171365	169146	304967	155518	163769	173245	136746	1.26069e+06	1.0566e+06	166879	1.04988e+06	782553	887997	2.75112e+06	165127	163182	179871	178939	190499	179260	190297	1.66012e+06	429869	553048	187329	177888	302144	533446	194401	225210	177131	1.07147e+06	168412
NCGC00385981-01!6-[5,7-dihydroxy-2-(4-hydroxy-3-methoxyphenyl)-4-oxochromen-3-yl]oxy-3,4,5-trihydroxyoxane-2-carboxylic acid	C22 H20 O13	492.09	6.141	4	0	4	0	0		3.44728e+07	3.57071e+07	3.53877e+07	3.67369e+07	2.95099e+07	5.57754e+07	1.21556e+07	32743.9	65939.3	8.82217e+06	2.76972e+06	952180	7.52765e+06	265795	1.58479e+06	5.57602e+06	4.05329e+06	911085	816206	2.75231e+06	7.1288e+06	3.86928e+06	3.52443e+06	2.58098e+06	7.28851e+06	3.17472e+06	6.00982e+06	3.9993e+06	6.85014e+06	4.90938e+07	3.23298e+07	4.20283e+07	8.21739e+06	1.49651e+07	2.78577e+07	4.83569e+07	2.96442e+07	2.02933e+06	4.76842e+06	3.61602e+06
Cyclopentylacetic acid	C7 H12 O2	128.082	6.141	0	2	0	0	0		7.64002e+06	2.1519e+06	3.65817e+06	288151	1.9416e+06	108474	1.58645e+06	33629.9	43017.3	243356	626267	208563	96904.4	54823.9	39980.1	71604.2	72287.6	45186.3	34913.8	39665.8	61335	81166.5	91774.6	53316.6	59923.6	92519.8	64690.8	68858	135304	95099.7	75362.6	82961	65191.8	90378.7	114432	91580.4	63779	35638.9	97433.8	122898
Dehydrodiisoeugenol	C20 H22 O4	294.126	6.143	141	0	14	0	0		1.95479e+07	2.02669e+07	340543	1.83029e+07	1.51404e+07	3.62123e+07	1.33572e+07	326750	322521	456582	286398	312267	330336	260740	1.40923e+06	1.22185e+06	318198	1.19945e+06	948007	1.04702e+06	2.93777e+06	314857	311149	342969	341193	363234	341804	362851	1.81514e+06	639536	718855	357191	339189	462685	704417	370676	468291	337746	1.20494e+06	321121
Isorhamnetin 3-galactoside	C22 H22 O12	500.093	6.151	44	0	3	0	0		8.01212e+06	9.83282e+06	227243	1.00829e+07	9.88831e+06	1.10573e+07	3.53816e+06	218039	215216	389713	325120	215196	220432	187426	301937	1.19103e+06	321317	308896	562706	627190	2.35341e+06	310102	207628	486771	669510	242384	803919	350267	1.22584e+06	1.66342e+07	1.10074e+07	238352	4.97761e+06	4.51857e+06	7.18912e+06	1.39319e+07	8.72325e+06	225376	404226	214283
Petunidin-3-O-beta-glucoside	C22 H23 O12	478.111	6.151	30	0	18	0	0		4.87181e+08	6.10791e+08	1.03997e+07	6.48329e+08	6.04011e+08	8.07255e+08	1.7455e+08	408272	704690	2.12049e+07	1.14739e+07	402950	1.03063e+06	2.05969e+06	2.14971e+07	8.206e+07	1.51629e+07	1.37806e+07	2.63351e+07	3.43735e+07	1.20067e+08	2.30858e+07	2.42332e+07	2.11979e+07	4.59263e+07	1.60885e+06	3.10631e+07	2.34339e+07	5.14961e+07	6.79345e+08	5.01775e+08	8.50595e+06	2.47936e+08	2.32333e+08	3.57902e+08	5.95237e+08	4.35933e+08	664695	4.57897e+07	1.39025e+06
Petunidin-3-O-beta-glucoside	C22 H23 O12	228.065	6.151	28	0	18	0	0		4.82726e+08	6.08088e+08	1.07313e+07	6.413e+08	5.97969e+08	7.99468e+08	1.76885e+08	601096	896494	2.12779e+07	1.26344e+07	615207	1.23415e+06	2.23915e+06	2.5636e+07	8.45224e+07	1.64049e+07	1.63172e+07	2.85231e+07	3.71378e+07	1.22877e+08	2.34999e+07	2.68472e+07	2.36571e+07	4.75818e+07	1.82487e+06	3.13602e+07	2.59961e+07	5.29793e+07	6.65129e+08	4.9333e+08	8.71837e+06	2.4445e+08	2.31664e+08	3.53459e+08	5.83317e+08	4.29623e+08	865553	4.82608e+07	1.60569e+06
Eupafolin	C16 H12 O7	316.057	6.153	44	0	15	1	2	Other	2.64436e+07	3.27578e+07	672284	3.17522e+07	3.22044e+07	4.48856e+07	7.68079e+06	205642	202980	2.09475e+06	748073	202961	207899	241444	1.09066e+06	4.21017e+06	775483	620319	1.00961e+06	1.58222e+06	5.85689e+06	2.14798e+06	3.23714e+06	1.99853e+06	4.33164e+06	228603	1.17205e+06	2.25554e+06	4.85932e+06	3.42083e+07	2.39381e+07	473556	1.35521e+07	1.08024e+07	1.83476e+07	2.8023e+07	2.12963e+07	212562	3.0657e+06	202099
6-hydroxy-3-[3-hydroxy-4-[3,4,5-trihydroxy-6-[[3,4,5-trihydroxy-6-(hydroxymethyl)oxan-2-yl]oxymethyl]oxan-2-yl]oxyphenyl]-5,7-dimethoxychromen-4-one	C29 H34 O17	654.179	6.158	5	0	7	0	0		4.99194e+06	7.64731e+06	174492	8.28176e+06	3.42457e+06	1.8043e+07	2.18568e+06	177029	152570	174700	153953	173354	172668	150983	172611	185030	173370	168576	184118	175884	187029	157110	167258	166398	185719	195256	183736	180703	172893	202651	206288	192007	178811	186960	196587	206799	197288	181555	182954	172618
2-[[3,4-dihydroxy-4-(hydroxymethyl)oxolan-2-yl]oxymethyl]-6-[(6,6-dimethyl-4-bicyclo[3.1.1]hept-3-enyl)methoxy]oxane-3,4,5-triol	C21 H34 O10	446.215	6.176	3	0	4	0	0		6.98608e+07	4.75007e+07	4.75746e+07	4.03928e+07	7.46393e+07	4.02106e+07	5.44823e+07	56776.1	58744.2	966880	658578	164591	441742	57154.4	7.3967e+06	6.94296e+06	5.64423e+06	5.31818e+06	1.88038e+06	5.68077e+06	8.90357e+06	374573	707542	587179	782495	856346	542459	707343	1.79965e+06	571854	679726	713706	203361	1.11391e+06	1.20434e+06	558379	1.42025e+06	172572	463932	1.03396e+06
Homoplantaginin	C22 H22 O11	462.116	6.212	29	0	25	0	0		2.77704e+07	2.90993e+07	2.36447e+07	2.73383e+07	2.55431e+07	3.63442e+07	1.39214e+07	30610.8	28408.4	640297	85316.2	74110	120632	54061.1	440725	584436	305974	610084	102728	358274	848446	170872	242332	144638	273864	143673	163410	484375	128000	312808	460317	771760	140575	329805	380276	708009	239213	153380	296007	244930
(2R,3R,4S,5S,6R)-2-[(E)-3-[3,5-dimethoxy-4-[(2S,3R,4S,5S,6R)-3,4,5-trihydroxy-6-(hydroxymethyl)oxan-2-yl]oxyphenyl]prop-2-enoxy]-6-(hydroxymethyl)oxane-3,4,5-triol	C23 H34 O14	534.194	6.214	3	0	4	2	2	Biosynthesis of secondary metabolites;Other	3.22552e+06	1.05327e+07	1.16508e+07	1.20515e+07	2.39932e+06	1.51448e+07	2.59608e+06	29956.7	27801.4	80184.9	87514.7	49755.7	105368	30060.2	2.47669e+06	2.53302e+06	2.73022e+06	2.04608e+06	610057	1.88738e+06	3.25078e+06	165720	332091	205658	230123	376084	188887	529043	311872	4.90126e+06	4.32338e+06	4.35561e+06	1.39758e+06	3.52937e+06	3.49848e+06	4.63655e+06	3.97544e+06	264966	535769	536901
NCGC00180568-03_C36H58O11_1-O-[(2alpha,3beta,5xi,6beta,9xi,18xi)-2,3,6,23-Tetrahydroxy-28-oxoolean-12-en-28-yl]-beta-D-glucopyranose	C36 H58 O11	712.402	6.221	3	1	9	0	0		6.12833e+06	4.22614e+06	4.82644e+06	4.07862e+06	5.07489e+06	6.36101e+06	5.75236e+06	28093.6	26072.3	858080	1.28343e+06	275323	630420	27681.3	128597	261491	210294	87525.1	27940.6	289685	400792	426452	425349	391176	793825	523919	470533	728388	701894	34831	34940.3	37266.4	27254.8	141382	76426.4	38557.7	76729.6	79356	245281	245054
Secoisolariciresinol diglucoside	C32 H46 O16	686.278	6.224	10	0	1	0	0		567375	1.56154e+06	1.24809e+06	1.43174e+06	171284	4.74719e+06	301233	27811.4	25959.1	74825.5	98843.8	27852.1	29083.5	27403.3	32514.8	31120.3	34500.3	48410.2	27659.9	34251	57846.4	29577.9	87554.9	27512.2	105351	70597.7	43593.7	192891	98765.9	34481.1	34589.3	36892.1	26981	31409.1	34830.9	38170.4	35576.5	26360.1	35607.6	63365.1
p-Coumaraldehyde	C9 H8 O2	148.051	6.224	0	1	2	0	0		249582	1.30431e+06	965445	1.57587e+06	846309	1.67745e+06	392621	40576.5	37874	2.6062e+06	1.64183e+06	601355	3.49307e+06	150825	418347	1.02723e+06	1.11473e+06	274093	189863	643670	1.59838e+06	2.82652e+06	1.52191e+06	1.64266e+06	1.87823e+06	2.04244e+06	1.86143e+06	2.4578e+06	2.19977e+06	2.56814e+07	9.97396e+06	1.26907e+07	4.75295e+06	8.3394e+06	1.09651e+07	1.03116e+07	1.07289e+07	846973	1.84828e+06	1.88559e+06
Peonidin-3-O-beta-galactoside	C22 H22 O11	462.116	6.23	30	0	20	0	0		2.603e+07	3.86867e+07	383396	3.11884e+07	2.40927e+07	3.78459e+07	1.20492e+07	362999	362138	788107	348136	399590	403277	323044	527679	494027	421284	438638	408937	559501	806265	364229	378688	380217	383553	396926	363018	365428	505418	634829	444044	412062	424533	422848	561523	521168	410378	371799	494073	386972
L-HISTIDINE	C6 H9 N3 O2	155.068	6.236	0	1	6	0	0		5.9635e+06	1.48565e+06	2.26884e+06	9.87842e+06	5.83894e+06	1.29219e+06	8.09844e+06	57920.7	65207.6	91793.1	173378	44488.3	87797.2	67957.5	190787	1.09031e+06	246191	119498	81209.7	308474	459924	42290.8	62872.6	40449.4	91534.5	122105	117493	94464.6	79757.6	42454.4	42161.6	50165.9	62725.1	47315	62072.4	55507.7	43364.8	103137	143135	200728
4-(3,4-dihydroxyphenyl)-6,7-dihydroxynaphthalene-2-carboxylic acid	C17 H12 O6	312.064	6.25	51	1	2	6	1	Biosynthesis of secondary metabolites;Metabolic pathways;Other	3.27684e+06	1.42294e+06	1.65825e+06	2.11118e+06	2.66022e+06	2.07733e+06	2.65004e+06	32373.4	30429.1	2.36474e+06	1.3826e+06	545759	2.0274e+06	31776.2	495027	542946	1.02921e+06	338660	215315	698584	1.39199e+06	1.16769e+06	767981	989415	1.60986e+06	1.36302e+06	1.86796e+06	2.0161e+06	1.935e+06	788746	650025	1.0146e+06	324707	724907	1.09561e+06	986473	1.04934e+06	830007	1.82744e+06	1.5254e+06
NCGC00380230-01_C26H40O9_2,4a,6-Trihydroxy-8-isopropyl-1,1-dimethyl-2,3,4,4a,5,10,11,11a-octahydro-1H-dibenzo[a,d][7]annulen-7-yl beta-D-glucopyranoside	C26 H40 O9	542.272	6.258	5	0	3	0	0		1.62844e+06	1.15311e+06	1.08259e+06	1.2126e+06	1.4756e+06	1.19502e+06	1.90763e+06	27593.2	25936	183103	295703	82739.4	192699	26293.8	2.81221e+06	2.08698e+06	1.97842e+06	1.27587e+06	561147	1.62278e+06	1.28087e+06	363587	1.26851e+06	819775	843600	1.23316e+06	435687	549471	461933	681865	1.15321e+06	749910	221768	1.24297e+06	1.30321e+06	874528	1.10591e+06	594907	1.23328e+06	1.4577e+06
(2R,3R,4S,5S,6R)-2-[2-(4-methoxyphenyl)ethoxy]-6-[[(2S,3R,4S,5S)-3,4,5-trihydroxyoxan-2-yl]oxymethyl]oxane-3,4,5-triol	C20 H30 O11	446.179	6.27	5	0	2	0	0		3.83676e+06	6.53682e+06	6.672e+06	4.55022e+06	4.09392e+06	6.85598e+06	3.32049e+06	72403.4	65868.7	95662.5	85897.2	71889.1	127363	68784.7	293644	438665	656283	353385	115655	259727	517317	90055.1	124735	83968.3	89127.6	129866	131051	149196	162638	155389	171164	130484	80287.6	327307	131860	147522	142610	76915.7	148073	246715
7-hydroxy-2-(4-hydroxy-3,5-dimethoxyphenyl)-5-[(2S,3R,4S,5S,6R)-3,4,5-trihydroxy-6-(hydroxymethyl)oxan-2-yl]oxychromen-4-one	C23 H24 O12	492.127	6.279	22	0	14	0	0		5.82683e+06	3.62515e+06	3.46463e+06	5.04892e+06	4.61508e+06	5.72544e+06	1.62024e+06	34706.8	30702.9	607846	265620	72911.3	211099	31377.8	54517	138004	50884.5	74142.6	38441.5	54016.1	105959	157131	98742	84865.1	277309	176871	187049	198915	270881	69027.3	64462.7	58546.5	38486.1	71967.4	49582.8	60703.3	59538.2	108300	94647.7	138122
Rhoifolin	C27 H30 O14	578.163	6.285	69	0	12	1	1	Flavone and flavonol biosynthesis	4.36441e+07	5.45523e+07	5.45092e+07	2.98231e+07	6.74613e+07	4.7363e+07	3.43182e+07	116922	107527	9.71954e+06	7.23111e+06	1.36553e+06	6.81333e+06	305457	4.5212e+07	4.41513e+07	3.71362e+07	3.3415e+07	9.57793e+06	4.39116e+07	4.85851e+07	1.3084e+07	1.0185e+07	1.08355e+07	9.07308e+06	1.36431e+07	8.05283e+06	8.82846e+06	8.69548e+06	1.54532e+08	7.19524e+07	9.89732e+07	4.96786e+07	1.18859e+08	8.10452e+07	1.34248e+08	1.15137e+08	9.83019e+06	1.29739e+07	2.3756e+07
2-[2-[(Z)-pent-2-enyl]-3-[3,4,5-trihydroxy-6-(hydroxymethyl)oxan-2-yl]oxycyclopentyl]acetic acid	C18 H30 O8	374.194	6.286	3	0	2	0	0		6.78908e+07	1.82049e+08	8.9206e+07	6.46963e+07	6.40533e+07	9.32709e+07	6.95818e+07	190869	63216.1	1.37144e+06	2.22741e+06	460968	2.0382e+06	153264	9.46814e+07	9.64371e+07	9.1562e+07	1.03684e+08	2.74952e+07	1.02802e+08	1.90627e+08	4.46932e+06	2.38086e+07	9.87898e+06	3.7597e+06	1.58136e+07	1.2598e+07	1.2858e+07	6.74708e+06	1.50098e+08	1.37886e+08	1.17463e+08	4.68909e+07	1.72061e+08	1.05725e+08	1.54827e+08	1.55971e+08	1.47574e+07	3.52583e+07	5.62868e+07
4-Hydroxybenzaldehyde	C7 H6 O2	122.035	6.288	1	2	0	0	0		1.50741e+07	1.35287e+06	2.21417e+06	3.04304e+06	2.11771e+07	944165	5.77441e+06	355159	299539	5.2938e+06	3.60881e+06	1.48159e+06	3.71765e+06	378978	416253	785025	1.94376e+06	2.21285e+06	483459	1.22821e+06	2.10787e+06	6.07755e+06	7.88926e+06	6.76723e+06	5.12219e+06	6.90981e+06	5.17271e+06	6.18564e+06	5.44009e+06	876852	888984	873113	341376	780094	571228	906049	1.13404e+06	2.43663e+06	5.44726e+06	5.85988e+06
Pinoresinol 4-O-glucoside	C26 H32 O11	520.194	6.297	18	1	1	0	0		2.87783e+07	4.82637e+07	4.4815e+07	2.99841e+07	3.19349e+07	2.96586e+07	2.60255e+07	158953	117585	1.8229e+06	2.38367e+06	526992	2.05713e+06	166270	4.26447e+07	4.79916e+07	4.31451e+07	3.38358e+07	1.17992e+07	4.48081e+07	5.93973e+07	4.71904e+06	1.0281e+07	6.43908e+06	3.78301e+06	6.30088e+06	6.75981e+06	5.08428e+06	5.36419e+06	9.89181e+07	9.6488e+07	8.75135e+07	2.68419e+07	7.2566e+07	6.39723e+07	9.26543e+07	6.79585e+07	7.49081e+06	1.77473e+07	1.85693e+07
Pinoresinol	C20 H22 O6	358.141	6.298	174	1	5	3	0	Biosynthesis of secondary metabolites;Biosynthesis of phenylpropanoids;Biosynthesis of various secondary metabolites - part 2	470216	1.08732e+06	912094	617113	669726	755155	542866	32974.9	29035.7	36901.3	40738.3	36522.1	32958.7	28997.2	1.11896e+06	1.06575e+06	1.07402e+06	908119	248457	1.1074e+06	1.319e+06	84192.5	172098	82130.6	39261.7	83854.1	128850	153731	61868.6	2.72226e+06	2.80357e+06	2.34289e+06	648058	1.98507e+06	2.03529e+06	2.4099e+06	1.77755e+06	113258	320366	353360
[(2S,3R,4S,5S,6R)-3,4,5-trihydroxy-6-(hydroxymethyl)oxan-2-yl] (2E,6E)-8-hydroxy-2,6-dimethylocta-2,6-dienoate	C16 H26 O8	346.163	6.3	8	0	2	0	0		3.50753e+07	2.88151e+07	3.04332e+07	2.11672e+07	3.24286e+07	1.8875e+07	3.34528e+07	122462	123541	6.45964e+06	8.00267e+06	4.1326e+06	5.50933e+06	135700	3.76059e+06	3.97283e+06	3.80339e+06	2.67787e+06	906595	4.07111e+06	4.73283e+06	7.43613e+06	6.48675e+06	6.14036e+06	7.88687e+06	7.62583e+06	6.02208e+06	6.06665e+06	7.57305e+06	1.8905e+06	2.58968e+06	2.15987e+06	731330	1.96169e+06	2.43559e+06	1.98568e+06	2.94267e+06	2.52426e+06	3.91163e+06	5.91337e+06
Apigenin-7-O-neohesperidoside	C27 H30 O14	578.163	6.303	39	0	15	1	1	Other	4.55881e+07	5.55238e+07	1.02655e+06	3.31707e+07	5.54575e+07	4.82583e+07	3.41634e+07	351161	341604	3.6466e+06	3.20101e+06	369179	355035	495659	3.21092e+07	3.7754e+07	8.04574e+06	2.03664e+07	2.12152e+07	3.58195e+07	4.46575e+07	8.78592e+06	9.63053e+06	8.43646e+06	7.22721e+06	500659	6.46609e+06	6.68724e+06	7.51343e+06	1.36034e+08	1.05644e+08	1.13622e+06	8.97132e+07	9.5451e+07	8.01676e+07	1.23815e+08	1.14722e+08	340471	1.03229e+07	639614
Camphor	C10 H16 O	152.12	6.304	103	0	1	7	0	Biosynthesis of secondary metabolites;Degradation of aromatic compounds;Monoterpenoid biosynthesis;Limonene and pinene degradation;Other	5.12666e+07	1.42689e+08	2.84103e+06	1.16669e+08	8.60267e+07	1.24138e+08	9.79665e+07	471516	740287	6.46232e+06	5.76009e+06	495709	476716	718087	8.1282e+07	9.94335e+07	2.38176e+07	6.48625e+07	5.4564e+07	8.70047e+07	9.99508e+07	1.17896e+07	3.39183e+07	1.38091e+07	1.28262e+07	951747	1.69987e+07	1.39184e+07	2.56735e+07	1.18706e+08	1.0828e+08	1.33091e+06	9.34613e+07	1.12765e+08	1.05782e+08	1.84286e+08	1.35255e+08	590630	3.6363e+07	2.03846e+06
Apigenin	C15 H10 O5	270.052	6.304	116	0	17	6	2	Metabolic pathways;Biosynthesis of secondary metabolites;Biosynthesis of phenylpropanoids;Other	2.46707e+06	2.52244e+06	173370	1.7667e+06	2.95755e+06	2.12816e+06	1.11938e+06	183750	178749	170515	180764	193178	185776	183340	1.91562e+06	2.31882e+06	320161	1.12272e+06	1.17343e+06	1.75805e+06	2.86155e+06	406785	547863	430125	312420	175500	501722	307186	573995	7.39028e+06	6.62622e+06	190859	4.92637e+06	6.12078e+06	5.2422e+06	6.01732e+06	6.86523e+06	178156	493470	191524
NCGC00347703-02_C30H44O5_Lup-20(29)-ene-27,28-dioic acid, 3-oxo-, (5xi,9xi,18xi)-	C30 H44 O5	484.319	6.312	65	0	1	0	0		5.47926e+06	7.87292e+06	184719	9.29747e+06	3.30381e+06	1.01933e+07	4.98554e+06	196590	191240	651691	590952	193203	198758	196152	1.16872e+06	844957	195916	293937	447118	533468	1.01404e+06	508744	429982	295286	865314	187763	490690	577407	464115	600406	228002	204196	229329	1.14251e+06	786233	253089	409205	197160	204322	204907
NCGC00347864-02!5-[6-(3-hydroxy-4-methoxyphenyl)-1,3,3a,4,6,6a-hexahydrofuro[3,4-c]furan-3-yl]-2-methoxyphenol	C20 H22 O6	340.131	6.335	259	0	8	3	1	Biosynthesis of secondary metabolites;Other	7.3176e+07	4.57837e+07	857483	4.29822e+07	7.14174e+07	4.05576e+07	6.16365e+07	609691	601035	2.44982e+06	3.2595e+06	618340	609131	592035	2.03787e+07	2.0763e+07	5.02134e+06	1.10212e+07	1.25092e+07	1.97744e+07	3.0479e+07	1.94483e+06	3.23833e+06	4.07113e+06	3.24419e+06	585016	4.01664e+06	3.54418e+06	5.29635e+06	4.5566e+07	4.6894e+07	1.07384e+06	1.98611e+07	2.90859e+07	3.16414e+07	3.78701e+07	3.33142e+07	587077	8.34247e+06	605823
NCGC00169029-02_C15H22O3_Naphtho[2,3-b]furan-2(4H)-one, 4a,5,6,7,8,8a,9,9a-octahydro-9a-hydroxy-3,4a,5-trimethyl-, (4aR,5S,8aS,9aR)-	C15 H22 O3	250.157	6.355	226	0	37	5	1	Metabolic pathways;Biosynthesis of secondary metabolites;Biosynthesis of various secondary metabolites - part 1;Other	9.49037e+06	1.12232e+07	417498	9.91799e+06	2.14495e+07	5.32036e+06	1.79617e+07	453878	458230	935574	1.86191e+06	460317	453461	441928	2.04316e+06	1.27993e+06	666098	1.21767e+06	1.29327e+06	1.35923e+06	2.81538e+06	861706	1.17644e+06	1.16863e+06	1.27499e+06	417968	981186	1.36474e+06	2.18086e+06	537115	964095	466142	476911	684521	899791	484511	769412	427839	1.23357e+06	440293
3-[4-methyl-1-(2-methylpropanoyl)-3-oxocyclohexyl]butanoic acid	C15 H24 O4	268.168	6.357	165	0	2	0	1		1.00752e+07	1.25314e+07	430091	1.0262e+07	2.22533e+07	5.09924e+06	1.70669e+07	467568	472052	970371	1.5972e+06	474201	467139	455258	2.17834e+06	1.37349e+06	625305	1.41246e+06	1.39978e+06	1.59864e+06	2.59511e+06	1.23086e+06	1.35825e+06	1.17895e+06	1.20428e+06	430576	958196	909988	2.17141e+06	555499	862089	480202	491296	925977	881029	469122	769532	440744	1.27034e+06	453574
Pinoresinol 4-O-glucoside	C26 H32 O11	520.194	6.357	19	1	1	0	0		2.31614e+08	2.05178e+08	1.96353e+08	1.85714e+08	2.00034e+08	2.57262e+08	2.06805e+08	156066	134279	6.69438e+06	9.81499e+06	1.95792e+06	6.07235e+06	425400	2.30505e+07	2.56546e+07	2.14871e+07	2.05131e+07	6.83622e+06	1.68725e+07	3.68788e+07	7.26111e+06	1.25086e+07	6.99892e+06	1.05863e+07	9.72674e+06	9.09415e+06	9.81924e+06	1.42048e+07	3.64934e+06	6.28841e+06	7.68621e+06	1.71998e+06	3.87564e+06	9.16258e+06	9.80058e+06	9.76354e+06	4.44556e+06	1.3519e+07	1.26676e+07
NCGC00169670-02!(2S,3R,4S,5S,6R)-2-[4-[(3S,3aR,6S,6aR)-3-(4-hydroxy-3,5-dimethoxyphenyl)-1,3,3a,4,6,6a-hexahydrofuro[3,4-c]furan-6-yl]-2,6-dimethoxyphenoxy]-6-(hydroxymethyl)oxane-3,4,5-triol	C28 H36 O13	580.215	6.36	19	0	3	0	0		1.89874e+08	2.09412e+08	1.83367e+08	1.9177e+08	1.46864e+08	2.73619e+08	1.72019e+08	120272	103682	6.17532e+06	1.06444e+07	1.75106e+06	6.91539e+06	336097	2.22196e+07	2.40076e+07	2.03901e+07	1.64696e+07	6.55067e+06	1.59194e+07	2.65704e+07	7.84197e+06	1.3443e+07	7.31226e+06	1.12357e+07	9.02008e+06	9.26489e+06	1.06672e+07	1.09594e+07	1.92585e+06	3.18641e+06	3.99681e+06	844425	3.15503e+06	4.95812e+06	2.29701e+06	5.37336e+06	4.85826e+06	1.55553e+07	1.46702e+07
NCGC00169670-02!(2S,3R,4S,5S,6R)-2-[4-[(3S,3aR,6S,6aR)-3-(4-hydroxy-3,5-dimethoxyphenyl)-1,3,3a,4,6,6a-hexahydrofuro[3,4-c]furan-6-yl]-2,6-dimethoxyphenoxy]-6-(hydroxymethyl)oxane-3,4,5-triol	C28 H36 O13	626.22	6.361	29	0	3	0	0		2.84892e+07	3.51046e+07	2.94849e+07	2.99594e+07	2.26528e+07	3.94866e+07	2.64856e+07	27791.9	26344.9	1.35338e+06	1.71186e+06	249408	1.50451e+06	27996.5	3.03582e+06	3.275e+06	3.00487e+06	2.38796e+06	1.01728e+06	2.3229e+06	3.74484e+06	1.08076e+06	1.95585e+06	1.11302e+06	1.74125e+06	1.49651e+06	1.5334e+06	1.59337e+06	1.50237e+06	380780	582706	819661	129206	440664	1.35893e+06	498744	883222	749125	2.52751e+06	2.28174e+06
1,7,8-trihydroxy-3-methyl-2,3,4,7-tetrahydro-1H-benzo[a]anthracen-12-one	C19 H18 O4	310.121	6.371	209	0	2	1	0	Other	2.70313e+07	1.5457e+07	364030	1.64421e+07	2.54483e+07	1.0514e+07	2.55312e+07	189384	209793	745518	1.04371e+06	203418	195375	202329	2.28666e+06	1.76181e+06	508628	1.3183e+06	1.44646e+06	1.0628e+06	3.48371e+06	264666	317603	303083	825116	195858	323551	630297	1.45296e+06	209130	193492	213415	209321	195783	291889	325364	190863	195879	297680	191499
4-[(E)-3-[(2R,3R,4S,5S,6R)-3-[(2S,3R,4R)-3,4-dihydroxy-4-(hydroxymethyl)oxolan-2-yl]oxy-4,5-dihydroxy-6-(hydroxymethyl)oxan-2-yl]oxybut-1-enyl]-3,5,5-trimethylcyclohex-2-en-1-one	C24 H38 O11	502.241	6.372	2	0	4	0	0		8.42694e+06	1.12067e+07	5.5645e+06	4.42232e+06	5.50476e+06	8.18633e+06	4.4769e+06	77617	75653.6	357697	345303	151628	216709	80421.1	112222	170668	111534	109084	84994.7	105775	207506	203206	109600	162964	262344	203210	178949	133116	218666	92896.9	101149	102415	83051.5	99951.2	120952	101289	99786.8	82400	102908	150107
(2R,3R,4S,5S,6R)-2-[3-[2-(4-hydroxy-3-methoxyphenyl)-3-(hydroxymethyl)-7-methoxy-2,3-dihydro-1-benzofuran-5-yl]propoxy]-6-(hydroxymethyl)oxane-3,4,5-triol	C26 H34 O11	522.21	6.376	25	0	2	0	0		7.95338e+07	5.63128e+07	8.20155e+07	6.67537e+07	8.63116e+07	7.89508e+07	8.45893e+07	88323.2	169705	1.44632e+07	1.3545e+07	6.01011e+06	1.13054e+07	376646	2.06255e+07	2.217e+07	2.27867e+07	2.58218e+07	6.73677e+06	1.4892e+07	2.174e+07	8.48744e+06	8.61924e+06	7.38987e+06	1.28937e+07	1.02306e+07	7.59315e+06	1.05762e+07	1.3617e+07	125186	701332	1.48562e+06	250040	1.12172e+06	1.51719e+06	282677	1.62656e+06	2.81693e+06	6.70631e+06	8.42618e+06
NCGC00169670-02!(2S,3R,4S,5S,6R)-2-[4-[(3S,3aR,6S,6aR)-3-(4-hydroxy-3,5-dimethoxyphenyl)-1,3,3a,4,6,6a-hexahydrofuro[3,4-c]furan-6-yl]-2,6-dimethoxyphenoxy]-6-(hydroxymethyl)oxane-3,4,5-triol	C28 H36 O13	597.242	6.379	31	0	3	0	0		2.2725e+07	1.52828e+07	189373	1.78688e+07	1.2895e+07	2.05389e+07	1.47591e+07	199162	204759	194340	420999	198538	190688	198112	1.35504e+06	963204	190796	556450	679726	747892	1.43302e+06	552920	400867	195827	328793	192080	347723	509022	482434	204113	179167	189920	204300	190697	184666	203489	186284	172942	494012	184750
4,7,8-trimethoxy-3,5-dimethylchromen-2-one	C14 H16 O5	264.1	6.38	51	0	2	0	0		1.15718e+07	1.0413e+07	382303	1.10514e+07	6.51869e+06	1.4004e+07	8.56968e+06	402064	413364	392330	455201	400805	384958	399944	1.35403e+06	1.12706e+06	389689	681863	585339	593571	2.07989e+06	417265	712552	559896	431504	387768	356373	888694	664746	1.6369e+06	999417	383407	1.05544e+06	384976	556509	611421	917192	349131	1.0282e+06	372969
NCGC00380572-01!4-[(3R,3aR,6S,6aR)-6-(4-hydroxy-3,5-dimethoxyphenyl)-1,3,3a,4,6,6a-hexahydrofuro[3,4-c]furan-3-yl]-2,6-dimethoxyphenol	C22 H26 O8	418.163	6.38	40	0	4	0	0		1.6368e+08	1.54709e+08	2.72021e+06	1.71245e+08	1.25118e+08	2.40815e+08	1.38945e+08	390390	401362	5.40235e+06	9.24917e+06	389167	373780	388332	1.82483e+07	1.93842e+07	3.58195e+06	9.84805e+06	8.01083e+06	1.31895e+07	2.31358e+07	5.86821e+06	9.20519e+06	6.17049e+06	7.48181e+06	548895	7.91776e+06	7.88269e+06	1e+07	1.36969e+06	2.12671e+06	372274	1.5225e+06	1.93768e+06	4.56449e+06	1.77218e+06	5.38836e+06	378497	1.06097e+07	494186
NCGC00180744-03_C19H24O6_Naphtho[2,3-b]furan-9(4H)-one, 4,8-bis(acetyloxy)-4a,5,6,7,8,8a-hexahydro-3,4a,5-trimethyl-, (4S,4aR,5S,8S,8aS)-	C19 H24 O6	330.147	6.395	137	0	3	3	1	Biosynthesis of secondary metabolites;Diterpenoid biosynthesis;Other	4.2365e+07	3.05245e+07	880310	3.3997e+07	4.39086e+07	4.40824e+07	3.69922e+07	483921	491987	8.18841e+06	1.38813e+07	482405	529990	600700	1.02967e+07	1.11599e+07	2.92172e+06	5.99944e+06	8.05126e+06	8.00564e+06	1.28735e+07	2.32033e+06	7.33726e+06	2.49857e+06	6.19443e+06	737729	3.18732e+06	6.57719e+06	8.82804e+06	483714	467077	462853	730447	842847	1.14698e+06	489135	1.0782e+06	443951	3.36469e+06	471004
NCGC00384838-01_C26H34O11_3-[2-(4-Hydroxy-3-methoxyphenyl)-3-(hydroxymethyl)-7-methoxy-2,3-dihydro-1-benzofuran-5-yl]propyl beta-D-glucopyranoside	C26 H34 O11	544.192	6.399	78	0	3	0	0		2.52526e+07	1.73189e+07	241284	1.5489e+07	2.41671e+07	1.71738e+07	2.28199e+07	224777	228523	2.55032e+06	3.48316e+06	224072	215213	224600	5.88931e+06	6.24942e+06	1.1322e+06	3.39961e+06	2.44604e+06	3.30547e+06	8.31715e+06	1.40268e+06	1.16897e+06	906105	1.65294e+06	216784	1.0958e+06	2.39127e+06	3.75583e+06	218135	216953	214991	204769	215730	236646	227198	208176	206211	893548	218777
2-[2-[(Z)-pent-2-enyl]-3-[3,4,5-trihydroxy-6-(hydroxymethyl)oxan-2-yl]oxycyclopentyl]acetic acid	C18 H30 O8	374.194	6.399	3	0	2	0	0		1.1515e+08	2.17759e+08	1.88518e+08	1.16465e+08	1.21359e+08	1.41005e+08	1.20216e+08	222215	325463	1.79494e+07	2.72034e+07	5.70087e+06	2.14727e+07	640261	1.25887e+08	1.46742e+08	1.28387e+08	1.16133e+08	3.35408e+07	1.24765e+08	1.32432e+08	3.56097e+07	7.79272e+07	6.15821e+07	4.97066e+07	6.39089e+07	5.49197e+07	5.83384e+07	4.91494e+07	1.14277e+08	1.35365e+08	1.14245e+08	4.08089e+07	1.33727e+08	1.14705e+08	1.28254e+08	1.17666e+08	4.34514e+07	9.20671e+07	1.00424e+08
6-Hydroxycaproic acid	C6 H12 O3	132.077	6.422	1	1	4	0	0		4.73289e+07	4.25049e+07	3.86246e+07	5.23066e+07	4.60859e+07	5.58382e+07	5.39776e+07	102446	239658	9.94062e+06	8.26969e+06	3.99918e+06	7.42334e+06	389416	1.15806e+07	1.81676e+07	1.22464e+07	1.13407e+07	4.06133e+06	1.3735e+07	2.21023e+07	6.77421e+06	8.21691e+06	7.57461e+06	9.38091e+06	1.08598e+07	6.86967e+06	1.01618e+07	1.21329e+07	1.80614e+07	1.77437e+07	1.84078e+07	6.77127e+06	1.76718e+07	2.05019e+07	1.95276e+07	1.99469e+07	4.36532e+06	1.00412e+07	1.38073e+07
2-Hexenal	C6 H10 O	98.0736	6.436	30	0	1	5	1	Biosynthesis of secondary metabolites;Microbial metabolism in diverse environments;Degradation of aromatic compounds;Other	5.81652e+06	2.43004e+07	663149	3.55565e+07	2.75719e+07	4.08949e+07	1.86069e+07	471558	427837	1.00334e+06	671139	436363	451456	455665	698487	1.74845e+06	469423	1.27852e+06	1.23896e+06	1.91092e+06	3.51704e+06	416952	972596	649316	1.76939e+06	464943	1.38183e+06	3.39914e+06	4.03522e+06	562190	774579	512548	733305	643639	1.19157e+06	588065	480391	782820	561057	454513
Diosmin	C28 H32 O15	608.21	6.447	21	0	1	0	0		393749	804967	1.21495e+06	1.01535e+06	844759	1.36982e+06	1.02314e+06	22958.7	25069.2	2.87579e+06	3.2898e+06	1.0466e+06	3.50595e+06	91196.6	379957	870043	785920	780493	225000	436315	741704	4.22708e+06	1.79316e+06	2.70215e+06	3.22565e+06	3.19468e+06	2.40523e+06	3.06789e+06	2.25401e+06	41494	49353.5	38376	27646.9	34887	44723.5	46417.5	42297.5	800876	528996	927551
Camphor	C10 H16 O	152.12	6.461	103	0	1	7	0	Biosynthesis of secondary metabolites;Degradation of aromatic compounds;Monoterpenoid biosynthesis;Limonene and pinene degradation;Other	2.4223e+07	3.44839e+07	670448	2.3331e+07	2.60046e+07	2.55366e+07	2.06978e+07	338568	300077	1.68063e+06	2.90941e+06	320487	324135	657723	2.39052e+07	1.57982e+07	5.67749e+06	1.15824e+07	1.2882e+07	2.06108e+07	2.82755e+07	4.26429e+06	7.45396e+06	4.74732e+06	6.83951e+06	686967	7.47353e+06	8.58285e+06	5.82984e+06	2.24098e+07	1.22508e+07	463283	1.82427e+07	1.408e+07	1.08918e+07	2.46262e+07	3.49817e+07	604114	1.29842e+07	425070
NCGC00385120-01!7-[(2S,3R,4S,5S,6R)-4,5-dihydroxy-6-(hydroxymethyl)-3-[(2S,3R,4R,5R,6S)-3,4,5-trihydroxy-6-methyloxan-2-yl]oxyoxan-2-yl]oxy-5-hydroxy-2-(4-hydroxy-3-methoxyphenyl)chromen-4-one	C28 H32 O15	654.179	6.461	14	0	3	0	0		1.02092e+07	7.30494e+06	8.70065e+06	8.82678e+06	9.96459e+06	1.02641e+07	7.8428e+06	49884.5	52686.3	2.68529e+06	1.73641e+06	584801	1.71183e+06	71728.8	2.51494e+06	2.82133e+06	2.59933e+06	1.97242e+06	706892	2.87474e+06	2.83916e+06	1.51027e+06	1.28079e+06	996851	1.67635e+06	1.69701e+06	1.54934e+06	1.52108e+06	2.33949e+06	9.39733e+06	7.95401e+06	8.59295e+06	3.72285e+06	7.43493e+06	6.80801e+06	9.43669e+06	6.92926e+06	993444	1.86185e+06	2.85745e+06
3-[(1-Carboxyvinyl)oxy]benzoic acid	C10 H8 O5	208.036	6.463	24	1	3	2	1	Biosynthesis of secondary metabolites;Other	1.36966e+06	119222	397964	181332	1.58566e+06	157363	290763	85462.1	90651.1	3.2075e+06	642612	265685	3.86515e+06	182619	1.42402e+07	1.56612e+07	3.38521e+07	2.6918e+07	6.1e+06	3.55917e+07	2.89963e+07	1.5243e+06	2.76527e+07	1.30498e+07	3.27357e+06	9.67777e+06	2.80374e+06	1.29892e+06	8.0848e+06	1.0822e+07	4.06813e+07	2.05736e+07	1.39873e+07	4.39688e+06	4.22089e+07	5.03996e+07	6.81941e+07	4.01159e+06	5.10053e+07	1.47312e+08
Aspirin	C9 H8 O4	180.041	6.463	1	1	14	0	0		711213	287558	163540	98833.2	824415	324530	538879	154238	129183	918854	706401	338756	2.39794e+06	164243	8.5721e+06	8.69264e+06	2.01585e+07	1.53987e+07	3.79385e+06	2.13411e+07	1.80864e+07	895480	1.65375e+07	8.17236e+06	2.35259e+06	6.00391e+06	1.73695e+06	552225	4.81786e+06	8.20654e+06	2.7079e+07	1.30262e+07	8.40924e+06	2.67507e+06	2.50281e+07	3.03748e+07	4.31705e+07	2.68925e+06	3.21385e+07	9.00082e+07
trans-4-Coumaric acid	C9 H8 O3	164.046	6.463	0	3	11	0	0		340179	205940	110952	416557	442634	113920	274494	80208	108881	325116	198440	134228	564559	133267	2.50445e+06	2.65648e+06	5.85982e+06	4.28447e+06	1.02432e+06	5.5087e+06	4.89248e+06	312467	4.58512e+06	2.18122e+06	603663	1.61178e+06	423726	243620	1.24056e+06	1.82497e+06	7.12088e+06	3.28427e+06	1.25378e+06	623164	6.61885e+06	8.27441e+06	1.0672e+07	601393	8.10221e+06	2.21587e+07
4-HYDROXYBENZOATE	C7 H6 O3	138.03	6.463	1	4	15	0	0		822507	825811	939903	820140	689290	894544	89480.5	395964	54629.8	1.53865e+06	311195	603649	2.17746e+06	532572	8.1318e+06	8.3359e+06	1.93359e+07	1.44166e+07	3.6306e+06	2.03127e+07	1.66262e+07	976280	1.54828e+07	7.36347e+06	2.14769e+06	6.01627e+06	1.37917e+06	675886	4.57618e+06	7.10911e+06	2.40349e+07	1.19e+07	8.17108e+06	2.63759e+06	2.23821e+07	2.98426e+07	4.03442e+07	2.61244e+06	2.86901e+07	8.07038e+07
4-[(E)-3-[(2R,3R,4S,5S,6R)-3-[(2S,3R,4R)-3,4-dihydroxy-4-(hydroxymethyl)oxolan-2-yl]oxy-4,5-dihydroxy-6-(hydroxymethyl)oxan-2-yl]oxybut-1-enyl]-3,5,5-trimethylcyclohex-2-en-1-one	C24 H38 O11	502.241	6.474	2	0	2	0	0		3.44076e+07	2.02756e+07	2.19581e+07	2.04853e+07	3.30633e+07	2.92688e+07	2.47422e+07	100529	100407	1.29346e+06	2.1295e+06	287522	662952	103730	1.31377e+07	1.28259e+07	9.31075e+06	8.50147e+06	2.95423e+06	1.06025e+07	1.5892e+07	1.95849e+06	4.11537e+06	3.18302e+06	2.26038e+06	3.3324e+06	2.89535e+06	3.31936e+06	3.4705e+06	5.53574e+06	6.20793e+06	6.76501e+06	2.12045e+06	7.04696e+06	5.99487e+06	6.48857e+06	5.65096e+06	1.85371e+06	3.27906e+06	3.12564e+06
Indole-3-carboxaldehyde	C9 H7 N O	145.051	6.487	0	1	8	0	0		9.79926e+07	5.95889e+07	9.03193e+07	4.82037e+07	1.23995e+08	4.43551e+07	1.01679e+08	105038	83989	3.29256e+06	3.60572e+06	1.74141e+06	3.68957e+06	152868	1.78053e+06	7.00694e+06	2.14777e+06	1.12978e+06	618323	1.58255e+06	2.00159e+06	6.58782e+06	8.77343e+06	4.32679e+06	2.90611e+06	3.98214e+06	5.75095e+06	5.44536e+06	5.10178e+06	4.74086e+06	5.61267e+06	5.72528e+06	3.34686e+06	7.22085e+06	5.40053e+06	4.08457e+06	4.86579e+06	1.9598e+06	6.89929e+06	6.81674e+06
NCGC00380459-01!6-hydroxy-3-[3-hydroxy-4-[3,4,5-trihydroxy-6-[[3,4,5-trihydroxy-6-(hydroxymethyl)oxan-2-yl]oxymethyl]oxan-2-yl]oxyphenyl]-5,7-dimethoxychromen-4-one	C29 H34 O17	654.18	6.494	15	0	7	0	0		1.50512e+07	1.024e+07	183776	1.59224e+07	1.02794e+07	2.1399e+07	9.48867e+06	182905	181517	3.4719e+06	1.69616e+06	184028	200317	199219	178493	192848	168157	163109	202156	173896	263253	724918	167151	242644	736465	194473	667640	682935	369868	176815	179185	180593	177266	187584	178814	183620	179731	190000	186526	188368
4-[(E)-3-[(2R,3R,4S,5S,6R)-3-[(2S,3R,4R)-3,4-dihydroxy-4-(hydroxymethyl)oxolan-2-yl]oxy-4,5-dihydroxy-6-(hydroxymethyl)oxan-2-yl]oxybut-1-enyl]-3,5,5-trimethylcyclohex-2-en-1-one	C24 H38 O11	524.223	6.494	1	0	2	0	0		1.39377e+07	6.31624e+06	190969	6.43311e+06	9.40948e+06	9.37028e+06	6.78826e+06	190064	188621	174128	189256	191231	208157	207016	185479	200396	174739	169492	210068	202866	177587	172038	173693	176995	192644	202084	182239	167979	199723	183736	186198	187661	184204	194926	185812	190807	189397	197436	193826	195741
Hydroxygenkwanin	C16 H12 O6	300.062	6.495	126	1	30	3	3	Biosynthesis of secondary metabolites;Isoflavonoid biosynthesis;Flavone and flavonol biosynthesis	1.84836e+06	1.73533e+06	1.74347e+06	1.67418e+06	1.65476e+06	2.01378e+06	1.42982e+06	43289.6	35117.1	523274	526202	276298	805771	58422	1.21296e+06	1.09913e+06	1.31085e+06	735847	323599	931653	1.18242e+06	995225	644884	464652	757429	527834	482268	523249	561311	2.5515e+06	1.95846e+06	2.33032e+06	977284	5.43744e+06	1.43525e+06	2.19275e+06	2.15107e+06	359439	208769	492372
Diosmetin-7-O-rutinoside	C28 H32 O15	608.173	6.495	13	0	18	0	0		1.99513e+08	2.12422e+08	2.23868e+08	2.26423e+08	2.10873e+08	2.45715e+08	1.85064e+08	512114	1.29675e+06	4.31639e+07	4.00644e+07	2.1102e+07	6.76707e+07	1.9539e+06	1.63114e+08	1.64103e+08	1.52451e+08	9.40922e+07	3.92963e+07	1.42285e+08	1.44361e+08	2.03969e+08	7.94435e+07	6.36065e+07	1.68859e+08	8.0732e+07	3.15979e+07	4.99587e+07	7.8172e+07	3.18937e+08	3.18898e+08	3.42447e+08	1.27217e+08	2.65836e+08	2.34449e+08	3.96523e+08	2.95947e+08	5.31642e+07	4.81898e+07	7.45658e+07
3-Formylindole	C9 H7 N O	145.053	6.506	29	0	8	0	0		2.19312e+08	1.4587e+08	2.33387e+06	1.07504e+08	3.06536e+08	1.14871e+08	2.38297e+08	267204	265175	6.13423e+06	8.26166e+06	262860	292641	291036	3.13392e+06	1.41707e+07	699688	1.72943e+06	2.55476e+06	2.5702e+06	4.02804e+06	1.17399e+07	1.63831e+07	9.24e+06	4.67816e+06	316722	1.12064e+07	9.82761e+06	9.4973e+06	7.6512e+06	1.02094e+07	263825	1.3671e+07	1.38806e+07	1.15259e+07	9.11113e+06	9.94116e+06	277568	1.42642e+07	275185
Hesperedin	C28 H34 O15	610.179	6.506	14	1	2	0	0		1.09025e+07	1.09057e+07	1.09834e+07	1.13533e+07	1.24075e+07	1.37496e+07	9.86316e+06	83056.2	82955.6	8.59987e+06	1.37088e+07	2.24873e+06	1.02461e+07	316704	7.59695e+06	9.34351e+06	8.19752e+06	5.0292e+06	2.19745e+06	6.21873e+06	8.26067e+06	1.24753e+07	2.41419e+06	2.19285e+06	4.0286e+06	3.28139e+06	5.15476e+06	3.01113e+06	6.69933e+06	1.70417e+07	1.45609e+07	1.65279e+07	6.39437e+06	1.4842e+07	1.03359e+07	2.24376e+07	1.70654e+07	2.76836e+06	1.8074e+06	4.31014e+06
Acetosyringone	C10 H12 O4	196.073	6.509	1	0	3	6	0	Biosynthesis of secondary metabolites;Metabolic pathways;Microbial metabolism in diverse environments;Degradation of aromatic compounds;Phenylpropanoid biosynthesis;Other	494811	570361	568147	714180	736419	572638	595684	106418	221343	1.15276e+07	9.64463e+06	4.90932e+06	7.53015e+06	354847	415934	524338	371107	314293	179657	378532	517589	3.78629e+06	1.95363e+06	2.61475e+06	5.06891e+06	3.79062e+06	3.0755e+06	3.83586e+06	3.75739e+06	143619	390615	369652	257764	434308	520071	275846	423769	823928	713848	735801
NCGC00380475-01_C26H34O11_beta-D-Glucopyranoside, [(2R,3R)-2,3-dihydro-2-(4-hydroxy-3-methoxyphenyl)-5-(3-hydroxypropyl)-7-methoxy-3-benzofuranyl]methyl	C26 H34 O11	568.215	6.51	5	0	3	0	0		1.39519e+07	1.49497e+07	1.45921e+07	1.65638e+07	1.54776e+07	1.82652e+07	1.4039e+07	33502.6	32873.8	3.17345e+06	2.5778e+06	1.11629e+06	2.7274e+06	78386.9	4.68321e+06	4.88101e+06	6.07901e+06	4.72626e+06	1.66698e+06	3.73508e+06	5.35766e+06	4.58582e+06	2.8362e+06	1.99762e+06	2.67548e+06	3.20595e+06	2.5372e+06	2.79486e+06	4.44167e+06	983073	1.52585e+06	2.79292e+06	421149	1.26501e+06	1.93827e+06	865085	2.12431e+06	1.06311e+06	4.12401e+06	5.10344e+06
Chrysoeriol	C16 H12 O6	300.063	6.513	114	0	52	3	3	Biosynthesis of secondary metabolites;Other	1.42416e+07	7.01241e+06	329655	9.78732e+06	8.80879e+06	8.93659e+06	6.52054e+06	216455	201960	2.76347e+06	3.02469e+06	219565	244440	243100	5.56308e+06	6.83694e+06	1.082e+06	2.92403e+06	3.69891e+06	3.84786e+06	6.84407e+06	5.52118e+06	3.55947e+06	2.53759e+06	4.34922e+06	237309	2.04382e+06	3.4832e+06	3.68848e+06	1.4284e+07	1.26858e+07	434248	1.11741e+07	3.34404e+06	1.14914e+07	1.25133e+07	1.12217e+07	210343	1.09012e+06	224899
NCGC00381164-01_C26H38O10_	C26 H38 O10	556.251	6.52	48	0	1	0	0		3.80283e+06	5.45424e+06	3.90204e+06	8.39956e+06	1.55462e+06	9.79595e+06	2.63077e+06	25324.6	26237.4	711862	747748	101421	605229	28168.1	280484	387139	427449	250874	81489.7	292563	450001	1.12381e+06	1.47208e+06	852894	1.03912e+06	974032	664650	1.48486e+06	804766	52301.8	138068	155957	33640.6	340887	200650	130527	369361	267390	404714	639936
(2R,3S,4S,5R,6R)-2-(hydroxymethyl)-6-[[(2R,3S,4S,5R,6S)-3,4,5-trihydroxy-6-(2-hydroxy-4-prop-2-enylphenoxy)oxan-2-yl]methoxy]oxane-3,4,5-triol	C21 H30 O12	428.168	6.547	163	0	4	0	0		2.01009e+06	3.56028e+06	3.7967e+06	4.48492e+06	3.39189e+06	3.29004e+06	3.3288e+06	53843.6	54952.4	391757	120032	56141.3	205647	57283.1	6.31239e+06	5.59205e+06	6.81897e+06	1.90319e+06	1.28959e+06	3.69539e+06	3.07566e+06	424747	4.08145e+06	2.70827e+06	327393	3.97874e+06	907245	530465	344883	9.52769e+06	6.32924e+06	9.73716e+06	2.75041e+06	4.52219e+06	4.78929e+06	6.68227e+06	4.94828e+06	794203	2.16851e+06	3.23094e+06
Apigenin-7-O-β-D-glucoside	C21 H20 O10	432.105	6.554	56	0	31	3	1	Flavonoid biosynthesis;Isoflavonoid biosynthesis;Flavone and flavonol biosynthesis	7.90413e+07	1.13383e+08	1.18809e+08	8.6656e+07	1.31018e+08	1.51743e+08	6.00518e+07	128787	154222	699167	925819	335538	1.44525e+06	171829	7.19857e+06	2.04272e+07	1.17119e+07	9.69148e+06	2.64859e+06	8.05681e+06	2.50728e+07	2.38322e+06	2.35434e+06	2.46457e+06	2.08997e+06	2.2298e+06	1.8986e+06	1.91993e+06	1.87619e+06	1.36183e+07	2.47635e+07	2.01905e+07	8.5241e+06	2.3754e+07	1.21906e+07	3.41952e+07	2.29337e+07	2.39483e+06	3.66651e+06	5.07917e+06
(2R,3S,4S,5R,6R)-2-(hydroxymethyl)-6-[[(2R,3S,4S,5R,6S)-3,4,5-trihydroxy-6-(2-hydroxy-4-prop-2-enylphenoxy)oxan-2-yl]methoxy]oxane-3,4,5-triol	C21 H30 O12	474.173	6.563	82	0	4	0	0		1.18165e+06	2.68657e+06	3.12674e+06	3.03892e+06	2.87448e+06	1.93627e+06	2.45554e+06	36836.7	36855.1	326750	120651	41659.4	153087	35322.1	5.11241e+06	4.49303e+06	5.63644e+06	1.75303e+06	1.31988e+06	3.16992e+06	2.59163e+06	373993	3.47905e+06	2.31367e+06	277079	3.89741e+06	700039	501846	309877	7.74773e+06	5.17065e+06	7.86856e+06	2.25553e+06	2.92911e+06	3.76704e+06	5.27475e+06	4.11697e+06	646496	1.79589e+06	3.06032e+06
NCGC00380479-01_C36H58O11_beta-D-Glucopyranose, 1-O-[(2alpha,3beta,5xi,6beta,9xi,19alpha)-2,3,6,19-tetrahydroxy-28-oxoolean-12-en-28-yl]-	C36 H58 O11	712.402	6.569	3	1	9	0	0		5.14288e+06	3.79265e+06	3.74191e+06	2.35022e+06	3.4104e+06	2.79236e+06	2.6171e+06	58215.9	53786.7	911708	842304	172241	398463	54966.9	192839	217084	133949	193834	51769.3	184635	348117	299489	460372	443948	532004	425145	243778	499458	803187	71692.6	65887.6	76058	57722.8	131250	163361	72909.2	72909.9	80644.3	193604	144360
Sinapoyl aldehyde	C11 H12 O4	208.073	6.569	92	0	2	7	2	Biosynthesis of secondary metabolites;Metabolic pathways;Microbial metabolism in diverse environments;Biosynthesis of phenylpropanoids;Degradation of aromatic compounds;Phenylpropanoid biosynthesis;Other	1.00906e+06	2.39394e+06	1.31932e+06	3.14755e+06	562747	3.08164e+06	573823	85596.7	177354	4.76134e+06	3.68712e+06	1.29888e+06	4.12444e+06	241170	2.83853e+06	1.56513e+06	1.93212e+06	1.32537e+06	359962	1.68072e+06	1.47651e+06	2.73602e+06	1.39745e+06	3.57568e+06	4.7547e+06	3.79665e+06	5.55308e+06	4.25217e+06	6.14273e+06	2.59792e+07	6.89165e+06	1.70275e+07	3.96624e+06	7.94878e+06	1.38124e+07	1.17333e+07	9.2391e+06	1.24893e+06	5.12675e+06	1.81186e+06
Apigenin-7-O-β-D-glucoside	C21 H20 O10	432.106	6.57	63	0	35	3	1	Other	7.34247e+07	1.16635e+08	2.20941e+06	7.59588e+07	1.30311e+08	1.49397e+08	5.87029e+07	184769	193536	204088	420803	184377	189374	200309	6.60198e+06	2.07805e+07	2.39901e+06	7.83861e+06	7.01525e+06	7.6732e+06	2.5389e+07	2.05325e+06	1.64369e+06	1.56394e+06	1.08578e+06	210836	1.30334e+06	1.30959e+06	1.06469e+06	1.11362e+07	2.63409e+07	190297	1.6745e+07	2.29743e+07	1.07619e+07	3.34366e+07	2.3281e+07	189312	2.61212e+06	210872
{(1R,2R)-2-[(2Z)-5-(Hexopyranosyloxy)-2-penten-1-yl]-3-oxocyclopentyl}acetic acid	C18 H28 O9	388.174	6.571	46	1	0	0	0		1.01807e+06	1.51575e+06	1.65207e+06	1.35127e+06	777122	1.5983e+06	836999	48060.1	44403.6	876533	1.18649e+06	296682	1.73058e+06	95606.9	3.83534e+06	3.316e+06	3.57887e+06	2.78633e+06	665126	3.24827e+06	2.95331e+06	2.26497e+06	3.35142e+06	5.91796e+06	2.15072e+06	3.0372e+06	2.64148e+06	2.51901e+06	1.60202e+06	3.64143e+06	3.5876e+06	3.71198e+06	1.18491e+06	3.89743e+06	3.18306e+06	3.56312e+06	3.40162e+06	1.96258e+06	4.40224e+06	4.43783e+06
[(2S,3R,4S,5S,6R)-3,4,5-trihydroxy-6-(hydroxymethyl)oxan-2-yl] (4aS,6aS,6bR,8R,9R,10R,11R,12aR)-8,10,11-trihydroxy-9-(hydroxymethyl)-2,2,6a,6b,9,12a-hexamethyl-1,3,4,5,6,6a,7,8,8a,10,11,12,13,14b-tetradecahydropicene-4a-carboxylate	C36 H58 O11	666.397	6.579	9	2	8	0	0		9.59423e+06	7.70791e+06	7.5002e+06	5.83487e+06	6.66377e+06	7.54631e+06	6.64932e+06	100269	92640	1.49198e+06	1.50409e+06	391120	686760	94672.7	354830	370504	209844	336572	99161.1	333386	691366	588993	662280	564085	1.12619e+06	758342	624790	882784	1.36476e+06	123480	113482	154036	104683	206875	203259	125576	136566	220939	234532	305527
4-Hydroxy-3-methoxycinnamaldehyde	C10 H10 O3	178.062	6.593	3	0	5	7	0	Biosynthesis of secondary metabolites;Metabolic pathways;Biosynthesis of phenylpropanoids;2-Oxocarboxylic acid metabolism;Phenylpropanoid biosynthesis;Other	2.0785e+06	4.73073e+06	6.06318e+06	4.85234e+06	4.61892e+06	6.27965e+06	4.48853e+06	86414.4	689953	4.10476e+07	2.80211e+07	2.11609e+07	3.9772e+07	858811	3.00817e+06	4.04166e+06	3.54455e+06	1.88809e+06	771208	3.4923e+06	9.65127e+06	2.45745e+07	1.29917e+07	1.79336e+07	2.67079e+07	1.83626e+07	2.07963e+07	2.06879e+07	2.11617e+07	1.50854e+07	7.55093e+06	7.56806e+06	3.14895e+06	7.08286e+06	8.41985e+06	4.6477e+06	6.76014e+06	5.99822e+06	6.39695e+06	6.04557e+06
Apigenin	C15 H10 O5	270.052	6.611	115	2	11	6	2	Biosynthesis of secondary metabolites;Metabolic pathways;Biosynthesis of phenylpropanoids;Flavonoid biosynthesis;Isoflavonoid biosynthesis;Flavone and flavonol biosynthesis	1.26412e+06	857673	1.47157e+06	1.0403e+06	1.65304e+06	2.47054e+06	785278	30189.5	27875	1.04295e+06	85501.3	303827	50573	31221.5	1.59017e+06	820942	1.13595e+06	865778	211130	1.38068e+06	1.84712e+06	93518.5	95905.9	80239.6	51732.7	74827.7	50709	72973.4	104453	551175	1.88747e+06	1.57988e+06	530003	1.49587e+06	1.93685e+06	1.5271e+06	1.56354e+06	36056.8	63287.8	131262
Luteolin-4'-O-glucoside	C21 H20 O11	448.1	6.612	68	1	52	3	1	Biosynthesis of secondary metabolites;Flavonoid biosynthesis;Flavone and flavonol biosynthesis	4.14552e+07	7.10819e+07	6.35877e+07	8.77098e+07	3.6822e+07	1.24138e+08	1.37109e+07	39531.5	36500.8	1.71808e+06	1.327e+06	398140	1.98628e+06	75312.9	719205	1.33515e+06	742459	1.01684e+06	295079	912293	1.74429e+06	1.11615e+06	951730	1.15511e+06	2.62952e+06	925468	864081	877797	1.5785e+06	111335	1.44615e+06	1.25834e+06	168059	1.13336e+06	327599	2.22604e+06	1.41289e+06	737667	559758	1.37786e+06
Apigenin 7-O-glucuronide	C21 H18 O11	446.084	6.612	84	0	14	0	0		4.53464e+07	5.96926e+07	4.85579e+07	4.90041e+07	4.5869e+07	7.49631e+07	3.02304e+07	28845.1	26633.7	549778	371252	75825.6	855468	95656.1	5.23224e+07	5.31783e+07	3.8446e+07	3.75366e+07	1.16118e+07	4.48967e+07	6.22595e+07	597040	810434	478900	1.00254e+06	1.03396e+06	1.06433e+06	1.034e+06	1.60441e+06	5.9776e+07	5.61058e+07	5.43233e+07	1.93145e+07	4.98743e+07	6.3098e+07	5.39265e+07	5.0482e+07	1.13932e+06	1.30461e+06	2.36424e+06
(2R,3S,4S,5R,6S)-2-(hydroxymethyl)-6-[4-[(E)-3-hydroxyprop-1-enyl]phenoxy]oxane-3,4,5-triol	C15 H20 O7	312.121	6.613	197	0	4	2	1	Phenylpropanoid biosynthesis;Other	6.45746e+06	8.20092e+06	7.26347e+06	1.66659e+07	4.99264e+06	1.20096e+07	2.84048e+06	59517.7	54954.8	826216	970465	169023	827404	67959.9	7.40817e+06	7.43834e+06	7.14681e+06	4.87333e+06	1.5468e+06	5.2927e+06	6.39118e+06	997247	3.22606e+06	3.1952e+06	2.39904e+06	2.66333e+06	2.00838e+06	2.41448e+06	1.7708e+06	1.06521e+07	7.35818e+06	8.92306e+06	3.34741e+06	8.34268e+06	8.16211e+06	8.67042e+06	7.25558e+06	2.02222e+06	5.35425e+06	3.58989e+06
naringenin-7-O-glucoside	C21 H22 O10	434.12	6.624	122	1	13	1	0	Flavonoid biosynthesis	440999	1.06898e+06	536561	750439	658952	862350	344028	27616.1	25804.5	205573	275417	89488	169533	28902.4	102669	457136	216678	234315	53852	224007	388226	357742	640274	767323	410157	315282	474828	415727	316689	720440	1.04905e+06	654848	398241	851244	702429	1.28648e+06	795183	414451	889321	836188
kaempferol 7-O-glucoside	C21 H20 O11	448.101	6.631	68	0	76	3	1	Biosynthesis of secondary metabolites;Other	4.28274e+07	7.03769e+07	707506	8.41915e+07	4.04416e+07	1.3655e+08	1.24782e+07	167429	167166	996376	1.25796e+06	185515	182567	180567	176490	1.68553e+06	179139	685227	367699	902816	1.30369e+06	729441	1.07787e+06	655878	2.07502e+06	174519	492661	996162	1.26723e+06	187766	1.00264e+06	172670	731811	490162	183208	1.01568e+06	847955	173723	1.18951e+06	184755
NCGC00169746-02!(2S,3S,4S,5R,6S)-3,4,5-trihydroxy-6-[5-hydroxy-2-(4-hydroxyphenyl)-4-oxochromen-7-yl]oxyoxane-2-carboxylic acid	C21 H18 O11	446.085	6.634	6	0	12	0	0		5.96043e+07	8.18532e+07	1.17267e+06	6.48562e+07	6.53722e+07	1.27149e+08	4.08587e+07	184016	183727	1.07028e+06	739169	203894	191026	208721	6.11039e+07	6.802e+07	1.1789e+07	3.03055e+07	2.85757e+07	5.72518e+07	8.61993e+07	1.00412e+06	1.25176e+06	720439	1.16196e+06	191809	1.76253e+06	1.55221e+06	1.60568e+06	8.03886e+07	7.28162e+07	847485	4.90028e+07	6.17599e+07	7.72485e+07	7.22243e+07	7.17483e+07	190934	2.34807e+06	192715
Hesperetin	C16 H14 O6	302.078	6.638	115	4	16	4	3	Biosynthesis of secondary metabolites;Metabolic pathways;Flavonoid biosynthesis;Other	1.42278e+07	1.6141e+07	1.51257e+07	1.67958e+07	1.4332e+07	2.18156e+07	1.26308e+07	87961.2	883463	6.01704e+07	4.89439e+07	1.74426e+07	4.85859e+07	1.69876e+06	1.20812e+07	1.21479e+07	1.3441e+07	6.62252e+06	3.41389e+06	9.03933e+06	1.21138e+07	4.22105e+07	4.85717e+07	4.3051e+07	4.44738e+07	4.09259e+07	3.58484e+07	4.29479e+07	3.19762e+07	1.98553e+07	1.40505e+07	1.99123e+07	5.34198e+06	1.45363e+07	1.4058e+07	1.9228e+07	1.51234e+07	2.34808e+07	3.02377e+07	3.36113e+07
Hesperidin	C28 H34 O15	610.188	6.639	30	1	24	1	0	Flavonoid biosynthesis	7.44426e+08	6.94013e+08	7.35608e+08	7.37944e+08	6.76046e+08	9.73119e+08	6.07097e+08	4.63466e+06	3.99082e+07	1.78454e+09	1.51043e+09	7.3613e+08	1.60815e+09	8.37175e+07	5.68358e+08	5.13188e+08	5.73175e+08	3.06653e+08	1.63713e+08	4.24852e+08	5.61138e+08	1.69757e+09	1.92109e+09	1.72382e+09	1.76544e+09	1.80349e+09	1.458e+09	1.80536e+09	1.68481e+09	9.29358e+08	6.93381e+08	8.29977e+08	2.76071e+08	6.0734e+08	6.82586e+08	8.40259e+08	7.36733e+08	1.02291e+09	1.31192e+09	1.4223e+09
NCGC00384722-01!5-hydroxy-2-(3-hydroxy-4-methoxyphenyl)-7-[(2S,3R,4S,5S,6R)-3,4,5-trihydroxy-6-[[(2R,3R,4R,5R,6S)-3,4,5-trihydroxy-6-methyloxan-2-yl]oxymethyl]oxan-2-yl]oxy-2,3-dihydrochromen-4-one	C28 H34 O15	656.194	6.639	12	0	12	0	0		1.00384e+07	1.10355e+07	1.23469e+07	1.1043e+07	1.11847e+07	1.5502e+07	1.10207e+07	61959.3	622767	3.02735e+07	2.81645e+07	1.34519e+07	3.11563e+07	1.15024e+06	8.49178e+06	9.47246e+06	9.90927e+06	5.12988e+06	2.31403e+06	7.51804e+06	7.57514e+06	2.80237e+07	2.97286e+07	3.12668e+07	3.44858e+07	3.37298e+07	2.79765e+07	3.15038e+07	2.41807e+07	1.52033e+07	1.11702e+07	1.4826e+07	4.86635e+06	9.90907e+06	1.32661e+07	1.42749e+07	1.33385e+07	1.58044e+07	2.3639e+07	2.34406e+07
(2R,3S,4S,5R,6R)-2-[[(2S,3R,4R)-3,4-dihydroxy-4-(hydroxymethyl)oxolan-2-yl]oxymethyl]-6-(2-phenylethoxy)oxane-3,4,5-triol	C19 H28 O10	416.168	6.643	6	0	12	0	0		2.57973e+06	1.50018e+07	1.29438e+07	2.0115e+06	1.26524e+06	3.89736e+06	1.40594e+06	39842.9	39950.2	259191	215271	117822	220025	54794.4	9.01049e+06	7.93305e+06	5.464e+06	7.7474e+06	1.95048e+06	8.3423e+06	9.44617e+06	222720	2.58122e+06	2.15674e+06	251429	1.23691e+06	2.17903e+06	1.5327e+06	571949	1.76856e+06	2.7103e+06	2.61111e+06	990239	4.72518e+06	3.91173e+06	2.28989e+06	3.84502e+06	2.1331e+06	5.11409e+06	3.92978e+06
(2S,3R,4S,5R)-2-[(2R,3R,4S,5S,6R)-4,5-dihydroxy-6-(hydroxymethyl)-2-(2-phenylethoxy)oxan-3-yl]oxyoxane-3,4,5-triol	C19 H28 O10	370.162	6.654	2	0	12	0	0		3.50834e+06	1.71525e+07	1.45589e+07	2.65834e+06	2.0196e+06	4.8758e+06	2.16274e+06	76519.1	78456.7	509016	422763	231386	432099	96990.9	9.77659e+06	8.4429e+06	5.81591e+06	8.33706e+06	2.0637e+06	9.01001e+06	1.00934e+07	434212	2.86151e+06	2.37956e+06	493772	1.46487e+06	2.38558e+06	1.77557e+06	871505	1.92251e+06	2.84472e+06	2.74516e+06	1.06242e+06	5.1862e+06	4.24759e+06	2.30013e+06	4.26361e+06	2.28981e+06	5.62155e+06	4.34098e+06
NCGC00385387-01_C16H28O7_4-(Hydroxymethyl)-1-isopropyl-3-cyclohexen-1-yl beta-D-glucopyranoside	C16 H28 O7	354.165	6.661	16	0	1	0	0		640314	708751	173993	791453	1.31162e+06	800071	587835	160053	154612	2.01657e+06	1.05313e+06	165654	156524	171023	7.79979e+06	7.58703e+06	2.05253e+06	4.46864e+06	7.08413e+06	9.44044e+06	8.91568e+06	3.66733e+06	5.5899e+06	4.45265e+06	2.39105e+06	187775	1.06381e+07	6.0685e+06	3.14156e+06	2.34978e+07	1.87341e+07	155957	1.36079e+07	1.60911e+07	1.45823e+07	1.79013e+07	1.6567e+07	146215	2.12433e+07	177060
2-Hydroxy-4-methylpentanoic acid	C6 H12 O3	132.077	6.696	1	2	4	0	0		7.84064e+06	5.90695e+06	5.51376e+06	7.24956e+06	6.71506e+06	7.05447e+06	7.80445e+06	94483.7	92343.1	1.88869e+06	1.38637e+06	492750	1.40711e+06	181812	5.30752e+06	6.83713e+06	5.13247e+06	5.19049e+06	1.43754e+06	5.95773e+06	7.43625e+06	1.31563e+06	1.56309e+06	1.09435e+06	1.71909e+06	1.92442e+06	1.38722e+06	1.54589e+06	2.25188e+06	5.90826e+06	5.4952e+06	4.94752e+06	2.08358e+06	5.3985e+06	5.37829e+06	6.32328e+06	7.22964e+06	823300	1.71181e+06	2.44003e+06
Dodecanedioic acid	C12 H22 O4	230.151	6.704	19	1	0	0	0		501222	1.06677e+06	253471	201142	269541	377629	2.31704e+06	29343.4	30715.5	90464.9	82291.7	60812.8	56659.7	30104.2	7.63461e+06	7.96692e+06	7.92439e+06	5.70576e+06	2.65e+06	6.73698e+06	5.92291e+06	82049.5	94788.4	74155.2	59033.7	100949	80016.8	95520.8	62621.5	6.97081e+06	5.96214e+06	6.06771e+06	2.53005e+06	6.77022e+06	9.38374e+06	8.00806e+06	8.34898e+06	227369	135028	475540
Glabrolide	C30 H44 O4	468.324	6.706	81	0	4	0	0		5.82719e+07	4.26771e+07	928671	3.61703e+07	7.52116e+07	3.89627e+07	6.08092e+07	340109	394230	5.4661e+06	4.25096e+06	361860	391670	377032	2.30658e+06	2.60786e+06	829350	1.07941e+06	2.28461e+06	3.4829e+06	7.35157e+06	1.94606e+06	2.13914e+06	2.64817e+06	4.20737e+06	383706	2.09135e+06	3.20756e+06	4.08137e+06	787570	540363	386361	540392	943299	1.0434e+06	474723	1.01484e+06	351712	785615	407298
Quillaic acid	C30 H46 O5	486.335	6.708	105	0	6	0	0		1.16122e+07	9.15567e+06	195717	7.54096e+06	1.28629e+07	4.32568e+06	1.10874e+07	165440	195539	1.1352e+06	634764	179484	194269	187009	434508	784294	280015	221559	213956	594758	1.51137e+06	249134	377821	576127	906180	190319	336362	796911	565137	244451	268021	191636	232757	215749	243575	235464	254227	174450	217818	202021
Homoplantaginin 高车前苷	C22 H22 O11	462.116	6.715	29	0	19	0	0		9.24187e+08	1.10609e+09	1.15027e+09	8.46838e+08	1.1259e+09	1.08689e+09	7.53233e+08	1.67315e+06	662073	2.21843e+07	2.65218e+07	8.10907e+06	3.31976e+07	4.88347e+06	3.76655e+08	5.53662e+08	4.49151e+08	3.15641e+08	1.30164e+08	4.08872e+08	5.75762e+08	4.20507e+07	6.67326e+07	4.25368e+07	5.28695e+07	6.33391e+07	6.88505e+07	5.24693e+07	6.51772e+07	1.69815e+09	1.29852e+09	1.41074e+09	7.75673e+08	1.38608e+09	1.10821e+09	1.59551e+09	1.39404e+09	1.71513e+08	2.19154e+08	2.85052e+08
Hesperetin	C16 H14 O6	302.079	6.72	116	4	16	4	3	Biosynthesis of secondary metabolites;Metabolic pathways;Flavonoid biosynthesis;Other	1.42278e+07	1.6141e+07	2.82171e+06	1.67958e+07	1.4332e+07	2.18156e+07	1.26308e+07	57266.5	802763	6.01704e+07	3.23451e+07	1.74426e+07	4.85859e+07	1.69876e+06	1.20812e+07	1.21479e+07	1.3441e+07	6.62252e+06	3.41389e+06	9.03933e+06	1.21138e+07	4.22105e+07	4.85717e+07	4.3051e+07	4.44738e+07	4.09259e+07	3.58484e+07	1.09903e+07	3.19762e+07	6.17755e+06	3.25782e+06	1.99123e+07	5.34198e+06	1.45363e+07	1.4058e+07	5.01171e+06	1.51234e+07	2.34808e+07	3.02377e+07	3.36113e+07
(2E)-5-{(1R,4aS,5S,6R,8aS)-5-[(β-D-Glucopyranosyloxy)methyl]-6-hydroxy-5,8a-dimethyl-2-methylenedecahydro-1-naphthalenyl}-3-methyl-2-penten-1-yl β-D-glucopyranoside	C32 H54 O13	692.362	6.721	13	1	0	0	0		9.09368e+06	9.03442e+06	1.02766e+07	6.30739e+06	8.34872e+06	8.32423e+06	7.81308e+06	47739.3	50664.8	2.12155e+06	4.89982e+06	684294	1.35012e+06	48976.9	131425	394982	162580	195459	92125.4	130781	1.13605e+06	1.2641e+06	1.40456e+06	1.09409e+06	2.63052e+06	2.0845e+06	838943	2.11733e+06	2.46859e+06	273722	227945	237064	154338	255964	208219	267291	237726	299828	541164	1.88942e+06
Hispidulin	C16 H12 O6	300.063	6.732	112	0	58	3	3	Biosynthesis of secondary metabolites;Other	6.44759e+07	7.48992e+07	975786	4.62804e+07	7.977e+07	6.75246e+07	4.73545e+07	185427	207538	1.00342e+06	1.25744e+06	196347	207426	217626	2e+07	2.86711e+07	6.43533e+06	1.60871e+07	1.53656e+07	1.97453e+07	3.45252e+07	1.68728e+06	3.35087e+06	2.40907e+06	2.66711e+06	207184	3.74969e+06	2.6178e+06	4.76765e+06	9.31248e+07	8.50555e+07	1.40919e+06	6.79263e+07	7.38975e+07	6.11629e+07	8.17616e+07	7.86401e+07	345977	9.61426e+06	603455
NCGC00380230-01_C26H40O9_2,4a,6-Trihydroxy-8-isopropyl-1,1-dimethyl-2,3,4,4a,5,10,11,11a-octahydro-1H-dibenzo[a,d][7]annulen-7-yl beta-D-glucopyranoside	C26 H40 O9	542.272	6.733	17	0	3	0	0		1.78445e+07	2.14746e+07	2.0502e+07	3.0574e+07	1.04976e+07	3.74271e+07	1.714e+07	29460	43950.2	3.43586e+06	5.13841e+06	1.05188e+06	4.31871e+06	137792	2.73314e+06	3.21071e+06	2.68454e+06	2.21936e+06	1.0276e+06	3.30967e+06	3.29573e+06	1.00666e+07	1.96417e+07	9.63483e+06	1.25286e+07	1.24197e+07	6.3756e+06	1.55313e+07	8.47744e+06	572433	3.45e+06	2.07439e+06	410063	4.36881e+06	3.5333e+06	1.71145e+06	4.47201e+06	4.47817e+06	8.11159e+06	9.32349e+06
{(1R,2R)-2-[(2Z)-5-(Hexopyranosyloxy)-2-penten-1-yl]-3-oxocyclopentyl}acetic acid	C18 H28 O9	388.173	6.745	82	1	0	0	0		310138	555884	746221	490751	204182	508827	436502	29874.5	31792.1	82970.2	43081.2	34296.8	118095	30216.7	2.75128e+06	2.82667e+06	2.03214e+06	2.20693e+06	597591	2.82964e+06	3.30812e+06	151279	576811	352541	288764	313124	459917	294862	411225	4.77388e+06	3.70892e+06	4.53836e+06	1.58878e+06	3.55748e+06	3.51695e+06	4.42508e+06	3.62586e+06	653864	1.88766e+06	1.15611e+06
Camphor	C10 H16 O	152.12	6.765	103	0	1	7	0	Biosynthesis of secondary metabolites;Degradation of aromatic compounds;Monoterpenoid biosynthesis;Limonene and pinene degradation;Other	8.91997e+06	2.63807e+07	397251	3.1586e+07	1.92194e+07	4.41934e+07	2.70616e+07	300930	369107	1.48541e+07	7.63079e+06	295773	432453	1.00958e+06	1.73482e+07	1.75456e+07	4.58769e+06	8.42197e+06	9.99845e+06	1.79486e+07	1.9886e+07	1.54061e+07	1.34322e+07	8.71284e+06	1.23258e+07	433891	1.1099e+07	1.53632e+07	2.16162e+07	1.12784e+07	1.17696e+07	460314	9.47838e+06	1.23267e+07	9.5564e+06	1.0095e+07	7.06139e+06	307334	1.13624e+07	864564
(2S,3S,4S,5R,6S)-3,4,5-trihydroxy-6-[5-hydroxy-2-(4-hydroxyphenyl)-6-methoxy-4-oxochromen-7-yl]oxyoxane-2-carboxylic acid	C22 H20 O12	476.095	6.777	5	0	9	0	0		4.68581e+07	5.49015e+07	6.42878e+07	5.38225e+07	5.28693e+07	9.67892e+07	3.03832e+07	34942.4	37791.4	3.92162e+06	1.52802e+06	471900	3.34302e+06	185626	1.80493e+07	1.99957e+07	1.34866e+07	1.08146e+07	4.25801e+06	2.06764e+07	2.81512e+07	3.07102e+06	2.98089e+06	1.78747e+06	4.11944e+06	2.34903e+06	3.64355e+06	4.0147e+06	3.40334e+06	3.80235e+07	2.83473e+07	3.1404e+07	1.29466e+07	3.36341e+07	2.64229e+07	3.82987e+07	3.01045e+07	2.29803e+06	3.75269e+06	4.17085e+06
2-Acetylacetophenone	C10 H10 O2	162.068	6.778	58	0	2	5	2	Metabolic pathways;Microbial metabolism in diverse environments;Degradation of aromatic compounds;Naphthalene degradation;Other	2.54872e+06	1.09737e+07	339355	8.24445e+06	1.58969e+07	4.04015e+06	4.74966e+06	239312	250350	500382	1.18733e+06	348757	384016	335815	848384	1.14859e+06	451898	712294	1.04499e+06	527922	1.59427e+06	450265	775341	1.4957e+06	2.13634e+06	264082	693332	608415	860895	588910	554778	333643	341616	718716	664030	576239	1.57219e+06	244405	287398	259703
NCGC00169775-02!4-(3,4-dihydroxyphenyl)-7-methoxy-5-[(2S,3R,4S,5S,6R)-3,4,5-trihydroxy-6-(hydroxymethyl)oxan-2-yl]oxychromen-2-one	C22 H22 O11	508.121	6.784	64	0	3	0	0		2.80976e+06	2.88793e+06	2.58447e+06	2.61833e+06	2.7606e+06	3.17035e+06	1.49924e+06	29095.5	31467.8	165272	136504	76629.6	264008	30314.7	134573	240550	227843	197218	67126	229194	385414	121861	96290.5	61795.6	117002	76116.7	125825	75051.2	117390	711931	855116	726920	267606	771479	488443	1.33184e+06	903735	97740.1	102523	195873
Eriodictyol-7-O-glucoside	C21 H22 O11	450.116	6.795	33	0	14	1	0	Flavonoid biosynthesis	74609.5	59506.9	66938.1	58226.6	89202	65240.3	93434.7	30695	33190	2.56076e+06	1.66417e+06	1.21442e+06	2.10239e+06	31981.2	145321	117371	128054	96258.4	33896.4	136944	199737	2.22813e+06	3.64699e+06	3.90692e+06	4.28391e+06	3.65136e+06	2.23729e+06	4.08531e+06	2.26697e+06	998874	165998	221217	310946	101469	652445	274865	671137	1.92102e+06	2.52547e+06	3.56117e+06
NCGC00180568-03_C36H58O11_1-O-[(2alpha,3beta,5xi,6beta,9xi,18xi)-2,3,6,23-Tetrahydroxy-28-oxoolean-12-en-28-yl]-beta-D-glucopyranose	C36 H58 O11	712.402	6.797	3	1	9	0	0		3.96749e+07	3.29356e+07	2.67841e+07	3.70366e+07	2.09518e+07	3.98224e+07	2.26119e+07	34556.7	40686.4	8.66701e+06	1.04001e+07	3.07729e+06	5.9265e+06	243281	1.35938e+06	2.24853e+06	1.0226e+06	1.80293e+06	541319	2.01021e+06	4.08734e+06	5.88462e+06	4.72668e+06	4.67068e+06	7.02258e+06	5.76158e+06	4.59983e+06	5.68186e+06	7.47886e+06	174490	393961	261179	133536	852125	218351	330314	819042	1.60229e+06	2.79333e+06	2.77012e+06
(2R,3S,4S,5R,6S)-2-(hydroxymethyl)-6-[4-[(E)-3-hydroxyprop-1-enyl]phenoxy]oxane-3,4,5-triol	C15 H20 O7	312.122	6.798	197	0	4	2	1	Phenylpropanoid biosynthesis;Other	5.93899e+06	8.59302e+06	8.0176e+06	8.49618e+06	5.40574e+06	8.7863e+06	4.45596e+06	31262.9	38938.9	803154	189733	307103	702547	117688	4.71677e+07	3.80701e+07	4.34535e+07	2.7012e+07	9.84011e+06	4.03739e+07	3.71288e+07	535686	3.20722e+06	2.07051e+06	1.66505e+06	2.29006e+06	5.45004e+06	2.44103e+06	1.62939e+06	6.85865e+07	4.11015e+07	5.15982e+07	1.7223e+07	5.3899e+07	6.24827e+07	1.11818e+08	6.64749e+07	9.102e+06	1.51013e+07	1.4677e+07
(4S,5Z,6S)-4-(2-methoxy-2-oxoethyl)-5-[2-[(E)-3-phenylprop-2-enoyl]oxyethylidene]-6-[(2S,3R,4S,5S,6R)-3,4,5-trihydroxy-6-(hydroxymethyl)oxan-2-yl]oxy-4H-pyran-3-carboxylic acid	C9 H10 O2	150.067	6.801	0	1	2	0	0		681245	1.09709e+06	934248	1.93338e+06	761974	784320	548897	33815	36563.7	1.08739e+06	749153	276013	742573	35232	8.43589e+06	5.70948e+06	6.63428e+06	4.49759e+06	1.77299e+06	6.85156e+06	6.35292e+06	634705	961746	210707	648053	198296	749407	1.04757e+06	1.1012e+06	1.51281e+07	1.016e+07	1.18915e+07	2.76495e+06	7.54989e+06	8.69388e+06	1.56754e+07	1.08767e+07	1.02055e+06	1.28287e+06	1.78001e+06
(2R,3S,4S,5R,6S)-2-(hydroxymethyl)-6-[4-[(E)-3-hydroxyprop-1-enyl]phenoxy]oxane-3,4,5-triol	C15 H20 O7	312.121	6.802	13	0	4	2	1	Phenylpropanoid biosynthesis;Other	6.53338e+06	9.27601e+06	8.68978e+06	9.26453e+06	5.82325e+06	9.4068e+06	4.84629e+06	58390.4	68116.6	816220	220322	194377	794026	143384	4.98546e+07	4.05805e+07	4.60914e+07	2.88229e+07	1.02571e+07	4.24425e+07	3.92171e+07	697188	3.33678e+06	2.15833e+06	1.69933e+06	2.46712e+06	5.73562e+06	2.55158e+06	1.67585e+06	1.27696e+08	7.8022e+07	9.98637e+07	1.79542e+07	5.66565e+07	6.58426e+07	1.16806e+08	6.99837e+07	9.54608e+06	1.58593e+07	1.54848e+07
Aurantio-obtusin β-D-glucoside	C23 H24 O12	492.126	6.807	23	0	5	0	0		3.72347e+06	4.64939e+06	3.84697e+06	2.58931e+06	4.3478e+06	1.35758e+06	3.67137e+06	27295	31375.3	618198	1.09598e+06	166257	683195	28438.8	4.9479e+06	4.88153e+06	4.71499e+06	3.15136e+06	1.47266e+06	3.64852e+06	4.57365e+06	917369	1.43135e+06	902232	979151	961253	1.31843e+06	881726	1.03009e+06	6.67135e+06	5.72314e+06	6.709e+06	2.24506e+06	7.0751e+06	4.99532e+06	6.13086e+06	5.13605e+06	1.55167e+06	3.6971e+06	4.25502e+06
Rosmarinic acid	C18 H16 O8	360.085	6.808	53	0	9	4	3	Biosynthesis of secondary metabolites;Metabolic pathways;Other	2.67264e+07	3.54838e+07	1.98367e+07	3.47404e+07	1.56718e+07	3.33272e+07	1.09697e+07	65091.9	1.24674e+06	2.60255e+07	1.15971e+07	8.06783e+06	2.06058e+07	3.48967e+06	3.20219e+06	6.58156e+06	1.07712e+07	2.50889e+06	1.40916e+06	7.48374e+06	1.65418e+07	1.71372e+07	1.1893e+07	1.78439e+07	3.80532e+07	8.40074e+07	4.30886e+07	6.60174e+07	4.89199e+07	1.44647e+07	7.80871e+06	1.63144e+07	8.49027e+06	1.23365e+07	1.32397e+07	2.22144e+07	1.52694e+07	2.28829e+07	2.14767e+07	3.09964e+07
(4S,5Z,6S)-4-(2-methoxy-2-oxoethyl)-5-[2-[(E)-3-phenylprop-2-enoyl]oxyethylidene]-6-[(2S,3R,4S,5S,6R)-3,4,5-trihydroxy-6-(hydroxymethyl)oxan-2-yl]oxy-4H-pyran-3-carboxylic acid	C9 H6 O3	162.031	6.808	1	0	4	0	0		823421	1.23044e+06	544770	1.10513e+06	404567	1.12185e+06	344554	32985.2	42170.4	750143	438085	252592	771745	101837	108082	181208	272937	60197.1	60328.6	319906	469698	554431	430611	548623	3.37303e+06	3.56205e+06	1.19506e+06	3.14747e+06	1.70738e+06	489768	331369	427243	385471	251845	397883	529195	356868	621122	584257	958833
Rosmarinic acid	C18 H16 O8	360.085	6.811	48	0	9	4	3	Biosynthesis of secondary metabolites;Metabolic pathways;Other	2.70912e+07	3.60853e+07	2.01099e+07	3.54264e+07	1.59893e+07	3.39186e+07	1.1104e+07	117086	593487	2.65497e+07	1.17337e+07	8.14847e+06	2.10041e+07	3.54564e+06	3.27337e+06	6.66744e+06	1.09425e+07	2.57429e+06	1.46634e+06	7.56097e+06	1.66959e+07	1.74525e+07	1.20556e+07	1.80888e+07	4.07366e+07	1.21145e+08	4.39692e+07	1.11687e+08	5.00904e+07	1.48707e+07	8.27514e+06	1.67363e+07	8.57977e+06	1.25399e+07	1.34123e+07	2.3549e+07	1.54916e+07	2.31232e+07	2.1793e+07	3.14518e+07
NCGC00385328-01_C30H48O6_(1alpha,2alpha,3beta,5xi,9xi,18xi)-1,2,3,19-Tetrahydroxyurs-12-en-28-oic acid	C30 H48 O6	504.345	6.815	68	0	3	0	0		1.70726e+07	1.511e+07	455018	2.13315e+07	1.13668e+07	2.46314e+07	1.03945e+07	435506	398891	2.81549e+06	2.28957e+06	456945	425667	424754	1.16484e+06	1.02164e+06	408723	705809	743504	1.13147e+06	2.4487e+06	1.68567e+06	1.58903e+06	1.60528e+06	3.00459e+06	425113	1.64958e+06	2.26238e+06	2.07927e+06	417697	430826	412526	435275	729478	378922	430122	575121	426161	828875	463228
Rosarin	C20 H28 O10	428.168	6.819	8	0	4	0	0		5.79437e+06	1.08994e+07	1.27347e+07	1.0946e+07	5.21912e+06	1.67691e+07	9.74049e+06	70946.9	64026.7	1.14722e+06	3.9194e+06	411520	5.82712e+06	187200	7.47589e+06	8.44194e+06	1.29712e+07	8.38111e+06	4.84579e+06	5.24264e+06	7.53634e+06	6.48303e+06	7.42462e+06	5.61202e+06	8.21294e+06	8.97522e+06	6.28895e+06	9.06101e+06	7.4342e+06	3.318e+06	3.26069e+06	2.98132e+06	1.40072e+06	3.76132e+06	1.79329e+06	3.43871e+06	3.047e+06	2.88703e+06	3.66849e+06	2.81784e+06
Quillaic acid	C30 H46 O5	486.335	6.824	105	0	12	0	0		1.95832e+07	1.3735e+07	619160	2.44159e+07	1.15345e+07	2.47238e+07	1.30435e+07	592609	606264	2.75765e+06	3.88923e+06	621782	579220	581191	1.35397e+06	1.23059e+06	592918	890667	916348	950996	2.9592e+06	3.03413e+06	1.68457e+06	1.72984e+06	2.78108e+06	578466	1.55704e+06	3.20113e+06	3.95118e+06	615917	586240	579088	592295	1.02214e+06	583239	585283	588048	579894	818907	630332
2-Hydroxyacetophenone	C8 H8 O2	136.053	6.831	30	0	1	17	2	Metabolic pathways;Biosynthesis of secondary metabolites;Microbial metabolism in diverse environments;Degradation of aromatic compounds;Phenylpropanoid biosynthesis;Biosynthesis of plant secondary metabolites;Xylene degradation;Naphthalene degradation;Phenylalanine metabolism;Other	6.18015e+06	2.03669e+07	1.37919e+06	2.57036e+07	2.43177e+07	2.64901e+07	1.53509e+07	653267	323433	5.69116e+06	1.0079e+06	824969	970850	1.48347e+06	7.08614e+06	5.13623e+06	2.50792e+06	2.83264e+06	1.77795e+06	3.622e+06	9.31717e+06	1.56803e+06	4.48526e+06	3.54379e+06	1.3498e+06	1.10464e+06	664498	1.94963e+06	5.30165e+06	4.53764e+06	3.78054e+06	1.45681e+06	1.82481e+06	1.63902e+06	2.20135e+06	2.8225e+06	1.24939e+06	1.04828e+06	2.59178e+06	947080
3-phenyllactic acid	C9 H10 O3	166.062	6.848	1	4	4	10	0	Biosynthesis of secondary metabolites;Metabolic pathways;Microbial metabolism in diverse environments;Degradation of aromatic compounds;Phenylpropanoid biosynthesis;Other	4.28916e+06	4.01354e+06	4.63519e+06	4.88998e+06	7.57722e+06	2.69864e+06	6.35799e+06	44167.5	39898.1	736810	389284	227363	479801	52373.8	1.74968e+06	2.28475e+06	1.78364e+06	1.49718e+06	428411	1.90807e+06	2.42787e+06	429711	709923	618383	631959	781174	460851	764866	1.08876e+06	1.54269e+06	1.9432e+06	2.17351e+06	827461	2.27768e+06	1.82723e+06	2.22736e+06	2.32151e+06	438181	743936	990446
p-Coumaraldehyde	C9 H8 O2	148.051	6.851	17	0	1	13	5	Biosynthesis of secondary metabolites;Metabolic pathways;Microbial metabolism in diverse environments;Biosynthesis of phenylpropanoids;Degradation of aromatic compounds;Biosynthesis of plant hormones;Phenylpropanoid biosynthesis;Biosynthesis of plant secondary metabolites;Biosynthesis of various secondary metabolites - part 2;Other	8.87122e+06	7.11428e+06	8.92078e+06	9.03608e+06	1.34659e+07	5.53784e+06	1.17121e+07	86280.1	77939.9	1.33614e+06	1.08975e+06	262477	791515	106574	3.57001e+06	4.74374e+06	3.17067e+06	2.6072e+06	834763	3.64565e+06	4.15353e+06	1.07967e+06	994501	1.04056e+06	984571	1.48407e+06	702399	980029	2.14633e+06	4.53376e+06	4.795e+06	3.53293e+06	1.3084e+06	4.26652e+06	4.69207e+06	4.30296e+06	4.3694e+06	709595	1.19566e+06	1.85605e+06
Luteolin 7-glucuronide	C21 H18 O12	462.08	6.853	16	0	15	1	0	Flavone and flavonol biosynthesis	1.71764e+09	1.44872e+09	1.715e+09	1.52645e+09	1.60606e+09	2.17834e+09	1.11262e+09	5.04383e+06	3.05396e+06	1.41963e+08	9.08761e+07	1.20664e+07	2.07369e+08	1.54356e+07	1.28639e+09	1.5032e+09	1.37087e+09	9.53447e+08	4.01216e+08	1.33575e+09	1.93256e+09	1.76673e+08	2.37324e+08	1.79719e+08	3.66292e+08	1.83334e+08	3.02726e+08	2.17057e+08	2.8308e+08	2.27692e+09	1.86259e+09	1.82002e+09	8.01755e+08	1.45039e+09	1.5234e+09	2.22378e+09	1.26564e+09	2.03716e+08	2.61512e+08	3.45142e+08
Luteolin 7-glucuronide	C21 H18 O12	462.08	6.87	15	0	13	1	0	Other	1.82492e+09	1.71607e+09	4.78505e+07	1.6033e+09	2.25824e+09	2.27927e+09	1.19422e+09	732136	1.77285e+06	1.12329e+08	7.70059e+07	844887	4.72512e+06	9.54751e+06	1.15682e+09	1.49915e+09	3.60227e+08	7.7926e+08	7.28824e+08	1.50334e+09	1.81536e+09	1.49535e+08	2.15068e+08	1.50569e+08	2.87224e+08	8.85072e+06	2.78012e+08	1.94204e+08	2.86231e+08	2.39985e+09	1.92051e+09	3.82502e+07	1.47814e+09	1.39205e+09	1.60016e+09	2.25182e+09	1.73211e+09	6.98741e+06	2.11714e+08	7.73062e+06
Luteolin	C15 H10 O6	286.046	6.872	74	0	25	6	2	Metabolic pathways;Biosynthesis of secondary metabolites;Biosynthesis of phenylpropanoids;Other	4.23338e+07	3.42369e+07	2.62559e+06	1.75634e+07	3.95882e+07	5.48623e+07	2.09841e+07	214840	228855	6.28259e+06	3.2145e+06	246190	427607	234052	2.79982e+07	2.77961e+07	8.46268e+06	1.67866e+07	1.36062e+07	2.81445e+07	3.93227e+07	8.49217e+06	5.26678e+06	4.56665e+06	5.49807e+06	456611	5.60785e+06	9.56903e+06	6.57361e+06	4.68352e+07	3.7511e+07	2.40136e+06	2.13129e+07	3.01784e+07	3.1512e+07	4.09757e+07	2.86872e+07	482234	5.36132e+06	285431
Fraxinellone	C14 H16 O3	232.11	6.872	79	0	12	0	0		3.04197e+07	1.9026e+07	718799	2.07334e+07	3.49429e+07	1.4879e+07	3.0303e+07	374283	393760	420528	401281	428898	434007	395838	2.14185e+06	3.34777e+06	668814	2.02365e+06	1.45933e+06	2.66293e+06	3.39968e+06	358335	528391	413147	449122	409622	420719	374428	402599	603592	852785	382092	509340	1.02881e+06	813814	927150	999671	410486	552861	404569
luteolin-4'-O-glucoside	C21 H20 O11	448.1	6.872	133	2	53	3	1	Biosynthesis of secondary metabolites;Flavonoid biosynthesis;Flavone and flavonol biosynthesis	1.25699e+07	2.14969e+07	1.81099e+07	2.24727e+07	1.22859e+07	2.73325e+07	7.58951e+06	38153.6	34582.9	427042	592288	165418	1.08942e+06	57658.8	3.50794e+06	4.45147e+06	2.80795e+06	3.58234e+06	1.19243e+06	3.34777e+06	4.58575e+06	637437	1.04531e+06	1.18869e+06	2.0552e+06	953141	743912	739068	1.44354e+06	5.75264e+06	5.15447e+06	3.8833e+06	1.8717e+06	4.35935e+06	4.59315e+06	4.49814e+06	4.53404e+06	702296	921389	1.2188e+06
cirsimarin	C23 H24 O11	476.131	6.872	18	0	2	0	0		2.06585e+07	1.16216e+07	1.35221e+07	8.19934e+06	1.79515e+07	1.08543e+07	1.61539e+07	33940.7	30764.3	718520	608727	327634	335113	35123.7	348384	1.18733e+06	127152	296981	119996	579244	588712	311428	178634	658670	357390	198517	247892	349557	349611	177950	516890	561301	145883	543617	460810	372745	706549	315502	56324.9	268820
Luteolin-4'-O-glucoside	C21 H20 O11	194.04	6.874	16	2	54	0	0		1.25699e+07	2.14969e+07	1.81099e+07	2.24727e+07	1.22859e+07	2.73325e+07	7.58951e+06	37278.4	37258.8	427042	592288	165418	1.08942e+06	56336.1	3.50794e+06	4.45147e+06	2.80795e+06	3.58234e+06	1.19243e+06	3.34777e+06	4.25548e+06	637437	950838	1.18869e+06	2.0552e+06	953141	743912	739068	1.44354e+06	5.75264e+06	5.15447e+06	3.8833e+06	1.8717e+06	4.35935e+06	4.59315e+06	4.49814e+06	4.53404e+06	768545	921389	1.09851e+06
NCGC00169297-02!5-hydroxy-2-(4-hydroxyphenyl)-6,7-dimethoxychromen-4-one	C17 H14 O6	314.079	6.88	123	0	11	6	2	Metabolic pathways;Biosynthesis of secondary metabolites;Biosynthesis of phenylpropanoids;Other	1.04671e+08	6.06037e+07	331014	2.64424e+07	1.11629e+08	4.67448e+07	4.02498e+07	141603	150840	571430	698083	159901	164199	149758	891109	1.46679e+06	160731	332970	303844	1.34625e+06	3.15189e+06	246249	227141	156307	169918	155419	384818	622308	455809	492070	843759	136016	439017	1.08e+06	883490	627551	894690	136667	150509	152538
NCGC00384616-01!5-hydroxy-6,7-dimethoxy-2-[4-[(2S,3R,4S,5S,6R)-3,4,5-trihydroxy-6-(hydroxymethyl)oxan-2-yl]oxyphenyl]chromen-4-one	C23 H24 O11	476.132	6.883	14	0	6	0	0		3.53591e+07	2.44e+07	350444	1.31535e+07	4.19469e+07	1.7306e+07	2.11935e+07	317994	338737	599944	606169	359084	368736	336307	436036	441622	360948	390788	384320	466118	1.07697e+06	304445	345317	351013	381578	349018	357447	298899	342051	512817	479034	344209	432739	470725	445720	485600	440305	306909	343739	342549
Luteolin-4'-O-glucoside	C21 H20 O11	448.101	6.887	70	0	65	3	1	Biosynthesis of secondary metabolites;Other	1.97023e+07	2.67326e+07	280457	3.24495e+07	2.19262e+07	4.24787e+07	9.42957e+06	191102	203568	368317	322040	215796	221597	234096	3.95874e+06	7.68997e+06	836868	2.5715e+06	2.63979e+06	4.34079e+06	7.70769e+06	317666	796304	799301	1.39814e+06	209747	509588	937620	1.62995e+06	8.83034e+06	6.97801e+06	206857	4.62982e+06	5.82979e+06	6.97143e+06	7.15658e+06	5.53102e+06	184441	711903	208642
Sissotrine	C22 H22 O10	446.121	6.913	1	0	11	3	0	Biosynthesis of secondary metabolites;Isoflavonoid biosynthesis;Other	3.68788e+07	1.66726e+07	2.73651e+07	1.17003e+07	3.82896e+07	1.60907e+07	1.99132e+07	29221.6	30388.4	683238	496158	88518.2	833851	28126.3	3.65298e+06	4.08186e+06	4.10341e+06	2.4374e+06	888198	3.28115e+06	5.47011e+06	719363	1.00413e+06	794934	1.11288e+06	890292	1.12242e+06	996379	1.38633e+06	2.95388e+06	3.33059e+06	4.23743e+06	1.07416e+06	2.9426e+06	3.86296e+06	3.61889e+06	4.12182e+06	601777	1.58368e+06	2.09062e+06
NCGC00386048-01!5-hydroxy-2-[1-hydroxy-4-[(2R,3R,4S,5S,6R)-3,4,5-trihydroxy-6-(hydroxymethyl)oxan-2-yl]oxycyclohexa-2,5-dien-1-yl]-7-methoxychromen-4-one	C22 H24 O11	446.121	6.924	39	0	27	3	0	Biosynthesis of secondary metabolites;Other	5.41945e+07	2.24505e+07	892090	1.09121e+07	4.78469e+07	1.22598e+07	2.12714e+07	356864	374464	682623	460771	371289	354086	384345	752354	1.10218e+06	372622	451621	407447	685008	1.61565e+06	736393	864654	565124	1.26995e+06	377100	1.09838e+06	1.13848e+06	1.31516e+06	748064	381496	389484	607096	372479	843067	592798	866772	341378	435947	381572
Genkwanin	C16 H12 O5	284.069	6.925	166	0	48	5	3	Metabolic pathways;Biosynthesis of secondary metabolites;Biosynthesis of phenylpropanoids;Other	1.74864e+07	6.77798e+06	175175	2.70361e+06	1.42036e+07	3.9086e+06	7.34954e+06	174395	182996	249967	153174	181445	173037	187825	175399	169303	182096	178662	182145	173363	199220	165249	179789	172910	173896	184284	178124	190407	178995	202377	186433	190336	166560	182026	158652	167077	186257	166828	171903	186470
Dehydrodiisoeugenol	C20 H22 O4	344.163	6.931	303	0	13	0	0		1.22575e+07	5.97338e+06	551263	7.61049e+06	6.99321e+06	9.431e+06	5.34735e+06	553478	536425	9.00557e+06	5.81286e+06	546560	536463	550579	2.1753e+06	1.67628e+06	764092	1.5917e+06	1.10807e+06	1.18801e+06	2.0199e+06	3.05484e+06	1.37368e+06	1.25015e+06	3.69529e+06	540200	2.63919e+06	4.01505e+06	3.9281e+06	632477	880585	569057	700582	860650	1.4407e+06	910932	781112	489095	1.39717e+06	546607
Crocetin	C20 H24 O4	328.168	6.934	195	0	3	2	0	Biosynthesis of secondary metabolites;Biosynthesis of various secondary metabolites - part 1	2.27588e+07	1.17452e+07	272034	1.64172e+07	1.68577e+07	1.04513e+07	2.35128e+07	262331	254248	5.73217e+06	5.09998e+06	252093	254266	260957	8.55771e+06	1.13545e+07	3.25327e+06	2.91376e+06	5.25072e+06	1.06679e+07	1.42162e+07	6.91424e+06	5.70646e+06	4.83455e+06	7.33855e+06	353081	6.90863e+06	1.10604e+07	7.87139e+06	3.33339e+07	2.07271e+07	474980	2.4815e+07	2.31459e+07	1.83377e+07	2.09044e+07	2.3417e+07	231835	7.48262e+06	259075
N-(9-oxodecyl)acetamide	C12 H23 N O2	213.173	6.935	21	0	2	0	0		158610	180666	174152	164678	159530	170739	969383	187712	181928	192236	169361	180385	181941	170944	1.04431e+07	1.36805e+07	3.40457e+06	5.04495e+06	8.28488e+06	6.91729e+06	8.61787e+06	181146	178739	171901	172881	183209	195455	173088	177950	1.32657e+07	6.22985e+06	192995	5.48959e+06	7.07497e+06	1.09963e+07	1.10694e+07	1.1794e+07	165854	166515	185381
3-Aminosalicylic acid	C7 H7 N O3	153.041	6.951	1	2	0	0	0		668647	1.39915e+06	1.35629e+06	2.21492e+06	567963	3.53317e+06	1.01263e+06	34163.4	33272.2	49429.5	52204.4	35614.9	42634	32632.3	309418	258137	162148	244974	116970	250412	421124	40479	33988.9	49232.4	37533.2	45977.9	35941.7	39008.9	42751	43556.1	44940.5	72079.5	36871.2	88042.4	41706.8	59409.3	97135.8	33198.5	82018.6	67988.4
NCGC00180744-03_C19H24O6_Naphtho[2,3-b]furan-9(4H)-one, 4,8-bis(acetyloxy)-4a,5,6,7,8,8a-hexahydro-3,4a,5-trimethyl-, (4S,4aR,5S,8S,8aS)-	C19 H24 O6	330.147	6.98	137	0	3	3	1	Biosynthesis of secondary metabolites;Diterpenoid biosynthesis;Other	8.89428e+06	9.25976e+06	245419	9.64249e+06	1.17724e+07	1.15887e+07	1.10529e+07	228639	224703	793812	1.00129e+06	221756	251488	245970	2.15883e+06	1.94116e+06	593670	2.32354e+06	1.61053e+06	1.34911e+06	2.76962e+06	1.12779e+06	723209	699169	1.29957e+06	228183	1.07154e+06	1.27444e+06	1.15798e+06	233659	207787	242103	212345	236749	486266	240115	350618	229414	609060	210985
NCGC00380702-01_C20H22O6_2-Butenoic acid, 2-methyl-, (3aR,4R,5R,9aS,9bR)-2,3,3a,4,5,7,9a,9b-octahydro-4-hydroxy-6,9-dimethyl-3-methylene-2,7-dioxoazuleno[4,5-b]furan-5-yl ester, (2Z)-	C20 H22 O6	340.131	6.981	176	0	9	3	1	Biosynthesis of secondary metabolites;Other	3.27133e+07	3.91747e+07	549539	3.47436e+07	3.97224e+07	3.10476e+07	4.19454e+07	406168	399765	2.44019e+06	4.5438e+06	394522	431572	437599	1.54697e+07	1.33545e+07	3.79621e+06	9.31634e+06	8.90673e+06	1.24062e+07	1.94113e+07	1.38584e+06	2.73792e+06	1.7846e+06	1.99723e+06	405956	2.07811e+06	2.50448e+06	4.18282e+06	2.40001e+07	2.01655e+07	494104	1.1767e+07	1.19538e+07	1.72644e+07	1.9458e+07	1.46806e+07	408146	3.03057e+06	375359
1,7,8-trihydroxy-3-methyl-2,3,4,7-tetrahydro-1H-benzo[a]anthracen-12-one	C19 H18 O4	310.121	6.981	218	0	3	1	0	Other	2.0594e+07	1.82702e+07	764541	1.68269e+07	2.64651e+07	1.46987e+07	2.43874e+07	430962	432316	1.95724e+06	2.55412e+06	418604	474729	464312	4.67622e+06	3.34743e+06	1.18042e+06	3.99658e+06	2.85294e+06	1.95861e+06	6.9511e+06	864604	903176	789273	1.68839e+06	433766	888759	1.47263e+06	2.08633e+06	1.48532e+06	952765	457012	400839	965277	1.1545e+06	792083	976249	433060	545109	398272
4'-Methoxy-7-O-??-D-glucopyranosyl-8,3'-dihydroxyflavanone	C22 H24 O11	464.132	7.002	10	0	1	1	0	Flavonoid biosynthesis	1.71748e+07	1.11187e+07	1.01314e+07	1.3867e+07	1.46362e+07	1.46524e+07	1.04986e+07	28147.7	379697	1.23253e+07	4.52565e+06	6.36974e+06	1.14254e+07	526647	315956	388846	417204	204147	161191	555917	509478	1.19274e+06	1.60832e+06	994049	1.48875e+06	1.16691e+06	1.3629e+06	1.71355e+06	5.24511e+06	1.17482e+06	1.24201e+06	1.1101e+06	512331	1.0844e+06	823869	2.02332e+06	1.90951e+06	1.17708e+06	2.29501e+06	2.01705e+06
4-HYDROXYBENZOATE	C7 H6 O3	138.03	7.002	1	3	15	0	0		2.24748e+06	2.63768e+06	4.63082e+06	3.65185e+06	3.53711e+06	2.4575e+06	2.59609e+06	962674	955138	1.14094e+07	1.48178e+07	2.28524e+06	1.12597e+07	1.38957e+06	4.62724e+06	8.3618e+06	8.04487e+06	4.79555e+06	1.91986e+06	9.8097e+06	9.68143e+06	3.46363e+06	5.87613e+06	7.65749e+06	5.7714e+06	1.33732e+07	5.24297e+06	1.50524e+07	6.65686e+06	6.06486e+06	1.2342e+07	5.83676e+06	1.87138e+06	1.38358e+07	1.52424e+07	7.69236e+06	1.48031e+07	3.77193e+06	1.33088e+07	1.10124e+07
4'-Methoxy-7-O-beta-D-glucopyranosyl-8,3'-dihydroxyflavanone	C22 H24 O11	464.132	7.02	10	0	3	1	0	Other	7.59825e+06	5.61954e+06	196352	6.06636e+06	6.89217e+06	5.39847e+06	3.45194e+06	184976	174690	4.81808e+06	1.92637e+06	186365	196706	192664	193848	182643	194667	185331	225112	170664	178951	436682	558742	189890	580235	188125	568440	495461	2.48598e+06	304723	551664	166575	293580	297039	275777	613331	383005	196509	762412	186018
Phloridzin	C21 H24 O10	436.136	7.026	18	0	12	2	0	Biosynthesis of secondary metabolites;Flavonoid biosynthesis	377918	302463	403001	875572	483075	450007	228123	87720.5	369908	2.6724e+07	6.74536e+06	9.82437e+06	1.54688e+07	410246	96401.1	159548	176993	114899	88986	117015	269872	4.58155e+06	4.96749e+06	1.42755e+07	2.73626e+07	2.51088e+07	2.36599e+07	4.20574e+07	2.11926e+07	5.97242e+06	1.96771e+06	4.43684e+06	423461	764435	1.18572e+06	4.20825e+06	1.76125e+06	1.68892e+07	1.34579e+07	1.51337e+07
NCGC00380091-01![2,6-dihydroxy-5-[3,4,5-trihydroxy-6-(hydroxymethyl)oxan-2-yl]oxycyclohex-3-en-1-yl] (E)-3-(3,4-dihydroxyphenyl)prop-2-enoate	C21 H26 O12	516.151	7.045	52	0	3	0	0		8.46703e+06	5.0486e+06	7.22189e+06	4.80391e+06	1.01259e+07	4.60407e+06	7.89915e+06	26865.2	28550.7	289742	244388	108536	312386	29390.2	2.72774e+06	2.91359e+06	2.47088e+06	2.60181e+06	993328	2.54976e+06	3.48167e+06	276726	342129	382172	395919	434144	352017	298396	517350	332730	402550	528431	63223.8	636517	716925	337763	688605	166692	429529	448189
2-Hydroxyacetophenone	C8 H8 O2	136.053	7.055	30	0	1	17	2	Metabolic pathways;Biosynthesis of secondary metabolites;Microbial metabolism in diverse environments;Degradation of aromatic compounds;Phenylpropanoid biosynthesis;Biosynthesis of plant secondary metabolites;Xylene degradation;Naphthalene degradation;Phenylalanine metabolism;Other	5.59324e+06	5.35255e+06	413972	5.23848e+06	6.25026e+06	2.71633e+06	4.85702e+06	310862	583856	574286	2.13587e+06	233283	507751	350106	1.67028e+06	1.58118e+06	195971	1.6618e+06	1.29627e+06	855602	3.29293e+06	3.36642e+06	193105	356230	1.96536e+06	475213	1.51564e+06	2.45474e+06	2.11097e+06	4.53764e+06	3.78054e+06	247449	1.50757e+06	1.37791e+06	1.91134e+06	2.55958e+06	1.66418e+06	480864	1.46949e+06	438205
(8aR,12S,12aR)-12-hydroxy-4-methyl-4,5,6,7,8,8a,12,12a-octahydro-1H-3-benzoxecine-2,9-dione	C14 H20 O4	252.136	7.064	83	0	3	2	0	Metabolic pathways;Other	4.36759e+07	2.82415e+07	768828	2.78164e+07	5.36447e+07	2.46411e+07	3.67957e+07	362822	385039	1.11833e+06	1.24964e+06	347792	371300	359258	9.35112e+06	9.6526e+06	1.76625e+06	6.03143e+06	6.00286e+06	8.41031e+06	1.21855e+07	670142	1.34298e+06	1.04797e+06	1.51587e+06	391170	1.00068e+06	1.29418e+06	1.90433e+06	1.02579e+06	1.30294e+06	387003	674330	1.78475e+06	1.8788e+06	1.20126e+06	2.15013e+06	358747	841479	378728
[(2S,3R,4S,5S,6R)-3,4,5-trihydroxy-6-(hydroxymethyl)oxan-2-yl] (4aS,6aS,6bR,8R,9R,10R,11R,12aR)-8,10,11-trihydroxy-9-(hydroxymethyl)-2,2,6a,6b,9,12a-hexamethyl-1,3,4,5,6,6a,7,8,8a,10,11,12,13,14b-tetradecahydropicene-4a-carboxylate	C36 H58 O11	666.397	7.081	1	2	8	0	0		6.14081e+06	3.80466e+06	2.54063e+06	2.44983e+06	2.33905e+06	3.74431e+06	5.09044e+06	49056.3	48162.8	437474	330266	156657	371726	49621.3	51936.9	57476.9	54973.8	52640.8	51168.6	131623	373858	155738	668907	78873.8	494616	293949	80287	266019	881528	66650.5	57782.3	58151.4	50679.1	69372.2	58580	64649.7	62507.6	85889.4	196749	81291.8
(4S,5Z,6S)-4-(2-methoxy-2-oxoethyl)-5-[2-[(E)-3-phenylprop-2-enoyl]oxyethylidene]-6-[(2S,3R,4S,5S,6R)-3,4,5-trihydroxy-6-(hydroxymethyl)oxan-2-yl]oxy-4H-pyran-3-carboxylic acid	C9 H10 O2	150.067	7.082	0	0	2	0	0		671835	565889	521302	937379	338605	856923	206362	68111.9	68068.3	2.64029e+06	1.62757e+06	866607	841604	213572	4.05092e+06	2.13402e+06	2.94842e+06	3.9886e+06	412897	4.21312e+06	2.49638e+06	1.17379e+06	3.86018e+06	1.50398e+06	751206	3.9444e+06	959968	1.45753e+06	1.67505e+06	651997	1.27995e+06	1.1553e+06	347716	859020	967980	954237	1.23333e+06	771999	9.46861e+06	4.07505e+06
L-ARGININE	C6 H14 N4 O2	174.112	7.093	7	0	12	19	9	Metabolic pathways;Biosynthesis of secondary metabolites;Biosynthesis of plant secondary metabolites;Biosynthesis of amino acids;Other	3.56398e+07	6.15917e+06	632338	1.41713e+07	3.57331e+07	3.31903e+06	2.84495e+07	406607	359846	418093	354552	346621	377086	348228	390191	2.46103e+06	395922	379232	369451	490419	386425	421821	408172	355846	401564	390182	396824	388914	380499	375494	356640	393774	349969	370276	397603	376407	387849	413701	369528	376358
isoferulic acid	C10 H10 O4	194.057	7.106	89	2	9	4	2	Biosynthesis of secondary metabolites;Metabolic pathways;Biosynthesis of phenylpropanoids;Phenylpropanoid biosynthesis	4.13152e+07	3.58152e+07	3.319e+07	1.17935e+08	3.37114e+07	2.15245e+07	1.16109e+07	151998	1.47308e+06	4.76801e+07	2.0054e+07	8.87596e+06	5.62567e+07	5.51894e+06	2.74286e+06	4.25299e+06	9.16021e+06	1.7933e+06	913045	4.98947e+06	1.7681e+07	1.86461e+07	1.93965e+07	3.62733e+07	9.21453e+07	8.35423e+07	9.65952e+07	1.57769e+08	1.19261e+08	9.41131e+07	9.72172e+07	8.58958e+07	2.11366e+07	4.00612e+07	3.79607e+07	1.41602e+07	6.50992e+07	2.61614e+07	2.14072e+08	2.07892e+08
Sinapoyl aldehyde	C11 H12 O4	208.074	7.115	92	0	8	7	2	Metabolic pathways;Biosynthesis of secondary metabolites;Microbial metabolism in diverse environments;Degradation of aromatic compounds;Phenylpropanoid biosynthesis;Biosynthesis of phenylpropanoids;Other	1.64748e+07	1.51176e+07	288057	1.64593e+07	1.19367e+07	1.79043e+07	1.10065e+07	298335	263391	4.71648e+06	2.65837e+06	282711	518122	286455	1.21779e+06	949311	412766	612300	888851	274750	1.39883e+06	498259	1.08737e+06	1.0437e+06	1.22343e+06	271813	1.14161e+06	285353	1.67705e+06	1.28156e+06	347354	284586	635909	414728	690396	617423	1.22175e+06	295989	275425	285248
Crocetin	C20 H24 O4	328.168	7.117	197	0	4	2	0	Biosynthesis of secondary metabolites;Biosynthesis of various secondary metabolites - part 1	1.933e+07	8.31772e+06	374420	1.33156e+07	2.65909e+07	1.1866e+07	1.71017e+07	320662	306703	1.29192e+06	946122	303869	309686	307893	1.57518e+06	4.63196e+06	1.02836e+06	1.78355e+06	1.6789e+06	3.50654e+06	2.81873e+06	1.56595e+06	1.83655e+06	1.07123e+06	2.19423e+06	316451	1.98002e+06	1.65329e+06	2.273e+06	1.13804e+07	8.71569e+06	305884	4.95358e+06	6.43621e+06	8.07221e+06	8.34617e+06	8.50712e+06	318140	2.37815e+06	306595
Sinapoyl aldehyde	C11 H12 O4	226.084	7.117	56	0	6	0	0		1.85661e+07	1.81719e+07	679058	2.00342e+07	1.41554e+07	2.2068e+07	1.32926e+07	690070	660031	6.10682e+06	3.19483e+06	668475	908025	662591	1.65609e+06	1.34306e+06	800362	990175	1.29339e+06	1.31599e+06	1.94094e+06	972530	1.48706e+06	1.48332e+06	1.67142e+06	681010	1.56673e+06	759781	1.41087e+06	1.70892e+06	709823	661259	1.04917e+06	778816	1.09352e+06	1.00601e+06	1.65684e+06	684644	1.82378e+06	659799
4-Nitrophenol	C6 H5 N O3	139.026	7.138	0	2	1	0	0		1.2204e+07	1.13778e+07	1.01234e+07	1.80504e+07	7.83312e+06	1.69966e+07	1.3895e+07	223151	257421	6.61793e+06	5.0502e+06	2.51023e+06	5.40885e+06	296346	1.49128e+07	1.40458e+07	1.24227e+07	9.89013e+06	5.06367e+06	1.23188e+07	1.50925e+07	3.28301e+06	4.94297e+06	4.52631e+06	4.64456e+06	4.12845e+06	3.24359e+06	4.55817e+06	4.79154e+06	4.47483e+06	6.55395e+06	5.88422e+06	2.19468e+06	8.26255e+06	8.70534e+06	4.93813e+06	7.19011e+06	1.56751e+06	5.83068e+06	5.33422e+06
Rubescensin A	C20 H28 O6	364.189	7.174	101	0	1	5	1	Metabolic pathways;Biosynthesis of secondary metabolites;Diterpenoid biosynthesis;Biosynthesis of various secondary metabolites - part 1;Other	2.67371e+06	6.79252e+06	210295	1.01162e+07	1.85127e+06	8.50665e+06	1.65254e+06	198282	215063	187495	247115	183978	193267	191620	203210	194437	206504	180514	194957	199630	264198	205607	273983	203493	203134	203728	194893	203563	199151	210727	203603	213022	206445	204561	213603	212505	211644	203055	219088	221986
Peonidin-3,5-O-di-beta-glucoside	C28 H33 O16	624.169	7.175	20	0	20	0	0		8.90354e+06	9.67142e+06	190530	1.6821e+07	4.17282e+06	2.05911e+07	4.75045e+06	179646	194850	2.25411e+06	457102	166686	175102	173610	184111	176162	187096	163547	176633	180867	175233	291206	178840	184367	279962	184580	176576	301365	180433	190921	184467	193001	187041	185334	193527	189827	191752	183970	198497	201122
NCGC00179769-02!7-[(2S,3R,4S,5S,6R)-4,5-dihydroxy-6-(hydroxymethyl)-3-[(2S,3R,4R,5R,6S)-3,4,5-trihydroxy-6-methyloxan-2-yl]oxyoxan-2-yl]oxy-5-hydroxy-6-methoxy-2-(4-methoxyphenyl)chromen-4-one	C29 H34 O15	668.195	7.186	3	0	3	0	0		1.91864e+06	1.50653e+06	1.5761e+06	1.29654e+06	1.46677e+06	1.70808e+06	1.58751e+06	30079.4	27637.2	1.32921e+06	1.50107e+06	579974	1.34442e+06	67429.8	975134	719166	890728	521879	196816	739479	937936	1.98096e+06	1.69855e+06	1.78324e+06	2.03226e+06	1.4565e+06	1.52607e+06	1.37247e+06	1.48877e+06	2.83799e+06	1.82338e+06	1.57171e+06	887348	2.16575e+06	1.2327e+06	2.09905e+06	1.36688e+06	763254	614761	1.29908e+06
Isopropyl 4-Hydroxybenzoate	C10 H12 O3	180.079	7.198	117	0	2	6	0	Metabolic pathways;Biosynthesis of secondary metabolites;Phenylpropanoid biosynthesis;Biosynthesis of phenylpropanoids;Biosynthesis of various secondary metabolites - part 2;Other	2.29653e+06	6.8786e+06	303848	8.06361e+06	8.10691e+06	9.80024e+06	8.26688e+06	311807	310738	5.01158e+06	2.26245e+06	286369	295703	713744	3.47484e+06	4.06209e+06	817654	2.20806e+06	1.91104e+06	4.04868e+06	2.52418e+06	4.2019e+06	4.77514e+06	3.6563e+06	3.21362e+06	294516	3.77361e+06	4.07731e+06	8.75508e+06	773257	1.02362e+06	311354	845039	1.0394e+06	1.66836e+06	787088	2.00112e+06	269942	7.29087e+06	686471
Carbendazim	C9 H9 N3 O2	191.071	7.207	1	0	2	0	0		4.82772e+06	1.35864e+07	435892	1.26646e+07	2.01444e+07	1.86024e+07	1.42236e+07	472968	418954	2.0249e+06	799267	439739	448539	470404	1.76139e+07	1.03771e+07	2.81787e+06	1.13381e+07	1.18556e+07	1.12628e+07	9.15484e+06	596529	658964	462396	1.13276e+06	446739	701879	979492	1.33224e+06	2.58593e+06	882272	472280	657162	729150	766887	1.63189e+06	783122	407718	843630	486517
Apigenin	C15 H10 O5	270.053	7.212	115	2	6	6	2	Biosynthesis of secondary metabolites;Metabolic pathways;Biosynthesis of phenylpropanoids;Flavonoid biosynthesis;Isoflavonoid biosynthesis;Flavone and flavonol biosynthesis	589140	877042	735254	932656	722958	1.31256e+06	338358	31895.9	30167.1	71784.4	34390.4	28665.8	31764.5	27945.8	632019	667639	623637	437543	146670	642754	812922	33951.5	39259	49895.1	42948.3	39920.7	71555.2	56849.1	33852.3	2.35877e+06	1.57558e+06	1.49487e+06	566807	1.52853e+06	971777	2.052e+06	1.22606e+06	58622.8	67630	110745
Hesperidin	C28 H34 O15	610.189	7.225	18	1	24	1	0	Flavonoid biosynthesis	594117	476661	633284	328195	479146	262116	420659	62908.8	80220	3.24231e+06	2.85656e+06	517868	2.78954e+06	103898	448766	655543	486354	546661	61094.7	127407	565653	3.83602e+06	1.45742e+06	1.34073e+06	2.62236e+06	4.53028e+06	1.38207e+06	2.02912e+06	4.48036e+06	295244	304999	1.10528e+06	130560	339018	819798	394995	282838	476136	570459	1.90954e+06
NCGC00380479-01_C36H58O11_beta-D-Glucopyranose, 1-O-[(2alpha,3beta,5xi,6beta,9xi,19alpha)-2,3,6,19-tetrahydroxy-28-oxoolean-12-en-28-yl]-	C36 H58 O11	712.402	7.24	3	1	9	0	0		2.06072e+08	1.85928e+08	2.15563e+08	1.75429e+08	1.81515e+08	2.28344e+08	1.78025e+08	187385	643938	7.03894e+07	7.25243e+07	2.08109e+07	4.4397e+07	1.57474e+06	2.35058e+07	2.99719e+07	2.96701e+07	2.70222e+07	7.90771e+06	2.84768e+07	4.11728e+07	4.49038e+07	3.97841e+07	3.54692e+07	6.12823e+07	3.75699e+07	3.99232e+07	6.32209e+07	6.04254e+07	9.03797e+06	9.96686e+06	9.71574e+06	2.88307e+06	1.88216e+07	1.55413e+07	7.76532e+06	1.56238e+07	1.11772e+07	1.95387e+07	2.84525e+07
Astringin	C20 H22 O9	406.126	7.24	32	0	1	0	0		203926	231976	290831	357977	399437	197796	298649	28620.5	27377.3	174953	307717	38033.2	345552	29795.2	1.05361e+06	1.0774e+06	968442	712267	253916	1.2684e+06	1.41379e+06	508908	918462	896208	470965	1.19333e+06	1.65409e+06	1.0685e+06	422584	1.99941e+06	1.88802e+06	1.48296e+06	620246	1.68768e+06	2.21531e+06	1.76551e+06	1.53061e+06	1.19307e+06	2.65052e+06	1.80215e+06
Quillaic acid	C30 H46 O5	486.335	7.258	129	0	12	0	0		1.06726e+08	1.01631e+08	1.40563e+06	8.62664e+07	8.14873e+07	1.13443e+08	9.55429e+07	484554	600318	4.48679e+07	3.38214e+07	454359	624798	727695	9.42277e+06	9.83588e+06	2.58336e+06	8.42576e+06	6.20731e+06	1.14688e+07	1.73565e+07	2.14994e+07	1.91154e+07	1.4286e+07	2.43676e+07	1.34518e+06	1.74597e+07	3.02266e+07	3.0313e+07	3.21454e+06	3.20646e+06	492401	2.10806e+06	7.27794e+06	7.6084e+06	1.88459e+06	6.50617e+06	448332	8.34267e+06	474342
Glabrolide	C30 H44 O4	468.324	7.259	78	0	4	0	0		9.52154e+07	8.93483e+07	1.36395e+06	7.8897e+07	7.82362e+07	1.05282e+08	8.96029e+07	658021	760326	3.65017e+07	2.96038e+07	617016	747123	866639	7.61267e+06	9.38344e+06	2.82666e+06	6.94427e+06	5.62232e+06	1.08855e+07	1.44828e+07	1.9573e+07	1.56549e+07	1.24962e+07	2.26356e+07	1.21867e+06	1.40592e+07	2.66681e+07	2.60657e+07	3.1318e+06	3.07223e+06	668678	1.85885e+06	6.12913e+06	6.05577e+06	2.55843e+06	5.79876e+06	608833	7.58958e+06	629946
[(2S,3R,4S,5S,6R)-3,4,5-trihydroxy-6-(hydroxymethyl)oxan-2-yl] (1S,4aR,6aS,6bR,9R,10R,11R,12aR)-1,10,11-trihydroxy-9-(hydroxymethyl)-2,2,6a,6b,9,12a-hexamethyl-1,3,4,5,6,6a,7,8,8a,10,11,12,13,14b-tetradecahydropicene-4a-carboxylate	C36 H58 O11	688.38	7.26	1	0	9	0	0		1.96675e+07	1.99339e+07	1.20922e+06	1.5844e+07	1.54476e+07	1.83072e+07	2.00428e+07	224515	226985	1.0544e+07	9.03964e+06	210524	309952	907480	4.4959e+06	4.8978e+06	2.35129e+06	4.49833e+06	2.96714e+06	4.46988e+06	5.22482e+06	1.00567e+07	6.36877e+06	5.3905e+06	7.47499e+06	1.22387e+06	7.24449e+06	1.23391e+07	9.12283e+06	892428	828854	228151	797421	3.37627e+06	2.06891e+06	1.10732e+06	2.89801e+06	207732	3.30038e+06	212303
NCGC00385328-01_C30H48O6_(1alpha,2alpha,3beta,5xi,9xi,18xi)-1,2,3,19-Tetrahydroxyurs-12-en-28-oic acid	C30 H48 O6	504.345	7.26	68	0	3	0	0		6.75224e+07	7.95138e+07	856205	6.08324e+07	6.84776e+07	8.78702e+07	7.05584e+07	205129	207385	2.58056e+07	2.25096e+07	192346	203410	364347	6.22091e+06	8.109e+06	2.14238e+06	5.73285e+06	4.14048e+06	8.22664e+06	1.33826e+07	1.37541e+07	1.35693e+07	1.13618e+07	1.95542e+07	576070	1.21336e+07	1.60755e+07	2.26386e+07	2.90257e+06	3.86688e+06	208451	1.9122e+06	4.58794e+06	5.02239e+06	2.251e+06	4.61596e+06	189795	6.26932e+06	304030
Hispidulin	C16 H12 O6	300.063	7.267	112	1	28	3	3	Biosynthesis of secondary metabolites;Isoflavonoid biosynthesis;Flavone and flavonol biosynthesis	5.50861e+06	7.14085e+06	6.77572e+06	6.10847e+06	5.01317e+06	7.58745e+06	4.67478e+06	61179	84850.3	643415	637882	249967	835196	156336	1.67968e+07	1.54967e+07	1.5869e+07	1.16003e+07	4.33535e+06	1.46932e+07	1.68101e+07	1.20506e+06	2.6454e+06	923024	1.12379e+06	1.36523e+06	2.57238e+06	1.19181e+06	1.22915e+06	1.03993e+08	7.58738e+07	6.46345e+07	2.67093e+07	5.80935e+07	4.94611e+07	8.92348e+07	6.62345e+07	4.44928e+06	6.02273e+06	8.11579e+06
NCGC00385116-01!5,6,7-trihydroxy-2-(4-methoxyphenyl)chromen-4-one	C16 H12 O6	300.063	7.284	2	0	52	3	3	Biosynthesis of secondary metabolites;Other	799782	1.37962e+06	238532	1.25617e+06	1.19528e+06	1.3681e+06	274239	232467	240175	215888	226977	237049	230187	225264	1.38364e+06	799056	444229	721807	757729	2.08448e+06	1.61767e+06	208356	236648	244059	377998	246426	237377	201191	239416	8.61468e+06	6.87457e+06	236225	5.9226e+06	7.27416e+06	6.55703e+06	9.79991e+06	5.87226e+06	225305	552934	244895
Kaempferol-3-O-glucoside-6''-p-coumaroyl	C30 H26 O13	594.137	7.302	24	0	19	0	0		1.61885e+06	5.93207e+06	5.07325e+06	4.45815e+06	4.08199e+06	5.83033e+06	1.39738e+06	30302.3	28687.6	46092.7	37270.4	32212	37170	30340.4	1.12429e+06	8.88517e+06	6.19918e+06	1.04803e+06	521298	2.49154e+06	6.33808e+06	34542.2	32300	31618	33658.3	36604	149201	63343.8	85115.8	5.9561e+06	4.7083e+06	8.16814e+06	4.06738e+06	4.3906e+06	6.44656e+06	8.95942e+06	6.15121e+06	150408	96569.4	200978
NCGC00180412-02![5-hydroxy-6-[2-(4-hydroxy-3-methoxyphenyl)ethoxy]-2-(hydroxymethyl)-4-(3,4,5-trihydroxy-6-methyloxan-2-yl)oxyoxan-3-yl] (E)-3-(4-hydroxy-3-methoxyphenyl)prop-2-enoate	C31 H40 O15	652.236	7.329	30	0	3	0	0		3.79435e+06	3.53775e+06	3.85098e+06	9.73824e+06	1.13344e+06	4.61167e+06	2.88889e+06	54332.2	50911.2	1.39225e+06	743373	59342.2	62898.6	55409.5	166267	244589	184139	59206.9	50741	85984.3	87322.2	58179.9	107180	61856.1	326233	262773	314094	404184	4.70012e+06	462539	201723	328804	59164.5	99749.4	243791	324344	143674	63839.3	977162	184324
[(3aR,4S,6R,11aR)-6,9-dihydroxy-6,10-dimethyl-3-methylidene-2,7-dioxo-3a,4,5,8,9,11a-hexahydrocyclodeca[b]furan-4-yl] 2-methylprop-2-enoate	C19 H24 O7	386.136	7.334	82	0	2	2	0	Biosynthesis of secondary metabolites;Biosynthesis of various secondary metabolites - part 2	6.28213e+06	5.17906e+06	566567	1.25102e+07	5.40938e+06	7.2794e+06	1.49922e+07	588003	570471	1.18435e+06	3.79117e+06	598848	580602	499965	2.20379e+06	3.69696e+06	1.07749e+06	2.18263e+06	1.60019e+06	1.06986e+06	2.87384e+06	1.25542e+06	2.55332e+06	1.21842e+06	1.95292e+06	602112	3.25566e+06	507998	1.96817e+06	2.54975e+06	3.21014e+06	618931	1.18493e+06	1.44078e+06	2.41456e+06	2.5255e+06	1.39927e+06	535151	3.27429e+06	581681
Pectolinarigenin	C17 H14 O6	314.079	7.344	126	0	11	6	2	Biosynthesis of secondary metabolites;Metabolic pathways;Biosynthesis of phenylpropanoids;Flavonoid biosynthesis;Isoflavonoid biosynthesis;Other	4.54215e+06	2.66517e+06	2.25389e+06	1.3988e+06	5.48792e+06	1.11926e+06	3.47283e+06	281815	92422.9	419621	212092	220198	525162	243751	560480	641738	607171	385380	155142	563164	826366	172985	329426	150911	433581	211346	225328	217145	537052	854512	478845	713664	173482	459005	365894	378581	504240	220957	501933	548024
NCGC00380859-01_C20H26O5_(5xi,6alpha,7beta)-6,11,12-Trihydroxy-7,20-epoxyabieta-8,11,13-trien-20-one	C20 H26 O5	346.178	7.355	325	0	3	2	1	Biosynthesis of secondary metabolites;Diterpenoid biosynthesis	2.67989e+07	3.08721e+07	773205	5.26018e+07	2.85717e+07	7.51736e+07	2.43016e+07	691851	678367	2.70803e+06	5.98698e+06	741085	627423	595589	2.02865e+06	5.61986e+06	1.37852e+06	2.69551e+06	1.67426e+06	3.54938e+06	5.16967e+06	2.60572e+06	5.02136e+06	3.05314e+06	4.48877e+06	717273	2.18145e+06	9.01371e+06	3.64259e+06	1.52405e+06	983771	664943	1.3374e+06	2.57377e+06	2.18028e+06	1.15694e+06	1.4514e+06	613758	1.35854e+06	678748
D-Ribose	C5 H10 O5	150.052	7.359	0	0	5	0	0		3.67772e+06	3.79415e+06	3.4932e+06	2.88815e+06	3.92675e+06	4.63354e+06	4.22316e+06	34651.7	32469.9	443795	506654	180354	447535	36827.9	665479	629877	487993	520561	180472	501337	861313	379696	130908	73455.7	205174	136643	95904.4	852059	227099	151381	238953	129633	127938	139401	138901	312124	158776	50573.5	222593	205462
Ethyl-beta-glucuronide	C8 H14 O7	222.073	7.359	12	0	1	0	0		1.75996e+07	1.74443e+07	1.77924e+07	1.66412e+07	2.00055e+07	1.98011e+07	1.84648e+07	31356	29381.7	379733	333350	83513.1	270186	33325.1	3.1016e+06	3.26672e+06	2.71453e+06	2.38182e+06	829075	2.6924e+06	4.50119e+06	388938	364464	356132	564846	556406	292844	519601	677199	399168	498016	662436	195298	963785	796718	561013	696404	233843	209693	451156
12- Hydroxy Jasmonyl isoleucine	C22 H32 O8	339.205	7.363	261	0	2	0	0		102226	104243	103225	104717	100559	115262	91876.1	31245.4	29413.8	40012.8	37922.7	31380.1	37296.1	34335.7	44617.1	257916	65104	43218.4	34684.3	44171.5	74311.1	35696.2	137240	36475.5	38299.4	49346	4.64247e+06	71977.4	39718.5	132836	86445.4	183187	34672.5	46013.1	53257.7	97092.3	103449	125109	622602	182000
L-ARGININE	C6 H14 N4 O2	174.112	7.37	7	0	12	19	9	Metabolic pathways;Biosynthesis of secondary metabolites;Biosynthesis of plant secondary metabolites;Biosynthesis of amino acids;Other	2.21979e+07	2.38233e+06	201740	7.26154e+06	1.88416e+07	1.03596e+06	1.85377e+07	204271	201886	215757	173025	228533	168681	179182	199384	1.356e+06	217281	194933	217451	182430	215113	186961	181674	207905	199200	215791	205401	182062	222292	200179	191106	181756	201674	198055	198555	199857	198348	171487	194394	206919
NCGC00380938-01_C21H34O11_6-O-Pentopyranosyl-1-O-[(2,6,6-trimethyl-1-cyclohexen-1-yl)carbonyl]-beta-D-glucopyranose	C21 H34 O11	508.215	7.37	69	1	6	0	0		560151	1.07406e+06	758396	901066	426354	772865	452664	31748.8	29887.7	1.07239e+06	1.87563e+06	528215	815868	34888.8	2.38454e+06	1.88774e+06	1.95801e+06	1.61384e+06	316435	1.96944e+06	1.64091e+06	905316	2.09157e+06	1.68977e+06	1.03498e+06	1.8415e+06	2.12486e+06	1.09084e+06	1.01495e+06	328232	614165	788518	182951	895248	1.07206e+06	529385	911532	900548	3.07007e+06	2.94125e+06
NCGC00385600-01_C13H22O3_2-Cyclohexen-1-one, 4-hydroxy-4-(3-hydroxybutyl)-3,5,5-trimethyl-	C13 H22 O3	208.146	7.378	54	0	3	0	0		1.97407e+08	1.8928e+08	6.08338e+06	1.72525e+08	2.03651e+08	2.18174e+08	2.07398e+08	425290	427786	3.72758e+06	3.72066e+06	475803	354893	373055	3.83199e+07	3.67485e+07	8.35567e+06	2.44177e+07	2.32284e+07	2.68864e+07	4.27505e+07	4.46041e+06	5.96036e+06	4.13642e+06	6.60985e+06	623623	4.43308e+06	5.79617e+06	7.99711e+06	4.90835e+06	6.24615e+06	400954	4.69289e+06	1.10747e+07	8.54584e+06	5.94938e+06	9.73698e+06	365605	3.47818e+06	430802
NCGC00180744-03_C19H24O6_Naphtho[2,3-b]furan-9(4H)-one, 4,8-bis(acetyloxy)-4a,5,6,7,8,8a-hexahydro-3,4a,5-trimethyl-, (4S,4aR,5S,8S,8aS)-	C19 H24 O6	330.147	7.389	138	0	3	3	1	Biosynthesis of secondary metabolites;Diterpenoid biosynthesis;Other	1.91287e+07	8.3997e+06	421355	1.14043e+07	1.32904e+07	1.01149e+07	1.05063e+07	386724	1.08038e+06	6.21828e+07	4.99956e+07	971101	948218	2.67313e+06	6.87292e+06	7.77562e+06	1.63963e+06	5.06329e+06	4.22207e+06	5.40178e+06	5.83871e+06	3.77828e+07	1.6795e+07	2.49063e+07	3.29431e+07	1.02519e+06	2.28331e+07	2.99405e+07	3.07258e+07	606598	832924	384393	687225	898543	1.3986e+06	541095	1.34391e+06	446590	4.791e+06	429861
[(2S,3R,4S,5S,6R)-3,4,5-trihydroxy-6-(hydroxymethyl)oxan-2-yl] (3aS,6Z,10E,11aR)-10-methyl-3-methylidene-2-oxo-3a,4,5,8,9,11a-hexahydrocyclodeca[b]furan-6-carboxylate	C21 H28 O9	424.173	7.404	31	1	2	0	1		2.94344e+06	6.91566e+06	3.44931e+06	1.08369e+07	770518	5.10461e+06	3.64107e+06	29933.2	27607.4	903373	725307	226299	218605	29163.2	650368	214524	207612	253555	55932.3	1.09437e+06	364207	134710	748722	265051	307280	1.09287e+06	127929	190447	1.05992e+06	68040.2	115562	65593.2	40663.3	80428.6	100924	47949.7	133554	101470	318933	111648
2-[3,8-Dihydroxy-8-(hydroxymethyl)-3-methyl-2-oxodecahydro-5-azulenyl]-2-propanyl hexopyranoside	C21 H36 O10	448.231	7.435	6	2	0	0	0		2.96147e+06	2.05057e+06	2.44678e+06	1.7214e+06	5.28843e+06	597486	8.35207e+06	62313.7	62457.2	790944	1.24026e+06	87293.9	507254	63419	463622	335723	374995	493603	108451	820139	713464	889972	2.35795e+06	1.71997e+06	1.55859e+06	1.5646e+06	958541	1.53702e+06	1.22391e+06	400231	313104	382668	143574	534152	289435	266024	317181	579177	1.05099e+06	1.24724e+06
3-phenyl-2-[(2S,3R,4S,5S,6R)-3,4,5-trihydroxy-6-[[(E)-3-(4-hydroxyphenyl)prop-2-enoyl]oxymethyl]oxan-2-yl]oxyprop-2-enoic acid	C24 H24 O10	472.136	7.462	11	1	4	0	0		362711	173794	248009	2.31615e+06	315867	686454	184498	30937.6	30475.9	224430	113041	54212.6	159281	29506	357324	833704	533717	239231	90462.2	164958	867556	269324	594531	758379	909376	715362	1.48512e+06	1.1793e+06	566567	1.50834e+07	8.13913e+06	1.22443e+07	1.27985e+06	2.27534e+06	5.76446e+06	1.29622e+07	5.92092e+06	620636	1.43648e+06	968969
Thiosildenafil	C22 H30 N6 O3 S2	490.184	7.482	115	1	0	0	0		83294.2	601348	362617	220296	47966.7	124794	48772.8	34259.2	32566	36765.3	35712.4	29296.8	34890.7	29495.9	44541.1	262563	337499	40546.3	48961.5	85375.9	244003	34021.4	121203	364330	52873	371919	1.04545e+06	474858	144401	6.43745e+06	2.15955e+06	7.55485e+06	1.04577e+06	1.40602e+06	2.11964e+06	4.70444e+06	2.05087e+06	959292	1.43806e+06	1.16234e+06
p-Coumaric acid	C9 H8 O3	164.047	7.484	37	0	3	17	6	Metabolic pathways;Biosynthesis of secondary metabolites;Microbial metabolism in diverse environments;Degradation of aromatic compounds;Phenylpropanoid biosynthesis;Ubiquinone and other terpenoid-quinone biosynthesis;Biosynthesis of phenylpropanoids;Biosynthesis of plant secondary metabolites;Biosynthesis of various secondary metabolites - part 2;Phenylalanine metabolism;Biosynthesis of amino aci…	2.42783e+06	2.12067e+06	555768	1.48564e+06	3.31721e+06	1.52377e+06	2.16125e+06	570693	589984	1.46764e+06	859022	591355	523854	586016	762764	1.37179e+06	885266	664603	706260	802064	1.76202e+06	638829	1.06471e+06	1.55452e+06	1.5805e+06	553337	1.63256e+06	1.37962e+06	1.02429e+06	5.07162e+07	2.91593e+07	564590	1.11865e+07	6.10122e+06	1.47194e+07	4.55678e+07	1.9311e+07	569763	1.24531e+06	544055
NCGC00385000-01_C15H18O8_beta-D-Glucopyranose, 1-O-[(2E)-3-(2-hydroxyphenyl)-1-oxo-2-propen-1-yl]-	C15 H18 O8	308.09	7.484	21	0	3	0	0		255699	341446	205540	640874	193703	241060	181646	194986	218195	211773	210933	218702	193738	209728	191655	206936	221751	194012	199428	182663	193751	213542	204414	211386	177769	199022	203835	127738	205308	1.88525e+07	1.11087e+07	208803	3.44877e+06	2.21132e+06	5.43387e+06	2.02131e+07	6.88557e+06	188472	215341	196629
NCGC00385000-01_C15H18O8_beta-D-Glucopyranose, 1-O-[(2E)-3-(2-hydroxyphenyl)-1-oxo-2-propen-1-yl]-	C15 H18 O8	135.067	7.486	0	0	3	0	0		293522	391953	235944	640874	225250	276718	208515	223828	250470	243099	242135	251052	222395	248785	220005	237546	254552	222710	228927	213030	222411	245129	234651	242655	204065	228462	247392	146633	235678	1.88525e+07	1.11087e+07	239689	3.12393e+06	2.06351e+06	4.26527e+06	2.02131e+07	6.88557e+06	216350	247194	225714
Genkwanin	C16 H12 O5	284.069	7.492	166	1	31	5	3	Biosynthesis of secondary metabolites;Metabolic pathways;Biosynthesis of phenylpropanoids;Isoflavonoid biosynthesis;Flavone and flavonol biosynthesis	8.37566e+06	2.85627e+06	4.30225e+06	836816	8.85426e+06	558590	5.21459e+06	31246	29701.8	110901	35386	37453.8	56447.2	50970.5	44974.5	45592.8	42888.1	37234.9	31233.2	59806.5	45534.7	31029.2	32995.2	34038.8	56879.9	35818	34200.8	30866.1	40954.5	46234.6	39355.8	39214.3	30872.7	34667.4	38911.5	43585.1	37486.2	29824.2	32652.5	58083.1
Jasmonic Acid	C12 H18 O3	210.126	7.503	62	0	2	6	1	Metabolic pathways;Biosynthesis of secondary metabolites;Biosynthesis of plant secondary metabolites;Other	7.97918e+06	4.06059e+07	533516	5.71821e+06	1.33559e+07	9.81741e+06	2.98674e+07	459165	513818	680717	479874	526199	456225	520851	4.861e+07	3.82452e+07	7.60794e+06	3.05379e+07	2.91222e+07	3.65401e+07	2.45842e+07	543343	823221	497786	541262	538348	907510	468718	1.10697e+06	4.71575e+06	4.32063e+06	477735	6.01491e+06	1.26336e+07	8.12086e+06	5.44906e+06	6.63448e+06	442107	1.47883e+06	456363
NCGC00169928-02_C25H24O13_(6aR,12aR)-6a,12a-Dihydro-6H-[1,3]dioxolo[5,6][1]benzofuro[3,2-c]chromen-3-yl 6-O-(carboxyacetyl)-beta-D-glucopyranoside	C25 H24 O13	532.122	7.507	5	0	3	1	0	Other	1.14208e+07	3.64149e+06	206875	1.2763e+06	1.24981e+07	1.11951e+06	6.70683e+06	178045	197752	178052	177763	182266	176905	205160	171965	178215	185704	185366	182101	186236	180190	194989	191124	193021	182639	189468	196789	143340	165247	193103	187919	185246	185781	193383	195481	180675	191933	169113	176735	176958
NCGC00169928-02_C25H24O13_(6aR,12aR)-6a,12a-Dihydro-6H-[1,3]dioxolo[5,6][1]benzofuro[3,2-c]chromen-3-yl 6-O-(carboxyacetyl)-beta-D-glucopyranoside	C25 H24 O13	255.07	7.512	1	0	2	0	0		1.25708e+07	3.98884e+06	423214	1.75539e+06	1.31846e+07	1.69365e+06	7.52359e+06	359292	404550	364247	361163	372869	361902	419705	365406	364582	379902	379211	372531	380991	368622	398897	390990	394870	385210	387602	402580	293237	338053	395039	384433	378965	388463	395612	399904	369615	392646	354428	361554	354812
Propylparaben	C10 H12 O3	180.078	7.529	3	0	3	0	0		1.61465e+06	2.34709e+06	1.21191e+06	2.65562e+06	3.03821e+06	4.83125e+06	2.51885e+06	61883.4	174712	7.16353e+06	2.37772e+06	1.68224e+06	1.08146e+07	431708	1.22617e+06	1.67094e+06	1.38035e+06	978538	225601	1.7648e+06	1.98648e+06	4.92016e+06	4.39092e+06	3.76237e+06	7.0914e+06	8.6872e+06	6.5207e+06	9.93504e+06	1.06162e+07	479085	479680	376295	231516	826971	664535	419115	843605	2.28005e+06	3.05378e+06	5.65769e+06
Geranic acid	C10 H16 O2	168.115	7.54	134	0	1	7	0	Metabolic pathways;Biosynthesis of secondary metabolites;Degradation of aromatic compounds;Biosynthesis of various secondary metabolites - part 1;Monoterpenoid biosynthesis;Limonene and pinene degradation;Other	6.94707e+07	6.95009e+07	1.38797e+06	4.9779e+07	9.99482e+07	5.31516e+07	7.70331e+07	858465	1.18797e+06	4.21636e+06	5.55898e+06	1.19046e+06	957952	1.26242e+06	1.9273e+07	4.25739e+07	4.8208e+06	1.11091e+07	1.05672e+07	1.6481e+07	4.30298e+07	3.08114e+06	7.16524e+06	3.80801e+06	5.01156e+06	936797	7.1525e+06	5.4078e+06	8.25571e+06	8.6292e+06	1.02797e+07	995399	7.29973e+06	1.85058e+07	1.37059e+07	1.04655e+07	1.76945e+07	1.1524e+06	7.51204e+06	1.12112e+06
NCGC00380479-01_C36H58O11_beta-D-Glucopyranose, 1-O-[(2alpha,3beta,5xi,6beta,9xi,19alpha)-2,3,6,19-tetrahydroxy-28-oxoolean-12-en-28-yl]-	C36 H58 O11	712.402	7.547	3	1	9	0	0		7.13368e+07	3.73301e+07	3.37859e+07	2.98634e+07	4.23261e+07	3.26869e+07	3.83735e+07	44856.9	139165	2.22503e+07	1.34521e+07	3.94021e+06	9.04908e+06	265663	2.7181e+06	1.20193e+06	1.3366e+06	1.31618e+06	351156	3.34337e+06	2.79909e+06	6.62503e+06	7.60414e+06	4.90941e+06	1.03761e+07	6.1341e+06	4.32205e+06	1.27949e+07	2.32155e+07	1.54201e+06	1.18367e+06	1.66475e+06	288959	2.42252e+06	1.6383e+06	1.03549e+06	1.86399e+06	1.65186e+06	4.15425e+06	3.76726e+06
NCGC00163645-02_C20H28O4_3-{(E)-2-[(1R,4aS,5R,6R,8aR)-6-Hydroxy-5-(hydroxymethyl)-5,8a-dimethyl-2-methylenedecahydro-1-naphthalenyl]vinyl}-2(5H)-furanone	C20 H28 O4	314.189	7.557	147	0	13	4	0	Metabolic pathways;Biosynthesis of secondary metabolites;Diterpenoid biosynthesis;Retinol metabolism	1.11133e+07	1.51483e+07	579833	2.4248e+07	1.06507e+07	2.46864e+07	9.07945e+06	544115	579506	1.15892e+06	1.06532e+06	561104	572945	566590	1.06486e+06	808560	544087	635302	538799	663578	1.05386e+06	786716	647306	558824	883215	593764	1.07198e+06	1.16395e+06	1.09829e+06	998492	814329	601222	678550	712437	779830	613627	661378	558053	877591	538162
Dehydroandrographolide	C20 H28 O4	332.199	7.557	241	0	23	3	4	Metabolic pathways;Biosynthesis of secondary metabolites;Diterpenoid biosynthesis	2.02258e+07	3.14075e+07	578071	5.47266e+07	1.84611e+07	5.00148e+07	1.74517e+07	401063	399793	1.91793e+06	3.08069e+06	405114	419377	415791	938292	625506	398121	390219	379498	402348	1.11887e+06	918270	709414	411597	1.60891e+06	439773	641604	1.33006e+06	1.29997e+06	428543	441302	445297	424851	698511	584973	445259	445390	368263	418721	398591
Quillaic acid	C30 H46 O5	486.335	7.566	105	0	10	0	0		3.72735e+07	2.16497e+07	613085	1.87274e+07	2.26347e+07	1.30984e+07	2.15994e+07	586343	587943	1.14245e+07	7.6641e+06	592221	613072	617335	1.43624e+06	672741	581998	573210	603010	2.20983e+06	1.98786e+06	2.44073e+06	4.31988e+06	2.70546e+06	3.52569e+06	642888	2.3899e+06	5.31191e+06	1.14456e+07	626471	755653	650963	705742	814830	1.0919e+06	650908	753575	608005	1.52047e+06	582686
NCGC00385328-01_C30H48O6_(1alpha,2alpha,3beta,5xi,9xi,18xi)-1,2,3,19-Tetrahydroxyurs-12-en-28-oic acid	C30 H48 O6	504.345	7.566	50	0	3	0	0		4.21028e+07	2.13024e+07	549150	1.76259e+07	2.58782e+07	1.61118e+07	2.5047e+07	525482	526630	1.42972e+07	9.41675e+06	530462	549138	552957	1.24746e+06	510950	521306	513433	613808	1.96449e+06	1.68168e+06	3.77887e+06	4.72781e+06	2.81124e+06	5.34434e+06	575845	3.10381e+06	6.90796e+06	1.48523e+07	610790	687689	583078	558184	1.03045e+06	1.28158e+06	583029	856802	544600	1.61507e+06	521921
Jaceosidin	C17 H14 O7	330.072	7.579	1	0	14	4	0	Biosynthesis of secondary metabolites;Metabolic pathways;Flavone and flavonol biosynthesis;Other	3.66496e+06	4.60676e+06	5.20896e+06	3.47787e+06	6.43401e+06	4.62252e+06	3.21896e+06	30700.4	30335.2	993869	742232	208305	820871	32658.3	477533	714930	555407	441016	152937	533754	803798	837954	598730	545484	902301	708646	472841	817577	852515	354034	475247	223722	163871	575448	431935	531739	507388	253652	706806	788915
NCGC00385218-01!7-hydroxy-2-(4-hydroxy-3,5-dimethoxyphenyl)-5-[(2S,3R,4S,5S,6R)-3,4,5-trihydroxy-6-(hydroxymethyl)oxan-2-yl]oxychromen-4-one	C23 H24 O12	492.127	7.579	24	0	15	0	0		3.39706e+08	2.84383e+08	3.41731e+08	2.29302e+08	3.84351e+08	2.74082e+08	2.10146e+08	399427	679153	4.36427e+07	3.88411e+07	1.09828e+07	4.85267e+07	1.54373e+06	3.60939e+07	4.35253e+07	3.8084e+07	3.00371e+07	1.14318e+07	3.51133e+07	5.54535e+07	5.22792e+07	3.96631e+07	3.42159e+07	5.63483e+07	4.77173e+07	3.7686e+07	5.07199e+07	5.22454e+07	2.1305e+07	3.85372e+07	3.23841e+07	1.1069e+07	3.89563e+07	2.88524e+07	3.40149e+07	3.40888e+07	1.96941e+07	3.83439e+07	5.41104e+07
(4S,5Z,6S)-4-(2-methoxy-2-oxoethyl)-5-[2-[(E)-3-phenylprop-2-enoyl]oxyethylidene]-6-[(2S,3R,4S,5S,6R)-3,4,5-trihydroxy-6-(hydroxymethyl)oxan-2-yl]oxy-4H-pyran-3-carboxylic acid	C9 H10 O2	150.067	7.598	0	1	2	0	0		534511	855313	1.34846e+06	1.39614e+06	283751	1.52988e+06	386396	31708.4	32636.2	241723	147261	68371.5	131347	33730.5	6.64767e+06	6.26106e+06	5.952e+06	4.15089e+06	1.20255e+06	6.84801e+06	7.12688e+06	79713.7	233839	153665	113799	172192	380366	207551	189996	6.56966e+06	5.11882e+06	6.09488e+06	922879	3.34734e+06	4.99666e+06	6.17939e+06	4.74511e+06	1.1729e+06	3.07528e+06	2.51938e+06
Ferulic acid	C10 H10 O4	194.058	7.611	91	0	10	4	2	Metabolic pathways;Biosynthesis of secondary metabolites;Phenylpropanoid biosynthesis;Biosynthesis of phenylpropanoids	1.45373e+07	2.80228e+07	905578	3.76212e+07	1.63194e+07	4.56791e+07	3.53983e+06	593476	628444	1.25998e+06	2.88971e+06	761424	729399	683320	3.75245e+06	6.35092e+06	2.17892e+06	2.78598e+06	1.99362e+06	6.35731e+06	6.95353e+06	1.54281e+06	3.34855e+06	2.26917e+06	3.63376e+06	795877	3.90263e+06	2.86998e+06	3.20571e+06	1.24127e+07	9.35183e+06	697538	3.12515e+06	3.0377e+06	8.80795e+06	1.25379e+07	1.06295e+07	736631	3.45871e+06	784826
gerberinside	C16 H18 O8	338.101	7.614	23	0	7	4	0	Biosynthesis of secondary metabolites;Phenylpropanoid biosynthesis;Other	6.48647e+06	8.63156e+06	256469	1.51915e+07	2.74197e+06	2.17685e+07	1.15886e+06	225569	244847	600574	271702	270225	245165	266227	1.47569e+06	1.65425e+06	345440	592002	634371	1.46562e+06	2.35514e+06	412159	920572	479661	530726	263933	954992	1.12255e+06	932529	5.53234e+06	3.50581e+06	271767	1.26945e+06	1.18057e+06	3.1966e+06	4.43186e+06	2.89573e+06	240815	2.11095e+06	218830
NCGC00380240-01_C20H30O4_(5beta,8alpha,10alpha,16xi)-16,17-Dihydroxykaur-9(11)-en-18-oic acid	C20 H30 O4	316.204	7.618	288	0	7	6	3	Metabolic pathways;Biosynthesis of secondary metabolites;Diterpenoid biosynthesis;Retinol metabolism;Other	1.23564e+07	5.36682e+06	402957	3.64239e+06	6.46099e+06	2.77288e+06	7.70641e+06	354407	384696	1.22783e+06	591408	424569	385196	413018	365183	345083	363880	392079	379049	416257	341016	353437	473759	396405	561005	414683	384324	480807	1.8212e+06	375735	373919	426992	364232	395102	299379	368331	357530	378361	384376	343819
(2'R,3R,4'R,4a'R,5S,8a'S)-5-(3-Furyl)-4'-hydroxy-4a',5'-bis(hydroxymethyl)-2'-methyl-3',4,4',4a',5,7',8',8a'-octahydro-2'H-spiro[furan-3,1'-naphthalen]-2-one	C20 H26 O6	362.173	7.631	437	1	0	3	1	Biosynthesis of secondary metabolites;Diterpenoid biosynthesis;Biosynthesis of various secondary metabolites - part 2	4.39629e+06	3.76504e+06	3.80005e+06	6.44283e+06	2.67456e+06	3.60998e+06	3.31218e+06	40472.7	45300.4	1.2893e+06	1.54206e+06	396327	1.13417e+06	42001.2	2.23014e+06	3.00614e+06	2.30836e+06	1.70766e+06	640587	2.88596e+06	3.28657e+06	893157	1.54933e+06	1.17018e+06	1.17124e+06	1.45114e+06	1.29104e+06	1.35061e+06	1.38908e+06	856763	553110	918189	234335	1.00356e+06	1.03962e+06	582628	603316	792625	1.56492e+06	1.99856e+06
Scutellarein	C15 H10 O6	284.032	7.66	8	0	1	0	0		4.2066e+06	3.09313e+06	3.39203e+06	2.15634e+06	4.25036e+06	4.44829e+06	2.29229e+06	31745.2	29576.6	76238.8	42381.4	33311.4	33174.7	30341.3	69024.9	99070.8	61273	147964	29997.4	48414.5	137604	83235.5	36400.4	32877.7	64626.2	49176.1	41843.5	35024.1	100936	85495.9	64496.5	65572.4	31874	39210.8	128086	62127.2	129609	34029.5	42795.1	43752.6
NCGC00384616-01!5-hydroxy-6,7-dimethoxy-2-[4-[(2S,3R,4S,5S,6R)-3,4,5-trihydroxy-6-(hydroxymethyl)oxan-2-yl]oxyphenyl]chromen-4-one	C23 H24 O11	522.137	7.662	9	0	8	0	1		1.09614e+09	8.4763e+08	8.34872e+08	6.36623e+08	1.05162e+09	9.8091e+08	6.99928e+08	591435	357627	3.73161e+07	3.34663e+07	8.82511e+06	2.59242e+07	1.69796e+06	2.46713e+07	3.12552e+07	2.4384e+07	2.78215e+07	7.13001e+06	2.64894e+07	6.32219e+07	3.11151e+07	2.23798e+07	2.01584e+07	4.19901e+07	2.52616e+07	2.46212e+07	3.27968e+07	2.90466e+07	1.91166e+07	2.04708e+07	1.73297e+07	6.75505e+06	2.3813e+07	2.06549e+07	1.83771e+07	2.20188e+07	1.05564e+07	1.83542e+07	2.6738e+07
Pectolinarigenin	C17 H14 O6	314.079	7.663	123	0	11	6	2	Biosynthesis of secondary metabolites;Metabolic pathways;Biosynthesis of phenylpropanoids;Flavonoid biosynthesis;Isoflavonoid biosynthesis;Other	4.56846e+07	3.27602e+07	3.29404e+07	2.34565e+07	4.2885e+07	3.95795e+07	2.61124e+07	218667	119018	1.04895e+06	1.01925e+06	356388	773508	334578	783915	824981	938279	965431	224723	1.0387e+06	2.30643e+06	868532	863207	465768	1.23656e+06	608604	863355	1.02595e+06	1.10654e+06	854160	648465	888326	306135	522115	995341	853546	880645	533696	1.19332e+06	1.27896e+06
NCGC00380545-01_C26H32O14_3-{(E)-2-[4-(beta-D-Glucopyranosyloxy)-2-hydroxyphenyl]vinyl}-5-hydroxyphenyl beta-D-glucopyranoside	C26 H32 O14	614.184	7.673	28	0	1	0	0		3.45063e+06	4.3855e+06	5.48449e+06	3.37048e+06	2.80787e+06	3.17234e+06	2.79627e+06	28896.9	26659.7	312637	119349	70343.6	342883	27619	102114	198509	181371	183356	27305.9	140648	470877	284226	1.03295e+06	468356	877543	890217	454069	871950	544182	60781.8	67043.8	76679.7	62369.8	320864	216832	105374	306929	279744	322925	398273
NCGC00169297-02!5-hydroxy-2-(4-hydroxyphenyl)-6,7-dimethoxychromen-4-one	C17 H14 O6	314.078	7.678	142	0	11	0	2		3.7214e+07	3.17371e+07	840264	3.15462e+07	3.91332e+07	2.95588e+07	2.39779e+07	214215	210280	1.29559e+06	1.4256e+06	204150	206777	226101	691494	1.6276e+06	199584	576484	658151	995963	1.65223e+06	631922	873363	351542	1.55093e+06	197702	796533	1.15484e+06	701086	720289	1.08912e+06	311091	943436	353038	506566	482260	722196	483606	910683	234064
NCGC00169297-02!5-hydroxy-2-(4-hydroxyphenyl)-6,7-dimethoxychromen-4-one	C17 H14 O6	314.079	7.68	123	0	11	6	2	Metabolic pathways;Biosynthesis of secondary metabolites;Biosynthesis of phenylpropanoids;Other	3.7214e+07	3.63077e+07	878593	3.15462e+07	3.91549e+07	2.95588e+07	2.32276e+07	225919	221770	537530	616208	215305	218075	238455	1.64437e+06	983118	210489	409208	609915	1.13003e+06	1.65223e+06	217445	733587	370751	1.40692e+06	208504	796533	1.25346e+06	1.00315e+06	634228	1.07004e+06	328089	994987	773247	534245	508611	761658	352898	910348	246853
NCGC00384616-01!5-hydroxy-6,7-dimethoxy-2-[4-[(2S,3R,4S,5S,6R)-3,4,5-trihydroxy-6-(hydroxymethyl)oxan-2-yl]oxyphenyl]chromen-4-one	C23 H24 O11	476.132	7.681	21	0	6	0	0		1.67507e+09	1.50481e+09	2.86918e+07	1.16747e+09	1.89804e+09	1.74904e+09	1.10562e+09	1.27098e+06	1.13645e+06	4.82989e+07	4.8983e+07	1.39274e+06	1.64882e+06	2.96006e+06	3.44455e+07	4.56631e+07	7.41817e+06	2.61433e+07	2.00361e+07	3.61715e+07	8.41379e+07	3.55748e+07	3.14851e+07	2.51257e+07	5.36375e+07	2.65207e+06	3.06618e+07	4.51642e+07	4.31242e+07	2.12908e+07	2.86762e+07	927074	2.07447e+07	2.76841e+07	2.45637e+07	2.66737e+07	2.86964e+07	2.4492e+06	2.15155e+07	1.60871e+06
Tiliroside	C30 H26 O13	594.137	7.704	24	0	19	0	0		1.05998e+06	4.07903e+06	2.96539e+06	2.55607e+06	2.5544e+06	3.03359e+06	763168	33748.2	34861.1	115593	40589	39129.7	113860	36379.4	2.17051e+06	7.05081e+06	5.3956e+06	1.76819e+06	931144	3.53668e+06	9.09092e+06	42582.7	172445	100646	123438	109026	100556	113488	199506	3.27714e+07	1.39628e+07	2.25848e+07	6.65137e+06	1.41804e+07	1.64481e+07	2.12331e+07	1.56509e+07	173873	173157	422590
Kaempferol-3-Glucoside-6''-p-coumaroyl	C30 H26 O13	594.137	7.722	24	0	18	0	0		399756	2.33888e+06	218344	1.03381e+06	972608	1.47222e+06	287771	212091	213955	220957	227502	221211	222008	215657	1.12137e+06	4.2933e+06	555009	607748	945655	2.2755e+06	4.66301e+06	208291	211940	220818	298327	211616	207851	217029	206279	2.17501e+07	9.88339e+06	196737	1.04909e+07	8.09334e+06	8.89393e+06	1.76865e+07	9.57908e+06	182527	214390	217490
NCGC00380524-01!(2R)-2-[(E)-3-[3-[(1R)-1-carboxy-2-(3,4-dihydroxyphenyl)ethoxy]carbonyl-2-(3,4-dihydroxyphenyl)-7-hydroxy-2,3-dihydro-1-benzofuran-4-yl]prop-2-enoyl]oxy-3-(3,4-dihydroxyphenyl)propanoic acid	C36 H30 O16	718.153	7.725	12	0	3	0	0		2.42976e+06	4.56231e+06	5.45942e+06	5.76963e+06	6.30674e+06	6.9837e+06	2.11579e+06	36684.7	36084.7	172090	52723.1	38296.1	237250	51726.2	3.45581e+06	5.41564e+06	3.88985e+06	1.25314e+06	573283	1.74749e+06	6.81687e+06	39097.5	43189.3	197011	497758	1.55181e+06	383082	777189	975148	244907	128087	269152	202389	305849	334112	294290	291970	1.2111e+06	389854	727441
L-GLUTAMINE	C5 H10 N2 O3	146.068	7.738	0	1	10	0	0		1.4575e+07	4.99891e+06	8.57808e+06	8.71753e+06	1.26633e+07	6.36826e+06	1.26465e+07	32973.1	31150.4	1.18263e+06	1.02694e+06	321447	1.39111e+06	97463	6.14961e+06	8.74744e+06	5.18839e+06	5.41532e+06	1.45265e+06	9.29195e+06	9.37443e+06	441461	406689	551349	1.40407e+06	1.16281e+06	858032	1.47615e+06	1.89447e+06	467294	115177	578308	114365	233778	276787	348646	287202	2.16013e+06	423265	1.76324e+06
Acacetin	C16 H12 O5	284.068	7.75	165	1	31	5	3	Biosynthesis of secondary metabolites;Metabolic pathways;Biosynthesis of phenylpropanoids;Isoflavonoid biosynthesis;Flavone and flavonol biosynthesis	1.74613e+06	1.19858e+06	1.94545e+06	1.52509e+06	1.40122e+06	2.69249e+06	1.60917e+06	28437	26865.1	541503	437210	395023	489202	45900.4	1.31042e+06	1.04188e+06	1.04362e+06	885087	235528	769272	403223	1.83737e+06	590894	717133	1.21587e+06	614117	946017	820809	1.24114e+06	929688	1.1451e+06	809414	612158	1.64616e+06	607945	658986	1.13866e+06	657206	682457	1.05089e+06
Acacetin-7-O-neohesperidoside	C28 H32 O14	592.178	7.75	40	0	7	1	0	Flavone and flavonol biosynthesis	8.5992e+07	6.9537e+07	7.79824e+07	6.58702e+07	8.4828e+07	1.02111e+08	7.23867e+07	169886	799883	3.54332e+07	3.58143e+07	1.47034e+07	5.18625e+07	1.58971e+06	4.93788e+07	4.90078e+07	4.63583e+07	3.91394e+07	1.38891e+07	3.82475e+07	4.89656e+07	7.39714e+07	5.30948e+07	4.77439e+07	5.18368e+07	5.44242e+07	3.89255e+07	1.76533e+07	4.67087e+07	6.28061e+07	5.26589e+07	5.34202e+07	2.45127e+07	7.0282e+07	4.6613e+07	5.60826e+07	5.47496e+07	2.87365e+07	2.89154e+07	4.31677e+07
NCGC00385073-01!5-hydroxy-3-(4-methoxyphenyl)-7-[3,4,5-trihydroxy-6-[(3,4,5-trihydroxy-6-methyloxan-2-yl)oxymethyl]oxan-2-yl]oxychromen-4-one	C28 H32 O14	638.184	7.751	6	0	5	0	0		7.56941e+07	5.98933e+07	6.75598e+07	5.71466e+07	7.48956e+07	8.90274e+07	6.40115e+07	107743	739668	2.92896e+07	3.05373e+07	1.28745e+07	4.5807e+07	1.45122e+06	4.30216e+07	4.29208e+07	4.04654e+07	3.43067e+07	1.21774e+07	3.35408e+07	4.38769e+07	6.54038e+07	4.73237e+07	4.22107e+07	4.55962e+07	4.8129e+07	3.41732e+07	1.25067e+07	4.17274e+07	5.57828e+07	4.69682e+07	4.73412e+07	2.16744e+07	6.29267e+07	4.15173e+07	5.00404e+07	4.89784e+07	2.51788e+07	2.57405e+07	3.77777e+07
Luteolin	C15 H10 O6	286.048	7.766	71	0	25	6	2	Metabolic pathways;Biosynthesis of secondary metabolites;Biosynthesis of phenylpropanoids;Other	2.08088e+06	3.8833e+06	272708	2.50932e+06	3.51658e+06	2.5241e+06	1.94786e+06	284969	271964	258235	261065	297351	639387	256537	6.4663e+06	9.4106e+06	2.58226e+06	5.63238e+06	3.35388e+06	7.81481e+06	1.05377e+07	268665	474942	257451	405039	271367	296694	267415	343221	1.17998e+07	1.15404e+07	767139	5.85833e+06	5.53754e+06	1.30449e+07	1.05778e+07	1.07031e+07	263144	447110	283402
Linarin	C28 H32 O14	592.179	7.768	14	0	9	1	0	Other	1.15524e+08	9.69998e+07	1.86127e+06	9.72653e+07	1.26388e+08	1.37999e+08	1.07823e+08	340930	508278	4.07931e+07	3.85524e+07	569572	1.85112e+06	1.89579e+06	6.41731e+07	6.60035e+07	1.62647e+07	3.47422e+07	3.89757e+07	4.98736e+07	6.7798e+07	7.64762e+07	5.95861e+07	5.62323e+07	6.00782e+07	2.77289e+06	4.46166e+07	5.20431e+07	5.02174e+07	9.56844e+07	8.21152e+07	676468	6.16947e+07	7.58928e+07	6.67885e+07	8.45484e+07	8.2443e+07	822143	3.0785e+07	1.34013e+06
Scutellarin methyl ester	C22 H20 O12	476.095	7.775	1	0	3	0	0		3.0351e+06	3.62614e+06	3.25465e+06	2.77468e+06	4.64649e+06	4.69361e+06	2.25791e+06	31758.1	31831.6	441240	266036	36610.5	599068	33252.9	2.90182e+06	4.35567e+06	4.33023e+06	2.70651e+06	798370	4.47833e+06	8.7056e+06	613973	906144	420528	919333	726522	966994	698080	979575	7.7329e+06	9.1156e+06	7.23518e+06	3.15375e+06	7.9274e+06	6.76441e+06	6.58263e+06	6.84612e+06	464539	1.1892e+06	1.47026e+06
NCGC00380230-01_C26H40O9_2,4a,6-Trihydroxy-8-isopropyl-1,1-dimethyl-2,3,4,4a,5,10,11,11a-octahydro-1H-dibenzo[a,d][7]annulen-7-yl beta-D-glucopyranoside	C26 H40 O9	496.267	7.786	12	0	3	0	0		754085	392346	239524	263588	189366	436254	521087	27405.8	29871.8	1.78811e+06	1.0482e+06	455818	674241	28695.8	132509	41747.6	56841.1	37850.1	33264.2	94230.6	102238	329642	36522.3	35384.8	145004	33656.3	161963	125179	722907	104378	39647.5	65675.7	33766	123857	45479.1	84367.6	87130.5	31120	33090.7	36778.8
Eupatilin	C18 H16 O7	344.089	7.788	97	0	14	1	2	Flavone and flavonol biosynthesis	3.29001e+06	1.42889e+06	1.61758e+06	1.13027e+06	2.925e+06	895496	1.4825e+06	33539.5	36557.4	627453	445588	141005	433319	35118.2	156875	96851.2	131647	143201	40709.2	137892	224632	384890	119299	131904	458582	162534	397579	338879	290216	217085	194584	185727	41323.2	156799	158890	224792	175766	65826.8	148104	172052
NCGC00385532-01!2-(3,5-dihydroxy-4-methoxyphenyl)-5,7-dihydroxy-3-[(2S,3R,4S,5S,6R)-3,4,5-trihydroxy-6-(hydroxymethyl)oxan-2-yl]oxychromen-4-one	C22 H22 O13	476.096	7.792	5	0	6	0	0		2.38235e+06	3.72025e+06	216243	3.01776e+06	3.83348e+06	4.18233e+06	2.16193e+06	189326	213082	205164	281382	213445	207198	203872	3.04642e+06	4.3676e+06	797296	1.18067e+06	1.02556e+06	3.91013e+06	8.90916e+06	451866	746141	375510	564909	209128	855882	695910	737160	8.48774e+06	8.62406e+06	200733	6.58252e+06	6.51904e+06	6.63386e+06	6.94532e+06	7.88231e+06	198039	958467	212480
Camphor	C10 H16 O	152.12	7.816	103	0	1	7	0	Biosynthesis of secondary metabolites;Degradation of aromatic compounds;Monoterpenoid biosynthesis;Limonene and pinene degradation;Other	2.30848e+07	5.83357e+07	1.20294e+06	8.6921e+07	4.29997e+07	7.77554e+07	3.60099e+07	605154	515260	1.52821e+07	7.27284e+06	502586	998173	480047	2.66913e+07	3.07175e+07	4.47975e+06	1.29626e+07	1.40127e+07	3.1655e+07	4.29731e+07	1.17589e+07	1.55341e+07	7.71904e+06	1.2855e+07	531137	1.43581e+07	1.41088e+07	2.38483e+07	3.70975e+07	3.74744e+07	806219	2.69103e+07	2.91251e+07	3.06945e+07	3.55386e+07	2.92381e+07	466310	2.47604e+07	501698
[(4E)-7-acetyloxy-6-hydroxy-2-methyl-10-oxo-2,3,6,7,8,9-hexahydrooxecin-3-yl] (E)-but-2-enoate	C24 H24 O10	472.136	7.822	11	1	4	0	0		64656	245802	46386.3	53318.1	111185	43702.9	252464	33972.5	35663.2	40123.2	39075	36728.6	36002.8	31220.4	240483	311213	337484	340461	158125	234907	390214	37050.2	34687.6	34999.7	36082.6	38242.9	64931.3	39382.7	34816.6	1.71237e+07	8.5385e+06	5.02885e+06	3.1409e+06	3.44726e+06	4.19652e+06	1.40374e+07	5.67272e+06	48132.8	67094.7	72843.6
Geranic acid	C10 H16 O2	168.115	7.843	134	0	1	7	0	Metabolic pathways;Biosynthesis of secondary metabolites;Degradation of aromatic compounds;Biosynthesis of various secondary metabolites - part 1;Monoterpenoid biosynthesis;Limonene and pinene degradation;Other	1.1932e+07	2.77814e+07	893739	3.02918e+07	2.36225e+07	3.53793e+07	2.63439e+07	682993	708616	1.52024e+07	8.50621e+06	706592	1.48152e+06	1.27584e+06	8.7815e+06	1.05368e+07	2.52943e+06	3.46249e+06	4.65137e+06	7.95548e+06	9.93201e+06	8.6515e+06	9.81797e+06	9.70105e+06	1.1845e+07	641796	8.18719e+06	1.62745e+07	2.19478e+07	6.69583e+06	6.29558e+06	919019	4.31992e+06	5.85581e+06	6.81493e+06	9.39627e+06	6.24041e+06	760426	1.06061e+07	924931
NCGC00380538-01_C21H36O10_(6,6-Dimethylbicyclo[3.1.1]hept-2-yl)methyl 6-O-[(2R,3R,4R)-3,4-dihydroxy-4-(hydroxymethyl)tetrahydro-2-furanyl]-beta-D-glucopyranoside	C21 H36 O10	494.236	7.851	61	1	4	0	0		3.35076e+06	4.5254e+06	3.7887e+06	1.76091e+06	2.35682e+06	2.5534e+06	1.39603e+06	52013.4	50115.6	1.62176e+06	2.98389e+06	238204	2.04941e+06	59591.1	498194	474464	275590	375621	136183	503616	792693	2.25086e+06	6.26103e+06	1.84339e+06	2.13624e+06	3.2187e+06	1.62818e+06	5.59441e+06	1.20697e+06	186492	198272	304078	77371.8	558677	352709	277272	290240	445582	860810	1.13854e+06
Maleamic acid	C4 H5 N O3	115.025	7.869	0	0	1	0	0		4.62629e+06	1.35617e+06	1.47325e+06	2.67488e+06	2.22604e+06	376629	4.4926e+06	86115.3	68313.2	138103	122495	81316.5	120191	116732	99740.1	426537	112487	95232.4	70871	94847.8	151567	55082	71562.9	142588	81732.3	93777.2	109217	90270.4	91917	114104	104969	113899	79315.2	69598.5	86476.5	97312	130065	103153	80309.2	57068.4
L-ASPARAGINE	C4 H8 N2 O3	132.052	7.871	0	0	3	0	0		9.30476e+07	2.61627e+07	2.9999e+07	5.97101e+07	4.79569e+07	4.95711e+06	8.53138e+07	67360.5	67804.3	725698	1.60052e+06	89568.8	198661	94779.2	568689	9.95184e+06	264613	282372	123329	499882	407228	109975	76907.4	135399	671128	186919	190843	162455	460405	251508	141668	221929	88436	106968	92958.9	179805	134339	144494	74009.7	112363
Eriodictyol	C15 H12 O6	288.064	7.874	92	1	11	5	2	Biosynthesis of secondary metabolites;Metabolic pathways;Biosynthesis of phenylpropanoids;Flavonoid biosynthesis;Isoflavonoid biosynthesis	3.68373e+06	7.84079e+06	7.38613e+06	6.91446e+06	9.76234e+06	1.01628e+07	4.05741e+06	38049.6	84389.4	6.42817e+06	2.49211e+06	1.52017e+06	5.62367e+06	312229	353113	1.22259e+06	571385	145861	81006.6	515906	1.97194e+06	1.67784e+06	1.69535e+06	2.37212e+06	5.14082e+06	5.29842e+06	4.07106e+06	6.70815e+06	7.81766e+06	7.08735e+06	1.30715e+06	3.75125e+06	680032	1.14309e+06	2.18938e+06	2.38851e+06	2.50591e+06	2.68747e+06	3.9587e+06	5.19791e+06
adrenosterone	C19 H24 O3	300.173	7.878	118	0	2	4	4	Metabolic pathways;Microbial metabolism in diverse environments;Steroid hormone biosynthesis;Other	1.59201e+07	8.05321e+06	253962	1.26617e+07	1.17596e+07	5.66334e+06	1.74324e+07	236671	246345	1.58745e+06	1.96829e+06	232866	244998	290520	4.96916e+06	6.19835e+06	810591	1.65301e+06	2.86578e+06	4.57827e+06	6.73179e+06	1.06257e+06	1.14534e+06	812383	1.48636e+06	259067	1.47614e+06	2.70297e+06	2.40353e+06	1.93264e+06	481830	235544	1.01855e+06	1.08328e+06	1.70896e+06	788991	869123	205805	1.11949e+06	253081
Crocetin	C20 H24 O4	328.168	7.878	195	0	4	2	0	Biosynthesis of secondary metabolites;Biosynthesis of various secondary metabolites - part 1	6.43931e+07	2.52436e+07	746660	4.55031e+07	4.35034e+07	1.7751e+07	5.5567e+07	236151	245803	4.65044e+06	6.5941e+06	232354	244460	287286	1.34212e+07	1.99299e+07	3.34891e+06	7.05714e+06	7.31852e+06	1.44214e+07	2.22132e+07	3.18677e+06	2.89544e+06	2.97534e+06	5.1705e+06	258498	3.84639e+06	6.03281e+06	5.76358e+06	6.5967e+06	1.45097e+06	272065	4.79837e+06	2.92962e+06	2.34839e+06	3.97615e+06	2.45983e+06	205352	3.27396e+06	252525
Kaempferol-7-O-alpha-L-rhamnoside	C21 H20 O10	432.105	7.88	56	1	13	3	1	Flavonoid biosynthesis;Isoflavonoid biosynthesis;Flavone and flavonol biosynthesis	8.6372e+06	6.35367e+06	2.2292e+07	4.65546e+06	2.10041e+07	1.90764e+06	9.14853e+06	35151.3	87504.6	7.87492e+06	2.03673e+06	1.50867e+06	3.91785e+06	96962.3	1.46271e+06	1.72135e+06	1.23075e+06	1.37574e+06	334822	1.48327e+06	1.65698e+06	1.9235e+06	3.44306e+06	3.13825e+06	7.73123e+06	7.4481e+06	2.40234e+06	4.72477e+06	4.66096e+06	343812	983977	641384	341777	2.48813e+06	1.46133e+06	823971	3.02592e+06	1.13985e+06	1.93799e+06	2.62929e+06
NCGC00380456-01_C36H58O11_Hexopyranose, 1-O-(20,24-epoxy-1,3,25-trihydroxy-28-oxo-9,19-cyclolanostan-28-yl)-	C36 H58 O11	712.402	7.891	3	1	9	0	0		1.90242e+07	1.19918e+07	1.47361e+07	9.39e+06	1.35866e+07	6.99459e+06	1.02751e+07	37257.8	47040	3.06639e+06	3.42125e+06	1.07331e+06	3.22015e+06	37675.5	305795	463578	312433	277665	135065	496852	984793	1.30117e+06	2.16484e+06	1.69143e+06	2.45531e+06	1.78248e+06	1.8364e+06	1.87189e+06	3.51529e+06	66910.9	84471.1	45259.4	43716.2	159777	249919	103474	161718	320813	553752	570148
Retinoic acid	C20 H28 O2	300.209	7.894	169	0	1	13	1	Metabolic pathways;Biosynthesis of secondary metabolites;Diterpenoid biosynthesis;Retinol metabolism;Other	5.07358e+06	7.47618e+06	583576	1.29111e+07	1.96971e+06	1.62891e+07	2.55617e+06	543843	545647	813470	948033	535100	546152	477122	843173	561923	589023	723078	536285	688997	531596	1.20821e+06	2.4284e+06	1.12753e+06	1.03176e+06	579140	1.44873e+06	2.11944e+06	957461	690514	947690	553588	687782	1.80938e+06	903099	901804	1.8916e+06	594063	1.80647e+06	582456
Luteolin	C15 H10 O6	286.048	7.913	58	1	13	6	2	Biosynthesis of secondary metabolites;Metabolic pathways;Biosynthesis of phenylpropanoids;Flavonoid biosynthesis;Isoflavonoid biosynthesis;Flavone and flavonol biosynthesis	2.2968e+08	1.74858e+08	1.98859e+08	1.87457e+08	2.40129e+08	2.44412e+08	1.28377e+08	1.34432e+06	2.45774e+06	3.79756e+08	4.65112e+07	3.88265e+07	1.34256e+08	1.02921e+07	7.77379e+07	9.91472e+07	6.77853e+07	7.17872e+07	1.68129e+07	1.08411e+08	1.62245e+08	4.37066e+07	4.36231e+07	4.18357e+07	9.9749e+07	6.9469e+07	6.70191e+07	7.51772e+07	9.40695e+07	1.16504e+08	5.22087e+07	9.13319e+07	2.16214e+07	5.09048e+07	8.26643e+07	7.79535e+07	7.36707e+07	3.89378e+07	5.853e+07	8.18953e+07
THYMOQUINONE	C10 H12 O2	164.083	7.94	0	1	2	0	0		1.97979e+06	7.23645e+06	6.52375e+06	5.70648e+06	2.49297e+06	7.11045e+06	2.93544e+06	29717	31716.1	413886	313673	85381.5	255797	29996.2	5.92494e+06	7.59795e+06	8.5461e+06	4.46354e+06	1.87358e+06	7.37741e+06	8.24139e+06	401276	915848	701181	541784	1.09026e+06	1.00316e+06	1.59741e+06	770524	1.46525e+07	1.60688e+07	1.48784e+07	5.39143e+06	1.67436e+07	1.40795e+07	1.45168e+07	1.36879e+07	2.9146e+06	3.777e+06	4.13071e+06
Eupafolin	C16 H12 O7	316.059	7.949	1	2	13	1	2	Flavone and flavonol biosynthesis	5.13132e+07	6.36175e+07	6.29364e+07	6.27681e+07	7.52191e+07	7.46968e+07	3.95671e+07	351883	781123	5.99076e+07	1.33373e+07	1.20527e+07	3.50285e+07	2.11061e+06	1.82133e+07	3.74978e+07	2.94842e+07	9.55016e+06	4.96718e+06	3.08698e+07	4.6976e+07	1.00253e+07	1.43434e+07	1.18019e+07	2.01692e+07	2.04495e+07	1.49422e+07	1.84062e+07	3.13311e+07	1.71778e+08	5.53358e+07	9.41857e+07	2.57746e+07	4.94974e+07	1.043e+08	5.4545e+07	7.54784e+07	1.00822e+07	2.49804e+07	2.04312e+07
Eupafolin	C16 H12 O7	316.059	7.95	44	2	13	1	2	Flavone and flavonol biosynthesis	5.14609e+07	6.37699e+07	6.30627e+07	6.28494e+07	7.54026e+07	7.49364e+07	3.96193e+07	191761	153437	6.00179e+07	1.33773e+07	1.20853e+07	3.50664e+07	2.23712e+06	1.8255e+07	3.7545e+07	2.95317e+07	9.59337e+06	4.99584e+06	3.09183e+07	4.70247e+07	1.00656e+07	1.43877e+07	1.18417e+07	2.02103e+07	2.04881e+07	1.49763e+07	1.84461e+07	3.13741e+07	2.82431e+08	5.53935e+07	9.46557e+07	2.58096e+07	4.95561e+07	1.04572e+08	5.46027e+07	7.56312e+07	1.01193e+07	2.50189e+07	2.04762e+07
Poncirin	C28 H34 O14	594.194	7.955	13	0	10	0	0		1.30707e+07	1.13396e+07	1.67914e+07	1.30806e+07	1.43401e+07	1.58869e+07	1.43829e+07	107366	615933	3.46862e+07	3.00201e+07	1.40339e+07	3.61447e+07	1.05399e+06	9.00713e+06	9.64579e+06	9.66604e+06	7.28146e+06	2.05182e+06	6.20586e+06	9.09854e+06	4.41559e+07	4.36263e+07	4.05126e+07	4.05697e+07	5.07356e+07	2.95906e+07	3.64822e+07	3.50002e+07	5.98402e+06	6.93139e+06	7.33268e+06	2.17597e+06	6.232e+06	5.64854e+06	6.26403e+06	6.93503e+06	1.98553e+07	2.1609e+07	2.54904e+07
NCGC00169778-02!5-hydroxy-2-(4-methoxyphenyl)-7-[(2S,3R,4S,5S,6R)-3,4,5-trihydroxy-6-[[(2R,3R,4R,5R,6S)-3,4,5-trihydroxy-6-methyloxan-2-yl]oxymethyl]oxan-2-yl]oxy-2,3-dihydrochromen-4-one	C28 H34 O14	640.2	7.958	2	0	6	0	0		8.88207e+06	7.7298e+06	1.13939e+07	8.52308e+06	1.00278e+07	1.04205e+07	9.91769e+06	50136.6	439814	2.30327e+07	2.05629e+07	9.52087e+06	2.50449e+07	782226	5.94078e+06	6.77799e+06	6.46857e+06	4.7861e+06	1.43768e+06	4.0941e+06	5.9291e+06	2.97036e+07	2.97793e+07	2.74825e+07	2.74127e+07	3.46858e+07	2.01615e+07	2.51757e+07	2.37422e+07	3.59535e+06	4.66543e+06	4.85636e+06	1.5096e+06	4.13159e+06	3.61589e+06	4.22116e+06	4.63759e+06	1.3006e+07	1.45339e+07	1.70202e+07
Eupafolin	C16 H12 O7	316.059	7.966	44	0	15	1	2	Other	3.50693e+07	4.78399e+07	347688	4.68415e+07	1.19953e+07	5.65087e+07	3.16932e+07	338193	654338	3.60111e+07	6.90981e+06	493729	716325	391422	1.33928e+07	2.7118e+07	2.50699e+06	3.53938e+06	7.48942e+06	1.73449e+07	3.37054e+07	4.43303e+06	7.61533e+06	5.62945e+06	1.2068e+07	330827	8.36134e+06	1.1761e+07	1.78626e+07	1.94695e+08	4.22591e+07	859438	4.2684e+07	3.19569e+07	8.27877e+07	4.04008e+07	5.31695e+07	319160	1.17014e+07	474377
(2R,3S,4S,5R,6R)-2-[[(2R,3R,4R,5S)-3,4-dihydroxy-5-(hydroxymethyl)oxolan-2-yl]oxymethyl]-6-[(2E)-3,7-dimethylocta-2,6-dienoxy]oxane-3,4,5-triol	C21 H36 O10	448.231	8.003	6	2	5	0	0		3.48444e+06	4.3414e+06	5.4313e+06	3.66255e+06	2.80391e+06	3.54239e+06	2.08964e+06	73373.3	65790	650260	433020	274403	458557	74197.8	3.48683e+06	3.15284e+06	2.72365e+06	2.48279e+06	773579	3.10318e+06	3.53573e+06	2.81319e+06	7.35319e+06	4.92724e+06	3.99678e+06	5.43156e+06	3.01366e+06	4.8129e+06	1.95545e+06	3.67687e+06	3.68945e+06	4.09771e+06	1.63498e+06	5.50419e+06	4.01235e+06	3.63027e+06	4.30668e+06	2.40865e+06	5.02371e+06	4.97561e+06
NCGC00384922-01!(2R,3R,4S,5S,6R)-2-octoxy-6-[[(2S,3R,4S,5R)-3,4,5-trihydroxyoxan-2-yl]oxymethyl]oxane-3,4,5-triol	C19 H36 O10	470.236	8.032	38	0	3	0	0		331324	1.03684e+06	384297	1.74702e+06	219289	2.37301e+06	1.46488e+06	47102.4	43885.5	56147	51235.2	47758	52237.5	43761.2	1.84039e+06	2.14888e+06	1.57812e+06	1.54927e+06	411928	1.55897e+06	1.55515e+06	53201.6	132246	69280.8	52806.9	92902.3	52514.2	52664.8	53093.4	129911	259094	252706	62235.6	365417	521855	184411	354254	78897.4	53575	106368
NCGC00380538-01_C21H36O10_(6,6-Dimethylbicyclo[3.1.1]hept-2-yl)methyl 6-O-[(2R,3R,4R)-3,4-dihydroxy-4-(hydroxymethyl)tetrahydro-2-furanyl]-beta-D-glucopyranoside	C21 H36 O10	494.236	8.035	60	1	4	0	0		1.92209e+06	5.01067e+06	4.5997e+06	5.41855e+06	2.00946e+06	5.52161e+06	1.88574e+06	76761.9	71519.4	286195	298890	148065	287825	97953.5	2.59275e+06	2.22347e+06	2.15743e+06	1.87693e+06	573446	2.25743e+06	2.94004e+06	1.92706e+06	6.02383e+06	3.98571e+06	3.1157e+06	4.45929e+06	2.21764e+06	3.62426e+06	1.22077e+06	2.41982e+06	2.24977e+06	2.69477e+06	990658	3.43622e+06	2.57283e+06	2.05855e+06	3.0017e+06	1.89221e+06	3.50584e+06	3.87643e+06
Ingenol	C20 H28 O5	348.194	8.037	386	0	1	2	2	Biosynthesis of secondary metabolites;Diterpenoid biosynthesis	2.16575e+07	3.3766e+07	3.76424e+07	3.55856e+07	3.07109e+07	3.26284e+07	2.50403e+07	40384.8	40484.4	1.5017e+06	2.07807e+06	791265	1.59899e+06	99201.7	193945	985167	499075	484980	197954	812224	3.35117e+06	963991	1.30042e+06	775483	1.43092e+06	1.96144e+06	795769	1.97126e+06	2.46543e+06	96270.4	86604.7	152605	53359.7	280349	194642	102374	168743	405863	605692	968601
NCGC00380479-01_C36H58O11_beta-D-Glucopyranose, 1-O-[(2alpha,3beta,5xi,6beta,9xi,19alpha)-2,3,6,19-tetrahydroxy-28-oxoolean-12-en-28-yl]-	C36 H58 O11	712.402	8.045	3	1	9	0	0		1.95813e+07	1.58865e+07	1.45128e+07	1.40198e+07	1.61079e+07	9.00068e+06	1.68503e+07	34381	187795	1.19648e+07	9.45664e+06	2.77079e+06	5.53788e+06	166841	299958	495226	254686	385948	98838	367703	807904	4.4447e+06	3.88947e+06	2.42029e+06	4.73679e+06	4.62063e+06	3.22831e+06	3.32078e+06	9.77011e+06	81958.3	56899.2	62498.9	65875.2	203167	89950.9	61039.2	283949	523990	1.32223e+06	750805
Dehydroandrographolide	C20 H28 O4	332.199	8.046	241	0	23	3	4	Metabolic pathways;Biosynthesis of secondary metabolites;Diterpenoid biosynthesis	8.3373e+06	1.50284e+07	524094	1.83716e+07	8.09143e+06	2.23312e+07	7.34189e+06	439748	440883	487601	861961	451605	416196	471036	406057	577837	455556	466807	490446	480234	768651	425542	553620	402662	729782	456332	413483	750633	508303	798282	604331	441003	522734	828588	664050	682103	588137	420128	396488	440049
NCGC00380479-01_C36H58O11_beta-D-Glucopyranose, 1-O-[(2alpha,3beta,5xi,6beta,9xi,19alpha)-2,3,6,19-tetrahydroxy-28-oxoolean-12-en-28-yl]-	C36 H58 O11	666.396	8.046	9	1	9	0	0		2.05208e+07	1.6865e+07	1.53038e+07	1.44257e+07	1.63575e+07	1.083e+07	1.76478e+07	64967.9	145723	1.20017e+07	9.51272e+06	2.80181e+06	5.58833e+06	146740	290467	394116	279963	180083	127460	324055	645896	4.47973e+06	3.92289e+06	2.45052e+06	4.77156e+06	4.65579e+06	3.26288e+06	3.35545e+06	9.90375e+06	154872	105681	118101	106037	231640	139124	115342	250867	407428	1.17049e+06	561730
L-ASPARAGINE	C4 H8 N2 O3	132.052	8.071	0	0	10	0	0		2.94591e+07	1.1233e+07	1.17924e+07	2.6296e+07	1.90807e+07	2.36671e+06	3.77707e+07	70708.3	66511.1	331511	831439	106452	136279	79195.6	244885	4.92527e+06	287873	199458	99217.2	218271	217686	73480.1	126372	97409.2	303099	156402	115345	91868.5	290241	160329	80956.2	159597	77590.5	88776.5	86542.7	162236	92112.8	108521	82305	94399.1
NCGC00169801-02_C30H46O4_Lanosta-8,24-dien-26-oic acid, 21-hydroxy-3-oxo-, (5xi,13alpha,14beta,17alpha,20S,24E)-	C30 H46 O4	452.329	8.098	38	0	10	0	0		1.37993e+07	1.27714e+07	273510	1.07791e+07	1.55661e+07	1.3731e+07	1.30093e+07	184306	193642	1.96508e+06	2.84212e+06	177732	168811	195510	3.33849e+06	3.3589e+06	185700	297593	647066	1.70665e+06	1.775e+06	896356	1.25171e+06	1.20304e+06	5.81885e+06	174378	1.46855e+06	1.50836e+06	2.76861e+06	1.07026e+06	1.34651e+06	193688	836060	1.27645e+06	2.16683e+06	700410	2.19005e+06	175010	1.75549e+06	198863
L-GLUTAMINE	C5 H10 N2 O3	146.068	8.106	0	0	10	0	0		5.96834e+06	2.15821e+06	3.95286e+06	3.99311e+06	5.20827e+06	2.83278e+06	7.01488e+06	30125.7	29530.8	482384	453921	187453	498078	78727.7	2.06384e+06	3.95363e+06	2.35914e+06	2.38425e+06	598324	4.57082e+06	4.55898e+06	195720	199033	210046	499371	518270	450508	498746	678791	180317	58194.6	163171	53030.9	109260	115754	107369	144550	705580	239811	1.07077e+06
Eleutheroside E	C34 H46 O18	788.278	8.124	5	0	1	0	0		3.81223e+06	7.75496e+06	8.86819e+06	1.1711e+07	2.69443e+06	1.27576e+07	3.40385e+06	30065.7	29528.6	921953	2.33191e+06	334036	410331	32504.6	35411.6	35289.8	33824.2	36064.4	32578.4	37979.5	92351.8	663479	559037	351506	839252	518212	324666	1.46553e+06	959465	39322.7	35945.8	33513.4	33014.5	52322.1	34062.6	37571.4	51647.1	195522	133742	290300
NCGC00385492-01_C14H16O3_(3R,3aR)-3-(3-Furyl)-3a,7-dimethyl-3a,4,5,6-tetrahydro-2-benzofuran-1(3H)-one	C14 H16 O3	214.099	8.14	61	0	3	0	0		3.90899e+06	6.89764e+06	193588	1.14637e+07	1.62857e+06	1.35148e+07	1.77606e+06	204189	194415	669166	1.05002e+06	210965	204064	205013	276876	213054	207800	359993	203517	290621	412174	462142	434098	203145	315477	203473	665620	986278	782699	213633	213029	277404	200326	197947	418564	197843	376048	193514	195647	213893
NCGC00380240-01_C20H30O4_(5beta,8alpha,10alpha,16xi)-16,17-Dihydroxykaur-9(11)-en-18-oic acid	C20 H30 O4	316.204	8.142	288	0	10	6	3	Metabolic pathways;Biosynthesis of secondary metabolites;Diterpenoid biosynthesis;Retinol metabolism;Other	6.2914e+07	1.16152e+08	1.95053e+06	1.90664e+08	3.63434e+07	2.33152e+08	3.6798e+07	400340	381176	7.79887e+06	2.02127e+07	413625	458226	433983	567903	417721	402341	580248	359357	443670	1.18599e+06	6.02354e+06	6.30029e+06	3.55175e+06	7.30795e+06	398937	2.72767e+06	1.30553e+07	9.68162e+06	418858	589203	415008	392766	1.00282e+06	419740	510496	816920	379410	1.496e+06	419367
NCGC00384616-01!5-hydroxy-6,7-dimethoxy-2-[4-[(2S,3R,4S,5S,6R)-3,4,5-trihydroxy-6-(hydroxymethyl)oxan-2-yl]oxyphenyl]chromen-4-one	C23 H24 O11	522.137	8.153	9	0	3	0	1		1.42489e+06	2.50675e+06	5.61185e+06	1.75918e+06	1.41359e+06	4.73339e+06	1.92359e+06	34237.7	32409.4	220271	188429	67294.5	366683	42881.6	1.07584e+06	1.19634e+06	1.42784e+06	1.22513e+06	322044	1.62683e+06	1.99457e+06	395927	501061	267972	206602	438092	538272	421325	341218	9.12634e+06	7.44142e+06	8.36785e+06	3.98847e+06	8.3889e+06	5.60244e+06	8.78244e+06	7.90533e+06	1.06347e+06	1.86492e+06	2.23591e+06
NCGC00179701-03_C30H46O4_Lup-20(29)-en-28-oic acid, 6-hydroxy-3-oxo-, (5xi,9xi,18xi)-	C30 H46 O4	452.329	8.158	38	0	12	0	0		4.21687e+07	3.25297e+07	1.02429e+06	3.25076e+07	3.78711e+07	4.82245e+07	2.52213e+07	413547	405918	5.94164e+06	5.89683e+06	405480	421558	509954	3.40074e+06	1.94431e+06	410404	1.15499e+06	1.03394e+06	1.6905e+06	3.65113e+06	2.65518e+06	3.67139e+06	2.19325e+06	5.99602e+06	405437	1.93197e+06	3.83587e+06	5.22997e+06	895473	1.99718e+06	428700	1.09283e+06	817980	2.34414e+06	970001	2.09438e+06	417698	1.9309e+06	423439
7-O-??-(6???-trans-p-coumaroyl)-glucopyranosyl-8,3???,4???-trihydroxyflavanone	C30 H28 O13	596.152	8.162	6	0	2	0	0		62575.9	67033.9	74528.9	97926	54967.8	88339.7	57656.1	33240.6	32095.9	42676.7	43450.2	38605.5	39155	35618.7	40049.3	39809.5	51924.3	36995.1	35339.3	43432.1	87997.4	185897	531459	736936	76535.5	284291	944892	355431	84650.8	437413	192454	403512	56368.2	53756.7	134083	449342	254907	726755	1.79917e+06	938098
2,4-Dinitrophenol	C6 H4 N2 O5	184.011	8.184	0	1	1	0	0		5.07126e+06	4.98553e+06	3.0845e+06	4.31167e+06	2.90044e+06	4.25903e+06	6.31751e+06	133561	235771	5.20391e+06	2.9293e+06	1.28449e+06	4.91359e+06	319026	2.97788e+06	2.25138e+06	2.48916e+06	2.15028e+06	792297	3.35801e+06	2.1629e+06	1.63703e+06	3.8381e+06	2.30154e+06	4.06486e+06	3.76538e+06	1.49382e+06	2.36563e+06	3.14826e+06	1.14717e+06	1.53871e+06	1.7742e+06	537125	2.83971e+06	2.31303e+06	1.87807e+06	2.02979e+06	844932	2.8764e+06	2.88888e+06
NCGC00386050-01!(2S,3S,4S,5R,6S)-3,4,5-trihydroxy-6-[5-hydroxy-6-methoxy-2-(4-methoxyphenyl)-4-oxochromen-7-yl]oxyoxane-2-carboxylic acid	C23 H22 O12	490.111	8.185	44	0	3	0	0		4.40484e+06	4.24988e+06	5.32989e+06	3.21042e+06	4.56003e+06	7.52354e+06	2.03388e+06	30518.9	28336.2	357611	180895	78868.6	244685	60984.2	479658	440488	452914	419862	164546	452142	694150	362129	228111	145464	243863	149246	331615	331908	269658	1.08268e+06	835180	1.01782e+06	511111	1.06591e+06	384473	1.10417e+06	931810	111965	131920	216457
NCGC00384500-01!3-(4-hydroxyphenyl)-7-methoxy-5-[(3R,4S,5S,6R)-3,4,5-trihydroxy-6-(hydroxymethyl)oxan-2-yl]oxychromen-4-one	C22 H22 O10	492.126	8.192	23	0	10	0	0		2.42405e+06	3.96561e+06	3.20774e+06	2.61651e+06	2.40223e+06	4.30495e+06	926284	39432.4	35593.8	87979.8	82802.4	60400.4	73362	37986.6	217503	351613	296794	282549	97207.4	214717	219218	131211	154018	63901.9	158115	101410	102042	145025	119543	417980	424331	423991	243145	614127	254710	649007	597064	81120.5	196987	181630
NCGC00386050-01!(2S,3S,4S,5R,6S)-3,4,5-trihydroxy-6-[5-hydroxy-6-methoxy-2-(4-methoxyphenyl)-4-oxochromen-7-yl]oxyoxane-2-carboxylic acid	C23 H22 O12	490.111	8.203	6	0	3	0	0		4.95904e+06	5.48675e+06	346522	4.71344e+06	6.6917e+06	9.48071e+06	2.1993e+06	198358	202106	598519	201664	232319	215633	219507	379724	615784	218932	473695	273980	455021	1.03439e+06	396658	199226	326379	219077	218710	399511	671397	321953	1.13583e+06	1.02676e+06	229367	757521	1.28355e+06	947102	1.03784e+06	1.2071e+06	198463	228910	216813
cirsimarin	C23 H24 O11	476.131	8.223	15	0	2	0	0		1.96745e+06	2.12966e+06	2.26166e+06	2.1197e+06	1.7575e+06	4.53351e+06	661261	28080.6	27107.1	57161.2	51908.7	33149	186372	29564.4	336734	532075	410039	359270	28961.2	465080	455377	86983.6	110116	371183	186965	92020.5	168879	770646	142038	1.36144e+06	1.11648e+06	1.90608e+06	669125	1.65975e+06	700588	1.21735e+06	1.48849e+06	198590	226657	260922
NCGC00380217-01_C20H28O4_4a(2H)-Phenanthrenecarboxylic acid, 7-ethenyl-1,3,4,4b,5,6,7,9,10,10a-decahydro-4b-hydroxy-1,1,7-trimethyl-9-oxo-	C20 H28 O4	332.199	8.227	307	0	22	3	4	Metabolic pathways;Biosynthesis of secondary metabolites;Diterpenoid biosynthesis	1.79619e+07	6.01497e+06	479027	8.14853e+06	4.77185e+06	2.01691e+06	8.05738e+06	462118	514998	1.12527e+06	597062	539259	516064	503667	536845	463964	491250	465617	488528	577152	494659	476590	417717	775310	508522	485615	484767	415892	1.83192e+06	471609	483560	532406	468990	445616	468595	462402	512653	517105	472174	511161
L-Glutamic acid	C5 H9 N O4	147.052	8.227	0	0	6	0	0		1.4304e+06	1.28462e+06	1.04474e+06	1.63436e+06	1.15192e+06	817668	1.37177e+06	30906.3	29834.9	209767	196900	36484.7	242567	32539.4	2.04434e+06	3.00587e+06	3.18922e+06	1.25553e+06	668447	2.7974e+06	3.6838e+06	72727.5	123023	58502.6	194113	221867	101995	238116	327336	211112	43261.7	216406	59759.3	147398	121819	135525	122597	248236	47640	285480
(4S,5Z,6S)-4-(2-methoxy-2-oxoethyl)-5-[2-[(E)-3-phenylprop-2-enoyl]oxyethylidene]-6-[(2S,3R,4S,5S,6R)-3,4,5-trihydroxy-6-(hydroxymethyl)oxan-2-yl]oxy-4H-pyran-3-carboxylic acid	C9 H10 O2	150.067	8.227	0	1	2	0	0		1.01535e+07	2.46614e+07	2.29294e+07	3.51715e+07	3.35709e+07	4.92861e+07	2.79088e+06	54563.8	58510.3	4.77671e+06	3.59141e+06	693073	4.09827e+06	748269	538132	776618	325379	562786	179929	493744	1.23377e+06	3.94559e+06	2.11105e+06	2.09498e+06	8.28263e+06	7.32522e+06	3.17491e+06	9.03945e+06	8.36991e+06	160781	285032	182943	120319	259692	71851.7	100999	165192	2.41907e+06	895187	1.59012e+06
Wogonoside	C22 H20 O11	460.1	8.246	77	0	10	0	0		6.50252e+06	1.05046e+07	7.3919e+06	8.95513e+06	5.9075e+06	1.79307e+07	2.99879e+06	29990	32496	355484	106174	36927.3	122298	34415.9	1.26416e+06	1.85318e+06	1.01177e+06	1.07145e+06	240056	1.11588e+06	1.0324e+06	172946	32841.7	32829.8	148799	106431	110817	233134	169258	316162	298502	334025	146020	402481	354705	342912	398311	35100.2	57023.8	58581.1
oroxindin	C22 H20 O11	460.101	8.265	9	0	10	0	0		8.9694e+06	1.46692e+07	213188	1.20218e+07	1.00947e+07	2.7445e+07	4.43217e+06	170881	195619	842312	408828	191706	207284	199275	1.22233e+06	2.09562e+06	307625	769905	561940	1.49988e+06	1.54172e+06	210077	233020	218044	362502	207160	314911	187381	171214	299308	344874	207426	337976	652881	623030	369646	386697	203448	193777	194914
Atractyloside A	C21 H36 O10	494.236	8.267	61	1	4	0	0		8.17176e+06	1.65377e+07	3.59832e+06	2.00265e+07	5.42684e+06	1.97484e+07	2.02834e+06	31286	31772.8	6.52893e+06	6.98971e+06	1.25009e+06	6.40188e+06	69163.8	4.29421e+06	5.45383e+06	4.0405e+06	4.43104e+06	33445	5.28102e+06	7.31144e+06	7.96586e+06	1.6959e+07	1.88466e+07	1.15312e+07	1.14112e+07	7.76096e+06	1.40952e+07	1.404e+07	6.8007e+06	6.77733e+06	6.62287e+06	2.05607e+06	8.75896e+06	6.28124e+06	7.07139e+06	5.20178e+06	2.53463e+06	5.32016e+06	5.32786e+06
p-Coumaric acid	C9 H8 O3	164.047	8.269	37	0	1	17	6	Metabolic pathways;Biosynthesis of secondary metabolites;Microbial metabolism in diverse environments;Degradation of aromatic compounds;Phenylpropanoid biosynthesis;Ubiquinone and other terpenoid-quinone biosynthesis;Biosynthesis of phenylpropanoids;Biosynthesis of plant secondary metabolites;Biosynthesis of various secondary metabolites - part 2;Phenylalanine metabolism;Biosynthesis of amino aci…	1.61486e+06	1.78158e+06	645857	1.36503e+06	1.49148e+06	2.16989e+06	1.06799e+06	517689	592633	1.23292e+06	1.0141e+06	630829	627973	603707	834104	1.22868e+06	891554	651640	791884	1.10758e+06	1.2252e+06	857882	740952	758832	880630	627597	814663	1.10486e+06	1.0448e+06	1.53522e+07	9.74791e+06	628402	7.2621e+06	4.23066e+06	4.55492e+06	9.87892e+06	4.4257e+06	616350	696356	590496
NCGC00381164-01_C26H38O10_	C26 H38 O10	556.251	8.293	28	0	3	0	0		1.43521e+06	3.89634e+06	3.79687e+06	6.95834e+06	887182	6.65934e+06	1.15743e+06	32688.6	36343.4	40400.3	39576	37862.7	42970	34116.5	38522.3	39366.3	36493.9	34342.8	36075.1	37670.4	89071.5	35461	37696.2	41900.5	40198.7	67214.1	33966.6	61615.2	39447.9	38444.6	40484.2	41488.4	32945.9	40975	39994.8	43487.5	36151.1	37743.4	36165.3	37262
Pectolinarigenin	C17 H14 O6	314.079	8.3	123	0	11	6	2	Biosynthesis of secondary metabolites;Metabolic pathways;Biosynthesis of phenylpropanoids;Flavonoid biosynthesis;Isoflavonoid biosynthesis;Other	8.87365e+07	5.29398e+07	5.44383e+07	4.79467e+07	1.00704e+08	4.82693e+07	6.95378e+07	38542.7	85099.9	1.96026e+06	2.01156e+06	555785	985546	89505.8	1.17119e+06	1.90347e+06	826994	1.60211e+06	361001	2.06707e+06	2.86028e+06	1.08152e+06	1.56877e+06	1.17751e+06	1.54671e+06	1.17123e+06	614763	1.58907e+06	1.6874e+06	880854	771494	670370	418705	1.09535e+06	868295	885583	943053	1.0172e+06	648343	868667
4-Hydroxybenzaldehyde	C7 H6 O2	122.035	8.32	1	4	0	0	0		98086.6	334762	479728	479698	426533	594162	125246	201210	237799	222873	188180	255348	203992	256564	483797	679742	561454	752582	266333	744642	1.0408e+06	210846	269727	255382	70999.4	236516	84674.6	95496.7	277865	2.97178e+06	1.33397e+06	1.81859e+06	507152	2.0085e+06	852051	1.70661e+06	788578	305857	72001.7	393757
(2R,3S,4S,5R,6R)-2-[[(2R,3R,4R,5S)-3,4-dihydroxy-5-(hydroxymethyl)oxolan-2-yl]oxymethyl]-6-[(2E)-3,7-dimethylocta-2,6-dienoxy]oxane-3,4,5-triol	C21 H36 O10	448.231	8.323	6	2	2	0	0		1.64253e+07	3.13832e+07	2.81882e+07	4.04619e+07	1.04569e+07	3.85546e+07	1.17393e+07	100770	132402	1.10369e+07	1.09525e+07	1.95935e+06	1.02625e+07	196593	7.37133e+06	9.65723e+06	6.44343e+06	7.50221e+06	2.03676e+06	8.68487e+06	1.29169e+07	1.26556e+07	2.56935e+07	2.55516e+07	1.8553e+07	1.82669e+07	1.1636e+07	2.29076e+07	2.12664e+07	1.03461e+07	1.02948e+07	1.0438e+07	3.20343e+06	1.47059e+07	1.01287e+07	1.08434e+07	8.52906e+06	3.86306e+06	8.12276e+06	8.08944e+06
(E)-1,4-bis(4-hydroxy-3-methoxyphenyl)-2,3-dimethylbut-2-ene-1,4-dione	C20 H20 O6	356.127	8.335	146	0	2	4	2	Biosynthesis of secondary metabolites;Metabolic pathways;Biosynthesis of various secondary metabolites - part 2;Other	2.95897e+06	3.32627e+06	3.55325e+06	1.50927e+06	4.77589e+06	1.66774e+06	3.16986e+06	109872	954984	8.29187e+07	6.07941e+07	4.97323e+07	6.95843e+07	1.79257e+06	1.30659e+06	1.97386e+06	1.31583e+06	937508	400559	1.07225e+06	2.39542e+06	5.46027e+07	2.93448e+07	5.62599e+07	6.40222e+07	5.26695e+07	4.20252e+07	4.76068e+07	3.84027e+07	462543	731708	766634	263028	775389	1.17336e+06	503597	875461	1.27828e+07	3.93262e+06	6.69792e+06
NCGC00168836-03_C20H30O4_6,18,19-Trihydroxytrachyloban-2-one	C20 H30 O4	316.204	8.377	288	0	44	6	3	Metabolic pathways;Biosynthesis of secondary metabolites;Diterpenoid biosynthesis;Retinol metabolism;Other	2.47875e+07	1.32575e+07	250700	8.52932e+06	2.05594e+07	6.17715e+06	1.08408e+07	267452	269027	6.88229e+06	7.70238e+06	256335	270538	277603	760988	725985	255413	609264	429331	623989	1.10994e+06	1.07563e+06	527423	441907	1.05948e+06	266174	642925	1.25574e+06	1.44549e+06	862934	763916	262292	449471	843535	835521	555998	904071	257755	646417	277202
ANETHOLE	C10 H12 O	148.089	8.378	39	0	2	5	1	Metabolic pathways;Microbial metabolism in diverse environments;Degradation of aromatic compounds;Phenylpropanoid biosynthesis;Xylene degradation	866983	1.55867e+06	278849	1.24906e+06	1.14731e+06	1.15431e+06	297311	297482	405741	320154	740960	285117	358801	308773	1.43118e+06	1.46617e+06	645209	896293	1.2704e+06	718310	1.10441e+06	285495	738794	880524	531227	296060	988869	1.03581e+06	286071	8.05522e+06	6.39264e+06	291743	4.39759e+06	7.16503e+06	6.83077e+06	8.172e+06	5.60281e+06	508311	2.22089e+06	397678
Guanine	C5 H5 N5 O	151.048	8.379	2	1	2	0	0		7.99749e+06	5.86688e+06	5.05827e+06	7.1722e+06	4.53883e+06	5.71789e+06	9.08451e+06	46193.1	97832.4	2.97585e+06	3.08239e+06	1.04827e+06	5.12135e+06	218972	5.40336e+06	6.22343e+06	9.46056e+06	3.83848e+06	2.05969e+06	8.56734e+06	1.30636e+07	3.16071e+06	4.86673e+06	3.0363e+06	5.41784e+06	7.16449e+06	6.90152e+06	1.06086e+07	7.72959e+06	808805	716017	1.53028e+06	398467	1.21152e+06	1.87084e+06	895038	2.14457e+06	7.72841e+06	7.90548e+06	1.21227e+07
Methyl 4-hydroxycinnamate	C10 H10 O3	178.062	8.38	1	0	1	7	0	Biosynthesis of secondary metabolites;Metabolic pathways;Biosynthesis of phenylpropanoids;2-Oxocarboxylic acid metabolism;Phenylpropanoid biosynthesis;Other	1.19493e+06	706122	960964	1.4641e+06	624097	625617	212849	63868.9	110336	900203	675408	360411	639070	114001	388420	219643	371914	362880	147129	579130	478419	110092	131198	306293	553931	272107	219151	554794	330912	1.71975e+06	1.45086e+06	934574	263333	732389	824884	1.22569e+06	1.01704e+06	221692	363558	471862
NCGC00380833-01_C20H28O5_Gibbane-1,10-dicarboxylic acid, 2-hydroxy-1,4a-dimethyl-8-methylene-, (1alpha,2beta,4aalpha,4bbeta,10beta)-	C20 H28 O5	348.194	8.391	146	0	2	2	2	Biosynthesis of secondary metabolites;Diterpenoid biosynthesis	5.19169e+06	952671	1.22176e+06	1.59109e+06	3.32272e+06	421288	2.8455e+06	53620.2	80093.3	1.46145e+06	609890	512580	623206	52815.1	274975	292142	347847	180870	155822	370558	254002	208333	104765	161432	260169	225388	146844	226117	487272	102501	137521	346546	58341.5	314616	325366	185268	255414	94669.6	319430	169683
Guanine	C5 H5 N5 O	151.049	8.396	13	0	3	2	7	Metabolic pathways;Other	4.35217e+07	2.91144e+07	221830	3.8716e+07	2.41707e+07	2.9221e+07	4.0573e+07	197479	205962	1.21253e+07	1.16305e+07	210267	859600	802261	2.21033e+07	2.66249e+07	1.00479e+07	1.23966e+07	1.9375e+07	3.51994e+07	5.57281e+07	1.31849e+07	2.0406e+07	1.07707e+07	2.15421e+07	715784	2.86055e+07	4.39307e+07	2.96561e+07	2.85532e+06	2.98301e+06	208118	2.38404e+06	5.41463e+06	8.178e+06	3.70051e+06	7.83226e+06	405981	3.7108e+07	1.17482e+06
Lysionotin	C18 H16 O7	344.09	8.402	97	0	14	1	2	Flavone and flavonol biosynthesis	5.81192e+07	7.81251e+07	7.98077e+07	7.36286e+07	7.80436e+07	8.91243e+07	3.68976e+07	61506.5	33600.4	3.26985e+06	3.35508e+06	851413	2.48123e+06	58793	674121	909573	586780	861344	189726	846488	2.22922e+06	3.8235e+06	2.78292e+06	1.87387e+06	3.79289e+06	3.30979e+06	2.00686e+06	4.2853e+06	3.59691e+06	401455	481228	420879	151091	953391	603046	438350	716168	766046	767159	2.30983e+06
[truncated: 522 more rows]
[truncated: 4 more columns]

## Sheet: Sheet2
Volatile active substances and their relative contents determined in rosemary leaves and shoots at different stages
[truncated: 142 more rows]

## Sheet: Sheet3
Major fat-soluble antioxidant components and their relative contents in rosemary leaves and shoots at different stages
[truncated: 19 more rows]
