# Supplementary material for: High‐quality chromosome‐level genome assembly and multi‐omics analysis of rosemary (Salvia rosmarinus) reveals new insights into the environmental and genome adaptation
Source: Plant Biotechnol J. 2024 Feb 16;22(7):1833–47. doi: 10.1111/pbi.14305 (PMC11182591; doi:10.1111/pbi.14305)
Supplement: Supplementary file 5 — Data Set S5 Statistic of comparative transcriptome for rosemary leaves and shoots at different stages. [file PBI-22-1833-s010.xlsx]

## Sheet: L1 vs L2
Differentially expressed genes between L1 and L2
#ID	L1-1_Count	L1-2_Count	L1-3_Count	L2-1_Count	L2-2_Count	L2-3_Count	L1-1_FPKM	L1-2_FPKM	L1-3_FPKM	L2-1_FPKM	L2-2_FPKM	L2-3_FPKM	FDR	log2FC	regulated	COG_class	COG_class_annotation	GO_annotation	KEGG_annotation	KEGG_pathway_annotation	KOG_class	KOG_class_annotation	Pfam_annotation	Swiss-Prot_annotation	eggNOG_class	eggNOG_class_annotation	NR_annotation
EVM0014082	225	279	273	156	80	90	2.8217	3.75943	4.42879	2.32712	1.16194	1.23464	0.00148757	-1.09713	down	[K]	Transcription	Molecular Function: protein serine/threonine kinase activity (GO:0004674);; Molecular Function: ATP binding (GO:0005524);; Cellular Component: plasma membrane (GO:0005886);; Biological Process: protein phosphorylation (GO:0006468);; Biological Process: transmembrane receptor protein tyrosine kinase signaling pathway (GO:0007169);; Cellular Component: integral component of membrane (GO:0016021);;	--	--	--	--	Protein tyrosine kinase;; Protein kinase domain;; Leucine rich repeat;; Leucine Rich repeats (2 copies);; Leucine rich repeat N-terminal domain	Probable leucine-rich repeat receptor-like protein kinase IMK3 OS=Arabidopsis thaliana OX=3702 GN=IMK3 PE=1 SV=1	T	Signal transduction mechanisms	Serine/threonine protein kinase [Handroanthus impetiginosus]
EVM0012562	1623	1189	739	2284	4698	5054	13.7136	10.7946	8.08258	22.9775	46.4682	47.0247	0.000196573	1.80859	up	[K]	Transcription	--	--	--	[T]	Signal transduction mechanisms	Leucine Rich repeats (2 copies);; Leucine rich repeat;; Leucine Rich repeat;; Leucine Rich Repeat	--	S	Function unknown	U2-associated snRNP A&apos; protein [Handroanthus impetiginosus]
EVM0022704	1218	1314	1068	596	459	529	12.8814	14.9381	14.6266	7.50394	5.68177	6.1592	2.64601e-10	-1.0229	down	[T]	Signal transduction mechanisms	Molecular Function: voltage-gated chloride channel activity (GO:0005247);; Biological Process: chloride transport (GO:0006821);; Cellular Component: integral component of membrane (GO:0016021);; Biological Process: regulation of anion transmembrane transport (GO:1903959);;	K05016|0|sind:105176254|K05016 chloride channel 7 | (RefSeq) chloride channel protein CLC-b-like	--	[P]	Inorganic ion transport and metabolism	Voltage gated chloride channel;; CBS domain	Chloride channel protein CLC-b OS=Arabidopsis thaliana OX=3702 GN=CLC-B PE=1 SV=1	P	Inorganic ion transport and metabolism	chloride channel protein CLC-b-like [Sesamum indicum]
EVM0010842	1061	585	740	4017	747	2303	40.9218	24.232	36.9765	184.488	33.725	97.7977	0.00930812	1.41941	up	--	--	--	--	--	--	--	Plastocyanin-like domain	Uclacyanin 1 OS=Arabidopsis thaliana OX=3702 GN=UCC1 PE=1 SV=1	S	Function unknown	cucumber peeling cupredoxin-like [Sesamum indicum]
Rosmarinus_officinalis_newGene_16042	43	41	19	113	160	322	0.517367	0.528249	0.307811	1.72751	2.29756	4.37322	8.40001e-06	2.37893	up	[M]	Cell wall/membrane/envelope biogenesis	--	--	--	[GMW]	Carbohydrate transport and metabolism;; Cell wall/membrane/envelope biogenesis;; Extracellular structures	Exostosin family;; Exostosin family	Probable glycosyltransferase At3g07620 OS=Arabidopsis thaliana OX=3702 GN=At3g07620 PE=3 SV=1	S	Function unknown	probable glycosyltransferase At3g07620 isoform X1 [Sesamum indicum]
EVM0023819	151	145	112	432	455	510	2.59248	2.66296	2.48867	8.84041	9.15277	9.64963	4.2117e-12	1.89048	up	[R]	General function prediction only	Cellular Component: integral component of membrane (GO:0016021);; Molecular Function: transferase activity (GO:0016740);;	K10532|0|sind:105160158|K10532 heparan-alpha-glucosaminide N-acetyltransferase [EC:2.3.1.78] | (RefSeq) heparan-alpha-glucosaminide N-acetyltransferase-like	Glycosaminoglycan degradation (ko00531)	[S]	Function unknown	Protein of unknown function (DUF1624)	--	S	Function unknown	Heparan-alpha-glucosaminide N-acetyltransferase [Handroanthus impetiginosus]
EVM0000360	30	22	34	252	176	267	0.860572	0.679682	1.24237	8.60635	5.90483	8.46492	9.75177e-19	2.96379	up	--	--	Cellular Component: nucleus (GO:0005634);; Biological Process: response to water deprivation (GO:0009414);; Biological Process: response to salt stress (GO:0009651);; Biological Process: abscisic acid-activated signaling pathway (GO:0009738);; Biological Process: regulation of seed germination (GO:0010029);; Biological Process: vegetative to reproductive phase transition of meristem (GO:0010228);;	--	--	[O]	Posttranslational modification, protein turnover, chaperones	--	EID1-like F-box protein 3 OS=Arabidopsis thaliana OX=3702 GN=EDL3 PE=2 SV=1	S	Function unknown	LOW QUALITY PROTEIN: EID1-like F-box protein 3 [Sesamum indicum]
EVM0009468	424	530	409	278	69	121	10.2184	13.7394	12.7827	7.96661	1.94213	3.19908	0.00395368	-1.35646	down	--	--	--	--	--	--	--	WRC;; QLQ	Growth-regulating factor 4 OS=Oryza sativa subsp. japonica OX=39947 GN=GRF4 PE=2 SV=1	K	Transcription	growth-regulating factor 4-like isoform X3 [Sesamum indicum]
EVM0034445	430	353	336	107	91	125	9.89825	8.73739	10.003	2.91052	2.45019	3.17053	6.75963e-10	-1.59284	down	--	--	Cellular Component: integral component of membrane (GO:0016021);;	--	--	[GE]	Carbohydrate transport and metabolism;; Amino acid transport and metabolism	Triose-phosphate Transporter family;; EamA-like transporter family;; UAA transporter family	Probable sugar phosphate/phosphate translocator At1g12500 OS=Arabidopsis thaliana OX=3702 GN=At1g12500 PE=1 SV=1	S	Function unknown	Glucose-6-phosphate/phosphate and phosphoenolpyruvate/phosphate antiporter [Handroanthus impetiginosus]
EVM0043814	37	23	23	107	41	106	0.900099	0.592012	0.718192	3.15915	1.18376	2.8924	0.00171426	1.54867	up	--	--	Molecular Function: DNA binding (GO:0003677);; Cellular Component: nucleus (GO:0005634);; Biological Process: regulation of transcription, DNA-templated (GO:0006355);;	--	--	--	--	MYB-CC type transfactor, LHEQLE motif;; Myb-like DNA-binding domain	Myb family transcription factor PHL11 OS=Arabidopsis thaliana OX=3702 GN=PHL11 PE=1 SV=1	K	Transcription	hypothetical protein CDL12_20066 [Handroanthus impetiginosus]
EVM0034988	315	172	125	1493	427	1061	5.57355	3.27238	2.86702	31.4876	8.84764	20.693	3.76308e-06	2.15303	up	[R]	General function prediction only	Molecular Function: alcohol dehydrogenase (NAD) activity (GO:0004022);; Cellular Component: cytoplasm (GO:0005737);; Molecular Function: zinc ion binding (GO:0008270);; Biological Process: oxidation-reduction process (GO:0055114);;	K18857|0|sind:105155589|K18857 alcohol dehydrogenase class-P [EC:1.1.1.1] | (RefSeq) alcohol dehydrogenase 3	Glycolysis / Gluconeogenesis (ko00010);; Fatty acid degradation (ko00071);; Tyrosine metabolism (ko00350);; alpha-Linolenic acid metabolism (ko00592)	[Q]	Secondary metabolites biosynthesis, transport and catabolism	Zinc-binding dehydrogenase;; Alcohol dehydrogenase GroES-like domain	Alcohol dehydrogenase 3 OS=Solanum tuberosum OX=4113 GN=ADH3 PE=2 SV=1	C	Energy production and conversion	alcohol dehydrogenase [Salvia miltiorrhiza]
EVM0016010	183	151	150	284	753	355	2.58687	2.28558	2.73457	4.78144	12.4506	5.52614	0.00564485	1.56101	up	[V]	Defense mechanisms	Cellular Component: integral component of membrane (GO:0016021);; Biological Process: transmembrane transport (GO:0055085);;	--	--	--	--	Voltage-dependent anion channel	Guard cell S-type anion channel SLAC1 OS=Arabidopsis thaliana OX=3702 GN=SLAC1 PE=1 SV=1	P	Inorganic ion transport and metabolism	guard cell S-type anion channel SLAC1 [Sesamum indicum]
EVM0014206	1149	1010	739	2039	1749	2200	10.3892	9.80943	8.65533	21.9444	18.5044	21.9024	8.65053e-08	1.19128	up	[R]	General function prediction only	Cellular Component: nucleoplasm (GO:0005654);; Molecular Function: zinc ion binding (GO:0008270);; Biological Process: protein ubiquitination (GO:0016567);; Biological Process: positive regulation of proteasomal ubiquitin-dependent protein catabolic process (GO:0032436);; Molecular Function: ubiquitin protein ligase activity (GO:0061630);;	K10143|0|sind:105168012|K10143 E3 ubiquitin-protein ligase RFWD2 [EC:2.3.2.27] | (RefSeq) E3 ubiquitin-protein ligase COP1-like	Ubiquitin mediated proteolysis (ko04120);; Circadian rhythm - plant (ko04712)	--	--	WD domain, G-beta repeat;; Zinc finger, C3HC4 type (RING finger);; Zinc finger, C3HC4 type (RING finger);; Zinc finger, C3HC4 type (RING finger)	E3 ubiquitin-protein ligase COP1 OS=Arabidopsis thaliana OX=3702 GN=COP1 PE=1 SV=2	O	Posttranslational modification, protein turnover, chaperones	E3 ubiquitin-protein ligase COP1 [Sesamum indicum]
EVM0029654	210	181	137	391	373	318	4.7098	4.35919	3.96126	10.4461	9.80373	7.87135	9.20192e-05	1.1728	up	[R]	General function prediction only	--	--	--	--	--	NmrA-like family;; NAD(P)H-binding;; NAD dependent epimerase/dehydratase family;; Saccharopine dehydrogenase NADP binding domain;; 3-beta hydroxysteroid dehydrogenase/isomerase family	Isoflavone reductase homolog PCBER OS=Populus trichocarpa OX=3694 GN=PCBER PE=1 SV=1	S	Function unknown	isoflavone reductase homolog isoform X1 [Sesamum indicum]
EVM0002524	520	331	238	954	819	983	5.52456	3.775	3.27307	12.0645	10.1822	11.5023	1.1824e-05	1.45066	up	--	--	Molecular Function: transporter activity (GO:0005215);; Cellular Component: intracellular (GO:0005622);; Biological Process: transport (GO:0006810);; Cellular Component: integral component of membrane (GO:0016021);;	--	--	[I]	Lipid transport and metabolism	CRAL/TRIO domain;; CRAL/TRIO, N-terminal domain	Patellin-3 OS=Arabidopsis thaliana OX=3702 GN=PATL3 PE=1 SV=2	S	Function unknown	patellin-2-like [Dorcoceras hygrometricum]
EVM0020338	200	96	47	490	200	476	3.74867	1.94169	1.12907	10.9696	4.40748	9.85341	0.00241155	1.67129	up	--	--	Cellular Component: integral component of membrane (GO:0016021);;	--	--	--	--	Protein of unknown function (DUF3537)	--	S	Function unknown	uncharacterized protein LOC105175311 [Sesamum indicum]
EVM0039317	50	46	25	92	77	81	0.840372	0.828236	0.543806	1.85635	1.51917	1.50425	0.00423323	1.14873	up	[G]	Carbohydrate transport and metabolism	Molecular Function: zinc ion binding (GO:0008270);; Molecular Function: cinnamyl-alcohol dehydrogenase activity (GO:0045551);; Molecular Function: geraniol dehydrogenase activity (GO:0047924);; Molecular Function: sinapyl alcohol dehydrogenase activity (GO:0052747);; Biological Process: oxidation-reduction process (GO:0055114);;	K00083|0|sind:105176373|K00083 cinnamyl-alcohol dehydrogenase [EC:1.1.1.195] | (RefSeq) 8-hydroxygeraniol dehydrogenase	Phenylpropanoid biosynthesis (ko00940)	[Q]	Secondary metabolites biosynthesis, transport and catabolism	Alcohol dehydrogenase GroES-like domain;; Zinc-binding dehydrogenase	Geraniol dehydrogenase 1 OS=Ocimum basilicum OX=39350 GN=GEDH1 PE=1 SV=1	C	Energy production and conversion	10-hydroxygeraniol oxidoreductase, partial [Pogostemon cablin]
EVM0038339	225	117	68	262	445	364	14.5896	8.13589	5.6826	20.2363	33.8312	26.0031	0.00893328	1.44451	up	--	--	--	--	--	--	--	--	--	S	Function unknown	hypothetical protein CDL12_04973 [Handroanthus impetiginosus]
EVM0020779	450	388	434	179	71	71	10.8116	10.0298	13.5248	5.10237	1.98983	1.85743	7.75166e-06	-1.77692	down	--	--	--	--	--	[S]	Function unknown	Armadillo/beta-catenin-like repeat	--	S	Function unknown	vacuolar protein 8 [Sesamum indicum]
EVM0021649	576	581	472	296	163	232	14.6468	15.8676	15.5334	8.95786	4.84454	6.4887	7.70129e-08	-1.09133	down	--	--	Cellular Component: integral component of membrane (GO:0016021);;	--	--	--	--	Tetratricopeptide repeat;; Tetratricopeptide repeat;; Tetratricopeptide repeat;; Tetratricopeptide repeat	Protein FLUORESCENT IN BLUE LIGHT, chloroplastic OS=Arabidopsis thaliana OX=3702 GN=FLU PE=1 SV=1	S	Function unknown	hypothetical protein CDL12_02231 [Handroanthus impetiginosus]
EVM0042590	426	445	473	240	140	188	4.46894	5.02588	6.43861	3.00022	1.71686	2.17083	2.42063e-05	-1.09886	down	--	--	Cellular Component: chloroplast (GO:0009507);; Biological Process: embryo development ending in seed dormancy (GO:0009793);;	--	--	[R]	General function prediction only	PPR repeat family;; PPR repeat;; PPR repeat;; Pentatricopeptide repeat domain;; Pentacotripeptide-repeat region of PRORP;; Mitochondrial 28S ribosomal protein S27;; Tetratricopeptide repeat;; Mitochondrial ATPase expression;; Tetratricopeptide repeat;; Anaphase-promoting complex, cyclosome, subunit 3	Pentatricopeptide repeat-containing protein At3g53700, chloroplastic OS=Arabidopsis thaliana OX=3702 GN=MEE40 PE=2 SV=1	S	Function unknown	pentatricopeptide repeat-containing protein At3g53700, chloroplastic [Sesamum indicum]
Rosmarinus_officinalis_newGene_16374	521	140	264	777	1130	1452	13.7766	3.96878	9.02003	24.4756	34.9944	42.3039	0.00137734	1.78679	up	[O]	Posttranslational modification, protein turnover, chaperones	Biological Process: cellular process (GO:0009987);; Cellular Component: intracellular membrane-bounded organelle (GO:0043231);; Biological Process: biological regulation (GO:0065007);;	--	--	[O]	Posttranslational modification, protein turnover, chaperones	DnaJ domain	Chaperone protein dnaJ 20, chloroplastic OS=Arabidopsis thaliana OX=3702 GN=ATJ20 PE=1 SV=2	O	Posttranslational modification, protein turnover, chaperones	hypothetical protein CDL12_01081 [Handroanthus impetiginosus]
EVM0005151	192	141	67	344	962	600	5.33274	4.20084	2.3776	11.3633	31.2876	18.3654	0.000126762	2.18143	up	--	--	Biological Process: response to stress (GO:0006950);; Biological Process: response to abiotic stimulus (GO:0009628);; Cellular Component: integral component of membrane (GO:0016021);; Molecular Function: transferase activity, transferring alkyl or aryl (other than methyl) groups (GO:0016765);; Biological Process: response to chemical (GO:0042221);; Biological Process: primary metabolic process (G…	K11778|1.98754e-126|sind:105169621|K11778 ditrans,polycis-polyprenyl diphosphate synthase [EC:2.5.1.87] | (RefSeq) dehydrodolichyl diphosphate syntase complex subunit nus1-like	Terpenoid backbone biosynthesis (ko00900)	--	--	--	--	S	Function unknown	dehydrodolichyl diphosphate synthase complex subunit nus1-like [Sesamum indicum]
EVM0027873	484	196	172	916	858	2025	29.7815	12.9364	13.7094	67.0804	61.782	137.197	8.97499e-05	2.05489	up	--	--	Molecular Function: metal ion binding (GO:0046872);;	K16285|6.31836e-59|sind:105168319|K16285 RING/U-box domain-containing protein [EC:2.3.2.27] | (RefSeq) probable E3 ubiquitin-protein ligase XERICO	--	[O]	Posttranslational modification, protein turnover, chaperones	Ring finger domain;; Zinc finger, C3HC4 type (RING finger)	Probable E3 ubiquitin-protein ligase XERICO OS=Arabidopsis thaliana OX=3702 GN=XERICO PE=1 SV=1	O	Posttranslational modification, protein turnover, chaperones	RING-H2 type zinc finger [Avicennia marina]
EVM0033474	102	73	73	38	23	15	1.81685	1.39869	1.68425	0.787145	0.47976	0.279257	0.00315234	-1.42876	down	[OT]	Posttranslational modification, protein turnover, chaperones;; Signal transduction mechanisms	Biological Process: metabolic process (GO:0008152);; Molecular Function: amino acid binding (GO:0016597);; Molecular Function: nucleotidyltransferase activity (GO:0016779);;	--	--	--	--	ACT domain;; ACT domain;; ACT domain	ACT domain-containing protein ACR4 OS=Arabidopsis thaliana OX=3702 GN=ACR4 PE=2 SV=1	S	Function unknown	ACT domain-containing protein ACR4 isoform X2 [Sesamum indicum]
EVM0009538	364	302	296	140	78	171	16.3554	14.6068	17.2457	7.4808	4.0732	8.47092	0.0008024	-1.13379	down	[H]	Coenzyme transport and metabolism	--	--	--	[F]	Nucleotide transport and metabolism	Cytidine and deoxycytidylate deaminase zinc-binding region	Riboflavin biosynthesis protein PYRD, chloroplastic OS=Arabidopsis thaliana OX=3702 GN=PYRD PE=1 SV=1	S	Function unknown	uncharacterized protein LOC105172386 [Sesamum indicum]
EVM0038949	670	771	787	202	43	60	10.4362	12.9124	15.8951	3.74763	0.767034	1.02506	5.57167e-07	-2.51051	down	[G]	Carbohydrate transport and metabolism	Molecular Function: polygalacturonase activity (GO:0004650);; Cellular Component: extracellular region (GO:0005576);; Biological Process: carbohydrate metabolic process (GO:0005975);; Biological Process: cell wall organization (GO:0071555);;	--	--	--	--	Glycosyl hydrolases family 28;; Pectate lyase superfamily protein	Polygalacturonase At1g48100 OS=Arabidopsis thaliana OX=3702 GN=At1g48100 PE=2 SV=1	M	Cell wall/membrane/envelope biogenesis	polygalacturonase At1g48100 [Sesamum indicum]
EVM0031368	29	15	20	113	113	161	0.28731	0.15509	0.257712	1.334	1.3053	1.76167	3.63165e-09	2.52293	up	[K]	Transcription	--	--	--	[R]	General function prediction only	Leucine rich repeat;; Leucine Rich repeats (2 copies);; Leucine Rich Repeat;; Leucine Rich repeat;; Leucine rich repeat N-terminal domain	Receptor like protein 27 OS=Arabidopsis thaliana OX=3702 GN=RLP27 PE=2 SV=1	S	Function unknown	verticillium wilt resistance-like protein [Mentha x piperita]
EVM0020212	2128	1237	1289	407	175	219	82.0847	51.25	64.4098	18.6726	7.86021	9.29311	4.22206e-11	-2.29864	down	--	--	--	--	--	--	--	Dirigent-like protein	Dirigent protein 11 OS=Arabidopsis thaliana OX=3702 GN=DIR11 PE=2 SV=1	--	--	dirigent protein 21 [Sesamum indicum]
EVM0022996	517	535	263	764	822	1062	9.60378	10.6775	6.3254	16.8774	17.8557	21.7136	0.00202952	1.14859	up	--	--	--	--	--	--	--	Helix-loop-helix DNA-binding domain	Transcription factor UNE10 OS=Arabidopsis thaliana OX=3702 GN=UNE10 PE=2 SV=1	K	Transcription	LOW QUALITY PROTEIN: transcription factor UNE10 [Sesamum indicum]
EVM0036803	211	100	96	362	975	458	2.67382	1.3587	1.56665	5.47146	14.4834	6.40085	0.000401332	2.06322	up	[G]	Carbohydrate transport and metabolism	Molecular Function: high-affinity hydrogen:glucose symporter activity (GO:0005358);; Cellular Component: plasma membrane (GO:0005886);; Cellular Component: plasmodesma (GO:0009506);; Cellular Component: integral component of membrane (GO:0016021);; Biological Process: glucose transmembrane transport (GO:1904659);;	--	--	[R]	General function prediction only	Sugar (and other) transporter;; Major Facilitator Superfamily	Sugar transport protein 13 OS=Arabidopsis thaliana OX=3702 GN=STP13 PE=1 SV=2	G	Carbohydrate transport and metabolism	putative transporter (major facilitator superfamily) [Handroanthus impetiginosus]
EVM0027180	159	151	100	241	274	306	8.3192	8.44019	6.74546	14.9751	16.7342	17.6196	0.000840189	1.1416	up	[GI]	Carbohydrate transport and metabolism;; Lipid transport and metabolism	Cellular Component: cell wall (GO:0005618);; Molecular Function: pectinesterase activity (GO:0030599);; Biological Process: cell wall modification (GO:0042545);; Molecular Function: aspartyl esterase activity (GO:0045330);; Biological Process: pectin catabolic process (GO:0045490);; Biological Process: defense response to Gram-negative bacterium (GO:0050829);;	K01051|2.68202e-75|egr:104453630|K01051 pectinesterase [EC:3.1.1.11] | (RefSeq) pectinesterase 31	Pentose and glucuronate interconversions (ko00040);; Starch and sucrose metabolism (ko00500)	--	--	Pectinesterase	Pectinesterase 31 OS=Arabidopsis thaliana OX=3702 GN=PME31 PE=1 SV=1	G	Carbohydrate transport and metabolism	pectinesterase 31 [Dorcoceras hygrometricum]
EVM0027131	2346	1217	889	2745	4953	4032	17.9379	9.99859	8.80315	24.9953	44.3378	33.9605	0.00356827	1.48085	up	[T]	Signal transduction mechanisms	--	--	--	[S]	Function unknown	CG-1 domain;; Ankyrin repeats (3 copies);; Ankyrin repeats (many copies);; IQ calmodulin-binding motif;; Ankyrin repeat	Calmodulin-binding transcription activator 3 OS=Arabidopsis thaliana OX=3702 GN=CAMTA3 PE=1 SV=1	K	Transcription	calmodulin-binding transcription activator 1-like [Sesamum indicum]
EVM0032036	34	18	21	148	121	271	1.4666	0.854938	1.19669	7.79776	6.23357	13.206	3.96353e-09	2.72542	up	--	--	--	--	--	--	--	WRKY DNA -binding domain	Probable WRKY transcription factor 51 OS=Arabidopsis thaliana OX=3702 GN=WRKY51 PE=1 SV=1	K	Transcription	hypothetical protein CDL12_14244 [Handroanthus impetiginosus]
EVM0015057	331	713	517	227	29	114	3.52501	8.15391	7.12376	2.86849	0.359271	1.32755	0.00534725	-1.72756	down	[L]	Replication, recombination and repair	Molecular Function: chromatin binding (GO:0003682);; Molecular Function: ATP binding (GO:0005524);; Molecular Function: zinc ion binding (GO:0008270);;	K02603|0|sind:105163574|K02603 origin recognition complex subunit 1 | (RefSeq) origin recognition complex subunit 1-like	--	[L]	Replication, recombination and repair	ATPase family associated with various cellular activities (AAA);; BAH domain;; PHD-finger;; AAA ATPase domain;; AAA domain	Origin of replication complex subunit 1 OS=Oryza sativa subsp. japonica OX=39947 GN=ORC1 PE=2 SV=1	L	Replication, recombination and repair	origin of replication complex subunit 1A [Sesamum indicum]
EVM0025191	222	240	165	374	451	405	2.68591	3.11587	2.57965	5.39038	6.38321	5.38667	0.000775784	1.12127	up	--	--	--	--	--	[R]	General function prediction only	PPR repeat family;; PPR repeat;; PPR repeat;; Pentatricopeptide repeat domain;; Pentacotripeptide-repeat region of PRORP;; Mitochondrial 28S ribosomal protein S27;; Mitochondrial ATPase expression	Pentatricopeptide repeat-containing protein At1g11710, mitochondrial OS=Arabidopsis thaliana OX=3702 GN=At1g11710 PE=2 SV=1	S	Function unknown	PREDICTED: pentatricopeptide repeat-containing protein At1g11710, mitochondrial [Erythranthe guttata]
EVM0033207	70	52	83	147	163	216	1.6541	1.30048	2.52991	4.13389	4.49634	5.60778	0.00153168	1.39166	up	--	--	Biological Process: transcription, DNA-templated (GO:0006351);;	--	--	--	--	No apical meristem (NAM) protein	NAC domain-containing protein 100 OS=Arabidopsis thaliana OX=3702 GN=NAC100 PE=2 SV=1	S	Function unknown	NAC domain-containing protein 79 [Sesamum indicum]
EVM0001734	598	294	190	1381	1121	1546	13.811	7.28548	5.67663	37.9691	30.2876	39.3193	6.86074e-06	1.92455	up	[H]	Coenzyme transport and metabolism	Biological Process: metabolic process (GO:0008152);; Molecular Function: hydrolase activity (GO:0016787);;	K18551|5.0801e-159|sind:105160531|K18551 pyrimidine and pyridine-specific 5'-nucleotidase [EC:3.1.3.-] | (RefSeq) uncharacterized protein C24B11.05	Nicotinate and nicotinamide metabolism (ko00760)	[R]	General function prediction only	Haloacid dehalogenase-like hydrolase;; haloacid dehalogenase-like hydrolase	--	S	Function unknown	Haloacid dehalogenase-like hydrolase [Handroanthus impetiginosus]
EVM0015384	506	397	278	596	1684	1072	6.5108	5.49213	4.63626	9.12521	25.3775	15.1942	0.00440247	1.56712	up	[R]	General function prediction only	--	K20605|0|sind:105172575|K20605 mitogen-activated protein kinase kinase kinase 2 [EC:2.7.11.25] | (RefSeq) mitogen-activated protein kinase kinase kinase 1-like	--	[T]	Signal transduction mechanisms	Protein kinase domain;; Protein tyrosine kinase;; Kinase-like	Mitogen-activated protein kinase kinase kinase 1 OS=Arabidopsis thaliana OX=3702 GN=MEKK1 PE=1 SV=2	T	Signal transduction mechanisms	mitogen-activated protein kinase kinase kinase 1-like [Dorcoceras hygrometricum]
EVM0027610	190	171	157	271	379	316	3.32748	3.22385	3.55586	5.64855	7.77605	6.09868	0.00775006	1.03859	up	[R]	General function prediction only	--	K11801|0|sind:105163208|K11801 WD repeat-containing protein 23 | (RefSeq) LEC14B protein	--	[R]	General function prediction only	WD domain, G-beta repeat;; Anaphase-promoting complex subunit 4 WD40 domain	LEC14B protein OS=Lithospermum erythrorhizon OX=34254 PE=2 SV=1	S	Function unknown	LEC14B protein [Sesamum indicum]
EVM0040554	307	292	213	407	692	618	2.77671	2.8356	2.49382	4.3865	7.33487	6.16535	0.00436649	1.21591	up	--	--	Cellular Component: protein phosphatase type 2A complex (GO:0000159);; Biological Process: signal transduction (GO:0007165);; Biological Process: regulation of phosphoprotein phosphatase activity (GO:0034047);;	K11584|0|sind:105168362|K11584 serine/threonine-protein phosphatase 2A regulatory subunit B' | (RefSeq) serine/threonine protein phosphatase 2A 57 kDa regulatory subunit B' theta isoform-like	mRNA surveillance pathway (ko03015)	[T]	Signal transduction mechanisms	Protein phosphatase 2A regulatory B subunit (B56 family)	Serine/threonine protein phosphatase 2A 59 kDa regulatory subunit B&apos; eta isoform OS=Arabidopsis thaliana OX=3702 GN=B&apos;ETA PE=1 SV=1	T	Signal transduction mechanisms	serine/threonine protein phosphatase 2A 57 kDa regulatory subunit B&apos; theta isoform-like [Sesamum indicum]
EVM0033568	98	28	8	117	425	353	1.25392	0.386595	0.130335	1.78114	6.38122	4.98977	0.00333909	2.20246	up	[DPM]	Cell cycle control, cell division, chromosome partitioning;; Inorganic ion transport and metabolism;; Cell wall/membrane/envelope biogenesis	Molecular Function: copper ion binding (GO:0005507);; Cellular Component: extracellular region (GO:0005576);; Molecular Function: L-ascorbate oxidase activity (GO:0008447);; Cellular Component: integral component of membrane (GO:0016021);; Molecular Function: oxidoreductase activity, oxidizing metal ions (GO:0016722);; Biological Process: oxidation-reduction process (GO:0055114);;	--	--	[Q]	Secondary metabolites biosynthesis, transport and catabolism	Multicopper oxidase;; Multicopper oxidase;; Multicopper oxidase	L-ascorbate oxidase OS=Cucumis sativus OX=3659 PE=1 SV=1	Q	Secondary metabolites biosynthesis, transport and catabolism	PREDICTED: L-ascorbate oxidase [Erythranthe guttata]
EVM0007876	15	14	8	63	82	151	0.154745	0.156618	0.098499	0.803492	1.03438	1.78463	2.20851e-07	2.75455	up	--		--	--	--	--	--	Protein kinase domain;; Protein tyrosine kinase;; Wall-associated receptor kinase galacturonan-binding;; EGF-like domain;; Calcium-binding EGF domain;; Wall-associated kinase	Wall-associated receptor kinase-like 2 OS=Arabidopsis thaliana OX=3702 GN=WAKL2 PE=2 SV=1	T	Signal transduction mechanisms	PREDICTED: wall-associated receptor kinase-like 8 [Erythranthe guttata]
EVM0012663	82	81	51	95	321	222	1.94022	2.05678	1.54703	2.68477	8.91973	5.79101	0.00930812	1.57988	up	--	--	Cellular Component: membrane (GO:0016020);;	K20858|3.58305e-144|sind:105177735|K20858 calcium uniporter protein, mitochondrial | (RefSeq) calcium uniporter protein 2, mitochondrial-like	--	[R]	General function prediction only	Mitochondrial calcium uniporter	Calcium uniporter protein 2, mitochondrial OS=Arabidopsis thaliana OX=3702 GN=At2g23790 PE=2 SV=1	S	Function unknown	PREDICTED: calcium uniporter protein 2, mitochondrial-like [Erythranthe guttata]
EVM0018341	66	9	23	66	217	264	0.721116	0.105552	0.319015	0.858983	2.78456	3.18688	0.00633794	2.01967	up	[T]	Signal transduction mechanisms	Molecular Function: protein serine/threonine kinase activity (GO:0004674);; Molecular Function: non-membrane spanning protein tyrosine kinase activity (GO:0004715);; Molecular Function: ATP binding (GO:0005524);; Cellular Component: integral component of membrane (GO:0016021);; Biological Process: peptidyl-tyrosine phosphorylation (GO:0018108);;	--	--	--	--	Protein tyrosine kinase;; Protein kinase domain;; Salt stress response/antifungal	Cysteine-rich receptor-like protein kinase 3 OS=Arabidopsis thaliana OX=3702 GN=CRK3 PE=2 SV=1	T	Signal transduction mechanisms	cysteine-rich receptor-like protein kinase 3 [Sesamum indicum]
EVM0034376	111	78	39	219	157	220	2.32903	1.7596	1.03952	5.47587	3.85602	5.09835	0.000442699	1.4539	up	[H]	Coenzyme transport and metabolism	Molecular Function: methionine adenosyltransferase activity (GO:0004478);; Molecular Function: ATP binding (GO:0005524);; Biological Process: S-adenosylmethionine biosynthetic process (GO:0006556);; Biological Process: one-carbon metabolic process (GO:0006730);; Molecular Function: metal ion binding (GO:0046872);;	K00789|0|sind:105156810|K00789 S-adenosylmethionine synthetase [EC:2.5.1.6] | (RefSeq) S-adenosylmethionine synthase 2	Cysteine and methionine metabolism (ko00270);; Biosynthesis of amino acids (ko01230)	[H]	Coenzyme transport and metabolism	S-adenosylmethionine synthetase, C-terminal domain;; S-adenosylmethionine synthetase, N-terminal domain;; S-adenosylmethionine synthetase, central domain	S-adenosylmethionine synthase 2 OS=Catharanthus roseus OX=4058 GN=SAMS2 PE=1 SV=1	H	Coenzyme transport and metabolism	S-adenosylmethionine synthase 2 isoform X1 [Sesamum indicum]
EVM0018093	114	142	149	72	35	39	1.15811	1.54826	1.96169	0.86465	0.411437	0.43033	0.00167409	-1.28545	down	[T]	Signal transduction mechanisms	--	K12489|0|sind:105158221|K12489 Arf-GAP with coiled-coil, ANK repeat and PH domain-containing protein | (RefSeq) ADP-ribosylation factor GTPase-activating protein AGD3	Endocytosis (ko04144)	[T]	Signal transduction mechanisms	BAR domain of APPL family;; Putative GTPase activating protein for Arf;; PH domain;; BAR domain;; Ankyrin repeat;; Ankyrin repeats (many copies);; Ankyrin repeats (3 copies);; Ankyrin repeats (many copies);; Ankyrin repeat	ADP-ribosylation factor GTPase-activating protein AGD3 OS=Arabidopsis thaliana OX=3702 GN=AGD3 PE=1 SV=1	U	Intracellular trafficking, secretion, and vesicular transport	unnamed protein product [Coffea canephora]
EVM0019733	1504	1269	1025	1964	2583	2764	19.3516	17.5471	17.0921	30.0961	38.9089	39.1742	0.00156962	1.09356	up	[T]	Signal transduction mechanisms	Molecular Function: protein serine/threonine kinase activity (GO:0004674);; Molecular Function: ATP binding (GO:0005524);; Cellular Component: nucleus (GO:0005634);; Cellular Component: cytosol (GO:0005829);; Biological Process: sucrose metabolic process (GO:0005985);; Biological Process: unsaturated fatty acid biosynthetic process (GO:0006636);; Biological Process: response to water deprivation …	K14498|0|sind:105169578|K14498 serine/threonine-protein kinase SRK2 [EC:2.7.11.1] | (RefSeq) serine/threonine-protein kinase SRK2E	Plant hormone signal transduction (ko04075)	[T]	Signal transduction mechanisms	Protein kinase domain;; Protein tyrosine kinase	Serine/threonine-protein kinase SRK2E OS=Arabidopsis thaliana OX=3702 GN=SRK2E PE=1 SV=1	T	Signal transduction mechanisms	serine/threonine-protein kinase SRK2E isoform X1 [Sesamum indicum]
EVM0032667	5260	5148	4931	3455	1050	1957	104.875	110.285	127.37	82.0302	24.4993	42.9557	0.00431369	-1.11455	down	[G]	Carbohydrate transport and metabolism	Molecular Function: transporter activity (GO:0005215);; Biological Process: transport (GO:0006810);; Cellular Component: integral component of membrane (GO:0016021);;	--	--	[G]	Carbohydrate transport and metabolism	Major intrinsic protein;; Major intrinsic protein	Probable aquaporin PIP2-8 OS=Arabidopsis thaliana OX=3702 GN=PIP2-8 PE=1 SV=1	G	Carbohydrate transport and metabolism	aquaporin PIP2;2 [Olea europaea]
Rosmarinus_officinalis_newGene_4790	8	2	3	36	43	67	0.055008	0.012338	0.028623	0.326185	0.376738	0.564239	3.84227e-06	2.90586	up	[K]	Transcription	--	--	--	[R]	General function prediction only	Leucine rich repeat;; Leucine Rich repeats (2 copies);; Leucine Rich Repeat;; Leucine Rich repeat;; Leucine rich repeat N-terminal domain	Receptor-like protein 6 OS=Arabidopsis thaliana OX=3702 GN=RLP6 PE=3 SV=1	S	Function unknown	verticillium wilt resistance-like protein [Mentha longifolia]
EVM0045313	216	142	129	285	286	343	7.94637	5.61435	6.12923	12.4519	12.312	13.8677	0.00289828	1.03637	up	--	--	Cellular Component: intracellular (GO:0005622);; Cellular Component: membrane (GO:0016020);;	--	--	[R]	General function prediction only	--	Uncharacterized protein At5g19025 OS=Arabidopsis thaliana OX=3702 GN=At5g19025 PE=2 SV=3	S	Function unknown	PREDICTED: uncharacterized protein At5g19025-like [Erythranthe guttata]
EVM0013195	13088	10691	7602	5607	2756	4802	119.637	105.011	90.013	61.0272	29.482	48.3288	9.62538e-05	-1.09119	down	[E]	Amino acid transport and metabolism	Molecular Function: serine-type carboxypeptidase activity (GO:0004185);; Biological Process: proteolysis (GO:0006508);;	K16296|0|pda:103707552|K16296 serine carboxypeptidase-like clade I [EC:3.4.16.-] | (RefSeq) serine carboxypeptidase-like 18	--	[OE]	Posttranslational modification, protein turnover, chaperones;; Amino acid transport and metabolism	Serine carboxypeptidase;; Prolyl oligopeptidase family;; alpha/beta hydrolase fold;; Zinc knuckle	Serine carboxypeptidase-like 18 OS=Arabidopsis thaliana OX=3702 GN=SCPL18 PE=2 SV=2	E	Amino acid transport and metabolism	PREDICTED: LOW QUALITY PROTEIN: serine carboxypeptidase-like 19 [Solanum pennellii]
EVM0011079	379	429	408	1111	591	965	7.6887	9.3477	10.7088	26.8597	14.0248	21.5679	8.14827e-07	1.21051	up	--	--	Biological Process: cellular response to phosphate starvation (GO:0016036);;	--	--	[P]	Inorganic ion transport and metabolism	SPX domain	SPX domain-containing protein 2 OS=Arabidopsis thaliana OX=3702 GN=SPX2 PE=2 SV=1	T	Signal transduction mechanisms	SPX domain-containing protein 1-like [Sesamum indicum]
EVM0042266	273	124	60	358	620	602	2.9459	1.43955	0.83444	4.60112	7.85051	7.17236	0.00281623	1.75479	up	[I]	Lipid transport and metabolism	Cellular Component: vacuole (GO:0005773);; Biological Process: pollen development (GO:0009555);; Biological Process: thylakoid membrane organization (GO:0010027);; Cellular Component: integral component of membrane (GO:0016021);; Molecular Function: cycloartenol synthase activity (GO:0016871);; Biological Process: pentacyclic triterpenoid biosynthetic process (GO:0019745);;	K01853|0|sind:105173846|K01853 cycloartenol synthase [EC:5.4.99.8] | (RefSeq) cycloartenol Synthase	Steroid biosynthesis (ko00100)	[I]	Lipid transport and metabolism	Squalene-hopene cyclase C-terminal domain;; Prenyltransferase and squalene oxidase repeat;; Squalene-hopene cyclase N-terminal domain	Cycloartenol Synthase OS=Panax ginseng OX=4054 GN=OSCPNX1 PE=1 SV=1	I	Lipid transport and metabolism	cycloartenol Synthase [Sesamum indicum]
EVM0013945	1257	719	401	1378	4345	3642	17.1613	10.5389	7.08254	22.3937	69.4564	54.7638	0.00128993	1.92092	up	[QV]	Secondary metabolites biosynthesis, transport and catabolism;; Defense mechanisms	Molecular Function: monooxygenase activity (GO:0004497);; Molecular Function: iron ion binding (GO:0005506);; Molecular Function: oxidoreductase activity, acting on paired donors, with incorporation or reduction of molecular oxygen (GO:0016705);; Molecular Function: heme binding (GO:0020037);; Biological Process: oxidation-reduction process (GO:0055114);;	K20667|0|sind:105175834|K20667 beta-amyrin 28-monooxygenase [EC:1.14.13.201] | (RefSeq) beta-amyrin 28-oxidase-like	--	[QI]	Secondary metabolites biosynthesis, transport and catabolism;; Lipid transport and metabolism	Cytochrome P450	Beta-amyrin 28-oxidase OS=Panax ginseng OX=4054 PE=2 SV=1	Q	Secondary metabolites biosynthesis, transport and catabolism	cytochrome P450 CYP716C12 [Salvia miltiorrhiza]
EVM0026554	449	397	270	555	1085	893	6.75338	6.41929	5.25247	9.94674	19.1285	14.8075	0.0050337	1.30784	up	--	--	Molecular Function: protein dimerization activity (GO:0046983);;	--	--	--	--	Helix-loop-helix DNA-binding domain	Transcription factor bHLH130 OS=Arabidopsis thaliana OX=3702 GN=BHLH130 PE=1 SV=1	K	Transcription	basic helix-loop-helix transcription factor [Salvia miltiorrhiza]
EVM0013770	84	87	52	158	113	153	1.20614	1.34199	0.962247	2.71154	1.90236	2.43769	0.000659887	1.0451	up	[P]	Inorganic ion transport and metabolism	Molecular Function: transporter activity (GO:0005215);; Biological Process: transport (GO:0006810);; Cellular Component: integral component of membrane (GO:0016021);;	K12347|0|sind:105159127|K12347 natural resistance-associated macrophage protein | (RefSeq) metal transporter Nramp2-like	--	[P]	Inorganic ion transport and metabolism	Natural resistance-associated macrophage protein	Metal transporter Nramp2 OS=Arabidopsis thaliana OX=3702 GN=NRAMP2 PE=2 SV=1	P	Inorganic ion transport and metabolism	metal transporter Nramp2 [Sesamum indicum]
EVM0015260	1238	972	794	530	266	422	16.2183	13.6916	13.4716	8.26823	4.06981	6.07955	1.13309e-05	-1.14612	down	[K]	Transcription	Molecular Function: protein kinase activity (GO:0004672);; Molecular Function: ATP binding (GO:0005524);; Biological Process: protein phosphorylation (GO:0006468);; Cellular Component: integral component of membrane (GO:0016021);;	--	--	--	--	Protein tyrosine kinase;; Protein kinase domain;; Leucine rich repeat N-terminal domain	Receptor protein kinase-like protein ZAR1 OS=Arabidopsis thaliana OX=3702 GN=ZAR1 PE=1 SV=1	S	Function unknown	receptor protein kinase-like protein ZAR1 [Sesamum indicum]
EVM0040374	4215	3815	3503	6282	11395	7690	59.5469	57.9146	64.1113	105.669	188.435	119.634	0.00376798	1.26644	up	[I]	Lipid transport and metabolism	Biological Process: isopentenyl diphosphate biosynthetic process, methylerythritol 4-phosphate pathway (GO:0019288);; Molecular Function: metal ion binding (GO:0046872);; Biological Process: dimethylallyl diphosphate biosynthetic process (GO:0050992);; Molecular Function: 4-hydroxy-3-methylbut-2-en-1-yl diphosphate reductase activity (GO:0051745);; Biological Process: oxidation-reduction process …	K03527|0|sind:105172870|K03527 4-hydroxy-3-methylbut-2-en-1-yl diphosphate reductase [EC:1.17.7.4] | (RefSeq) 4-hydroxy-3-methylbut-2-enyl diphosphate reductase, chloroplastic-like	Terpenoid backbone biosynthesis (ko00900)	--	--	LytB protein	4-hydroxy-3-methylbut-2-enyl diphosphate reductase, chloroplastic OS=Oryza sativa subsp. japonica OX=39947 GN=ISPH PE=2 SV=1	I	Lipid transport and metabolism	4-hydroxy-3-methylbut-2-enyl diphosphate reductase 2 [Salvia miltiorrhiza]
EVM0031539	371	376	222	493	709	961	3.99455	4.33992	3.08577	6.32006	8.9314	11.3951	0.00278274	1.27427	up	--	--	Molecular Function: transcription factor activity, sequence-specific DNA binding (GO:0003700);; Cellular Component: nucleus (GO:0005634);; Biological Process: regulation of transcription, DNA-templated (GO:0006355);; Molecular Function: sequence-specific DNA binding (GO:0043565);;	--	--	--	--	GRAS domain family	Scarecrow-like protein 1 OS=Arabidopsis thaliana OX=3702 GN=SCL1 PE=2 SV=1	S	Function unknown	scarecrow-like protein 1 [Sesamum indicum]
EVM0033847	987	728	669	4146	1759	3036	10.6763	8.4582	9.36558	53.3997	22.2637	36.1554	1.17064e-11	1.93696	up	[O]	Posttranslational modification, protein turnover, chaperones	Molecular Function: ATP binding (GO:0005524);;	K03283|0|cic:CICLE_v10027981mg|K03283 heat shock 70kDa protein 1/8 | (RefSeq) hypothetical protein	Spliceosome (ko03040);; Protein processing in endoplasmic reticulum (ko04141);; Endocytosis (ko04144)	[O]	Posttranslational modification, protein turnover, chaperones	Hsp70 protein;; MreB/Mbl protein;; NAD-specific glutamate dehydrogenase	Heat shock cognate 70 kDa protein OS=Petunia hybrida OX=4102 GN=HSP70 PE=2 SV=1	O	Posttranslational modification, protein turnover, chaperones	heat shock cognate 70 kDa protein 2 [Citrus clementina]
EVM0039265	49	67	25	125	96	115	0.652436	0.958584	0.419121	1.98751	1.49057	1.68287	0.00163749	1.33205	up	[T]	Signal transduction mechanisms	Molecular Function: zinc ion binding (GO:0008270);;	--	--	[TZ]	Signal transduction mechanisms;; Cytoskeleton	Protein DA1;; LIM domain	Protein DA1-related 1 OS=Arabidopsis thaliana OX=3702 GN=DAR1 PE=1 SV=3	S	Function unknown	Adaptor protein Enigma [Handroanthus impetiginosus]
EVM0001549	1323	1035	770	3390	2613	3353	13.6479	11.4676	10.2883	41.6502	31.5511	38.0909	2.82098e-14	1.70421	up	--	--	Biological Process: lipid metabolic process (GO:0006629);; Molecular Function: hydrolase activity (GO:0016787);;	--	--	--	--	Lipase (class 3)	Lipase-like PAD4 OS=Arabidopsis thaliana OX=3702 GN=PAD4 PE=1 SV=1	S	Function unknown	lipase-like PAD4 [Sesamum indicum]
EVM0029121	292	283	190	456	611	536	3.12478	3.25278	2.63746	5.81043	7.66593	6.31862	0.000855815	1.21424	up	[T]	Signal transduction mechanisms	Molecular Function: protein kinase activity (GO:0004672);; Molecular Function: ATP binding (GO:0005524);; Biological Process: protein phosphorylation (GO:0006468);; Cellular Component: integral component of membrane (GO:0016021);;	K04733|0|sind:105171631|K04733 interleukin-1 receptor-associated kinase 4 [EC:2.7.11.1] | (RefSeq) lysM domain receptor-like kinase 4	--	--	--	Protein kinase domain;; Protein tyrosine kinase;; LysM domain	Serine/threonine receptor-like kinase NFP OS=Medicago truncatula OX=3880 GN=NFP PE=1 SV=1	T	Signal transduction mechanisms	serine/threonine receptor-like kinase NFP [Sesamum indicum]
EVM0026361	71	62	16	305	417	450	1.83676	1.71566	0.506676	9.41449	12.6861	12.86	3.63608e-08	2.81859	up	--	--	Molecular Function: structural constituent of ribosome (GO:0003735);; Biological Process: translation (GO:0006412);; Cellular Component: integral component of membrane (GO:0016021);; Biological Process: transmembrane transport (GO:0055085);;	K15113|9.95067e-146|sind:105161513|K15113 solute carrier family 25 (mitochondrial iron transporter), member 28/37 | (RefSeq) mitoferrin-like	--	[C]	Energy production and conversion	Mitochondrial carrier protein	S-adenosylmethionine carrier 1, chloroplastic/mitochondrial OS=Arabidopsis thaliana OX=3702 GN=SAMC1 PE=1 SV=1	O	Posttranslational modification, protein turnover, chaperones	mitoferrin-like [Dorcoceras hygrometricum]
EVM0023559	2606	1540	1245	3557	3439	3626	49.1654	31.2119	30.4266	79.8895	75.9371	75.3301	0.00178713	1.11108	up	--	--	Molecular Function: 3-beta-hydroxy-delta5-steroid dehydrogenase activity (GO:0003854);; Biological Process: steroid biosynthetic process (GO:0006694);; Molecular Function: dihydrokaempferol 4-reductase activity (GO:0045552);; Biological Process: oxidation-reduction process (GO:0055114);;	--	--	[V]	Defense mechanisms	NAD(P)H-binding;; NAD dependent epimerase/dehydratase family	Cinnamoyl-CoA reductase-like SNL6 OS=Oryza sativa subsp. japonica OX=39947 GN=SNL6 PE=3 SV=1	M	Cell wall/membrane/envelope biogenesis	Flavonol reductase/cinnamoyl-CoA reductase [Handroanthus impetiginosus]
EVM0041238	75	51	31	108	721	654	3.08266	2.23162	1.61851	5.28748	34.7068	29.6089	3.19806e-05	2.75341	up	--	--	Molecular Function: enzyme inhibitor activity (GO:0004857);; Biological Process: negative regulation of catalytic activity (GO:0043086);;	--	--	--	--	Plant invertase/pectin methylesterase inhibitor	21 kDa protein OS=Daucus carota OX=4039 PE=2 SV=1	S	Function unknown	21 kDa protein [Sesamum indicum]
EVM0031135	612	519	577	256	258	227	16.0629	14.6334	19.6007	7.97973	7.9186	6.54164	0.00113547	-1.00478	down	[D]	Cell cycle control, cell division, chromosome partitioning	Biological Process: barrier septum assembly (GO:0000917);; Molecular Function: GTP binding (GO:0005525);; Molecular Function: hydrolase activity (GO:0016787);;	K03978|6.82073e-163|sind:105158581|K03978 GTP-binding protein | (RefSeq) GTP-binding protein At2g22870	--	[R]	General function prediction only	50S ribosome-binding GTPase;; Ferrous iron transport protein B	GTP-binding protein At2g22870 OS=Arabidopsis thaliana OX=3702 GN=EMB2001 PE=2 SV=2	S	Function unknown	GTP-binding protein At2g22870 [Sesamum indicum]
EVM0009635	570	687	457	350	113	224	9.29773	12.0402	9.64822	6.79601	2.14579	4.01137	0.00244155	-1.15969	down	[HR]	Coenzyme transport and metabolism;; General function prediction only	Molecular Function: hydrolase activity (GO:0016787);;	--	--	--	--	alpha/beta hydrolase fold;; Alpha/beta hydrolase family;; Serine aminopeptidase, S33	--	S	Function unknown	uncharacterized protein LOC105174334 [Sesamum indicum]
EVM0045364	250	279	289	148	68	67	3.3342	3.99027	4.99727	2.34972	1.06051	0.98394	0.000454824	-1.35345	down	--	--	Molecular Function: transcription factor activity, sequence-specific DNA binding (GO:0003700);; Cellular Component: nucleus (GO:0005634);; Biological Process: regulation of transcription, DNA-templated (GO:0006355);; Biological Process: asymmetric cell division (GO:0008356);; Biological Process: gravitropism (GO:0009630);; Biological Process: radial pattern formation (GO:0009956);; Molecular Func…	--	--	--	--	GRAS domain family	Protein SCARECROW OS=Ipomoea nil OX=35883 GN=SCR PE=1 SV=1	K	Transcription	protein SCARECROW [Sesamum indicum]
EVM0032881	1076	417	284	1491	2169	3191	23.5704	9.81022	8.03602	38.8859	55.6046	76.9786	0.000730062	1.88585	up	--	--	--	K19366|2.96291e-172|sind:105169782|K19366 spartin | (RefSeq) uncharacterized LOC105169782	Endocytosis (ko04144)	--	--	Senescence-associated protein	Senescence/dehydration-associated protein At4g35985, chloroplastic OS=Arabidopsis thaliana OX=3702 GN=P85 PE=2 SV=1	S	Function unknown	hypothetical protein CDL12_08165 [Handroanthus impetiginosus]
EVM0019505	41	8	6	59	325	344	0.706428	0.141755	0.127102	1.22005	6.67846	6.66622	0.000152577	2.79746	up	--	--	Molecular Function: calmodulin binding (GO:0005516);; Biological Process: response to stress (GO:0006950);;	--	--	--	--	Calmodulin binding protein-like	Protein SAR DEFICIENT 1 OS=Arabidopsis thaliana OX=3702 GN=SARD1 PE=1 SV=1	S	Function unknown	hypothetical protein MIMGU_mgv1a017885mg [Erythranthe guttata]
EVM0027140	215	219	171	106	64	87	5.34652	5.85543	5.50919	3.11902	1.85899	2.36297	1.70083e-05	-1.0713	down	--	--	Cellular Component: membrane (GO:0016020);;	--	--	--	--	EamA-like transporter family	WAT1-related protein At3g28050 OS=Arabidopsis thaliana OX=3702 GN=At3g28050 PE=2 SV=1	--	--	PREDICTED: WAT1-related protein At3g28050-like isoform X3 [Erythranthe guttata]
EVM0015242	1944	815	711	3515	3968	5134	32.8671	14.8011	15.5658	70.7753	78.5381	95.6104	3.86853e-05	1.88118	up	[M]	Cell wall/membrane/envelope biogenesis	Molecular Function: transferase activity, transferring glycosyl groups (GO:0016757);;	K18819|0|sind:105172447|K18819 inositol 3-alpha-galactosyltransferase [EC:2.4.1.123] | (RefSeq) galactinol synthase 2-like	Galactose metabolism (ko00052)	[G]	Carbohydrate transport and metabolism	Glycosyl transferase family 8	Galactinol synthase 2 OS=Solanum lycopersicum OX=4081 GN=GOLS2 PE=2 SV=1	O	Posttranslational modification, protein turnover, chaperones	galactinol synthase 2 [Salvia miltiorrhiza]
EVM0024615	204	192	166	101	74	60	6.52189	6.6061	6.89268	3.85783	2.76541	2.09179	0.000888988	-1.06671	down	--	--	Cellular Component: cytoplasm (GO:0005737);; Molecular Function: glycolipid transporter activity (GO:0017089);; Biological Process: glycolipid transport (GO:0046836);; Molecular Function: glycolipid binding (GO:0051861);;	--	--	[G]	Carbohydrate transport and metabolism	Glycolipid transfer protein (GLTP)	Glycolipid transfer protein 2 OS=Arabidopsis thaliana OX=3702 GN=GLTP2 PE=2 SV=1	U	Intracellular trafficking, secretion, and vesicular transport	glycolipid transfer protein 3 isoform X1 [Sesamum indicum]
EVM0015497	121	121	80	298	146	249	2.30032	2.47534	1.97284	6.77936	3.26161	5.24488	8.58426e-05	1.18743	up	--	--	Cellular Component: membrane (GO:0016020);;	--	--	--	--	--	--	S	Function unknown	PREDICTED: uncharacterized protein LOC105967105 [Erythranthe guttata]
EVM0015687	49	74	42	211	139	226	1.00076	1.6513	1.12554	5.20195	3.36463	5.15623	1.05557e-08	1.85939	up	[G]	Carbohydrate transport and metabolism	Molecular Function: trehalose-phosphatase activity (GO:0004805);; Biological Process: trehalose biosynthetic process (GO:0005992);; Biological Process: dephosphorylation (GO:0016311);;	K01087|0|sind:105176474|K01087 trehalose 6-phosphate phosphatase [EC:3.1.3.12] | (RefSeq) probable trehalose-phosphate phosphatase J	Starch and sucrose metabolism (ko00500)	[G]	Carbohydrate transport and metabolism	Trehalose-phosphatase	Probable trehalose-phosphate phosphatase J OS=Arabidopsis thaliana OX=3702 GN=TPPJ PE=1 SV=1	G	Carbohydrate transport and metabolism	Trehalose-phosphatase [Handroanthus impetiginosus]
EVM0045153	407	671	520	1130	1179	977	4.25775	7.54418	7.04289	14.0842	14.4478	11.2553	0.00119298	1.15543	up	--	--	--	K15188|1.45961e-150|sind:105156983|K15188 cyclin T | (RefSeq) cyclin-T1-4-like	--	[D]	Cell cycle control, cell division, chromosome partitioning	Cyclin, N-terminal domain	Cyclin-T1-4 OS=Arabidopsis thaliana OX=3702 GN=CYCT1-4 PE=1 SV=1	DKL	Cell cycle control, cell division, chromosome partitioning;; Transcription;; Replication, recombination and repair	CDK9 kinase-activating protein cyclin T [Handroanthus impetiginosus]
Rosmarinus_officinalis_newGene_15937	353	193	202	392	799	629	7.24456	4.23348	5.33206	9.64859	18.9917	13.854	0.00775006	1.36695	up	--	--	Cellular Component: integral component of membrane (GO:0016021);;	K13348|3.17467e-172|sind:105167356|K13348 protein Mpv17 | (RefSeq) peroxisomal membrane protein 2	Peroxisome (ko04146)	[R]	General function prediction only	Mpv17 / PMP22 family	--	S	Function unknown	peroxisomal membrane protein 2 [Sesamum indicum]
EVM0022973	1822	811	708	2296	5750	5131	50.112	23.9713	25.2018	75.1986	185.186	155.45	0.0004623	1.94461	up	--	--	Cellular Component: cytosol (GO:0005829);; Cellular Component: chloroplast stroma (GO:0009570);;	--	--	--	--	--	--	S	Function unknown	hypothetical protein CDL12_18620 [Handroanthus impetiginosus]
EVM0039740	237	143	138	578	1152	1072	6.6557	4.31445	4.99646	19.3145	37.8741	33.1471	1.17677e-07	2.41418	up	--	--	Biological Process: response to stress (GO:0006950);; Biological Process: response to abiotic stimulus (GO:0009628);; Cellular Component: membrane (GO:0016020);; Molecular Function: transferase activity, transferring alkyl or aryl (other than methyl) groups (GO:0016765);; Biological Process: response to chemical (GO:0042221);; Biological Process: primary metabolic process (GO:0044238);; Biologica…	K11778|2.3507e-129|sind:105169621|K11778 ditrans,polycis-polyprenyl diphosphate synthase [EC:2.5.1.87] | (RefSeq) dehydrodolichyl diphosphate syntase complex subunit nus1-like	Terpenoid backbone biosynthesis (ko00900)	--	--	--	--	S	Function unknown	dehydrodolichyl diphosphate synthase complex subunit nus1-like [Sesamum indicum]
EVM0035470	113	125	108	67	23	49	14.4493	17.1833	17.7807	10.116	3.34238	6.78388	0.00589042	-1.14357	down	--	--	Cellular Component: integral component of membrane (GO:0016021);;	--	--	--	--	Arabinogalactan peptide	Arabinogalactan protein 20 OS=Arabidopsis thaliana OX=3702 GN=AGP20 PE=1 SV=1	S	Function unknown	hypothetical protein CDL12_05564 [Handroanthus impetiginosus]
EVM0033753	94	58	46	795	181	620	2.30046	1.51644	1.43807	23.1805	5.16365	16.7084	2.03452e-08	2.7409	up	[O]	Posttranslational modification, protein turnover, chaperones	Molecular Function: serine-type endopeptidase activity (GO:0004252);; Cellular Component: plasmodesma (GO:0009506);; Cellular Component: integral component of membrane (GO:0016021);; Biological Process: protein processing (GO:0016485);;	--	--	[T]	Signal transduction mechanisms	Rhomboid family	RHOMBOID-like protein 2 OS=Arabidopsis thaliana OX=3702 GN=RBL2 PE=1 SV=1	S	Function unknown	PREDICTED: inactive rhomboid protein 1 [Erythranthe guttata]
EVM0030657	71	90	65	159	138	146	1.83123	2.51213	2.16653	4.91591	4.19137	4.17869	0.000298503	1.09241	up	[HR]	Coenzyme transport and metabolism;; General function prediction only	Molecular Function: hydrolase activity (GO:0016787);;	--	--	[I]	Lipid transport and metabolism	Alpha/beta hydrolase family;; alpha/beta hydrolase fold;; Serine aminopeptidase, S33	--	S	Function unknown	uncharacterized protein LOC105163107 [Sesamum indicum]
EVM0038289	175	30	49	254	506	557	7.01109	1.26463	2.53491	12.1311	23.7277	24.5963	0.00159657	2.09348	up	--	--	Cellular Component: integral component of membrane (GO:0016021);;	--	--	--	--	--	--	S	Function unknown	uncharacterized protein LOC105163783 [Sesamum indicum]
EVM0015680	1629	1647	1103	2764	3674	3324	14.2056	15.4337	12.4635	28.7158	37.516	31.9341	0.000105469	1.30667	up	[P]	Inorganic ion transport and metabolism	Molecular Function: ATP binding (GO:0005524);; Biological Process: ATP biosynthetic process (GO:0006754);; Molecular Function: hydrogen-exporting ATPase activity, phosphorylative mechanism (GO:0008553);; Cellular Component: integral component of membrane (GO:0016021);; Molecular Function: metal ion binding (GO:0046872);; Biological Process: hydrogen ion transmembrane transport (GO:1902600);;	K01535|0|sind:105155707|K01535 H+-transporting ATPase [EC:3.6.3.6] | (RefSeq) plasma membrane ATPase 4	Oxidative phosphorylation (ko00190)	[P]	Inorganic ion transport and metabolism	E1-E2 ATPase;; haloacid dehalogenase-like hydrolase;; Cation transporter/ATPase, N-terminus	Plasma membrane ATPase 4 OS=Nicotiana plumbaginifolia OX=4092 GN=PMA4 PE=2 SV=1	P	Inorganic ion transport and metabolism	Plasma membrane H+-transporting ATPase [Handroanthus impetiginosus]
EVM0025764	235	235	183	120	25	36	2.41586	2.59246	2.42626	1.45955	0.289508	0.403887	0.00407937	-1.58079	down	[I]	Lipid transport and metabolism	Molecular Function: hydroxymethylglutaryl-CoA reductase (NADPH) activity (GO:0004420);; Cellular Component: endoplasmic reticulum membrane (GO:0005789);; Biological Process: isoprenoid biosynthetic process (GO:0008299);; Biological Process: coenzyme A metabolic process (GO:0015936);; Cellular Component: integral component of membrane (GO:0016021);; Molecular Function: NADP binding (GO:0050661);; …	K00021|0|sind:105158861|K00021 hydroxymethylglutaryl-CoA reductase (NADPH) [EC:1.1.1.34] | (RefSeq) 3-hydroxy-3-methylglutaryl-coenzyme A reductase 1	Terpenoid backbone biosynthesis (ko00900)	[I]	Lipid transport and metabolism	Hydroxymethylglutaryl-coenzyme A reductase	3-hydroxy-3-methylglutaryl-coenzyme A reductase 1 OS=Hevea brasiliensis OX=3981 GN=HMGR1 PE=2 SV=1	I	Lipid transport and metabolism	3-hydroxy-3-methylglutaryl-coenzyme A reductase 4 [Salvia miltiorrhiza]
EVM0025061	292	92	111	817	240	509	2.64531	0.893756	1.3036	8.83368	2.55007	5.0824	0.00703631	1.52779	up	[T]	Signal transduction mechanisms	Molecular Function: monovalent cation:proton antiporter activity (GO:0005451);; Biological Process: regulation of pH (GO:0006885);; Cellular Component: endomembrane system (GO:0012505);; Cellular Component: integral component of membrane (GO:0016021);; Biological Process: hydrogen ion transmembrane transport (GO:1902600);;	--	--	[P]	Inorganic ion transport and metabolism	Sodium/hydrogen exchanger family	Cation/H(+) antiporter 18 OS=Arabidopsis thaliana OX=3702 GN=CHX18 PE=2 SV=1	P	Inorganic ion transport and metabolism	PREDICTED: cation/H(+) antiporter 18-like [Erythranthe guttata]
EVM0038240	208	132	133	321	476	707	6.15352	4.20127	5.09638	11.3018	16.4919	23.0579	0.000171565	1.70341	up	--	--	Biological Process: embryo development ending in seed dormancy (GO:0009793);; Biological Process: regulation of seed germination (GO:0010029);; Biological Process: maintenance of seed dormancy by absisic acid (GO:0098755);;	--	--	--	--	GRAM domain	GEM-like protein 5 OS=Arabidopsis thaliana OX=3702 GN=At5g13200 PE=1 SV=1	S	Function unknown	GEM-like protein 5 [Sesamum indicum]
Rosmarinus_officinalis_newGene_15914	1871	1709	1361	1136	346	731	43.1252	42.3223	40.6459	31.1821	9.32828	18.5552	0.00982515	-1.01675	down	--	--	Cellular Component: integral component of membrane (GO:0016021);; Molecular Function: oxidoreductase activity (GO:0016491);; Biological Process: oxidation-reduction process (GO:0055114);;	K08360|6.42172e-118|sind:105161383|K08360 cytochrome b-561 [EC:1.16.5.1] | (RefSeq) probable transmembrane ascorbate ferrireductase 4	--	[C]	Energy production and conversion	Eukaryotic cytochrome b561	Probable transmembrane ascorbate ferrireductase 4 OS=Arabidopsis thaliana OX=3702 GN=CYB561D PE=2 SV=1	O	Posttranslational modification, protein turnover, chaperones	cytochrome b [Handroanthus impetiginosus]
EVM0031776	919	1285	1044	576	326	358	6.35919	9.55657	9.35796	4.74458	2.63576	2.72361	1.55988e-05	-1.20797	down	[K]	Transcription	Molecular Function: protein kinase activity (GO:0004672);; Molecular Function: ATP binding (GO:0005524);; Cellular Component: cytosol (GO:0005829);; Cellular Component: plasma membrane (GO:0005886);; Biological Process: protein phosphorylation (GO:0006468);; Cellular Component: integral component of membrane (GO:0016021);;	--	--	--	--	Leucine Rich repeats (2 copies);; Leucine rich repeat;; Protein kinase domain;; Protein tyrosine kinase;; Leucine Rich Repeat;; Leucine Rich repeat;; Leucine rich repeat N-terminal domain	Probable inactive receptor kinase At5g10020 OS=Arabidopsis thaliana OX=3702 GN=At5g10020 PE=1 SV=2	T	Signal transduction mechanisms	Serine/threonine protein kinase [Handroanthus impetiginosus]
EVM0044375	26	44	31	82	67	113	3.01961	5.62489	4.71084	11.7482	9.37685	14.9406	0.00134298	1.40836	up	--	--	--	--	--	[R]	General function prediction only	--	--	S	Function unknown	hypothetical protein F511_07671 [Dorcoceras hygrometricum]
EVM0027591	82	45	46	195	236	156	0.911255	0.541148	0.665891	2.6038	3.09842	1.9271	5.89913e-05	1.79956	up	[T]	Signal transduction mechanisms	Cellular Component: integral component of membrane (GO:0016021);; Molecular Function: oxidoreductase activity (GO:0016491);; Biological Process: oxidation-reduction process (GO:0055114);;	--	--	[PQ]	Inorganic ion transport and metabolism;; Secondary metabolites biosynthesis, transport and catabolism	Ferric reductase NAD binding domain;; FAD-binding domain;; Ferric reductase like transmembrane component;; Oxidoreductase NAD-binding domain	Ferric reduction oxidase 2 OS=Arabidopsis thaliana OX=3702 GN=FRO2 PE=1 SV=2	U	Intracellular trafficking, secretion, and vesicular transport	ferric reduction oxidase 2 [Sesamum indicum]
EVM0005436	274	278	214	558	833	668	3.8694	4.22735	3.92133	9.39068	13.7892	10.4022	3.28794e-05	1.54759	up	[QV]	Secondary metabolites biosynthesis, transport and catabolism;; Defense mechanisms	Cellular Component: membrane (GO:0016020);; Molecular Function: oxidoreductase activity (GO:0016491);; Molecular Function: metal ion binding (GO:0046872);;	--	--	[QI]	Secondary metabolites biosynthesis, transport and catabolism;; Lipid transport and metabolism	Cytochrome P450;; Cytochrome P450	Cytochrome P450 CYP72A219 OS=Panax ginseng OX=4054 PE=2 SV=1	Q	Secondary metabolites biosynthesis, transport and catabolism	cytochrome P450 CYP72A329 [Salvia miltiorrhiza]
EVM0007841	117	80	84	185	805	399	1.00029	0.735431	0.932994	1.89563	8.1068	3.77703	0.000531388	2.14678	up	[R]	General function prediction only	--	--	--	[T]	Signal transduction mechanisms	NB-ARC domain;; AAA ATPase domain;; Leucine Rich repeats (2 copies);; AAA domain;; NACHT domain	Probable disease resistance protein At1g58390 OS=Arabidopsis thaliana OX=3702 GN=At1g58390 PE=2 SV=4	S	Function unknown	Apoptotic ATPase [Handroanthus impetiginosus]
EVM0002943	328	130	96	611	3916	2708	12.5117	5.32081	4.72155	27.7983	175.141	113.922	2.33983e-06	3.10603	up	[GER]	Carbohydrate transport and metabolism;; Amino acid transport and metabolism;; General function prediction only	Cellular Component: integral component of membrane (GO:0016021);;	--	--	--	--	EamA-like transporter family	--	EG	Amino acid transport and metabolism;; Carbohydrate transport and metabolism	hypothetical protein CDL12_17173 [Handroanthus impetiginosus]
EVM0038561	2494	1585	1019	4578	6413	7211	98.5565	67.3022	52.1519	215.401	296.661	313.809	5.57501e-06	1.90405	up	[T]	Signal transduction mechanisms	Molecular Function: calcium ion binding (GO:0005509);;	--	--	[T]	Signal transduction mechanisms	EF-hand domain pair;; EF-hand domain pair;; EF hand;; EF-hand domain;; EF hand;; Secreted protein acidic and rich in cysteine Ca binding region	Probable calcium-binding protein CML29 OS=Oryza sativa subsp. japonica OX=39947 GN=CML29 PE=2 SV=1	DTZ	Cell cycle control, cell division, chromosome partitioning;; Signal transduction mechanisms;; Cytoskeleton	probable calcium-binding protein CML29 [Sesamum indicum]
EVM0024530	172	89	59	160	592	562	4.49957	2.5054	1.99655	4.99051	18.1796	16.2419	0.00277945	1.90974	up	--	--	--	--	--	--	--	Plant protein of unknown function (DUF868)	--	S	Function unknown	hypothetical protein CDL12_00285 [Handroanthus impetiginosus]
EVM0019580	8	11	0	200	266	302	0.061824	0.097851	0	2.02976	2.66212	2.84365	2.78101e-16	4.56496	up	[K]	Transcription	--	--	--	[R]	General function prediction only	Leucine rich repeat;; Leucine Rich repeats (2 copies);; Leucine Rich Repeat;; Leucine rich repeat N-terminal domain	Receptor-like protein Cf-9 homolog OS=Solanum lycopersicum OX=4081 GN=HCR9-0 PE=2 SV=2	S	Function unknown	Leucine-rich repeat protein [Handroanthus impetiginosus]
EVM0024745	522	433	220	160	38	132	17.0716	15.2037	9.28765	6.22243	1.44938	4.7422	0.0032876	-1.54202	down	--	--	Cellular Component: integral component of membrane (GO:0016021);;	--	--	--	--	AWPM-19-like family	Membrane protein PM19L OS=Oryza sativa subsp. japonica OX=39947 GN=PM19L PE=2 SV=1	S	Function unknown	uncharacterized protein LOC110601664 isoform X4 [Manihot esculenta]
EVM0025708	131	67	38	257	841	400	1.46161	0.794587	0.549904	3.41419	11.005	4.91789	8.48637e-05	2.44167	up	[G]	Carbohydrate transport and metabolism	Molecular Function: sucrose alpha-glucosidase activity (GO:0004575);; Biological Process: carbohydrate metabolic process (GO:0005975);; Cellular Component: integral component of membrane (GO:0016021);;	K01193|0|sind:105174039|K01193 beta-fructofuranosidase [EC:3.2.1.26] | (RefSeq) beta-fructofuranosidase, insoluble isoenzyme 1-like	Galactose metabolism (ko00052);; Starch and sucrose metabolism (ko00500)	[G]	Carbohydrate transport and metabolism	Glycosyl hydrolases family 32 N-terminal domain;; Glycosyl hydrolases family 32 C terminal	Beta-fructofuranosidase, insoluble isoenzyme 1 OS=Daucus carota OX=4039 GN=INV1 PE=1 SV=1	G	Carbohydrate transport and metabolism	beta-fructofuranosidase, insoluble isoenzyme 1 isoform X1 [Sesamum indicum]
EVM0026510	758	657	359	1227	919	1574	38.8904	36.2059	23.8255	74.9696	55.2028	88.9574	0.000673656	1.18137	up	[O]	Posttranslational modification, protein turnover, chaperones	Biological Process: sulfate assimilation (GO:0000103);; Cellular Component: cytosol (GO:0005829);; Cellular Component: plasma membrane (GO:0005886);; Biological Process: protein folding (GO:0006457);; Biological Process: glycerol ether metabolic process (GO:0006662);; Molecular Function: protein disulfide oxidoreductase activity (GO:0015035);; Molecular Function: oxidoreductase activity, acting o…	K03671|9.34077e-64|sind:105168157|K03671 thioredoxin 1 | (RefSeq) thioredoxin H2-like	--	[O]	Posttranslational modification, protein turnover, chaperones	Thioredoxin;; Thioredoxin-like;; Thioredoxin-like domain;; Thioredoxin;; Redoxin;; AhpC/TSA family;; F plasmid transfer operon protein	Thioredoxin H2 OS=Arabidopsis thaliana OX=3702 GN=TRX2 PE=2 SV=2	O	Posttranslational modification, protein turnover, chaperones	PREDICTED: thioredoxin H2 [Erythranthe guttata]
EVM0014467	200	142	118	719	1201	1011	2.67934	2.0399	2.05358	11.4976	18.8846	14.945	1.58757e-11	2.68375	up	[QV]	Secondary metabolites biosynthesis, transport and catabolism;; Defense mechanisms	Molecular Function: monooxygenase activity (GO:0004497);; Molecular Function: iron ion binding (GO:0005506);; Cellular Component: integral component of membrane (GO:0016021);; Molecular Function: oxidoreductase activity, acting on paired donors, with incorporation or reduction of molecular oxygen (GO:0016705);; Molecular Function: heme binding (GO:0020037);; Biological Process: oxidation-reductio…	--	--	[QI]	Secondary metabolites biosynthesis, transport and catabolism;; Lipid transport and metabolism	Cytochrome P450;; Cytochrome P450	Cytochrome P450 704C1 OS=Pinus taeda OX=3352 GN=CYP704C1 PE=2 SV=1	Q	Secondary metabolites biosynthesis, transport and catabolism	cytochrome P450 CYP704A98 [Salvia miltiorrhiza]
EVM0041776	175	195	170	246	717	507	5.84657	6.97644	7.34293	9.76525	28.0654	18.676	0.00726361	1.49069	up	--	--	--	--	--	--	--	Ubiquitin-binding WIYLD domain	Probable inactive histone-lysine N-methyltransferase SUVR1 OS=Arabidopsis thaliana OX=3702 GN=SUVR1 PE=1 SV=2	S	Function unknown	Histone-lysine N-methyltransferase [Handroanthus impetiginosus]
EVM0032935	343	104	51	279	1151	1099	4.81479	1.5662	0.924563	4.65698	18.9302	17.0089	0.0053493	2.01187	up	--	--	--	K10664|1.73618e-136|sind:105162436|K10664 E3 ubiquitin-protein ligase ATL6/9/15/31/42/55 [EC:2.3.2.27] | (RefSeq) E3 ubiquitin-protein ligase ATL6-like	--	[O]	Posttranslational modification, protein turnover, chaperones	Ring finger domain;; RING-like zinc finger;; Zinc finger, C3HC4 type (RING finger);; RING-H2 zinc finger domain;; Zinc finger, C3HC4 type (RING finger);; Anaphase-promoting complex subunit 11 RING-H2 finger;; RING-type zinc-finger	E3 ubiquitin-protein ligase ATL6 OS=Arabidopsis thaliana OX=3702 GN=ATL6 PE=1 SV=2	O	Posttranslational modification, protein turnover, chaperones	hypothetical protein CDL12_20309 [Handroanthus impetiginosus]
EVM0002196	120	120	99	48	41	45	3.78404	4.06877	4.0465	1.78911	1.51479	1.56866	0.000347912	-1.13806	down	--	--	Cellular Component: membrane (GO:0016020);;	--	--	[I]	Lipid transport and metabolism	GNS1/SUR4 family	Elongation of fatty acids protein 3-like OS=Arabidopsis thaliana OX=3702 GN=HOS3 PE=2 SV=1	I	Lipid transport and metabolism	PREDICTED: putative elongation of fatty acids protein DDB_G0272012 [Erythranthe guttata]
EVM0043692	16	4	0	37	100	76	0.528567	0.132642	0	1.49253	3.98192	2.85261	0.00308717	2.3634	up	--	--	--	--	--	[I]	Lipid transport and metabolism	CRAL/TRIO domain;; Divergent CRAL/TRIO domain	Phosphatidylinositol/phosphatidylcholine transfer protein SFH4 OS=Arabidopsis thaliana OX=3702 GN=SFH4 PE=2 SV=1	S	Function unknown	SEC14 cytosolic factor [Sesamum indicum]
EVM0028542	824	886	438	2310	2074	2625	9.8959	11.4417	6.81331	33.0648	29.1831	34.738	7.06886e-10	1.82187	up	--	--	Biological Process: lipid metabolic process (GO:0006629);; Biological Process: signal transduction (GO:0007165);; Molecular Function: phosphoric diester hydrolase activity (GO:0008081);;	K05857|0|sind:105161539|K05857 phosphatidylinositol phospholipase C, delta [EC:3.1.4.11] | (RefSeq) phosphoinositide phospholipase C 2-like	Inositol phosphate metabolism (ko00562);; Phosphatidylinositol signaling system (ko04070);; AGE-RAGE signaling pathway in diabetic complications (ko04933)	[T]	Signal transduction mechanisms	Phosphatidylinositol-specific phospholipase C, X domain;; Phosphatidylinositol-specific phospholipase C, Y domain	Phosphoinositide phospholipase C 2 OS=Arabidopsis thaliana OX=3702 GN=PLC2 PE=1 SV=1	S	Function unknown	phosphoinositide phospholipase C 2 [Sesamum indicum]
EVM0002467	8	14	7	33	52	61	0.774063	1.45606	0.828667	3.81733	6.02851	6.61974	0.000243013	2.14667	up	--	--	--	--	--	--	--	--	--	--	--	hypothetical protein CDL12_18625 [Handroanthus impetiginosus]
EVM0036365	338	351	330	181	94	130	17.4243	19.4399	22.037	11.1152	5.63273	7.39811	3.55001e-06	-1.18479	down	--	--	Molecular Function: chitinase activity (GO:0004568);; Cellular Component: extracellular region (GO:0005576);; Biological Process: chitin catabolic process (GO:0006032);; Molecular Function: chitin binding (GO:0008061);;	K17525|5.60446e-49|pop:POPTR_0014s09220g|K17525 chitinase domain-containing protein 1 | (RefSeq) POPTRDRAFT_731296; hydroxyproline-rich glycoprotein	--	--	--	--	Rhodanese-like domain-containing protein 4, chloroplastic OS=Arabidopsis thaliana OX=3702 GN=STR4 PE=1 SV=2	S	Function unknown	hypothetical protein CDL12_00721 [Handroanthus impetiginosus]
EVM0024523	566	504	414	1518	1284	1457	14.0375	13.4455	13.2868	44.8605	37.3205	39.8319	5.69006e-19	1.65658	up	--	--	Biological Process: dephosphorylation (GO:0016311);; Molecular Function: phosphatase activity (GO:0016791);;	K13248|2.01971e-156|sind:105157728|K13248 pyridoxal phosphate phosphatase PHOSPHO2 [EC:3.1.3.74] | (RefSeq) inorganic pyrophosphatase 2	Vitamin B6 metabolism (ko00750)	[R]	General function prediction only	Putative Phosphatase;; haloacid dehalogenase-like hydrolase	Inorganic pyrophosphatase 2 OS=Arabidopsis thaliana OX=3702 GN=At1g17710 PE=2 SV=1	S	Function unknown	inorganic pyrophosphatase 2 [Sesamum indicum]
EVM0024627	17699	12371	9535	29145	17923	32631	405.769	304.748	283.166	795.6	480.947	823.774	0.000355697	1.11002	up	--	--	Biological Process: response to stress (GO:0006950);; Biological Process: response to water (GO:0009415);;	--	--	--	--	Dehydrin	Dehydrin ERD10 OS=Arabidopsis thaliana OX=3702 GN=ERD10 PE=1 SV=1	S	Function unknown	dehydrin, partial [Salvia miltiorrhiza]
EVM0000517	54	43	43	100	144	128	0.465911	0.397937	0.484618	1.03726	1.46423	1.22365	0.000663052	1.48497	up	[V]	Defense mechanisms	Molecular Function: transporter activity (GO:0005215);; Molecular Function: ATP binding (GO:0005524);; Biological Process: transport (GO:0006810);; Cellular Component: integral component of membrane (GO:0016021);; Molecular Function: ATPase activity (GO:0016887);;	--	--	[IR]	Lipid transport and metabolism;; General function prediction only	ABC transporter;; ABC-2 family transporter protein;; AAA domain, putative AbiEii toxin, Type IV TA system	ABC transporter A family member 7 OS=Arabidopsis thaliana OX=3702 GN=ABCA7 PE=3 SV=2	S	Function unknown	ABC transporter A family member 7-like isoform X1 [Sesamum indicum]
EVM0044795	333	197	189	2122	5066	5278	11.0586	6.99897	8.09648	83.9277	196.989	193.076	1.30361e-16	3.86683	up	[T]	Signal transduction mechanisms	Biological Process: response to stress (GO:0006950);;	--	--	--	--	Universal stress protein family	Universal stress protein A-like protein OS=Arabidopsis thaliana OX=3702 GN=At3g01520 PE=1 SV=2	T	Signal transduction mechanisms	universal stress protein 6 [Salvia miltiorrhiza]
EVM0020885	30	70	19	140	672	262	0.382676	0.962509	0.30134	2.14151	10.1467	3.71651	5.98493e-05	2.70889	up	[G]	Carbohydrate transport and metabolism	Molecular Function: beta-N-acetylhexosaminidase activity (GO:0004563);; Cellular Component: plasma membrane (GO:0005886);; Biological Process: carbohydrate metabolic process (GO:0005975);; Molecular Function: UDP-glucosyltransferase activity (GO:0035251);;	K12373|0|sind:105168405|K12373 hexosaminidase [EC:3.2.1.52] | (RefSeq) beta-hexosaminidase 2	Other glycan degradation (ko00511);; Amino sugar and nucleotide sugar metabolism (ko00520);; Glycosaminoglycan degradation (ko00531);; Glycosphingolipid biosynthesis - globo series (ko00603);; Glycosphingolipid biosynthesis - ganglio series (ko00604)	[G]	Carbohydrate transport and metabolism	Glycosyl hydrolase family 20, catalytic domain;; beta-acetyl hexosaminidase like	Beta-hexosaminidase 2 OS=Arabidopsis thaliana OX=3702 GN=HEXO2 PE=1 SV=1	G	Carbohydrate transport and metabolism	beta-hexosaminidase 2 isoform X1 [Sesamum indicum]
EVM0030188	87	194	104	440	452	403	1.85366	4.428	2.8591	11.1573	11.2747	9.45299	7.61912e-06	1.80379	up	[EH]	Amino acid transport and metabolism;; Coenzyme transport and metabolism	Biological Process: branched-chain amino acid metabolic process (GO:0009081);; Molecular Function: L-leucine transaminase activity (GO:0052654);; Molecular Function: L-valine transaminase activity (GO:0052655);; Molecular Function: L-isoleucine transaminase activity (GO:0052656);;	K00826|0|sind:105162194|K00826 branched-chain amino acid aminotransferase [EC:2.6.1.42] | (RefSeq) branched-chain-amino-acid aminotransferase 2, chloroplastic-like	Cysteine and methionine metabolism (ko00270);; Valine, leucine and isoleucine degradation (ko00280);; Valine, leucine and isoleucine biosynthesis (ko00290);; Pantothenate and CoA biosynthesis (ko00770);; 2-Oxocarboxylic acid metabolism (ko01210);; Biosynthesis of amino acids (ko01230)	[E]	Amino acid transport and metabolism	Amino-transferase class IV	Branched-chain-amino-acid aminotransferase 2, chloroplastic OS=Arabidopsis thaliana OX=3702 GN=BCAT2 PE=1 SV=1	E	Amino acid transport and metabolism	Branched chain aminotransferase BCAT1, pyridoxal phosphate enzymes type IV superfamily [Handroanthus impetiginosus]
EVM0012832	1438	1089	529	2497	1611	5111	23.136	18.8317	11.0078	47.8419	30.3432	90.5542	0.00238224	1.5694	up	--	--	--	--	--	--	--	Domain of unknown function (DUF569);; Fascin domain	--	S	Function unknown	hypothetical protein F511_41273 [Dorcoceras hygrometricum]
EVM0007490	44	43	8	486	34	351	0.826681	0.886805	0.195292	11.0923	0.754433	7.40855	0.00133012	2.36771	up	[M]	Cell wall/membrane/envelope biogenesis	Molecular Function: UDP-glucose 4-epimerase activity (GO:0003978);; Biological Process: galactose metabolic process (GO:0006012);; Cellular Component: integral component of membrane (GO:0016021);;	K12448|0|sind:105178576|K12448 UDP-arabinose 4-epimerase [EC:5.1.3.5] | (RefSeq) UDP-arabinose 4-epimerase 1-like	Amino sugar and nucleotide sugar metabolism (ko00520)	[M]	Cell wall/membrane/envelope biogenesis	GDP-mannose 4,6 dehydratase;; NAD dependent epimerase/dehydratase family;; Polysaccharide biosynthesis protein;; 3-beta hydroxysteroid dehydrogenase/isomerase family;; RmlD substrate binding domain;; NAD(P)H-binding;; Male sterility protein;; NmrA-like family	UDP-arabinose 4-epimerase 1 OS=Arabidopsis thaliana OX=3702 GN=MUR4 PE=1 SV=1	M	Cell wall/membrane/envelope biogenesis	UDP-arabinose 4-epimerase 1-like [Olea europaea var. sylvestris]
EVM0026901	402	242	130	354	1087	900	18.8058	12.1511	7.88122	19.739	59.6239	46.4329	0.00941284	1.5967	up	--	--	--	K13464|3.2872e-47|sind:105168467|K13464 jasmonate ZIM domain-containing protein | (RefSeq) protein TIFY 9	Plant hormone signal transduction (ko04075)	--	--	tify domain;; Divergent CCT motif	Protein TIFY 9 OS=Arabidopsis thaliana OX=3702 GN=TIFY9 PE=1 SV=1	S	Function unknown	protein TIFY 9 isoform X2 [Sesamum indicum]
EVM0005514	2283	62	1911	95	101	99	15.4912	0.446833	16.7945	0.766027	0.795339	0.736037	0.00110616	-2.50742	down	--		Molecular Function: protein serine/threonine kinase activity (GO:0004674);; Molecular Function: ATP binding (GO:0005524);; Biological Process: protein phosphorylation (GO:0006468);;	K04733|3.72151e-164|cam:101510048|K04733 interleukin-1 receptor-associated kinase 4 [EC:2.7.11.1] | (RefSeq) probable receptor-like protein kinase At5g39020	--	[T]	Signal transduction mechanisms	Protein tyrosine kinase;; Protein kinase domain;; Wall-associated receptor kinase galacturonan-binding	Rust resistance kinase Lr10 OS=Triticum aestivum OX=4565 GN=LRK10 PE=2 SV=1	T	Signal transduction mechanisms	PREDICTED: LEAF RUST 10 DISEASE-RESISTANCE LOCUS RECEPTOR-LIKE PROTEIN KINASE-like 2.7 isoform X2 [Nicotiana tomentosiformis]
EVM0043020	412	158	144	571	1243	1401	6.43069	2.64815	2.91225	10.6185	22.7333	24.1161	0.000238675	2.07749	up	[T]	Signal transduction mechanisms	--	--	--	[R]	General function prediction only	Ankyrin repeats (many copies);; Ankyrin repeats (3 copies);; Domain of unknown function;; Ankyrin repeats (many copies);; Ankyrin repeat;; Ankyrin repeat	Ankyrin repeat-containing protein NPR4 OS=Oryza sativa subsp. japonica OX=39947 GN=NPR4 PE=2 SV=1	S	Function unknown	26S proteasome regulatory complex, subunit PSMD10 [Handroanthus impetiginosus]
EVM0010133	2088	2206	1749	950	625	922	73.805	83.7887	80.1148	39.9849	25.8401	35.8623	2.40665e-12	-1.12391	down	--	--	Cellular Component: nucleus (GO:0005634);; Molecular Function: protein heterodimerization activity (GO:0046982);;	K08066|3.90383e-72|tcc:TCM_014651|K08066 nuclear transcription factor Y, gamma | (RefSeq) Nuclear transcription factor Y subunit C-1	--	[K]	Transcription	Histone-like transcription factor (CBF/NF-Y) and archaeal histone;; Core histone H2A/H2B/H3/H4	Nuclear transcription factor Y subunit C-1 OS=Arabidopsis thaliana OX=3702 GN=NFYC1 PE=1 SV=1	K	Transcription	CCAAT-binding factor, subunit C (HAP5) [Handroanthus impetiginosus]
EVM0044986	692	578	328	1977	2095	1556	10.9261	9.79709	6.71027	37.1742	38.7338	27.0567	6.27321e-08	1.91618	up	[E]	Amino acid transport and metabolism	Molecular Function: glutamate dehydrogenase [NAD(P)+] activity (GO:0004353);; Biological Process: cellular amino acid metabolic process (GO:0006520);; Biological Process: oxidation-reduction process (GO:0055114);;	K00261|0|sind:105159631|K00261 glutamate dehydrogenase (NAD(P)+) [EC:1.4.1.3] | (RefSeq) glutamate dehydrogenase B	Arginine biosynthesis (ko00220);; Alanine, aspartate and glutamate metabolism (ko00250);; Nitrogen metabolism (ko00910);; Carbon metabolism (ko01200)	[E]	Amino acid transport and metabolism	Glutamate/Leucine/Phenylalanine/Valine dehydrogenase;; Glu/Leu/Phe/Val dehydrogenase, dimerisation domain	Glutamate dehydrogenase B OS=Nicotiana plumbaginifolia OX=4092 GN=GDHB PE=2 SV=1	E	Amino acid transport and metabolism	PREDICTED: glutamate dehydrogenase B [Erythranthe guttata]
EVM0038160	729	770	588	420	122	253	9.63892	10.9458	10.0779	6.60511	1.88156	3.67211	0.00206765	-1.23375	down	[C]	Energy production and conversion	Molecular Function: oxidoreductase activity, acting on the aldehyde or oxo group of donors, NAD or NADP as acceptor (GO:0016620);; Biological Process: oxidation-reduction process (GO:0055114);;	K00294|0|sind:105157020|K00294 1-pyrroline-5-carboxylate dehydrogenase [EC:1.2.1.88] | (RefSeq) probable aldehyde dehydrogenase	Alanine, aspartate and glutamate metabolism (ko00250);; Arginine and proline metabolism (ko00330)	[C]	Energy production and conversion	Aldehyde dehydrogenase family	Delta-1-pyrroline-5-carboxylate dehydrogenase 12A1, mitochondrial OS=Arabidopsis thaliana OX=3702 GN=ALDH12A1 PE=2 SV=1	E	Amino acid transport and metabolism	probable aldehyde dehydrogenase [Sesamum indicum]
Rosmarinus_officinalis_newGene_3110	154	126	93	296	459	211	4.33664	3.34336	3.34124	9.79594	14.8191	6.31356	0.00356006	1.45547	up	[P]	Inorganic ion transport and metabolism	Molecular Function: nucleotide binding (GO:0000166);; Molecular Function: copper ion transmembrane transporter activity (GO:0005375);; Cellular Component: integral component of membrane (GO:0016021);; Molecular Function: cation-transporting ATPase activity (GO:0019829);; Biological Process: metal ion transport (GO:0030001);; Cellular Component: intracellular membrane-bounded organelle (GO:0043231…	K01533|2.46883e-95|sind:105164606|K01533 Cu2+-exporting ATPase [EC:3.6.3.4] | (RefSeq) copper-transporting ATPase PAA2, chloroplastic	--	[P]	Inorganic ion transport and metabolism	Heavy-metal-associated domain	Copper-transporting ATPase PAA2, chloroplastic OS=Arabidopsis thaliana OX=3702 GN=PAA2 PE=1 SV=1	P	Inorganic ion transport and metabolism	Cation transport ATPase [Handroanthus impetiginosus]
EVM0012356	631	171	203	709	1201	1279	13.9614	4.05742	5.81908	18.6782	31.1292	31.1942	0.00654133	1.62428	up	[I]	Lipid transport and metabolism	Cellular Component: membrane (GO:0016020);;	--	--	--	--	Alpha/beta hydrolase family;; alpha/beta hydrolase fold	--	S	Function unknown	Alpha/beta-Hydrolases superfamily protein isoform 1 [Dorcoceras hygrometricum]
EVM0041128	58	64	63	16	7	8	1.74525	2.0556	2.45899	0.552899	0.212864	0.237858	4.78272e-06	-2.20837	down	--	--	--	--	--	--	--	--	Probable membrane-associated kinase regulator 4 OS=Arabidopsis thaliana OX=3702 GN=MAKR4 PE=3 SV=1	--	--	probable membrane-associated kinase regulator 4 [Sesamum indicum]
EVM0006833	1744	1427	972	2538	3666	3981	57.055	50.1733	41.2059	98.8976	140.434	143.455	0.000205786	1.42522	up	[O]	Posttranslational modification, protein turnover, chaperones	Cellular Component: mitochondrial matrix (GO:0005759);; Biological Process: cellular iron ion homeostasis (GO:0006879);; Molecular Function: ferrous iron binding (GO:0008198);; Molecular Function: iron-sulfur transferase activity (GO:0036455);; Biological Process: [2Fe-2S] cluster assembly (GO:0044571);; Molecular Function: 2 iron, 2 sulfur cluster binding (GO:0051537);; Molecular Function: 4 iro…	--	--	[C]	Energy production and conversion	NifU-like N terminal domain	Iron-sulfur cluster assembly protein 1 OS=Arabidopsis thaliana OX=3702 GN=ISU1 PE=2 SV=1	C	Energy production and conversion	Iron binding protein involved in Fe-S cluster formation [Handroanthus impetiginosus]
EVM0007573	398	372	284	212	98	133	7.61826	7.6519	7.02581	4.82102	2.18913	2.79087	0.000156555	-1.09491	down	--	--	--	--	--	--	--	--	Protein NTM1-like 9 OS=Arabidopsis thaliana OX=3702 GN=NTL9 PE=1 SV=1	S	Function unknown	protein NTM1-like 9 [Sesamum indicum]
EVM0020125	107	96	77	31	7	7	3.21427	3.10247	3.00292	1.08433	0.241116	0.226274	0.000161847	-2.18081	down	--	--	--	--	--	[S]	Function unknown	ELMO/CED-12 family	--	S	Function unknown	ELMO domain-containing protein C isoform X2 [Sesamum indicum]
EVM0016736	545	587	673	251	159	156	14.4062	16.6616	23.0174	7.8986	4.8903	4.52572	8.17926e-07	-1.49859	down	--	--	Cellular Component: integral component of membrane (GO:0016021);; Cellular Component: anchored component of plasma membrane (GO:0046658);;	--	--	--	--	--	Uncharacterized GPI-anchored protein At4g28100 OS=Arabidopsis thaliana OX=3702 GN=At4g28100 PE=1 SV=1	S	Function unknown	PREDICTED: uncharacterized GPI-anchored protein At4g28100 [Erythranthe guttata]
EVM0000874	28	39	39	76	85	82	0.924651	1.4069	1.70164	3.05902	3.37686	3.04822	0.00503974	1.2571	up	--	--	Cellular Component: cytosol (GO:0005829);; Molecular Function: zinc ion binding (GO:0008270);; Cellular Component: integral component of membrane (GO:0016021);;	--	--	[O]	Posttranslational modification, protein turnover, chaperones	Zinc finger, C3HC4 type (RING finger);; Prokaryotic RING finger family 4;; Ring finger domain;; Zinc finger, C3HC4 type (RING finger)	E3 ubiquitin-protein ligase AIRP2 OS=Arabidopsis thaliana OX=3702 GN=AIRP2 PE=1 SV=1	S	Function unknown	peroxisome biogenesis factor 10 isoform X1 [Sesamum indicum]
EVM0013577	1257	1111	701	2248	1831	2195	31.9482	30.359	23.0743	68.0772	54.484	61.4465	2.27939e-06	1.17516	up	--	--	--	--	--	--	--	--	--	S	Function unknown	hypothetical protein CDL12_07106 [Handroanthus impetiginosus]
EVM0040905	55	56	34	387	71	417	0.794345	0.871919	0.625637	6.73273	1.20242	6.71459	7.44199e-05	2.2733	up	--	--	Molecular Function: anthranilate N-benzoyltransferase activity (GO:0047672);;	K15400|0|sind:105158156|K15400 omega-hydroxypalmitate O-feruloyl transferase [EC:2.3.1.188] | (RefSeq) omega-hydroxypalmitate O-feruloyl transferase	Cutin, suberine and wax biosynthesis (ko00073)	--	--	Transferase family	Omega-hydroxypalmitate O-feruloyl transferase OS=Arabidopsis thaliana OX=3702 GN=HHT1 PE=1 SV=1	S	Function unknown	omega-hydroxypalmitate O-feruloyl transferase isoform X1 [Sesamum indicum]
EVM0031892	60	52	24	164	67	147	2.70917	2.53247	1.38308	8.90504	3.56602	7.37778	0.00190736	1.46467	up	--	--	--	--	--	--	--	Domain of unknown function (DUF4228)	--	S	Function unknown	hypothetical protein CDL12_29975 [Handroanthus impetiginosus]
EVM0042608	35	73	54	141	165	128	1.49511	3.43215	3.01314	7.31682	8.42572	6.16439	0.0017535	1.46503	up	[R]	General function prediction only	--	K11790|1.92499e-41|sind:105177097|K11790 denticleless | (RefSeq) denticleless protein homolog A	--	[S]	Function unknown	WD domain, G-beta repeat	Microtubule-associated protein RP/EB family member 1A OS=Arabidopsis thaliana OX=3702 GN=EB1A PE=1 SV=1	S	Function unknown	Peroxisomal targeting signal type 2 receptor [Handroanthus impetiginosus]
EVM0004209	197	150	99	463	854	751	4.52164	3.70274	2.93459	12.6917	23.0092	19.0488	3.86466e-07	2.24082	up	--	--	Molecular Function: aspartic-type endopeptidase activity (GO:0004190);; Biological Process: proteolysis (GO:0006508);; Biological Process: protein catabolic process (GO:0030163);;	--	--	[O]	Posttranslational modification, protein turnover, chaperones	Xylanase inhibitor N-terminal;; Xylanase inhibitor C-terminal;; Eukaryotic aspartyl protease	Aspartic proteinase PCS1 OS=Arabidopsis thaliana OX=3702 GN=PCS1 PE=2 SV=1	O	Posttranslational modification, protein turnover, chaperones	Aspartyl protease [Handroanthus impetiginosus]
EVM0013673	2891	2963	2788	1061	213	460	21.2438	23.3928	26.5434	9.28341	1.82402	3.71668	1.26309e-05	-2.06045	down	[G]	Carbohydrate transport and metabolism	Molecular Function: beta-galactosidase activity (GO:0004565);; Cellular Component: cell wall (GO:0005618);; Cellular Component: vacuole (GO:0005773);; Biological Process: carbohydrate metabolic process (GO:0005975);; Molecular Function: carbohydrate binding (GO:0030246);;	--	--	[G]	Carbohydrate transport and metabolism	Glycosyl hydrolases family 35;; Galactose binding lectin domain;; Beta-galactosidase;; Beta-galactosidase jelly roll domain	Beta-galactosidase OS=Solanum lycopersicum OX=4081 PE=1 SV=1	G	Carbohydrate transport and metabolism	Beta-galactosidase [Handroanthus impetiginosus]
EVM0045320	928	1175	1013	598	194	297	8.67124	11.7907	12.2634	6.64649	2.12052	3.04809	0.000501931	-1.35923	down	--	--	--	--	--	--	--	Domain of unknown function (DUF4378);; DUF761-associated sequence motif	Protein LONGIFOLIA 1 OS=Arabidopsis thaliana OX=3702 GN=LNG1 PE=1 SV=1	S	Function unknown	hypothetical protein CDL12_14546 [Handroanthus impetiginosus]
EVM0038762	2098	1259	971	1805	5445	5943	24.3768	15.7169	14.6152	24.9741	74.0639	76.06	0.00573674	1.60988	up	[G]	Carbohydrate transport and metabolism	Cellular Component: integral component of membrane (GO:0016021);; Molecular Function: substrate-specific transmembrane transporter activity (GO:0022891);; Biological Process: transmembrane transport (GO:0055085);;	--	--	[R]	General function prediction only	Sugar (and other) transporter;; Major Facilitator Superfamily	Probable polyol transporter 4 OS=Arabidopsis thaliana OX=3702 GN=PLT4 PE=2 SV=1	G	Carbohydrate transport and metabolism	PREDICTED: probable polyol transporter 4 [Erythranthe guttata]
EVM0035862	92	75	69	34	5	14	2.66979	2.32314	2.58526	1.16446	0.136274	0.436988	0.00278385	-1.78653	down	--	--	--	--	--	--	--	Dof domain, zinc finger	Dof zinc finger protein DOF5.6 OS=Arabidopsis thaliana OX=3702 GN=DOF5.6 PE=2 SV=2	S	Function unknown	dof zinc finger protein DOF5.6 isoform X2 [Sesamum indicum]
EVM0045754	220	152	126	346	239	373	3.78081	2.80097	2.8013	7.08496	4.8074	7.06281	0.000685814	1.05325	up	--	--	Cellular Component: integral component of membrane (GO:0016021);; Biological Process: transmembrane transport (GO:0055085);;	K15113|2.57887e-157|sind:105163896|K15113 solute carrier family 25 (mitochondrial iron transporter), member 28/37 | (RefSeq) mitoferrin-like	--	[C]	Energy production and conversion	Mitochondrial carrier protein	Probable S-adenosylmethionine carrier 2, chloroplastic OS=Arabidopsis thaliana OX=3702 GN=SAMC2 PE=2 SV=1	O	Posttranslational modification, protein turnover, chaperones	Mitochondrial carrier protein MRS3/4 [Handroanthus impetiginosus]
EVM0002266	59	45	22	91	214	153	0.546801	0.442244	0.254664	0.999856	2.32538	1.56502	0.0015395	1.83344	up	[K]	Transcription	Molecular Function: kinase activity (GO:0016301);;	K13420|0|sind:105177666|K13420 LRR receptor-like serine/threonine-protein kinase FLS2 [EC:2.7.11.1] | (RefSeq) probable LRR receptor-like serine/threonine-protein kinase At3g47570	Plant-pathogen interaction (ko04626)	--	--	Protein tyrosine kinase;; Protein kinase domain;; Leucine rich repeat;; Leucine Rich repeats (2 copies);; Leucine Rich Repeat	Probable LRR receptor-like serine/threonine-protein kinase At3g47570 OS=Arabidopsis thaliana OX=3702 GN=At3g47570 PE=2 SV=1	S	Function unknown	PREDICTED: probable LRR receptor-like serine/threonine-protein kinase At3g47570 [Erythranthe guttata]
EVM0011077	845	1004	581	390	166	258	24.7684	31.622	22.0428	13.6052	5.68756	8.30912	5.70998e-06	-1.40087	down	[K]	Transcription	--	--	--	--	--	NLI interacting factor-like phosphatase	--	S	Function unknown	Phosphoprotein phosphatase [Handroanthus impetiginosus]
EVM0018533	41	32	31	60	108	179	2.33928	1.96627	2.27302	4.1667	7.34646	11.4751	0.00279457	1.68043	up	--	--	--	--	--	--	--	--	Root meristem growth factor 6 OS=Arabidopsis thaliana OX=3702 GN=RGF6 PE=3 SV=1	S	Function unknown	PREDICTED: uncharacterized protein LOC105963386 [Erythranthe guttata]
EVM0014922	157	218	240	48	5	18	2.79677	4.17444	5.54899	1.01889	0.083698	0.343916	1.9815e-05	-2.57214	down	[V]	Defense mechanisms	Biological Process: drug transmembrane transport (GO:0006855);; Molecular Function: drug transmembrane transporter activity (GO:0015238);; Molecular Function: antiporter activity (GO:0015297);; Cellular Component: integral component of membrane (GO:0016021);;	K03327|7.09827e-176|sot:102595480|K03327 multidrug resistance protein, MATE family | (RefSeq) protein DETOXIFICATION 48	--	[R]	General function prediction only	MatE	Protein DETOXIFICATION 48 OS=Arabidopsis thaliana OX=3702 GN=DTX48 PE=2 SV=1	V	Defense mechanisms	putative membrane protein, predicted efflux pump [Handroanthus impetiginosus]
EVM0040912	132	106	96	262	153	271	1.88564	1.62003	1.78279	4.46297	2.55858	4.2685	0.000142279	1.12701	up	[L]	Replication, recombination and repair	Molecular Function: DNA (6-4) photolyase activity (GO:0003914);; Biological Process: response to UV (GO:0009411);;	K02295|0|sind:105157542|K02295 cryptochrome | (RefSeq) (6-4)DNA photolyase	--	[LT]	Replication, recombination and repair;; Signal transduction mechanisms	FAD binding domain of DNA photolyase;; DNA photolyase	(6-4)DNA photolyase OS=Arabidopsis thaliana OX=3702 GN=UVR3 PE=1 SV=2	L	Replication, recombination and repair	(6-4)DNA photolyase [Sesamum indicum]
EVM0033245	9302	7321	10382	2098	1432	823	206.792	174.875	298.975	55.53	37.2563	20.1363	1.11549e-08	-2.32575	down	--	--	--	--	--	--	--	Pollen proteins Ole e I like	--	S	Function unknown	vegetative cell wall protein gp1-like [Sesamum indicum]
EVM0010259	57	40	46	18	6	7	1.61122	1.21075	1.67975	0.602813	0.195463	0.216518	0.00134211	-1.82267	down	--	--	--	--	--	--	--	--	Zinc finger protein JAGGED OS=Arabidopsis thaliana OX=3702 GN=JAG PE=2 SV=1	S	Function unknown	zinc finger protein JAGGED-like isoform X3 [Sesamum indicum]
EVM0013663	3021	2044	927	907	354	799	44.9306	32.6684	17.845	16.0601	6.15538	13.0766	0.00895404	-1.27767	down	--	--	Cellular Component: integral component of membrane (GO:0016021);;	--	--	--	--	Nodulin-like	Protein NUCLEAR FUSION DEFECTIVE 4 OS=Arabidopsis thaliana OX=3702 GN=NFD4 PE=3 SV=1	S	Function unknown	protein NUCLEAR FUSION DEFECTIVE 4-like [Sesamum indicum]
EVM0016569	571	779	577	276	177	195	6.46568	9.48262	8.46398	3.72193	2.34118	2.43174	8.64374e-09	-1.39974	down	--	--	Biological Process: chloroplast organization (GO:0009658);; Cellular Component: chloroplast outer membrane (GO:0009707);;	--	--	--	--	--	Protein CHUP1, chloroplastic OS=Arabidopsis thaliana OX=3702 GN=CHUP1 PE=1 SV=1	S	Function unknown	protein CHUP1, chloroplastic isoform X1 [Sesamum indicum]
EVM0012218	686	409	265	1336	1593	1465	20.2547	12.9586	10.1313	46.9656	55.0644	47.6284	1.42372e-05	1.77515	up	[G]	Carbohydrate transport and metabolism	Cellular Component: vacuole (GO:0005773);; Cellular Component: integral component of plasma membrane (GO:0005887);; Biological Process: water transport (GO:0006833);; Biological Process: response to water deprivation (GO:0009414);; Cellular Component: plasmodesma (GO:0009506);; Biological Process: cellular water homeostasis (GO:0009992);; Molecular Function: water channel activity (GO:0015250);; …	K09872|2.99957e-179|sind:105167068|K09872 aquaporin PIP | (RefSeq) probable aquaporin PIP1-2	--	[G]	Carbohydrate transport and metabolism	Major intrinsic protein	Probable aquaporin PIP1-4 OS=Arabidopsis thaliana OX=3702 GN=PIP1.4 PE=1 SV=1	G	Carbohydrate transport and metabolism	probable aquaporin PIP1-4 [Olea europaea var. sylvestris]
EVM0041067	1162	1024	1229	341	54	179	22.0804	20.9142	30.2594	7.70941	1.19773	3.73834	1.59492e-05	-2.24528	down	--	--	--	--	--	--	--	Protein of unknown function (DUF4005);; IQ calmodulin-binding motif	--	S	Function unknown	LOW QUALITY PROTEIN: protein IQ-DOMAIN 14 [Sesamum indicum]
EVM0015696	233	215	161	81	48	114	2.99501	2.9731	2.67634	1.24047	0.718813	1.6039	0.0036961	-1.1222	down	[E]	Amino acid transport and metabolism	Molecular Function: catalytic activity (GO:0003824);;	K13832|0|sind:105162411|K13832 3-dehydroquinate dehydratase / shikimate dehydrogenase [EC:4.2.1.10 1.1.1.25] | (RefSeq) bifunctional 3-dehydroquinate dehydratase/shikimate dehydrogenase, chloroplastic-like	Phenylalanine, tyrosine and tryptophan biosynthesis (ko00400);; Biosynthesis of amino acids (ko01230)	[E]	Amino acid transport and metabolism	Type I 3-dehydroquinase;; Shikimate dehydrogenase substrate binding domain	Bifunctional 3-dehydroquinate dehydratase/shikimate dehydrogenase, chloroplastic OS=Arabidopsis thaliana OX=3702 GN=EMB3004 PE=1 SV=1	E	Amino acid transport and metabolism	bifunctional 3-dehydroquinate dehydratase/shikimate dehydrogenase, chloroplastic-like [Sesamum indicum]
EVM0026775	89	89	71	19	34	17	2.76289	2.98472	2.84476	0.689647	1.23698	0.567121	0.00784612	-1.42851	down	[G]	Carbohydrate transport and metabolism	Molecular Function: chitinase activity (GO:0004568);; Biological Process: carbohydrate metabolic process (GO:0005975);; Biological Process: chitin catabolic process (GO:0006032);; Cellular Component: integral component of membrane (GO:0016021);; Biological Process: cell wall macromolecule catabolic process (GO:0016998);;	--	--	[R]	General function prediction only	Chitinase class I	Chitinase 10 OS=Oryza sativa subsp. japonica OX=39947 GN=Cht10 PE=2 SV=1	G	Carbohydrate transport and metabolism	PREDICTED: chitinase 10-like [Erythranthe guttata]
EVM0020569	1657	596	612	2577	4255	5108	19.4103	7.50378	9.27771	35.9478	58.3598	65.9109	0.000131097	2.01157	up	[D]	Cell cycle control, cell division, chromosome partitioning	Molecular Function: ubiquitin-protein transferase activity (GO:0004842);; Cellular Component: nucleus (GO:0005634);; Cellular Component: cytoplasm (GO:0005737);; Biological Process: protein ubiquitination (GO:0016567);;	--	--	[S]	Function unknown	U-box domain;; Armadillo/beta-catenin-like repeat	U-box domain-containing protein 19 OS=Arabidopsis thaliana OX=3702 GN=PUB19 PE=2 SV=1	S	Function unknown	U-box domain-containing protein 19 [Sesamum indicum]
EVM0022682	352	334	210	513	733	652	19.0272	19.4114	14.6901	33.0053	46.4131	38.7984	0.00158952	1.2286	up	[O]	Posttranslational modification, protein turnover, chaperones	Molecular Function: ATP binding (GO:0005524);;	--	--	[O]	Posttranslational modification, protein turnover, chaperones	Ubiquitin-conjugating enzyme	Ubiquitin-conjugating enzyme E2 10 OS=Arabidopsis thaliana OX=3702 GN=UBC10 PE=1 SV=1	O	Posttranslational modification, protein turnover, chaperones	PREDICTED: ubiquitin-conjugating enzyme E2 10-like [Erythranthe guttata]
EVM0027086	1188	1542	1211	597	180	310	16.2023	22.6042	21.3961	9.69345	2.85825	4.65014	1.46821e-05	-1.6756	down	[M]	Cell wall/membrane/envelope biogenesis	Molecular Function: nucleotide binding (GO:0000166);; Cellular Component: membrane (GO:0016020);; Molecular Function: kinase activity (GO:0016301);; Biological Process: phosphorylation (GO:0016310);;	--	--	--	--	Protein kinase domain;; Protein tyrosine kinase;; Leucine rich repeat;; Leucine rich repeat N-terminal domain	Probable inactive receptor kinase At1g48480 OS=Arabidopsis thaliana OX=3702 GN=RKL1 PE=2 SV=1	T	Signal transduction mechanisms	probable inactive receptor kinase At1g48480 [Sesamum indicum]
EVM0004388	933	211	246	1638	2703	3827	52.9189	12.8128	18.0255	110.701	179.604	239.225	0.000154134	2.30802	up	--	--	--	--	--	--	--	--	--	S	Function unknown	hypothetical protein CDL12_07996 [Handroanthus impetiginosus]
EVM0031745	1676	1633	1321	2363	3158	3631	22.4811	23.5376	22.9414	37.744	49.5814	53.6286	0.00111998	1.12503	up	--	--	Cellular Component: integral component of membrane (GO:0016021);;	--	--	--	--	--	--	--	--	hypothetical protein CDL12_11338 [Handroanthus impetiginosus]
EVM0008408	114	44	88	319	1923	970	1.92971	0.801067	1.92842	6.43861	38.1916	18.1172	1.73078e-06	3.10558	up	--	--	Molecular Function: transferase activity, transferring acyl groups (GO:0016746);;	K19861|0|sind:105167776|K19861 benzyl alcohol O-benzoyltransferase [EC:2.3.1.196 2.3.1.232] | (RefSeq) benzyl alcohol O-benzoyltransferase-like	--	--	--	Transferase family	Benzyl alcohol O-benzoyltransferase OS=Nicotiana tabacum OX=4097 GN=HSR201 PE=1 SV=1	S	Function unknown	LOW QUALITY PROTEIN: benzyl alcohol O-benzoyltransferase-like [Sesamum indicum]
EVM0014628	245	44	65	312	1131	956	8.59715	1.64201	2.94823	13.07	46.578	37.0451	0.000695364	2.34238	up	[M]	Cell wall/membrane/envelope biogenesis	Molecular Function: protein kinase activity (GO:0004672);; Molecular Function: ATP binding (GO:0005524);; Biological Process: protein phosphorylation (GO:0006468);; Cellular Component: integral component of membrane (GO:0016021);;	--	--	--	--	Protein kinase domain;; Protein tyrosine kinase	Leucine-rich repeat receptor-like serine/threonine/tyrosine-protein kinase SOBIR1 OS=Arabidopsis thaliana OX=3702 GN=SOBIR1 PE=1 SV=1	T	Signal transduction mechanisms	Serine/threonine protein kinase [Handroanthus impetiginosus]
EVM0017925	670	542	363	720	1336	1398	9.78548	8.50468	6.86589	12.5142	22.8293	22.4684	0.00757607	1.25388	up	--	--	--	--	--	--	--	--	WPP domain-interacting protein 1 OS=Arabidopsis thaliana OX=3702 GN=WIP1 PE=1 SV=1	S	Function unknown	WPP domain-interacting protein 1 [Sesamum indicum]
EVM0017413	1168	824	481	1745	6475	4049	8.36736	6.33958	4.461	14.8854	54.3073	31.9449	0.000152577	2.21402	up	--	--	Cellular Component: integral component of membrane (GO:0016021);;	--	--	--	--	C2 domain;; Plant phosphoribosyltransferase C-terminal	FT-interacting protein 1 OS=Arabidopsis thaliana OX=3702 GN=FTIP1 PE=1 SV=1	S	Function unknown	Ca2+-dependent phospholipid-binding protein [Handroanthus impetiginosus]
EVM0042610	457	364	230	832	934	1253	7.5903	6.48974	4.93452	16.4564	18.1543	22.9221	5.00138e-06	1.62818	up	[V]	Defense mechanisms	Biological Process: drug transmembrane transport (GO:0006855);; Molecular Function: drug transmembrane transporter activity (GO:0015238);; Molecular Function: antiporter activity (GO:0015297);; Cellular Component: integral component of membrane (GO:0016021);;	K03327|0|sind:105176980|K03327 multidrug resistance protein, MATE family | (RefSeq) MATE efflux family protein LAL5-like	--	[R]	General function prediction only	MatE	Protein DETOXIFICATION 19 OS=Arabidopsis thaliana OX=3702 GN=DTX19 PE=2 SV=1	V	Defense mechanisms	PREDICTED: MATE efflux family protein LAL5-like [Erythranthe guttata]
EVM0029751	455	392	184	124	48	82	9.28428	8.59096	4.83946	2.99291	1.12766	1.82968	3.87666e-05	-1.7471	down	--	--	--	--	--	[T]	Signal transduction mechanisms	Protein of unknown function (DUF568);; Eukaryotic cytochrome b561	Cytochrome b561 and DOMON domain-containing protein At5g47530 OS=Arabidopsis thaliana OX=3702 GN=At5g47530 PE=2 SV=1	S	Function unknown	putative membrane protein [Handroanthus impetiginosus]
EVM0000157	1465	1334	1314	727	442	509	14.5765	14.2668	16.9378	8.60998	5.14781	5.57273	2.08968e-08	-1.14841	down	--	--	Cellular Component: Golgi apparatus (GO:0005794);; Cellular Component: plasma membrane (GO:0005886);; Cellular Component: plasmodesma (GO:0009506);; Cellular Component: integral component of membrane (GO:0016021);;	--	--	[R]	General function prediction only	Calcium-dependent channel, 7TM region, putative phosphate;; Cytosolic domain of 10TM putative phosphate transporter;; Late exocytosis, associated with Golgi transport	CSC1-like protein At1g32090 OS=Arabidopsis thaliana OX=3702 GN=At1g32090 PE=1 SV=1	S	Function unknown	PREDICTED: CSC1-like protein At1g32090 [Erythranthe guttata]
EVM0029927	1883	1807	1355	279	34	117	29.8814	30.8131	27.8548	5.25993	0.631084	2.02742	1.57119e-08	-3.02888	down	--	--	Biological Process: carbohydrate metabolic process (GO:0005975);; Cellular Component: membrane (GO:0016020);; Molecular Function: glucan endo-1,3-beta-D-glucosidase activity (GO:0042973);;	K19891|0|sind:105176360|K19891 glucan endo-1,3-beta-glucosidase 1/2/3 [EC:3.2.1.39] | (RefSeq) glucan endo-1,3-beta-glucosidase 2-like	Starch and sucrose metabolism (ko00500)	--	--	Glycosyl hydrolases family 17;; X8 domain	Glucan endo-1,3-beta-glucosidase 2 OS=Arabidopsis thaliana OX=3702 GN=At1g66250 PE=1 SV=2	G	Carbohydrate transport and metabolism	glucan endo-1,3-beta-glucosidase 2 isoform X2 [Sesamum indicum]
EVM0026380	49	37	24	148	205	207	1.38325	1.12954	0.851569	5.01515	6.81928	6.47449	2.47735e-08	2.35394	up	[O]	Posttranslational modification, protein turnover, chaperones	Molecular Function: glutathione transferase activity (GO:0004364);; Cellular Component: cytoplasm (GO:0005737);; Biological Process: glutathione metabolic process (GO:0006749);; Biological Process: toxin catabolic process (GO:0009407);;	K00799|5.51822e-115|sind:105168264|K00799 glutathione S-transferase [EC:2.5.1.18] | (RefSeq) glutathione transferase GST 23-like	Glutathione metabolism (ko00480)	[O]	Posttranslational modification, protein turnover, chaperones	Glutathione S-transferase, N-terminal domain;; Glutathione S-transferase, N-terminal domain;; Glutathione S-transferase, N-terminal domain;; Glutathione S-transferase, C-terminal domain;; Glutathione S-transferase, C-terminal domain;; Glutathione S-transferase, C-terminal domain	Glutathione transferase GST 23 OS=Zea mays OX=4577 PE=2 SV=1	O	Posttranslational modification, protein turnover, chaperones	glutathione transferase GST 23-like [Sesamum indicum]
EVM0008351	144	177	184	97	23	40	5.01797	6.63614	8.28933	3.99571	0.91785	1.51229	0.00618037	-1.44092	down	--	--	--	--	--	--	--	KIP1-like protein	Protein NETWORKED 3A OS=Arabidopsis thaliana OX=3702 GN=NET3A PE=2 SV=1	S	Function unknown	protein NETWORKED 3C [Sesamum indicum]
EVM0043280	63	81	37	212	93	227	1.73538	2.39146	1.3295	7.00895	3.02557	6.93746	0.000353371	1.55654	up	--	--	Cellular Component: integral component of membrane (GO:0016021);;	--	--	--	--	Protein of unknown function (DUF1084)	Tobamovirus multiplication protein 3 OS=Arabidopsis thaliana OX=3702 GN=TOM3 PE=1 SV=2	S	Function unknown	tobamovirus multiplication protein 3 [Sesamum indicum]
EVM0036827	10643	11764	10772	6436	1794	2797	161.688	192.043	211.99	116.422	31.8873	46.7836	0.000775414	-1.42501	down	--	--	Molecular Function: aspartic-type endopeptidase activity (GO:0004190);; Biological Process: proteolysis (GO:0006508);;	--	--	[O]	Posttranslational modification, protein turnover, chaperones	Xylanase inhibitor N-terminal;; Xylanase inhibitor C-terminal;; Eukaryotic aspartyl protease	Aspartyl protease AED3 OS=Arabidopsis thaliana OX=3702 GN=AED3 PE=1 SV=1	O	Posttranslational modification, protein turnover, chaperones	PREDICTED: protein ASPARTIC PROTEASE IN GUARD CELL 2 [Erythranthe guttata]
EVM0034803	119946	72930	49305	23717	15425	16583	1751.92	1144.63	932.881	412.465	263.694	266.698	5.13668e-08	-1.85742	down	--	--	Molecular Function: oxidoreductase activity (GO:0016491);; Biological Process: single-organism metabolic process (GO:0044710);;	K00422|0|sind:105176878|K00422 polyphenol oxidase [EC:1.10.3.1] | (RefSeq) PPO; polyphenol oxidase I, chloroplastic-like	Tyrosine metabolism (ko00350);; Isoquinoline alkaloid biosynthesis (ko00950)	--	--	Protein of unknown function (DUF_B2219);; Common central domain of tyrosinase;; Polyphenol oxidase middle domain	Catechol oxidase B, chloroplastic (Fragment) OS=Solanum tuberosum OX=4113 PE=2 SV=1	S	Function unknown	polyphenol oxidase I, chloroplastic-like [Sesamum indicum]
EVM0022603	61	88	56	131	98	153	0.401092	0.621616	0.478435	1.02836	0.755903	1.10895	0.00497629	1.00046	up	[K]	Transcription	--	--	--	[R]	General function prediction only	Leucine rich repeat;; Leucine Rich repeats (2 copies);; Leucine Rich Repeat;; Leucine rich repeat N-terminal domain	Receptor-like protein 11 OS=Arabidopsis thaliana OX=3702 GN=RLP11 PE=3 SV=1	S	Function unknown	LRR-containing protein [Handroanthus impetiginosus]
EVM0012471	61	80	59	22	14	12	3.13442	4.44578	3.96434	1.30092	0.804272	0.668054	8.26435e-05	-1.75909	down	--	--	Cellular Component: integral component of membrane (GO:0016021);;	--	--	[S]	Function unknown	TLC domain	--	U	Intracellular trafficking, secretion, and vesicular transport	transmembrane protein 136-like [Olea europaea var. sylvestris]
EVM0014524	687	765	560	393	122	235	47.2814	56.5742	49.9779	32.2202	9.76818	17.7605	0.000891407	-1.26444	down	--	--	Molecular Function: signal transducer activity (GO:0004871);; Biological Process: cell-cell signaling (GO:0007267);; Cellular Component: plasmodesma (GO:0009506);; Cellular Component: membrane (GO:0016020);; Biological Process: calcium-mediated signaling (GO:0019722);; Cellular Component: apoplast (GO:0048046);;	--	--	--	--	Rapid ALkalinization Factor (RALF)	Protein RALF-like 34 OS=Arabidopsis thaliana OX=3702 GN=RALFL34 PE=2 SV=1	S	Function unknown	protein RALF-like 34 [Sesamum indicum]
EVM0008717	7	17	5	114	61	95	0.178931	0.444068	0.133474	3.46821	1.82424	2.67461	1.60074e-09	2.96303	up	--	--	Molecular Function: peroxidase activity (GO:0004601);; Cellular Component: extracellular region (GO:0005576);; Biological Process: response to oxidative stress (GO:0006979);; Molecular Function: heme binding (GO:0020037);; Biological Process: hydrogen peroxide catabolic process (GO:0042744);; Molecular Function: metal ion binding (GO:0046872);; Biological Process: oxidation-reduction process (GO:…	K00430|2.37017e-162|sot:102592830|K00430 peroxidase [EC:1.11.1.7] | (RefSeq) peroxidase 39-like	Phenylpropanoid biosynthesis (ko00940)	--	--	Peroxidase	Peroxidase 3 OS=Arabidopsis thaliana OX=3702 GN=PER3 PE=2 SV=1	G	Carbohydrate transport and metabolism	peroxidase 3-like [Olea europaea var. sylvestris]
EVM0023591	148	120	93	392	175	313	2.58297	2.24363	2.10475	8.17442	3.58225	6.02787	2.60708e-05	1.3434	up	--	--	Molecular Function: core promoter sequence-specific DNA binding (GO:0001046);; Molecular Function: transcriptional activator activity, RNA polymerase II transcription regulatory region sequence-specific binding (GO:0001228);; Cellular Component: nucleus (GO:0005634);; Biological Process: transcription from RNA polymerase II promoter (GO:0006366);;	--	--	--	--	--	Transcription factor bHLH123 OS=Arabidopsis thaliana OX=3702 GN=BHLH123 PE=1 SV=1	K	Transcription	Basic helix-loop-helix DNA-binding superfamily protein [Dorcoceras hygrometricum]
EVM0001943	226	326	240	612	757	588	1.44761	2.24583	1.98727	4.6756	5.68576	4.14906	7.92688e-05	1.42201	up	[O]	Posttranslational modification, protein turnover, chaperones	--	--	--	[O]	Posttranslational modification, protein turnover, chaperones	--	Protein SUPPRESSOR OF MAX2 1 OS=Arabidopsis thaliana OX=3702 GN=SMAX1 PE=1 SV=1	O	Posttranslational modification, protein turnover, chaperones	protein SUPPRESSOR OF MAX2 1 [Sesamum indicum]
EVM0001996	3056	1471	884	3041	6117	7221	41.4297	21.4241	15.517	49.0786	97.0665	107.793	0.00497099	1.60663	up	[QV]	Secondary metabolites biosynthesis, transport and catabolism;; Defense mechanisms	Molecular Function: monooxygenase activity (GO:0004497);; Molecular Function: iron ion binding (GO:0005506);; Biological Process: defense response (GO:0006952);; Cellular Component: chloroplast thylakoid membrane (GO:0009535);; Biological Process: jasmonic acid biosynthetic process (GO:0009695);; Cellular Component: chloroplast envelope (GO:0009941);; Biological Process: sterol metabolic process …	K01723|0|sind:105159196|K01723 hydroperoxide dehydratase [EC:4.2.1.92] | (RefSeq) allene oxide synthase	alpha-Linolenic acid metabolism (ko00592)	--	--	Cytochrome P450	Allene oxide synthase 1, chloroplastic OS=Solanum lycopersicum OX=4081 GN=AOS1 PE=2 SV=1	Q	Secondary metabolites biosynthesis, transport and catabolism	allene oxide synthase 1, chloroplastic [Sesamum indicum]
Rosmarinus_officinalis_newGene_8673	7	7	0	87	192	228	0.084769	0.106069	0	1.4544	3.16314	3.53578	7.67469e-11	4.12546	up	[K]	Transcription	--	--	--	[R]	General function prediction only	Leucine rich repeat;; Leucine Rich repeats (2 copies);; Leucine Rich Repeat;; Leucine Rich repeat	Receptor-like protein Cf-9 homolog OS=Solanum lycopersicum OX=4081 GN=HCR9-0 PE=2 SV=2	S	Function unknown	PREDICTED: receptor-like protein 12 [Erythranthe guttata]
EVM0043625	347	153	119	419	470	580	12.698	6.02175	5.60384	18.2794	20.1284	23.3759	0.00775685	1.31719	up	--	--	Molecular Function: metal ion binding (GO:0046872);;	--	--	--	--	Cupin;; Cupin domain	Putative germin-like protein 2-3 OS=Oryza sativa subsp. japonica OX=39947 GN=Os02g0491800 PE=3 SV=1	S	Function unknown	putative germin-like protein 2-1 [Sesamum indicum]
EVM0005028	891	935	648	2200	1010	2187	21.4529	24.1898	20.1983	63.0888	28.4526	58.0082	7.91032e-05	1.1974	up	--	--	--	--	--	--	--	zinc-finger of the FCS-type, C2-C2	Protein MARD1 OS=Arabidopsis thaliana OX=3702 GN=MARD1 PE=2 SV=2	S	Function unknown	hypothetical protein CDL12_25961 [Handroanthus impetiginosus]
EVM0019179	392	257	245	107	84	143	9.76199	6.89317	7.91546	3.15817	2.45205	3.92829	0.000695364	-1.20616	down	--	--	--	--	--	--	--	--	--	S	Function unknown	hypothetical protein CDL12_09399 [Handroanthus impetiginosus]
EVM0009543	3618	2808	2175	13580	3311	13908	151.13	126.006	117.691	675.475	161.88	639.75	0.000374674	1.73326	up	[P]	Inorganic ion transport and metabolism	Cellular Component: cytoplasm (GO:0005737);; Biological Process: metal ion transport (GO:0030001);; Molecular Function: transition metal ion binding (GO:0046914);; Biological Process: cellular transition metal ion homeostasis (GO:0046916);;	K07213|1.2689e-35|gra:105779205|K07213 copper chaperone | (RefSeq) copper transport protein CCH-like	--	[P]	Inorganic ion transport and metabolism	Heavy-metal-associated domain	Copper transport protein ATX1 OS=Arabidopsis thaliana OX=3702 GN=ATX1 PE=1 SV=2	S	Function unknown	hypothetical protein B456_012G020400 [Gossypium raimondii]
EVM0037493	272	221	179	1164	531	814	2.03245	1.77485	1.73357	10.3636	4.64744	6.70232	3.66416e-13	1.94854	up	[P]	Inorganic ion transport and metabolism	Molecular Function: nucleotide binding (GO:0000166);; Molecular Function: zinc ion transmembrane transporter activity (GO:0005385);; Cellular Component: integral component of plasma membrane (GO:0005887);; Molecular Function: cadmium ion transmembrane transporter activity (GO:0015086);; Molecular Function: cation-transporting ATPase activity (GO:0019829);; Cellular Component: intracellular membra…	K01534|0|sind:105161649|K01534 Cd2+/Zn2+-exporting ATPase [EC:3.6.3.3 3.6.3.5] | (RefSeq) putative inactive cadmium/zinc-transporting ATPase HMA3	--	[P]	Inorganic ion transport and metabolism	E1-E2 ATPase;; haloacid dehalogenase-like hydrolase	Cadmium/zinc-transporting ATPase HMA2 OS=Arabidopsis thaliana OX=3702 GN=HMA2 PE=2 SV=1	P	Inorganic ion transport and metabolism	putative inactive cadmium/zinc-transporting ATPase HMA3 [Sesamum indicum]
EVM0022200	185	92	59	596	376	486	1.1048	0.589345	0.456611	4.24734	2.63468	3.19896	5.47848e-07	2.10399	up	[V]	Defense mechanisms	Molecular Function: ATP binding (GO:0005524);; Biological Process: drug transmembrane transport (GO:0006855);; Molecular Function: xenobiotic-transporting ATPase activity (GO:0008559);; Cellular Component: integral component of membrane (GO:0016021);; Biological Process: xenobiotic transport (GO:0042908);;	K05658|0|sind:105173549|K05658 ATP-binding cassette, subfamily B (MDR/TAP), member 1 [EC:3.6.3.44] | (RefSeq) putative ABC transporter B family member 8	ABC transporters (ko02010)	[Q]	Secondary metabolites biosynthesis, transport and catabolism	ABC transporter transmembrane region;; ABC transporter;; RecF/RecN/SMC N terminal domain;; AAA ATPase domain;; Zeta toxin;; P-loop containing region of AAA domain;; AAA domain;; Predicted ATPase of the ABC class	Putative ABC transporter B family member 8 OS=Arabidopsis thaliana OX=3702 GN=ABCB8 PE=5 SV=1	V	Defense mechanisms	putative ABC transporter B family member 8, partial [Sesamum indicum]
EVM0020743	445	281	216	728	1818	1001	8.18059	5.56093	5.14228	15.9551	39.1976	20.2996	0.000321879	1.92318	up	--	--	--	K13464|9.82377e-111|sind:105157324|K13464 jasmonate ZIM domain-containing protein | (RefSeq) protein TIFY 6B	Plant hormone signal transduction (ko04075)	--	--	tify domain;; Divergent CCT motif	Protein TIFY 6B OS=Arabidopsis thaliana OX=3702 GN=TIFY6B PE=1 SV=1	S	Function unknown	jasmonate ZIM domain protein 3, partial [Salvia miltiorrhiza]
EVM0015667	2274	2024	2121	777	465	460	35.3882	33.8417	42.7629	14.3877	8.47022	7.86969	2.35909e-12	-1.74554	down	[G]	Carbohydrate transport and metabolism	Molecular Function: polygalacturonase activity (GO:0004650);; Cellular Component: extracellular region (GO:0005576);; Biological Process: carbohydrate metabolic process (GO:0005975);; Biological Process: cell wall organization (GO:0071555);;	--	--	--	--	Glycosyl hydrolases family 28;; Pectate lyase superfamily protein	Polygalacturonase At1g48100 OS=Arabidopsis thaliana OX=3702 GN=At1g48100 PE=2 SV=1	M	Cell wall/membrane/envelope biogenesis	polygalacturonase At1g48100 [Sesamum indicum]
EVM0037000	4974	4774	3626	2050	524	810	67.286	69.3925	63.5334	33.0143	8.2875	12.0547	5.79389e-05	-1.76452	down	[M]	Cell wall/membrane/envelope biogenesis	Molecular Function: serine-type endopeptidase activity (GO:0004252);; Cellular Component: cell wall (GO:0005618);; Biological Process: proteolysis (GO:0006508);;	--	--	--	--	Subtilase family;; PA domain	Subtilisin-like protease SBT1.3 OS=Arabidopsis thaliana OX=3702 GN=SBT1.3 PE=2 SV=1	O	Posttranslational modification, protein turnover, chaperones	subtilisin-like protease SBT1.3 [Sesamum indicum]
EVM0038573	85	75	49	164	148	222	3.37563	3.1841	2.4987	7.77606	6.89505	9.75388	3.54903e-05	1.4493	up	--	--	--	--	--	--	--	PB1 domain	--	--	--	PREDICTED: uncharacterized protein LOC105975116 [Erythranthe guttata]
EVM0043227	294	242	122	90	45	37	4.15839	3.67591	2.22364	1.51076	0.743532	0.572775	0.000477581	-1.62949	down	[R]	General function prediction only	Molecular Function: copper ion binding (GO:0005507);; Biological Process: lignin biosynthetic process (GO:0009809);; Molecular Function: oxidoreductase activity, oxidizing metal ions (GO:0016722);; Biological Process: lignin catabolic process (GO:0046274);; Cellular Component: apoplast (GO:0048046);; Molecular Function: hydroquinone:oxygen oxidoreductase activity (GO:0052716);; Biological Process…	K05909|0|sind:105158919|K05909 laccase [EC:1.10.3.2] | (RefSeq) laccase-14-like	--	[Q]	Secondary metabolites biosynthesis, transport and catabolism	Multicopper oxidase;; Multicopper oxidase;; Multicopper oxidase	Laccase-14 OS=Arabidopsis thaliana OX=3702 GN=LAC14 PE=2 SV=1	Q	Secondary metabolites biosynthesis, transport and catabolism	laccase-15-like [Sesamum indicum]
EVM0023163	842	922	814	507	313	266	6.10641	7.184	7.64949	4.37681	2.65675	2.12336	0.000308351	-1.08014	down	[HR]	Coenzyme transport and metabolism;; General function prediction only	Cellular Component: plasma membrane (GO:0005886);; Biological Process: sucrose metabolic process (GO:0005985);; Biological Process: pollen wall assembly (GO:0010208);; Molecular Function: sucrose synthase activity (GO:0016157);; Molecular Function: sucrose-phosphate synthase activity (GO:0046524);; Biological Process: nectar secretion (GO:0071836);;	K00696|0|sind:105172946|K00696 sucrose-phosphate synthase [EC:2.4.1.14] | (RefSeq) probable sucrose-phosphate synthase 1	Starch and sucrose metabolism (ko00500)	[M]	Cell wall/membrane/envelope biogenesis	Glycosyl transferases group 1;; Glycosyl transferases group 1;; Sucrose synthase;; Sucrose-6F-phosphate phosphohydrolase	Probable sucrose-phosphate synthase 1 OS=Citrus unshiu OX=55188 GN=SPS1 PE=2 SV=1	M	Cell wall/membrane/envelope biogenesis	Glycosyltransferase [Handroanthus impetiginosus]
EVM0010761	186	224	232	101	78	84	5.69542	7.38525	9.21543	3.67607	2.78522	2.83033	0.000506352	-1.10929	down	--	--	Cellular Component: integral component of membrane (GO:0016021);;	--	--	--	--	--	Uncharacterized protein At3g49720 OS=Arabidopsis thaliana OX=3702 GN=At3g49720 PE=2 SV=1	S	Function unknown	uncharacterized protein At3g49720 [Sesamum indicum]
EVM0024016	311	321	185	392	699	619	5.42977	6.02595	4.17364	8.15905	14.2939	11.9206	0.00879747	1.20267	up	--	--	Molecular Function: structural constituent of ribosome (GO:0003735);; Cellular Component: mitochondrial small ribosomal subunit (GO:0005763);;	K17408|0|sind:105163872|K17408 small subunit ribosomal protein S29 | (RefSeq) uncharacterized LOC105163872	--	[J]	Translation, ribosomal structure and biogenesis	Mitochondrial ribosomal death-associated protein 3	--	S	Function unknown	uncharacterized protein LOC105163872 isoform X1 [Sesamum indicum]
EVM0031589	372	356	506	662	4508	1302	6.31905	6.4935	11.1409	13.3915	89.7389	24.3691	0.00301873	2.08048	up	--	--	Molecular Function: transferase activity, transferring acyl groups (GO:0016746);;	K19861|0|sind:105167776|K19861 benzyl alcohol O-benzoyltransferase [EC:2.3.1.196 2.3.1.232] | (RefSeq) benzyl alcohol O-benzoyltransferase-like	--	--	--	Transferase family	Benzyl alcohol O-benzoyltransferase OS=Nicotiana tabacum OX=4097 GN=HSR201 PE=1 SV=1	S	Function unknown	LOW QUALITY PROTEIN: benzyl alcohol O-benzoyltransferase-like [Sesamum indicum]
EVM0008925	114	98	39	231	226	541	0.537567	0.493501	0.237185	1.29479	1.24556	2.81333	0.000278218	1.92356	up	--		--	--	--	--	--	Protein kinase domain;; Protein tyrosine kinase;; Wall-associated receptor kinase galacturonan-binding;; Wall-associated kinase;; Calcium-binding EGF domain	Wall-associated receptor kinase-like 2 OS=Arabidopsis thaliana OX=3702 GN=WAKL2 PE=2 SV=1	T	Signal transduction mechanisms	Serine/threonine protein kinase [Handroanthus impetiginosus]
EVM0008404	190	134	212	89	43	63	7.12636	5.41652	10.3194	3.9925	1.87416	2.58429	0.00216113	-1.28014	down	--	--	--	--	--	--	--	--	--	S	Function unknown	uncharacterized protein LOC105175287 [Sesamum indicum]
EVM0031927	91	79	84	217	95	181	2.26735	2.1011	2.71397	6.45075	2.76451	4.96509	0.00572121	1.00401	up	--	--	--	--	--	--	--	Transcription factor regulating root and shoot growth via Pin3;; Transcription factor BRX N-terminal domain	Protein Brevis radix-like 4 OS=Arabidopsis thaliana OX=3702 GN=BRXL4 PE=2 SV=1	S	Function unknown	protein Brevis radix-like 4 [Sesamum indicum]
EVM0016365	22040	17700	14332	26013	38053	35097	280.129	241.735	235.966	393.67	566.1	491.203	0.00682116	1.03121	up	[O]	Posttranslational modification, protein turnover, chaperones	Molecular Function: cysteine-type endopeptidase activity (GO:0004197);; Cellular Component: extracellular space (GO:0005615);; Cellular Component: lysosome (GO:0005764);; Cellular Component: nuclear part (GO:0044428);; Cellular Component: chloroplast part (GO:0044434);; Biological Process: proteolysis involved in cellular protein catabolic process (GO:0051603);;	--	--	[O]	Posttranslational modification, protein turnover, chaperones	Papain family cysteine protease;; Cathepsin propeptide inhibitor domain (I29);; Granulin	Oryzain alpha chain OS=Oryza sativa subsp. japonica OX=39947 GN=Os04g0650000 PE=1 SV=2	O	Posttranslational modification, protein turnover, chaperones	low-temperature-induced cysteine proteinase-like [Sesamum indicum]
EVM0010212	71	60	41	110	81	160	1.55559	1.41615	1.1437	2.85778	2.05729	3.86377	0.00856231	1.10721	up	--	--	Cellular Component: Golgi apparatus (GO:0005794);; Cellular Component: membrane (GO:0016020);; Molecular Function: transferase activity (GO:0016740);;	K20783|0|sind:105169615|K20783 arabinosyltransferase [EC:2.4.2.-] | (RefSeq) uncharacterized LOC105169615	--	--	--	Nucleotide-diphospho-sugar transferase	Arabinosyltransferase RRA2 OS=Arabidopsis thaliana OX=3702 GN=RRA2 PE=2 SV=1	S	Function unknown	hypothetical protein CDL12_18146 [Handroanthus impetiginosus]
EVM0041836	137	123	92	43	41	62	5.08282	4.90034	4.415	1.86059	1.74924	2.52647	0.00673682	-1.04272	down	--	--	Cellular Component: endoplasmic reticulum (GO:0005783);; Biological Process: intracellular protein transport (GO:0006886);; Cellular Component: integral component of membrane (GO:0016021);;	K14009|1.84911e-93|sind:105170143|K14009 B-cell receptor-associated protein 31 | (RefSeq) uncharacterized LOC105170143	Protein processing in endoplasmic reticulum (ko04141)	[V]	Defense mechanisms	B-cell receptor-associated protein 31-like	--	S	Function unknown	uncharacterized protein LOC105170143 [Sesamum indicum]
EVM0040389	366	367	399	1159	407	965	9.79133	10.5604	13.8287	36.9862	12.7575	28.4833	0.00264865	1.16303	up	[O]	Posttranslational modification, protein turnover, chaperones	--	--	--	[O]	Posttranslational modification, protein turnover, chaperones	DnaJ domain	Chaperone protein dnaJ 72 OS=Arabidopsis thaliana OX=3702 GN=ATJ72 PE=2 SV=1	O	Posttranslational modification, protein turnover, chaperones	chaperone protein dnaJ 6 [Sesamum indicum]
EVM0044078	725	615	307	124	119	128	10.6837	9.72958	5.84447	2.16014	2.04832	2.06523	3.7299e-07	-1.84062	down	[M]	Cell wall/membrane/envelope biogenesis	--	K20929|0|sind:105156562|K20929 glyoxal/methylglyoxal oxidase [EC:1.2.3.15] | (RefSeq) galactose oxidase-like	--	--	--	Glyoxal oxidase N-terminus;; Domain of unknown function (DUF1929)	Aldehyde oxidase GLOX1 OS=Arabidopsis thaliana OX=3702 GN=GLOX1 PE=2 SV=1	S	Function unknown	Galactose oxidase [Handroanthus impetiginosus]
EVM0034774	117	113	70	33	14	38	3.10933	3.21746	2.38806	1.03783	0.431878	1.08997	0.000521786	-1.55166	down	--	--	Molecular Function: transcription factor activity, sequence-specific DNA binding (GO:0003700);; Biological Process: regulation of transcription, DNA-templated (GO:0006355);; Molecular Function: sequence-specific DNA binding (GO:0043565);;	--	--	--	--	bZIP transcription factor;; Basic region leucine zipper;; bZIP Maf transcription factor	Basic leucine zipper 61 OS=Arabidopsis thaliana OX=3702 GN=BZIP61 PE=1 SV=1	K	Transcription	hypothetical protein CDL12_20025 [Handroanthus impetiginosus]
EVM0028496	433	366	275	162	132	81	12.0638	10.9491	9.90919	5.37265	4.27765	2.47784	0.000982815	-1.26894	down	--	--	--	K18812|7.41381e-122|sind:105175446|K18812 cyclin D6, plant | (RefSeq) putative cyclin-D6-1	--	[D]	Cell cycle control, cell division, chromosome partitioning	Cyclin, N-terminal domain;; Cyclin, C-terminal domain	Putative cyclin-D6-1 OS=Arabidopsis thaliana OX=3702 GN=CYCD6-1 PE=3 SV=1	D	Cell cycle control, cell division, chromosome partitioning	putative cyclin-D6-1 isoform X1 [Sesamum indicum]
EVM0005208	27	18	14	64	79	75	0.222867	0.157868	0.14567	0.63872	0.775817	0.691759	7.18424e-05	1.88343	up	[R]	General function prediction only	--	--	--	[T]	Signal transduction mechanisms	NB-ARC domain;; Leucine rich repeat;; AAA domain	Probable disease resistance protein At4g27220 OS=Arabidopsis thaliana OX=3702 GN=At4g27220 PE=2 SV=1	S	Function unknown	Apoptotic ATPase [Handroanthus impetiginosus]
EVM0018233	63	86	82	16	11	12	0.463084	0.683159	0.779134	0.140455	0.08846	0.09145	6.57216e-07	-2.21943	down	[P]	Inorganic ion transport and metabolism	Molecular Function: calcium-transporting ATPase activity (GO:0005388);; Molecular Function: calmodulin binding (GO:0005516);; Molecular Function: ATP binding (GO:0005524);; Cellular Component: integral component of membrane (GO:0016021);; Molecular Function: metal ion binding (GO:0046872);; Biological Process: calcium ion transmembrane transport (GO:0070588);;	K01537|0|sind:105157911|K01537 Ca2+-transporting ATPase [EC:3.6.3.8] | (RefSeq) calcium-transporting ATPase 9, plasma membrane-type	--	[P]	Inorganic ion transport and metabolism	Cation transporting ATPase, C-terminus;; E1-E2 ATPase;; haloacid dehalogenase-like hydrolase;; Ca2+-ATPase N terminal autoinhibitory domain;; Cation transporter/ATPase, N-terminus;; Cation transport ATPase (P-type)	Calcium-transporting ATPase 9, plasma membrane-type OS=Arabidopsis thaliana OX=3702 GN=ACA9 PE=2 SV=2	P	Inorganic ion transport and metabolism	PREDICTED: calcium-transporting ATPase 9, plasma membrane-type [Erythranthe guttata]
EVM0001376	325	346	246	614	541	581	4.70758	5.38865	4.61285	10.5915	9.17135	9.26187	1.31071e-06	1.06817	up	--	--	--	--	--	[S]	Function unknown	--	--	L	Replication, recombination and repair	uncharacterized protein LOC105163227 [Sesamum indicum]
EVM0015973	299	100	140	321	959	527	3.21783	1.15705	1.94862	4.12301	12.1101	6.25181	0.00812766	1.68332	up	[O]	Posttranslational modification, protein turnover, chaperones	Molecular Function: serine-type endopeptidase activity (GO:0004252);; Biological Process: proteolysis (GO:0006508);;	--	--	--	--	Subtilase family;; Peptidase inhibitor I9;; PA domain	Subtilisin-like protease SBT1.7 OS=Arabidopsis thaliana OX=3702 GN=SBT1.7 PE=1 SV=1	O	Posttranslational modification, protein turnover, chaperones	LOW QUALITY PROTEIN: subtilisin-like protease SBT1.2 [Sesamum indicum]
EVM0004137	43	33	31	130	81	118	0.467973	0.382173	0.43622	1.69495	1.03336	1.41806	3.47274e-07	1.67351	up	[T]	Signal transduction mechanisms	Molecular Function: ATP binding (GO:0005524);; Molecular Function: ATPase-coupled organic phosphonate transmembrane transporter activity (GO:0015416);; Biological Process: organic phosphonate transport (GO:0015716);; Biological Process: organophosphate ester transport (GO:0015748);; Cellular Component: integral component of membrane (GO:0016021);;	--	--	[Q]	Secondary metabolites biosynthesis, transport and catabolism	ABC-2 type transporter;; ABC transporter	ABC transporter G family member 1 OS=Arabidopsis thaliana OX=3702 GN=ABCG1 PE=2 SV=1	V	Defense mechanisms	ABC transporter G family member 1-like [Sesamum indicum]
EVM0042471	91	157	128	54	21	39	1.24479	2.31843	2.29248	0.875728	0.329392	0.591559	0.00083618	-1.49782	down	--	--	--	--	--	--	--	RNA recognition motif. (a.k.a. RRM, RBD, or RNP domain)	Zinc finger CCCH domain-containing protein 46 OS=Arabidopsis thaliana OX=3702 GN=At3g51950 PE=1 SV=1	S	Function unknown	hypothetical protein CDL12_14815 [Handroanthus impetiginosus]
EVM0001486	269	184	100	484	550	685	6.34089	4.66464	3.0413	13.6097	15.206	17.8321	4.7449e-05	1.71056	up	[P]	Inorganic ion transport and metabolism	Molecular Function: carbonate dehydratase activity (GO:0004089);; Molecular Function: zinc ion binding (GO:0008270);; Biological Process: carbon utilization (GO:0015976);;	K01673|5.32779e-150|sind:105168258|K01673 carbonic anhydrase [EC:4.2.1.1] | (RefSeq) carbonic anhydrase 2-like	Nitrogen metabolism (ko00910)	[P]	Inorganic ion transport and metabolism	Carbonic anhydrase	Carbonic anhydrase, chloroplastic OS=Nicotiana tabacum OX=4097 PE=2 SV=1	P	Inorganic ion transport and metabolism	PREDICTED: carbonic anhydrase 2-like [Erythranthe guttata]
EVM0002199	89	94	111	31	14	17	2.39216	2.71827	3.86969	0.970507	0.437352	0.498865	5.91093e-06	-1.97264	down	--	--	--	--	--	--	--	ZF-HD protein dimerisation region	Zinc-finger homeodomain protein 4 OS=Arabidopsis thaliana OX=3702 GN=ZHD4 PE=1 SV=1	S	Function unknown	hypothetical protein CDL12_26121 [Handroanthus impetiginosus]
EVM0033506	305	283	207	142	81	69	7.93967	7.93085	6.99408	4.38717	2.44868	1.96061	0.000295984	-1.24671	down	[K]	Transcription	--	--	--	--	--	Leucine rich repeat;; Leucine Rich repeats (2 copies);; Leucine Rich Repeat;; Leucine Rich repeat;; Leucine rich repeat N-terminal domain	Polygalacturonase inhibitor OS=Vitis vinifera OX=29760 GN=pgip PE=1 SV=1	S	Function unknown	hypothetical protein CDL12_11781 [Handroanthus impetiginosus]
Rosmarinus_officinalis_newGene_11344	121	219	276	93	12	19	1.43698	2.79484	4.23643	1.30465	0.15451	0.247404	0.0083746	-1.8399	down	--	--	Molecular Function: oxidoreductase activity, acting on NAD(P)H (GO:0016651);; Biological Process: oxidation-reduction process (GO:0055114);;	K03934|5.89968e-09|sind:105167753|K03934 NADH dehydrogenase (ubiquinone) Fe-S protein 1 [EC:1.6.5.3 1.6.99.3] | (RefSeq) NADH dehydrogenase [ubiquinone] iron-sulfur protein 1, mitochondrial	Oxidative phosphorylation (ko00190)	--	--	--	--	--	--	NADH-ubiquinone oxidoreductase, NDUFS1/75 kDa subunit [Handroanthus impetiginosus]
EVM0038674	203	143	37	666	2222	1197	12.3616	9.34184	2.86532	48.4239	158.823	80.5038	1.71651e-06	2.99847	up	--	--	Molecular Function: zinc ion binding (GO:0008270);;	--	--	[R]	General function prediction only	Zn-finger in Ran binding protein and others	--	S	Function unknown	hypothetical protein CDL12_15158 [Handroanthus impetiginosus]
EVM0019706	10	9	14	61	56	43	0.083985	0.086785	0.157734	0.64635	0.58855	0.425737	3.66401e-05	2.13336	up	[K]	Transcription	--	--	--	[T]	Signal transduction mechanisms	NB-ARC domain;; AAA domain	Probable disease resistance protein At1g58390 OS=Arabidopsis thaliana OX=3702 GN=At1g58390 PE=2 SV=4	S	Function unknown	Apoptotic ATPase [Handroanthus impetiginosus]
Rosmarinus_officinalis_newGene_8960	472	200	129	618	2214	1453	14.263	6.47868	5.03285	22.2457	78.3458	48.3665	0.000394548	2.2319	up	[Q]	Secondary metabolites biosynthesis, transport and catabolism	Molecular Function: iron ion binding (GO:0005506);; Molecular Function: oxidoreductase activity (GO:0016491);; Biological Process: oxidation-reduction process (GO:0055114);;	--	--	[QR]	Secondary metabolites biosynthesis, transport and catabolism;; General function prediction only	2OG-Fe(II) oxygenase superfamily	Probable 2-oxoglutarate-dependent dioxygenase At5g05600 OS=Arabidopsis thaliana OX=3702 GN=At5g05600 PE=2 SV=1	S	Function unknown	probable 2-oxoglutarate-dependent dioxygenase At3g111800 [Sesamum indicum]
Rosmarinus_officinalis_newGene_3373	569	413	366	186	158	232	20.0151	15.6094	16.6829	7.77386	6.48718	8.95627	0.000767036	-1.02858	down	--	--	Cellular Component: integral component of membrane (GO:0016021);;	--	--	--	--	Protein of unknown function (DUF3143)	--	S	Function unknown	PREDICTED: uncharacterized protein LOC105971736 [Erythranthe guttata]
EVM0012686	62	79	52	238	200	400	2.60092	3.59282	2.85294	12.0142	9.92237	18.6833	1.54462e-08	2.13105	up	--	--	Molecular Function: DNA binding (GO:0003677);;	K09422|9.6708e-77|sind:105164451|K09422 myb proto-oncogene protein, plant | (RefSeq) transcription factor MYB114-like	--	[K]	Transcription	Myb-like DNA-binding domain;; Myb-like DNA-binding domain	Transcription factor MYB23 OS=Arabidopsis thaliana OX=3702 GN=MYB23 PE=1 SV=1	K	Transcription	MYB-related transcription factor [Salvia miltiorrhiza]
EVM0032954	57	14	21	102	144	204	0.511242	0.134882	0.238549	1.0879	1.50573	2.01285	0.000588372	2.08386	up	[NW]	Cell motility;; Extracellular structures	Molecular Function: nucleotide binding (GO:0000166);; Molecular Function: protein kinase activity (GO:0004672);; Cellular Component: membrane (GO:0016020);; Biological Process: phosphorylation (GO:0016310);;	--	--	--	--	Protein tyrosine kinase;; Protein kinase domain;; D-mannose binding lectin;; S-locus glycoprotein domain;; PAN-like domain;; Domain of unknown function (DUF3403)	G-type lectin S-receptor-like serine/threonine-protein kinase At4g27290 OS=Arabidopsis thaliana OX=3702 GN=At4g27290 PE=3 SV=4	T	Signal transduction mechanisms	G-type lectin S-receptor-like serine/threonine-protein kinase At4g27290 [Sesamum indicum]
EVM0038499	390	99	100	525	750	1109	27.7634	7.58694	9.1802	44.5743	62.5892	87.1184	0.00218135	1.87814	up	--	--	--	--	--	--	--	--	--	--	--	uncharacterized protein LOC105158035 [Sesamum indicum]
EVM0011905	351	232	153	243	1487	1258	4.13353	2.92777	2.3268	3.4098	20.5082	16.3201	0.00616312	1.85655	up	[IQR]	Lipid transport and metabolism;; Secondary metabolites biosynthesis, transport and catabolism;; General function prediction only	--	K15095|0|sind:105174344|K15095 (+)-neomenthol dehydrogenase [EC:1.1.1.208] | (RefSeq) uncharacterized LOC105174344	Monoterpenoid biosynthesis (ko00902)	[Q]	Secondary metabolites biosynthesis, transport and catabolism	short chain dehydrogenase;; Enoyl-(Acyl carrier protein) reductase;; KR domain;; NAD dependent epimerase/dehydratase family;; Polysaccharide biosynthesis protein;; NAD(P)H-binding;; GDP-mannose 4,6 dehydratase;; RmlD substrate binding domain;; 3-beta hydroxysteroid dehydrogenase/isomerase family	(-)-isopiperitenone reductase OS=Mentha piperita OX=34256 PE=1 SV=1	S	Function unknown	uncharacterized protein LOC105174344 [Sesamum indicum]
EVM0042949	140	119	168	42	35	30	1.35274	1.23266	2.10361	0.480677	0.395452	0.314151	1.72985e-05	-1.73834	down	--	--	--	--	--	--	--	Domain of unknown function (DUF4378);; Protein of unknown function (DUF3741)	--	S	Function unknown	uncharacterized protein LOC105164082 isoform X2 [Sesamum indicum]
EVM0020319	2709	2780	2422	1560	744	1051	55.3395	61.0171	64.0939	37.9233	17.7746	23.6373	2.56637e-06	-1.105	down	--	--	Cellular Component: extracellular region (GO:0005576);; Cellular Component: cell wall (GO:0005618);; Biological Process: plant-type cell wall organization (GO:0009664);; Cellular Component: membrane (GO:0016020);;	--	--	--	--	Pollen allergen;; Lytic transglycolase	Expansin-A1 OS=Arabidopsis thaliana OX=3702 GN=EXPA1 PE=2 SV=1	G	Carbohydrate transport and metabolism	LOW QUALITY PROTEIN: expansin-A10 [Sesamum indicum]
Rosmarinus_officinalis_newGene_12614	5	5	6	39	65	40	0.278372	0.287163	0.477873	2.80289	4.63593	2.72288	5.39807e-06	2.75123	up	--	--	--	--	--	[L]	Replication, recombination and repair	BED zinc finger	--	S	Function unknown	zinc finger BED domain-containing protein RICESLEEPER 3-like [Manihot esculenta]
EVM0013607	890	865	396	3836	1665	2444	14.7852	15.4509	8.51144	75.9166	32.3894	44.7359	1.00817e-07	1.90615	up	--	--	Cellular Component: integral component of membrane (GO:0016021);;	--	--	[E]	Amino acid transport and metabolism	Transmembrane amino acid transporter protein	Amino acid permease 3 OS=Arabidopsis thaliana OX=3702 GN=AAP3 PE=1 SV=2	E	Amino acid transport and metabolism	Amino acid transporter [Handroanthus impetiginosus]
Rosmarinus_officinalis_newGene_15171	19	19	17	42	42	68	0.216798	0.228519	0.25336	0.589483	0.57767	0.875062	0.00346652	1.46494	up	[H]	Coenzyme transport and metabolism	Biological Process: metabolic process (GO:0008152);; Molecular Function: hydrolase activity (GO:0016787);;	K18551|7.35278e-96|sind:105160531|K18551 pyrimidine and pyridine-specific 5'-nucleotidase [EC:3.1.3.-] | (RefSeq) uncharacterized protein C24B11.05	Nicotinate and nicotinamide metabolism (ko00760)	[R]	General function prediction only	Haloacid dehalogenase-like hydrolase;; haloacid dehalogenase-like hydrolase	--	S	Function unknown	Haloacid dehalogenase-like hydrolase [Handroanthus impetiginosus]
EVM0015893	1201	1227	1368	524	495	470	30.052	33.0027	44.3576	15.617	14.5058	12.9331	4.76389e-05	-1.16021	down	--	--	Molecular Function: double-stranded DNA binding (GO:0003690);; Cellular Component: mitochondrion (GO:0005739);; Biological Process: regulation of transcription, DNA-templated (GO:0006355);; Cellular Component: chloroplast (GO:0009507);;	K15032|7.1719e-150|sind:105175752|K15032 mTERF domain-containing protein, mitochondrial | (RefSeq) uncharacterized LOC105175752	--	[KR]	Transcription;; General function prediction only	mTERF	Transcription termination factor MTEF1, chloroplastic OS=Arabidopsis thaliana OX=3702 GN=MTERF1 PE=2 SV=2	S	Function unknown	transcription termination factor MTEF1, chloroplastic [Sesamum indicum]
EVM0001448	23	5	6	38	115	126	2.53518	0.542364	0.766074	4.9778	14.7607	15.2313	0.000458789	2.46731	up	--	--	Molecular Function: calcium-transporting ATPase activity (GO:0005388);; Molecular Function: calmodulin binding (GO:0005516);; Molecular Function: ATP binding (GO:0005524);; Cellular Component: integral component of plasma membrane (GO:0005887);; Cellular Component: intracellular membrane-bounded organelle (GO:0043231);; Molecular Function: metal ion binding (GO:0046872);; Biological Process: calc…	K01537|2.67004e-26|sind:105159845|K01537 Ca2+-transporting ATPase [EC:3.6.3.8] | (RefSeq) calcium-transporting ATPase 4, plasma membrane-type-like	--	[P]	Inorganic ion transport and metabolism	Ca2+-ATPase N terminal autoinhibitory domain	Calcium-transporting ATPase 1, plasma membrane-type OS=Oryza sativa subsp. japonica OX=39947 GN=ACA1 PE=2 SV=1	P	Inorganic ion transport and metabolism	Calcium transporting ATPase [Handroanthus impetiginosus]
EVM0025050	1330	515	444	1001	8864	4850	16.3453	6.78924	7.05351	14.6384	127.51	65.6316	0.00144475	2.27476	up	--	--	Molecular Function: transcription factor activity, sequence-specific DNA binding (GO:0003700);; Biological Process: regulation of transcription, DNA-templated (GO:0006355);; Molecular Function: sequence-specific DNA binding (GO:0043565);;	--	--	--	--	WRKY DNA -binding domain	WRKY transcription factor 6 OS=Arabidopsis thaliana OX=3702 GN=WRKY6 PE=1 SV=1	K	Transcription	WRKY protein [Salvia miltiorrhiza]
EVM0002144	67487	66849	69455	12458	15023	11166	1850.7	1969.9	2467.36	406.768	482.194	337.151	2.07464e-11	-2.11568	down	--	--	Cellular Component: extracellular region (GO:0005576);; Molecular Function: manganese ion binding (GO:0030145);; Molecular Function: nutrient reservoir activity (GO:0045735);;	--	--	--	--	Cupin;; Cupin domain	Auxin-binding protein ABP20 OS=Prunus persica OX=3760 GN=ABP20 PE=2 SV=1	S	Function unknown	PREDICTED: auxin-binding protein ABP19a-like [Erythranthe guttata]
EVM0037458	102	46	25	1479	281	885	1.97232	0.953835	0.620445	34.2347	6.38724	18.9313	2.13826e-09	3.3699	up	[G]	Carbohydrate transport and metabolism	Molecular Function: transporter activity (GO:0005215);; Biological Process: transport (GO:0006810);; Cellular Component: integral component of membrane (GO:0016021);;	K09873|3.30125e-130|sind:105170758|K09873 aquaporin TIP | (RefSeq) aquaporin TIP1-1-like	--	[G]	Carbohydrate transport and metabolism	Major intrinsic protein	Aquaporin TIP1-1 OS=Arabidopsis thaliana OX=3702 GN=TIP1-1 PE=1 SV=1	G	Carbohydrate transport and metabolism	aquaporin TIP1-1-like [Sesamum indicum]
EVM0034193	31941	26500	17773	59784	42321	66560	3179.24	2834.4	2291.68	7085.44	4930.53	7295.27	1.07914e-06	1.26831	up	--	--	Molecular Function: metal ion binding (GO:0046872);;	--	--	[P]	Inorganic ion transport and metabolism	Metallothionein	Metallothionein-like protein type 2 OS=Actinidia deliciosa OX=3627 GN=pKIWI504 PE=2 SV=1	S	Function unknown	putative metallothionin 2a [Salvia miltiorrhiza]
EVM0030347	769	513	363	905	1181	1633	16.9124	12.126	10.3462	23.6912	30.4048	39.5511	0.00289852	1.28444	up	--	--	--	--	--	--	--	Protein of unknown function (DUF1677)	--	S	Function unknown	uncharacterized protein LOC105157814 [Sesamum indicum]
Rosmarinus_officinalis_newGene_690	153	129	106	62	23	21	2.446	2.06172	1.91063	1.0056	0.353994	0.34466	0.000695364	-1.60921	down	--	--	--	--	--	--	--	hAT family C-terminal dimerisation region	--	S	Function unknown	PREDICTED: uncharacterized protein LOC109157329 [Ipomoea nil]
EVM0002054	1505	1655	1124	552	144	205	45.9455	54.3037	44.4471	20.0445	5.14338	6.88714	5.87449e-06	-1.99672	down	--	--	Cellular Component: extracellular region (GO:0005576);; Cellular Component: cell wall (GO:0005618);; Biological Process: plant-type cell wall organization (GO:0009664);; Cellular Component: membrane (GO:0016020);;	--	--	--	--	Pollen allergen;; Lytic transglycolase	Expansin-A3 OS=Arabidopsis thaliana OX=3702 GN=EXPA3 PE=2 SV=1	G	Carbohydrate transport and metabolism	expansin-A6-like [Sesamum indicum]
EVM0018640	299	296	271	177	59	84	3.7836	4.02485	4.43864	2.66473	0.86468	1.16921	0.0015395	-1.27242	down	--	--	--	--	--	--	--	Sieve element occlusion C-terminus;; Sieve element occlusion N-terminus	Protein SIEVE ELEMENT OCCLUSION C OS=Arabidopsis thaliana OX=3702 GN=SEOC PE=4 SV=2	S	Function unknown	protein SIEVE ELEMENT OCCLUSION C [Sesamum indicum]
EVM0040358	505	302	228	826	1789	1881	6.70119	4.3026	3.91452	13.0541	27.8057	27.502	2.39737e-05	2.10624	up	--	--	Molecular Function: zinc ion binding (GO:0008270);;	--	--	[TZ]	Signal transduction mechanisms;; Cytoskeleton	Protein DA1;; LIM domain	Protein DA1-related 1 OS=Arabidopsis thaliana OX=3702 GN=DAR1 PE=1 SV=3	S	Function unknown	unnamed protein product [Coffea canephora]
EVM0006381	524	412	451	137	160	151	23.4538	19.7982	26.1539	7.27268	8.3403	7.44352	2.00066e-05	-1.39257	down	--	--	Cellular Component: nucleus (GO:0005634);; Biological Process: regulation of transcription, DNA-templated (GO:0006355);; Molecular Function: sequence-specific DNA binding (GO:0043565);; Molecular Function: protein heterodimerization activity (GO:0046982);;	--	--	[K]	Transcription	Histone-like transcription factor (CBF/NF-Y) and archaeal histone	Nuclear transcription factor Y subunit B-3 OS=Arabidopsis thaliana OX=3702 GN=NFYB3 PE=1 SV=1	B	Chromatin structure and dynamics	CCAAT-binding factor, subunit A (HAP3) [Handroanthus impetiginosus]
EVM0026313	302	222	198	640	421	624	8.74321	6.89275	7.41401	22.0731	14.2863	19.911	4.52805e-08	1.32945	up	--	--	--	--	--	--	--	Phosphate-induced protein 1 conserved region	Protein EXORDIUM-like 2 OS=Arabidopsis thaliana OX=3702 GN=EXL2 PE=2 SV=1	S	Function unknown	protein EXORDIUM-like 2 [Sesamum indicum]
EVM0029596	292	314	136	745	422	605	5.62029	6.48137	3.39182	17.0757	9.49217	12.8215	0.000103371	1.34432	up	[R]	General function prediction only	Molecular Function: quercetin 2,3-dioxygenase activity (GO:0008127);; Biological Process: oxidation-reduction process (GO:0055114);;	K06911|0|sind:105158692|K06911 uncharacterized protein | (RefSeq) pirin-like protein	--	--	--	Pirin C-terminal cupin domain;; Pirin	Pirin-like protein OS=Solanum lycopersicum OX=4081 PE=2 SV=1	S	Function unknown	hypothetical protein CDL12_03521 [Handroanthus impetiginosus]
EVM0022725	413	322	302	230	60	89	11.4948	9.63532	10.9107	7.60842	1.93115	2.72401	0.0097451	-1.26455	down	--	--	Cellular Component: chloroplast part (GO:0044434);;	--	--	--	--	Chalcone isomerase like;; Chalcone isomerase-like	Fatty-acid-binding protein 1 OS=Arabidopsis thaliana OX=3702 GN=FAP1 PE=1 SV=1	S	Function unknown	fatty-acid-binding protein 1 [Sesamum indicum]
EVM0001027	26	17	27	119	243	114	1.15521	0.788477	1.56927	6.33248	12.8008	5.6356	4.69265e-06	2.55206	up	[I]	Lipid transport and metabolism	--	--	--	--	--	Thioesterase superfamily;; Acyl-ACP thioesterase	Acyl-acyl carrier protein thioesterase ATL4, chloroplastic OS=Arabidopsis thaliana OX=3702 GN=ALT4 PE=2 SV=1	S	Function unknown	acyl-acyl carrier protein thioesterase ATL3, chloroplastic [Morus notabilis]
EVM0027008	604	133	105	427	3014	2948	57.9288	13.6246	13.0413	48.7304	338.518	311.52	0.00183871	2.32257	up	--	--	--	--	--	--	--	--	--	S	Function unknown	hypothetical protein CDL12_21742 [Handroanthus impetiginosus]
EVM0017752	49	71	31	106	483	216	1.2135	1.92682	1.00012	3.18333	14.2761	5.98784	0.000731254	2.20247	up	[J]	Translation, ribosomal structure and biogenesis	Biological Process: tRNA processing (GO:0008033);; Molecular Function: AMP dimethylallyltransferase activity (GO:0009824);;	K10760|6.62061e-177|sind:105163243|K10760 adenylate dimethylallyltransferase (cytokinin synthase) [EC:2.5.1.27 2.5.1.112] | (RefSeq) adenylate isopentenyltransferase 3, chloroplastic	Zeatin biosynthesis (ko00908)	[J]	Translation, ribosomal structure and biogenesis	IPP transferase;; Isopentenyl transferase	Adenylate isopentenyltransferase 3, chloroplastic OS=Arabidopsis thaliana OX=3702 GN=IPT3 PE=1 SV=1	J	Translation, ribosomal structure and biogenesis	PREDICTED: adenylate isopentenyltransferase 3, chloroplastic [Erythranthe guttata]
EVM0009150	381	317	322	773	1842	2343	10.6849	9.56525	11.7139	25.8539	60.5597	72.463	7.61912e-06	2.22122	up	--	--	--	--	--	--	--	WRKY DNA -binding domain	Probable WRKY transcription factor 70 OS=Arabidopsis thaliana OX=3702 GN=WRKY70 PE=2 SV=1	K	Transcription	hypothetical protein CDL12_02441 [Handroanthus impetiginosus]
Rosmarinus_officinalis_newGene_15430	52	28	29	134	184	137	0.416267	0.233765	0.292426	1.28013	1.7244	1.20436	7.98534e-06	2.05923	up	[T]	Signal transduction mechanisms	--	--	--	[T]	Signal transduction mechanisms	Protein kinase domain;; Protein tyrosine kinase;; Zinc knuckle	Receptor-like protein kinase FERONIA OS=Arabidopsis thaliana OX=3702 GN=FER PE=1 SV=1	T	Signal transduction mechanisms	PREDICTED: putative receptor-like protein kinase At5g39000 isoform X2 [Erythranthe guttata]
EVM0034206	268	262	247	86	79	79	12.1816	12.8075	14.5492	4.66081	4.17969	3.93461	2.96563e-08	-1.47064	down	[R]	General function prediction only	Molecular Function: O-methyltransferase activity (GO:0008171);; Biological Process: methylation (GO:0032259);;	--	--	[Q]	Secondary metabolites biosynthesis, transport and catabolism	O-methyltransferase;; Methyltransferase domain	Flavonoid 3&apos;,5&apos;-methyltransferase OS=Vitis vinifera OX=29760 GN=FAOMT PE=1 SV=1	S	Function unknown	flavonoid 3&apos;,5&apos;-methyltransferase-like [Sesamum indicum]
EVM0014951	135	190	190	81	28	37	2.32131	3.50679	4.23621	1.64911	0.549377	0.693298	0.000492096	-1.59872	down	--	--	Molecular Function: hydrolase activity, acting on ester bonds (GO:0016788);; Biological Process: nucleic acid metabolic process (GO:0090304);;	K10746|5.80753e-171|sind:105158061|K10746 exonuclease 1 [EC:3.1.-.-] | (RefSeq) exonuclease 1	Mismatch repair (ko03430)	[L]	Replication, recombination and repair	XPG I-region	Exonuclease 1 OS=Oryza sativa subsp. japonica OX=39947 GN=EXO1 PE=2 SV=1	L	Replication, recombination and repair	exonuclease 1 isoform X2 [Sesamum indicum]
EVM0001546	464	481	437	256	109	199	12.3025	13.7051	14.985	8.053	3.3706	5.79072	9.33304e-05	-1.15243	down	--	--	Cellular Component: membrane (GO:0016020);;	--	--	--	--	Protein of unknown function (DUF1191)	--	S	Function unknown	uncharacterized protein LOC105163839 [Sesamum indicum]
EVM0030983	662	614	395	995	895	1422	11.8843	11.8357	9.17067	21.2558	18.7971	28.1084	0.000433483	1.11649	up	--	--	Cellular Component: vacuole (GO:0005773);; Biological Process: response to salt stress (GO:0009651);; Cellular Component: integral component of membrane (GO:0016021);; Biological Process: vesicle-mediated transport (GO:0016192);;	K08515|4.97602e-140|sind:105170034|K08515 vesicle-associated membrane protein 7 | (RefSeq) vesicle-associated membrane protein 714	SNARE interactions in vesicular transport (ko04130)	[U]	Intracellular trafficking, secretion, and vesicular transport	Synaptobrevin;; Regulated-SNARE-like domain	Vesicle-associated membrane protein 714 OS=Arabidopsis thaliana OX=3702 GN=VAMP714 PE=1 SV=1	U	Intracellular trafficking, secretion, and vesicular transport	vesicle-associated membrane protein 714 [Sesamum indicum]
EVM0031688	30	12	14	454	106	375	0.863738	0.354367	0.505829	15.5481	3.54634	11.8627	2.58242e-11	3.53594	up	--	--	--	--	--	--	--	No apical meristem (NAM) protein	NAC domain-containing protein 21/22 OS=Arabidopsis thaliana OX=3702 GN=NAC021 PE=1 SV=2	S	Function unknown	hypothetical protein CDL12_11656 [Handroanthus impetiginosus]
EVM0005603	1174	776	621	1447	1975	2794	29.026	20.6063	19.8832	42.5845	57.17	76.0803	0.00130411	1.37104	up	--	--	Cellular Component: membrane part (GO:0044425);; Biological Process: regulation of cellular process (GO:0050794);;	--	--	--	--	--	bZIP transcription factor 50 OS=Oryza sativa subsp. japonica OX=39947 GN=BZIP50 PE=2 SV=1	K	Transcription	PREDICTED: bZIP transcription factor 60-like [Erythranthe guttata]
EVM0043765	528	217	151	582	1668	2345	14.5227	6.39032	5.34777	19.0611	53.6942	71.0258	0.000579997	2.15269	up	--	--	Biological Process: defense response (GO:0006952);; Biological Process: response to biotic stimulus (GO:0009607);; Biological Process: biological regulation (GO:0065007);;	--	--	--	--	Pathogenesis-related protein Bet v I family	Major allergen Pru ar 1 OS=Prunus armeniaca OX=36596 PE=1 SV=1	S	Function unknown	MLP-like protein 34 [Vigna radiata var. radiata]
EVM0007132	54	52	60	24	10	10	3.02983	3.14933	4.33299	1.58225	0.599475	0.57034	0.00207741	-1.61715	down	--	--	--	--	--	--	--	--	Uncharacterized protein At4g08330, chloroplastic OS=Arabidopsis thaliana OX=3702 GN=At4g08330 PE=1 SV=1	S	Function unknown	uncharacterized protein At4g08330, chloroplastic [Sesamum indicum]
Rosmarinus_officinalis_newGene_306	105	31	41	49	519	459	2.10314	0.658596	1.05432	1.22634	12.2218	10.3909	0.00796614	2.02805	up	[IQR]	Lipid transport and metabolism;; Secondary metabolites biosynthesis, transport and catabolism;; General function prediction only	Biological Process: menthol biosynthetic process (GO:0031525);; Biological Process: terpene metabolic process (GO:0042214);; Molecular Function: (-)-isopiperitenone reductase activity (GO:0052581);; Molecular Function: NADPH binding (GO:0070402);;	K15095|9.38912e-113|sind:105174344|K15095 (+)-neomenthol dehydrogenase [EC:1.1.1.208] | (RefSeq) uncharacterized LOC105174344	Monoterpenoid biosynthesis (ko00902)	[Q]	Secondary metabolites biosynthesis, transport and catabolism	Enoyl-(Acyl carrier protein) reductase;; short chain dehydrogenase;; Enoyl-(Acyl carrier protein) reductase;; KR domain;; NAD dependent epimerase/dehydratase family	(-)-isopiperitenone reductase OS=Mentha piperita OX=34256 PE=1 SV=1	S	Function unknown	uncharacterized protein LOC105174344 [Sesamum indicum]
EVM0044537	1595	894	568	1614	4347	3996	21.4745	12.9298	9.89236	25.8744	68.5132	59.2553	0.00284242	1.7091	up	--	--	--	--	--	--	--	--	--	S	Function unknown	uncharacterized protein LOC105166332 [Sesamum indicum]
EVM0017927	262	83	64	641	410	578	4.97719	1.69543	1.55725	14.5383	9.14085	12.1181	0.000386035	1.90014	up	[R]	General function prediction only	Biological Process: metabolic process (GO:0008152);; Molecular Function: hydrolase activity (GO:0016787);;	K14664|0|sind:105156767|K14664 IAA-amino acid hydrolase [EC:3.5.1.-] | (RefSeq) IAA-amino acid hydrolase ILR1-like 2	--	--	--	Peptidase family M20/M25/M40	IAA-amino acid hydrolase ILR1-like 6 OS=Oryza sativa subsp. japonica OX=39947 GN=ILL6 PE=2 SV=1	E	Amino acid transport and metabolism	Aminoacylase ACY1 [Handroanthus impetiginosus]
EVM0042919	83	20	14	137	508	457	0.994498	0.255009	0.211046	1.9587	7.16477	6.05408	0.000121483	2.66435	up	[T]	Signal transduction mechanisms	Biological Process: ion transport (GO:0006811);; Cellular Component: membrane (GO:0016020);; Biological Process: transmembrane transport (GO:0055085);;	K05391|0|sind:105173088|K05391 cyclic nucleotide gated channel, other eukaryote | (RefSeq) cyclic nucleotide-gated ion channel 1-like	Plant-pathogen interaction (ko04626)	[PT]	Inorganic ion transport and metabolism;; Signal transduction mechanisms	Ion transport protein;; Cyclic nucleotide-binding domain	Cyclic nucleotide-gated ion channel 1 OS=Arabidopsis thaliana OX=3702 GN=CNGC1 PE=1 SV=1	U	Intracellular trafficking, secretion, and vesicular transport	cyclic nucleotide-gated ion channel 1 [Sesamum indicum]
EVM0015314	1230	1395	1342	879	280	343	16.2734	19.8319	23.0149	13.8446	4.32483	4.99128	0.00432609	-1.24358	down	[R]	General function prediction only	Molecular Function: protein serine/threonine kinase activity (GO:0004674);; Molecular Function: ATP binding (GO:0005524);; Biological Process: protein phosphorylation (GO:0006468);;	--	--	[R]	General function prediction only	Protein kinase domain;; Protein tyrosine kinase	Serine/threonine-protein kinase Nek2 OS=Oryza sativa subsp. indica OX=39946 GN=NEK2 PE=3 SV=1	T	Signal transduction mechanisms	serine/threonine-protein kinase Nek2 [Sesamum indicum]
EVM0032014	448	300	265	695	795	736	9.36927	6.73966	7.16906	17.314	19.4831	16.9509	0.000234025	1.26819	up	--	--	--	K12183|0|sind:105167142|K12183 ESCRT-I complex subunit TSG101 | (RefSeq) protein ELC-like	Endocytosis (ko04144)	[OU]	Posttranslational modification, protein turnover, chaperones;; Intracellular trafficking, secretion, and vesicular transport	UEV domain;; Vps23 core domain	Protein ELC OS=Arabidopsis thaliana OX=3702 GN=ELC PE=1 SV=1	U	Intracellular trafficking, secretion, and vesicular transport	protein ELC-like [Sesamum indicum]
EVM0006734	103	103	145	46	25	21	2.05793	2.21663	3.75862	1.08137	0.568257	0.4535	0.000401332	-1.67013	down	--	--	--	--	--	--	--	--	Helicase protein MOM1 OS=Arabidopsis thaliana OX=3702 GN=MOM1 PE=1 SV=1	L	Replication, recombination and repair	hypothetical protein CDL12_19565 [Handroanthus impetiginosus]
EVM0043914	2926	3421	3151	1510	548	860	25.8435	32.4706	36.0522	15.883	5.66017	8.36032	3.21724e-06	-1.55047	down	--	--	Molecular Function: zinc ion binding (GO:0008270);; Cellular Component: integral component of membrane (GO:0016021);; Molecular Function: protein-cysteine S-palmitoyltransferase activity (GO:0019706);;	K20027|0|sind:105160003|K20027 palmitoyltransferase ZDHHC1/11 [EC:2.3.1.225] | (RefSeq) probable protein S-acyltransferase 22	--	[R]	General function prediction only	DHHC palmitoyltransferase	Probable protein S-acyltransferase 22 OS=Arabidopsis thaliana OX=3702 GN=PAT22 PE=2 SV=2	S	Function unknown	probable protein S-acyltransferase 22 [Sesamum indicum]
EVM0025860	10	4	2	35	47	48	0.548022	0.242339	0.091053	2.28295	3.04094	2.94649	4.50848e-05	2.58925	up	--	--	--	--	--	--	--	VQ motif	--	--	--	hypothetical protein CDL12_10080 [Handroanthus impetiginosus]
EVM0022448	95	70	56	151	184	204	1.1968	0.941675	0.915863	2.2805	2.71963	2.84169	0.000362623	1.39093	up	[G]	Carbohydrate transport and metabolism	Cellular Component: intracellular (GO:0005622);; Molecular Function: electron carrier activity (GO:0009055);; Molecular Function: protein disulfide oxidoreductase activity (GO:0015035);; Biological Process: intracellular signal transduction (GO:0035556);; Biological Process: cell redox homeostasis (GO:0045454);; Biological Process: oxidation-reduction process (GO:0055114);;	--	--	--	--	Protein of unknown function, DUF547;; Domain found in Dishevelled, Egl-10, and Pleckstrin (DEP);; Glutaredoxin	--	S	Function unknown	Glutaredoxin [Handroanthus impetiginosus]
EVM0001977	128	84	74	40	29	21	5.54222	3.89233	4.13618	2.03103	1.45017	0.994988	0.00211625	-1.39128	down	--	--	Cellular Component: nucleus (GO:0005634);; Cellular Component: cytosol (GO:0005829);;	K13106|4.05533e-89|sind:105155834|K13106 pre-mRNA-splicing factor CWC26 | (RefSeq) BUD13 homolog	--	[S]	Function unknown	Pre-mRNA-splicing factor of RES complex	--	S	Function unknown	BUD13 homolog isoform X2 [Morus notabilis]
EVM0039539	571	340	211	577	1767	1658	25.5426	16.3419	12.2247	30.7563	92.6209	81.7279	0.00221877	1.80296	up	--	--	Cellular Component: extracellular region (GO:0005576);; Molecular Function: growth factor activity (GO:0008083);; Biological Process: cell proliferation (GO:0008283);;	--	--	--	--	Phytosulfokine precursor protein (PSK)	Phytosulfokines OS=Asparagus officinalis OX=4686 GN=PSK PE=1 SV=1	S	Function unknown	hypothetical protein CDL12_10413 [Handroanthus impetiginosus]
EVM0007888	1937	2080	2107	777	424	462	48.338	55.7885	68.1119	23.0751	12.379	12.6914	2.77215e-11	-1.72022	down	--	--	--	K14505|7.61777e-127|sind:105159150|K14505 cyclin D3, plant | (RefSeq) cyclin-D3-3-like	Plant hormone signal transduction (ko04075)	[D]	Cell cycle control, cell division, chromosome partitioning	Cyclin, N-terminal domain;; Cyclin, C-terminal domain	Cyclin-D3-1 OS=Arabidopsis thaliana OX=3702 GN=CYCD3-1 PE=1 SV=3	D	Cell cycle control, cell division, chromosome partitioning	cyclin-D3-3 [Sesamum indicum]
EVM0029484	3682	3820	3410	2262	521	1043	29.9813	33.4264	35.9677	21.9248	4.95909	9.34835	0.00386364	-1.34327	down	[K]	Transcription	Molecular Function: protein kinase activity (GO:0004672);; Molecular Function: ATP binding (GO:0005524);; Cellular Component: plasma membrane (GO:0005886);; Biological Process: protein phosphorylation (GO:0006468);; Biological Process: regulation of meristem growth (GO:0010075);; Cellular Component: integral component of membrane (GO:0016021);; Molecular Function: receptor serine/threonine kinase…	--	--	--	--	Protein kinase domain;; Protein tyrosine kinase;; Leucine rich repeat;; Leucine Rich repeats (2 copies);; Leucine Rich Repeat;; Leucine rich repeat N-terminal domain;; Leucine Rich repeat	Leucine-rich repeat receptor-like serine/threonine-protein kinase BAM1 OS=Arabidopsis thaliana OX=3702 GN=BAM1 PE=1 SV=1	S	Function unknown	leucine-rich repeat receptor-like serine/threonine-protein kinase BAM1 [Sesamum indicum]
EVM0005256	91	102	60	163	130	236	2.32754	2.78006	1.979	4.94951	3.89362	6.63376	0.00212177	1.1606	up	--	--	Biological Process: transport (GO:0006810);; Cellular Component: integral component of membrane (GO:0016021);;	K15102|0|sind:105172993|K15102 solute carrier family 25 (mitochondrial phosphate transporter), member 3 | (RefSeq) mitochondrial phosphate carrier protein 1, mitochondrial	--	[C]	Energy production and conversion	Mitochondrial carrier protein	Mitochondrial phosphate carrier protein 1, mitochondrial OS=Arabidopsis thaliana OX=3702 GN=MPT1 PE=2 SV=1	S	Function unknown	mitochondrial phosphate carrier protein 1, mitochondrial [Sesamum indicum]
EVM0020446	278	156	103	519	617	1112	9.40485	5.67019	4.50919	20.9271	24.4264	41.471	2.19052e-05	2.03884	up	--	--	Biological Process: transcription, DNA-templated (GO:0006351);;	--	--	--	--	AP2 domain	Ethylene-responsive transcription factor ERF034 OS=Arabidopsis thaliana OX=3702 GN=ERF034 PE=2 SV=2	K	Transcription	hypothetical protein CDL12_18937 [Handroanthus impetiginosus]
EVM0014265	1992	1760	1665	665	710	784	104.969	99.6337	113.614	41.6976	43.7707	45.4838	2.80766e-05	-1.12114	down	[J]	Translation, ribosomal structure and biogenesis	Molecular Function: RNA binding (GO:0003723);; Molecular Function: structural constituent of ribosome (GO:0003735);; Cellular Component: ribosome (GO:0005840);; Biological Process: translation (GO:0006412);; Cellular Component: chloroplast stroma (GO:0009570);; Cellular Component: chloroplast envelope (GO:0009941);; Cellular Component: membrane (GO:0016020);;	K02968|3.71797e-47|sind:105176973|K02968 small subunit ribosomal protein S20 | (RefSeq) 30S ribosomal protein S20, chloroplastic	Ribosome (ko03010)	--	--	Ribosomal protein S20	30S ribosomal protein S20, chloroplastic OS=Spinacia oleracea OX=3562 GN=RPS20 PE=1 SV=2	J	Translation, ribosomal structure and biogenesis	PREDICTED: 30S ribosomal protein S20, chloroplastic [Erythranthe guttata]
EVM0005319	211	162	114	396	2104	1108	1.86865	1.5413	1.31306	4.18268	21.8937	10.8468	2.32776e-05	2.61495	up	[G]	Carbohydrate transport and metabolism	Biological Process: carbohydrate metabolic process (GO:0005975);; Cellular Component: plant-type cell wall (GO:0009505);; Biological Process: seed coat development (GO:0010214);; Molecular Function: alpha-L-arabinofuranosidase activity (GO:0046556);; Cellular Component: apoplast (GO:0048046);;	--	--	--	--	Glycosyl hydrolase family 3 C-terminal domain;; Glycosyl hydrolase family 3 N terminal domain;; Fibronectin type III-like domain	Beta-D-xylosidase 1 OS=Arabidopsis thaliana OX=3702 GN=BXL1 PE=1 SV=1	G	Carbohydrate transport and metabolism	Non-reducing end alpha-L-arabinofuranosidase [Handroanthus impetiginosus]
EVM0044747	4	6	13	44	185	67	0.056381	0.085588	0.232033	0.737836	3.03718	1.03886	8.14966e-05	2.82006	up	[C]	Energy production and conversion	Molecular Function: D-arabinono-1,4-lactone oxidase activity (GO:0003885);; Cellular Component: membrane (GO:0016020);; Molecular Function: L-gulonolactone oxidase activity (GO:0050105);; Molecular Function: flavin adenine dinucleotide binding (GO:0050660);; Biological Process: oxidation-reduction process (GO:0055114);;	--	--	[V]	Defense mechanisms	FAD binding domain;; D-arabinono-1,4-lactone oxidase	Probable L-gulonolactone oxidase 6 OS=Arabidopsis thaliana OX=3702 GN=GULLO6 PE=3 SV=1	C	Energy production and conversion	PREDICTED: L-gulonolactone oxidase 5-like [Erythranthe guttata]
EVM0000444	161	151	141	55	25	39	1.76777	1.77799	2.00099	0.71808	0.316978	0.472355	8.05966e-08	-1.73262	down	--	--	--	--	--	[O]	Posttranslational modification, protein turnover, chaperones	Clp amino terminal domain, pathogenicity island component	Protein SMAX1-LIKE 3 OS=Arabidopsis thaliana OX=3702 GN=SMXL3 PE=2 SV=1	O	Posttranslational modification, protein turnover, chaperones	protein SMAX1-LIKE 3-like [Olea europaea var. sylvestris]
EVM0025174	255	87	61	333	253	936	13.8616	5.03544	4.28169	21.5917	16.0738	56.1391	0.00980042	1.70723	up	--	--	--	--	--	--	--	VQ motif	--	S	Function unknown	hypothetical protein CDL12_15074 [Handroanthus impetiginosus]
Rosmarinus_officinalis_newGene_17478	74	126	99	34	23	37	1.69221	3.11043	2.9554	0.90569	0.60906	0.941838	0.000865472	-1.42654	down	--	--	Molecular Function: protein serine/threonine kinase activity (GO:0004674);; Molecular Function: ATP binding (GO:0005524);; Biological Process: protein phosphorylation (GO:0006468);; Cellular Component: integral component of membrane (GO:0016021);; Biological Process: recognition of pollen (GO:0048544);;	--	--	--	--	--	G-type lectin S-receptor-like serine/threonine-protein kinase At1g11410 OS=Arabidopsis thaliana OX=3702 GN=At1g11410 PE=3 SV=3	T	Signal transduction mechanisms	PREDICTED: G-type lectin S-receptor-like serine/threonine-protein kinase At4g27290 isoform X1 [Solanum pennellii]
EVM0006585	250	87	47	328	966	808	3.29993	1.22468	0.79579	5.16505	14.9661	11.7666	0.000766632	2.20452	up	[T]	Signal transduction mechanisms	Molecular Function: nucleotide binding (GO:0000166);; Molecular Function: protein kinase activity (GO:0004672);; Cellular Component: membrane (GO:0016020);; Biological Process: phosphorylation (GO:0016310);;	K04733|0|sly:101268542|K04733 interleukin-1 receptor-associated kinase 4 [EC:2.7.11.1] | (RefSeq) LecRK; probable L-type lectin-domain containing receptor kinase S.5	--	--	--	Legume lectin domain;; Protein kinase domain;; Protein tyrosine kinase	Probable L-type lectin-domain containing receptor kinase S.5 OS=Arabidopsis thaliana OX=3702 GN=LECRKS5 PE=2 SV=1	T	Signal transduction mechanisms	PREDICTED: probable L-type lectin-domain containing receptor kinase S.5 [Nicotiana tomentosiformis]
EVM0037384	484	768	610	333	100	212	17.9642	30.6438	29.3549	14.7168	4.30882	8.63862	0.00159101	-1.35584	down	--	--	Biological Process: regulation of flower development (GO:0009909);; Biological Process: meristem structural organization (GO:0009933);; Biological Process: specification of floral organ identity (GO:0010093);; Biological Process: fruit development (GO:0010154);; Biological Process: abaxial cell fate specification (GO:0010158);; Biological Process: specification of animal organ position (GO:001015…	--	--	--	--	YABBY protein;; HMG-box domain	Axial regulator YABBY 1 OS=Arabidopsis thaliana OX=3702 GN=YAB1 PE=1 SV=1	K	Transcription	axial regulator YABBY 1 [Sesamum indicum]
EVM0026184	22	18	20	59	45	58	0.540068	0.477666	0.632007	1.74945	1.30847	1.57475	0.000633621	1.45905	up	[O]	Posttranslational modification, protein turnover, chaperones	Molecular Function: serine-type endopeptidase activity (GO:0004252);; Cellular Component: plasmodesma (GO:0009506);; Cellular Component: integral component of membrane (GO:0016021);; Biological Process: protein processing (GO:0016485);;	--	--	[T]	Signal transduction mechanisms	Rhomboid family	RHOMBOID-like protein 2 OS=Arabidopsis thaliana OX=3702 GN=RBL2 PE=1 SV=1	S	Function unknown	RHOMBOID-like protein 3 [Sesamum indicum]
EVM0011622	92	117	105	46	9	23	2.55367	3.48181	3.76102	1.50585	0.272375	0.698458	0.00135218	-1.72204	down	--	--	--	--	--	--	--	C1 domain	--	S	Function unknown	hypothetical protein CDL12_22875 [Handroanthus impetiginosus]
EVM0030376	16	4	6	51	142	106	0.14052	0.039202	0.070338	0.548504	1.50526	1.05953	6.08077e-06	2.94241	up	[ET]	Amino acid transport and metabolism;; Signal transduction mechanisms	Biological Process: transport (GO:0006810);; Cellular Component: membrane (GO:0016020);;	K05387|0|sind:105157904|K05387 glutamate receptor, ionotropic, plant | (RefSeq) glutamate receptor 2.7-like	--	[PET]	Inorganic ion transport and metabolism;; Amino acid transport and metabolism;; Signal transduction mechanisms	Receptor family ligand binding region;; Ligand-gated ion channel;; Periplasmic binding protein;; Bacterial extracellular solute-binding proteins, family 3	Glutamate receptor 2.2 OS=Arabidopsis thaliana OX=3702 GN=GLR2.2 PE=2 SV=1	P	Inorganic ion transport and metabolism	glutamate receptor 2.7 [Sesamum indicum]
EVM0039653	1289	1095	746	2151	2071	2899	31.4854	28.7352	23.5921	62.5457	59.1966	77.985	8.73745e-06	1.31809	up	[CR]	Energy production and conversion;; General function prediction only	Molecular Function: zinc ion binding (GO:0008270);; Molecular Function: oxidoreductase activity (GO:0016491);; Biological Process: oxidation-reduction process (GO:0055114);;	--	--	[CR]	Energy production and conversion;; General function prediction only	Zinc-binding dehydrogenase;; Zinc-binding dehydrogenase;; Alcohol dehydrogenase GroES-like domain	Chloroplast envelope quinone oxidoreductase homolog OS=Arabidopsis thaliana OX=3702 GN=CEQORH PE=1 SV=1	C	Energy production and conversion	Zinc-binding oxidoreductase [Handroanthus impetiginosus]
EVM0000657	1130	1151	963	432	105	139	14.8559	16.2563	16.3978	6.75951	1.60219	2.00875	2.31632e-05	-1.99779	down	--	--	--	--	--	--	--	BURP domain	Polygalacturonase 1 beta-like protein 1 OS=Arabidopsis thaliana OX=3702 GN=PGL1 PE=2 SV=2	S	Function unknown	polygalacturonase 1 beta-like protein 3 [Sesamum indicum]
EVM0028648	165	176	129	303	359	324	1.89365	2.18104	1.92595	4.15928	4.84501	4.11378	0.000224489	1.20948	up	--	--	--	--	--	[O]	Posttranslational modification, protein turnover, chaperones	--	Cytoplasmic 60S subunit biogenesis factor REI1 homolog 1 OS=Arabidopsis thaliana OX=3702 GN=REIL1 PE=1 SV=1	O	Posttranslational modification, protein turnover, chaperones	hypothetical protein CDL12_22432 [Handroanthus impetiginosus]
EVM0016377	331	272	176	492	348	671	9.86238	8.72067	6.77964	17.482	12.1526	22.0506	0.00318701	1.06026	up	--	--	--	--	--	--	--	Dormancy/auxin associated protein	Dormancy-associated protein homolog 3 OS=Arabidopsis thaliana OX=3702 GN=At1g56220 PE=1 SV=1	S	Function unknown	auxin-repressed 12.5 kDa protein [Dorcoceras hygrometricum]
EVM0006996	626	439	511	1480	784	1147	6.9801	5.26745	7.38623	19.678	10.2392	14.1014	1.47153e-05	1.18635	up	[E]	Amino acid transport and metabolism	Molecular Function: transporter activity (GO:0005215);; Biological Process: oligopeptide transport (GO:0006857);; Cellular Component: integral component of membrane (GO:0016021);;	--	--	[E]	Amino acid transport and metabolism	POT family;; Major Facilitator Superfamily	Protein NRT1/ PTR FAMILY 2.13 OS=Arabidopsis thaliana OX=3702 GN=NPF2.13 PE=1 SV=1	E	Amino acid transport and metabolism	protein NRT1/ PTR FAMILY 2.13-like isoform X1 [Sesamum indicum]
EVM0027063	508	909	808	257	8	84	17.8794	34.3834	36.8457	10.7581	0.306598	3.24439	0.00899202	-1.97539	down	--	--	--	--	--	--	--	--	--	S	Function unknown	uncharacterized protein LOC105178478 [Sesamum indicum]
EVM0032076	118	114	112	51	31	35	4.49805	4.6617	5.54344	2.30887	1.37783	1.43183	4.46129e-05	-1.36441	down	--	--	--	--	--	--	--	--	--	S	Function unknown	UPF0329 protein ECU05_1680/ECU11_0050 isoform X1 [Sesamum indicum]
EVM0011040	1427	988	521	1483	4491	3952	23.2076	17.2676	10.96	28.7071	85.5032	70.7774	0.00255587	1.75382	up	--	--	Molecular Function: transcription factor activity, sequence-specific DNA binding (GO:0003700);; Biological Process: regulation of transcription, DNA-templated (GO:0006355);; Biological Process: brassinosteroid mediated signaling pathway (GO:0009742);;	--	--	--	--	BES1/BZR1 plant transcription factor, N-terminal	BES1/BZR1 homolog protein 4 OS=Arabidopsis thaliana OX=3702 GN=BEH4 PE=1 SV=1	S	Function unknown	hypothetical protein CDL12_05871 [Handroanthus impetiginosus]
EVM0003001	1637	476	917	996	9060	5040	83.5128	26.0691	60.6073	60.4813	541.078	283.175	0.0079568	1.9588	up	--	--	--	K02183|6.99114e-47|sind:105178879|K02183 calmodulin | (RefSeq) squidulin	Phosphatidylinositol signaling system (ko04070);; Plant-pathogen interaction (ko04626)	[T]	Signal transduction mechanisms	EF hand;; EF hand;; EF-hand domain;; EF-hand domain pair;; EF-hand domain pair	Calcium-binding protein CP1 OS=Arabidopsis thaliana OX=3702 GN=CP1 PE=2 SV=1	DTZ	Cell cycle control, cell division, chromosome partitioning;; Signal transduction mechanisms;; Cytoskeleton	squidulin [Sesamum indicum]
EVM0038899	1388	1425	1211	2048	5663	2998	12.6908	14.0008	14.3421	22.2987	60.6368	30.1919	0.00617485	1.48482	up	--	--	--	--	--	--	--	--	Probable WRKY transcription factor 19 OS=Arabidopsis thaliana OX=3702 GN=WRKY19 PE=3 SV=1	S	Function unknown	uncharacterized protein LOC105160403 [Sesamum indicum]
EVM0027647	5813	1920	547	10268	27288	21605	46.4476	16.4817	5.6523	97.6854	255.21	190.089	0.000495904	2.4101	up	[P]	Inorganic ion transport and metabolism	Molecular Function: calcium-transporting ATPase activity (GO:0005388);; Molecular Function: calmodulin binding (GO:0005516);; Molecular Function: ATP binding (GO:0005524);; Cellular Component: integral component of plasma membrane (GO:0005887);; Cellular Component: intracellular membrane-bounded organelle (GO:0043231);; Molecular Function: metal ion binding (GO:0046872);; Biological Process: calc…	K01537|0|sind:105158593|K01537 Ca2+-transporting ATPase [EC:3.6.3.8] | (RefSeq) calcium-transporting ATPase 2, plasma membrane-type-like	--	[P]	Inorganic ion transport and metabolism	E1-E2 ATPase;; Cation transporting ATPase, C-terminus;; Cation transport ATPase (P-type);; Ca2+-ATPase N terminal autoinhibitory domain;; Cation transporter/ATPase, N-terminus;; haloacid dehalogenase-like hydrolase	Calcium-transporting ATPase 2, plasma membrane-type OS=Arabidopsis thaliana OX=3702 GN=ACA2 PE=1 SV=1	P	Inorganic ion transport and metabolism	Calcium transporting ATPase [Handroanthus impetiginosus]
EVM0031987	2574	2028	1210	3136	3708	4410	26.7615	22.6553	16.2872	38.8265	45.1248	50.4867	0.00407937	1.09871	up	[S]	Function unknown	Cellular Component: plasma membrane (GO:0005886);; Cellular Component: integral component of membrane (GO:0016021);; Biological Process: seed development (GO:0048316);; Biological Process: transmembrane transport (GO:0055085);;	--	--	--	--	OPT oligopeptide transporter protein	Metal-nicotianamine transporter YSL3 OS=Arabidopsis thaliana OX=3702 GN=YSL3 PE=2 SV=1	S	Function unknown	metal-nicotianamine transporter YSL1 isoform X3 [Sesamum indicum]
EVM0002538	715	245	100	730	2706	1937	11.9014	4.37298	2.15547	14.4618	52.742	35.5154	0.00348748	2.05685	up	[R]	General function prediction only	Biological Process: jasmonic acid metabolic process (GO:0009694);; Biological Process: response to jasmonic acid (GO:0009753);; Cellular Component: integral component of membrane (GO:0016021);; Molecular Function: jasmonyl-Ile conjugate hydrolase activity (GO:1990206);;	K14664|0|sind:105155359|K14664 IAA-amino acid hydrolase [EC:3.5.1.-] | (RefSeq) IAA-amino acid hydrolase ILR1-like 6	--	--	--	Peptidase family M20/M25/M40	IAA-amino acid hydrolase ILR1-like 6 OS=Arabidopsis thaliana OX=3702 GN=ILL6 PE=1 SV=2	E	Amino acid transport and metabolism	IAA-amino acid hydrolase ILR1-like 6 [Sesamum indicum]
EVM0013419	671	652	577	359	108	239	19.7191	20.5978	21.9578	12.5762	3.70394	7.73464	0.0010393	-1.27363	down	--	--	--	--	--	--	--	--	--	S	Function unknown	uncharacterized protein LOC105161421 [Sesamum indicum]
EVM0003424	20	23	12	106	83	91	0.172253	0.205463	0.133959	1.08093	0.837828	0.863119	4.83684e-10	2.34741	up	[K]	Transcription	--	--	--	--	--	Leucine rich repeat;; Leucine Rich repeats (2 copies);; Protein kinase domain;; Protein tyrosine kinase;; Leucine Rich Repeat	Leucine-rich repeat receptor-like tyrosine-protein kinase PXC3 OS=Arabidopsis thaliana OX=3702 GN=PXC3 PE=2 SV=1	S	Function unknown	leucine-rich repeat receptor-like tyrosine-protein kinase PXC3 [Sesamum indicum]
EVM0025795	335	250	113	502	1370	524	5.05446	4.05077	2.20744	9.00514	24.1866	8.70161	0.00453394	1.75892	up	--	--	Cellular Component: plasma membrane (GO:0005886);; Cellular Component: integral component of membrane (GO:0016021);; Molecular Function: transmembrane transporter activity (GO:0022857);; Biological Process: transmembrane transport (GO:0055085);;	--	--	--	--	EamA-like transporter family;; EamA-like transporter family	WAT1-related protein At5g07050 OS=Arabidopsis thaliana OX=3702 GN=At5g07050 PE=2 SV=1	S	Function unknown	WAT1-related protein At5g07050-like [Olea europaea var. sylvestris]
EVM0002742	24	24	10	110	66	74	0.473003	0.503691	0.258803	2.61475	1.54731	1.62217	1.6347e-06	2.07476	up	--	--	Molecular Function: nucleotide binding (GO:0000166);; Molecular Function: RNA binding (GO:0003723);; Cellular Component: nucleus (GO:0005634);; Biological Process: RNA processing (GO:0006396);; Cellular Component: intracellular ribonucleoprotein complex (GO:0030529);;	K15191|0|sind:105172851|K15191 La-related protein 7 | (RefSeq) la-related protein 6C-like	--	[R]	General function prediction only	La domain;; RNA recognition motif. (a.k.a. RRM, RBD, or RNP domain)	La-related protein 6C OS=Arabidopsis thaliana OX=3702 GN=LARP6C PE=3 SV=1	S	Function unknown	la-related protein 6C isoform X2 [Sesamum indicum]
Rosmarinus_officinalis_newGene_8218	265	281	416	85	32	76	4.86923	4.72606	8.02593	1.59576	0.510027	1.59091	2.3965e-06	-2.06701	down	[J]	Translation, ribosomal structure and biogenesis	Molecular Function: 3'-5'-exoribonuclease activity (GO:0000175);; Biological Process: mitochondrial RNA catabolic process (GO:0000957);; Biological Process: mitochondrial RNA processing (GO:0000963);; Molecular Function: RNA binding (GO:0003723);; Molecular Function: polyribonucleotide nucleotidyltransferase activity (GO:0004654);; Cellular Component: mitochondrion (GO:0005739);; Biological Proce…	K00962|2.52105e-23|sly:101256146|K00962 polyribonucleotide nucleotidyltransferase [EC:2.7.7.8] | (RefSeq) polyribonucleotide nucleotidyltransferase 2, mitochondrial	Purine metabolism (ko00230);; Pyrimidine metabolism (ko00240);; RNA degradation (ko03018)	[R]	General function prediction only	Polyribonucleotide nucleotidyltransferase, RNA binding domain	Polyribonucleotide nucleotidyltransferase 2, mitochondrial OS=Arabidopsis thaliana OX=3702 GN=PNP2 PE=2 SV=1	J	Translation, ribosomal structure and biogenesis	PREDICTED: polyribonucleotide nucleotidyltransferase 2, mitochondrial [Solanum lycopersicum]
EVM0009587	29	35	18	54	91	78	1.32835	1.73667	1.05103	3.00518	5.00132	4.02685	0.00522459	1.48643	up	[Q]	Secondary metabolites biosynthesis, transport and catabolism	--	--	--	[R]	General function prediction only	Thioesterase superfamily	1,4-dihydroxy-2-naphthoyl-CoA thioesterase 1 OS=Arabidopsis thaliana OX=3702 GN=DHNAT1 PE=1 SV=1	Q	Secondary metabolites biosynthesis, transport and catabolism	1,4-dihydroxy-2-naphthoyl-CoA thioesterase 1-like [Sesamum indicum]
EVM0045052	118	162	147	55	58	57	4.70869	6.92152	7.577	2.59563	2.67038	2.4828	0.00423946	-1.10436	down	[J]	Translation, ribosomal structure and biogenesis	Molecular Function: structural constituent of ribosome (GO:0003735);; Cellular Component: mitochondrion (GO:0005739);; Biological Process: translation (GO:0006412);; Cellular Component: chloroplast (GO:0009507);; Cellular Component: small ribosomal subunit (GO:0015935);; Molecular Function: rRNA binding (GO:0019843);;	K02986|5.70315e-137|sind:11452408|K02986 small subunit ribosomal protein S4 | (RefSeq) rps4, SIC0476; ribosomal protein S4	Ribosome (ko03010)	[J]	Translation, ribosomal structure and biogenesis	Ribosomal protein S4/S9 N-terminal domain;; S4 domain	30S ribosomal protein S4, chloroplastic OS=Helianthus annuus OX=4232 GN=rps4 PE=3 SV=1	J	Translation, ribosomal structure and biogenesis	ribosomal protein S4 (chloroplast) [Salvia rosmarinus]
EVM0035593	347	212	121	707	343	628	28.179	18.546	12.7041	68.5203	32.6143	56.2408	0.00195013	1.34164	up	--	--	Molecular Function: calcium ion binding (GO:0005509);;	--	--	[T]	Signal transduction mechanisms	EF hand;; EF-hand domain;; EF hand;; EF-hand domain pair;; EF-hand domain pair	Probable calcium-binding protein CML28 OS=Arabidopsis thaliana OX=3702 GN=CML28 PE=3 SV=1	S	Function unknown	hypothetical protein MIMGU_mgv1a016982mg [Erythranthe guttata]
EVM0009661	130	160	147	66	11	16	0.744648	0.983925	1.09174	0.450939	0.070514	0.100317	0.00247302	-1.85387	down	[T]	Signal transduction mechanisms	Molecular Function: ATP binding (GO:0005524);; Cellular Component: plasma membrane (GO:0005886);; Cellular Component: integral component of membrane (GO:0016021);; Molecular Function: ATPase activity, coupled to transmembrane movement of substances (GO:0042626);; Biological Process: transmembrane transport (GO:0055085);;	--	--	[Q]	Secondary metabolites biosynthesis, transport and catabolism	ABC-2 type transporter;; ABC transporter;; Plant PDR ABC transporter associated;; AAA domain, putative AbiEii toxin, Type IV TA system;; RsgA GTPase;; ABC-transporter extracellular N-terminal;; ATPase family associated with various cellular activities (AAA)	Pleiotropic drug resistance protein 3 OS=Nicotiana tabacum OX=4097 GN=PDR3 PE=2 SV=1	V	Defense mechanisms	PREDICTED: pleiotropic drug resistance protein 3-like [Erythranthe guttata]
Rosmarinus_officinalis_newGene_3492	402	326	245	796	444	576	4.97795	4.3376	3.88461	11.8027	6.46078	7.5939	8.10384e-05	1.00861	up	[QV]	Secondary metabolites biosynthesis, transport and catabolism;; Defense mechanisms	Molecular Function: monooxygenase activity (GO:0004497);; Molecular Function: iron ion binding (GO:0005506);; Cellular Component: integral component of membrane (GO:0016021);; Molecular Function: oxidoreductase activity, acting on paired donors, with incorporation or reduction of molecular oxygen (GO:0016705);; Molecular Function: heme binding (GO:0020037);; Biological Process: oxidation-reductio…	--	--	[QI]	Secondary metabolites biosynthesis, transport and catabolism;; Lipid transport and metabolism	Cytochrome P450;; Cytochrome P450;; Cytochrome P450	Cytochrome P450 CYP72A219 OS=Panax ginseng OX=4054 PE=2 SV=1	Q	Secondary metabolites biosynthesis, transport and catabolism	cytochrome P450 CYP72A327 [Salvia miltiorrhiza]
EVM0020278	600	583	673	286	60	82	7.34775	7.6773	10.6791	4.16831	0.855783	1.10072	0.000612362	-1.83991	down	[V]	Defense mechanisms	Molecular Function: ATP binding (GO:0005524);; Cellular Component: plasma membrane (GO:0005886);; Cellular Component: integral component of membrane (GO:0016021);; Molecular Function: ATPase activity, coupled to transmembrane movement of substances (GO:0042626);; Biological Process: transmembrane transport (GO:0055085);;	--	--	[Q]	Secondary metabolites biosynthesis, transport and catabolism	ABC-2 type transporter;; ABC transporter;; AAA domain, putative AbiEii toxin, Type IV TA system	ABC transporter G family member 5 OS=Arabidopsis thaliana OX=3702 GN=ABCG5 PE=2 SV=1	V	Defense mechanisms	ABC transporter G family member 5 [Sesamum indicum]
EVM0040200	264	204	144	1711	167	802	3.77974	3.13135	2.67089	29.2317	2.7921	12.6755	0.00503566	1.7882	up	--	--	Cellular Component: integral component of membrane (GO:0016021);;	--	--	[E]	Amino acid transport and metabolism	Transmembrane amino acid transporter protein	Amino acid permease 3 OS=Arabidopsis thaliana OX=3702 GN=AAP3 PE=1 SV=2	E	Amino acid transport and metabolism	amino acid permease 2-like [Sesamum indicum]
EVM0005002	120	86	59	444	748	715	2.98095	2.28944	1.87559	13.146	21.7636	19.5851	1.94305e-11	2.82172	up	--	--	--	--	--	--	--	PLATZ transcription factor	--	S	Function unknown	uncharacterized protein LOC105165908 isoform X2 [Sesamum indicum]
Rosmarinus_officinalis_newGene_13350	106	117	154	62	37	51	2.18483	2.60643	4.14093	1.52269	0.885901	1.14473	0.00579982	-1.14903	down	--	--	--	--	--	[R]	General function prediction only	--	--	S	Function unknown	putative transmembrane protein cmp44E [Handroanthus impetiginosus]
EVM0043050	226	190	185	108	57	99	8.74338	7.88359	9.24526	4.97765	2.57211	4.18323	0.000598645	-1.03018	down	--	--	Molecular Function: ARF guanyl-nucleotide exchange factor activity (GO:0005086);; Biological Process: regulation of ARF protein signal transduction (GO:0032012);; Biological Process: positive regulation of GTPase activity (GO:0043547);;	K18443|6.43827e-94|sind:105159998|K18443 golgi-specific brefeldin A-resistance guanine nucleotide exchange factor 1 | (RefSeq) ARF guanine-nucleotide exchange factor GNOM	Endocytosis (ko04144)	[U]	Intracellular trafficking, secretion, and vesicular transport	--	ARF guanine-nucleotide exchange factor GNOM OS=Arabidopsis thaliana OX=3702 GN=GN PE=1 SV=1	S	Function unknown	LOW QUALITY PROTEIN: ARF guanine-nucleotide exchange factor GNOM [Sesamum indicum]
EVM0043036	621	522	437	1417	1471	1520	7.62038	6.88945	6.95471	20.7352	21.1591	20.5608	2.34369e-10	1.61428	up	--	--	Cellular Component: membrane (GO:0016020);; Molecular Function: carbon-sulfur lyase activity (GO:0016846);;	--	--	--	--	Allinase;; Aminotransferase class I and II;; Alliinase EGF-like domain;; Allinase	Tryptophan aminotransferase-related protein 3 OS=Arabidopsis thaliana OX=3702 GN=TAR3 PE=3 SV=1	S	Function unknown	hypothetical protein CDL12_12471 [Handroanthus impetiginosus]
EVM0008003	296	238	213	352	716	598	8.57038	7.40621	7.97198	12.1409	24.2746	19.0855	0.00797748	1.2693	up	[G]	Carbohydrate transport and metabolism	Molecular Function: hydrolase activity, hydrolyzing O-glycosyl compounds (GO:0004553);; Cellular Component: cell wall (GO:0005618);; Biological Process: xyloglucan metabolic process (GO:0010411);; Molecular Function: xyloglucan:xyloglucosyl transferase activity (GO:0016762);; Biological Process: cell wall macromolecule catabolic process (GO:0016998);; Biological Process: cell wall biogenesis (GO:…	K08235|0|sind:105174258|K08235 xyloglucan:xyloglucosyl transferase [EC:2.4.1.207] | (RefSeq) probable xyloglucan endotransglucosylase/hydrolase protein 32	--	--	--	Glycosyl hydrolases family 16;; Xyloglucan endo-transglycosylase (XET) C-terminus	Probable xyloglucan endotransglucosylase/hydrolase protein 32 OS=Arabidopsis thaliana OX=3702 GN=XTH32 PE=2 SV=1	G	Carbohydrate transport and metabolism	probable xyloglucan endotransglucosylase/hydrolase protein 32 [Sesamum indicum]
EVM0002325	114	124	113	235	691	428	2.07829	2.42133	2.66531	5.11199	14.7694	8.60927	0.000414938	1.92388	up	--	--	--	--	--	--	--	Zein-binding	Myosin-binding protein 7 OS=Arabidopsis thaliana OX=3702 GN=MYOB7 PE=1 SV=1	S	Function unknown	uncharacterized protein LOC105155475 [Sesamum indicum]
EVM0044322	530	770	740	292	89	141	10.1414	15.832	18.3406	6.64834	1.97388	2.97058	3.91523e-05	-1.76291	down	--	--	--	--	--	--	--	QLQ;; WRC	Growth-regulating factor 1 OS=Arabidopsis thaliana OX=3702 GN=GRF1 PE=1 SV=1	K	Transcription	growth-regulating factor 6 [Sesamum indicum]
EVM0000047	146	166	185	415	646	256	3.76957	4.62209	6.19896	12.7883	19.5768	7.28125	0.00682757	1.43852	up	[H]	Coenzyme transport and metabolism	Biological Process: isoprenoid biosynthetic process (GO:0008299);; Molecular Function: transferase activity (GO:0016740);;	K13789|1.53931e-143|sind:105173013|K13789 geranylgeranyl diphosphate synthase, type II [EC:2.5.1.1 2.5.1.10 2.5.1.29] | (RefSeq) heterodimeric geranylgeranyl pyrophosphate synthase small subunit, chloroplastic	Terpenoid backbone biosynthesis (ko00900)	[H]	Coenzyme transport and metabolism	Polyprenyl synthetase	Heterodimeric geranylgeranyl pyrophosphate synthase small subunit, chloroplastic OS=Arabidopsis thaliana OX=3702 GN=GGR PE=1 SV=2	H	Coenzyme transport and metabolism	geranyl diphosphate synthase small subunit type II.1 [Salvia miltiorrhiza]
EVM0014825	3707	1789	1082	5694	13266	15070	51.5483	26.7271	19.4841	94.2949	215.96	230.805	5.70221e-05	2.25971	up	--	--	Cellular Component: integral component of membrane (GO:0016021);; Molecular Function: sphingomyelin synthase activity (GO:0033188);;	--	--	[S]	Function unknown	PAP2 superfamily C-terminal	Phosphatidylinositol:ceramide inositolphosphotransferase 2 OS=Arabidopsis thaliana OX=3702 GN=IPCS2 PE=2 SV=1	S	Function unknown	PREDICTED: phosphatidylinositol:ceramide inositolphosphotransferase 2-like [Erythranthe guttata]
EVM0027893	1023	909	646	449	216	281	20.2072	19.2817	16.5235	10.5504	4.98939	6.09663	3.29275e-06	-1.28041	down	[G]	Carbohydrate transport and metabolism	Molecular Function: pectate lyase activity (GO:0030570);; Biological Process: pectin catabolic process (GO:0045490);; Molecular Function: metal ion binding (GO:0046872);;	K01728|0|sind:105171845|K01728 pectate lyase [EC:4.2.2.2] | (RefSeq) probable pectate lyase 8	Pentose and glucuronate interconversions (ko00040)	--	--	Pectate lyase	Probable pectate lyase 15 OS=Arabidopsis thaliana OX=3702 GN=At4g13710 PE=2 SV=1	G	Carbohydrate transport and metabolism	Pectate lyase [Handroanthus impetiginosus]
EVM0043394	3133	1780	981	3612	9279	9283	54.117	33.039	21.9404	74.2972	187.638	176.592	0.000981512	1.88143	up	--	--	Molecular Function: calcium ion binding (GO:0005509);; Molecular Function: calcium-dependent phospholipid binding (GO:0005544);; Biological Process: pollen development (GO:0009555);; Biological Process: pollen germination (GO:0009846);; Biological Process: pollen tube growth (GO:0009860);; Molecular Function: actin filament binding (GO:0051015);;	--	--	[U]	Intracellular trafficking, secretion, and vesicular transport	Annexin;; Annexin	Annexin D5 OS=Arabidopsis thaliana OX=3702 GN=ANN5 PE=2 SV=2	S	Function unknown	Annexin [Handroanthus impetiginosus]
EVM0016241	896	832	599	1529	1716	2232	7.13776	7.12674	6.18745	14.5112	16.0156	19.5971	8.61658e-06	1.36786	up	--	--	--	--	--	--	--	N-terminal C2 in EEIG1 and EHBP1 proteins	--	S	Function unknown	uncharacterized protein LOC105161684 [Sesamum indicum]
EVM0040117	941	901	718	2476	1050	2144	18.423	18.9455	18.1996	57.7374	24.0493	46.2343	3.53842e-05	1.20965	up	[T]	Signal transduction mechanisms	Molecular Function: acid phosphatase activity (GO:0003993);; Biological Process: dephosphorylation (GO:0016311);;	K14379|5.90819e-179|sind:105160169|K14379 tartrate-resistant acid phosphatase type 5 [EC:3.1.3.2] | (RefSeq) purple acid phosphatase 4-like	--	[O]	Posttranslational modification, protein turnover, chaperones	Calcineurin-like phosphoesterase	Purple acid phosphatase 4 OS=Arabidopsis thaliana OX=3702 GN=PAP4 PE=2 SV=1	S	Function unknown	purple acid phosphatase 4 [Sesamum indicum]
EVM0008997	3	6	12	85	82	155	0.119444	0.370684	0.879769	5.9775	5.71659	10.1499	5.77702e-09	3.34162	up	--	--	Biological Process: transport (GO:0006810);;	--	--	--	--	Protease inhibitor/seed storage/LTP family;; Probable lipid transfer	Non-specific lipid-transfer protein OS=Helianthus annuus OX=4232 PE=3 SV=1	--	--	non-specific lipid-transfer protein 2-like [Sesamum indicum]
EVM0006269	3010	2743	2536	1137	609	784	62.2084	60.921	67.909	27.9698	14.7329	17.8259	4.38028e-15	-1.56622	down	--	--	Cellular Component: integral component of membrane (GO:0016021);;	--	--	--	--	Fasciclin domain	Fasciclin-like arabinogalactan protein 1 OS=Arabidopsis thaliana OX=3702 GN=FLA1 PE=1 SV=1	M	Cell wall/membrane/envelope biogenesis	hypothetical protein CDL12_17168 [Handroanthus impetiginosus]
EVM0017683	14103	12485	11533	27396	25674	24600	230.006	218.804	243.666	532.023	490.121	441.799	1.82137e-07	1.16946	up	[O]	Posttranslational modification, protein turnover, chaperones	Biological Process: proteolysis (GO:0006508);; Molecular Function: cysteine-type peptidase activity (GO:0008234);;	K01373|0|sind:105166101|K01373 cathepsin F [EC:3.4.22.41] | (RefSeq) cysteine proteinase 15A-like	--	[O]	Posttranslational modification, protein turnover, chaperones	Papain family cysteine protease;; Cathepsin propeptide inhibitor domain (I29)	Probable cysteine protease RD19C OS=Arabidopsis thaliana OX=3702 GN=RD19C PE=2 SV=1	O	Posttranslational modification, protein turnover, chaperones	cysteine proteinase 15A-like [Sesamum indicum]
EVM0023966	1247	1245	888	459	495	348	16.9434	18.176	15.6168	7.41709	7.85822	5.20458	0.000619081	-1.13068	down	[E]	Amino acid transport and metabolism	Molecular Function: prephenate dehydrogenase (NADP+) activity (GO:0004665);; Biological Process: tyrosine biosynthetic process (GO:0006571);; Molecular Function: prephenate dehydrogenase (NAD+) activity (GO:0008977);; Cellular Component: chloroplast (GO:0009507);; Biological Process: oxidation-reduction process (GO:0055114);;	K15227|0|sind:105162242|K15227 arogenate dehydrogenase (NADP+), plant [EC:1.3.1.78] | (RefSeq) arogenate dehydrogenase 2, chloroplastic-like	Phenylalanine, tyrosine and tryptophan biosynthesis (ko00400);; Biosynthesis of amino acids (ko01230)	[E]	Amino acid transport and metabolism	Prephenate dehydrogenase;; NADP oxidoreductase coenzyme F420-dependent;; NAD binding domain of 6-phosphogluconate dehydrogenase;; Oxidoreductase family, NAD-binding Rossmann fold	Arogenate dehydrogenase 2, chloroplastic OS=Arabidopsis thaliana OX=3702 GN=TYRAAT2 PE=1 SV=1	E	Amino acid transport and metabolism	arogenate dehydrogenase 2, chloroplastic-like [Sesamum indicum]
EVM0036364	54	43	47	194	72	132	1.03753	0.879731	1.17498	4.4742	1.61109	2.79784	0.000388924	1.44944	up	--	--	--	--	--	[R]	General function prediction only	gag-polypeptide of LTR copia-type;; Retrotransposon gag protein	Retrovirus-related Pol polyprotein from transposon RE1 OS=Arabidopsis thaliana OX=3702 GN=RE1 PE=2 SV=1	L	Replication, recombination and repair	hypothetical protein CCACVL1_13538 [Corchorus capsularis]
EVM0045743	1402	994	741	2092	1553	3656	38.8302	29.5846	26.5845	69.0043	50.3317	111.524	0.00195991	1.28388	up	--	--	Cellular Component: integral component of membrane (GO:0016021);;	K20858|1.84314e-134|sind:105170482|K20858 calcium uniporter protein, mitochondrial | (RefSeq) calcium uniporter protein 6, mitochondrial-like	--	[R]	General function prediction only	Mitochondrial calcium uniporter	Calcium uniporter protein 5, mitochondrial OS=Arabidopsis thaliana OX=3702 GN=At1g57610 PE=2 SV=1	S	Function unknown	hypothetical protein CDL12_12714 [Handroanthus impetiginosus]
EVM0035225	22	24	11	84	298	286	2.23268	2.64352	1.34972	10.3228	35.9483	32.4683	1.19418e-07	3.13738	up	--	--	Molecular Function: DNA binding (GO:0003677);; Cellular Component: nucleus (GO:0005634);;	--	--	[O]	Posttranslational modification, protein turnover, chaperones	Myb-like DNA-binding domain	Protein RADIALIS-like 1 OS=Arabidopsis thaliana OX=3702 GN=RL1 PE=2 SV=1	K	Transcription	hypothetical protein CDL12_12120 [Handroanthus impetiginosus]
EVM0012155	322	343	109	3928	4316	4683	3.69348	4.23504	1.61861	53.7857	58.0914	59.3045	7.19546e-23	3.93886	up	[I]	Lipid transport and metabolism	Cellular Component: membrane (GO:0016020);; Molecular Function: isomerase activity (GO:0016853);;	K20659|0|vvi:100241546|K20659 lupeol synthase [EC:5.4.99.41] | (RefSeq) lupeol synthase	Steroid biosynthesis (ko00100)	[I]	Lipid transport and metabolism	Squalene-hopene cyclase C-terminal domain;; Squalene-hopene cyclase N-terminal domain;; Prenyltransferase and squalene oxidase repeat	Lupeol synthase OS=Betula platyphylla OX=78630 GN=OSCBPW PE=1 SV=1	I	Lipid transport and metabolism	lupeol synthase [Olea europaea]
EVM0005247	25	31	41	452	136	332	0.707734	0.92986	1.51302	15.3738	4.52155	10.4332	5.47506e-11	2.96834	up	--	--	--	--	--	--	--	--	--	S	Function unknown	hypothetical protein CDL12_17739 [Handroanthus impetiginosus]
EVM0013985	233	256	235	416	914	445	1.77261	2.09764	2.31941	3.78026	8.16188	3.74094	0.00957613	1.37422	up	--	--	Molecular Function: acid phosphatase activity (GO:0003993);; Molecular Function: ATP binding (GO:0005524);; Biological Process: dephosphorylation (GO:0016311);; Molecular Function: metal ion binding (GO:0046872);;	K13024|0|sind:105167762|K13024 inositol-hexakisphosphate/diphosphoinositol-pentakisphosphate 1-kinase [EC:2.7.4.24] | (RefSeq) inositol hexakisphosphate and diphosphoinositol-pentakisphosphate kinase 2-like	Phosphatidylinositol signaling system (ko04070)	[Z]	Cytoskeleton	Histidine phosphatase superfamily (branch 2)	Inositol hexakisphosphate and diphosphoinositol-pentakisphosphate kinase VIP2 OS=Arabidopsis thaliana OX=3702 GN=VIP2 PE=1 SV=1	S	Function unknown	inositol hexakisphosphate and diphosphoinositol-pentakisphosphate kinase 2-like isoform X1 [Sesamum indicum]
EVM0045769	74	41	35	168	142	270	4.41269	2.62711	2.71708	12.0045	9.96302	17.8319	1.03579e-05	1.93926	up	--	--	Cellular Component: integral component of membrane (GO:0016021);;	--	--	--	--	--	--	S	Function unknown	hypothetical protein CDL12_15893 [Handroanthus impetiginosus]
EVM0010644	3196	1575	1207	3007	10865	9034	42.8669	22.6915	20.9598	48.0239	170.592	133.439	0.00223371	1.86869	up	[D]	Cell cycle control, cell division, chromosome partitioning	Molecular Function: protein serine/threonine kinase activity (GO:0004674);; Molecular Function: ATP binding (GO:0005524);; Cellular Component: nucleus (GO:0005634);; Cellular Component: cytoplasm (GO:0005737);; Biological Process: protein phosphorylation (GO:0006468);; Biological Process: intracellular signal transduction (GO:0035556);;	K07198|0|sind:105156798|K07198 5'-AMP-activated protein kinase, catalytic alpha subunit [EC:2.7.11.11] | (RefSeq) CBL-interacting serine/threonine-protein kinase 1-like	Regulation of autophagy (ko04140)	[T]	Signal transduction mechanisms	Protein kinase domain;; Protein tyrosine kinase;; NAF domain;; Kinase-like;; Kinase associated domain 1	CBL-interacting serine/threonine-protein kinase 1 OS=Arabidopsis thaliana OX=3702 GN=CIPK1 PE=1 SV=2	T	Signal transduction mechanisms	CBL-interacting serine/threonine-protein kinase 1-like [Sesamum indicum]
EVM0045716	260	222	186	101	92	82	2.93176	2.68352	2.71759	1.353	1.20347	1.00868	0.000306322	-1.0752	down	[Q]	Secondary metabolites biosynthesis, transport and catabolism	Molecular Function: nucleotide binding (GO:0000166);; Molecular Function: protein kinase activity (GO:0004672);; Cellular Component: membrane (GO:0016020);; Biological Process: phosphorylation (GO:0016310);;	--	--	--	--	Legume lectin domain;; Protein kinase domain;; Protein tyrosine kinase	L-type lectin-domain containing receptor kinase VIII.1 OS=Arabidopsis thaliana OX=3702 GN=LECRK81 PE=2 SV=1	T	Signal transduction mechanisms	L-type lectin-domain containing receptor kinase VIII.1 [Sesamum indicum]
EVM0017600	8268	5413	4159	11607	14949	15292	105.468	74.2006	68.7307	176.302	223.214	214.811	0.000328742	1.35914	up	[HC]	Coenzyme transport and metabolism;; Energy production and conversion	Molecular Function: squalene monooxygenase activity (GO:0004506);; Cellular Component: integral component of membrane (GO:0016021);; Molecular Function: flavin adenine dinucleotide binding (GO:0050660);; Biological Process: oxidation-reduction process (GO:0055114);;	K00511|0|sind:105172646|K00511 squalene monooxygenase [EC:1.14.14.17] | (RefSeq) squalene monooxygenase-like	Steroid biosynthesis (ko00100);; Sesquiterpenoid and triterpenoid biosynthesis (ko00909)	[I]	Lipid transport and metabolism	Squalene epoxidase;; FAD binding domain;; FAD dependent oxidoreductase;; FAD binding domain;; NAD(P)-binding Rossmann-like domain;; Glucose inhibited division protein A	Squalene monooxygenase OS=Panax ginseng OX=4054 PE=2 SV=1	CH	Energy production and conversion;; Coenzyme transport and metabolism	squalene monooxygenase [Salvia officinalis]
EVM0020124	430	451	383	1354	1143	1434	6.41123	7.22544	7.40261	24.0781	19.9765	23.5749	2.24903e-21	1.76302	up	--	--	--	--	--	[K]	Transcription	Homeobox domain;; Homeobox associated leucine zipper;; Homeobox KN domain	Homeobox-leucine zipper protein HAT5 OS=Arabidopsis thaliana OX=3702 GN=HAT5 PE=1 SV=1	K	Transcription	homeobox-leucine zipper protein HAT5 [Sesamum indicum]
EVM0039995	123	122	55	426	1334	708	1.85665	1.96804	1.07763	7.66565	23.6141	11.7859	2.86716e-07	2.84798	up	--	--	Cellular Component: plant-type vacuole membrane (GO:0009705);; Molecular Function: malate transmembrane transporter activity (GO:0015140);; Cellular Component: integral component of membrane (GO:0016021);; Biological Process: malate transmembrane transport (GO:0071423);;	--	--	[R]	General function prediction only	Aluminium activated malate transporter;; Fusaric acid resistance protein family;; Fusaric acid resistance protein-like	Aluminum-activated malate transporter 9 OS=Arabidopsis thaliana OX=3702 GN=ALMT9 PE=2 SV=1	S	Function unknown	aluminum-activated malate transporter 9-like [Sesamum indicum]
EVM0010157	59	24	22	205	74	268	3.58728	1.58194	1.67693	14.9818	5.33031	18.144	0.000153739	2.14137	up	--	--	Molecular Function: RNA binding (GO:0003723);; Cellular Component: integral component of membrane (GO:0016021);;	--	--	--	--	--	Protein BIC1 OS=Arabidopsis thaliana OX=3702 GN=BIC1 PE=1 SV=1	S	Function unknown	Ubiquinol cytochrome c oxidoreductase, subunit QCR9 [Handroanthus impetiginosus]
EVM0021059	39	28	22	100	132	104	2.88128	2.21704	2.01348	8.75679	11.3659	8.44247	1.20481e-05	1.94322	up	--	--	--	--	--	--	--	--	--	S	Function unknown	hypothetical protein F511_19034 [Dorcoceras hygrometricum]
EVM0041947	8030	7484	6985	2740	3087	2650	194.022	194.298	218.629	78.8206	87.2826	70.5028	3.54903e-05	-1.18507	down	[J]	Translation, ribosomal structure and biogenesis	Molecular Function: mRNA binding (GO:0003729);; Molecular Function: structural constituent of ribosome (GO:0003735);; Biological Process: translation (GO:0006412);; Cellular Component: chloroplast stroma (GO:0009570);; Cellular Component: thylakoid (GO:0009579);; Biological Process: response to cytokinin (GO:0009735);; Cellular Component: chloroplast envelope (GO:0009941);; Cellular Component: in…	K02871|1.10961e-136|sind:105176920|K02871 large subunit ribosomal protein L13 | (RefSeq) 50S ribosomal protein L13, chloroplastic	Ribosome (ko03010)	[J]	Translation, ribosomal structure and biogenesis	Ribosomal protein L13	50S ribosomal protein L13, chloroplastic OS=Arabidopsis thaliana OX=3702 GN=RPL13 PE=2 SV=1	J	Translation, ribosomal structure and biogenesis	Mitochondrial/chloroplast ribosomal protein L13 [Handroanthus impetiginosus]
EVM0039721	606	380	220	744	957	1325	35.1241	23.664	16.526	51.3719	64.9525	84.6084	0.00278423	1.40973	up	--	--	--	--	--	--	--	--	Protein BIC1 OS=Arabidopsis thaliana OX=3702 GN=BIC1 PE=1 SV=1	S	Function unknown	protein BIC1-like [Olea europaea var. sylvestris]
EVM0045578	361	243	178	502	762	757	9.90793	7.16075	6.31149	16.4359	24.5361	22.9358	0.000555829	1.4766	up	[I]	Lipid transport and metabolism	Cellular Component: cytoplasm (GO:0005737);; Biological Process: protein ubiquitination (GO:0016567);; Molecular Function: ubiquitin protein ligase binding (GO:0031625);; Molecular Function: ubiquitin protein ligase activity (GO:0061630);;	K20417|2.17875e-138|mdm:103448508|K20417 palmitoyl-[glycerolipid] 3-(E)-desaturase [EC:1.14.19.43] | (RefSeq) fatty acid desaturase 4, chloroplastic-like	--	[O]	Posttranslational modification, protein turnover, chaperones	B domain of TMEM189, localisation domain	Fatty acid desaturase 4, chloroplastic OS=Arabidopsis thaliana OX=3702 GN=FAD4 PE=1 SV=1	S	Function unknown	Ubiquitin-conjugating enzyme [Handroanthus impetiginosus]
EVM0002202	8	10	8	59	283	154	0.789273	1.12019	1.01786	7.39111	35.0268	17.8899	3.42099e-08	3.51439	up	--	--	Biological Process: flower development (GO:0009908);; Biological Process: determination of dorsal/ventral asymmetry (GO:0048262);;	--	--	[O]	Posttranslational modification, protein turnover, chaperones	--	Transcription factor RADIALIS OS=Antirrhinum majus OX=4151 GN=RAD PE=1 SV=1	K	Transcription	RADIALIS, partial [Mimulus ringens]
EVM0014222	1196	827	826	302	33	219	32.1172	23.8826	28.7417	9.65093	1.01416	6.45289	0.00132036	-1.95484	down	[H]	Coenzyme transport and metabolism	Biological Process: metabolic process (GO:0008152);; Molecular Function: hydrolase activity (GO:0016787);;	K07025|4.47259e-172|sind:105174459|K07025 putative hydrolase of the HAD superfamily | (RefSeq) uncharacterized LOC105174459	--	[R]	General function prediction only	Haloacid dehalogenase-like hydrolase	--	S	Function unknown	Haloacid dehalogenase-like hydrolase [Handroanthus impetiginosus]
EVM0018770	1130	1161	1240	534	396	464	40.8316	45.0963	58.0529	22.9736	16.7524	18.4602	1.44215e-07	-1.18372	down	--	--	Cellular Component: membrane (GO:0016020);;	--	--	--	--	--	--	S	Function unknown	PREDICTED: uncharacterized protein LOC105948977 [Erythranthe guttata]
EVM0040595	45	20	11	142	179	104	0.386664	0.18226	0.122558	1.45391	1.80508	0.984908	4.66754e-05	2.31891	up	[K]	Transcription	--	--	--	[T]	Signal transduction mechanisms	NB-ARC domain;; AAA domain	Probable disease resistance protein At1g58390 OS=Arabidopsis thaliana OX=3702 GN=At1g58390 PE=2 SV=4	S	Function unknown	Apoptotic ATPase [Handroanthus impetiginosus]
EVM0033520	202	307	270	115	68	71	5.89547	9.65727	10.2309	3.99357	2.3216	2.28997	5.05362e-05	-1.42439	down	--	--	--	--	--	--	--	--	--	S	Function unknown	PREDICTED: pre-mRNA-splicing factor CWC22-like [Erythranthe guttata]
EVM0001195	717	309	290	1150	2343	2188	15.9058	7.3547	8.3179	30.3934	60.9064	53.4905	6.41565e-05	2.07819	up	--	--	Molecular Function: structural constituent of ribosome (GO:0003735);; Biological Process: translation (GO:0006412);; Cellular Component: integral component of membrane (GO:0016021);; Biological Process: transmembrane transport (GO:0055085);;	K14684|0|sind:105157936|K14684 solute carrier family 25 (mitochondrial phosphate transporter), member 23/24/25/41 | (RefSeq) probable mitochondrial adenine nucleotide transporter BTL1	--	[C]	Energy production and conversion	Mitochondrial carrier protein	Probable mitochondrial adenine nucleotide transporter BTL1 OS=Arabidopsis thaliana OX=3702 GN=At3g20240 PE=2 SV=1	S	Function unknown	Mitochondrial solute carrier protein [Handroanthus impetiginosus]
EVM0007590	1377	904	683	2599	2293	3682	16.6992	11.7811	10.7202	37.5331	32.5421	49.1724	2.2896e-06	1.622	up	--	--	--	--	--	[K]	Transcription	Endonuclease/Exonuclease/phosphatase family	Uncharacterized calcium-binding protein At1g02270 OS=Arabidopsis thaliana OX=3702 GN=At1g02270 PE=2 SV=2	S	Function unknown	uncharacterized calcium-binding protein At1g02270 [Sesamum indicum]
EVM0034195	169	54	39	248	584	484	4.05347	1.36882	1.19053	7.0651	16.3776	12.785	0.000626079	2.14336	up	[Q]	Secondary metabolites biosynthesis, transport and catabolism	Molecular Function: metal ion binding (GO:0046872);; Molecular Function: dioxygenase activity (GO:0051213);; Biological Process: oxidation-reduction process (GO:0055114);;	--	--	[QR]	Secondary metabolites biosynthesis, transport and catabolism;; General function prediction only	2OG-Fe(II) oxygenase superfamily;; non-haem dioxygenase in morphine synthesis N-terminal	Protein DOWNY MILDEW RESISTANCE 6 OS=Arabidopsis thaliana OX=3702 GN=DMR6 PE=1 SV=1	S	Function unknown	Iron/ascorbate family oxidoreductase [Handroanthus impetiginosus]
EVM0020739	86	107	101	47	9	19	2.31022	3.0874	3.49137	1.49788	0.268289	0.560889	0.00306974	-1.67347	down	--	--	--	--	--	--	--	Transcriptional repressor, ovate	Transcription repressor OFP5 OS=Arabidopsis thaliana OX=3702 GN=OFP5 PE=1 SV=1	S	Function unknown	hypothetical protein CDL12_20755 [Handroanthus impetiginosus]
EVM0036893	972	741	710	1398	1779	1390	12.3119	10.0811	11.6556	21.09	26.3894	19.4014	0.00318701	1.06016	up	--	--	--	--	--	--	--	--	--	S	Function unknown	uncharacterized protein LOC111397337 isoform X1 [Olea europaea var. sylvestris]
EVM0008185	677	596	583	306	193	235	10.1541	9.60218	11.3389	5.46953	3.38999	3.88055	6.19402e-09	-1.18745	down	[C]	Energy production and conversion	Molecular Function: oxidoreductase activity, acting on CH-OH group of donors (GO:0016614);; Molecular Function: flavin adenine dinucleotide binding (GO:0050660);; Biological Process: oxidation-reduction process (GO:0055114);;	--	--	--	--	FAD binding domain;; Berberine and berberine like	Berberine bridge enzyme-like 21 OS=Arabidopsis thaliana OX=3702 GN=At4g20840 PE=2 SV=1	C	Energy production and conversion	berberine bridge enzyme-like 21 [Sesamum indicum]
EVM0013433	1918	2041	1651	5177	4018	5318	61.4222	70.2603	68.5155	197.455	150.652	187.568	1.75079e-22	1.50481	up	--	--	--	--	--	--	--	Protein of unknown function, DUF538	--	S	Function unknown	PREDICTED: uncharacterized protein LOC105977107 [Erythranthe guttata]
EVM0019449	176	168	92	355	262	436	1.91193	1.96438	1.29656	4.60433	3.34495	5.22978	3.22863e-05	1.37421	up	--	--	--	--	--	--	--	Protein of unknown function (DUF1336)	--	S	Function unknown	uncharacterized protein LOC105168175 [Sesamum indicum]
EVM0011446	1283	1740	1267	809	162	325	85.4386	124.515	109.332	64.116	12.5628	23.7797	0.00308493	-1.51032	down	--	--	Biological Process: lipid transport (GO:0006869);; Molecular Function: lipid binding (GO:0008289);;	--	--	--	--	Protease inhibitor/seed storage/LTP family;; Probable lipid transfer	Non-specific lipid-transfer protein OS=Helianthus annuus OX=4232 PE=3 SV=1	U	Intracellular trafficking, secretion, and vesicular transport	hypothetical protein CDL12_05929 [Handroanthus impetiginosus]
EVM0022841	1431	275	146	2978	13120	10909	21.4452	4.42425	2.82831	53.1609	230.263	180.119	2.96704e-05	2.99244	up	[J]	Translation, ribosomal structure and biogenesis	Biological Process: MAPK cascade (GO:0000165);; Molecular Function: MAP kinase activity (GO:0004707);; Molecular Function: ATP binding (GO:0005524);; Cellular Component: intracellular (GO:0005622);;	K20536|0|sind:105170343|K20536 mitogen-activated protein kinase 3 [EC:2.7.11.24] | (RefSeq) mitogen-activated protein kinase 3	--	[T]	Signal transduction mechanisms	Protein kinase domain;; Protein tyrosine kinase;; Lipopolysaccharide kinase (Kdo/WaaP) family	Mitogen-activated protein kinase 3 OS=Arabidopsis thaliana OX=3702 GN=MPK3 PE=1 SV=2	T	Signal transduction mechanisms	mitogen-activated protein kinase 3 [Sesamum indicum]
EVM0004709	1340	404	327	2493	12419	8439	13.0592	4.23037	4.12441	28.9358	141.713	90.5858	6.85875e-06	2.9588	up	--	--	Cellular Component: chloroplast thylakoid (GO:0009534);; Cellular Component: chloroplast stroma (GO:0009570);; Molecular Function: linoleate 13S-lipoxygenase activity (GO:0016165);; Biological Process: oxylipin biosynthetic process (GO:0031408);; Molecular Function: metal ion binding (GO:0046872);; Biological Process: oxidation-reduction process (GO:0055114);;	K00454|0|sind:105157809|K00454 lipoxygenase [EC:1.13.11.12] | (RefSeq) linoleate 13S-lipoxygenase 3-1, chloroplastic	Linoleic acid metabolism (ko00591);; alpha-Linolenic acid metabolism (ko00592)	--	--	Lipoxygenase	Linoleate 13S-lipoxygenase 3-1, chloroplastic OS=Solanum tuberosum OX=4113 GN=LOX3.1 PE=1 SV=1	S	Function unknown	PREDICTED: linoleate 13S-lipoxygenase 3-1, chloroplastic-like [Erythranthe guttata]
EVM0001230	2400	987	598	3187	4461	5654	31.8588	14.0664	10.2694	50.3654	69.316	82.6469	0.00167736	1.72657	up	--	--	--	K19366|0|sind:105169782|K19366 spartin | (RefSeq) uncharacterized LOC105169782	Endocytosis (ko04144)	--	--	Senescence-associated protein	Protein EARLY-RESPONSIVE TO DEHYDRATION 7, chloroplastic OS=Arabidopsis thaliana OX=3702 GN=ERD7 PE=1 SV=1	S	Function unknown	hypothetical protein CDL12_08165 [Handroanthus impetiginosus]
EVM0008643	219	86	48	342	649	516	2.89198	1.2113	0.821481	5.38542	10.0488	7.51016	0.000820607	1.99724	up	--	--	Molecular Function: transcription factor activity, sequence-specific DNA binding (GO:0003700);; Biological Process: regulation of transcription, DNA-templated (GO:0006355);; Molecular Function: sequence-specific DNA binding (GO:0043565);;	--	--	--	--	WRKY DNA -binding domain	WRKY transcription factor 6 OS=Arabidopsis thaliana OX=3702 GN=WRKY6 PE=1 SV=1	K	Transcription	WRKY protein [Salvia miltiorrhiza]
EVM0035084	677	651	476	392	168	239	17.7125	18.3001	16.1378	12.2162	5.14171	6.87734	0.000684052	-1.02586	down	--	--	Cellular Component: integral component of membrane (GO:0016021);;	--	--	[GE]	Carbohydrate transport and metabolism;; Amino acid transport and metabolism	Triose-phosphate Transporter family;; UAA transporter family;; EamA-like transporter family	UDP-URONIC ACID TRANSPORTER 1 OS=Arabidopsis thaliana OX=3702 GN=UUAT1 PE=1 SV=1	S	Function unknown	PREDICTED: probable sugar phosphate/phosphate translocator At5g04160 [Erythranthe guttata]
EVM0006770	1337	1441	1062	654	156	252	13.541	15.6739	13.9268	7.88505	1.84435	2.80271	0.000416263	-1.63771	down	--	--	Cellular Component: integral component of membrane (GO:0016021);;	--	--	[TZ]	Signal transduction mechanisms;; Cytoskeleton	Formin Homology 2 Domain	Formin-like protein 11 OS=Arabidopsis thaliana OX=3702 GN=FH11 PE=2 SV=1	S	Function unknown	formin-like protein 11 [Sesamum indicum]
EVM0036670	443	402	178	738	765	1271	11.0709	10.8112	5.77346	21.9741	22.4074	35.0195	0.000482086	1.51624	up	--	--	--	--	--	--	--	DREPP plasma membrane polypeptide	Plasma membrane-associated cation-binding protein 1 OS=Arabidopsis thaliana OX=3702 GN=PCAP1 PE=1 SV=1	S	Function unknown	plasma membrane-associated cation-binding protein 1 [Sesamum indicum]
EVM0015055	234	337	246	547	597	400	1.65269	2.55864	2.25498	4.60517	4.93858	3.11124	0.00670601	1.04621	up	--	--	Biological Process: single-organism developmental process (GO:0044767);;	--	--	--	--	Coiled-coil region of Oberon;; PHD - plant homeodomain finger protein	Protein OBERON 4 OS=Arabidopsis thaliana OX=3702 GN=OBE4 PE=1 SV=2	S	Function unknown	protein OBERON 4 [Sesamum indicum]
EVM0006984	28	25	22	109	46	72	0.8811	0.839118	0.87076	4.10199	1.67198	2.49912	0.000201206	1.57826	up	[IQR]	Lipid transport and metabolism;; Secondary metabolites biosynthesis, transport and catabolism;; General function prediction only	--	--	--	[I]	Lipid transport and metabolism	short chain dehydrogenase;; Enoyl-(Acyl carrier protein) reductase	Short-chain dehydrogenase reductase 3a OS=Arabidopsis thaliana OX=3702 GN=SDR3a PE=2 SV=1	S	Function unknown	17 beta-hydroxysteroid dehydrogenase type 3, HSD17B3 [Handroanthus impetiginosus]
EVM0040071	295	177	110	402	504	478	13.21	8.4992	6.33669	21.4059	26.3949	23.5596	0.00273435	1.35495	up	--	--	--	--	--	--	--	--	--	S	Function unknown	protein SRC2 homolog [Olea europaea var. sylvestris]
EVM0035586	851	699	327	1684	1168	1578	6.25791	5.52215	3.10687	14.7381	10.05	12.7715	0.000209139	1.34116	up	[P]	Inorganic ion transport and metabolism	Molecular Function: ATP binding (GO:0005524);; Cellular Component: integral component of plasma membrane (GO:0005887);; Biological Process: ATP biosynthetic process (GO:0006754);; Molecular Function: hydrogen-exporting ATPase activity, phosphorylative mechanism (GO:0008553);; Cellular Component: intracellular membrane-bounded organelle (GO:0043231);; Molecular Function: metal ion binding (GO:0046…	K01535|0|sind:105164940|K01535 H+-transporting ATPase [EC:3.6.3.6] | (RefSeq) plasma membrane ATPase 4-like	Oxidative phosphorylation (ko00190)	[P]	Inorganic ion transport and metabolism	E1-E2 ATPase;; haloacid dehalogenase-like hydrolase;; Cation transporter/ATPase, N-terminus;; Cation transport ATPase (P-type)	Plasma membrane ATPase 4 OS=Nicotiana plumbaginifolia OX=4092 GN=PMA4 PE=2 SV=1	P	Inorganic ion transport and metabolism	Plasma membrane H+-transporting ATPase [Handroanthus impetiginosus]
EVM0034569	1559	1188	832	602	147	245	32.2097	26.3714	22.2764	14.8162	3.54262	5.55726	0.000754667	-1.61059	down	--	--	--	--	--	--	--	Extensin-like region	--	--	--	PREDICTED: extensin-like [Erythranthe guttata]
EVM0029571	17	13	21	62	119	77	0.145194	0.117376	0.241323	0.651047	1.23482	0.752779	0.000121125	2.17655	up	--	--	--	--	--	--	--	Protein of unknown function (DUF2921)	--	S	Function unknown	uncharacterized protein LOC105177084 [Sesamum indicum]
EVM0039451	245	194	184	448	321	444	5.0761	4.31422	4.93862	11.0431	7.77323	10.1316	2.41395e-06	1.08029	up	[R]	General function prediction only	Cellular Component: integral component of membrane (GO:0016021);;	K14003|0|sind:105174169|K14003 prolactin regulatory element-binding protein | (RefSeq) SEC12-like protein 1	Protein processing in endoplasmic reticulum (ko04141)	[U]	Intracellular trafficking, secretion, and vesicular transport	WD domain, G-beta repeat;; Anaphase-promoting complex subunit 4 WD40 domain	SEC12-like protein 1 OS=Arabidopsis thaliana OX=3702 GN=PHF1 PE=1 SV=2	S	Function unknown	Prolactin regulatory element-binding protein/Protein transport protein SEC12p [Handroanthus impetiginosus]
EVM0020702	377	255	202	511	921	773	8.15046	5.938	5.65377	13.186	23.3389	18.4348	0.00101719	1.50253	up	--	--	--	--	--	[O]	Posttranslational modification, protein turnover, chaperones	Ring finger domain;; RING-like zinc finger;; RING-H2 zinc finger domain;; Zinc finger, C3HC4 type (RING finger);; Zinc finger, C3HC4 type (RING finger);; Anaphase-promoting complex subunit 11 RING-H2 finger	RING-H2 finger protein ATL54 OS=Arabidopsis thaliana OX=3702 GN=ATL54 PE=2 SV=2	O	Posttranslational modification, protein turnover, chaperones	RING-H2 finger protein ATL54-like [Sesamum indicum]
EVM0025302	107	68	37	128	325	243	4.36134	2.95177	1.94585	6.18217	15.4887	10.8844	0.00394394	1.70574	up	--	--	Molecular Function: DNA binding (GO:0003677);; Cellular Component: nucleus (GO:0005634);;	--	--	[O]	Posttranslational modification, protein turnover, chaperones	--	Protein RADIALIS-like 6 OS=Arabidopsis thaliana OX=3702 GN=RL6 PE=2 SV=1	K	Transcription	protein RADIALIS-like 3 [Sesamum indicum]
EVM0044225	182	69	34	286	757	794	3.55075	1.43262	0.847883	6.652	17.3354	17.1004	0.000170772	2.39909	up	[T]	Signal transduction mechanisms	Molecular Function: protein serine/threonine kinase activity (GO:0004674);; Molecular Function: ATP binding (GO:0005524);; Biological Process: protein phosphorylation (GO:0006468);;	K04733|0|sind:105169863|K04733 interleukin-1 receptor-associated kinase 4 [EC:2.7.11.1] | (RefSeq) probable serine/threonine-protein kinase Cx32, chloroplastic	--	[T]	Signal transduction mechanisms	Protein tyrosine kinase;; Protein kinase domain	Probable serine/threonine-protein kinase PIX13 OS=Arabidopsis thaliana OX=3702 GN=PIX13 PE=1 SV=2	T	Signal transduction mechanisms	probable serine/threonine-protein kinase PIX13 isoform X2 [Sesamum indicum]
EVM0027713	7	0	5	287	65	222	0.054191	0	0.0468	3.08073	0.682703	2.20053	3.27527e-11	4.21411	up	--	--	Cellular Component: trans-Golgi network (GO:0005802);; Cellular Component: plasma membrane (GO:0005886);; Molecular Function: phosphate ion transmembrane transporter activity (GO:0015114);; Cellular Component: integral component of membrane (GO:0016021);; Biological Process: phosphate ion transmembrane transport (GO:0035435);;	--	--	[U]	Intracellular trafficking, secretion, and vesicular transport	EXS family;; SPX domain	Phosphate transporter PHO1 OS=Arabidopsis thaliana OX=3702 GN=PHO1 PE=1 SV=1	T	Signal transduction mechanisms	phosphate transporter PHO1 [Sesamum indicum]
EVM0021989	2042	1447	805	2186	5968	4501	19.2044	14.6215	9.80013	24.48	65.7094	46.6267	0.00408949	1.60906	up	[M]	Cell wall/membrane/envelope biogenesis	Cellular Component: plastid (GO:0009536);; Cellular Component: integral component of membrane (GO:0016021);; Biological Process: transmembrane transport (GO:0055085);;	--	--	--	--	Mechanosensitive ion channel	Mechanosensitive ion channel protein 2, chloroplastic OS=Arabidopsis thaliana OX=3702 GN=MSL2 PE=2 SV=1	M	Cell wall/membrane/envelope biogenesis	mechanosensitive ion channel protein 2, chloroplastic-like isoform X1 [Sesamum indicum]
EVM0014176	694	581	416	1097	705	1422	63.522	57.1284	49.3522	119.611	75.527	143.431	0.00153216	1.03358	up	[P]	Inorganic ion transport and metabolism	Cellular Component: cytoplasm (GO:0005737);; Biological Process: metal ion transport (GO:0030001);; Molecular Function: transition metal ion binding (GO:0046914);; Biological Process: cellular transition metal ion homeostasis (GO:0046916);;	K07213|1.85726e-33|sind:105161058|K07213 copper chaperone | (RefSeq) copper transport protein CCH-like	--	[P]	Inorganic ion transport and metabolism	Heavy-metal-associated domain	Copper transport protein ATX1 OS=Arabidopsis thaliana OX=3702 GN=ATX1 PE=1 SV=2	S	Function unknown	Copper chaperone [Handroanthus impetiginosus]
EVM0031599	595	290	184	714	1228	2171	16.7082	8.75039	6.66612	23.8647	40.3684	67.1277	0.00110349	1.86802	up	--	--	--	--	--	[E]	Amino acid transport and metabolism	Serine hydrolase (FSH1)	Rhodanese-like domain-containing protein 6 OS=Arabidopsis thaliana OX=3702 GN=STR6 PE=2 SV=1	S	Function unknown	hypothetical protein MIMGU_mgv1a011590mg [Erythranthe guttata]
EVM0027728	139	99	44	320	775	629	1.11747	0.853633	0.452668	3.06556	7.29543	5.57161	4.2637e-06	2.49653	up	[T]	Signal transduction mechanisms	Molecular Function: phosphorelay sensor kinase activity (GO:0000155);; Biological Process: phosphorelay signal transduction system (GO:0000160);; Cellular Component: cytoplasm (GO:0005737);; Biological Process: hormone-mediated signaling pathway (GO:0009755);; Biological Process: negative regulation of signal transduction (GO:0009968);; Biological Process: response to inorganic substance (GO:0010…	--	--	[T]	Signal transduction mechanisms	Histidine kinase-, DNA gyrase B-, and HSP90-like ATPase;; Response regulator receiver domain;; His Kinase A (phospho-acceptor) domain	Probable histidine kinase 1 OS=Oryza sativa subsp. indica OX=39946 GN=HK1 PE=3 SV=1	T	Signal transduction mechanisms	Sensory transduction histidine kinase [Handroanthus impetiginosus]
EVM0016075	334	285	173	441	665	611	3.59723	3.3015	2.40979	5.66834	8.40268	7.25872	0.00301135	1.25339	up	--	--	--	--	--	--	--	TFIIS helical bundle-like domain	Probable mediator of RNA polymerase II transcription subunit 26b OS=Arabidopsis thaliana OX=3702 GN=MED26B PE=2 SV=1	S	Function unknown	hypothetical protein CDL12_02248 [Handroanthus impetiginosus]
EVM0026273	559	534	430	887	757	1412	20.7954	21.3474	20.7035	39.2583	32.9383	57.8395	0.000758254	1.11161	up	--	--	Cellular Component: integral component of mitochondrial inner membrane (GO:0031305);; Biological Process: mitochondrial respiratory chain complex IV assembly (GO:0033617);; Cellular Component: mitochondrial respiratory chain supercomplex (GO:0097249);;	--	--	--	--	Hypoxia induced protein conserved region	--	S	Function unknown	hypothetical protein CDL12_15346 [Handroanthus impetiginosus]
EVM0000017	704	759	555	249	324	257	35.9209	41.6178	36.6739	15.0984	19.3114	14.3851	0.00364877	-1.02765	down	[J]	Translation, ribosomal structure and biogenesis	Molecular Function: structural constituent of ribosome (GO:0003735);; Cellular Component: ribosome (GO:0005840);; Biological Process: translation (GO:0006412);;	K02916|8.75096e-24|sind:105162894|K02916 large subunit ribosomal protein L35 | (RefSeq) 50S ribosomal protein L35, chloroplastic	Ribosome (ko03010)	--	--	Ribosomal protein L35	50S ribosomal protein L35, chloroplastic OS=Spinacia oleracea OX=3562 GN=RPL35 PE=1 SV=1	J	Translation, ribosomal structure and biogenesis	hypothetical protein CDL12_21361 [Handroanthus impetiginosus]
EVM0006941	215	180	122	567	405	570	1.77292	1.59133	1.30019	5.56777	3.91466	5.18426	1.05267e-11	1.68658	up	--	--	--	--	--	--	--	RWP-RK domain;; PB1 domain	Protein NLP5 OS=Arabidopsis thaliana OX=3702 GN=NLP5 PE=2 SV=1	S	Function unknown	protein NLP2 [Sesamum indicum]
EVM0017934	259	326	299	153	71	69	4.56661	6.17537	6.8372	3.20321	1.45417	1.3265	0.000209778	-1.40843	down	--	--	Molecular Function: transcription factor activity, sequence-specific DNA binding (GO:0003700);; Cellular Component: nucleus (GO:0005634);; Biological Process: regulation of transcription, DNA-templated (GO:0006355);; Biological Process: asymmetric cell division (GO:0008356);; Biological Process: radial pattern formation (GO:0009956);; Molecular Function: sequence-specific DNA binding (GO:0043565)…	--	--	--	--	GRAS domain family	Protein SHORT-ROOT OS=Arabidopsis thaliana OX=3702 GN=SHR PE=1 SV=1	K	Transcription	protein SHORT-ROOT-like [Olea europaea var. sylvestris]
EVM0037655	4964	4311	4277	1908	1212	1493	158.999	148.374	177.458	72.7566	45.4144	52.6424	3.81178e-16	-1.40717	down	[J]	Translation, ribosomal structure and biogenesis	Molecular Function: structural constituent of ribosome (GO:0003735);; Cellular Component: ribosome (GO:0005840);; Biological Process: translation (GO:0006412);; Molecular Function: 5S rRNA binding (GO:0008097);; Cellular Component: chloroplast stroma (GO:0009570);; Cellular Component: chloroplast envelope (GO:0009941);;	K02881|6.59556e-77|sind:105173466|K02881 large subunit ribosomal protein L18 | (RefSeq) 50S ribosomal protein L18, chloroplastic	Ribosome (ko03010)	[O]	Posttranslational modification, protein turnover, chaperones	Ribosomal L18 of archaea, bacteria, mitoch. and chloroplast	50S ribosomal protein L18, chloroplastic OS=Arabidopsis thaliana OX=3702 GN=RPL18 PE=2 SV=1	J	Translation, ribosomal structure and biogenesis	50S ribosomal protein L18, chloroplastic [Sesamum indicum]
EVM0006946	2324	2345	1646	3565	4329	3662	33.2705	36.0759	30.5222	60.7833	72.5491	57.7378	0.00125746	1.03433	up	--	--	Cellular Component: endoplasmic reticulum (GO:0005783);; Cellular Component: plasma membrane (GO:0005886);; Biological Process: regulation of proton transport (GO:0010155);; Cellular Component: integral component of membrane (GO:0016021);;	--	--	--	--	--	Proton pump-interactor 1 OS=Arabidopsis thaliana OX=3702 GN=PPI1 PE=1 SV=2	S	Function unknown	hypothetical protein CDL12_23700 [Handroanthus impetiginosus]
EVM0014002	67	101	75	222	127	141	0.563015	0.911801	0.821725	2.22853	1.25292	1.31094	0.00167893	1.08552	up	[E]	Amino acid transport and metabolism	Molecular Function: transporter activity (GO:0005215);; Biological Process: transport (GO:0006810);; Cellular Component: integral component of membrane (GO:0016021);;	K06638|0|mus:103994283|K06638 mitotic spindle assembly checkpoint protein MAD1 | (RefSeq) mitotic spindle checkpoint protein MAD1 isoform X1	--	[E]	Amino acid transport and metabolism	POT family;; Galactosyltransferase;; Domain of unknown function (DUF4094)	Protein NRT1/ PTR FAMILY 4.4 OS=Arabidopsis thaliana OX=3702 GN=NPF4.4 PE=2 SV=1	E	Amino acid transport and metabolism	protein NRT1/ PTR FAMILY 4.4 [Sesamum indicum]
EVM0010715	896	767	873	394	94	263	18.0975	16.6343	22.8514	9.4678	2.20431	5.85054	0.000607452	-1.56369	down	[T]	Signal transduction mechanisms	Molecular Function: protein serine/threonine kinase activity (GO:0004674);; Molecular Function: ATP binding (GO:0005524);; Biological Process: protein phosphorylation (GO:0006468);; Molecular Function: carbohydrate binding (GO:0030246);;	K04733|0|sind:105155702|K04733 interleukin-1 receptor-associated kinase 4 [EC:2.7.11.1] | (RefSeq) probable receptor-like serine/threonine-protein kinase At5g57670	--	[T]	Signal transduction mechanisms	Protein tyrosine kinase;; Protein kinase domain	Probable receptor-like serine/threonine-protein kinase At5g57670 OS=Arabidopsis thaliana OX=3702 GN=At5g57670 PE=2 SV=1	T	Signal transduction mechanisms	Serine/threonine protein kinase [Handroanthus impetiginosus]
EVM0039965	207	128	93	368	188	307	3.78293	2.50311	2.19893	7.99645	4.02023	6.16232	0.00521814	1.08406	up	[M]	Cell wall/membrane/envelope biogenesis	Biological Process: glycolipid biosynthetic process (GO:0009247);; Molecular Function: transferase activity, transferring hexosyl groups (GO:0016758);;	K03715|0|sind:105162237|K03715 1,2-diacylglycerol 3-beta-galactosyltransferase [EC:2.4.1.46] | (RefSeq) monogalactosyldiacylglycerol synthase 2, chloroplastic	Glycerolipid metabolism (ko00561)	--	--	Monogalactosyldiacylglycerol (MGDG) synthase;; Glycosyltransferase family 28 C-terminal domain	Monogalactosyldiacylglycerol synthase 2, chloroplastic OS=Arabidopsis thaliana OX=3702 GN=MGD2 PE=1 SV=1	M	Cell wall/membrane/envelope biogenesis	Monogalactosyldiacylglycerol synthase [Handroanthus impetiginosus]
EVM0025921	1949	649	458	2183	4258	3475	10.7624	3.84695	3.27372	14.3517	27.5201	21.1303	0.00634701	1.66624	up	[S]	Function unknown	Molecular Function: ATP binding (GO:0005524);; Molecular Function: zinc ion binding (GO:0008270);;	--	--	[KL]	Transcription;; Replication, recombination and repair	SNF2 family N-terminal domain;; Helicase conserved C-terminal domain;; Zinc finger, C3HC4 type (RING finger)	Helicase-like transcription factor CHR28 OS=Arabidopsis thaliana OX=3702 GN=CHR28 PE=1 SV=1	L	Replication, recombination and repair	helicase-like transcription factor CHR28 isoform X1 [Sesamum indicum]
EVM0014392	207	182	83	614	1149	1043	8.00251	7.5468	4.13956	28.3223	52.1156	44.4831	4.22347e-08	2.54594	up	--	--	Biological Process: defense response (GO:0006952);; Biological Process: response to biotic stimulus (GO:0009607);;	--	--	--	--	Pathogenesis-related protein Bet v I family	MLP-like protein 423 OS=Arabidopsis thaliana OX=3702 GN=MLP423 PE=2 SV=1	--	--	MLP-like protein 28 [Sesamum indicum]
EVM0029049	3048	2348	2538	926	937	742	44.9995	37.2479	48.5326	16.2748	16.194	12.0575	4.56471e-06	-1.38137	down	--	--	--	--	--	--	--	TCP family transcription factor	Transcription factor TCP4 OS=Arabidopsis thaliana OX=3702 GN=TCP4 PE=1 SV=1	K	Transcription	hypothetical protein CDL12_06434 [Handroanthus impetiginosus]
EVM0004465	142	34	23	332	960	1390	3.58594	0.913669	0.749673	9.97169	28.4087	38.72	4.7159e-06	3.06168	up	--	--	Molecular Function: transcription factor activity, sequence-specific DNA binding (GO:0003700);; Biological Process: regulation of transcription, DNA-templated (GO:0006355);; Molecular Function: sequence-specific DNA binding (GO:0043565);;	--	--	--	--	WRKY DNA -binding domain	Probable WRKY transcription factor 50 OS=Arabidopsis thaliana OX=3702 GN=WRKY50 PE=2 SV=1	K	Transcription	WRKY protein [Salvia miltiorrhiza]
EVM0025868	4314	3033	2758	5943	16835	12312	32.9677	24.9059	27.2989	54.0737	150.583	103.6	0.000499316	1.82059	up	[R]	General function prediction only	Molecular Function: oxidoreductase activity (GO:0016491);; Biological Process: oxidation-reduction process (GO:0055114);;	--	--	[C]	Energy production and conversion	Aldo/keto reductase family	Probable aldo-keto reductase 4 OS=Arabidopsis thaliana OX=3702 GN=At1g60710 PE=2 SV=1	C	Energy production and conversion	Aldo/keto reductase [Cynara cardunculus var. scolymus]
EVM0034791	81	91	108	18	0	4	1.4829	1.79035	2.56084	0.39218	0	0.081077	0.000336765	-2.62575	down	[CO]	Energy production and conversion;; Posttranslational modification, protein turnover, chaperones	--	--	--	[R]	General function prediction only	WD domain, G-beta repeat;; PQQ-like domain;; Nup133 N terminal like	Protein JINGUBANG OS=Arabidopsis thaliana OX=3702 GN=JGB PE=1 SV=1	S	Function unknown	WD40 repeat-containing protein [Handroanthus impetiginosus]
EVM0019887	38	10	0	669	396	782	0.692617	0.195651	0	14.5445	8.45669	15.729	2.71901e-07	3.68235	up	[G]	Carbohydrate transport and metabolism	Molecular Function: hydrolase activity, hydrolyzing O-glycosyl compounds (GO:0004553);; Cellular Component: cell wall (GO:0005618);; Biological Process: xyloglucan metabolic process (GO:0010411);; Molecular Function: xyloglucan:xyloglucosyl transferase activity (GO:0016762);; Biological Process: cell wall biogenesis (GO:0042546);; Cellular Component: apoplast (GO:0048046);; Biological Process: ce…	K08235|6.16845e-153|sind:105170750|K08235 xyloglucan:xyloglucosyl transferase [EC:2.4.1.207] | (RefSeq) probable xyloglucan endotransglucosylase/hydrolase protein 32	--	--	--	Glycosyl hydrolases family 16;; Xyloglucan endo-transglycosylase (XET) C-terminus	Probable xyloglucan endotransglucosylase/hydrolase protein 32 OS=Arabidopsis thaliana OX=3702 GN=XTH32 PE=2 SV=1	G	Carbohydrate transport and metabolism	Xyloglucan:xyloglucosyl transferase [Handroanthus impetiginosus]
EVM0019920	98	174	108	51	18	43	1.88485	3.60479	2.69231	1.16949	0.406898	0.899718	0.00107948	-1.51591	down	--	--	Cellular Component: integral component of membrane (GO:0016021);;	--	--	--	--	Fasciclin domain	Fasciclin-like arabinogalactan protein 1 OS=Arabidopsis thaliana OX=3702 GN=FLA1 PE=1 SV=1	M	Cell wall/membrane/envelope biogenesis	hypothetical protein CDL12_13899 [Handroanthus impetiginosus]
Rosmarinus_officinalis_newGene_10297	148	139	107	78	30	61	5.15834	5.22049	4.83188	3.23758	1.21137	2.34707	0.00608055	-1.05074	down	--	--	--	K12446|4.0719e-10|mus:103969041|K12446 L-arabinokinase [EC:2.7.1.46] | (RefSeq) L-arabinokinase-like isoform X1	Amino sugar and nucleotide sugar metabolism (ko00520)	[G]	Carbohydrate transport and metabolism	--	L-arabinokinase OS=Arabidopsis thaliana OX=3702 GN=ARA1 PE=1 SV=1	G	Carbohydrate transport and metabolism	PREDICTED: L-arabinokinase-like [Lupinus angustifolius]
EVM0022400	171	85	49	156	660	506	2.38845	1.27237	0.873325	2.59037	10.829	7.80493	0.00337404	1.94918	up	--	--	Molecular Function: binding (GO:0005488);;	K20043|0|sind:105172818|K20043 clathrin coat assembly protein AP180 | (RefSeq) putative clathrin assembly protein At4g02650	--	[TU]	Signal transduction mechanisms;; Intracellular trafficking, secretion, and vesicular transport	ANTH domain;; ENTH domain	Putative clathrin assembly protein At1g03050 OS=Arabidopsis thaliana OX=3702 GN=At1g03050 PE=2 SV=1	U	Intracellular trafficking, secretion, and vesicular transport	PREDICTED: putative clathrin assembly protein At1g03050 [Erythranthe guttata]
EVM0006967	36	9	13	47	83	112	0.426108	0.111611	0.199998	0.662752	1.15935	1.47174	0.00599595	1.83516	up	[NW]	Cell motility;; Extracellular structures	Molecular Function: protein kinase activity (GO:0004672);; Cellular Component: membrane (GO:0016020);;	K04733|0|sind:105160816|K04733 interleukin-1 receptor-associated kinase 4 [EC:2.7.11.1] | (RefSeq) putative receptor-like protein kinase At4g00960	--	--	--	Protein tyrosine kinase;; Protein kinase domain;; Salt stress response/antifungal	Cysteine-rich receptor-like protein kinase 29 OS=Arabidopsis thaliana OX=3702 GN=CRK29 PE=2 SV=1	T	Signal transduction mechanisms	putative receptor-like protein kinase At4g00960 [Sesamum indicum]
EVM0019715	45	64	37	115	200	131	0.504591	0.776048	0.539126	1.53581	2.63865	1.62305	0.000825575	1.66134	up	[E]	Amino acid transport and metabolism	Molecular Function: transporter activity (GO:0005215);; Biological Process: transport (GO:0006810);; Cellular Component: integral component of membrane (GO:0016021);;	K14638|0|sind:105156563|K14638 solute carrier family 15 (peptide/histidine transporter), member 3/4 | (RefSeq) protein NRT1/ PTR FAMILY 4.6-like	--	[E]	Amino acid transport and metabolism	POT family	Protein NRT1/ PTR FAMILY 4.6 OS=Arabidopsis thaliana OX=3702 GN=NPF4.6 PE=1 SV=1	E	Amino acid transport and metabolism	protein NRT1/ PTR FAMILY 4.6 [Sesamum indicum]
EVM0039978	152	135	117	636	225	515	3.0491	2.90884	3.04702	15.2323	5.28516	11.42	7.8954e-07	1.75758	up	--	--	Molecular Function: zinc ion transmembrane transporter activity (GO:0005385);; Cellular Component: plasma membrane (GO:0005886);; Cellular Component: integral component of membrane (GO:0016021);; Biological Process: zinc II ion transmembrane transport (GO:0071577);;	K14709|9.05822e-121|sind:105175109|K14709 solute carrier family 39 (zinc transporter), member 1/2/3 | (RefSeq) zinc transporter 1-like	--	[P]	Inorganic ion transport and metabolism	ZIP Zinc transporter;; ZIP Zinc transporter	Zinc transporter 1 OS=Arabidopsis thaliana OX=3702 GN=ZIP1 PE=2 SV=1	P	Inorganic ion transport and metabolism	zinc transporter 1-like [Sesamum indicum]
EVM0037267	647	608	355	2535	1701	3461	35.5216	35.9048	25.2581	165.867	109.386	209.492	3.21767e-13	2.30237	up	--	--	--	--	--	--	--	--	--	S	Function unknown	hypothetical protein MIMGU_mgv1a022715mg [Erythranthe guttata]
EVM0012970	66	101	49	162	136	196	0.625691	1.03874	0.598655	1.84705	1.5217	2.06686	0.000596042	1.29013	up	[R]	General function prediction only	--	--	--	[T]	Signal transduction mechanisms	NB-ARC domain	Putative late blight resistance protein homolog R1B-17 OS=Solanum demissum OX=50514 GN=R1B-17 PE=3 SV=1	S	Function unknown	PREDICTED: putative disease resistance protein At1g58400 [Erythranthe guttata]
EVM0013703	1464	511	303	3983	2250	5282	14.5337	5.45214	3.88639	47.0985	26.1593	57.773	0.00011144	2.1585	up	[T]	Signal transduction mechanisms	Molecular Function: protein kinase activity (GO:0004672);; Biological Process: protein phosphorylation (GO:0006468);;	--	--	[R]	General function prediction only	Protein kinase domain;; Protein tyrosine kinase	Dual specificity protein kinase YAK1 homolog OS=Arabidopsis thaliana OX=3702 GN=YAK1 PE=1 SV=1	T	Signal transduction mechanisms	dual specificity tyrosine-phosphorylation-regulated kinase 4 isoform X1 [Sesamum indicum]
EVM0026645	525	458	241	652	1174	1073	7.77395	7.28196	4.6184	11.4976	20.3521	17.4972	0.00412592	1.36222	up	[M]	Cell wall/membrane/envelope biogenesis	Molecular Function: calmodulin-dependent protein kinase activity (GO:0004683);; Molecular Function: calcium ion binding (GO:0005509);; Molecular Function: calmodulin binding (GO:0005516);; Molecular Function: ATP binding (GO:0005524);; Cellular Component: nucleus (GO:0005634);; Cellular Component: cytoplasm (GO:0005737);; Cellular Component: plasma membrane (GO:0005886);; Biological Process: absc…	K13412|0|sind:105157120|K13412 calcium-dependent protein kinase [EC:2.7.11.1] | (RefSeq) calcium-dependent protein kinase 10-like	Plant-pathogen interaction (ko04626)	[T]	Signal transduction mechanisms	Protein kinase domain;; EF hand;; Protein tyrosine kinase;; EF-hand domain pair;; EF-hand domain;; EF-hand domain pair;; EF hand;; Lipopolysaccharide kinase (Kdo/WaaP) family;; Cytoskeletal-regulatory complex EF hand	Calcium-dependent protein kinase 30 OS=Arabidopsis thaliana OX=3702 GN=CPK30 PE=1 SV=1	T	Signal transduction mechanisms	calcium-dependent protein kinase 10 [Sesamum indicum]
EVM0042138	304	168	76	323	712	798	2.24997	1.33287	0.727961	2.84638	6.16836	6.50752	0.00451494	1.70786	up	--	--	--	K19476|0|sind:105161819|K19476 vacuolar protein sorting-associated protein IST1 | (RefSeq) uncharacterized LOC105161819	Endocytosis (ko04144)	[Z]	Cytoskeleton	Regulator of Vps4 activity in the MVB pathway	--	S	Function unknown	Spindle pole body protein [Handroanthus impetiginosus]
EVM0004814	702	314	306	1672	7835	5262	12.6497	6.07458	7.13739	35.8922	165.397	104.508	2.94469e-07	3.08622	up	--	--	--	--	--	--	--	Terpene synthase family, metal binding domain;; Terpene synthase, N-terminal domain	(E,E)-alpha-farnesene synthase OS=Malus domestica OX=3750 GN=AFS1 PE=1 SV=2	O	Posttranslational modification, protein turnover, chaperones	Alpha-farnesene synthase [Handroanthus impetiginosus]
EVM0031720	328	415	329	74	69	99	8.30687	11.2989	10.7942	2.23194	2.03221	2.73672	4.74799e-11	-1.91561	down	--	--	Molecular Function: structural molecule activity (GO:0005198);; Cellular Component: cytosol (GO:0005829);; Biological Process: intracellular protein transport (GO:0006886);; Cellular Component: integral component of membrane (GO:0016021);; Cellular Component: clathrin coat of trans-Golgi network vesicle (GO:0030130);; Cellular Component: clathrin coat of coated pit (GO:0030132);; Molecular Functi…	--	--	--	--	Clathrin light chain	Clathrin light chain 1 OS=Arabidopsis thaliana OX=3702 GN=At2g20760 PE=2 SV=1	U	Intracellular trafficking, secretion, and vesicular transport	Vesicle coat protein clathrin, light chain [Handroanthus impetiginosus]
EVM0013283	178	230	120	262	864	499	1.74002	2.42015	1.52175	3.04711	9.91065	5.38397	0.00544829	1.6432	up	--	--	Cellular Component: integral component of membrane (GO:0016021);; Biological Process: transmembrane transport (GO:0055085);;	--	--	[R]	General function prediction only	Major Facilitator Superfamily;; SPX domain;; Sugar (and other) transporter	SPX domain-containing membrane protein At4g22990 OS=Arabidopsis thaliana OX=3702 GN=At4g22990 PE=2 SV=2	P	Inorganic ion transport and metabolism	SPX domain-containing membrane protein At4g22990-like isoform X1 [Sesamum indicum]
EVM0032808	252	323	227	530	597	455	10.5	14.4803	12.2446	26.3289	29.146	20.8971	0.00104387	1.12079	up	--	--	--	--	--	--	--	--	--	S	Function unknown	uncharacterized protein LOC105158345 [Sesamum indicum]
EVM0007288	1576	1113	930	2334	3237	3256	19.476	14.7719	14.8789	34.3462	46.8186	44.3021	0.000142885	1.41289	up	[I]	Lipid transport and metabolism	Biological Process: metabolic process (GO:0008152);; Molecular Function: hydrolase activity (GO:0016787);;	K14493|0|sind:105165262|K14493 gibberellin receptor GID1 [EC:3.-.-.-] | (RefSeq) gibberellin receptor GID1B-like	Plant hormone signal transduction (ko04075)	[V]	Defense mechanisms	alpha/beta hydrolase fold;; Carboxylesterase family	Gibberellin receptor GID1B OS=Arabidopsis thaliana OX=3702 GN=GID1B PE=1 SV=1	I	Lipid transport and metabolism	Arylacetamide deacetylase [Handroanthus impetiginosus]
EVM0009812	408	349	188	655	1184	830	9.47854	8.69128	5.6543	18.1205	32.1895	21.2222	0.000702413	1.59674	up	--	--	--	--	--	--	--	Myb-like DNA-binding domain	Transcription factor HHO2 OS=Arabidopsis thaliana OX=3702 GN=HHO2 PE=1 SV=1	K	Transcription	myb family transcription factor EFM isoform X1 [Sesamum indicum]
EVM0042278	1812	944	703	1709	3542	4191	11.5454	6.46439	5.79696	12.9633	26.4223	29.4099	0.00620482	1.49318	up	--	--	--	--	--	[R]	General function prediction only	AN1-like Zinc finger	Zinc finger AN1 and C2H2 domain-containing stress-associated protein 11 OS=Arabidopsis thaliana OX=3702 GN=SAP11 PE=2 SV=1	S	Function unknown	putative transmembrane protein cmp44E [Handroanthus impetiginosus]
EVM0026291	76	57	89	33	13	14	1.84487	1.4668	2.77799	0.943173	0.368165	0.365847	0.00282233	-1.60185	down	--	--	--	--	--	--	--	--	--	S	Function unknown	uncharacterized protein LOC105177785 [Sesamum indicum]
EVM0002540	62	66	47	149	98	147	1.01727	1.16039	0.989313	2.93588	1.89475	2.66962	1.65656e-05	1.26743	up	[G]	Carbohydrate transport and metabolism	Biological Process: cellular glucose homeostasis (GO:0001678);; Molecular Function: glucokinase activity (GO:0004340);; Molecular Function: ATP binding (GO:0005524);; Molecular Function: glucose binding (GO:0005536);; Cellular Component: cytosol (GO:0005829);; Biological Process: glycolytic process (GO:0006096);; Molecular Function: fructokinase activity (GO:0008865);; Molecular Function: mannoki…	K00844|0|sind:105163645|K00844 hexokinase [EC:2.7.1.1] | (RefSeq) hexokinase-3	Glycolysis / Gluconeogenesis (ko00010);; Fructose and mannose metabolism (ko00051);; Galactose metabolism (ko00052);; Starch and sucrose metabolism (ko00500);; Amino sugar and nucleotide sugar metabolism (ko00520);; Carbon metabolism (ko01200)	[G]	Carbohydrate transport and metabolism	Hexokinase;; Hexokinase	Hexokinase-3 OS=Arabidopsis thaliana OX=3702 GN=At1g50460 PE=1 SV=1	G	Carbohydrate transport and metabolism	Hexokinase [Handroanthus impetiginosus]
EVM0042301	166	124	112	415	280	423	5.25055	4.22494	4.60152	15.6696	10.393	14.7544	4.83684e-10	1.57201	up	--	--	--	--	--	--	--	Protein of unknown function (DUF1645)	--	S	Function unknown	hypothetical protein MIMGU_mgv1a011851mg [Erythranthe guttata]
EVM0030659	297	274	192	431	392	578	5.44954	5.39816	4.54949	9.40765	8.412	11.6803	0.000802271	1.01177	up	[I]	Lipid transport and metabolism	--	K17361|0|sind:105170504|K17361 acyl-coenzyme A thioesterase 9 [EC:3.1.2.-] | (RefSeq) acyl-coenzyme A thioesterase 9, mitochondrial-like	--	[I]	Lipid transport and metabolism	Thioesterase superfamily	--	S	Function unknown	PREDICTED: acyl-coenzyme A thioesterase 9, mitochondrial [Erythranthe guttata]
EVM0032457	261	163	109	799	1227	1154	1.48716	0.998411	0.801616	5.41889	8.18891	7.23984	9.50988e-10	2.57778	up	[T]	Signal transduction mechanisms	Molecular Function: ATP binding (GO:0005524);; Molecular Function: ATPase-coupled organic phosphonate transmembrane transporter activity (GO:0015416);; Biological Process: organic phosphonate transport (GO:0015716);; Biological Process: organophosphate ester transport (GO:0015748);; Cellular Component: integral component of membrane (GO:0016021);;	--	--	[Q]	Secondary metabolites biosynthesis, transport and catabolism	ABC-2 type transporter;; ABC transporter;; Plant PDR ABC transporter associated;; ABC-transporter extracellular N-terminal;; AAA domain, putative AbiEii toxin, Type IV TA system;; ATPase family associated with various cellular activities (AAA)	ABC transporter G family member 34 OS=Arabidopsis thaliana OX=3702 GN=ABCG34 PE=2 SV=1	V	Defense mechanisms	PREDICTED: ABC transporter G family member 39 [Erythranthe guttata]
EVM0001686	289	187	46	463	1047	1145	3.53417	2.45548	0.723799	6.74136	15.0084	15.4438	0.000673917	2.15302	up	--	--	--	--	--	--	--	Armadillo/beta-catenin-like repeat;; HEAT repeats;; HEAT-like repeat	--	S	Function unknown	Armadillo repeat only 1 [Dorcoceras hygrometricum]
EVM0032093	332	277	218	399	708	835	6.91637	6.21637	5.87896	9.92308	17.3012	19.2035	0.00343133	1.33315	up	--	--	--	--	--	--	--	No apical meristem (NAM) protein	NAC domain-containing protein 14 OS=Arabidopsis thaliana OX=3702 GN=NAC014 PE=2 SV=1	S	Function unknown	NAC transcription factor 29-like isoform X3 [Sesamum indicum]
EVM0016297	516	147	148	1178	3509	2603	17.3032	5.27543	6.41918	47.101	137.968	96.2792	3.33878e-06	2.82501	up	[I]	Lipid transport and metabolism	Molecular Function: catalytic activity (GO:0003824);; Biological Process: metabolic process (GO:0008152);;	--	--	--	--	Enoyl-CoA hydratase/isomerase	Enoyl-CoA delta isomerase 1, peroxisomal OS=Arabidopsis thaliana OX=3702 GN=ECI1 PE=1 SV=1	S	Function unknown	enoyl-CoA delta isomerase 1, peroxisomal [Sesamum indicum]
EVM0019093	879	722	552	1138	1352	1513	8.7069	7.6795	7.07979	13.4236	15.6753	16.4991	0.00155518	1.04558	up	[R]	General function prediction only	Molecular Function: zinc ion binding (GO:0008270);; Cellular Component: integral component of membrane (GO:0016021);; Molecular Function: protein-cysteine S-palmitoyltransferase activity (GO:0019706);;	K20032|0|sind:105166425|K20032 palmitoyltransferase ZDHHC13/17 [EC:2.3.1.225] | (RefSeq) protein S-acyltransferase 24-like	--	[R]	General function prediction only	DHHC palmitoyltransferase;; Ankyrin repeats (3 copies);; Ankyrin repeats (many copies);; Ankyrin repeats (many copies);; Ankyrin repeat;; Ankyrin repeat	Protein S-acyltransferase 24 OS=Arabidopsis thaliana OX=3702 GN=PAT24 PE=2 SV=1	S	Function unknown	protein S-acyltransferase 24-like [Sesamum indicum]
EVM0029390	1080	1302	1259	678	144	259	40.115	51.957	60.5626	29.9891	6.24984	10.5627	0.00225041	-1.54557	down	--	--	Biological Process: regulation of flower development (GO:0009909);; Biological Process: meristem structural organization (GO:0009933);; Biological Process: specification of floral organ identity (GO:0010093);; Biological Process: fruit development (GO:0010154);; Biological Process: abaxial cell fate specification (GO:0010158);; Biological Process: specification of animal organ position (GO:001015…	--	--	--	--	YABBY protein;; HMG-box domain	Axial regulator YABBY 1 OS=Arabidopsis thaliana OX=3702 GN=YAB1 PE=1 SV=1	K	Transcription	axial regulator YABBY 1 [Sesamum indicum]
EVM0022091	48	69	46	95	117	112	1.48509	2.32311	1.86238	3.5335	4.27652	3.85651	0.00934911	1.10402	up	--	--	Cellular Component: integral component of membrane (GO:0016021);;	--	--	--	--	--	--	S	Function unknown	uncharacterized protein LOC111993754 [Quercus suber]
EVM0045512	35	22	31	153	63	84	1.12208	0.737333	1.28785	5.83804	2.3459	2.95364	0.000193974	1.69669	up	--	--	Biological Process: terpenoid metabolic process (GO:0006721);; Cellular Component: integral component of membrane (GO:0016021);; Cellular Component: chloroplast part (GO:0044434);;	--	--	--	--	Domain of unknown function (DUF4281)	Protein ABA DEFICIENT 4, chloroplastic OS=Arabidopsis thaliana OX=3702 GN=ABA4 PE=2 SV=1	S	Function unknown	protein ABA DEFICIENT 4, chloroplastic-like isoform X1 [Sesamum indicum]
EVM0000463	29	35	24	77	121	75	0.465366	0.60491	0.50388	1.50521	2.3182	1.35524	0.000967162	1.66286	up	--	--	Biological Process: cell morphogenesis (GO:0000902);;	K17261|0|sind:105172883|K17261 adenylyl cyclase-associated protein | (RefSeq) cyclase-associated protein 1-like	--	[ZT]	Cytoskeleton;; Signal transduction mechanisms	Adenylate cyclase associated (CAP) N terminal;; Adenylate cyclase associated (CAP) C terminal	Cyclase-associated protein 1 OS=Arabidopsis thaliana OX=3702 GN=CAP1 PE=2 SV=1	S	Function unknown	PREDICTED: cyclase-associated protein 1-like [Erythranthe guttata]
EVM0003150	10975	9422	6104	18288	41569	35958	203.553	187.79	146.665	403.885	902.49	734.42	5.31545e-05	1.90896	up	[Q]	Secondary metabolites biosynthesis, transport and catabolism	Molecular Function: 1-aminocyclopropane-1-carboxylate oxidase activity (GO:0009815);; Molecular Function: metal ion binding (GO:0046872);; Biological Process: oxidation-reduction process (GO:0055114);;	K05933|0|sind:105175306|K05933 aminocyclopropanecarboxylate oxidase [EC:1.14.17.4] | (RefSeq) 1-aminocyclopropane-1-carboxylate oxidase	Cysteine and methionine metabolism (ko00270)	[QR]	Secondary metabolites biosynthesis, transport and catabolism;; General function prediction only	2OG-Fe(II) oxygenase superfamily;; non-haem dioxygenase in morphine synthesis N-terminal	1-aminocyclopropane-1-carboxylate oxidase OS=Actinidia deliciosa OX=3627 GN=ACO PE=2 SV=1	S	Function unknown	1-aminocyclopropane-1-carboxylic acid oxidase [Salvia miltiorrhiza]
EVM0033059	19	8	9	62	83	65	1.20027	0.518188	0.678318	4.73649	6.27379	4.6404	1.09663e-05	2.37766	up	--	--	Cellular Component: extracellular region (GO:0005576);; Cellular Component: cell wall (GO:0005618);; Biological Process: plant-type cell wall organization (GO:0009664);; Cellular Component: membrane (GO:0016020);;	K20628|1.90493e-68|sind:105166984|K20628 expansin | (RefSeq) expansin-A2-like	--	--	--	Pollen allergen	Expansin-A8 OS=Arabidopsis thaliana OX=3702 GN=EXPA8 PE=2 SV=1	G	Carbohydrate transport and metabolism	expansin-A2 [Sesamum indicum]
EVM0033501	315	443	311	201	93	149	3.65322	5.5254	4.67262	2.77124	1.25584	1.90236	0.000333754	-1.11388	down	--	--	Cellular Component: integral component of membrane (GO:0016021);;	--	--	[I]	Lipid transport and metabolism	Plasma-membrane choline transporter	--	S	Function unknown	PREDICTED: protein PNS1 [Erythranthe guttata]
EVM0039567	130	85	44	162	393	304	5.98661	4.19937	2.61631	8.9096	21.2807	15.4878	0.00278534	1.72892	up	--	--	--	--	--	--	--	--	--	--	--	hypothetical protein CDL12_16043 [Handroanthus impetiginosus]
EVM0040243	1359	1437	982	3607	2980	3215	15.4116	17.515	14.4215	48.7196	39.5642	40.1562	1.90659e-16	1.51939	up	[Q]	Secondary metabolites biosynthesis, transport and catabolism	Biological Process: fatty acid biosynthetic process (GO:0006633);; Cellular Component: integral component of membrane (GO:0016021);; Molecular Function: transferase activity, transferring acyl groups other than amino-acyl groups (GO:0016747);;	K15397|0|sind:105171620|K15397 3-ketoacyl-CoA synthase [EC:2.3.1.199] | (RefSeq) 3-ketoacyl-CoA synthase 11	Fatty acid elongation (ko00062)	--	--	FAE1/Type III polyketide synthase-like protein;; 3-Oxoacyl-[acyl-carrier-protein (ACP)] synthase III C terminal;; Chalcone and stilbene synthases, C-terminal domain	3-ketoacyl-CoA synthase 2 OS=Arabidopsis thaliana OX=3702 GN=KCS2 PE=2 SV=2	I	Lipid transport and metabolism	3-ketoacyl-CoA synthase 11 [Sesamum indicum]
EVM0014327	190	140	100	362	273	394	3.60662	2.86843	2.45639	8.21552	6.08088	8.27204	5.73684e-06	1.36759	up	--	--	--	--	--	--	--	PLATZ transcription factor	--	S	Function unknown	uncharacterized protein LOC105155968 [Sesamum indicum]
EVM0025402	158	96	97	295	249	247	2.46383	1.60359	1.95654	5.49814	4.55931	4.24493	0.000118274	1.27694	up	--	--	Biological Process: cellular protein metabolic process (GO:0044267);; Cellular Component: membrane part (GO:0044425);; Molecular Function: metal ion binding (GO:0046872);;	K10601|0|sind:105156511|K10601 E3 ubiquitin-protein ligase synoviolin [EC:2.3.2.27] | (RefSeq) ERAD-associated E3 ubiquitin-protein ligase HRD1B-like	Ubiquitin mediated proteolysis (ko04120);; Protein processing in endoplasmic reticulum (ko04141)	[O]	Posttranslational modification, protein turnover, chaperones	Ring finger domain;; RING-H2 zinc finger domain;; Zinc finger, C3HC4 type (RING finger);; RING-type zinc-finger;; Zinc finger, C3HC4 type (RING finger)	ERAD-associated E3 ubiquitin-protein ligase HRD1A OS=Arabidopsis thaliana OX=3702 GN=HRD1A PE=2 SV=1	O	Posttranslational modification, protein turnover, chaperones	ERAD-associated E3 ubiquitin-protein ligase HRD1B-like [Sesamum indicum]
EVM0016717	705	826	848	554	183	281	6.51611	8.19952	10.1506	6.08848	1.97981	2.85886	0.00831301	-1.08948	down	--	--	--	--	--	--	--	Protein of unknown function (DUF632);; Protein of unknown function (DUF630)	Nitrate regulatory gene2 protein OS=Arabidopsis thaliana OX=3702 GN=NRG2 PE=1 SV=1	S	Function unknown	LOW QUALITY PROTEIN: uncharacterized protein LOC105178172 [Sesamum indicum]
EVM0011229	887	812	642	296	252	274	12.2177	12.0236	11.4555	4.84385	4.05474	4.14569	6.17733e-11	-1.32263	down	[C]	Energy production and conversion	Molecular Function: dihydrolipoyl dehydrogenase activity (GO:0004148);; Cellular Component: cell (GO:0005623);; Biological Process: cell redox homeostasis (GO:0045454);; Molecular Function: flavin adenine dinucleotide binding (GO:0050660);; Biological Process: oxidation-reduction process (GO:0055114);;	K00382|0|sind:105178905|K00382 dihydrolipoamide dehydrogenase [EC:1.8.1.4] | (RefSeq) dihydrolipoyl dehydrogenase 2, chloroplastic	Glycolysis / Gluconeogenesis (ko00010);; Citrate cycle (TCA cycle) (ko00020);; Glycine, serine and threonine metabolism (ko00260);; Valine, leucine and isoleucine degradation (ko00280);; Pyruvate metabolism (ko00620);; Glyoxylate and dicarboxylate metabolism (ko00630);; Propanoate metabolism (ko00640);; Carbon metabolism (ko01200)	[C]	Energy production and conversion	Pyridine nucleotide-disulphide oxidoreductase;; Pyridine nucleotide-disulphide oxidoreductase, dimerisation domain;; Pyridine nucleotide-disulphide oxidoreductase;; FAD binding domain;; Glucose inhibited division protein A	Dihydrolipoyl dehydrogenase 1, chloroplastic OS=Arabidopsis thaliana OX=3702 GN=LPD1 PE=2 SV=1	C	Energy production and conversion	Dihydrolipoamide Dehydrogenase [Salvia miltiorrhiza]
EVM0040494	1075	876	951	174	93	137	57.0061	49.9124	65.2955	10.9824	5.73409	7.94588	1.89045e-29	-2.65755	down	--	--	Biological Process: metabolic process (GO:0008152);; Molecular Function: amino acid binding (GO:0016597);; Molecular Function: protein dimerization activity (GO:0046983);;	--	--	--	--	--	--	S	Function unknown	hypothetical protein CDL12_14031 [Handroanthus impetiginosus]
EVM0008867	57	32	26	134	278	333	1.55553	0.935081	0.916122	4.35248	8.9006	10.026	1.1872e-06	2.55029	up	--	--	Molecular Function: transcription factor activity, sequence-specific DNA binding (GO:0003700);; Biological Process: regulation of transcription, DNA-templated (GO:0006355);; Molecular Function: sequence-specific DNA binding (GO:0043565);;	--	--	--	--	WRKY DNA -binding domain	Probable WRKY transcription factor 41 OS=Arabidopsis thaliana OX=3702 GN=WRKY41 PE=2 SV=2	K	Transcription	WRKY protein [Salvia miltiorrhiza]
EVM0011270	61	77	49	109	105	161	0.866481	1.18013	0.889066	1.84791	1.75419	2.52566	0.00492091	1.10669	up	[K]	Transcription	--	K10268|0|sind:105174740|K10268 F-box and leucine-rich repeat protein 2/20 | (RefSeq) F-box/LRR-repeat protein 3	--	[R]	General function prediction only	Leucine Rich repeat;; Leucine Rich repeats (2 copies);; Leucine rich repeat	F-box/LRR-repeat protein 3 OS=Arabidopsis thaliana OX=3702 GN=FBL3 PE=2 SV=1	S	Function unknown	F-box/LRR-repeat protein 3 [Sesamum indicum]
EVM0030495	109	89	72	234	105	189	2.29183	1.99868	1.95613	5.86269	2.58371	4.37756	0.0027893	1.03452	up	--	--	Cellular Component: integral component of membrane (GO:0016021);;	--	--	--	--	Protein of unknown function (DUF1084)	Tobamovirus multiplication protein 3 OS=Arabidopsis thaliana OX=3702 GN=TOM3 PE=1 SV=2	S	Function unknown	tobamovirus multiplication protein 3 [Sesamum indicum]
EVM0036350	22	26	14	80	65	53	0.51369	0.638338	0.406572	2.23873	1.78268	1.369	0.000142015	1.69389	up	--	--	Biological Process: transcription, DNA-templated (GO:0006351);;	K14431|1.70939e-162|sind:105171237|K14431 transcription factor TGA | (RefSeq) transcription factor TGA1-like	Plant hormone signal transduction (ko04075)	--	--	Seed dormancy control;; bZIP transcription factor;; Basic region leucine zipper	Transcription factor TGA1 OS=Arabidopsis thaliana OX=3702 GN=TGA1 PE=1 SV=2	K	Transcription	transcription factor TGA1 [Sesamum indicum]
EVM0019417	457	452	427	233	89	182	11.2935	12.002	13.6708	6.83834	2.5519	4.95532	0.000137107	-1.25885	down	--	--	Cellular Component: intracellular membrane-bounded organelle (GO:0043231);; Cellular Component: cytoplasmic part (GO:0044444);;	--	--	--	--	--	Protein TRIGALACTOSYLDIACYLGLYCEROL 4, chloroplastic OS=Arabidopsis thaliana OX=3702 GN=TGD4 PE=1 SV=1	S	Function unknown	PREDICTED: protein TRIGALACTOSYLDIACYLGLYCEROL 4, chloroplastic [Erythranthe guttata]
EVM0027651	433	529	488	207	128	179	6.36955	8.36795	9.3072	3.61948	2.20124	2.89715	3.98459e-08	-1.33935	down	[C]	Energy production and conversion	Molecular Function: catalytic activity (GO:0003824);;	K01648|0|sind:105156841|K01648 ATP citrate (pro-S)-lyase [EC:2.3.3.8] | (RefSeq) ATP-citrate synthase beta chain protein 2	Citrate cycle (TCA cycle) (ko00020)	[C]	Energy production and conversion	Citrate synthase, C-terminal domain	ATP-citrate synthase beta chain protein 1 OS=Oryza sativa subsp. japonica OX=39947 GN=ACLB-1 PE=2 SV=1	C	Energy production and conversion	ATP-citrate synthase beta chain protein 2 [Sesamum indicum]
EVM0007510	4195	2807	1916	5920	5460	7511	41.886	30.119	24.7767	70.3847	63.8108	82.5864	0.000576581	1.20751	up	[MDT]	Cell wall/membrane/envelope biogenesis;; Cell cycle control, cell division, chromosome partitioning;; Signal transduction mechanisms	--	--	--	[O]	Posttranslational modification, protein turnover, chaperones	ATPase family associated with various cellular activities (AAA);; TIP49 C-terminus;; Holliday junction DNA helicase ruvB N-terminus;; AAA domain (dynein-related subfamily)	Katanin p60 ATPase-containing subunit A1 OS=Arabidopsis thaliana OX=3702 GN=AAA1 PE=1 SV=1	O	Posttranslational modification, protein turnover, chaperones	AAA+-type ATPase [Handroanthus impetiginosus]
EVM0018191	4584	5094	3987	2738	1203	1672	51.0383	60.9545	57.5074	36.2927	15.6798	20.4952	2.00625e-05	-1.14559	down	[G]	Carbohydrate transport and metabolism	Molecular Function: pectate lyase activity (GO:0030570);; Biological Process: pectin catabolic process (GO:0045490);; Molecular Function: metal ion binding (GO:0046872);;	K01728|0|sind:105171845|K01728 pectate lyase [EC:4.2.2.2] | (RefSeq) probable pectate lyase 8	Pentose and glucuronate interconversions (ko00040)	--	--	Pectate lyase;; Right handed beta helix region	Probable pectate lyase 15 OS=Arabidopsis thaliana OX=3702 GN=At4g13710 PE=2 SV=1	G	Carbohydrate transport and metabolism	probable pectate lyase 8 [Sesamum indicum]
EVM0036673	51	47	39	10	0	0	0.867983	0.858524	0.85469	0.200919	0	0	0.00858101	-2.19106	down	--	--	--	K06237|9.197e-18|vra:106767539|K06237 collagen, type IV, alpha | (RefSeq) cuticle collagen 2C-like	AGE-RAGE signaling pathway in diabetic complications (ko04933)	--	--	--	--	--	--	cuticle collagen 2C-like isoform X1 [Vigna radiata var. radiata]
EVM0011835	254	299	143	789	424	547	1.90147	2.40326	1.38311	7.04075	3.71221	4.5127	5.81155e-06	1.4235	up	[T]	Signal transduction mechanisms	Molecular Function: peroxidase activity (GO:0004601);; Molecular Function: calcium ion binding (GO:0005509);; Cellular Component: integral component of membrane (GO:0016021);; Molecular Function: oxidoreductase activity, acting on NAD(P)H, oxygen as acceptor (GO:0050664);; Biological Process: oxidation-reduction process (GO:0055114);; Biological Process: cellular oxidant detoxification (GO:009886…	K13447|0|sind:105158270|K13447 respiratory burst oxidase [EC:1.6.3.- 1.11.1.-] | (RefSeq) respiratory burst oxidase homolog protein C-like	Plant-pathogen interaction (ko04626)	[PQ]	Inorganic ion transport and metabolism;; Secondary metabolites biosynthesis, transport and catabolism	Ferric reductase NAD binding domain;; Respiratory burst NADPH oxidase;; FAD-binding domain;; Ferric reductase like transmembrane component	Respiratory burst oxidase homolog protein C OS=Solanum tuberosum OX=4113 GN=RBOHC PE=1 SV=2	U	Intracellular trafficking, secretion, and vesicular transport	whitefly-induced gp91-phox [Dorcoceras hygrometricum]
EVM0016519	952	826	593	1858	2138	2176	5.42873	5.0616	4.38399	12.6227	14.2792	13.6718	2.75717e-07	1.51958	up	--	--	Biological Process: obsolete protein import into nucleus, docking (GO:0000059);; Biological Process: protein import into nucleus, translocation (GO:0000060);; Cellular Component: cell wall (GO:0005618);; Cellular Component: cytosol (GO:0005829);; Biological Process: NLS-bearing protein import into nucleus (GO:0006607);; Biological Process: ribosomal protein import into nucleus (GO:0006610);; Mole…	K20222|0|sind:105170596|K20222 importin-5 | (RefSeq) importin-5-like	--	[YU]	Nuclear structure;; Intracellular trafficking, secretion, and vesicular transport	HEAT-like repeat;; HEAT repeats;; HEAT repeat;; Vacuolar 14 Fab1-binding region;; non-SMC mitotic condensation complex subunit 1;; Armadillo/beta-catenin-like repeat;; Importin-beta N-terminal domain	--	U	Intracellular trafficking, secretion, and vesicular transport	importin-5 [Sesamum indicum]
EVM0027581	273	265	216	869	512	761	2.43269	2.53818	2.48675	9.22242	5.34424	7.4749	3.32007e-18	1.61063	up	[TK]	Signal transduction mechanisms;; Transcription	Biological Process: phosphorelay signal transduction system (GO:0000160);; Cellular Component: intracellular (GO:0005622);;	K12127|0|sind:105168807|K12127 pseudo-response regulator 1 | (RefSeq) two-component response regulator-like APRR1	Circadian rhythm - plant (ko04712)	[K]	Transcription	Response regulator receiver domain;; CCT motif	Two-component response regulator-like APRR1 OS=Arabidopsis thaliana OX=3702 GN=APRR1 PE=1 SV=1	K	Transcription	two-component response regulator-like APRR1 [Sesamum indicum]
EVM0037993	680	696	1139	2838	7514	2761	10.6842	11.7476	23.1755	53.0901	138.221	47.7721	0.000161847	2.2113	up	--	--	Molecular Function: magnesium ion binding (GO:0000287);; Biological Process: metabolic process (GO:0008152);; Molecular Function: terpene synthase activity (GO:0010333);;	K04121|4.34179e-172|sind:105173786|K04121 ent-kaurene synthase [EC:4.2.3.19] | (RefSeq) santalene and bergamotene synthase, chloroplastic-like	Diterpenoid biosynthesis (ko00904)	--	--	Terpene synthase family, metal binding domain;; Terpene synthase, N-terminal domain	Cis-abienol synthase, chloroplastic OS=Nicotiana tabacum OX=4097 GN=ABS PE=1 SV=1	--	--	nezukol synthase [Isodon rubescens]
EVM0019052	206	186	119	62	27	33	5.67308	5.49873	4.23483	2.02695	0.870871	0.997858	1.37364e-06	-1.82007	down	--	--	--	--	--	--	--	ZF-HD protein dimerisation region	Zinc-finger homeodomain protein 4 OS=Arabidopsis thaliana OX=3702 GN=ZHD4 PE=1 SV=1	S	Function unknown	hypothetical protein CDL12_26121 [Handroanthus impetiginosus]
Rosmarinus_officinalis_newGene_17210	234	258	182	70	36	73	7.75518	9.48841	7.82911	2.71567	1.3482	2.84041	1.83957e-08	-1.71062	down	--	--	--	--	--	--	--	--	--	S	Function unknown	PREDICTED: uncharacterized protein LOC105966265 [Erythranthe guttata]
EVM0005473	1412	1042	666	2151	6693	4482	44.81	35.5099	27.3571	81.2719	248.647	156.647	0.000161971	2.06924	up	[I]	Lipid transport and metabolism	Biological Process: metabolic process (GO:0008152);; Biological Process: systemic acquired resistance, salicylic acid mediated signaling pathway (GO:0009862);; Molecular Function: lipase activity (GO:0016298);; Molecular Function: methyl salicylate esterase activity (GO:0080031);;	K08233|1.05411e-134|sind:105177690|K08233 polyneuridine-aldehyde esterase [EC:3.1.1.78] | (RefSeq) salicylic acid-binding protein 2-like	--	--	--	Alpha/beta hydrolase family;; alpha/beta hydrolase fold;; Serine aminopeptidase, S33	Salicylic acid-binding protein 2 OS=Nicotiana tabacum OX=4097 GN=SABP2 PE=1 SV=1	S	Function unknown	salicylic acid-binding protein 2 [Sesamum indicum]
EVM0004596	2319	2023	1931	886	636	610	44.7125	41.9176	48.2395	20.3415	14.3527	12.9451	8.76679e-11	-1.38619	down	--	--	Cellular Component: integral component of membrane (GO:0016021);;	--	--	--	--	GDSL/SGNH-like Acyl-Esterase family found in Pmr5 and Cas1p;; PMR5 N terminal Domain	Protein PMR5 OS=Arabidopsis thaliana OX=3702 GN=PMR5 PE=2 SV=1	S	Function unknown	protein PMR5 [Sesamum indicum]
EVM0027214	550	463	350	144	102	116	33.5557	30.3516	27.6415	10.4426	7.22737	7.79511	2.3159e-13	-1.71561	down	--	--	--	--	--	--	--	Hydrophobic seed protein;; Protease inhibitor/seed storage/LTP family;; Probable lipid transfer	Putative lipid-binding protein At4g00165 OS=Arabidopsis thaliana OX=3702 GN=At4g00165 PE=2 SV=1	O	Posttranslational modification, protein turnover, chaperones	putative lipid-binding protein At4g00165 [Sesamum indicum]
EVM0033291	1531	1686	844	366	231	211	22.4838	26.6193	16.0545	6.40128	3.96168	3.4131	4.61896e-11	-2.07099	down	--	--	Biological Process: flavonoid biosynthetic process (GO:0009813);; Cellular Component: intracellular membrane-bounded organelle (GO:0043231);; Biological Process: flavonoid glucuronidation (GO:0052696);; Molecular Function: quercetin 3-O-glucosyltransferase activity (GO:0080043);; Molecular Function: quercetin 7-O-glucosyltransferase activity (GO:0080044);;	--	--	[GC]	Carbohydrate transport and metabolism;; Energy production and conversion	UDP-glucoronosyl and UDP-glucosyl transferase	Linamarin synthase 2 OS=Manihot esculenta OX=3983 GN=UGT85K5 PE=1 SV=1	S	Function unknown	linamarin synthase 2-like [Olea europaea var. sylvestris]
EVM0010585	87	57	70	9	6	11	2.74661	1.90396	2.86661	0.313714	0.220565	0.372294	1.08677e-07	-2.58307	down	--	--	--	--	--	--	--	Pollen proteins Ole e I like	--	S	Function unknown	hypothetical protein B456_005G194900 [Gossypium raimondii]
EVM0001206	6046	5586	5695	2030	2452	2046	243.705	241.974	297.379	97.3981	115.687	90.7983	0.000230359	-1.17574	down	[J]	Translation, ribosomal structure and biogenesis	Molecular Function: structural constituent of ribosome (GO:0003735);; Cellular Component: ribosome (GO:0005840);; Biological Process: translation (GO:0006412);; Cellular Component: chloroplast (GO:0009507);;	K02935|1.24248e-41|sind:105176357|K02935 large subunit ribosomal protein L7/L12 | (RefSeq) 50S ribosomal protein L12, chloroplastic-like	Ribosome (ko03010)	[J]	Translation, ribosomal structure and biogenesis	Ribosomal protein L7/L12 C-terminal domain;; Ribosomal protein L7/L12 dimerisation domain	50S ribosomal protein L12, chloroplastic OS=Nicotiana sylvestris OX=4096 PE=2 SV=1	J	Translation, ribosomal structure and biogenesis	PREDICTED: 50S ribosomal protein L12, chloroplastic-like [Erythranthe guttata]
EVM0021458	763	701	448	1296	1378	1172	9.4322	9.30172	7.16436	19.0696	19.9345	15.9501	0.00022177	1.16155	up	[I]	Lipid transport and metabolism	Molecular Function: iron ion binding (GO:0005506);; Biological Process: fatty acid biosynthetic process (GO:0006633);; Cellular Component: integral component of membrane (GO:0016021);; Molecular Function: oxidoreductase activity (GO:0016491);; Biological Process: oxidation-reduction process (GO:0055114);;	--	--	--	--	WAX2 C-terminal domain;; Fatty acid hydroxylase superfamily	Protein ECERIFERUM 3 OS=Arabidopsis thaliana OX=3702 GN=CER3 PE=1 SV=1	S	Function unknown	protein ECERIFERUM 3 [Sesamum indicum]
EVM0030405	436	256	187	487	1354	829	4.63215	2.91782	2.5647	6.16042	16.8478	9.70192	0.00448425	1.634	up	--	--	--	--	--	--	--	Probable zinc-ribbon domain	Protein ENHANCED DISEASE RESISTANCE 4 OS=Arabidopsis thaliana OX=3702 GN=EDR4 PE=1 SV=1	S	Function unknown	protein ENHANCED DISEASE RESISTANCE 4 [Sesamum indicum]
EVM0031141	183	119	73	257	457	444	10.9852	7.67907	5.63258	18.3413	32.1227	29.3913	0.00068486	1.68126	up	--	--	--	--	--	--	--	--	--	S	Function unknown	hypothetical protein F511_24636 [Dorcoceras hygrometricum]
EVM0007205	535	478	346	228	137	199	10.0883	9.68239	8.45449	5.12337	3.02357	4.13134	2.48908e-06	-1.1017	down	[G]	Carbohydrate transport and metabolism	Cellular Component: integral component of membrane (GO:0016021);; Molecular Function: pectate lyase activity (GO:0030570);; Biological Process: pectin catabolic process (GO:0045490);; Molecular Function: metal ion binding (GO:0046872);;	K01728|0|sind:105171845|K01728 pectate lyase [EC:4.2.2.2] | (RefSeq) probable pectate lyase 8	Pentose and glucuronate interconversions (ko00040)	--	--	Pectate lyase;; Right handed beta helix region	Probable pectate lyase 15 OS=Arabidopsis thaliana OX=3702 GN=At4g13710 PE=2 SV=1	G	Carbohydrate transport and metabolism	probable pectate lyase 8 [Sesamum indicum]
Rosmarinus_officinalis_newGene_8417	246	290	283	93	24	53	4.24146	5.34105	6.30356	1.99171	0.483306	0.96554	2.56273e-06	-2.02855	down	--	--	--	--	--	--	--	--	--	--	--	hypothetical protein F511_01320 [Dorcoceras hygrometricum]
EVM0036669	2038	1172	927	2288	2742	2927	20.0449	12.3803	11.8013	26.7914	31.5662	31.6966	0.00901243	1.07856	up	[R]	General function prediction only	Molecular Function: zinc ion binding (GO:0008270);; Biological Process: protein ubiquitination (GO:0016567);; Molecular Function: ubiquitin protein ligase activity (GO:0061630);;	K10143|0|sind:105168012|K10143 E3 ubiquitin-protein ligase RFWD2 [EC:2.3.2.27] | (RefSeq) E3 ubiquitin-protein ligase COP1-like	Ubiquitin mediated proteolysis (ko04120);; Circadian rhythm - plant (ko04712)	--	--	WD domain, G-beta repeat;; Zinc finger, C3HC4 type (RING finger);; Zinc finger, C3HC4 type (RING finger);; Zinc finger, C3HC4 type (RING finger);; RING-type zinc-finger	E3 ubiquitin-protein ligase COP1 OS=Arabidopsis thaliana OX=3702 GN=COP1 PE=1 SV=2	O	Posttranslational modification, protein turnover, chaperones	E3 ubiquitin-protein ligase COP1 [Sesamum indicum]
EVM0012678	479	370	200	813	1568	1609	10.8963	9.0548	5.8846	22.0291	41.775	40.344	4.13323e-05	1.96237	up	--	--	Molecular Function: magnesium ion binding (GO:0000287);; Molecular Function: ATP binding (GO:0005524);; Cellular Component: nucleus (GO:0005634);; Cellular Component: cytoplasm (GO:0005737);; Biological Process: phosphorylation (GO:0016310);; Biological Process: inositol trisphosphate metabolic process (GO:0032957);; Molecular Function: inositol tetrakisphosphate 1-kinase activity (GO:0047325);; …	K00913|0|sind:105179082|K00913 inositol-1,3,4-trisphosphate 5/6-kinase / inositol-tetrakisphosphate 1-kinase [EC:2.7.1.159 2.7.1.134] | (RefSeq) inositol-tetrakisphosphate 1-kinase 2-like	Inositol phosphate metabolism (ko00562);; Phosphatidylinositol signaling system (ko04070)	--	--	Inositol 1, 3, 4-trisphosphate 5/6-kinase	Inositol-tetrakisphosphate 1-kinase 3 OS=Arabidopsis thaliana OX=3702 GN=ITPK3 PE=1 SV=2	G	Carbohydrate transport and metabolism	inositol-tetrakisphosphate 1-kinase 3-like isoform X2 [Sesamum indicum]
EVM0013776	114	135	71	252	429	310	1.41841	1.80597	1.14026	3.73062	6.25592	4.24805	0.00015027	1.71503	up	[QV]	Secondary metabolites biosynthesis, transport and catabolism;; Defense mechanisms	Biological Process: transcription, DNA-templated (GO:0006351);; Cellular Component: membrane (GO:0016020);; Molecular Function: oxidoreductase activity, acting on paired donors, with incorporation or reduction of molecular oxygen, NAD(P)H as one donor, and incorporation of one atom of oxygen (GO:0016709);; Biological Process: secondary metabolite biosynthetic process (GO:0044550);; Molecular Func…	--	--	[Q]	Secondary metabolites biosynthesis, transport and catabolism	Cytochrome P450	Cytochrome P450 82C4 OS=Arabidopsis thaliana OX=3702 GN=CYP82C4 PE=2 SV=1	Q	Secondary metabolites biosynthesis, transport and catabolism	PREDICTED: cytochrome P450 CYP82D47-like [Erythranthe guttata]
EVM0042426	307	320	255	165	100	113	5.89679	6.60831	6.34724	3.75758	2.23091	2.39429	7.46816e-06	-1.06293	down	--	--	Biological Process: DNA-templated transcription, termination (GO:0006353);;	--	--	--	--	--	--	S	Function unknown	hypothetical protein CDL12_20918 [Handroanthus impetiginosus]
EVM0023471	601	864	522	348	130	229	13.1852	20.3958	14.8356	9.09004	3.34073	5.51739	0.000211666	-1.31775	down	[K]	Transcription	Cellular Component: cell wall (GO:0005618);; Cellular Component: plasmodesma (GO:0009506);; Cellular Component: chloroplast (GO:0009507);; Cellular Component: membrane (GO:0016020);; Cellular Component: apoplast (GO:0048046);;	--	--	[R]	General function prediction only	Leucine rich repeat;; Leucine Rich Repeat;; Leucine Rich repeats (2 copies);; Leucine rich repeat N-terminal domain;; Leucine Rich repeat	DNA damage-repair/toleration protein DRT100 OS=Arabidopsis thaliana OX=3702 GN=DRT100 PE=2 SV=2	S	Function unknown	Histone deacetylase [Handroanthus impetiginosus]
EVM0032788	57	33	15	68	95	182	1.63696	1.01086	0.526083	2.30536	3.19413	5.76208	0.00982129	1.6214	up	--	--	--	--	--	--	--	--	--	S	Function unknown	uncharacterized protein LOC105156444 [Sesamum indicum]
EVM0040973	111	92	112	293	144	286	2.76881	2.46134	3.61985	8.70084	4.20363	7.83709	0.00044372	1.23459	up	--	--	--	K20858|2.02155e-118|sind:105167489|K20858 calcium uniporter protein, mitochondrial | (RefSeq) calcium uniporter protein 2, mitochondrial-like	--	[R]	General function prediction only	Mitochondrial calcium uniporter;; Mitochondrial calcium uniporter	Calcium uniporter protein 2, mitochondrial OS=Arabidopsis thaliana OX=3702 GN=At2g23790 PE=2 SV=1	S	Function unknown	calcium uniporter protein 2, mitochondrial-like [Sesamum indicum]
EVM0038088	67	76	61	158	310	191	0.380865	0.461475	0.444507	1.06678	2.06545	1.19438	0.00038608	1.73639	up	[K]	Transcription	--	--	--	[R]	General function prediction only	Leucine rich repeat;; Leucine Rich repeats (2 copies);; Leucine Rich Repeat;; Leucine rich repeat N-terminal domain	Receptor-like protein 12 OS=Arabidopsis thaliana OX=3702 GN=RLP12 PE=2 SV=2	S	Function unknown	Leucine-rich repeat protein [Handroanthus impetiginosus]
EVM0014143	252	171	185	62	35	23	9.21104	6.72639	8.76324	2.68478	1.48561	0.908118	1.84372e-06	-2.0392	down	[R]	General function prediction only	Cellular Component: nucleus (GO:0005634);; Cellular Component: cytosol (GO:0005829);; Biological Process: cytokinin biosynthetic process (GO:0009691);; Molecular Function: hydrolase activity, hydrolyzing N-glycosyl compounds (GO:0016799);;	K06966|2.09269e-151|sind:105161382|K06966 uncharacterized protein | (RefSeq) cytokinin riboside 5'-monophosphate phosphoribohydrolase LOG3-like	--	--	--	Possible lysine decarboxylase	Cytokinin riboside 5&apos;-monophosphate phosphoribohydrolase LOG3 OS=Arabidopsis thaliana OX=3702 GN=LOG3 PE=1 SV=1	S	Function unknown	cytokinin riboside 5&apos;-monophosphate phosphoribohydrolase LOG3 [Sesamum indicum]
EVM0015512	421	380	292	742	766	886	6.09892	5.92538	5.47304	12.8121	13.0087	14.1517	1.99299e-06	1.27322	up	--	--	Cellular Component: integral component of membrane (GO:0016021);;	--	--	[S]	Function unknown	Protein of unknown function (DUF2838)	--	S	Function unknown	uncharacterized membrane protein C776.05 isoform X1 [Sesamum indicum]
EVM0019998	5208	5680	5213	1999	2367	1822	106.284	124.565	137.813	48.5746	56.5319	40.937	0.000417848	-1.14495	down	[J]	Translation, ribosomal structure and biogenesis	Molecular Function: structural constituent of ribosome (GO:0003735);; Biological Process: translation (GO:0006412);; Cellular Component: chloroplast (GO:0009507);; Molecular Function: rRNA binding (GO:0019843);; Cellular Component: cytosolic ribosome (GO:0022626);;	K02926|7.50939e-134|sind:105164012|K02926 large subunit ribosomal protein L4 | (RefSeq) 50S ribosomal protein L4, chloroplastic	Ribosome (ko03010)	[J]	Translation, ribosomal structure and biogenesis	Ribosomal protein L4/L1 family	50S ribosomal protein L4, chloroplastic OS=Nicotiana tabacum OX=4097 GN=RPL4 PE=2 SV=1	J	Translation, ribosomal structure and biogenesis	Mitochondrial/chloroplast ribosomal protein L4 [Handroanthus impetiginosus]
Rosmarinus_officinalis_newGene_300	540	319	429	171	42	71	12.7161	7.85121	13.3047	4.87013	1.1097	1.74658	9.56151e-05	-1.91466	down	[IQR]	Lipid transport and metabolism;; Secondary metabolites biosynthesis, transport and catabolism;; General function prediction only	Biological Process: menthol biosynthetic process (GO:0031525);; Biological Process: terpene metabolic process (GO:0042214);; Molecular Function: (+)-neomenthol dehydrogenase activity (GO:0047501);; Molecular Function: (-)-isopiperitenone reductase activity (GO:0052581);; Biological Process: oxidation-reduction process (GO:0055114);; Molecular Function: NADPH binding (GO:0070402);;	K15095|1.59942e-98|sind:105174344|K15095 (+)-neomenthol dehydrogenase [EC:1.1.1.208] | (RefSeq) uncharacterized LOC105174344	Monoterpenoid biosynthesis (ko00902)	[Q]	Secondary metabolites biosynthesis, transport and catabolism	short chain dehydrogenase	(-)-isopiperitenone reductase OS=Mentha piperita OX=34256 PE=1 SV=1	S	Function unknown	menthol dehydrogenase [Mentha x piperita]
EVM0010473	2400	2729	2910	894	31	260	52.9976	64.7712	83.2452	23.4971	0.801349	6.30272	0.00484714	-2.07769	down	[GI]	Carbohydrate transport and metabolism;; Lipid transport and metabolism	Cellular Component: cell wall (GO:0005618);; Cellular Component: integral component of membrane (GO:0016021);; Molecular Function: pectinesterase activity (GO:0030599);; Biological Process: cell wall modification (GO:0042545);; Molecular Function: aspartyl esterase activity (GO:0045330);; Biological Process: pectin catabolic process (GO:0045490);;	--	--	--	--	Pectinesterase	Probable pectinesterase 68 OS=Arabidopsis thaliana OX=3702 GN=PME68 PE=2 SV=1	G	Carbohydrate transport and metabolism	PREDICTED: probable pectinesterase 68 [Erythranthe guttata]
Rosmarinus_officinalis_newGene_6637	452	497	682	2281	5468	1554	6.41378	7.57462	12.5518	38.5834	90.9537	24.3158	7.91579e-05	2.3207	up	[QV]	Secondary metabolites biosynthesis, transport and catabolism;; Defense mechanisms	Molecular Function: monooxygenase activity (GO:0004497);; Molecular Function: iron ion binding (GO:0005506);; Cellular Component: endoplasmic reticulum membrane (GO:0005789);; Cellular Component: integral component of membrane (GO:0016021);; Molecular Function: oxidoreductase activity, acting on paired donors, with incorporation or reduction of molecular oxygen (GO:0016705);; Molecular Function: …	--	--	[Q]	Secondary metabolites biosynthesis, transport and catabolism	Cytochrome P450	Ferruginol synthase OS=Salvia miltiorrhiza OX=226208 GN=CYP76AH1 PE=1 SV=1	Q	Secondary metabolites biosynthesis, transport and catabolism	ferruginol synthase [Salvia rosmarinus]
EVM0005545	72	79	38	170	217	208	0.617054	0.726853	0.419144	1.73565	2.17518	1.96222	2.12648e-05	1.73912	up	[C]	Energy production and conversion	Biological Process: tricarboxylic acid cycle (GO:0006099);; Molecular Function: phosphoenolpyruvate carboxylase activity (GO:0008964);; Biological Process: carbon fixation (GO:0015977);;	K01595|0|sind:105178436|K01595 phosphoenolpyruvate carboxylase [EC:4.1.1.31] | (RefSeq) phosphoenolpyruvate carboxylase 1-like	Pyruvate metabolism (ko00620);; Carbon fixation in photosynthetic organisms (ko00710);; Carbon metabolism (ko01200)	--	--	Phosphoenolpyruvate carboxylase	Phosphoenolpyruvate carboxylase 2 OS=Arabidopsis thaliana OX=3702 GN=PPC2 PE=1 SV=2	C	Energy production and conversion	phosphoenolpyruvate carboxylase 1 [Sesamum indicum]
EVM0041277	1432	738	570	1865	1571	2864	92.318	51.0863	47.5759	143.189	118.599	203.343	0.00428289	1.27248	up	--	--	--	--	--	--	--	Domain of unknown function (DUF4666)	MAPK kinase substrate protein At1g80180 OS=Arabidopsis thaliana OX=3702 GN=At1g80180 PE=1 SV=1	S	Function unknown	uncharacterized protein At1g15400-like [Sesamum indicum]
EVM0016316	259	185	124	317	486	587	7.24892	5.55193	4.47805	10.542	15.898	18.0854	0.00232963	1.38862	up	--	--	Molecular Function: transporter activity (GO:0005215);; Biological Process: transport (GO:0006810);; Cellular Component: integral component of membrane (GO:0016021);;	--	--	[T]	Signal transduction mechanisms	Organic solute transporter Ostalpha	Protein LAZ1 homolog 1 OS=Arabidopsis thaliana OX=3702 GN=At1g77220 PE=2 SV=1	S	Function unknown	hypothetical protein CDL12_16570 [Handroanthus impetiginosus]
EVM0027079	195	269	456	1371	2029	998	3.11898	4.63058	9.47869	26.2157	38.129	17.6354	8.12639e-05	2.11703	up	[QV]	Secondary metabolites biosynthesis, transport and catabolism;; Defense mechanisms	Molecular Function: monooxygenase activity (GO:0004497);; Molecular Function: iron ion binding (GO:0005506);; Cellular Component: membrane (GO:0016020);; Molecular Function: oxidoreductase activity, acting on paired donors, with incorporation or reduction of molecular oxygen (GO:0016705);; Molecular Function: heme binding (GO:0020037);; Biological Process: oxidation-reduction process (GO:0055114)…	--	--	[Q]	Secondary metabolites biosynthesis, transport and catabolism	Cytochrome P450	Ferruginol synthase OS=Salvia miltiorrhiza OX=226208 GN=CYP76AH1 PE=1 SV=1	Q	Secondary metabolites biosynthesis, transport and catabolism	cytochrome P450 76AK8 [Salvia rosmarinus]
EVM0018300	218	179	127	80	28	51	17.893	15.7878	13.4368	7.79718	2.62331	4.58147	0.000159517	-1.50673	down	--	--	--	--	--	--	--	--	--	--	--	hypothetical protein CDL12_09993 [Handroanthus impetiginosus]
EVM0021531	23	22	20	106	54	77	0.380794	0.39571	0.429695	2.13512	1.06387	1.44175	1.6347e-06	1.85538	up	[E]	Amino acid transport and metabolism	Biological Process: amino acid transmembrane transport (GO:0003333);; Molecular Function: amino acid transmembrane transporter activity (GO:0015171);; Cellular Component: integral component of membrane (GO:0016021);;	--	--	[E]	Amino acid transport and metabolism	Amino acid permease;; Amino acid permease	Probable polyamine transporter At1g31830 OS=Arabidopsis thaliana OX=3702 GN=At1g31830 PE=2 SV=1	E	Amino acid transport and metabolism	Amino acid transporter [Handroanthus impetiginosus]
EVM0015078	1287	766	542	1590	3286	2631	13.6483	8.73035	7.43845	20.0741	40.7989	30.7237	0.00152795	1.60476	up	[T]	Signal transduction mechanisms	Molecular Function: ubiquitin-protein transferase activity (GO:0004842);; Cellular Component: nucleus (GO:0005634);; Cellular Component: cytoplasm (GO:0005737);; Biological Process: protein ubiquitination (GO:0016567);;	--	--	[S]	Function unknown	Armadillo/beta-catenin-like repeat;; U-box domain;; Kinesin-associated protein (KAP)	U-box domain-containing protein 15 OS=Arabidopsis thaliana OX=3702 GN=PUB15 PE=2 SV=2	S	Function unknown	U-box domain-containing protein 15-like isoform X1 [Sesamum indicum]
EVM0012317	1342	904	618	1772	10453	6932	20.5055	14.8428	12.2226	32.2554	187.046	116.697	9.4166e-05	2.47269	up	--	--	Molecular Function: structural constituent of ribosome (GO:0003735);; Biological Process: translation (GO:0006412);; Cellular Component: integral component of membrane (GO:0016021);; Biological Process: transmembrane transport (GO:0055085);;	K14684|0|sind:105157936|K14684 solute carrier family 25 (mitochondrial phosphate transporter), member 23/24/25/41 | (RefSeq) probable mitochondrial adenine nucleotide transporter BTL1	--	[C]	Energy production and conversion	Mitochondrial carrier protein	Probable mitochondrial adenine nucleotide transporter BTL1 OS=Arabidopsis thaliana OX=3702 GN=At3g20240 PE=2 SV=1	S	Function unknown	Mitochondrial solute carrier protein [Handroanthus impetiginosus]
EVM0021664	3815	3649	2350	1701	934	1250	51.1385	52.5581	40.8144	27.1449	14.6524	18.4506	4.63242e-07	-1.17171	down	[E]	Amino acid transport and metabolism	Molecular Function: L-aspartate:2-oxoglutarate aminotransferase activity (GO:0004069);; Biological Process: L-phenylalanine biosynthetic process (GO:0009094);; Cellular Component: chloroplast (GO:0009507);; Molecular Function: pyridoxal phosphate binding (GO:0030170);; Molecular Function: aspartate-prephenate aminotransferase activity (GO:0033853);; Molecular Function: glutamate-prephenate aminot…	K15849|0|sind:105171137|K15849 bifunctional aspartate aminotransferase and glutamate/aspartate-prephenate aminotransferase [EC:2.6.1.1 2.6.1.78 2.6.1.79] | (RefSeq) bifunctional aspartate aminotransferase and glutamate/aspartate-prephenate aminotransferase	Tyrosine metabolism (ko00350);; Phenylalanine metabolism (ko00360);; Phenylalanine, tyrosine and tryptophan biosynthesis (ko00400);; Isoquinoline alkaloid biosynthesis (ko00950);; Tropane, piperidine and pyridine alkaloid biosynthesis (ko00960);; Biosynthesis of amino acids (ko01230)	[E]	Amino acid transport and metabolism	Aminotransferase class I and II;; DegT/DnrJ/EryC1/StrS aminotransferase family	Bifunctional aspartate aminotransferase and glutamate/aspartate-prephenate aminotransferase OS=Petunia hybrida OX=4102 PE=1 SV=1	E	Amino acid transport and metabolism	Kynurenine aminotransferase, glutamine transaminase K [Handroanthus impetiginosus]
EVM0019445	222	271	173	127	39	78	3.78542	4.97148	3.81959	2.58513	0.766588	1.45518	0.00245419	-1.2641	down	--	--	Biological Process: cutin biosynthetic process (GO:0010143);; Cellular Component: membrane (GO:0016020);; Biological Process: dephosphorylation (GO:0016311);; Molecular Function: phosphatase activity (GO:0016791);; Molecular Function: glycerol-3-phosphate 2-O-acyltransferase activity (GO:0090447);;	K13508|0|sind:105161551|K13508 glycerol-3-phosphate acyltransferase [EC:2.3.1.15] | (RefSeq) glycerol-3-phosphate 2-O-acyltransferase 6-like	Glycerolipid metabolism (ko00561);; Glycerophospholipid metabolism (ko00564)	--	--	--	Glycerol-3-phosphate 2-O-acyltransferase 6 OS=Arabidopsis thaliana OX=3702 GN=GPAT6 PE=1 SV=1	I	Lipid transport and metabolism	glycerol-3-phosphate 2-O-acyltransferase 6-like [Sesamum indicum]
EVM0005684	547	356	245	1483	1552	1762	5.73722	4.00681	3.32279	18.5274	19.0683	20.3626	3.91096e-10	2.1416	up	--	--	Cellular Component: intracellular (GO:0005622);;	--	--	--	--	Protein of unknown function (DUF1666)	--	S	Function unknown	uncharacterized protein LOC105156537 [Sesamum indicum]
EVM0039840	233	226	234	86	68	91	9.33762	9.7201	12.1096	4.08168	3.17477	4.00072	1.87143e-06	-1.31882	down	--	--	--	--	--	--	--	--	--	S	Function unknown	hypothetical protein GOBAR_AA31657 [Gossypium barbadense]
EVM0025458	47	38	15	54	141	154	0.914137	0.781689	0.367888	1.24535	3.22666	3.31817	0.00714371	1.71706	up	[E]	Amino acid transport and metabolism	Molecular Function: oxidoreductase activity (GO:0016491);; Biological Process: oxidation-reduction process (GO:0055114);;	K00306|0|sind:105164917|K00306 sarcosine oxidase / L-pipecolate oxidase [EC:1.5.3.1 1.5.3.7] | (RefSeq) probable sarcosine oxidase	Glycine, serine and threonine metabolism (ko00260);; Lysine degradation (ko00310);; Peroxisome (ko04146)	[R]	General function prediction only	FAD dependent oxidoreductase;; Glucose inhibited division protein A	Probable sarcosine oxidase OS=Arabidopsis thaliana OX=3702 GN=At2g24580 PE=2 SV=1	E	Amino acid transport and metabolism	probable sarcosine oxidase [Sesamum indicum]
EVM0042474	103	158	101	213	296	262	8.34261	13.7667	10.6251	20.5859	28.1685	23.43	0.00363928	1.21203	up	--	--	--	--	--	--	--	--	--	--	--	hypothetical protein CDL12_25407 [Handroanthus impetiginosus]
Rosmarinus_officinalis_newGene_9899	17	2	12	114	55	63	0.204653	0.028863	0.188791	1.9698	0.85192	0.967586	0.000219827	2.38976	up	[C]	Energy production and conversion	Molecular Function: pyruvate dehydrogenase (acetyl-transferring) activity (GO:0004739);; Biological Process: acetyl-CoA biosynthetic process from pyruvate (GO:0006086);; Biological Process: oxidation-reduction process (GO:0055114);;	K00162|1.37253e-156|mdm:103403207|K00162 pyruvate dehydrogenase E1 component beta subunit [EC:1.2.4.1] | (RefSeq) pyruvate dehydrogenase E1 component subunit beta-1, mitochondrial-like	Glycolysis / Gluconeogenesis (ko00010);; Citrate cycle (TCA cycle) (ko00020);; Pyruvate metabolism (ko00620);; Carbon metabolism (ko01200)	[C]	Energy production and conversion	Transketolase, pyrimidine binding domain;; Transketolase, C-terminal domain	Pyruvate dehydrogenase E1 component subunit beta-1, mitochondrial OS=Arabidopsis thaliana OX=3702 GN=PDH2 PE=1 SV=2	C	Energy production and conversion	pyruvate dehydrogenase E1 component subunit beta-1, mitochondrial-like [Manihot esculenta]
EVM0034820	468	218	262	654	1505	939	4.40096	2.19842	3.19085	7.31522	16.567	9.72415	0.0014705	1.7238	up	[M]	Cell wall/membrane/envelope biogenesis	Molecular Function: calmodulin-dependent protein kinase activity (GO:0004683);; Molecular Function: calcium ion binding (GO:0005509);; Molecular Function: calmodulin binding (GO:0005516);; Molecular Function: ATP binding (GO:0005524);; Cellular Component: nucleus (GO:0005634);; Cellular Component: cytoplasm (GO:0005737);; Cellular Component: plasma membrane (GO:0005886);; Biological Process: absc…	K13412|0|sind:105159744|K13412 calcium-dependent protein kinase [EC:2.7.11.1] | (RefSeq) calcium-dependent protein kinase 32	Plant-pathogen interaction (ko04626)	[T]	Signal transduction mechanisms	Protein kinase domain;; Protein tyrosine kinase;; EF hand;; EF-hand domain pair;; EF-hand domain;; EF hand;; EF-hand domain pair;; Kinase-like;; Lipopolysaccharide kinase (Kdo/WaaP) family;; Secreted protein acidic and rich in cysteine Ca binding region;; Cytoskeletal-regulatory complex EF hand	Calcium-dependent protein kinase 32 OS=Arabidopsis thaliana OX=3702 GN=CPK32 PE=1 SV=1	T	Signal transduction mechanisms	calcium-dependent protein kinase 32 [Sesamum indicum]
EVM0033952	122	118	100	165	323	265	5.25512	5.44774	5.5487	8.45017	16.2591	12.547	0.00927483	1.25413	up	[O]	Posttranslational modification, protein turnover, chaperones	Molecular Function: glutathione transferase activity (GO:0004364);; Cellular Component: cytoplasm (GO:0005737);; Biological Process: glutathione metabolic process (GO:0006749);; Biological Process: toxin catabolic process (GO:0009407);;	K00799|2.72041e-90|sind:105168264|K00799 glutathione S-transferase [EC:2.5.1.18] | (RefSeq) glutathione transferase GST 23-like	Glutathione metabolism (ko00480)	[O]	Posttranslational modification, protein turnover, chaperones	Glutathione S-transferase, N-terminal domain;; Glutathione S-transferase, N-terminal domain;; Glutathione S-transferase, N-terminal domain	Glutathione transferase GST 23 OS=Zea mays OX=4577 PE=2 SV=1	O	Posttranslational modification, protein turnover, chaperones	glutathione transferase GST 23-like [Sesamum indicum]
EVM0002559	83	56	69	127	126	162	1.46477	1.04682	1.5627	2.66261	2.6054	3.15268	0.00506496	1.08905	up	[IQ]	Lipid transport and metabolism;; Secondary metabolites biosynthesis, transport and catabolism	Molecular Function: transaminase activity (GO:0008483);; Biological Process: biosynthetic process (GO:0009058);; Cellular Component: integral component of membrane (GO:0016021);; Molecular Function: pyridoxal phosphate binding (GO:0030170);;	K00654|0|sind:105165910|K00654 serine palmitoyltransferase [EC:2.3.1.50] | (RefSeq) long chain base biosynthesis protein 2a	Sphingolipid metabolism (ko00600)	[O]	Posttranslational modification, protein turnover, chaperones	Aminotransferase class I and II;; Aminotransferase class-V;; DegT/DnrJ/EryC1/StrS aminotransferase family	Long chain base biosynthesis protein 2a OS=Arabidopsis thaliana OX=3702 GN=LCB2a PE=1 SV=1	H	Coenzyme transport and metabolism	Aminotransferase, class I/classII, partial [Cynara cardunculus var. scolymus]
EVM0009622	2317	2868	2552	1454	419	526	22.7054	30.1968	32.391	16.9587	4.80527	5.67556	0.000869146	-1.50191	down	[T]	Signal transduction mechanisms	Molecular Function: protein kinase activity (GO:0004672);; Molecular Function: ATP binding (GO:0005524);; Biological Process: protein phosphorylation (GO:0006468);; Cellular Component: integral component of membrane (GO:0016021);;	--	--	--	--	Protein kinase domain;; Protein tyrosine kinase;; Leucine rich repeat;; Leucine rich repeat N-terminal domain;; Leucine Rich repeats (2 copies)	Probable inactive receptor kinase RLK902 OS=Arabidopsis thaliana OX=3702 GN=RLK902 PE=1 SV=1	T	Signal transduction mechanisms	probable inactive receptor kinase At1g48480 [Sesamum indicum]
EVM0031093	1300	1329	1040	549	486	435	27.4949	30.2038	28.4888	13.8328	12.0327	10.1189	8.51981e-07	-1.12636	down	[H]	Coenzyme transport and metabolism	Molecular Function: ATP binding (GO:0005524);; Cellular Component: chloroplast (GO:0009507);; Biological Process: photosynthesis (GO:0015979);; Biological Process: chlorophyll biosynthetic process (GO:0015995);; Molecular Function: magnesium chelatase activity (GO:0016851);;	K03404|0|sind:105163649|K03404 magnesium chelatase subunit D [EC:6.6.1.1] | (RefSeq) magnesium-chelatase subunit ChlD, chloroplastic	Porphyrin and chlorophyll metabolism (ko00860)	--	--	von Willebrand factor type A domain;; von Willebrand factor type A domain	Magnesium-chelatase subunit ChlD, chloroplastic OS=Nicotiana tabacum OX=4097 GN=CHLD PE=2 SV=1	H	Coenzyme transport and metabolism	magnesium-chelatase subunit ChlD, chloroplastic [Sesamum indicum]
EVM0007429	3134	3540	3366	2061	794	1263	34.5026	41.8703	47.9965	27.0136	10.2237	15.3058	0.00037492	-1.15575	down	--	--	--	--	--	--	--	--	Interactor of constitutive active ROPs 3 OS=Arabidopsis thaliana OX=3702 GN=ICR3 PE=1 SV=1	S	Function unknown	interactor of constitutive active ROPs 3 [Sesamum indicum]
EVM0010835	35	10	12	228	35	217	0.645246	0.19994	0.287885	5.068	0.76013	4.45655	0.000303707	2.4406	up	--	--	Molecular Function: anthranilate N-benzoyltransferase activity (GO:0047672);;	K15400|0|sind:105158156|K15400 omega-hydroxypalmitate O-feruloyl transferase [EC:2.3.1.188] | (RefSeq) omega-hydroxypalmitate O-feruloyl transferase	Cutin, suberine and wax biosynthesis (ko00073)	--	--	Transferase family	Omega-hydroxypalmitate O-feruloyl transferase OS=Arabidopsis thaliana OX=3702 GN=HHT1 PE=1 SV=1	S	Function unknown	omega-hydroxypalmitate O-feruloyl transferase isoform X1 [Sesamum indicum]
EVM0027332	31	19	17	100	69	87	0.708032	0.472326	0.497372	2.7947	1.89073	2.24041	6.92984e-07	1.94227	up	--	--	Biological Process: defense response (GO:0006952);; Molecular Function: ADP binding (GO:0043531);;	--	--	[T]	Signal transduction mechanisms	NB-ARC domain	Disease resistance protein RGA2 OS=Solanum bulbocastanum OX=147425 GN=RGA2 PE=1 SV=1	S	Function unknown	PREDICTED: putative disease resistance protein RGA3, partial [Erythranthe guttata]
EVM0009081	73	30	18	122	308	357	0.952774	0.418225	0.305844	1.90172	4.7188	5.15946	9.36586e-05	2.42647	up	--		--	--	--	[T]	Signal transduction mechanisms	Protein kinase domain;; Protein tyrosine kinase;; Wall-associated receptor kinase C-terminal	Rust resistance kinase Lr10 OS=Triticum aestivum OX=4565 GN=LRK10 PE=2 SV=1	T	Signal transduction mechanisms	LEAF RUST 10 DISEASE-RESISTANCE LOCUS RECEPTOR-LIKE PROTEIN KINASE-like 2.5 isoform X1 [Sesamum indicum]
EVM0040264	1201	1332	1006	5593	1546	3603	16.8483	20.0758	18.2832	93.4224	25.3748	55.6564	7.6032e-05	1.56688	up	--	--	--	--	--	--	--	BRO1-like domain	--	S	Function unknown	hypothetical protein CDL12_18041 [Handroanthus impetiginosus]
EVM0043274	52	66	56	15	3	10	0.591637	0.798191	0.819036	0.200181	0.039987	0.122749	4.37644e-05	-2.2123	down	[T]	Signal transduction mechanisms	--	K11274|0|sind:105162415|K11274 chromosome transmission fidelity protein 4 | (RefSeq) WD repeat and HMG-box DNA-binding protein 1	--	[R]	General function prediction only	Minichromosome loss protein, Mcl1, middle region	WD40 repeat-containing protein HOS15 OS=Arabidopsis thaliana OX=3702 GN=HOS15 PE=2 SV=1	S	Function unknown	WD repeat and HMG-box DNA-binding protein 1 [Sesamum indicum]
Rosmarinus_officinalis_newGene_12715	193	193	67	360	279	376	8.18645	8.7164	3.60581	18.2934	13.9075	17.7138	0.00425073	1.25593	up	--	--	--	--	--	--	--	--	--	--	--	hypothetical protein CDL12_15730 [Handroanthus impetiginosus]
EVM0000623	1594	1774	1810	1011	172	432	123.545	147.72	181.758	93.2351	15.5516	36.8225	0.00679726	-1.47026	down	--	--	Cellular Component: nucleosome (GO:0000786);; Molecular Function: DNA binding (GO:0003677);; Cellular Component: nucleus (GO:0005634);; Biological Process: nucleosome assembly (GO:0006334);; Molecular Function: protein heterodimerization activity (GO:0046982);;	K11254|1.24465e-50|zma:103634846|K11254 histone H4 | (RefSeq) histone H4	--	[B]	Chromatin structure and dynamics	Centromere kinetochore component CENP-T histone fold;; TATA box binding protein associated factor (TAF)	Histone H4 OS=Glycine max OX=3847 PE=3 SV=1	B	Chromatin structure and dynamics	histone H4 [Zea mays]
EVM0005462	5469	5170	2885	12111	38090	19337	119.171	121.045	81.4249	314.221	971.484	463.966	2.45836e-05	2.30475	up	--	--	--	--	--	--	--	Pollen proteins Ole e I like	Proline-rich protein 4 OS=Arabidopsis thaliana OX=3702 GN=PRP4 PE=2 SV=1	S	Function unknown	proline-rich protein 4 [Sesamum indicum]
EVM0011272	483	398	309	788	1614	913	3.66393	3.2424	3.03964	7.12403	14.344	7.6303	0.00119454	1.56985	up	[T]	Signal transduction mechanisms	Molecular Function: voltage-gated chloride channel activity (GO:0005247);; Biological Process: chloride transport (GO:0006821);; Cellular Component: plant-type vacuole membrane (GO:0009705);; Cellular Component: integral component of membrane (GO:0016021);; Biological Process: regulation of anion transmembrane transport (GO:1903959);;	K05016|0|sind:105169062|K05016 chloride channel 7 | (RefSeq) chloride channel protein CLC-c	--	[P]	Inorganic ion transport and metabolism	Voltage gated chloride channel;; CBS domain	Chloride channel protein CLC-c OS=Arabidopsis thaliana OX=3702 GN=CLC-C PE=1 SV=1	P	Inorganic ion transport and metabolism	PREDICTED: chloride channel protein CLC-c [Erythranthe guttata]
EVM0038534	25	22	15	130	159	142	0.294418	0.276891	0.228627	1.82376	2.20248	1.84423	5.37032e-12	2.7671	up	[K]	Transcription	--	--	--	[R]	General function prediction only	Leucine rich repeat;; Leucine Rich repeats (2 copies);; Leucine Rich Repeat;; Leucine rich repeat N-terminal domain;; Leucine Rich repeat	Receptor-like protein EIX2 OS=Solanum lycopersicum OX=4081 GN=EIX2 PE=1 SV=2	S	Function unknown	PREDICTED: serine/threonine-protein kinase BRI1-like 2 [Erythranthe guttata]
EVM0003600	5280	4662	2799	8080	8641	9802	100.307	95.1735	68.8912	182.782	192.15	205.063	0.000146662	1.20722	up	[IR]	Lipid transport and metabolism;; General function prediction only	Molecular Function: hydrolase activity, acting on ester bonds (GO:0016788);;	--	--	--	--	GDSL-like Lipase/Acylhydrolase	GDSL esterase/lipase APG OS=Arabidopsis thaliana OX=3702 GN=APG PE=2 SV=1	S	Function unknown	GDSL esterase/lipase APG [Sesamum indicum]
EVM0013523	1424	1347	1202	776	398	598	36.6658	37.263	40.0792	23.7944	11.9876	16.9343	1.28593e-06	-1.03035	down	[R]	General function prediction only	--	K06966|4.85711e-148|sind:105174933|K06966 uncharacterized protein | (RefSeq) probable cytokinin riboside 5'-monophosphate phosphoribohydrolase LOGL10	--	--	--	Possible lysine decarboxylase	Cytokinin riboside 5&apos;-monophosphate phosphoribohydrolase LOG2 OS=Arabidopsis thaliana OX=3702 GN=LOG2 PE=1 SV=1	S	Function unknown	hypothetical protein CDL12_17537 [Handroanthus impetiginosus]
EVM0000303	13902	9869	6872	26928	14360	34180	941.84	718.459	603.08	2172.28	1138.76	2549.97	0.000335591	1.35687	up	--	--	Biological Process: lipid transport (GO:0006869);; Molecular Function: lipid binding (GO:0008289);;	--	--	--	--	Protease inhibitor/seed storage/LTP family;; Probable lipid transfer	Non-specific lipid-transfer protein 1 OS=Nicotiana tabacum OX=4097 GN=LTP1 PE=1 SV=1	U	Intracellular trafficking, secretion, and vesicular transport	lipid transfer protein 2 [Salvia miltiorrhiza]
EVM0004988	59	88	92	239	752	215	0.387319	0.618933	0.777424	1.87054	5.78155	1.54994	0.00085572	2.12766	up	[V]	Defense mechanisms	Molecular Function: ATP binding (GO:0005524);; Cellular Component: integral component of membrane (GO:0016021);; Molecular Function: ATPase activity, coupled to transmembrane movement of substances (GO:0042626);; Biological Process: transmembrane transport (GO:0055085);;	K05658|0|sind:105162985|K05658 ATP-binding cassette, subfamily B (MDR/TAP), member 1 [EC:3.6.3.44] | (RefSeq) ABC transporter B family member 4-like	ABC transporters (ko02010)	[Q]	Secondary metabolites biosynthesis, transport and catabolism	ABC transporter transmembrane region;; ABC transporter;; RecF/RecN/SMC N terminal domain;; P-loop containing region of AAA domain;; AAA ATPase domain;; AAA domain;; RsgA GTPase;; Zeta toxin;; Predicted ATPase of the ABC class	ABC transporter B family member 4 OS=Arabidopsis thaliana OX=3702 GN=ABCB4 PE=1 SV=1	V	Defense mechanisms	Multidrug/pheromone exporter, ABC superfamily [Handroanthus impetiginosus]
Rosmarinus_officinalis_newGene_4970	563	741	826	385	194	202	17.5545	24.8381	33.3678	14.2715	7.05275	6.93785	0.000681754	-1.28286	down	--	--	--	--	--	--	--	Egg-laying hormone precursor	--	--	--	--
EVM0038506	997	566	339	1546	7111	3101	23.2317	14.1624	10.2262	42.8697	193.946	79.5559	0.000170354	2.39687	up	[HR]	Coenzyme transport and metabolism;; General function prediction only	Molecular Function: hydrolase activity (GO:0016787);;	--	--	--	--	alpha/beta hydrolase fold;; Alpha/beta hydrolase family;; Serine aminopeptidase, S33	Strigolactone esterase D14 OS=Oryza sativa subsp. japonica OX=39947 GN=D14 PE=1 SV=1	S	Function unknown	strigolactone esterase D14 [Sesamum indicum]
EVM0006541	47	67	57	21	5	15	0.941513	1.43784	1.48178	0.484718	0.101978	0.327732	0.0017226	-1.72921	down	--	--	--	K09391|3.98095e-119|sind:105177183|K09391 transcription factor E2F7/8 | (RefSeq) E2F transcription factor-like E2FE	--	[K]	Transcription	E2F/DP family winged-helix DNA-binding domain	E2F transcription factor-like E2FF OS=Arabidopsis thaliana OX=3702 GN=E2FF PE=2 SV=1	K	Transcription	E2F transcription factor-like E2FE isoform X1 [Sesamum indicum]
EVM0039113	430	349	243	1114	2342	2140	5.42463	4.72713	3.97123	16.7461	34.6146	29.7499	3.65352e-08	2.45327	up	[GI]	Carbohydrate transport and metabolism;; Lipid transport and metabolism	Cellular Component: cell wall (GO:0005618);; Molecular Function: pectinesterase activity (GO:0030599);; Biological Process: cell wall modification (GO:0042545);; Biological Process: negative regulation of catalytic activity (GO:0043086);; Molecular Function: aspartyl esterase activity (GO:0045330);; Biological Process: pectin catabolic process (GO:0045490);; Molecular Function: pectinesterase inh…	K01051|0|sind:105173729|K01051 pectinesterase [EC:3.1.1.11] | (RefSeq) pectinesterase-like	Pentose and glucuronate interconversions (ko00040);; Starch and sucrose metabolism (ko00500)	--	--	Pectinesterase;; Plant invertase/pectin methylesterase inhibitor	Probable pectinesterase/pectinesterase inhibitor 54 OS=Arabidopsis thaliana OX=3702 GN=PME54 PE=2 SV=1	G	Carbohydrate transport and metabolism	pectinesterase [Sesamum indicum]
EVM0012500	890	1067	1079	322	129	160	17.4554	22.4735	27.413	7.51341	2.94674	3.45131	6.60455e-10	-2.11583	down	--		Molecular Function: protein serine/threonine kinase activity (GO:0004674);; Molecular Function: ATP binding (GO:0005524);; Biological Process: protein phosphorylation (GO:0006468);; Cellular Component: integral component of membrane (GO:0016021);;	K04733|6.13446e-179|sind:105162435|K04733 interleukin-1 receptor-associated kinase 4 [EC:2.7.11.1] | (RefSeq) serine/threonine-protein kinase CDL1	--	[T]	Signal transduction mechanisms	Protein tyrosine kinase;; Protein kinase domain	Probable serine/threonine-protein kinase PBL7 OS=Arabidopsis thaliana OX=3702 GN=PBL7 PE=1 SV=1	T	Signal transduction mechanisms	Serine/threonine protein kinase [Handroanthus impetiginosus]
EVM0008912	45	29	25	232	293	521	1.88977	1.2997	1.33473	11.7333	14.6158	24.4393	3.64378e-13	3.23591	up	--	--	Molecular Function: DNA binding (GO:0003677);; Cellular Component: nucleus (GO:0005634);;	--	--	--	--	SBP domain	Squamosa promoter-binding-like protein 4 OS=Arabidopsis thaliana OX=3702 GN=SPL4 PE=1 SV=1	S	Function unknown	SQUAMOSA promoter binding protein-like 3, partial [Salvia miltiorrhiza]
EVM0022513	987	846	584	1650	1092	1719	17.7131	16.3154	13.5819	35.2688	22.9498	33.9794	5.31995e-05	1.00966	up	--	--	--	--	--	--	--	PB1 domain	--	S	Function unknown	hypothetical protein CDL12_24368 [Handroanthus impetiginosus]
EVM0040263	157	197	99	83	46	60	6.27591	8.48148	5.12119	3.94399	2.13564	2.62148	0.00457489	-1.05646	down	--	--	--	--	--	--	--	--	Probable membrane-associated kinase regulator 6 OS=Arabidopsis thaliana OX=3702 GN=MAKR6 PE=2 SV=1	T	Signal transduction mechanisms	probable membrane-associated kinase regulator 6 isoform X1 [Sesamum indicum]
EVM0001268	195	158	116	45	66	47	8.46913	7.36483	6.51965	2.32397	3.31979	2.23887	0.00522459	-1.25177	down	--	--	Cellular Component: integral component of membrane (GO:0016021);;	--	--	--	--	Domain of unknown function (DUF4281)	Protein ABA DEFICIENT 4, chloroplastic OS=Arabidopsis thaliana OX=3702 GN=ABA4 PE=2 SV=1	S	Function unknown	protein ABA DEFICIENT 4, chloroplastic-like isoform X3 [Sesamum indicum]
EVM0040544	1033	904	832	514	263	290	14.8464	13.9633	15.494	8.78674	4.41663	4.57832	6.15317e-06	-1.22309	down	[C]	Energy production and conversion	Cellular Component: mitochondrion (GO:0005739);; Molecular Function: oxidoreductase activity, acting on the aldehyde or oxo group of donors, disulfide as acceptor (GO:0016624);; Biological Process: oxidation-reduction process (GO:0055114);;	K00166|0|sind:105178070|K00166 2-oxoisovalerate dehydrogenase E1 component alpha subunit [EC:1.2.4.4] | (RefSeq) 2-oxoisovalerate dehydrogenase subunit alpha 2, mitochondrial-like	Valine, leucine and isoleucine degradation (ko00280);; Propanoate metabolism (ko00640)	[C]	Energy production and conversion	Dehydrogenase E1 component;; 1-deoxy-D-xylulose-5-phosphate synthase	2-oxoisovalerate dehydrogenase subunit alpha 2, mitochondrial OS=Arabidopsis thaliana OX=3702 GN=At5g09300 PE=1 SV=1	C	Energy production and conversion	2-oxoisovalerate dehydrogenase subunit alpha 2, mitochondrial-like [Sesamum indicum]
EVM0001573	148	70	74	13	23	12	2.22825	1.12158	1.431	0.227472	0.391682	0.199021	0.000373911	-2.03586	down	[DPM]	Cell cycle control, cell division, chromosome partitioning;; Inorganic ion transport and metabolism;; Cell wall/membrane/envelope biogenesis	Molecular Function: copper ion binding (GO:0005507);; Cellular Component: plant-type cell wall (GO:0009505);; Cellular Component: plasmodesma (GO:0009506);; Molecular Function: oxidoreductase activity, oxidizing metal ions (GO:0016722);; Biological Process: oxidation-reduction process (GO:0055114);;	--	--	[Q]	Secondary metabolites biosynthesis, transport and catabolism	Multicopper oxidase;; Multicopper oxidase;; Multicopper oxidase	L-ascorbate oxidase homolog OS=Nicotiana tabacum OX=4097 PE=2 SV=1	Q	Secondary metabolites biosynthesis, transport and catabolism	Multicopper oxidase [Handroanthus impetiginosus]
EVM0020382	1253	732	407	278	129	333	62.6992	39.347	26.3584	16.5366	7.54575	18.3566	0.00459637	-1.40096	down	--	--	Biological Process: transcription, DNA-templated (GO:0006351);;	K09286|7.30335e-52|pxb:103929310|K09286 EREBP-like factor | (RefSeq) ethylene-responsive transcription factor ERF023	--	--	--	AP2 domain	Ethylene-responsive transcription factor ERF023 OS=Arabidopsis thaliana OX=3702 GN=ERF023 PE=2 SV=1	K	Transcription	hypothetical protein CDL12_09996 [Handroanthus impetiginosus]
EVM0039555	3316	3125	3174	1392	1219	1195	39.022	39.5138	48.3818	19.4956	16.787	15.4864	2.68068e-07	-1.15869	down	--	--	--	--	--	--	--	Domain of unknown function (DUF4378)	--	S	Function unknown	uncharacterized protein LOC105157938 isoform X2 [Sesamum indicum]
EVM0006855	1491	1556	1460	926	333	519	19.2879	21.6316	24.4636	14.2551	5.03127	7.39315	0.00045734	-1.20523	down	[K]	Transcription	Molecular Function: protein kinase activity (GO:0004672);; Molecular Function: ATP binding (GO:0005524);; Biological Process: protein phosphorylation (GO:0006468);; Cellular Component: integral component of membrane (GO:0016021);;	--	--	--	--	Protein tyrosine kinase;; Protein kinase domain;; Leucine rich repeat;; Leucine Rich repeats (2 copies)	Probable LRR receptor-like serine/threonine-protein kinase IRK OS=Arabidopsis thaliana OX=3702 GN=IRK PE=1 SV=1	S	Function unknown	Serine/threonine protein kinase [Handroanthus impetiginosus]
EVM0026016	57	50	27	82	111	188	0.639508	0.600462	0.385868	1.09413	1.45809	2.32672	0.0035854	1.52494	up	--	--	--	--	--	--	--	Calmodulin binding protein-like	Calmodulin-binding protein 60 F OS=Arabidopsis thaliana OX=3702 GN=CBP60F PE=2 SV=1	S	Function unknown	calmodulin-binding protein 60 A-like isoform X1 [Olea europaea var. sylvestris]
EVM0015240	43	9	10	45	317	297	1.91509	0.398878	0.519714	2.3747	16.4975	14.5406	0.000458003	2.60202	up	[JO]	Translation, ribosomal structure and biogenesis;; Posttranslational modification, protein turnover, chaperones	Molecular Function: N-acetyltransferase activity (GO:0008080);;	--	--	--	--	Acetyltransferase (GNAT) domain;; Acetyltransferase (GNAT) family;; Acetyltransferase (GNAT) domain	--	J	Translation, ribosomal structure and biogenesis	PREDICTED: uncharacterized protein LOC105953239 [Erythranthe guttata]
EVM0009956	155	217	277	108	42	35	1.79608	2.71052	4.16616	1.49425	0.569667	0.44488	0.00373974	-1.55366	down	--	--	Molecular Function: zinc ion binding (GO:0008270);;	--	--	--	--	von Willebrand factor type A domain;; von Willebrand factor type A domain;; von Willebrand factor type A domain;; Ring finger domain;; RING-like zinc finger;; VWA domain containing CoxE-like protein;; Zinc finger, C3HC4 type (RING finger)	E3 ubiquitin-protein ligase WAV3 OS=Arabidopsis thaliana OX=3702 GN=WAV3 PE=1 SV=1	S	Function unknown	uncharacterized protein LOC105159055 [Sesamum indicum]
EVM0006599	2653	1259	410	4106	8960	8724	22.2018	11.3178	4.4398	40.9113	87.7653	80.3972	0.000591068	2.15413	up	--	--	Molecular Function: calmodulin binding (GO:0005516);; Biological Process: response to stress (GO:0006950);;	--	--	--	--	Calmodulin binding protein-like	Calmodulin-binding protein 60 C OS=Arabidopsis thaliana OX=3702 GN=CBP60C PE=2 SV=1	S	Function unknown	calmodulin-binding protein 60 C [Sesamum indicum]
EVM0017493	161	167	179	276	739	364	2.43013	2.70236	3.50678	4.96525	13.0796	6.04895	0.00954493	1.47829	up	--	--	Biological Process: malate transport (GO:0015743);; Cellular Component: integral component of membrane (GO:0016021);;	--	--	[R]	General function prediction only	Aluminium activated malate transporter;; Fusaric acid resistance protein-like;; Fusaric acid resistance protein family	Aluminum-activated malate transporter 14 OS=Arabidopsis thaliana OX=3702 GN=ALMT14 PE=2 SV=1	S	Function unknown	aluminum-activated malate transporter 12 [Sesamum indicum]
EVM0017820	73	22	32	204	331	433	3.21465	1.01615	1.81226	10.7122	17.1383	21.0918	6.80983e-07	2.69706	up	--	--	Cellular Component: membrane (GO:0016020);;	--	--	--	--	Domain of unknown function	--	S	Function unknown	PREDICTED: uncharacterized protein LOC105954742 [Erythranthe guttata]
EVM0043469	291	180	109	79	31	81	13.7618	9.14468	6.67942	4.43995	1.69876	4.18003	0.00888605	-1.32724	down	--	--	Cellular Component: integral component of membrane (GO:0016021);;	--	--	--	--	AWPM-19-like family	Membrane protein PM19L OS=Oryza sativa subsp. japonica OX=39947 GN=PM19L PE=2 SV=1	S	Function unknown	uncharacterized protein LOC105175661 [Sesamum indicum]
EVM0045876	275	289	392	135	33	64	6.8697	7.75031	12.7009	4.00269	0.959284	1.75748	0.000277724	-1.80469	down	--	--	--	--	--	[K]	Transcription	--	Trihelix transcription factor GTL1 OS=Arabidopsis thaliana OX=3702 GN=GTL1 PE=1 SV=2	S	Function unknown	uncharacterized protein LOC105164615 isoform X1 [Sesamum indicum]
EVM0024300	865	290	265	1480	5914	4051	20.4461	7.34495	8.10809	41.6401	163.651	105.449	2.08369e-05	2.67472	up	--	--	Molecular Function: transcription cofactor activity (GO:0003712);; Molecular Function: histone acetyltransferase activity (GO:0004402);; Cellular Component: nucleus (GO:0005634);; Biological Process: regulation of transcription, DNA-templated (GO:0006355);; Molecular Function: zinc ion binding (GO:0008270);; Biological Process: histone acetylation (GO:0016573);;	--	--	[K]	Transcription	TAZ zinc finger;; BTB/POZ domain	BTB/POZ and TAZ domain-containing protein 4 OS=Arabidopsis thaliana OX=3702 GN=BT4 PE=1 SV=1	S	Function unknown	BTB/POZ and TAZ domain-containing protein 4 isoform X1 [Sesamum indicum]
EVM0038235	87	103	80	231	212	350	2.61232	3.31872	3.11898	8.25499	7.4546	11.5935	1.23203e-06	1.63057	up	--	--	--	--	--	--	--	--	--	S	Function unknown	hypothetical protein CDL12_22660 [Handroanthus impetiginosus]
EVM0026773	104	124	72	449	94	352	3.2716	4.18449	2.91461	16.8359	3.45751	12.1889	0.00602189	1.46753	up	--	--	Molecular Function: DNA binding (GO:0003677);;	K09338|7.6705e-131|sind:105177230|K09338 homeobox-leucine zipper protein | (RefSeq) homeobox-leucine zipper protein HOX21-like	--	[K]	Transcription	Homeobox domain;; Homeobox associated leucine zipper;; Homeobox KN domain	Homeobox-leucine zipper protein ATHB-13 OS=Arabidopsis thaliana OX=3702 GN=ATHB-13 PE=2 SV=2	K	Transcription	homeobox-leucine zipper protein HOX21 [Sesamum indicum]
EVM0019924	2149	1356	1001	2525	2404	4083	56.6155	38.3638	34.1335	79.19	74.1328	118.447	0.00665791	1.10814	up	--	--	--	K11982|9.74486e-103|sind:105170616|K11982 E3 ubiquitin-protein ligase RNF115/126 [EC:2.3.2.27] | (RefSeq) E3 ubiquitin-protein ligase CIP8-like	--	[O]	Posttranslational modification, protein turnover, chaperones	Ring finger domain;; zinc-ribbon;; Zinc finger, C3HC4 type (RING finger);; RING-like zinc finger;; Zinc finger, C3HC4 type (RING finger);; RING-H2 zinc finger domain;; Anaphase-promoting complex subunit 11 RING-H2 finger	E3 ubiquitin-protein ligase SIRP1 OS=Oryza sativa subsp. japonica OX=39947 GN=SIRP1 PE=1 SV=1	O	Posttranslational modification, protein turnover, chaperones	Ubiquitin--protein ligase [Handroanthus impetiginosus]
EVM0044777	1378	1184	1184	434	484	436	17.3116	15.9786	19.2602	6.48871	7.10374	6.03027	1.93947e-05	-1.24626	down	--	--	--	--	--	[K]	Transcription	B-box zinc finger;; CCT motif	Zinc finger protein CONSTANS-LIKE 16 OS=Arabidopsis thaliana OX=3702 GN=COL16 PE=1 SV=2	K	Transcription	zinc finger protein CONSTANS-LIKE 16-like [Sesamum indicum]
EVM0037158	94	91	75	336	183	319	1.5379	1.59764	1.57916	6.567	3.5115	5.76683	3.33373e-11	1.75599	up	[E]	Amino acid transport and metabolism	Molecular Function: glutamate decarboxylase activity (GO:0004351);; Biological Process: glutamate metabolic process (GO:0006536);; Molecular Function: pyridoxal phosphate binding (GO:0030170);;	K01580|0|sind:105167783|K01580 glutamate decarboxylase [EC:4.1.1.15] | (RefSeq) glutamate decarboxylase	Alanine, aspartate and glutamate metabolism (ko00250);; beta-Alanine metabolism (ko00410);; Taurine and hypotaurine metabolism (ko00430);; Butanoate metabolism (ko00650)	[E]	Amino acid transport and metabolism	Pyridoxal-dependent decarboxylase conserved domain	Glutamate decarboxylase 1 OS=Arabidopsis thaliana OX=3702 GN=GAD1 PE=1 SV=2	E	Amino acid transport and metabolism	glutamate decarboxylase [Sesamum indicum]
Rosmarinus_officinalis_newGene_16776	173	178	75	396	186	360	2.14344	2.37712	1.20973	5.86432	2.69943	4.93653	0.00390657	1.20355	up	[E]	Amino acid transport and metabolism	Molecular Function: glutamate decarboxylase activity (GO:0004351);; Biological Process: glutamate metabolic process (GO:0006536);; Molecular Function: pyridoxal phosphate binding (GO:0030170);;	K01580|0|sind:105167783|K01580 glutamate decarboxylase [EC:4.1.1.15] | (RefSeq) glutamate decarboxylase	Alanine, aspartate and glutamate metabolism (ko00250);; beta-Alanine metabolism (ko00410);; Taurine and hypotaurine metabolism (ko00430);; Butanoate metabolism (ko00650)	[E]	Amino acid transport and metabolism	Pyridoxal-dependent decarboxylase conserved domain;; Aminotransferase class-V	Glutamate decarboxylase 1 OS=Arabidopsis thaliana OX=3702 GN=GAD1 PE=1 SV=2	E	Amino acid transport and metabolism	glutamate decarboxylase [Sesamum indicum]
EVM0041664	182	96	53	497	1842	1522	10.3809	5.88881	3.89748	33.782	123.235	95.7711	9.64714e-08	3.15801	up	--	--	--	--	--	--	--	--	--	S	Function unknown	hypothetical protein CDL12_13799 [Handroanthus impetiginosus]
EVM0043065	1261	941	470	1758	3600	3376	11.9954	9.61717	5.78381	19.9125	40.0891	35.3655	0.000508009	1.7598	up	--	--	--	--	--	--	--	Protein of unknown function (DUF668);; Domain of unknown function (DUF3475)	--	S	Function unknown	uncharacterized protein LOC105161303 [Sesamum indicum]
EVM0009994	567	452	453	827	2130	1041	7.91952	6.78571	8.18462	13.7457	34.8286	16.0053	0.00586937	1.50358	up	[IQ]	Lipid transport and metabolism;; Secondary metabolites biosynthesis, transport and catabolism	Biological Process: metabolic process (GO:0008152);; Cellular Component: integral component of membrane (GO:0016021);; Molecular Function: ligase activity (GO:0016874);;	K01904|0|sind:105172728|K01904 4-coumarate--CoA ligase [EC:6.2.1.12] | (RefSeq) 4-coumarate--CoA ligase-like 6	Ubiquinone and other terpenoid-quinone biosynthesis (ko00130);; Phenylalanine metabolism (ko00360);; Phenylpropanoid biosynthesis (ko00940)	[I]	Lipid transport and metabolism	AMP-binding enzyme;; AMP-binding enzyme C-terminal domain	4-coumarate--CoA ligase-like 6 OS=Arabidopsis thaliana OX=3702 GN=4CLL6 PE=2 SV=2	IQ	Lipid transport and metabolism;; Secondary metabolites biosynthesis, transport and catabolism	4-coumarate--CoA ligase-like 6 [Sesamum indicum]
EVM0039143	35	42	46	112	297	170	0.334098	0.433073	0.575807	1.28908	3.35882	1.80334	0.000169696	2.12419	up	[K]	Transcription	--	--	--	[R]	General function prediction only	Leucine rich repeat;; Leucine Rich repeats (2 copies);; Leucine Rich Repeat;; Leucine rich repeat N-terminal domain	Receptor-like protein Cf-9 homolog OS=Solanum lycopersicum OX=4081 GN=HCR9-0 PE=2 SV=2	S	Function unknown	PREDICTED: receptor-like protein 12 [Erythranthe guttata]
EVM0003160	2977	3052	2548	1425	710	876	55.8885	61.571	61.9754	31.856	15.6053	18.111	3.38076e-09	-1.36489	down	--	--	Cellular Component: integral component of membrane (GO:0016021);;	--	--	--	--	--	Uncharacterized GPI-anchored protein At4g28100 OS=Arabidopsis thaliana OX=3702 GN=At4g28100 PE=1 SV=1	S	Function unknown	hypothetical protein CDL12_26171 [Handroanthus impetiginosus]
EVM0037730	4331	4346	3951	1563	586	1010	75.0878	80.9537	88.7259	32.2597	11.8736	19.2707	4.47373e-10	-1.8399	down	--	--	--	--	--	--	--	WRC;; QLQ	Growth-regulating factor 1 OS=Arabidopsis thaliana OX=3702 GN=GRF1 PE=1 SV=1	K	Transcription	growth-regulating factor 6 [Sesamum indicum]
EVM0042820	999	1104	932	547	266	334	11.3121	13.4285	13.658	7.37106	3.52339	4.16113	6.69737e-07	-1.25949	down	[M]	Cell wall/membrane/envelope biogenesis	Cellular Component: cytosol (GO:0005829);;	--	--	[R]	General function prediction only	Galactose oxidase, central domain;; Galactose oxidase, central domain;; Kelch motif;; Kelch motif;; Kelch motif;; Kelch motif	Acyl-CoA-binding domain-containing protein 6 OS=Oryza sativa subsp. japonica OX=39947 GN=ACBP6 PE=2 SV=1	S	Function unknown	putative protein, contains kelch repeat [Handroanthus impetiginosus]
EVM0003052	5854	5824	5106	2586	1404	1566	88.8137	94.9554	100.355	46.7173	24.9235	26.1559	6.48139e-11	-1.44492	down	--	--	Cellular Component: integral component of membrane (GO:0016021);;	--	--	--	--	Fasciclin domain	Fasciclin-like arabinogalactan protein 8 OS=Arabidopsis thaliana OX=3702 GN=FLA8 PE=1 SV=1	M	Cell wall/membrane/envelope biogenesis	hypothetical protein CDL12_03474 [Handroanthus impetiginosus]
EVM0013740	339	410	246	1018	702	754	2.81311	3.65681	2.63743	10.0609	6.82177	6.89198	3.02399e-10	1.43658	up	[P]	Inorganic ion transport and metabolism	Molecular Function: nucleotide binding (GO:0000166);; Molecular Function: copper-exporting ATPase activity (GO:0004008);; Molecular Function: copper ion binding (GO:0005507);; Cellular Component: integral component of plasma membrane (GO:0005887);; Cellular Component: intracellular membrane-bounded organelle (GO:0043231);; Biological Process: copper ion export (GO:0060003);;	K17686|0|sind:105164107|K17686 Cu+-exporting ATPase [EC:3.6.3.54] | (RefSeq) probable copper-transporting ATPase HMA5	--	[P]	Inorganic ion transport and metabolism	E1-E2 ATPase;; haloacid dehalogenase-like hydrolase;; Heavy-metal-associated domain;; haloacid dehalogenase-like hydrolase	Probable copper-transporting ATPase HMA5 OS=Arabidopsis thaliana OX=3702 GN=HMA5 PE=1 SV=2	P	Inorganic ion transport and metabolism	Cation transport ATPase [Handroanthus impetiginosus]
EVM0037492	285	116	94	605	1434	1331	2.46698	1.07245	1.04675	6.24292	14.5561	12.7098	2.5573e-06	2.59581	up	--		--	K04733|0|sind:105172839|K04733 interleukin-1 receptor-associated kinase 4 [EC:2.7.11.1] | (RefSeq) G-type lectin S-receptor-like serine/threonine-protein kinase CES101	--	--	--	Protein tyrosine kinase;; Protein kinase domain;; D-mannose binding lectin	G-type lectin S-receptor-like serine/threonine-protein kinase At1g11330 OS=Arabidopsis thaliana OX=3702 GN=At1g11330 PE=1 SV=3	T	Signal transduction mechanisms	Serine/threonine protein kinase [Handroanthus impetiginosus]
EVM0030484	140	90	62	159	537	635	2.85263	1.97446	1.63451	3.86909	12.8413	14.2875	0.000695364	2.05197	up	[T]	Signal transduction mechanisms	Molecular Function: protein kinase activity (GO:0004672);; Molecular Function: ATP binding (GO:0005524);; Biological Process: protein phosphorylation (GO:0006468);;	--	--	--	--	Protein tyrosine kinase;; Protein kinase domain	G-type lectin S-receptor-like serine/threonine-protein kinase B120 OS=Arabidopsis thaliana OX=3702 GN=B120 PE=2 SV=1	T	Signal transduction mechanisms	PREDICTED: G-type lectin S-receptor-like serine/threonine-protein kinase B120 [Erythranthe guttata]
EVM0032974	34	53	29	260	70	111	0.546184	0.920516	0.601558	5.03091	1.33448	1.97974	0.000571716	1.78017	up	--	--	Molecular Function: binding (GO:0005488);;	--	--	[R]	General function prediction only	Zinc finger, C2H2 type;; Zinc-finger double-stranded RNA-binding	Zinc finger protein NUTCRACKER OS=Arabidopsis thaliana OX=3702 GN=NUC PE=2 SV=1	S	Function unknown	protein indeterminate-domain 2-like [Sesamum indicum]
EVM0004379	232	176	145	85	22	49	8.05505	6.56818	6.52708	3.48798	0.876714	1.8409	0.000526211	-1.59284	down	--	--	Molecular Function: transcription factor activity, sequence-specific DNA binding (GO:0003700);; Biological Process: transcription, DNA-templated (GO:0006351);; Molecular Function: sequence-specific DNA binding (GO:0043565);; Cellular Component: intracellular part (GO:0044424);;	--	--	[K]	Transcription	GATA zinc finger	GATA transcription factor 18 OS=Arabidopsis thaliana OX=3702 GN=GATA18 PE=2 SV=2	K	Transcription	hypothetical protein CDL12_10877 [Handroanthus impetiginosus]
EVM0036657	161	132	91	52	44	47	2.24377	1.98198	1.6376	0.85868	0.718635	0.717463	0.000791434	-1.19428	down	--	--	Cellular Component: integral component of membrane (GO:0016021);;	--	--	--	--	--	--	S	Function unknown	uncharacterized protein LOC105166568 isoform X2 [Sesamum indicum]
EVM0044902	2098	2094	2029	756	560	593	23.0049	24.671	28.8253	9.86505	7.18716	7.16186	1.32384e-16	-1.54021	down	--	--	--	--	--	[K]	Transcription	B-box zinc finger;; CCT motif	Zinc finger protein CONSTANS-LIKE 16 OS=Arabidopsis thaliana OX=3702 GN=COL16 PE=1 SV=2	K	Transcription	zinc finger protein CONSTANS-LIKE 16 [Sesamum indicum]
EVM0035555	19	40	5	166	662	448	0.469719	1.06266	0.159968	5.00706	19.6294	12.5004	9.29441e-08	3.51729	up	--	--	Molecular Function: structural constituent of ribosome (GO:0003735);; Biological Process: translation (GO:0006412);; Cellular Component: integral component of membrane (GO:0016021);; Biological Process: transmembrane transport (GO:0055085);;	K15113|5.60209e-164|sind:105161513|K15113 solute carrier family 25 (mitochondrial iron transporter), member 28/37 | (RefSeq) mitoferrin-like	--	[C]	Energy production and conversion	Mitochondrial carrier protein	S-adenosylmethionine carrier 1, chloroplastic/mitochondrial OS=Arabidopsis thaliana OX=3702 GN=SAMC1 PE=1 SV=1	O	Posttranslational modification, protein turnover, chaperones	mitoferrin-like [Dorcoceras hygrometricum]
EVM0024662	7185	3482	2480	7546	12476	15648	130.369	67.8789	58.274	163.023	264.952	312.634	0.00446973	1.49124	up	--	--	--	--	--	--	--	Development and cell death domain	B2 protein OS=Daucus carota OX=4039 PE=2 SV=1	S	Function unknown	hypothetical protein CDL12_25560 [Handroanthus impetiginosus]
EVM0039761	1067	1319	1183	679	150	354	8.50443	11.3022	12.2197	6.44706	1.39967	3.10239	0.00313987	-1.41206	down	[L]	Replication, recombination and repair	--	K00558|0|sind:105172733|K00558 DNA (cytosine-5)-methyltransferase 1 [EC:2.1.1.37] | (RefSeq) DNA (cytosine-5)-methyltransferase CMT2	Cysteine and methionine metabolism (ko00270)	--	--	C-5 cytosine-specific DNA methylase;; BAH domain	DNA (cytosine-5)-methyltransferase CMT2 OS=Arabidopsis thaliana OX=3702 GN=CMT2 PE=2 SV=3	L	Replication, recombination and repair	DNA (cytosine-5)-methyltransferase CMT2 [Sesamum indicum]
EVM0019601	47	54	34	17	2	3	4.62314	5.67878	4.35136	1.99742	0.225244	0.328083	0.00583017	-1.96472	down	[C]	Energy production and conversion	Molecular Function: electron carrier activity (GO:0009055);; Biological Process: electron transport chain (GO:0022900);; Molecular Function: metal ion binding (GO:0046872);; Molecular Function: 2 iron, 2 sulfur cluster binding (GO:0051537);;	K02639|1.8698e-39|sind:105170016|K02639 ferredoxin | (RefSeq) ferredoxin, root R-B1-like	Photosynthesis (ko00195)	--	--	2Fe-2S iron-sulfur cluster binding domain	Ferredoxin-3, chloroplastic OS=Zea mays OX=4577 GN=FDX3 PE=1 SV=1	C	Energy production and conversion	minor ferredoxin [Mentha x piperita]
EVM0017254	2520	968	271	3578	9034	8078	21.4366	8.84906	2.98237	36.2425	89.9591	75.674	0.00158936	2.16159	up	--	--	Molecular Function: calmodulin binding (GO:0005516);; Biological Process: response to stress (GO:0006950);;	--	--	--	--	Calmodulin binding protein-like	Calmodulin-binding protein 60 C OS=Arabidopsis thaliana OX=3702 GN=CBP60C PE=2 SV=1	S	Function unknown	calmodulin-binding protein 60 C [Sesamum indicum]
EVM0009873	64	91	58	255	214	219	1.38132	2.0928	1.59714	6.56053	5.41044	5.20985	5.86707e-10	1.78748	up	--	--	--	--	--	--	--	--	--	S	Function unknown	hypothetical protein CDL12_21070 [Handroanthus impetiginosus]
EVM0034257	8213	7633	4466	2941	1475	1951	73.3275	73.2295	51.6482	31.2601	15.412	19.1741	1.31171e-07	-1.48571	down	--	--	--	--	--	--	--	Sieve element occlusion N-terminus;; Sieve element occlusion C-terminus	Protein SIEVE ELEMENT OCCLUSION B OS=Arabidopsis thaliana OX=3702 GN=SEOB PE=1 SV=1	S	Function unknown	protein SIEVE ELEMENT OCCLUSION B [Sesamum indicum]
Rosmarinus_officinalis_newGene_15655	330	410	423	189	109	86	3.39093	4.57275	5.67071	2.30284	1.30055	0.952813	0.000275274	-1.40134	down	--	--	Molecular Function: protein dimerization activity (GO:0046983);;	--	--	--	--	Helix-loop-helix DNA-binding domain	Transcription factor ICE1 OS=Arabidopsis thaliana OX=3702 GN=SCRM PE=1 SV=1	K	Transcription	basic helix-loop-helix transcription factor [Salvia miltiorrhiza]
EVM0002460	347	436	328	546	1425	939	14.1278	19.0417	17.2618	26.4615	67.8916	42.0801	0.00548534	1.46561	up	--	--	Molecular Function: catalytic activity (GO:0003824);;	--	--	--	--	Raffinose synthase or seed imbibition protein Sip1	Probable galactinol--sucrose galactosyltransferase 2 OS=Arabidopsis thaliana OX=3702 GN=RFS2 PE=2 SV=2	S	Function unknown	Galactinol--sucrose galactosyltransferase [Handroanthus impetiginosus]
Rosmarinus_officinalis_newGene_7295	1074	904	513	3089	3483	4107	21.0219	19.0168	13.015	73.4153	80.3529	91.4414	5.55719e-11	2.18963	up	[L]	Replication, recombination and repair	--	--	--	--	--	Jacalin-like lectin domain	Jacalin-related lectin 19 OS=Arabidopsis thaliana OX=3702 GN=JAL19 PE=2 SV=1	S	Function unknown	PREDICTED: jacalin-related lectin 19 [Erythranthe guttata]
EVM0045281	36	39	45	77	94	111	1.43573	1.67238	2.32096	3.64957	4.38576	4.8898	0.00435936	1.28739	up	--	--	--	--	--	[R]	General function prediction only	gag-polypeptide of LTR copia-type	Retrovirus-related Pol polyprotein from transposon RE2 OS=Arabidopsis thaliana OX=3702 GN=RE2 PE=4 SV=1	S	Function unknown	PREDICTED: uncharacterized protein LOC105970915 [Erythranthe guttata]
EVM0008198	209	248	229	109	28	55	3.56432	4.53907	5.05303	2.21002	0.554216	1.02854	0.000346751	-1.62701	down	[T]	Signal transduction mechanisms	Cellular Component: membrane (GO:0016020);;	--	--	[R]	General function prediction only	Ankyrin repeats (3 copies);; Ankyrin repeats (many copies);; Ankyrin repeats (many copies);; Ankyrin repeat;; Ankyrin repeat;; Domain of unknown function	Ankyrin repeat-containing protein At5g02620 OS=Arabidopsis thaliana OX=3702 GN=At5g02620 PE=1 SV=1	S	Function unknown	ankyrin repeat-containing protein At5g02620 [Sesamum indicum]
EVM0004075	39	26	5	400	79	324	0.507384	0.364418	0.068041	6.24528	1.20026	4.67302	8.68413e-06	2.86522	up	[V]	Defense mechanisms	Biological Process: drug transmembrane transport (GO:0006855);; Molecular Function: drug transmembrane transporter activity (GO:0015238);; Molecular Function: antiporter activity (GO:0015297);; Cellular Component: integral component of membrane (GO:0016021);;	K03327|0|sind:105155670|K03327 multidrug resistance protein, MATE family | (RefSeq) MATE efflux family protein 6-like	--	[R]	General function prediction only	MatE	Protein DETOXIFICATION 16 OS=Arabidopsis thaliana OX=3702 GN=DTX16 PE=2 SV=1	V	Defense mechanisms	hypothetical protein MIMGU_mgv1a005366mg [Erythranthe guttata]
EVM0018965	445	426	326	530	1231	997	17.3974	17.8987	16.4837	24.665	56.367	42.9299	0.00855843	1.31294	up	--	--	--	--	--	--	--	--	--	--	--	uncharacterized protein LOC105169683 [Sesamum indicum]
EVM0009354	722	549	460	1109	3595	2001	7.82375	6.38622	6.45259	14.3028	45.5878	23.8722	0.000476049	1.94035	up	--		Molecular Function: protein serine/threonine kinase activity (GO:0004674);; Molecular Function: ATP binding (GO:0005524);; Biological Process: protein phosphorylation (GO:0006468);; Cellular Component: integral component of membrane (GO:0016021);;	K04733|1.24885e-161|sot:102605410|K04733 interleukin-1 receptor-associated kinase 4 [EC:2.7.11.1] | (RefSeq) glycerophosphodiester phosphodiesterase protein kinase domain-containing GDPDL2-like	--	--	--	Protein kinase domain;; Protein tyrosine kinase;; Wall-associated receptor kinase galacturonan-binding	Rust resistance kinase Lr10 OS=Triticum aestivum OX=4565 GN=LRK10 PE=2 SV=1	T	Signal transduction mechanisms	Serine/threonine protein kinase [Handroanthus impetiginosus]
EVM0014259	281	226	152	87	24	48	9.5676	8.26279	6.70323	3.50154	0.928982	1.77948	6.06664e-05	-1.79183	down	--	--	--	--	--	--	--	Thaumatin family	Thaumatin-like protein OS=Oryza sativa subsp. japonica OX=39947 GN=Os11g0706600 PE=2 SV=1	S	Function unknown	hypothetical protein CDL12_10264 [Handroanthus impetiginosus]
EVM0025072	3642	1741	1359	4527	10569	10340	91.4575	46.9839	44.2125	135.373	310.697	285.971	0.000482492	1.89909	up	--	--	Molecular Function: DNA binding (GO:0003677);;	K09422|4.01847e-154|sind:105159152|K09422 myb proto-oncogene protein, plant | (RefSeq) transcription factor MYB44-like	--	[K]	Transcription	Myb-like DNA-binding domain;; Myb-like DNA-binding domain	Transcription factor MYB73 OS=Arabidopsis thaliana OX=3702 GN=MYB73 PE=1 SV=1	K	Transcription	MYB-related transcription factor [Salvia miltiorrhiza]
EVM0030058	491	570	310	915	1001	1915	16.2601	20.2753	13.2645	36.0603	38.8197	69.8391	0.000212585	1.55072	up	--	--	--	--	--	--	--	Dormancy/auxin associated protein	Auxin-repressed 12.5 kDa protein OS=Fragaria ananassa OX=3747 PE=2 SV=1	S	Function unknown	auxin-repressed 12.5 kDa protein-like isoform X1 [Olea europaea var. sylvestris]
EVM0029805	312	79	41	575	1327	2049	18.3958	4.96136	3.09294	40.4878	91.806	133.386	9.36586e-05	2.65318	up	--	--	--	--	--	--	--	--	--	S	Function unknown	hypothetical protein CDL12_07580 [Handroanthus impetiginosus]
EVM0018760	466	560	460	946	1570	1228	3.91157	5.05156	5.00326	9.46008	15.4423	11.361	0.000349232	1.44745	up	[O]	Posttranslational modification, protein turnover, chaperones	Molecular Function: protein serine/threonine kinase activity (GO:0004674);; Molecular Function: ATP binding (GO:0005524);; Biological Process: protein phosphorylation (GO:0006468);; Cellular Component: integral component of membrane (GO:0016021);;	--	--	--	--	Protein kinase domain;; Protein tyrosine kinase;; Leucine rich repeat;; Leucine Rich repeats (2 copies);; Leucine rich repeat N-terminal domain	Probable LRR receptor-like serine/threonine-protein kinase At1g06840 OS=Arabidopsis thaliana OX=3702 GN=At1g06840 PE=2 SV=2	T	Signal transduction mechanisms	probable LRR receptor-like serine/threonine-protein kinase At1g06840 isoform X1 [Sesamum indicum]
EVM0032872	6250	5542	4923	2927	1952	2117	138.809	132.268	141.62	77.3842	50.7284	51.7756	4.31692e-10	-1.10228	down	[O]	Posttranslational modification, protein turnover, chaperones	Biological Process: protein peptidyl-prolyl isomerization (GO:0000413);; Molecular Function: peptidyl-prolyl cis-trans isomerase activity (GO:0003755);; Biological Process: protein folding (GO:0006457);;	K03768|2.85955e-105|sind:105168448|K03768 peptidyl-prolyl cis-trans isomerase B (cyclophilin B) [EC:5.2.1.8] | (RefSeq) peptidyl-prolyl cis-trans isomerase CYP20-2, chloroplastic	--	[O]	Posttranslational modification, protein turnover, chaperones	Cyclophilin type peptidyl-prolyl cis-trans isomerase/CLD	Photosynthetic NDH subunit of lumenal location 5, chloroplastic OS=Arabidopsis thaliana OX=3702 GN=PNSL5 PE=1 SV=1	O	Posttranslational modification, protein turnover, chaperones	PREDICTED: photosynthetic NDH subunit of lumenal location 5, chloroplastic [Erythranthe guttata]
EVM0040391	25	15	19	46	46	57	2.07384	1.34106	2.0555	4.5853	4.5127	5.19114	0.00645773	1.35399	up	--	--	--	--	--	--	--	--	--	S	Function unknown	PREDICTED: uncharacterized protein LOC105961967 [Erythranthe guttata]
Rosmarinus_officinalis_newGene_8680	83	11	28	85	933	542	1.23122	0.148195	0.509531	1.24256	14.9824	8.25174	0.000414035	2.68535	up	[K]	Transcription	--	--	--	--	--	Leucine rich repeat;; Leucine Rich repeats (2 copies);; Leucine Rich Repeat;; Leucine rich repeat N-terminal domain;; Leucine Rich repeat;; Leucine Rich repeats (2 copies);; Leucine rich repeat;; Leucine Rich repeat;; Leucine Rich Repeat;; Leucine Rich Repeat	Leucine-rich repeat receptor-like serine/threonine-protein kinase BAM2 OS=Arabidopsis thaliana OX=3702 GN=BAM2 PE=1 SV=1	S	Function unknown	probable LRR receptor-like serine/threonine-protein kinase At3g47570 [Sesamum indicum]
EVM0022358	131	181	109	503	272	310	1.77419	2.62675	1.91215	8.10095	4.30906	4.61892	1.36046e-06	1.44171	up	[DPM]	Cell cycle control, cell division, chromosome partitioning;; Inorganic ion transport and metabolism;; Cell wall/membrane/envelope biogenesis	Molecular Function: copper ion binding (GO:0005507);; Biological Process: lignin catabolic process (GO:0046274);; Cellular Component: apoplast (GO:0048046);; Molecular Function: hydroquinone:oxygen oxidoreductase activity (GO:0052716);; Biological Process: oxidation-reduction process (GO:0055114);;	K05909|0|sind:105158919|K05909 laccase [EC:1.10.3.2] | (RefSeq) laccase-14-like	--	[Q]	Secondary metabolites biosynthesis, transport and catabolism	Multicopper oxidase;; Multicopper oxidase;; Multicopper oxidase	Laccase-14 OS=Arabidopsis thaliana OX=3702 GN=LAC14 PE=2 SV=1	Q	Secondary metabolites biosynthesis, transport and catabolism	Multicopper oxidase [Handroanthus impetiginosus]
EVM0012936	18	14	14	56	184	173	0.701752	0.587066	0.714645	2.72389	8.78248	7.7558	2.31676e-06	2.81138	up	--	--	--	K09422|8.94977e-34|sind:105171796|K09422 myb proto-oncogene protein, plant | (RefSeq) myb-related protein Myb4-like	--	[K]	Transcription	Myb-like DNA-binding domain;; Myb-like DNA-binding domain	Transcription factor MYB102 OS=Arabidopsis thaliana OX=3702 GN=MYB102 PE=2 SV=1	K	Transcription	myb-related protein Myb4-like [Sesamum indicum]
EVM0034611	465	533	350	1140	710	1078	5.47544	6.75387	5.338	16.0039	9.79937	13.9998	1.73029e-09	1.23812	up	[C]	Energy production and conversion	Molecular Function: aldehyde dehydrogenase (NAD) activity (GO:0004029);; Biological Process: oxidation-reduction process (GO:0055114);;	K00128|0|sind:105168246|K00128 aldehyde dehydrogenase (NAD+) [EC:1.2.1.3] | (RefSeq) aldehyde dehydrogenase family 2 member B7, mitochondrial	Glycolysis / Gluconeogenesis (ko00010);; Pentose and glucuronate interconversions (ko00040);; Ascorbate and aldarate metabolism (ko00053);; Fatty acid degradation (ko00071);; Valine, leucine and isoleucine degradation (ko00280);; Lysine degradation (ko00310);; Arginine and proline metabolism (ko00330);; Histidine metabolism (ko00340);; Tryptophan metabolism (ko00380);; beta-Alanine metabolism (ko…	[C]	Energy production and conversion	Aldehyde dehydrogenase family	Aldehyde dehydrogenase family 2 member B7, mitochondrial OS=Arabidopsis thaliana OX=3702 GN=ALDH2B7 PE=1 SV=2	C	Energy production and conversion	Aldehyde dehydrogenase [Handroanthus impetiginosus]
EVM0011423	687	544	406	6890	7183	8817	7.22828	6.14358	5.53564	86.3475	88.4843	102.185	5.83006e-48	3.84959	up	[I]	Lipid transport and metabolism	Cellular Component: integral component of membrane (GO:0016021);; Molecular Function: intramolecular transferase activity (GO:0016866);;	K20659|0|vvi:100241546|K20659 lupeol synthase [EC:5.4.99.41] | (RefSeq) lupeol synthase	Steroid biosynthesis (ko00100)	[I]	Lipid transport and metabolism	Squalene-hopene cyclase C-terminal domain;; Squalene-hopene cyclase N-terminal domain;; Prenyltransferase and squalene oxidase repeat	Lupeol synthase OS=Betula platyphylla OX=78630 GN=OSCBPW PE=1 SV=1	I	Lipid transport and metabolism	lupeol synthase [Olea europaea]
EVM0021924	12	31	34	192	333	109	0.153912	0.435745	0.588395	3.07859	5.25494	1.61487	1.91382e-05	2.64453	up	[QV]	Secondary metabolites biosynthesis, transport and catabolism;; Defense mechanisms	Molecular Function: monooxygenase activity (GO:0004497);; Molecular Function: iron ion binding (GO:0005506);; Cellular Component: membrane (GO:0016020);; Molecular Function: oxidoreductase activity, acting on paired donors, with incorporation or reduction of molecular oxygen (GO:0016705);; Molecular Function: heme binding (GO:0020037);; Biological Process: oxidation-reduction process (GO:0055114)…	--	--	[Q]	Secondary metabolites biosynthesis, transport and catabolism	Cytochrome P450;; Cytochrome P450	Ferruginol synthase OS=Salvia miltiorrhiza OX=226208 GN=CYP76AH1 PE=1 SV=1	Q	Secondary metabolites biosynthesis, transport and catabolism	cytochrome P450 76AK8 [Salvia rosmarinus]
EVM0004394	170	229	147	70	43	36	4.58185	6.62937	5.12201	2.22607	1.33695	1.04635	5.04253e-06	-1.63728	down	--	--	Biological Process: regulation of transcription, DNA-templated (GO:0006355);; Cellular Component: membrane (GO:0016020);; Molecular Function: organic cyclic compound binding (GO:0097159);; Molecular Function: heterocyclic compound binding (GO:1901363);;	--	--	--	--	No apical meristem (NAM) protein	NAC domain-containing protein 73 OS=Arabidopsis thaliana OX=3702 GN=NAC073 PE=2 SV=1	S	Function unknown	hypothetical protein CDL12_21417 [Handroanthus impetiginosus]
Rosmarinus_officinalis_newGene_6883	33	20	22	68	64	90	0.439828	0.289052	0.380855	1.07956	1.0103	1.33308	0.000355486	1.58703	up	--	--	--	--	--	[S]	Function unknown	Domain of unknown function (DUF4283);; CG-1 domain	Calmodulin-binding transcription activator 3 OS=Arabidopsis thaliana OX=3702 GN=CAMTA3 PE=1 SV=1	S	Function unknown	hypothetical protein GLYMA_13G214000 [Glycine max]
EVM0006513	605	426	419	721	1796	1644	7.12167	5.39082	6.39147	10.101	24.7571	21.3217	0.00221129	1.5732	up	[T]	Signal transduction mechanisms	Molecular Function: zinc ion binding (GO:0008270);;	--	--	[TZ]	Signal transduction mechanisms;; Cytoskeleton	Protein DA1;; LIM domain	Protein DA1 OS=Arabidopsis thaliana OX=3702 GN=DA1 PE=1 SV=1	S	Function unknown	Adaptor protein Enigma [Handroanthus impetiginosus]
EVM0008806	1295	1581	1638	722	429	470	8.43668	11.07	13.8277	5.59974	3.27091	3.37183	2.4507e-06	-1.32267	down	--	--	--	--	--	--	--	Domain of unknown function (DUF4378);; DUF761-associated sequence motif	--	S	Function unknown	hypothetical protein CDL12_14052 [Handroanthus impetiginosus]
EVM0040777	3378	2214	1304	4053	6535	6530	38.9794	27.4441	19.4907	55.6852	88.2676	82.9728	0.00258848	1.41749	up	[T]	Signal transduction mechanisms	Molecular Function: protein serine/threonine kinase activity (GO:0004674);; Molecular Function: calcium ion binding (GO:0005509);; Molecular Function: ATP binding (GO:0005524);; Biological Process: protein phosphorylation (GO:0006468);;	K13412|0|sind:105175346|K13412 calcium-dependent protein kinase [EC:2.7.11.1] | (RefSeq) calcium-dependent protein kinase-like	Plant-pathogen interaction (ko04626)	[T]	Signal transduction mechanisms	Protein kinase domain;; EF hand;; Protein tyrosine kinase;; EF-hand domain pair;; EF hand;; EF-hand domain;; EF-hand domain pair;; Cytoskeletal-regulatory complex EF hand;; Kinase-like;; Secreted protein acidic and rich in cysteine Ca binding region;; Lipopolysaccharide kinase (Kdo/WaaP) family	Calcium-dependent protein kinase 21 OS=Arabidopsis thaliana OX=3702 GN=CPK21 PE=1 SV=1	T	Signal transduction mechanisms	calcium-dependent protein kinase [Sesamum indicum]
EVM0011234	30	4	1	97	169	206	1.42386	0.162826	0.05765	5.49583	9.41427	10.7867	0.000354998	2.70464	up	--	--	--	--	--	[T]	Signal transduction mechanisms	NB-ARC domain	Putative disease resistance protein RGA4 OS=Solanum bulbocastanum OX=147425 GN=RGA4 PE=2 SV=1	S	Function unknown	PREDICTED: putative disease resistance RPP13-like protein 3 [Erythranthe guttata]
EVM0021373	618	584	374	1695	919	1616	7.8608	7.9771	6.15796	25.67	13.677	22.6362	4.20046e-09	1.51593	up	--	--	Cellular Component: integral component of membrane (GO:0016021);;	--	--	[E]	Amino acid transport and metabolism	Transmembrane amino acid transporter protein;; Tryptophan/tyrosine permease family	Probable amino acid permease 7 OS=Arabidopsis thaliana OX=3702 GN=AAP7 PE=2 SV=1	E	Amino acid transport and metabolism	probable amino acid permease 7 isoform X1 [Sesamum indicum]
EVM0029621	937	326	268	1091	4252	4103	11.2912	4.21146	4.16974	15.6472	59.9708	54.4415	0.000263731	2.34649	up	[T]	Signal transduction mechanisms	Molecular Function: protein serine/threonine kinase activity (GO:0004674);; Molecular Function: ATP binding (GO:0005524);; Biological Process: protein phosphorylation (GO:0006468);; Cellular Component: integral component of membrane (GO:0016021);; Molecular Function: carbohydrate binding (GO:0030246);;	--	--	--	--	Legume lectin domain;; Protein kinase domain;; Protein tyrosine kinase	L-type lectin-domain containing receptor kinase S.4 OS=Arabidopsis thaliana OX=3702 GN=LECRKS4 PE=2 SV=1	T	Signal transduction mechanisms	L-type lectin-domain containing receptor kinase S.4 [Sesamum indicum]
EVM0019082	63	34	19	71	155	142	0.315762	0.183355	0.122052	0.424367	0.921365	0.792423	0.00805248	1.62919	up	[T]	Signal transduction mechanisms	Biological Process: cellular process (GO:0009987);; Cellular Component: membrane (GO:0016020);;	--	--	--	--	Protein kinase domain;; Protein tyrosine kinase;; D-mannose binding lectin;; S-locus glycoprotein domain;; PAN-like domain;; Phosphotransferase enzyme family;; Domain of unknown function (DUF3403);; PAN domain;; Lipopolysaccharide kinase (Kdo/WaaP) family	G-type lectin S-receptor-like serine/threonine-protein kinase At1g11330 OS=Arabidopsis thaliana OX=3702 GN=At1g11330 PE=1 SV=3	T	Signal transduction mechanisms	hypothetical protein MIMGU_mgv1a000137mg [Erythranthe guttata]
EVM0009908	2358	1704	1075	2876	7801	4537	24.6077	19.1117	14.5246	35.7463	95.3162	52.143	0.0032981	1.62493	up	[P]	Inorganic ion transport and metabolism	Cellular Component: integral component of membrane (GO:0016021);;	--	--	--	--	Nodulin-like	Protein NUCLEAR FUSION DEFECTIVE 4 OS=Arabidopsis thaliana OX=3702 GN=NFD4 PE=3 SV=1	S	Function unknown	protein NUCLEAR FUSION DEFECTIVE 4-like [Sesamum indicum]
EVM0042859	14991	5032	3839	13631	66263	52561	185.365	66.8539	61.4807	200.687	959.07	715.689	0.00121415	2.18987	up	[I]	Lipid transport and metabolism	Biological Process: unsaturated fatty acid biosynthetic process (GO:0006636);; Cellular Component: integral component of membrane (GO:0016021);; Molecular Function: oxidoreductase activity, acting on paired donors, with oxidation of a pair of donors resulting in the reduction of molecular oxygen to two molecules of water (GO:0016717);; Cellular Component: chloroplast membrane (GO:0031969);; Biolo…	K10257|0|sind:105167042|K10257 acyl-lipid omega-3 desaturase [EC:1.14.19.25 1.14.19.35 1.14.19.36] | (RefSeq) FAD7; omega-3 fatty acid desaturase, chloroplastic	--	--	--	Domain of unknown function (DUF3474);; Fatty acid desaturase	Omega-3 fatty acid desaturase, chloroplastic OS=Sesamum indicum OX=4182 GN=FAD7 PE=2 SV=1	I	Lipid transport and metabolism	omega-3 fatty acid desaturase [Perilla frutescens var. frutescens]
EVM0023223	307	114	144	594	1979	1159	3.82203	1.52617	2.31732	8.82957	28.9179	15.935	2.51054e-05	2.50596	up	--	--	Biological Process: amino acid transmembrane transport (GO:0003333);; Molecular Function: amino acid transmembrane transporter activity (GO:0015171);; Cellular Component: integral component of membrane (GO:0016021);;	--	--	[E]	Amino acid transport and metabolism	Transmembrane amino acid transporter protein	Lysine histidine transporter-like 8 OS=Arabidopsis thaliana OX=3702 GN=AATL1 PE=1 SV=1	E	Amino acid transport and metabolism	PREDICTED: lysine histidine transporter-like 8 [Erythranthe guttata]
EVM0009094	780	585	435	1246	1133	1456	14.8483	11.9795	10.7204	28.2631	25.2639	30.5583	1.98254e-05	1.22597	up	[I]	Lipid transport and metabolism	Cellular Component: cytoplasm (GO:0005737);; Molecular Function: monodehydroascorbate reductase (NADH) activity (GO:0016656);; Biological Process: cell redox homeostasis (GO:0045454);; Molecular Function: flavin adenine dinucleotide binding (GO:0050660);; Biological Process: oxidation-reduction process (GO:0055114);;	K08232|0|sind:105174100|K08232 monodehydroascorbate reductase (NADH) [EC:1.6.5.4] | (RefSeq) monodehydroascorbate reductase	Ascorbate and aldarate metabolism (ko00053)	[R]	General function prediction only	Pyridine nucleotide-disulphide oxidoreductase;; Pyridine nucleotide-disulphide oxidoreductase	Monodehydroascorbate reductase OS=Solanum lycopersicum OX=4081 GN=AFRR PE=1 SV=1	S	Function unknown	monodehydroascorbate reductase [Olea europaea var. sylvestris]
EVM0024417	1735	535	411	3997	18205	12387	13.3721	4.43262	4.09949	36.695	164.292	105.165	1.17408e-06	3.13307	up	--	--	Cellular Component: chloroplast thylakoid (GO:0009534);; Cellular Component: chloroplast stroma (GO:0009570);; Molecular Function: linoleate 13S-lipoxygenase activity (GO:0016165);; Biological Process: oxylipin biosynthetic process (GO:0031408);; Molecular Function: metal ion binding (GO:0046872);; Biological Process: oxidation-reduction process (GO:0055114);;	K00454|0|sind:105157809|K00454 lipoxygenase [EC:1.13.11.12] | (RefSeq) linoleate 13S-lipoxygenase 3-1, chloroplastic	Linoleic acid metabolism (ko00591);; alpha-Linolenic acid metabolism (ko00592)	--	--	Lipoxygenase;; PLAT/LH2 domain;; Lipoxygenase	Linoleate 13S-lipoxygenase 3-1, chloroplastic OS=Solanum tuberosum OX=4113 GN=LOX3.1 PE=1 SV=1	S	Function unknown	PREDICTED: linoleate 13S-lipoxygenase 3-1, chloroplastic-like [Erythranthe guttata]
EVM0024626	3450	2501	1775	5153	9829	8232	54.7448	42.6447	36.481	97.3715	182.582	143.86	0.000193372	1.67933	up	[Q]	Secondary metabolites biosynthesis, transport and catabolism	Molecular Function: metal ion binding (GO:0046872);; Molecular Function: dioxygenase activity (GO:0051213);; Biological Process: oxidation-reduction process (GO:0055114);;	--	--	[QR]	Secondary metabolites biosynthesis, transport and catabolism;; General function prediction only	2OG-Fe(II) oxygenase superfamily;; non-haem dioxygenase in morphine synthesis N-terminal	Protein DOWNY MILDEW RESISTANCE 6 OS=Arabidopsis thaliana OX=3702 GN=DMR6 PE=1 SV=1	S	Function unknown	protein DOWNY MILDEW RESISTANCE 6-like [Sesamum indicum]
EVM0016508	37	53	19	248	501	457	1.05378	1.61507	0.675619	8.40962	16.6922	14.3189	2.67019e-11	3.27878	up	[G]	Carbohydrate transport and metabolism	Biological Process: carbohydrate metabolic process (GO:0005975);; Cellular Component: chloroplast stroma (GO:0009570);; Molecular Function: isomerase activity (GO:0016853);; Molecular Function: carbohydrate binding (GO:0030246);; Cellular Component: apoplast (GO:0048046);;	K01792|1.90477e-165|sind:105178006|K01792 glucose-6-phosphate 1-epimerase [EC:5.1.3.15] | (RefSeq) putative glucose-6-phosphate 1-epimerase	Glycolysis / Gluconeogenesis (ko00010)	[G]	Carbohydrate transport and metabolism	Aldose 1-epimerase	Putative glucose-6-phosphate 1-epimerase OS=Cenchrus ciliaris OX=35872 PE=2 SV=1	G	Carbohydrate transport and metabolism	putative glucose-6-phosphate 1-epimerase [Sesamum indicum]
EVM0028530	1057	757	615	1592	1113	1776	18.1536	13.9708	13.688	32.5719	22.3853	33.6188	0.000393198	1.00278	up	[R]	General function prediction only	Cellular Component: integral component of membrane (GO:0016021);;	K16302|0|sind:105156962|K16302 metal transporter CNNM | (RefSeq) DUF21 domain-containing protein At4g14240-like	--	[S]	Function unknown	Domain of unknown function DUF21;; CBS domain	DUF21 domain-containing protein At4g14230 OS=Arabidopsis thaliana OX=3702 GN=CBSDUF2 PE=2 SV=1	P	Inorganic ion transport and metabolism	DUF21 domain-containing protein At4g14240 [Sesamum indicum]
EVM0036273	118	76	73	17	14	14	3.11514	2.16231	2.49256	0.535178	0.418611	0.402719	3.00128e-07	-2.21045	down	--	--	--	--	--	--	--	No apical meristem (NAM) protein	NAC domain-containing protein 86 OS=Arabidopsis thaliana OX=3702 GN=NAC086 PE=2 SV=1	S	Function unknown	NAC transcription factor 29 [Sesamum indicum]
EVM0006944	692	782	514	1231	2120	1734	6.84581	8.31809	6.59107	14.5155	24.5704	18.9019	0.000308198	1.47958	up	--	--	--	--	--	--	--	Zinc finger, C3HC4 type (RING finger)	Probable E3 ubiquitin-protein ligase LUL3 OS=Arabidopsis thaliana OX=3702 GN=LUL3 PE=1 SV=1	S	Function unknown	uncharacterized protein LOC105169955 isoform X1 [Sesamum indicum]
EVM0024390	227	64	37	366	302	815	3.52575	1.06037	0.745216	6.78842	5.49746	13.9901	0.00396142	1.91186	up	--	--	--	K07195|6.28502e-153|sind:105157858|K07195 exocyst complex component 7 | (RefSeq) exocyst complex component EXO70B1-like	--	[U]	Intracellular trafficking, secretion, and vesicular transport	Exo70 exocyst complex subunit	Exocyst complex component EXO70A1 OS=Arabidopsis thaliana OX=3702 GN=EXO70A1 PE=1 SV=1	S	Function unknown	exocyst complex component EXO70A1-like [Sesamum indicum]
EVM0023190	1194	1261	1203	1751	13391	4099	6.21422	7.05227	8.10699	10.8484	81.5766	23.4915	0.00231395	2.11514	up	[V]	Defense mechanisms	Molecular Function: ATP binding (GO:0005524);; Cellular Component: integral component of membrane (GO:0016021);; Molecular Function: 2-alkenal reductase [NAD(P)] activity (GO:0032440);; Molecular Function: ATPase activity, coupled to transmembrane movement of substances (GO:0042626);; Biological Process: transmembrane transport (GO:0055085);; Biological Process: oxidation-reduction process (GO:00…	--	--	[Q]	Secondary metabolites biosynthesis, transport and catabolism	ABC transporter transmembrane region;; ABC transporter;; 50S ribosome-binding GTPase;; Type IV secretion-system coupling protein DNA-binding domain;; Domain of unknown function DUF87	ABC transporter C family member 2 OS=Arabidopsis thaliana OX=3702 GN=ABCC2 PE=1 SV=2	V	Defense mechanisms	ABC transporter C family member 12-like isoform X3 [Sesamum indicum]
EVM0029167	61	72	53	136	124	97	2.04771	2.57363	2.27137	5.41969	4.85076	3.56813	0.00440471	1.05436	up	--	--	Biological Process: MAPK cascade (GO:0000165);; Biological Process: regulation of response to biotic stimulus (GO:0002831);; Molecular Function: MAP kinase kinase kinase activity (GO:0004709);; Molecular Function: ATP binding (GO:0005524);; Biological Process: response to bacterium (GO:0009617);; Biological Process: response to fungus (GO:0009620);; Biological Process: response to hormone (GO:000…	--	--	[T]	Signal transduction mechanisms	Ethylene-responsive protein kinase Le-CTR1	Serine/threonine-protein kinase EDR1 OS=Arabidopsis thaliana OX=3702 GN=EDR1 PE=1 SV=1	T	Signal transduction mechanisms	serine/threonine-protein kinase EDR1 [Sesamum indicum]
EVM0002990	694	665	519	993	1811	1538	13.3576	13.7528	12.9443	22.7564	40.806	32.6093	0.001755	1.33597	up	--	--	Cellular Component: integral component of membrane (GO:0016021);;	K13348|9.86963e-170|sind:105167356|K13348 protein Mpv17 | (RefSeq) peroxisomal membrane protein 2	Peroxisome (ko04146)	[R]	General function prediction only	Mpv17 / PMP22 family	--	S	Function unknown	Peroxisomal membrane protein MPV17 [Handroanthus impetiginosus]
EVM0031085	98	40	41	213	126	183	0.89715	0.394625	0.483277	2.33858	1.35428	1.85519	0.000738205	1.54464	up	[W]	Extracellular structures	Molecular Function: protein serine/threonine kinase activity (GO:0004674);; Molecular Function: ATP binding (GO:0005524);; Biological Process: protein phosphorylation (GO:0006468);; Cellular Component: integral component of membrane (GO:0016021);; Biological Process: recognition of pollen (GO:0048544);;	--	--	--	--	Protein tyrosine kinase;; Protein kinase domain;; D-mannose binding lectin;; PAN-like domain;; S-locus glycoprotein domain	G-type lectin S-receptor-like serine/threonine-protein kinase At4g27290 OS=Arabidopsis thaliana OX=3702 GN=At4g27290 PE=3 SV=4	T	Signal transduction mechanisms	G-type lectin S-receptor-like serine/threonine-protein kinase At4g27290 isoform X2 [Sesamum indicum]
EVM0008234	197	142	79	424	858	760	11.1549	8.64245	5.78953	28.6614	56.971	47.5057	2.98208e-06	2.27456	up	[J]	Translation, ribosomal structure and biogenesis	Molecular Function: rRNA (adenine-N6,N6-)-dimethyltransferase activity (GO:0000179);; Biological Process: cell fate specification (GO:0001708);; Cellular Component: nucleolus (GO:0005730);; Cellular Component: cytoplasm (GO:0005737);; Biological Process: rRNA methylation (GO:0031167);; Biological Process: cell division (GO:0051301);;	K14191|9.85906e-62|sot:102605279|K14191 18S rRNA (adenine1779-N6/adenine1780-N6)-dimethyltransferase [EC:2.1.1.183] | (RefSeq) ribosomal RNA small subunit methyltransferase	--	[A]	RNA processing and modification	Ribosomal RNA adenine dimethylase	Ribosomal RNA small subunit methyltransferase OS=Arabidopsis thaliana OX=3702 GN=DIM1A PE=1 SV=1	J	Translation, ribosomal structure and biogenesis	ribosomal RNA small subunit methyltransferase [Olea europaea var. sylvestris]
EVM0033488	102	96	76	135	295	234	1.9441	1.98264	1.88972	3.08008	6.62643	4.94001	0.00768449	1.3639	up	--	--	Molecular Function: peroxidase activity (GO:0004601);; Cellular Component: extracellular region (GO:0005576);; Cellular Component: cytosol (GO:0005829);; Biological Process: response to oxidative stress (GO:0006979);; Cellular Component: plant-type cell wall (GO:0009505);; Biological Process: plant-type cell wall organization (GO:0009664);; Molecular Function: heme binding (GO:0020037);; Biologic…	K00430|0|sind:105174327|K00430 peroxidase [EC:1.11.1.7] | (RefSeq) peroxidase 21	Phenylpropanoid biosynthesis (ko00940)	--	--	Peroxidase	Peroxidase 21 OS=Arabidopsis thaliana OX=3702 GN=PER21 PE=1 SV=1	G	Carbohydrate transport and metabolism	Peroxidase [Handroanthus impetiginosus]
EVM0003458	2097	918	1202	1948	7548	6529	67.6093	31.8047	50.2092	74.7644	284.911	231.848	0.00309213	1.83114	up	--	--	Molecular Function: transcription factor activity, sequence-specific DNA binding (GO:0003700);; Biological Process: regulation of transcription, DNA-templated (GO:0006355);; Molecular Function: sequence-specific DNA binding (GO:0043565);;	--	--	--	--	WRKY DNA -binding domain	Probable WRKY transcription factor 40 OS=Arabidopsis thaliana OX=3702 GN=WRKY40 PE=1 SV=1	K	Transcription	WRKY protein [Salvia miltiorrhiza]
EVM0024591	614	367	310	1044	1481	1536	7.2687	4.66588	4.74798	14.7294	20.5423	20.032	1.82524e-05	1.73831	up	--	--	Biological Process: transcription, DNA-templated (GO:0006351);; Cellular Component: membrane (GO:0016020);;	--	--	--	--	No apical meristem (NAM) protein	NAC domain-containing protein 17 OS=Arabidopsis thaliana OX=3702 GN=NAC017 PE=2 SV=1	S	Function unknown	NAC domain-containing protein 17-like [Sesamum indicum]
EVM0002497	18	20	14	67	60	56	0.380332	0.478255	0.378918	1.76114	1.54502	1.36586	1.75646e-05	1.82849	up	[R]	General function prediction only	--	K10143|1.7108e-180|sind:105166906|K10143 E3 ubiquitin-protein ligase RFWD2 [EC:2.3.2.27] | (RefSeq) WD repeat-containing protein RUP2-like	Ubiquitin mediated proteolysis (ko04120);; Circadian rhythm - plant (ko04712)	--	--	WD domain, G-beta repeat	WD repeat-containing protein RUP2 OS=Arabidopsis thaliana OX=3702 GN=RUP2 PE=1 SV=1	S	Function unknown	WD repeat-containing protein RUP2-like [Sesamum indicum]
EVM0002636	316	264	194	405	553	504	9.66576	8.6913	7.6986	14.7776	19.8148	16.9798	0.00530009	1.06817	up	[H]	Coenzyme transport and metabolism	Molecular Function: thiamine diphosphokinase activity (GO:0004788);; Molecular Function: ATP binding (GO:0005524);; Biological Process: thiamine metabolic process (GO:0006772);; Biological Process: thiamine diphosphate biosynthetic process (GO:0009229);; Molecular Function: kinase activity (GO:0016301);; Biological Process: phosphorylation (GO:0016310);; Molecular Function: thiamine binding (GO:0…	K00949|4.22246e-127|sind:105163143|K00949 thiamine pyrophosphokinase [EC:2.7.6.2] | (RefSeq) thiamine pyrophosphokinase 1	Thiamine metabolism (ko00730)	[H]	Coenzyme transport and metabolism	Thiamin pyrophosphokinase, catalytic domain;; Thiamin pyrophosphokinase, vitamin B1 binding domain	Thiamine pyrophosphokinase 1 OS=Arabidopsis thaliana OX=3702 GN=TPK1 PE=2 SV=1	H	Coenzyme transport and metabolism	PREDICTED: thiamine pyrophosphokinase 1 isoform X1 [Erythranthe guttata]
Rosmarinus_officinalis_newGene_16310	3187	1615	1204	2844	7022	9044	43.5019	23.5024	20.7599	50.0025	117.33	143.184	0.00472196	1.64122	up	--	--	--	--	--	--	--	--	--	--	--	hypothetical protein CDL12_29078 [Handroanthus impetiginosus]
EVM0001966	407	450	441	242	131	184	8.1694	9.71401	11.4671	5.79148	3.07537	4.05858	3.11691e-05	-1.07964	down	--	--	--	--	--	--	--	Shugoshin C terminus	SHUGOSHIN 1 OS=Arabidopsis thaliana OX=3702 GN=SGO1 PE=3 SV=1	S	Function unknown	hypothetical protein CDL12_20168 [Handroanthus impetiginosus]
EVM0015095	103	105	118	48	31	40	2.57062	2.80177	3.79321	1.39889	0.895437	1.08618	0.000481768	-1.26462	down	[G]	Carbohydrate transport and metabolism	Molecular Function: kinase activity (GO:0016301);;	--	--	[R]	General function prediction only	Fructosamine kinase	Protein-ribulosamine 3-kinase, chloroplastic OS=Arabidopsis thaliana OX=3702 GN=At3g61080 PE=1 SV=2	G	Carbohydrate transport and metabolism	putative kinase [Handroanthus impetiginosus]
EVM0022795	1620	1529	912	2173	3273	3239	21.2306	21.5292	15.48	33.9188	50.2219	46.749	0.0019075	1.24182	up	[F]	Nucleotide transport and metabolism	Molecular Function: GDP-D-glucose phosphorylase activity (GO:0080048);;	K14190|0|sind:105176671|K14190 GDP-L-galactose phosphorylase [EC:2.7.7.69] | (RefSeq) GDP-L-galactose phosphorylase 2-like	Ascorbate and aldarate metabolism (ko00053)	[R]	General function prediction only	Domain of unknown function (DUF4922)	GDP-L-galactose phosphorylase 1 OS=Arabidopsis thaliana OX=3702 GN=VTC2 PE=1 SV=1	S	Function unknown	GDP-L-galactose phosphorylase 2-like [Sesamum indicum]
EVM0020115	557	611	631	267	119	125	10.2057	12.0141	14.9618	5.80418	2.54655	2.52147	2.84354e-06	-1.63725	down	--	--	Molecular Function: transferase activity (GO:0016740);;	--	--	--	--	Transferase family	Uncharacterized acetyltransferase At3g50280 OS=Arabidopsis thaliana OX=3702 GN=At3g50280 PE=3 SV=1	S	Function unknown	LOW QUALITY PROTEIN: uncharacterized acetyltransferase At3g50280-like [Sesamum indicum]
EVM0007208	539	588	604	323	122	209	9.46136	11.0871	13.7347	6.75412	2.49939	4.03241	0.000261035	-1.26304	down	--	--	Molecular Function: Rho guanyl-nucleotide exchange factor activity (GO:0005089);; Biological Process: positive regulation of GTPase activity (GO:0043547);;	--	--	--	--	PRONE (Plant-specific Rop nucleotide exchanger)	Rop guanine nucleotide exchange factor 3 OS=Arabidopsis thaliana OX=3702 GN=ROPGEF3 PE=2 SV=1	S	Function unknown	rop guanine nucleotide exchange factor 3 isoform X2 [Sesamum indicum]
EVM0033751	1323	1064	889	1450	5176	3377	40.2228	34.7671	35.0101	52.5148	184.314	113.105	0.00469032	1.63331	up	--	--	--	--	--	--	--	Domain of unknown function (DUF4033)	Beta-carotene isomerase D27, chloroplastic OS=Oryza sativa subsp. japonica OX=39947 GN=D27 PE=1 SV=1	S	Function unknown	beta-carotene isomerase D27, chloroplastic [Helianthus annuus]
Rosmarinus_officinalis_newGene_9877	253	363	247	689	713	621	3.07982	4.78125	3.76974	9.98059	10.3097	8.25778	1.06546e-05	1.35706	up	--	--	--	--	--	--	--	--	--	S	Function unknown	uncharacterized protein LOC105160266 isoform X3 [Sesamum indicum]
EVM0029440	169	159	153	89	63	59	4.05835	4.09527	4.74036	2.52344	1.75593	1.54485	0.0010584	-1.01253	down	--	--	Molecular Function: transferase activity (GO:0016740);;	--	--	--	--	--	--	S	Function unknown	uncharacterized protein LOC105157249 [Sesamum indicum]
EVM0009860	836	664	405	252	145	76	12.611	10.7608	7.91067	4.52635	2.5488	1.24979	0.000479316	-1.68091	down	--	--	Biological Process: malate transport (GO:0015743);; Cellular Component: integral component of membrane (GO:0016021);;	--	--	[R]	General function prediction only	Aluminium activated malate transporter;; Fusaric acid resistance protein-like;; Fusaric acid resistance protein family	Aluminum-activated malate transporter 12 OS=Arabidopsis thaliana OX=3702 GN=ALMT12 PE=2 SV=1	S	Function unknown	aluminum-activated malate transporter 12 [Sesamum indicum]
EVM0030640	192	198	119	338	746	543	1.6574	1.83393	1.32965	3.48057	7.55897	5.17096	0.000352228	1.74342	up	[T]	Signal transduction mechanisms	Molecular Function: peroxidase activity (GO:0004601);; Molecular Function: calcium ion binding (GO:0005509);; Cellular Component: integral component of membrane (GO:0016021);; Molecular Function: oxidoreductase activity, acting on NAD(P)H, oxygen as acceptor (GO:0050664);; Biological Process: oxidation-reduction process (GO:0055114);; Biological Process: cellular oxidant detoxification (GO:009886…	K13447|0|sind:105164049|K13447 respiratory burst oxidase [EC:1.6.3.- 1.11.1.-] | (RefSeq) respiratory burst oxidase homolog protein A	Plant-pathogen interaction (ko04626)	[PQ]	Inorganic ion transport and metabolism;; Secondary metabolites biosynthesis, transport and catabolism	Ferric reductase NAD binding domain;; Respiratory burst NADPH oxidase;; FAD-binding domain;; Ferric reductase like transmembrane component	Respiratory burst oxidase homolog protein A OS=Solanum tuberosum OX=4113 GN=RBOHA PE=1 SV=1	U	Intracellular trafficking, secretion, and vesicular transport	respiratory burst oxidase homolog protein A [Sesamum indicum]
EVM0003104	7391	5686	3490	10979	8448	16982	228.301	188.725	139.623	403.811	305.427	577.629	0.00142776	1.22997	up	[T]	Signal transduction mechanisms	Molecular Function: phosphorylase kinase activity (GO:0004689);; Molecular Function: calcium ion binding (GO:0005509);; Biological Process: protein phosphorylation (GO:0006468);; Biological Process: regulation of photomorphogenesis (GO:0010099);;	K02183|1.70456e-101|tcc:TCM_041153|K02183 calmodulin | (RefSeq) Calmodulin 5	Phosphatidylinositol signaling system (ko04070);; Plant-pathogen interaction (ko04626)	[T]	Signal transduction mechanisms	EF hand;; EF-hand domain pair;; EF-hand domain pair;; EF-hand domain;; EF hand;; EF-hand domain;; Cytoskeletal-regulatory complex EF hand;; Secreted protein acidic and rich in cysteine Ca binding region;; EF-hand domain;; Ca2+ insensitive EF hand	Calmodulin OS=Medicago sativa OX=3879 GN=CAL1 PE=2 SV=2	DTZ	Cell cycle control, cell division, chromosome partitioning;; Signal transduction mechanisms;; Cytoskeleton	calmodulin-7 isoform X1 [Herrania umbratica]
EVM0008183	22466	20084	21935	7780	8721	5467	277.089	266.184	350.475	114.257	125.89	74.2501	0.000355073	-1.30143	down	--	--	--	--	--	--	--	Peptide N-acetyl-beta-D-glucosaminyl asparaginase amidase A	Peptide-N4-(N-acetyl-beta-glucosaminyl)asparagine amidase A OS=Prunus dulcis OX=3755 PE=1 SV=2	S	Function unknown	peptide-N4-(N-acetyl-beta-glucosaminyl)asparagine amidase A-like [Sesamum indicum]
EVM0003260	169	116	109	185	782	473	3.09004	2.28081	2.57304	4.03125	16.7892	9.55581	0.00380054	1.80274	up	[Q]	Secondary metabolites biosynthesis, transport and catabolism	Molecular Function: oxidoreductase activity (GO:0016491);; Molecular Function: metal ion binding (GO:0046872);; Biological Process: oxidation-reduction process (GO:0055114);;	--	--	[QR]	Secondary metabolites biosynthesis, transport and catabolism;; General function prediction only	2OG-Fe(II) oxygenase superfamily	1-aminocyclopropane-1-carboxylate oxidase homolog 1 OS=Arabidopsis thaliana OX=3702 GN=At1g06620 PE=2 SV=1	S	Function unknown	Iron/ascorbate family oxidoreductase [Handroanthus impetiginosus]
EVM0009854	6	10	4	170	43	103	0.105541	0.194981	0.091834	3.7079	0.912679	2.0637	9.1239e-10	3.4023	up	--	--	Biological Process: amino acid transmembrane transport (GO:0003333);; Cellular Component: plasma membrane (GO:0005886);; Molecular Function: amino acid transmembrane transporter activity (GO:0015171);; Cellular Component: integral component of membrane (GO:0016021);; Biological Process: amino acid export (GO:0032973);; Biological Process: amino acid import (GO:0043090);; Biological Process: amino…	--	--	--	--	EamA-like transporter family	WAT1-related protein At1g44800 OS=Arabidopsis thaliana OX=3702 GN=At1g44800 PE=1 SV=1	S	Function unknown	WAT1-related protein At1g44800-like [Sesamum indicum]
EVM0040737	2452	2171	1559	971	462	808	87.4477	83.22	72.0026	41.2361	19.2897	31.7311	6.50118e-07	-1.30267	down	--	--	--	--	--	--	--	--	--	S	Function unknown	uncharacterized protein LOC105174383 isoform X1 [Sesamum indicum]
EVM0037033	609	583	579	263	205	204	5.70205	5.85932	7.02203	2.92348	2.24495	2.10361	6.51877e-08	-1.22765	down	[M]	Cell wall/membrane/envelope biogenesis	Molecular Function: protein serine/threonine kinase activity (GO:0004674);; Molecular Function: ATP binding (GO:0005524);; Biological Process: protein phosphorylation (GO:0006468);; Cellular Component: integral component of membrane (GO:0016021);;	--	--	--	--	Protein kinase domain;; Protein tyrosine kinase;; Leucine rich repeat N-terminal domain;; Leucine rich repeat;; Leucine Rich repeats (2 copies);; Leucine Rich Repeat	Probable LRR receptor-like serine/threonine-protein kinase At2g23950 OS=Arabidopsis thaliana OX=3702 GN=At2g23950 PE=2 SV=1	T	Signal transduction mechanisms	probable LRR receptor-like serine/threonine-protein kinase At4g30520 [Sesamum indicum]
EVM0043339	605	648	511	2012	2439	2441	8.38704	9.65982	9.17546	33.2389	39.6105	37.2865	1.24368e-13	2.07956	up	[C]	Energy production and conversion	Molecular Function: retinal dehydrogenase activity (GO:0001758);; Biological Process: phenylpropanoid biosynthetic process (GO:0009699);; Molecular Function: coniferyl-aldehyde dehydrogenase activity (GO:0050269);; Biological Process: oxidation-reduction process (GO:0055114);;	K12355|0|csv:101219029|K12355 coniferyl-aldehyde dehydrogenase [EC:1.2.1.68] | (RefSeq) aldehyde dehydrogenase family 2 member C4	Phenylpropanoid biosynthesis (ko00940)	[C]	Energy production and conversion	Aldehyde dehydrogenase family;; Acyl-CoA reductase (LuxC);; Aldehyde dehydrogenase family	Aldehyde dehydrogenase family 2 member C4 OS=Arabidopsis thaliana OX=3702 GN=ALDH2C4 PE=1 SV=2	C	Energy production and conversion	Aldehyde dehydrogenase [Handroanthus impetiginosus]
EVM0042152	786	361	264	671	3454	2596	20.1599	9.94244	8.7663	20.5098	103.802	73.3857	0.00193988	2.05365	up	[I]	Lipid transport and metabolism	Biological Process: lipid metabolic process (GO:0006629);; Cellular Component: membrane (GO:0016020);; Molecular Function: lipase activity (GO:0016298);;	K01054|0|sind:105174041|K01054 acylglycerol lipase [EC:3.1.1.23] | (RefSeq) caffeoylshikimate esterase-like	--	[I]	Lipid transport and metabolism	Serine aminopeptidase, S33;; alpha/beta hydrolase fold;; Alpha/beta hydrolase family;; Phospholipase/Carboxylesterase;; Prolyl oligopeptidase family;; Dienelactone hydrolase family	Caffeoylshikimate esterase OS=Arabidopsis thaliana OX=3702 GN=CSE PE=1 SV=1	I	Lipid transport and metabolism	caffeoylshikimate esterase-like [Sesamum indicum]
EVM0031666	155	161	128	422	492	488	1.88193	2.08919	2.01325	6.0909	6.98775	6.51866	2.39531e-09	1.77453	up	--	--	--	--	--	--	--	Protein of unknown function (DUF1336)	--	S	Function unknown	hypothetical protein CDL12_26327 [Handroanthus impetiginosus]
EVM0044440	127	139	72	158	415	330	2.57495	3.03044	1.89372	3.82701	9.89916	7.41658	0.00825536	1.47934	up	--	--	--	K09419|0|sind:105156181|K09419 heat shock transcription factor, other eukaryote | (RefSeq) heat stress transcription factor A-8	--	[K]	Transcription	HSF-type DNA-binding	Heat stress transcription factor A-8 OS=Arabidopsis thaliana OX=3702 GN=HSFA8 PE=2 SV=1	K	Transcription	heat stress transcription factor A-8 [Sesamum indicum]
EVM0025030	2567	2010	1377	5068	3147	5917	64.8614	54.5818	45.0792	152.505	93.0924	164.658	1.00851e-05	1.34223	up	--	--	Biological Process: lipid metabolic process (GO:0006629);;	K12382|1.61604e-107|sind:105174643|K12382 saposin | (RefSeq) prosaposin-like	--	[IG]	Lipid transport and metabolism;; Carbohydrate transport and metabolism	Saposin-like type B, region 1;; Saposin-like type B, region 2	--	O	Posttranslational modification, protein turnover, chaperones	Prosaposin [Handroanthus impetiginosus]
EVM0020629	3056	3069	2983	1280	457	808	39.3546	42.4649	49.7567	19.6266	6.87793	11.4471	1.45534e-07	-1.68434	down	--	--	--	--	--	[I]	Lipid transport and metabolism	CRAL/TRIO domain;; CRAL/TRIO, N-terminal domain;; Divergent CRAL/TRIO domain	Phosphatidylinositol/phosphatidylcholine transfer protein SFH13 OS=Arabidopsis thaliana OX=3702 GN=SFH13 PE=2 SV=1	S	Function unknown	phosphatidylinositol/phosphatidylcholine transfer protein SFH13 isoform X2 [Sesamum indicum]
EVM0005368	156	160	149	385	334	417	2.01836	2.23214	2.49957	5.94599	5.06426	5.95266	3.41605e-09	1.40588	up	[T]	Signal transduction mechanisms	Molecular Function: protein serine/threonine kinase activity (GO:0004674);; Molecular Function: ATP binding (GO:0005524);; Biological Process: protein phosphorylation (GO:0006468);; Biological Process: auxin-activated signaling pathway (GO:0009734);; Biological Process: brassinosteroid mediated signaling pathway (GO:0009742);; Biological Process: leaf vascular tissue pattern formation (GO:0010305…	--	--	[T]	Signal transduction mechanisms	Protein tyrosine kinase;; Protein kinase domain;; Ankyrin repeats (many copies);; Ankyrin repeats (3 copies);; Ankyrin repeats (many copies);; Ankyrin repeat;; Ankyrin repeat	Integrin-linked protein kinase 1 OS=Arabidopsis thaliana OX=3702 GN=ILK1 PE=1 SV=1	T	Signal transduction mechanisms	Tyrosine kinase [Handroanthus impetiginosus]
EVM0015907	162	304	233	114	41	69	4.2286	8.53583	7.89901	3.53951	1.24611	1.96948	0.00129227	-1.43612	down	--	--	Biological Process: DNA damage checkpoint (GO:0000077);; Molecular Function: damaged DNA binding (GO:0003684);; Molecular Function: SNAP receptor activity (GO:0005484);; Biological Process: DNA repair (GO:0006281);; Biological Process: intracellular protein transport (GO:0006886);; Cellular Component: membrane (GO:0016020);; Biological Process: vesicle-mediated transport (GO:0016192);; Cellular C…	K02830|0|sind:105165148|K02830 cell cycle checkpoint protein [EC:3.1.11.2] | (RefSeq) uncharacterized LOC105165148	--	--	--	Repair protein Rad1/Rec1/Rad17	--	S	Function unknown	uncharacterized protein LOC105165148 [Sesamum indicum]
EVM0028186	60	74	54	161	99	137	0.94184	1.25734	1.09318	3.03462	1.82472	2.3894	6.17584e-05	1.17233	up	--	--	Molecular Function: transferase activity, transferring glycosyl groups (GO:0016757);;	--	--	[GC]	Carbohydrate transport and metabolism;; Energy production and conversion	UDP-glucoronosyl and UDP-glucosyl transferase	Cyanidin-3-O-glucoside 2-O-glucuronosyltransferase OS=Bellis perennis OX=41492 GN=UGAT PE=1 SV=1	S	Function unknown	UDP-glucuronosyl and UDP-glucosyl transferase [Handroanthus impetiginosus]
EVM0039302	855	725	611	339	196	387	15.9123	14.5017	14.7316	7.49662	4.26399	7.92318	0.000145056	-1.08305	down	--	--	--	K09284|5.76437e-97|sind:105170345|K09284 AP2-like factor, euAP2 lineage | (RefSeq) ethylene-responsive transcription factor RAP2-7-like	--	--	--	AP2 domain	Ethylene-responsive transcription factor RAP2-7 OS=Arabidopsis thaliana OX=3702 GN=RAP2-7 PE=2 SV=2	K	Transcription	ethylene-responsive transcription factor RAP2-7-like isoform X2 [Sesamum indicum]
EVM0013004	2269	2637	1705	5384	2469	5185	37.6562	47.0274	36.6452	106.413	47.9592	94.7731	0.000493256	1.05935	up	--	--	Molecular Function: transcription cofactor activity (GO:0003712);; Molecular Function: histone acetyltransferase activity (GO:0004402);; Cellular Component: nucleus (GO:0005634);; Biological Process: regulation of transcription, DNA-templated (GO:0006355);; Molecular Function: zinc ion binding (GO:0008270);; Biological Process: histone acetylation (GO:0016573);;	--	--	[K]	Transcription	BTB/POZ domain;; TAZ zinc finger	BTB/POZ and TAZ domain-containing protein 2 OS=Arabidopsis thaliana OX=3702 GN=BT2 PE=1 SV=1	S	Function unknown	CREB binding protein/P300 [Handroanthus impetiginosus]
EVM0001719	1222	1541	1366	702	128	249	75.187	101.901	108.85	51.4038	9.21706	16.8663	0.00149133	-1.6899	down	--	--	Cellular Component: nucleosome (GO:0000786);; Molecular Function: DNA binding (GO:0003677);; Cellular Component: nucleus (GO:0005634);; Molecular Function: protein heterodimerization activity (GO:0046982);;	K11252|4.54702e-47|bna:106386867|K11252 histone H2B | (RefSeq) histone H2B.3-like	--	[B]	Chromatin structure and dynamics	Core histone H2A/H2B/H3/H4	Histone H2B.6 OS=Arabidopsis thaliana OX=3702 GN=H2B PE=1 SV=3	B	Chromatin structure and dynamics	probable histone H2B.3 [Manihot esculenta]
EVM0021440	3856	4212	3941	2406	842	1547	205.862	241.653	272.527	152.915	52.6065	90.9185	0.000519047	-1.19169	down	--	--	Cellular Component: nucleosome (GO:0000786);; Molecular Function: DNA binding (GO:0003677);; Cellular Component: nucleus (GO:0005634);; Molecular Function: protein heterodimerization activity (GO:0046982);;	K11251|2.02795e-56|sind:105161448|K11251 histone H2A | (RefSeq) histone H2A	--	[B]	Chromatin structure and dynamics	C-terminus of histone H2A;; Core histone H2A/H2B/H3/H4	Probable histone H2A.4 OS=Arabidopsis thaliana OX=3702 GN=At5g02560 PE=1 SV=1	B	Chromatin structure and dynamics	histone H2A [Sesamum indicum]
EVM0000762	223	231	298	67	66	32	3.99776	4.45403	6.92805	1.41485	1.37566	0.620664	7.34259e-05	-1.84994	down	--	--	Molecular Function: transcription factor activity, sequence-specific DNA binding (GO:0003700);; Cellular Component: nucleus (GO:0005634);; Biological Process: regulation of transcription, DNA-templated (GO:0006355);; Molecular Function: sequence-specific DNA binding (GO:0043565);;	--	--	--	--	GRAS domain family	Scarecrow-like protein 32 OS=Arabidopsis thaliana OX=3702 GN=SCL32 PE=1 SV=1	S	Function unknown	scarecrow-like protein 32 [Sesamum indicum]
EVM0009096	219	220	119	80	38	69	6.20069	6.69972	4.35947	2.70163	1.24457	2.12766	0.000233505	-1.36019	down	--	--	--	--	--	--	--	X8 domain	Glucan endo-1,3-beta-glucosidase 1 OS=Arabidopsis thaliana OX=3702 GN=At1g11820 PE=1 SV=3	S	Function unknown	glucan endo-1,3-beta-glucosidase 3 [Sesamum indicum]
EVM0041892	350	74	65	239	970	1627	17.0592	3.85389	4.10471	13.8667	55.4371	87.504	0.00565017	2.05966	up	--	--	Cellular Component: integral component of membrane (GO:0016021);;	--	--	--	--	Protein of unknown function (DUF740)	--	S	Function unknown	hypothetical protein CDL12_17289 [Handroanthus impetiginosus]
EVM0014672	677	748	580	368	164	233	18.8103	22.3403	20.8616	12.177	5.33484	7.12349	4.32502e-06	-1.24271	down	--	--	Biological Process: cellular process (GO:0009987);;	--	--	--	--	BES1/BZR1 plant transcription factor, N-terminal	BES1/BZR1 homolog protein 3 OS=Arabidopsis thaliana OX=3702 GN=BEH3 PE=1 SV=1	S	Function unknown	BES1/BZR1 homolog protein 4 isoform X1 [Sesamum indicum]
EVM0035792	1636	1390	1431	794	485	695	96.9355	88.5126	109.869	56.0006	33.6446	45.3633	4.02898e-07	-1.03381	down	[B]	Chromatin structure and dynamics	--	--	--	[K]	Transcription	SWIB/MDM2 domain	Zinc finger CCCH domain-containing protein 19 OS=Arabidopsis thaliana OX=3702 GN=NERD PE=1 SV=3	B	Chromatin structure and dynamics	hypothetical protein CDL12_10014 [Handroanthus impetiginosus]
EVM0010530	534	571	561	334	133	246	9.08553	10.4533	12.3871	6.76407	2.65046	4.60077	0.000875881	-1.09067	down	--	--	--	--	--	--	--	Protein of unknown function (DUF668);; Domain of unknown function (DUF3475)	--	S	Function unknown	hypothetical protein CDL12_10275 [Handroanthus impetiginosus]
EVM0017510	475	619	552	1073	1150	1106	3.66007	5.12916	5.51884	9.86119	10.3868	9.39485	0.000189624	1.14253	up	[M]	Cell wall/membrane/envelope biogenesis	Molecular Function: nucleotide binding (GO:0000166);; Molecular Function: protein kinase activity (GO:0004672);; Biological Process: cellular protein modification process (GO:0006464);;	--	--	--	--	Protein kinase domain;; Protein tyrosine kinase;; U-box domain	U-box domain-containing protein 33 OS=Arabidopsis thaliana OX=3702 GN=PUB33 PE=2 SV=2	T	Signal transduction mechanisms	U-box domain-containing protein 33 [Sesamum indicum]
Rosmarinus_officinalis_newGene_17387	1126	1224	946	635	141	421	9.96833	11.6464	10.8496	6.69854	1.45917	4.10103	0.00695773	-1.28091	down	[G]	Carbohydrate transport and metabolism	Molecular Function: hydrolase activity, hydrolyzing O-glycosyl compounds (GO:0004553);; Biological Process: carbohydrate metabolic process (GO:0005975);; Cellular Component: integral component of membrane (GO:0016021);;	--	--	--	--	Glycosyl hydrolase family 3 C-terminal domain;; Glycosyl hydrolase family 3 N terminal domain;; Fibronectin type III-like domain	Probable beta-D-xylosidase 7 OS=Arabidopsis thaliana OX=3702 GN=BXL7 PE=2 SV=2	G	Carbohydrate transport and metabolism	PREDICTED: probable beta-D-xylosidase 7 [Erythranthe guttata]
EVM0017108	414	253	153	906	988	1149	7.19874	4.72797	3.44091	18.7656	20.1203	22.0121	1.11248e-06	1.9529	up	--	--	--	--	--	--	--	--	Protein LNK4 OS=Arabidopsis thaliana OX=3702 GN=LNK4 PE=1 SV=1	--	--	protein LNK4-like isoform X1 [Sesamum indicum]
EVM0026431	211	209	152	92	46	64	4.38134	4.66509	4.0757	2.25615	1.11231	1.44454	5.73684e-06	-1.32456	down	--	--	--	--	--	--	--	Protein of unknown function (DUF620)	--	S	Function unknown	uncharacterized protein LOC105159124 [Sesamum indicum]
EVM0040546	4203	1435	1036	5598	24378	15686	37.23	13.6618	11.8794	59.0451	252.803	153.027	0.000183789	2.45422	up	--	--	Cellular Component: chloroplast thylakoid (GO:0009534);; Cellular Component: chloroplast stroma (GO:0009570);; Molecular Function: linoleate 13S-lipoxygenase activity (GO:0016165);; Biological Process: oxylipin biosynthetic process (GO:0031408);; Molecular Function: metal ion binding (GO:0046872);; Biological Process: oxidation-reduction process (GO:0055114);;	K00454|0|sind:105157809|K00454 lipoxygenase [EC:1.13.11.12] | (RefSeq) linoleate 13S-lipoxygenase 3-1, chloroplastic	Linoleic acid metabolism (ko00591);; alpha-Linolenic acid metabolism (ko00592)	--	--	Lipoxygenase;; PLAT/LH2 domain	Linoleate 13S-lipoxygenase 3-1, chloroplastic OS=Solanum tuberosum OX=4113 GN=LOX3.1 PE=1 SV=1	S	Function unknown	PREDICTED: linoleate 13S-lipoxygenase 3-1, chloroplastic-like [Erythranthe guttata]
EVM0040648	3982	4713	4189	2152	1170	1675	56.2122	71.5076	76.6102	36.1748	19.3213	26.0357	8.14836e-09	-1.22954	down	[V]	Defense mechanisms	Biological Process: drug transmembrane transport (GO:0006855);; Molecular Function: drug transmembrane transporter activity (GO:0015238);; Molecular Function: antiporter activity (GO:0015297);; Cellular Component: integral component of membrane (GO:0016021);;	K03327|0|sind:105160452|K03327 multidrug resistance protein, MATE family | (RefSeq) protein TRANSPARENT TESTA 12-like	--	[R]	General function prediction only	MatE	Protein DETOXIFICATION 34 OS=Arabidopsis thaliana OX=3702 GN=DTX34 PE=2 SV=1	V	Defense mechanisms	putative membrane protein, predicted efflux pump [Handroanthus impetiginosus]
EVM0045629	433	333	284	495	674	807	7.30902	6.03193	6.19884	9.96032	13.3278	15.0122	0.00778017	1.04762	up	[T]	Signal transduction mechanisms	--	--	--	--	--	Protein kinase domain;; Protein tyrosine kinase;; Domain of unknown function (DUF3403);; PAN-like domain	G-type lectin S-receptor-like serine/threonine-protein kinase At1g11300 OS=Arabidopsis thaliana OX=3702 GN=At1g11300 PE=2 SV=1	--	--	G-type lectin S-receptor-like serine/threonine-protein kinase At1g11330 [Sesamum indicum]
EVM0001843	281	225	152	476	993	750	3.16584	2.71997	2.21782	6.38963	13.1159	9.31245	0.000126161	1.8178	up	[E]	Amino acid transport and metabolism	Biological Process: amino acid transmembrane transport (GO:0003333);; Molecular Function: amino acid transmembrane transporter activity (GO:0015171);; Cellular Component: integral component of membrane (GO:0016021);;	K03294|0|sind:105175781|K03294 basic amino acid/polyamine antiporter, APA family | (RefSeq) cationic amino acid transporter 1-like	--	[E]	Amino acid transport and metabolism	Amino acid permease;; Amino acid permease	Cationic amino acid transporter 1 OS=Arabidopsis thaliana OX=3702 GN=CAT1 PE=1 SV=1	E	Amino acid transport and metabolism	cationic amino acid transporter 1-like isoform X2 [Sesamum indicum]
EVM0017816	8203	6011	4103	14411	8590	16279	201	158.278	130.25	420.491	246.381	439.275	0.000255249	1.19535	up	--	--	Biological Process: response to stress (GO:0006950);; Biological Process: response to water (GO:0009415);;	--	--	--	--	Dehydrin	Phosphoprotein ECPP44 OS=Daucus carota OX=4039 GN=ECPP44 PE=1 SV=1	--	--	dehydrin, partial [Salvia miltiorrhiza]
EVM0000335	1673	1077	807	4104	1200	3300	26.6773	18.4489	16.666	77.9546	22.3949	57.9652	0.00638764	1.2588	up	[R]	General function prediction only	Molecular Function: alcohol dehydrogenase (NAD) activity (GO:0004022);; Cellular Component: cytoplasm (GO:0005737);; Molecular Function: zinc ion binding (GO:0008270);; Biological Process: oxidation-reduction process (GO:0055114);;	K18857|0|sind:105179807|K18857 alcohol dehydrogenase class-P [EC:1.1.1.1] | (RefSeq) alcohol dehydrogenase 1	Glycolysis / Gluconeogenesis (ko00010);; Fatty acid degradation (ko00071);; Tyrosine metabolism (ko00350);; alpha-Linolenic acid metabolism (ko00592)	[Q]	Secondary metabolites biosynthesis, transport and catabolism	Zinc-binding dehydrogenase;; Alcohol dehydrogenase GroES-like domain	Alcohol dehydrogenase 1 OS=Petunia hybrida OX=4102 GN=ADH1 PE=1 SV=1	C	Energy production and conversion	alcohol dehydrogenase 1 [Sesamum indicum]
EVM0025500	593	921	665	486	161	201	3.84691	6.42316	5.58931	3.75303	1.22359	1.43163	0.0075128	-1.19008	down	--	--	Molecular Function: ATP binding (GO:0005524);; Cellular Component: kinesin complex (GO:0005871);; Biological Process: microtubule-based movement (GO:0007018);; Molecular Function: microtubule binding (GO:0008017);; Molecular Function: ATP-dependent microtubule motor activity, plus-end-directed (GO:0008574);;	K10400|0|sind:105166475|K10400 kinesin family member 15 | (RefSeq) kinesin-like protein KIN12B	--	--	--	Kinesin motor domain;; Microtubule binding	Kinesin-like protein KIN-12B OS=Arabidopsis thaliana OX=3702 GN=KIN12B PE=1 SV=1	Z	Cytoskeleton	kinesin-like protein KIN-12B [Sesamum indicum]
EVM0026601	286	281	253	638	312	608	9.17341	9.69682	10.5192	24.417	11.7288	21.5306	0.000446596	1.00323	up	[O]	Posttranslational modification, protein turnover, chaperones	Molecular Function: ATP binding (GO:0005524);; Cellular Component: nucleus (GO:0005634);; Cellular Component: cytoplasm (GO:0005737);; Biological Process: postreplication repair (GO:0006301);; Cellular Component: integral component of membrane (GO:0016021);; Biological Process: protein deubiquitination (GO:0016579);; Molecular Function: ubiquitin protein ligase binding (GO:0031625);; Molecular Fu…	K10580|1.81712e-101|bvg:104903539|K10580 ubiquitin-conjugating enzyme E2 N [EC:2.3.2.23] | (RefSeq) ubiquitin-conjugating enzyme E2 36	Ubiquitin mediated proteolysis (ko04120)	[O]	Posttranslational modification, protein turnover, chaperones	Ubiquitin-conjugating enzyme	Ubiquitin-conjugating enzyme E2 36 OS=Arabidopsis thaliana OX=3702 GN=UBC36 PE=1 SV=1	O	Posttranslational modification, protein turnover, chaperones	hypothetical protein PAHAL_B02368 [Panicum hallii]
EVM0020761	702	587	259	1621	1418	2403	14.6454	13.1721	7.00535	40.2964	34.6552	55.2601	4.39911e-06	1.86423	up	--	--	Molecular Function: protein serine/threonine phosphatase activity (GO:0004722);; Biological Process: protein dephosphorylation (GO:0006470);; Molecular Function: metal ion binding (GO:0046872);;	--	--	[T]	Signal transduction mechanisms	Protein phosphatase 2C;; Stage II sporulation protein E (SpoIIE)	Probable protein phosphatase 2C 63 OS=Arabidopsis thaliana OX=3702 GN=At4g33920 PE=2 SV=1	T	Signal transduction mechanisms	probable protein phosphatase 2C 63 [Sesamum indicum]
EVM0026766	69	52	15	281	75	182	0.849774	0.687952	0.240176	4.12582	1.07464	2.47021	0.00312409	1.78145	up	[O]	Posttranslational modification, protein turnover, chaperones	Molecular Function: ATP binding (GO:0005524);;	K03283|0|cic:CICLE_v10027981mg|K03283 heat shock 70kDa protein 1/8 | (RefSeq) hypothetical protein	Spliceosome (ko03040);; Protein processing in endoplasmic reticulum (ko04141);; Endocytosis (ko04144)	[O]	Posttranslational modification, protein turnover, chaperones	Hsp70 protein;; MreB/Mbl protein;; NAD-specific glutamate dehydrogenase;; NAD-specific glutamate dehydrogenase	Heat shock cognate 70 kDa protein OS=Petunia hybrida OX=4102 GN=HSP70 PE=2 SV=1	O	Posttranslational modification, protein turnover, chaperones	heat shock cognate 70 kDa protein 2 [Citrus clementina]
EVM0004551	23	27	21	89	51	42	0.173863	0.217319	0.201824	0.796687	0.444689	0.347192	0.0045036	1.35592	up	--	--	--	--	--	--	--	BAG domain	BAG family molecular chaperone regulator 6 OS=Arabidopsis thaliana OX=3702 GN=BAG6 PE=1 SV=1	S	Function unknown	hypothetical protein CDL12_22162 [Handroanthus impetiginosus]
EVM0017649	85	66	90	39	6	12	4.71172	3.93705	6.43819	2.53906	0.366847	0.718337	0.00790097	-1.70443	down	--	--	Molecular Function: binding (GO:0005488);;	--	--	--	--	--	--	S	Function unknown	hypothetical protein CDL12_14031 [Handroanthus impetiginosus]
EVM0025615	186	209	118	249	478	401	3.18533	3.85584	2.60551	5.09036	9.61737	7.58545	0.00908153	1.26026	up	[O]	Posttranslational modification, protein turnover, chaperones	Molecular Function: nucleotide binding (GO:0000166);; Molecular Function: nucleic acid binding (GO:0003676);;	K09537|1.0008e-150|sind:105173016|K09537 DnaJ homolog subfamily C member 17 | (RefSeq) dnaJ homolog subfamily C member 17	--	[O]	Posttranslational modification, protein turnover, chaperones	DnaJ domain;; RNA recognition motif. (a.k.a. RRM, RBD, or RNP domain)	Chaperone protein dnaJ GFA2, mitochondrial OS=Arabidopsis thaliana OX=3702 GN=GFA2 PE=2 SV=1	O	Posttranslational modification, protein turnover, chaperones	dnaJ homolog subfamily C member 17 [Sesamum indicum]
EVM0029047	133	34	45	307	650	647	3.33922	0.89778	1.47229	9.23184	19.2078	17.9985	7.48142e-06	2.63867	up	[J]	Translation, ribosomal structure and biogenesis	Biological Process: rRNA modification (GO:0000154);; Molecular Function: rRNA (adenine-N6,N6-)-dimethyltransferase activity (GO:0000179);; Cellular Component: nucleus (GO:0005634);; Cellular Component: cytoplasm (GO:0005737);; Biological Process: methylation (GO:0032259);; Biological Process: single-organism cellular process (GO:0044763);;	K14191|1.09482e-151|sind:105166580|K14191 18S rRNA (adenine1779-N6/adenine1780-N6)-dimethyltransferase [EC:2.1.1.183] | (RefSeq) probable dimethyladenosine transferase	--	[A]	RNA processing and modification	Ribosomal RNA adenine dimethylase	Ribosomal RNA small subunit methyltransferase OS=Arabidopsis thaliana OX=3702 GN=DIM1A PE=1 SV=1	J	Translation, ribosomal structure and biogenesis	ribosomal RNA small subunit methyltransferase-like [Sesamum indicum]
Rosmarinus_officinalis_newGene_15436	97	102	81	225	236	170	4.15268	5.00314	4.66944	12.0608	11.4275	8.05179	0.000287473	1.28833	up	--	--	--	K13412|6.8402e-13|sind:105172992|K13412 calcium-dependent protein kinase [EC:2.7.11.1] | (RefSeq) calcium-dependent protein kinase 4-like	Plant-pathogen interaction (ko04626)	--	--	--	--	T	Signal transduction mechanisms	Non-specific serine/threonine protein kinase [Handroanthus impetiginosus]
EVM0015713	162	53	39	250	887	650	5.43896	1.90883	1.67688	9.96123	34.8477	24.0266	0.000129971	2.48473	up	--	--	--	K13464|3.24176e-52|sind:105163022|K13464 jasmonate ZIM domain-containing protein | (RefSeq) protein TIFY 10B-like	Plant hormone signal transduction (ko04075)	--	--	Divergent CCT motif	Protein TIFY 10a OS=Oryza sativa subsp. japonica OX=39947 GN=TIFY10A PE=1 SV=1	S	Function unknown	protein TIFY 10b-like isoform X1 [Sesamum indicum]
EVM0017324	1136	928	608	1722	1682	1868	24.3413	21.3815	16.8859	43.9538	42.2088	44.0964	0.0001497	1.12953	up	[I]	Lipid transport and metabolism	Cellular Component: cytoplasm (GO:0005737);; Molecular Function: monodehydroascorbate reductase (NADH) activity (GO:0016656);; Biological Process: cell redox homeostasis (GO:0045454);; Molecular Function: flavin adenine dinucleotide binding (GO:0050660);; Biological Process: oxidation-reduction process (GO:0055114);;	K08232|0|sind:105174100|K08232 monodehydroascorbate reductase (NADH) [EC:1.6.5.4] | (RefSeq) monodehydroascorbate reductase	Ascorbate and aldarate metabolism (ko00053)	[R]	General function prediction only	Pyridine nucleotide-disulphide oxidoreductase;; Pyridine nucleotide-disulphide oxidoreductase	Monodehydroascorbate reductase OS=Solanum lycopersicum OX=4081 GN=AFRR PE=1 SV=1	S	Function unknown	monodehydroascorbate reductase [Olea europaea var. sylvestris]
EVM0045801	166	109	105	350	435	707	7.51802	5.29909	6.13749	18.8569	23.0414	35.2422	1.6195e-06	1.9925	up	[T]	Signal transduction mechanisms	Molecular Function: calcium ion binding (GO:0005509);;	K13448|6.34043e-85|sind:105156440|K13448 calcium-binding protein CML | (RefSeq) probable calcium-binding protein CML15	Plant-pathogen interaction (ko04626)	[T]	Signal transduction mechanisms	EF hand;; EF-hand domain pair;; EF-hand domain;; EF hand;; EF-hand domain pair;; Secreted protein acidic and rich in cysteine Ca binding region;; Toprim-like	Probable calcium-binding protein CML16 OS=Arabidopsis thaliana OX=3702 GN=CML16 PE=2 SV=2	DTZ	Cell cycle control, cell division, chromosome partitioning;; Signal transduction mechanisms;; Cytoskeleton	Calmodulin and related proteins (EF-Hand superfamily) [Handroanthus impetiginosus]
EVM0010230	7819	7366	7392	3119	3515	2685	167.048	169.115	204.594	79.3449	87.8947	63.1588	0.00103645	-1.05324	down	[J]	Translation, ribosomal structure and biogenesis	Molecular Function: RNA binding (GO:0003723);; Molecular Function: structural constituent of ribosome (GO:0003735);; Cellular Component: nucleus (GO:0005634);; Cellular Component: mitochondrial small ribosomal subunit (GO:0005763);; Biological Process: translation (GO:0006412);; Cellular Component: chloroplast thylakoid membrane (GO:0009535);; Cellular Component: chloroplast stroma (GO:0009570);;…	K02988|6.7325e-90|sind:105167895|K02988 small subunit ribosomal protein S5 | (RefSeq) 30S ribosomal protein S5, chloroplastic	Ribosome (ko03010)	[J]	Translation, ribosomal structure and biogenesis	Ribosomal protein S5, C-terminal domain;; Ribosomal protein S5, N-terminal domain	30S ribosomal protein S5, chloroplastic OS=Spinacia oleracea OX=3562 GN=rps5 PE=1 SV=1	J	Translation, ribosomal structure and biogenesis	30S ribosomal protein S5, chloroplastic [Olea europaea var. sylvestris]
EVM0045282	3364	2543	1518	5813	6690	11279	93.8339	76.2117	54.8423	193.068	218.422	346.483	2.62629e-05	1.74272	up	[G]	Carbohydrate transport and metabolism	Molecular Function: hydrolase activity, hydrolyzing O-glycosyl compounds (GO:0004553);; Cellular Component: cell wall (GO:0005618);; Biological Process: xyloglucan metabolic process (GO:0010411);; Molecular Function: xyloglucan:xyloglucosyl transferase activity (GO:0016762);; Molecular Function: carbohydrate binding (GO:0030246);; Biological Process: cell wall biogenesis (GO:0042546);; Cellular C…	K08235|0|sind:105158568|K08235 xyloglucan:xyloglucosyl transferase [EC:2.4.1.207] | (RefSeq) probable xyloglucan endotransglucosylase/hydrolase protein 7	--	--	--	Glycosyl hydrolases family 16;; Xyloglucan endo-transglycosylase (XET) C-terminus	Probable xyloglucan endotransglucosylase/hydrolase protein 7 OS=Arabidopsis thaliana OX=3702 GN=XTH7 PE=2 SV=2	G	Carbohydrate transport and metabolism	probable xyloglucan endotransglucosylase/hydrolase protein 7 [Sesamum indicum]
EVM0020159	122	121	55	178	767	623	2.12907	2.27104	1.24696	3.70947	15.7213	12.0176	0.000319466	2.22516	up	--	--	Molecular Function: calmodulin binding (GO:0005516);; Biological Process: response to bacterium (GO:0009617);; Biological Process: cellular process (GO:0009987);; Biological Process: regulation of biological process (GO:0050789);; Biological Process: defense response to other organism (GO:0098542);;	--	--	--	--	Calmodulin binding protein-like	Protein SAR DEFICIENT 1 OS=Arabidopsis thaliana OX=3702 GN=SARD1 PE=1 SV=1	S	Function unknown	hypothetical protein MIMGU_mgv1a017885mg [Erythranthe guttata]
EVM0018655	1919	1290	819	2555	2050	3624	38.9861	28.1549	21.5513	61.834	48.7611	81.0894	0.00403818	1.13507	up	[L]	Replication, recombination and repair	Molecular Function: hydrolase activity (GO:0016787);;	K03787|8.78276e-140|sind:105171345|K03787 5'-nucleotidase [EC:3.1.3.5] | (RefSeq) uncharacterized LOC105171345	Purine metabolism (ko00230);; Pyrimidine metabolism (ko00240);; Nicotinate and nicotinamide metabolism (ko00760)	--	--	Survival protein SurE	--	F	Nucleotide transport and metabolism	5&apos;-nucleotidase [Handroanthus impetiginosus]
EVM0028160	4576	4176	3761	2514	1034	1423	44.7108	43.8436	47.6062	29.251	11.8209	15.3119	6.31654e-05	-1.1933	down	--		Molecular Function: nucleotide binding (GO:0000166);; Cellular Component: membrane (GO:0016020);;	--	--	--	--	Protein kinase domain;; Protein tyrosine kinase;; Leucine rich repeat;; Leucine rich repeat N-terminal domain;; Leucine Rich repeats (2 copies)	Probable inactive receptor kinase At1g48480 OS=Arabidopsis thaliana OX=3702 GN=RKL1 PE=2 SV=1	T	Signal transduction mechanisms	probable inactive receptor kinase At1g48480 [Sesamum indicum]
EVM0011768	1183	1157	719	4158	10932	7751	10.8672	11.4213	8.56068	45.5058	117.632	78.464	3.0048e-09	2.82916	up	[E]	Amino acid transport and metabolism	Cellular Component: cytoplasm (GO:0005737);; Cellular Component: plasma membrane (GO:0005886);; Biological Process: proteolysis (GO:0006508);; Molecular Function: zinc ion binding (GO:0008270);; Molecular Function: peptide binding (GO:0042277);; Biological Process: peptide catabolic process (GO:0043171);; Molecular Function: metalloaminopeptidase activity (GO:0070006);;	K08776|0|fve:101304606|K08776 puromycin-sensitive aminopeptidase [EC:3.4.11.-] | (RefSeq) aminopeptidase M1-like	--	[EO]	Amino acid transport and metabolism;; Posttranslational modification, protein turnover, chaperones	Peptidase family M1 domain;; ERAP1-like C-terminal domain	Aminopeptidase M1 OS=Arabidopsis thaliana OX=3702 GN=APM1 PE=1 SV=1	E	Amino acid transport and metabolism	Puromycin-sensitive aminopeptidase [Handroanthus impetiginosus]
EVM0024788	73	80	86	210	161	171	0.911884	1.07903	1.40495	3.15328	2.36416	2.37277	2.36985e-05	1.26942	up	--	--	--	--	--	[S]	Function unknown	Transmembrane protein 131-like	--	S	Function unknown	hypothetical protein CDL12_08204 [Handroanthus impetiginosus]
EVM0018777	134	92	124	175	1149	462	4.48253	3.29146	5.33194	6.96427	44.9812	17.0137	0.00239307	2.0815	up	[G]	Carbohydrate transport and metabolism	Biological Process: carbohydrate transport (GO:0008643);; Cellular Component: integral component of membrane (GO:0016021);; Molecular Function: substrate-specific transmembrane transporter activity (GO:0022891);; Biological Process: transmembrane transport (GO:0055085);;	--	--	[R]	General function prediction only	Sugar (and other) transporter;; Major Facilitator Superfamily;; Sugar-tranasporters, 12 TM	Putative polyol transporter 1 OS=Arabidopsis thaliana OX=3702 GN=PLT1 PE=3 SV=1	G	Carbohydrate transport and metabolism	putative transporter (major facilitator superfamily) [Handroanthus impetiginosus]
EVM0023977	1715	1484	1363	3004	6541	4159	13.4574	12.5169	13.8564	28.074	60.1026	35.9492	0.000376943	1.66623	up	[P]	Inorganic ion transport and metabolism	Molecular Function: ATP binding (GO:0005524);; Cellular Component: integral component of plasma membrane (GO:0005887);; Biological Process: ATP biosynthetic process (GO:0006754);; Molecular Function: hydrogen-exporting ATPase activity, phosphorylative mechanism (GO:0008553);; Cellular Component: intracellular membrane-bounded organelle (GO:0043231);; Molecular Function: metal ion binding (GO:0046…	K01535|0|sind:105177206|K01535 H+-transporting ATPase [EC:3.6.3.6] | (RefSeq) plasma membrane ATPase 1-like	Oxidative phosphorylation (ko00190)	[P]	Inorganic ion transport and metabolism	E1-E2 ATPase;; haloacid dehalogenase-like hydrolase;; Cation transporter/ATPase, N-terminus;; haloacid dehalogenase-like hydrolase	Plasma membrane ATPase 1 OS=Nicotiana plumbaginifolia OX=4092 GN=PMA1 PE=2 SV=1	P	Inorganic ion transport and metabolism	plasma membrane ATPase 1 [Sesamum indicum]
EVM0009205	41	43	45	97	125	90	0.582147	0.653974	0.812211	1.63577	2.07036	1.39751	0.00279015	1.34471	up	--	--	--	--	--	[T]	Signal transduction mechanisms	Phosphatidylinositol 3- and 4-kinase	Phosphatidylinositol 4-kinase gamma 1 OS=Arabidopsis thaliana OX=3702 GN=PI4KG1 PE=2 SV=1	S	Function unknown	Phosphatidylinositol 4-kinase [Handroanthus impetiginosus]
EVM0015491	64	10	17	210	143	172	0.880275	0.133736	0.300916	3.44225	2.29326	2.59874	0.000427108	2.20809	up	[V]	Defense mechanisms	Molecular Function: ATP binding (GO:0005524);; Cellular Component: plasma membrane (GO:0005886);; Cellular Component: integral component of membrane (GO:0016021);; Molecular Function: ATPase activity, coupled to transmembrane movement of substances (GO:0042626);;	--	--	[Q]	Secondary metabolites biosynthesis, transport and catabolism	ABC-2 type transporter;; ABC transporter	ABC transporter G family member 21 OS=Arabidopsis thaliana OX=3702 GN=ABCG21 PE=2 SV=2	V	Defense mechanisms	Transporter, ABC superfamily (Breast cancer resistance protein) [Handroanthus impetiginosus]
EVM0021494	2045	1402	1039	3473	2706	4154	30.435	22.4149	20.0186	61.5417	47.1405	68.073	2.08369e-05	1.31658	up	[T]	Signal transduction mechanisms	Molecular Function: protein serine/threonine kinase activity (GO:0004674);; Molecular Function: ATP binding (GO:0005524);; Biological Process: protein phosphorylation (GO:0006468);;	--	--	[T]	Signal transduction mechanisms	Protein tyrosine kinase;; Protein kinase domain	Probable serine/threonine-protein kinase PIX13 OS=Arabidopsis thaliana OX=3702 GN=PIX13 PE=1 SV=2	T	Signal transduction mechanisms	probable serine/threonine-protein kinase PIX13 [Sesamum indicum]
EVM0027157	691	661	388	1249	1917	1820	7.81223	8.03079	5.6743	16.812	25.3694	22.6586	3.01619e-05	1.63615	up	[R]	General function prediction only	--	--	--	[Z]	Cytoskeleton	Tetratricopeptide repeat;; Tetratricopeptide repeat;; Tetratricopeptide repeat;; Tetratricopeptide repeat;; Tetratricopeptide repeat;; Tetratricopeptide repeat;; Tetratricopeptide repeat;; Tetratricopeptide repeat;; Soluble NSF attachment protein, SNAP	Protein KINESIN LIGHT CHAIN-RELATED 2 OS=Arabidopsis thaliana OX=3702 GN=KLCR2 PE=1 SV=1	S	Function unknown	protein KINESIN LIGHT CHAIN-RELATED 2 [Sesamum indicum]
EVM0004530	3689	3497	2907	1973	1086	1441	74.5377	75.9182	76.0764	47.4506	25.6628	32.0572	2.34838e-08	-1.02632	down	--	--	Cellular Component: integral component of membrane (GO:0016021);;	--	--	--	--	Fasciclin domain	Fasciclin-like arabinogalactan protein 1 OS=Arabidopsis thaliana OX=3702 GN=FLA1 PE=1 SV=1	M	Cell wall/membrane/envelope biogenesis	hypothetical protein CDL12_17168 [Handroanthus impetiginosus]
EVM0030645	176	207	154	115	32	48	2.19528	2.77972	2.49228	1.69925	0.457378	0.649114	0.00790097	-1.2672	down	[Q]	Secondary metabolites biosynthesis, transport and catabolism	Biological Process: metabolic process (GO:0008152);; Molecular Function: oxidoreductase activity (GO:0016491);; Molecular Function: metal ion binding (GO:0046872);;	K00276|0|sind:105171579|K00276 primary-amine oxidase [EC:1.4.3.21] | (RefSeq) primary amine oxidase-like	Glycine, serine and threonine metabolism (ko00260);; Tyrosine metabolism (ko00350);; Phenylalanine metabolism (ko00360);; beta-Alanine metabolism (ko00410);; Isoquinoline alkaloid biosynthesis (ko00950);; Tropane, piperidine and pyridine alkaloid biosynthesis (ko00960)	[Q]	Secondary metabolites biosynthesis, transport and catabolism	Copper amine oxidase, enzyme domain;; Copper amine oxidase, N3 domain;; Copper amine oxidase, N2 domain	Primary amine oxidase OS=Pisum sativum OX=3888 PE=1 SV=1	Q	Secondary metabolites biosynthesis, transport and catabolism	primary amine oxidase [Sesamum indicum]
[truncated: 2,179 more rows]

## Sheet: L1 vs L3
Differentially expressed genes between L1 and L3
[truncated: 12,686 more rows]

## Sheet: L2 vs L3
Differentially expressed genes between L2 and L3
[truncated: 9,037 more rows]

## Sheet: S1 vs S2
Differentially expressed genes between S1 and S2
[truncated: 2,756 more rows]

## Sheet: S1 vs S3
Differentially expressed genes between S1 and S3
[truncated: 5,586 more rows]

## Sheet: S2 vs S3
Differentially expressed genes between S2 and S3
[truncated: 870 more rows]

[truncated: 3 more sheets: S1 vs L1, S2 vs L2, S3 vs L3]
