# Supplementary material for: High‐quality chromosome‐level genome assembly and multi‐omics analysis of rosemary (Salvia rosmarinus) reveals new insights into the environmental and genome adaptation
Source: Plant Biotechnol J. 2024 Feb 16;22(7):1833–47. doi: 10.1111/pbi.14305 (PMC11182591; doi:10.1111/pbi.14305)
Supplement: Supplementary file 6 — Data Set S6 GO counts and enrichment of DEGs for rosemary leaves and shoots at different stages. [file PBI-22-1833-s006.xlsx]

## Sheet: L1 vs L2
GO counts of differentially expressed genes between L1 and L2
#GO_classify1	GO_classify2	All	DE
#Total_gene		28501	1912
cellular component	extracellular region	509	60
cellular component	cell	11649	612
cellular component	nucleoid	20	0
cellular component	membrane	10588	805
cellular component	virion	61	0
cellular component	cell junction	271	25
cellular component	membrane-enclosed lumen	495	13
cellular component	macromolecular complex	3088	75
cellular component	organelle	7958	355
cellular component	extracellular region part	33	3
cellular component	organelle part	3852	121
cellular component	virion part	61	0
cellular component	membrane part	7718	582
cellular component	cell part	11572	606
cellular component	supramolecular complex	143	0
molecular function	transcription factor activity, protein binding	126	6
molecular function	nucleic acid binding transcription factor activity	595	62
molecular function	catalytic activity	13446	1006
molecular function	signal transducer activity	245	15
molecular function	structural molecule activity	851	29
molecular function	transporter activity	1759	173
molecular function	binding	12960	884
molecular function	electron carrier activity	207	13
molecular function	antioxidant activity	176	13
molecular function	metallochaperone activity	4	0
molecular function	protein tag	7	0
molecular function	translation regulator activity	4	0
molecular function	nutrient reservoir activity	61	5
molecular function	molecular transducer activity	111	5
molecular function	molecular function regulator	341	21
biological process	reproduction	529	39
biological process	cell killing	5	0
biological process	immune system process	63	2
biological process	metabolic process	13282	900
biological process	cellular process	12444	756
biological process	reproductive process	522	39
biological process	biological adhesion	4	0
biological process	signaling	848	54
biological process	multicellular organismal process	734	51
biological process	developmental process	997	69
biological process	growth	125	9
biological process	locomotion	13	1
biological process	single-organism process	8399	599
biological process	rhythmic process	4	0
biological process	response to stimulus	2745	211
biological process	localization	3377	271
biological process	multi-organism process	208	19
biological process	biological regulation	4059	304
biological process	cellular component organization or biogenesis	2315	109
biological process	detoxification	211	23

## Sheet: L1 vs L3
GO counts of differentially expressed genes between L1 and L3
#GO_classify1	GO_classify2	All	DE
#Total_gene		28501	8336
cellular component	extracellular region	509	185
cellular component	cell	11649	3236
cellular component	nucleoid	20	5
cellular component	membrane	10588	3365
cellular component	virion	61	6
cellular component	cell junction	271	106
cellular component	membrane-enclosed lumen	495	126
cellular component	macromolecular complex	3088	723
cellular component	organelle	7958	2130
cellular component	extracellular region part	33	6
cellular component	organelle part	3852	1005
cellular component	virion part	61	6
cellular component	membrane part	7718	2523
cellular component	cell part	11572	3216
cellular component	supramolecular complex	143	67
molecular function	transcription factor activity, protein binding	126	30
molecular function	nucleic acid binding transcription factor activity	595	189
molecular function	catalytic activity	13446	4248
molecular function	signal transducer activity	245	79
molecular function	structural molecule activity	851	185
molecular function	transporter activity	1759	501
molecular function	binding	12960	3763
molecular function	electron carrier activity	207	69
molecular function	antioxidant activity	176	50
molecular function	metallochaperone activity	4	0
molecular function	protein tag	7	0
molecular function	translation regulator activity	4	1
molecular function	nutrient reservoir activity	61	8
molecular function	molecular transducer activity	111	37
molecular function	molecular function regulator	341	111
biological process	reproduction	529	164
biological process	cell killing	5	3
biological process	immune system process	63	11
biological process	metabolic process	13282	3999
biological process	cellular process	12444	3609
biological process	reproductive process	522	160
biological process	biological adhesion	4	0
biological process	signaling	848	244
biological process	multicellular organismal process	734	237
biological process	developmental process	997	326
biological process	growth	125	41
biological process	locomotion	13	4
biological process	single-organism process	8399	2711
biological process	rhythmic process	4	1
biological process	response to stimulus	2745	794
biological process	localization	3377	908
biological process	multi-organism process	208	61
biological process	biological regulation	4059	1163
biological process	cellular component organization or biogenesis	2315	619
biological process	detoxification	211	62

## Sheet: L2 vs L3
GO counts of differentially expressed genes between L2 and L3
#GO_classify1	GO_classify2	All	DE
#Total_gene		28501	6169
cellular component	extracellular region	509	163
cellular component	cell	11649	2314
cellular component	nucleoid	20	7
cellular component	membrane	10588	2596
cellular component	virion	61	6
cellular component	cell junction	271	76
cellular component	membrane-enclosed lumen	495	70
cellular component	macromolecular complex	3088	388
cellular component	organelle	7958	1490
cellular component	extracellular region part	33	7
cellular component	organelle part	3852	628
cellular component	virion part	61	6
cellular component	membrane part	7718	1957
cellular component	cell part	11572	2297
cellular component	supramolecular complex	143	42
molecular function	transcription factor activity, protein binding	126	21
molecular function	nucleic acid binding transcription factor activity	595	148
molecular function	catalytic activity	13446	3332
molecular function	signal transducer activity	245	62
molecular function	structural molecule activity	851	82
molecular function	transporter activity	1759	398
molecular function	binding	12960	2728
molecular function	electron carrier activity	207	40
molecular function	antioxidant activity	176	38
molecular function	metallochaperone activity	4	0
molecular function	protein tag	7	0
molecular function	translation regulator activity	4	0
molecular function	nutrient reservoir activity	61	5
molecular function	molecular transducer activity	111	30
molecular function	molecular function regulator	341	76
biological process	reproduction	529	104
biological process	cell killing	5	3
biological process	immune system process	63	5
biological process	metabolic process	13282	3011
biological process	cellular process	12444	2564
biological process	reproductive process	522	102
biological process	biological adhesion	4	0
biological process	signaling	848	208
biological process	multicellular organismal process	734	161
biological process	developmental process	997	212
biological process	growth	125	28
biological process	locomotion	13	4
biological process	single-organism process	8399	2081
biological process	rhythmic process	4	1
biological process	response to stimulus	2745	611
biological process	localization	3377	695
biological process	multi-organism process	208	52
biological process	biological regulation	4059	874
biological process	cellular component organization or biogenesis	2315	425
biological process	detoxification	211	47

## Sheet: S1 vs S2
GO counts of differentially expressed genes between S1 and S2
#GO_classify1	GO_classify2	All	DE
#Total_gene		28501	1867
cellular component	extracellular region	509	84
cellular component	cell	11649	588
cellular component	nucleoid	20	0
cellular component	membrane	10588	773
cellular component	virion	61	1
cellular component	cell junction	271	29
cellular component	membrane-enclosed lumen	495	4
cellular component	macromolecular complex	3088	67
cellular component	organelle	7958	327
cellular component	extracellular region part	33	4
cellular component	organelle part	3852	103
cellular component	virion part	61	1
cellular component	membrane part	7718	569
cellular component	cell part	11572	587
cellular component	supramolecular complex	143	7
molecular function	transcription factor activity, protein binding	126	0
molecular function	nucleic acid binding transcription factor activity	595	31
molecular function	catalytic activity	13446	1076
molecular function	signal transducer activity	245	19
molecular function	structural molecule activity	851	16
molecular function	transporter activity	1759	133
molecular function	binding	12960	795
molecular function	electron carrier activity	207	15
molecular function	antioxidant activity	176	10
molecular function	metallochaperone activity	4	0
molecular function	protein tag	7	0
molecular function	translation regulator activity	4	0
molecular function	nutrient reservoir activity	61	6
molecular function	molecular transducer activity	111	11
molecular function	molecular function regulator	341	34
biological process	reproduction	529	31
biological process	cell killing	5	3
biological process	immune system process	63	1
biological process	metabolic process	13282	924
biological process	cellular process	12444	719
biological process	reproductive process	522	30
biological process	biological adhesion	4	0
biological process	signaling	848	42
biological process	multicellular organismal process	734	40
biological process	developmental process	997	67
biological process	growth	125	10
biological process	locomotion	13	0
biological process	single-organism process	8399	668
biological process	rhythmic process	4	0
biological process	response to stimulus	2745	167
biological process	localization	3377	215
biological process	multi-organism process	208	22
biological process	biological regulation	4059	229
biological process	cellular component organization or biogenesis	2315	117
biological process	detoxification	211	13

## Sheet: S1 vs S3
GO counts of differentially expressed genes between S1 and S3
#GO_classify1	GO_classify2	All	DE
#Total_gene		28501	3748
cellular component	extracellular region	509	139
cellular component	cell	11649	1303
cellular component	nucleoid	20	3
cellular component	membrane	10588	1519
cellular component	virion	61	3
cellular component	cell junction	271	52
cellular component	membrane-enclosed lumen	495	33
cellular component	macromolecular complex	3088	222
cellular component	organelle	7958	837
cellular component	extracellular region part	33	2
cellular component	organelle part	3852	354
cellular component	virion part	61	3
cellular component	membrane part	7718	1109
cellular component	cell part	11572	1308
cellular component	supramolecular complex	143	26
molecular function	transcription factor activity, protein binding	126	5
molecular function	nucleic acid binding transcription factor activity	595	101
molecular function	catalytic activity	13446	2025
molecular function	signal transducer activity	245	39
molecular function	structural molecule activity	851	55
molecular function	transporter activity	1759	249
molecular function	binding	12960	1686
molecular function	electron carrier activity	207	24
molecular function	antioxidant activity	176	39
molecular function	metallochaperone activity	4	0
molecular function	protein tag	7	0
molecular function	translation regulator activity	4	0
molecular function	nutrient reservoir activity	61	6
molecular function	molecular transducer activity	111	22
molecular function	molecular function regulator	341	43
biological process	reproduction	529	67
biological process	cell killing	5	3
biological process	immune system process	63	4
biological process	metabolic process	13282	1794
biological process	cellular process	12444	1494
biological process	reproductive process	522	66
biological process	biological adhesion	4	0
biological process	signaling	848	97
biological process	multicellular organismal process	734	86
biological process	developmental process	997	131
biological process	growth	125	19
biological process	locomotion	13	0
biological process	single-organism process	8399	1270
biological process	rhythmic process	4	0
biological process	response to stimulus	2745	367
biological process	localization	3377	415
biological process	multi-organism process	208	40
biological process	biological regulation	4059	493
biological process	cellular component organization or biogenesis	2315	273
biological process	detoxification	211	46

## Sheet: S2 vs S3
GO counts of differentially expressed genes between S2 and S3
#GO_classify1	GO_classify2	All	DE
#Total_gene		28501	619
cellular component	extracellular region	509	41
cellular component	cell	11649	161
cellular component	nucleoid	20	0
cellular component	membrane	10588	275
cellular component	virion	61	0
cellular component	cell junction	271	5
cellular component	membrane-enclosed lumen	495	1
cellular component	macromolecular complex	3088	8
cellular component	organelle	7958	81
cellular component	extracellular region part	33	1
cellular component	organelle part	3852	21
cellular component	virion part	61	0
cellular component	membrane part	7718	204
cellular component	cell part	11572	160
cellular component	supramolecular complex	143	0
molecular function	transcription factor activity, protein binding	126	2
molecular function	nucleic acid binding transcription factor activity	595	22
molecular function	catalytic activity	13446	364
molecular function	signal transducer activity	245	5
molecular function	structural molecule activity	851	5
molecular function	transporter activity	1759	60
molecular function	binding	12960	274
molecular function	electron carrier activity	207	7
molecular function	antioxidant activity	176	13
molecular function	metallochaperone activity	4	0
molecular function	protein tag	7	0
molecular function	translation regulator activity	4	0
molecular function	nutrient reservoir activity	61	1
molecular function	molecular transducer activity	111	3
molecular function	molecular function regulator	341	7
biological process	reproduction	529	6
biological process	cell killing	5	1
biological process	immune system process	63	1
biological process	metabolic process	13282	289
biological process	cellular process	12444	182
biological process	reproductive process	522	6
biological process	biological adhesion	4	0
biological process	signaling	848	10
biological process	multicellular organismal process	734	11
biological process	developmental process	997	11
biological process	growth	125	2
biological process	locomotion	13	0
biological process	single-organism process	8399	230
biological process	rhythmic process	4	0
biological process	response to stimulus	2745	60
biological process	localization	3377	92
biological process	multi-organism process	208	7
biological process	biological regulation	4059	72
biological process	cellular component organization or biogenesis	2315	23
biological process	detoxification	211	15

## Sheet: S1 vs L1
GO counts of differentially expressed genes between S1 and L1
#GO_classify1	GO_classify2	All	DE
#Total_gene		28501	7516
cellular component	extracellular region	509	171
cellular component	cell	11649	2923
cellular component	nucleoid	20	11
cellular component	membrane	10588	3083
cellular component	virion	61	6
cellular component	cell junction	271	77
cellular component	membrane-enclosed lumen	495	51
cellular component	macromolecular complex	3088	478
cellular component	organelle	7958	1983
cellular component	extracellular region part	33	10
cellular component	organelle part	3852	879
cellular component	virion part	61	6
cellular component	membrane part	7718	2273
cellular component	cell part	11572	2896
cellular component	supramolecular complex	143	18
molecular function	transcription factor activity, protein binding	126	30
molecular function	nucleic acid binding transcription factor activity	595	200
molecular function	catalytic activity	13446	3802
molecular function	signal transducer activity	245	87
molecular function	structural molecule activity	851	129
molecular function	transporter activity	1759	504
molecular function	binding	12960	3451
molecular function	electron carrier activity	207	52
molecular function	antioxidant activity	176	58
molecular function	metallochaperone activity	4	2
molecular function	protein tag	7	0
molecular function	translation regulator activity	4	0
molecular function	nutrient reservoir activity	61	9
molecular function	molecular transducer activity	111	45
molecular function	molecular function regulator	341	75
biological process	reproduction	529	126
biological process	cell killing	5	1
biological process	immune system process	63	19
biological process	metabolic process	13282	3655
biological process	cellular process	12444	3221
biological process	reproductive process	522	124
biological process	biological adhesion	4	0
biological process	signaling	848	240
biological process	multicellular organismal process	734	185
biological process	developmental process	997	263
biological process	growth	125	37
biological process	locomotion	13	8
biological process	single-organism process	8399	2384
biological process	rhythmic process	4	1
biological process	response to stimulus	2745	792
biological process	localization	3377	875
biological process	multi-organism process	208	71
biological process	biological regulation	4059	1081
biological process	cellular component organization or biogenesis	2315	478
biological process	detoxification	211	67

## Sheet: S2 vs L2
GO counts of differentially expressed genes between S2 and L2
#GO_classify1	GO_classify2	All	DE
#Total_gene		28501	6987
cellular component	extracellular region	509	190
cellular component	cell	11649	2716
cellular component	nucleoid	20	8
cellular component	membrane	10588	2899
cellular component	virion	61	8
cellular component	cell junction	271	83
cellular component	membrane-enclosed lumen	495	40
cellular component	macromolecular complex	3088	432
cellular component	organelle	7958	1821
cellular component	extracellular region part	33	7
cellular component	organelle part	3852	834
cellular component	virion part	61	8
cellular component	membrane part	7718	2134
cellular component	cell part	11572	2693
cellular component	supramolecular complex	143	37
molecular function	transcription factor activity, protein binding	126	23
molecular function	nucleic acid binding transcription factor activity	595	122
molecular function	catalytic activity	13446	3666
molecular function	signal transducer activity	245	61
molecular function	structural molecule activity	851	155
molecular function	transporter activity	1759	446
molecular function	binding	12960	3099
molecular function	electron carrier activity	207	59
molecular function	antioxidant activity	176	59
molecular function	metallochaperone activity	4	2
molecular function	protein tag	7	0
molecular function	translation regulator activity	4	0
molecular function	nutrient reservoir activity	61	13
molecular function	molecular transducer activity	111	34
molecular function	molecular function regulator	341	73
biological process	reproduction	529	111
biological process	cell killing	5	2
biological process	immune system process	63	12
biological process	metabolic process	13282	3473
biological process	cellular process	12444	3011
biological process	reproductive process	522	110
biological process	biological adhesion	4	0
biological process	signaling	848	193
biological process	multicellular organismal process	734	152
biological process	developmental process	997	224
biological process	growth	125	39
biological process	locomotion	13	5
biological process	single-organism process	8399	2286
biological process	rhythmic process	4	2
biological process	response to stimulus	2745	716
biological process	localization	3377	791
biological process	multi-organism process	208	59
biological process	biological regulation	4059	877
biological process	cellular component organization or biogenesis	2315	472
biological process	detoxification	211	69

## Sheet: S3 vs L3
GO counts of differentially expressed genes between S3 and L3
#GO_classify1	GO_classify2	All	DE
#Total_gene		28501	10972
cellular component	extracellular region	509	238
cellular component	cell	11649	4475
cellular component	nucleoid	20	14
cellular component	membrane	10588	4441
cellular component	virion	61	14
cellular component	cell junction	271	130
cellular component	membrane-enclosed lumen	495	123
cellular component	macromolecular complex	3088	858
cellular component	organelle	7958	3033
cellular component	extracellular region part	33	12
cellular component	organelle part	3852	1423
cellular component	virion part	61	14
cellular component	membrane part	7718	3315
cellular component	cell part	11572	4441
cellular component	supramolecular complex	143	79
molecular function	transcription factor activity, protein binding	126	36
molecular function	nucleic acid binding transcription factor activity	595	234
molecular function	catalytic activity	13446	5504
molecular function	signal transducer activity	245	121
molecular function	structural molecule activity	851	209
molecular function	transporter activity	1759	687
molecular function	binding	12960	5014
molecular function	electron carrier activity	207	90
molecular function	antioxidant activity	176	85
molecular function	metallochaperone activity	4	2
molecular function	protein tag	7	2
molecular function	translation regulator activity	4	1
molecular function	nutrient reservoir activity	61	12
molecular function	molecular transducer activity	111	54
molecular function	molecular function regulator	341	131
biological process	reproduction	529	187
biological process	cell killing	5	2
biological process	immune system process	63	20
biological process	metabolic process	13282	5254
biological process	cellular process	12444	4876
biological process	reproductive process	522	182
biological process	biological adhesion	4	0
biological process	signaling	848	385
biological process	multicellular organismal process	734	259
biological process	developmental process	997	376
biological process	growth	125	50
biological process	locomotion	13	9
biological process	single-organism process	8399	3581
biological process	rhythmic process	4	3
biological process	response to stimulus	2745	1173
biological process	localization	3377	1278
biological process	multi-organism process	208	83
biological process	biological regulation	4059	1570
biological process	cellular component organization or biogenesis	2315	837
biological process	detoxification	211	97

## Sheet: Sheet1
GO enrichment of differentially expressed genes between S3 and L3 in biological process
ID	Description	GeneRatio	BgRatio	enrich_factor	pvalue	qvalue	geneID
GO:0055114	oxidation-reduction process	0.1307	0.1058	1.24	1.10029e-19	1.80564e-16	EVM0000018;EVM0000023;EVM0000027;EVM0000040;EVM0000065;EVM0000155;EVM0000194;EVM0000221;EVM0000223;EVM0000257;EVM0000292;EVM0000335;EVM0000353;EVM0000419;EVM0000545;EVM0000589;EVM0000739;EVM0000768;EVM0000853;EVM0000923;EVM0000979;EVM0001024;EVM0001030;EVM0001050;EVM0001056;EVM0001107;EVM0001159;EVM0001160;EVM0001233;EVM0001279;EVM0001314;EVM0001431;EVM0001573;EVM0001725;EVM0001913;EVM0001996;EVM…
GO:0015979	photosynthesis	0.01	0.005	1.99	4.70071e-15	3.85706e-12	EVM0000281;EVM0000863;EVM0001160;EVM0001893;EVM0003006;EVM0003864;EVM0004006;EVM0004721;EVM0005652;EVM0009123;EVM0009275;EVM0009518;EVM0010222;EVM0010910;EVM0011358;EVM0012798;EVM0013754;EVM0013959;EVM0014782;EVM0014907;EVM0014921;EVM0015422;EVM0015932;EVM0016402;EVM0016469;EVM0016776;EVM0017002;EVM0018126;EVM0018592;EVM0018728;EVM0019172;EVM0019748;EVM0019970;EVM0021690;EVM0022219;EVM0023673;EVM…
GO:0018298	protein-chromophore linkage	0.0048	0.0023	2.1	3.8431e-09	2.10224e-06	EVM0003099;EVM0003400;EVM0004807;EVM0005104;EVM0005229;EVM0005356;EVM0005647;EVM0007065;EVM0007519;EVM0007962;EVM0008977;EVM0010214;EVM0010277;EVM0010414;EVM0011158;EVM0014232;EVM0014907;EVM0016850;EVM0018205;EVM0018916;EVM0019434;EVM0021879;EVM0021928;EVM0022052;EVM0025415;EVM0030152;EVM0030670;EVM0032204;EVM0032623;EVM0032968;EVM0036151;EVM0036844;EVM0038791;EVM0039131;EVM0041714;EVM0046018;Ros…
GO:0030244	cellulose biosynthetic process	0.0061	0.0035	1.77	5.28497e-07	0.000216823	EVM0000028;EVM0001286;EVM0004177;EVM0005611;EVM0005653;EVM0006762;EVM0006903;EVM0007653;EVM0009379;EVM0012053;EVM0012504;EVM0014511;EVM0014681;EVM0015459;EVM0016589;EVM0017149;EVM0017382;EVM0017578;EVM0018556;EVM0020351;EVM0021215;EVM0021501;EVM0021761;EVM0023771;EVM0025314;EVM0025368;EVM0026128;EVM0027831;EVM0027879;EVM0028100;EVM0029124;EVM0029212;EVM0029309;EVM0029527;EVM0031070;EVM0032729;EVM…
GO:0009658	chloroplast organization	0.0051	0.0028	1.81	1.78057e-06	0.000512858	EVM0000387;EVM0000392;EVM0000968;EVM0001518;EVM0001584;EVM0003493;EVM0004287;EVM0006035;EVM0006782;EVM0013058;EVM0015957;EVM0016639;EVM0016854;EVM0016906;EVM0017979;EVM0019742;EVM0019874;EVM0019943;EVM0020182;EVM0021460;EVM0021728;EVM0027308;EVM0028520;EVM0028799;EVM0029528;EVM0033154;EVM0034200;EVM0034670;EVM0035689;EVM0037953;EVM0039944;EVM0039947;EVM0040625;EVM0040868;EVM0042576;EVM0043056;EVM…
GO:0010027	thylakoid membrane organization	0.0031	0.0015	2.11	1.8751e-06	0.000512858	EVM0000387;EVM0006035;EVM0007864;EVM0010253;EVM0012780;EVM0015957;EVM0016639;EVM0019350;EVM0019401;EVM0020206;EVM0022073;EVM0022248;EVM0023274;EVM0025497;EVM0026133;EVM0029084;EVM0037270;EVM0039145;EVM0040625;EVM0040695;EVM0043056;EVM0044666;Rosmarinus_officinalis_newGene_5880;Rosmarinus_officinalis_newGene_9746
GO:0006556	S-adenosylmethionine biosynthetic process	0.0017	0.0007	2.55	5.05082e-06	0.00118409	EVM0001318;EVM0005451;EVM0008923;EVM0013479;EVM0013529;EVM0018052;EVM0019651;EVM0029424;EVM0030374;EVM0030833;EVM0032728;EVM0034376;EVM0042504
GO:0009768	photosynthesis, light harvesting in photosystem I	0.0023	0.0011	2.19	1.53789e-05	0.00315469	EVM0005229;EVM0005356;EVM0007065;EVM0007519;EVM0007962;EVM0010214;EVM0010414;EVM0019434;EVM0021879;EVM0021928;EVM0025415;EVM0030670;EVM0032204;EVM0032623;EVM0036151;EVM0038791;EVM0041714;Rosmarinus_officinalis_newGene_17572
GO:0009765	photosynthesis, light harvesting	0.0018	0.0008	2.38	1.88162e-05	0.00340463	EVM0003099;EVM0003400;EVM0004807;EVM0005647;EVM0008977;EVM0010277;EVM0016850;EVM0018205;EVM0018916;EVM0022052;EVM0030152;EVM0032968;EVM0039131;EVM0046018
GO:0007017	microtubule-based process	0.0047	0.0027	1.73	2.07466e-05	0.00340463	EVM0000256;EVM0001728;EVM0003835;EVM0005752;EVM0006642;EVM0008127;EVM0008203;EVM0008373;EVM0013861;EVM0013955;EVM0016027;EVM0019041;EVM0019068;EVM0023326;EVM0025060;EVM0025554;EVM0026103;EVM0028905;EVM0029130;EVM0029408;EVM0035062;EVM0037334;EVM0038213;EVM0039574;EVM0040016;EVM0040128;EVM0040561;EVM0041254;EVM0041605;EVM0041651;EVM0042813;EVM0045554;EVM0045752;EVM0045843;Rosmarinus_officinalis_ne…
GO:0009809	lignin biosynthetic process	0.0033	0.0017	1.88	4.96446e-05	0.00740631	EVM0006553;EVM0008811;EVM0008937;EVM0009561;EVM0012868;EVM0016565;EVM0017893;EVM0018556;EVM0019359;EVM0020117;EVM0021439;EVM0021776;EVM0021894;EVM0026854;EVM0028510;EVM0028923;EVM0031586;EVM0033742;EVM0034344;EVM0035052;EVM0036807;EVM0040601;EVM0040982;EVM0042361;Rosmarinus_officinalis_newGene_15372
GO:0007018	microtubule-based movement	0.0068	0.0044	1.53	7.77866e-05	0.0106377	EVM0000136;EVM0000253;EVM0002475;EVM0002662;EVM0003041;EVM0003047;EVM0003965;EVM0004047;EVM0006398;EVM0006757;EVM0006891;EVM0007499;EVM0009085;EVM0009377;EVM0010121;EVM0010851;EVM0011262;EVM0012542;EVM0012695;EVM0014471;EVM0014775;EVM0015283;EVM0015878;EVM0017685;EVM0017724;EVM0017873;EVM0021718;EVM0022718;EVM0022757;EVM0023425;EVM0023728;EVM0024129;EVM0025621;EVM0026375;EVM0026762;EVM0026879;EVM…
GO:0006468	protein phosphorylation	0.0629	0.0553	1.14	0.000109835	0.0132018	EVM0000046;EVM0000055;EVM0000161;EVM0000187;EVM0000192;EVM0000284;EVM0000373;EVM0000564;EVM0000612;EVM0000810;EVM0000871;EVM0001024;EVM0001283;EVM0001450;EVM0001477;EVM0001661;EVM0001713;EVM0001718;EVM0001839;EVM0002041;EVM0002072;EVM0002092;EVM0002118;EVM0002153;EVM0002195;EVM0002233;EVM0002348;EVM0002519;EVM0002522;EVM0002614;EVM0002699;EVM0002844;EVM0002894;EVM0003070;EVM0003104;EVM0003141;EVM…
GO:0015995	chlorophyll biosynthetic process	0.0022	0.0011	2.07	0.000112626	0.0132018	EVM0003006;EVM0005399;EVM0005652;EVM0006795;EVM0008413;EVM0009782;EVM0012614;EVM0012798;EVM0013754;EVM0013901;EVM0025146;EVM0029610;EVM0031093;EVM0035451;EVM0036920;EVM0041096;EVM0045466
GO:0042546	cell wall biogenesis	0.004	0.0024	1.68	0.000179606	0.0192263	EVM0000465;EVM0001766;EVM0002136;EVM0002767;EVM0003053;EVM0006377;EVM0006920;EVM0009833;EVM0012717;EVM0014396;EVM0018351;EVM0018531;EVM0019887;EVM0020326;EVM0021255;EVM0022370;EVM0023705;EVM0023729;EVM0024093;EVM0024127;EVM0024681;EVM0024704;EVM0025124;EVM0026349;EVM0027019;EVM0028369;EVM0029028;EVM0034912;EVM0039886;EVM0042708;EVM0042869
GO:0009416	response to light stimulus	0.0042	0.0025	1.67	0.000187453	0.0192263	EVM0003042;EVM0005356;EVM0006144;EVM0007065;EVM0007519;EVM0007962;EVM0008801;EVM0010214;EVM0010414;EVM0012023;EVM0014496;EVM0019434;EVM0020284;EVM0021879;EVM0023284;EVM0023475;EVM0023563;EVM0024198;EVM0024221;EVM0025415;EVM0025656;EVM0026315;EVM0028522;EVM0029410;EVM0030670;EVM0032204;EVM0032623;EVM0034657;EVM0036151;EVM0038791;EVM0039935;EVM0041714
GO:0009813	flavonoid biosynthetic process	0.0053	0.0035	1.54	0.000332874	0.0321332	EVM0000658;EVM0001216;EVM0005870;EVM0006933;EVM0008801;EVM0009883;EVM0011498;EVM0013347;EVM0015277;EVM0017472;EVM0019412;EVM0020380;EVM0020522;EVM0020675;EVM0022075;EVM0022126;EVM0023377;EVM0024110;EVM0025008;EVM0025938;EVM0027138;EVM0028236;EVM0029837;EVM0030483;EVM0031050;EVM0032509;EVM0033522;EVM0034125;EVM0035453;EVM0036324;EVM0036468;EVM0037969;EVM0041029;EVM0041234;EVM0042950;EVM0044246;EVM…
GO:0009834	plant-type secondary cell wall biogenesis	0.0023	0.0012	1.92	0.000393172	0.0358453	EVM0001832;EVM0001917;EVM0004849;EVM0006762;EVM0009125;EVM0011952;EVM0018960;EVM0020194;EVM0020351;EVM0021794;EVM0025278;EVM0035096;EVM0035767;EVM0037111;EVM0039196;EVM0039932;EVM0043887;EVM0044320
GO:0010215	cellulose microfibril organization	0.002	0.001	2.02	0.00048582	0.0411073	EVM0002662;EVM0003042;EVM0004058;EVM0014471;EVM0015466;EVM0017162;EVM0018960;EVM0019986;EVM0020088;EVM0021794;EVM0030434;EVM0034088;EVM0034657;EVM0042200;EVM0043438
GO:0008299	isoprenoid biosynthetic process	0.004	0.0025	1.62	0.000541512	0.0411073	EVM0000047;EVM0003157;EVM0003590;EVM0004521;EVM0004590;EVM0006125;EVM0006264;EVM0011136;EVM0011681;EVM0015932;EVM0016674;EVM0019319;EVM0020127;EVM0021240;EVM0022731;EVM0023195;EVM0025764;EVM0025820;EVM0030551;EVM0030977;EVM0034402;EVM0034563;EVM0038094;EVM0040246;EVM0040840;EVM0041509;EVM0042190;EVM0042205;EVM0043898;EVM0045580;Rosmarinus_officinalis_newGene_15445
GO:0009657	plastid organization	0.001	0.0004	2.55	0.000551086	0.0411073	EVM0002394;EVM0013587;EVM0019308;EVM0021974;EVM0023710;EVM0044177;EVM0045797;EVM0046093
GO:0010497	plasmodesmata-mediated intercellular transport	0.001	0.0004	2.55	0.000551086	0.0411073	EVM0000768;EVM0010400;EVM0022797;EVM0027363;EVM0033069;EVM0035641;EVM0036377;EVM0038613
GO:0010304	PSII associated light-harvesting complex II catabolic process	0.0013	0.0006	2.32	0.000597981	0.042666	EVM0005586;EVM0010253;EVM0012780;EVM0019376;EVM0025369;EVM0029084;EVM0036789;EVM0039145;EVM0040695;EVM0044859
GO:0031408	oxylipin biosynthetic process	0.0021	0.0011	1.95	0.000627353	0.0428966	EVM0001996;EVM0004701;EVM0004709;EVM0004763;EVM0016086;EVM0016623;EVM0018508;EVM0019961;EVM0024381;EVM0024417;EVM0028034;EVM0030438;EVM0030772;EVM0040057;EVM0040546;EVM0044728
GO:0010411	xyloglucan metabolic process	0.0036	0.0022	1.63	0.000870823	0.0542978	EVM0000465;EVM0001766;EVM0002136;EVM0002767;EVM0003053;EVM0006377;EVM0009833;EVM0012717;EVM0014396;EVM0018351;EVM0018531;EVM0019887;EVM0020326;EVM0021255;EVM0023705;EVM0023729;EVM0024093;EVM0024127;EVM0024681;EVM0024704;EVM0026349;EVM0027019;EVM0028369;EVM0029028;EVM0034912;EVM0039886;EVM0042708;EVM0042869
GO:0034220	ion transmembrane transport	0.0044	0.0029	1.55	0.000880193	0.0542978	EVM0000262;EVM0000869;EVM0001316;EVM0002131;EVM0002191;EVM0003830;EVM0004326;EVM0006405;EVM0010178;EVM0011405;EVM0012218;EVM0014440;EVM0015546;EVM0016631;EVM0016809;EVM0019129;EVM0020735;EVM0023921;EVM0025283;EVM0027725;EVM0029467;EVM0029929;EVM0030415;EVM0034102;EVM0035007;EVM0035089;EVM0035532;EVM0036112;EVM0039364;EVM0044344;EVM0044898;EVM0045154;EVM0045300;Rosmarinus_officinalis_newGene_6416
GO:0000160	phosphorelay signal transduction system	0.004	0.0025	1.58	0.000893354	0.0542978	EVM0001745;EVM0005964;EVM0007140;EVM0009373;EVM0010224;EVM0014232;EVM0014564;EVM0018231;EVM0021709;EVM0023275;EVM0023308;EVM0023945;EVM0025746;EVM0027581;EVM0027728;EVM0028020;EVM0029643;EVM0030114;EVM0030720;EVM0030967;EVM0033878;EVM0034394;EVM0036844;EVM0038013;EVM0038541;EVM0039242;EVM0040709;EVM0042501;EVM0043721;EVM0043981;EVM0044566
GO:0010345	suberin biosynthetic process	0.0014	0.0007	2.16	0.00106146	0.0600754	EVM0001233;EVM0006329;EVM0006578;EVM0009943;EVM0018808;EVM0019284;EVM0021644;EVM0025217;EVM0035368;EVM0037531;EVM0044823
GO:0016311	dephosphorylation	0.0104	0.0079	1.32	0.00106163	0.0600754	EVM0000371;EVM0000949;EVM0001301;EVM0001883;EVM0002270;EVM0002442;EVM0003145;EVM0003665;EVM0004247;EVM0004776;EVM0004869;EVM0007337;EVM0007338;EVM0007380;EVM0008307;EVM0008396;EVM0008630;EVM0008961;EVM0009127;EVM0009300;EVM0009536;EVM0010779;EVM0013348;EVM0013381;EVM0013985;EVM0014126;EVM0014968;EVM0015160;EVM0015381;EVM0016956;EVM0017141;EVM0017975;EVM0018212;EVM0018899;EVM0018959;EVM0019094;EVM…
GO:0016117	carotenoid biosynthetic process	0.002	0.001	1.92	0.00123774	0.066884	EVM0000023;EVM0010929;EVM0013347;EVM0017843;EVM0020130;EVM0020590;EVM0021953;EVM0023710;EVM0026957;EVM0036195;EVM0040985;EVM0043903;EVM0044868;EVM0046027;Rosmarinus_officinalis_newGene_6758
GO:0000165	MAPK cascade	0.0047	0.0031	1.51	0.0013092	0.066884	EVM0003430;EVM0006231;EVM0006980;EVM0008097;EVM0008395;EVM0008981;EVM0009933;EVM0013317;EVM0014965;EVM0016991;EVM0018672;EVM0018998;EVM0019349;EVM0019710;EVM0020389;EVM0020760;EVM0022397;EVM0022841;EVM0023723;EVM0025192;EVM0025964;EVM0026614;EVM0027162;EVM0028901;EVM0028918;EVM0029167;EVM0029834;EVM0036778;EVM0037311;EVM0037457;EVM0037526;EVM0037623;EVM0037882;EVM0038642;EVM0043304;Rosmarinus_off…
GO:0009772	photosynthetic electron transport in photosystem II	0.0009	0.0004	2.55	0.00140828	0.066884	EVM0001214;EVM0005104;EVM0008009;EVM0011158;EVM0012064;EVM0020206;EVM0025611
GO:0019676	ammonia assimilation cycle	0.0009	0.0004	2.55	0.00140828	0.066884	EVM0010165;EVM0012770;EVM0015158;EVM0017180;EVM0017969;EVM0028483;EVM0042395
GO:0042793	transcription from plastid promoter	0.0009	0.0004	2.55	0.00140828	0.066884	EVM0012344;EVM0015957;EVM0021460;EVM0023783;EVM0028799;EVM0033807;EVM0046049
GO:0006730	one-carbon metabolic process	0.0034	0.0021	1.62	0.00142649	0.066884	EVM0000289;EVM0001318;EVM0002317;EVM0005451;EVM0005803;EVM0008215;EVM0008923;EVM0013479;EVM0013529;EVM0017921;EVM0018052;EVM0019651;EVM0019852;EVM0020718;EVM0027229;EVM0028044;EVM0029424;EVM0030233;EVM0030374;EVM0030833;EVM0031734;EVM0032728;EVM0034376;EVM0037367;EVM0042504;EVM0043795
GO:0006662	glycerol ether metabolic process	0.0038	0.0024	1.54	0.00229948	0.104821	EVM0000739;EVM0002394;EVM0004244;EVM0007618;EVM0009180;EVM0009470;EVM0010319;EVM0015866;EVM0018726;EVM0020211;EVM0022304;EVM0024465;EVM0024911;EVM0025207;EVM0026510;EVM0026862;EVM0027554;EVM0031601;EVM0031638;EVM0033153;EVM0033758;EVM0033768;EVM0033808;EVM0034826;EVM0036107;EVM0038574;EVM0041178;EVM0046022;Rosmarinus_officinalis_newGene_4908
GO:0010207	photosystem II assembly	0.0021	0.0012	1.78	0.00306223	0.135819	EVM0004287;EVM0005917;EVM0006035;EVM0006279;EVM0017779;EVM0018917;EVM0019185;EVM0021144;EVM0022514;EVM0032907;EVM0036054;EVM0043013;EVM0043056;EVM0045334;Rosmarinus_officinalis_newGene_15966;Rosmarinus_officinalis_newGene_17108
GO:0018026	peptidyl-lysine monomethylation	0.001	0.0005	2.27	0.0032347	0.137333	EVM0013667;EVM0015957;EVM0018761;EVM0029563;EVM0032428;EVM0032858;EVM0040005;EVM0042316
GO:0006559	L-phenylalanine catabolic process	0.0008	0.0003	2.55	0.0035985	0.137333	EVM0003973;EVM0004342;EVM0015622;EVM0028819;EVM0032778;EVM0037703
GO:0009704	de-etiolation	0.0008	0.0003	2.55	0.0035985	0.137333	EVM0007349;EVM0010128;EVM0021728;EVM0027135;EVM0034200;EVM0034429
GO:0032544	plastid translation	0.0008	0.0003	2.55	0.0035985	0.137333	EVM0000387;EVM0001584;EVM0018347;EVM0028520;EVM0043268;Rosmarinus_officinalis_newGene_5880
GO:0050992	dimethylallyl diphosphate biosynthetic process	0.0008	0.0003	2.55	0.0035985	0.137333	EVM0009585;EVM0016937;EVM0023110;EVM0029970;EVM0040374;EVM0042944
GO:0070417	cellular response to cold	0.0008	0.0003	2.55	0.0035985	0.137333	EVM0003999;EVM0013469;EVM0023057;EVM0035878;EVM0042196;EVM0043981
GO:0010206	photosystem II repair	0.0016	0.0008	1.92	0.0039625	0.147788	EVM0010253;EVM0012780;EVM0019185;EVM0022510;EVM0029084;EVM0032309;EVM0035239;EVM0036054;EVM0036251;EVM0037528;EVM0039145;EVM0040695
GO:0052696	flavonoid glucuronidation	0.0042	0.0029	1.46	0.00478633	0.174547	EVM0000658;EVM0001216;EVM0005870;EVM0006933;EVM0009883;EVM0011498;EVM0017472;EVM0019412;EVM0020380;EVM0020522;EVM0020675;EVM0022075;EVM0022126;EVM0023377;EVM0024110;EVM0025008;EVM0029837;EVM0030483;EVM0031050;EVM0032509;EVM0033522;EVM0034125;EVM0036324;EVM0036468;EVM0041234;EVM0042950;EVM0044246;EVM0045784;EVM0045960;Rosmarinus_officinalis_newGene_12381;Rosmarinus_officinalis_newGene_17151;Rosmar…
GO:0019252	starch biosynthetic process	0.002	0.0011	1.74	0.00555078	0.198025	EVM0001036;EVM0001245;EVM0002241;EVM0004466;EVM0006215;EVM0020934;EVM0021041;EVM0022668;EVM0024228;EVM0028365;EVM0030274;EVM0034331;EVM0035492;EVM0036325;EVM0039780
GO:0071555	cell wall organization	0.0124	0.01	1.23	0.00577232	0.200391	EVM0000028;EVM0000465;EVM0001286;EVM0001766;EVM0002136;EVM0002311;EVM0002767;EVM0002819;EVM0003053;EVM0003272;EVM0003479;EVM0005563;EVM0005653;EVM0006762;EVM0007653;EVM0007940;EVM0008571;EVM0009379;EVM0009833;EVM0009947;EVM0011416;EVM0011526;EVM0012504;EVM0012649;EVM0012717;EVM0014179;EVM0014396;EVM0014511;EVM0014681;EVM0015410;EVM0016097;EVM0016589;EVM0016885;EVM0017149;EVM0017382;EVM0017451;EVM…
GO:0005978	glycogen biosynthetic process	0.0021	0.0012	1.7	0.00586133	0.200391	EVM0001036;EVM0002241;EVM0004466;EVM0006215;EVM0012174;EVM0021041;EVM0022653;EVM0022668;EVM0024228;EVM0034331;EVM0035492;EVM0037441;EVM0039780;EVM0042647;EVM0045324;Rosmarinus_officinalis_newGene_7874
GO:0006833	water transport	0.0022	0.0013	1.67	0.006083	0.203725	EVM0000098;EVM0002131;EVM0006209;EVM0006405;EVM0011405;EVM0012218;EVM0014440;EVM0016631;EVM0016809;EVM0023921;EVM0025283;EVM0029467;EVM0029929;EVM0034102;EVM0044344;EVM0045154;Rosmarinus_officinalis_newGene_6416
GO:0009992	cellular water homeostasis	0.0023	0.0014	1.64	0.00622853	0.2039	EVM0000098;EVM0002131;EVM0006209;EVM0006405;EVM0011405;EVM0012218;EVM0014440;EVM0016631;EVM0016809;EVM0023921;EVM0025283;EVM0029467;EVM0029929;EVM0034102;EVM0036112;EVM0044344;EVM0045154;Rosmarinus_officinalis_newGene_6416
GO:0006006	glucose metabolic process	0.0026	0.0016	1.6	0.00633672	0.2039	EVM0000589;EVM0006266;EVM0008946;EVM0011600;EVM0017933;EVM0020647;EVM0021041;EVM0024584;EVM0025830;EVM0027775;EVM0028218;EVM0035492;EVM0038667;EVM0040566;EVM0044083;EVM0044170;EVM0045496;EVM0045887;Rosmarinus_officinalis_newGene_16342;Rosmarinus_officinalis_newGene_9931
GO:0009228	thiamine biosynthetic process	0.0013	0.0007	1.96	0.00650486	0.205285	EVM0005184;EVM0005949;EVM0030576;EVM0032323;EVM0038402;EVM0039263;EVM0045167;EVM0045643;Rosmarinus_officinalis_newGene_15830;Rosmarinus_officinalis_newGene_9746
GO:0006536	glutamate metabolic process	0.0009	0.0004	2.23	0.0074086	0.21412	EVM0006657;EVM0010209;EVM0018464;EVM0029990;EVM0030010;EVM0037158;Rosmarinus_officinalis_newGene_16776
GO:0009423	chorismate biosynthetic process	0.0009	0.0004	2.23	0.0074086	0.21412	EVM0001904;EVM0008298;EVM0015463;EVM0024855;EVM0034949;EVM0036746;EVM0039379
GO:0010075	regulation of meristem growth	0.0009	0.0004	2.23	0.0074086	0.21412	EVM0007689;EVM0010151;EVM0012689;EVM0013347;EVM0020835;EVM0026458;EVM0029484
GO:0019464	glycine decarboxylation via glycine cleavage system	0.0009	0.0004	2.23	0.0074086	0.21412	EVM0002682;EVM0015280;EVM0016334;EVM0017062;EVM0026540;EVM0033901;EVM0045836
GO:0042744	hydrogen peroxide catabolic process	0.0055	0.004	1.36	0.00789888	0.21412	EVM0000194;EVM0000979;EVM0002163;EVM0002322;EVM0002764;EVM0003457;EVM0004228;EVM0004483;EVM0006911;EVM0009321;EVM0010677;EVM0010882;EVM0014152;EVM0015751;EVM0018692;EVM0018729;EVM0019545;EVM0021878;EVM0023393;EVM0023538;EVM0025436;EVM0028257;EVM0028734;EVM0033488;EVM0033545;EVM0033754;EVM0035678;EVM0037361;EVM0039082;EVM0039402;EVM0039836;EVM0040112;EVM0040448;EVM0041021;EVM0041194;EVM0041612;EVM…
GO:0050832	defense response to fungus	0.0035	0.0024	1.47	0.00837056	0.21412	EVM0000560;EVM0001024;EVM0001832;EVM0005833;EVM0006762;EVM0013778;EVM0016192;EVM0016350;EVM0017020;EVM0017432;EVM0017817;EVM0020351;EVM0024950;EVM0025117;EVM0026931;EVM0027378;EVM0028180;EVM0028774;EVM0033488;EVM0034020;EVM0034824;EVM0037111;EVM0039845;EVM0042047;EVM0044749;EVM0045548;Rosmarinus_officinalis_newGene_14023
GO:0043086	negative regulation of catalytic activity	0.0052	0.0038	1.36	0.00877019	0.21412	EVM0000189;EVM0000522;EVM0002589;EVM0003535;EVM0005318;EVM0009985;EVM0010234;EVM0011035;EVM0013017;EVM0013676;EVM0013941;EVM0017552;EVM0019432;EVM0022850;EVM0023902;EVM0024598;EVM0026640;EVM0027233;EVM0028468;EVM0029366;EVM0029400;EVM0029465;EVM0030621;EVM0031110;EVM0031615;EVM0032712;EVM0032844;EVM0034960;EVM0035552;EVM0035904;EVM0036071;EVM0036292;EVM0037619;EVM0038875;EVM0039113;EVM0041238;EVM…
GO:0009607	response to biotic stimulus	0.0033	0.0022	1.48	0.00897387	0.21412	EVM0000996;EVM0002978;EVM0007655;EVM0008782;EVM0009016;EVM0012785;EVM0013418;EVM0014392;EVM0016975;EVM0017755;EVM0021962;EVM0023092;EVM0024097;EVM0024119;EVM0024284;EVM0025993;EVM0030393;EVM0030420;EVM0031784;EVM0036634;EVM0037068;EVM0037696;EVM0040460;EVM0041992;EVM0045114
GO:0000302	response to reactive oxygen species	0.0007	0.0003	2.55	0.00919434	0.21412	EVM0000267;EVM0003829;EVM0022251;EVM0026423;EVM0030213
GO:0005982	starch metabolic process	0.0007	0.0003	2.55	0.00919434	0.21412	EVM0004826;EVM0009774;EVM0012503;EVM0029952;Rosmarinus_officinalis_newGene_8389
GO:0006779	porphyrin-containing compound biosynthetic process	0.0007	0.0003	2.55	0.00919434	0.21412	EVM0002440;EVM0017725;EVM0024398;EVM0041937;EVM0045044
GO:0008356	asymmetric cell division	0.0007	0.0003	2.55	0.00919434	0.21412	EVM0017934;EVM0025269;EVM0039752;EVM0045364;EVM0046007
GO:0009298	GDP-mannose biosynthetic process	0.0007	0.0003	2.55	0.00919434	0.21412	EVM0012026;EVM0013278;EVM0030103;EVM0030240;EVM0044080
GO:0009635	response to herbicide	0.0007	0.0003	2.55	0.00919434	0.21412	EVM0001904;EVM0004925;EVM0015463;EVM0020108;EVM0038304
GO:0009800	cinnamic acid biosynthetic process	0.0007	0.0003	2.55	0.00919434	0.21412	EVM0003973;EVM0004342;EVM0015622;EVM0028819;EVM0032778
GO:0010214	seed coat development	0.0007	0.0003	2.55	0.00919434	0.21412	EVM0005319;EVM0013778;EVM0017020;EVM0032711;EVM0044749
GO:0010325	raffinose family oligosaccharide biosynthetic process	0.0007	0.0003	2.55	0.00919434	0.21412	EVM0003999;EVM0013469;EVM0023057;EVM0035878;EVM0042196
GO:0052576	carbohydrate storage	0.0007	0.0003	2.55	0.00919434	0.21412	EVM0003999;EVM0013469;EVM0023057;EVM0035878;EVM0042196
GO:0046274	lignin catabolic process	0.0031	0.0021	1.5	0.00926386	0.21412	EVM0000018;EVM0006553;EVM0007919;EVM0008774;EVM0010307;EVM0012868;EVM0016051;EVM0016565;EVM0020871;EVM0021439;EVM0028510;EVM0028923;EVM0029973;EVM0032393;EVM0033742;EVM0034344;EVM0036802;EVM0036909;EVM0038721;EVM0039192;EVM0040982;EVM0042347;Rosmarinus_officinalis_newGene_1082;Rosmarinus_officinalis_newGene_8493
GO:0009073	aromatic amino acid family biosynthetic process	0.0018	0.0011	1.7	0.00988736	0.225357	EVM0001904;EVM0006677;EVM0008298;EVM0015463;EVM0016477;EVM0016639;EVM0019725;EVM0022168;EVM0024855;EVM0028132;EVM0034949;EVM0036746;EVM0039379;EVM0041051
GO:0009853	photorespiration	0.001	0.0005	2.04	0.0105854	0.234747	EVM0004517;EVM0005212;EVM0018001;EVM0028836;EVM0038610;EVM0042576;EVM0043367;Rosmarinus_officinalis_newGene_16689
GO:0030091	protein repair	0.001	0.0005	2.04	0.0105854	0.234747	EVM0004510;EVM0010162;EVM0014924;EVM0030491;EVM0032736;EVM0040301;EVM0041072;EVM0042955
GO:0009735	response to cytokinin	0.0059	0.0044	1.32	0.0114885	0.251377	EVM0000281;EVM0001214;EVM0002026;EVM0003605;EVM0005399;EVM0008009;EVM0009467;EVM0013778;EVM0015073;EVM0016809;EVM0017020;EVM0017498;EVM0017969;EVM0018556;EVM0019214;EVM0020550;EVM0021144;EVM0021761;EVM0022237;EVM0022688;EVM0023579;EVM0024037;EVM0024942;EVM0025611;EVM0027885;EVM0028483;EVM0029804;EVM0031400;EVM0032309;EVM0032729;EVM0034218;EVM0034443;EVM0035251;EVM0035699;EVM0036857;EVM0037528;EVM…
GO:0031347	regulation of defense response	0.0012	0.0006	1.92	0.013018	0.281094	EVM0005479;EVM0009084;EVM0013160;EVM0018870;EVM0021138;EVM0029167;EVM0029720;EVM0039864;EVM0044520
GO:0006312	mitotic recombination	0.0013	0.0007	1.82	0.0147885	0.311138	EVM0001043;EVM0005528;EVM0016886;EVM0020334;EVM0026125;EVM0029360;EVM0034983;EVM0036959;EVM0042532;EVM0044715
GO:0009832	plant-type cell wall biogenesis	0.0013	0.0007	1.82	0.0147885	0.311138	EVM0004177;EVM0005611;EVM0006903;EVM0007466;EVM0015459;EVM0017578;EVM0025937;EVM0028142;EVM0029309;EVM0040917
GO:0007264	small GTPase mediated signal transduction	0.0112	0.0093	1.21	0.0155174	0.32234	EVM0000191;EVM0000358;EVM0000696;EVM0001512;EVM0001842;EVM0002641;EVM0004341;EVM0004504;EVM0005432;EVM0005651;EVM0006289;EVM0006404;EVM0007033;EVM0007038;EVM0007095;EVM0008012;EVM0008138;EVM0008300;EVM0009804;EVM0010883;EVM0011026;EVM0011933;EVM0012467;EVM0012481;EVM0013828;EVM0013829;EVM0014388;EVM0015200;EVM0015569;EVM0016437;EVM0016549;EVM0018327;EVM0018856;EVM0019250;EVM0019759;EVM0019828;EVM…
GO:0010417	glucuronoxylan biosynthetic process	0.0008	0.0004	2.19	0.0167398	0.33245	EVM0009125;EVM0020194;EVM0025278;EVM0039196;EVM0043887;EVM0044320
GO:0031054	pre-miRNA processing	0.0008	0.0004	2.19	0.0167398	0.33245	EVM0000008;EVM0005978;EVM0012405;EVM0030198;EVM0040422;EVM0045142
GO:0048831	regulation of shoot system development	0.0008	0.0004	2.19	0.0167398	0.33245	EVM0010224;EVM0015344;EVM0028489;EVM0029702;EVM0030114;EVM0031602
GO:0019722	calcium-mediated signaling	0.0016	0.0009	1.7	0.0168144	0.33245	EVM0002693;EVM0006299;EVM0007448;EVM0014524;EVM0015493;EVM0018910;EVM0019299;EVM0021737;EVM0025176;EVM0032538;EVM0037831;EVM0038804
GO:0006012	galactose metabolic process	0.0017	0.001	1.66	0.0172758	0.3374	EVM0003999;EVM0005391;EVM0007490;EVM0013469;EVM0016154;EVM0022285;EVM0022492;EVM0024058;EVM0035878;EVM0038144;EVM0042196;Rosmarinus_officinalis_newGene_16028;Rosmarinus_officinalis_newGene_17160
GO:0015793	glycerol transport	0.002	0.0012	1.6	0.017476	0.3374	EVM0000098;EVM0002131;EVM0006209;EVM0006405;EVM0014440;EVM0016631;EVM0016809;EVM0023921;EVM0025283;EVM0029467;EVM0029929;EVM0034102;EVM0044344;EVM0045154;Rosmarinus_officinalis_newGene_6416
GO:0045454	cell redox homeostasis	0.0117	0.0098	1.19	0.0201304	0.356931	EVM0000194;EVM0000739;EVM0000923;EVM0001159;EVM0002394;EVM0003485;EVM0003918;EVM0004244;EVM0004315;EVM0004747;EVM0004971;EVM0006448;EVM0007618;EVM0008776;EVM0009180;EVM0009470;EVM0010005;EVM0010319;EVM0010735;EVM0011108;EVM0011229;EVM0013618;EVM0013675;EVM0013851;EVM0014361;EVM0015510;EVM0015584;EVM0015866;EVM0017535;EVM0018394;EVM0018467;EVM0018726;EVM0018918;EVM0019151;EVM0020005;EVM0020211;EVM…
GO:0006979	response to oxidative stress	0.0085	0.0069	1.23	0.0204719	0.356931	EVM0000984;EVM0002163;EVM0002322;EVM0002500;EVM0002764;EVM0002987;EVM0003457;EVM0004228;EVM0004483;EVM0004510;EVM0006843;EVM0006911;EVM0009321;EVM0009782;EVM0010162;EVM0010677;EVM0010882;EVM0010941;EVM0013347;EVM0014152;EVM0014924;EVM0015751;EVM0015959;EVM0017886;EVM0018729;EVM0019545;EVM0021878;EVM0022041;EVM0023393;EVM0023538;EVM0025436;EVM0027875;EVM0028734;EVM0029804;EVM0029821;EVM0030491;EVM…
GO:0000271	polysaccharide biosynthetic process	0.0009	0.0005	1.99	0.0220172	0.356931	EVM0002094;EVM0010278;EVM0015675;EVM0028824;EVM0036999;EVM0038544;EVM0044168
GO:0005983	starch catabolic process	0.0009	0.0005	1.99	0.0220172	0.356931	EVM0005666;EVM0017492;EVM0022523;EVM0033316;EVM0038667;EVM0043730;EVM0044516
GO:0010025	wax biosynthetic process	0.0009	0.0005	1.99	0.0220172	0.356931	EVM0004660;EVM0005900;EVM0009950;EVM0020701;EVM0023772;EVM0032868;EVM0045243
GO:0010337	regulation of salicylic acid metabolic process	0.0009	0.0005	1.99	0.0220172	0.356931	EVM0015106;EVM0018556;EVM0021761;EVM0032729;EVM0034443;EVM0036857;EVM0041284
GO:0033356	UDP-L-arabinose metabolic process	0.0009	0.0005	1.99	0.0220172	0.356931	EVM0004177;EVM0004410;EVM0005611;EVM0006903;EVM0015459;EVM0017578;EVM0029309
GO:0071554	cell wall organization or biogenesis	0.0036	0.0027	1.38	0.0222048	0.356931	EVM0001816;EVM0001820;EVM0002678;EVM0005134;EVM0005397;EVM0007123;EVM0009611;EVM0011700;EVM0015540;EVM0016183;EVM0017564;EVM0018287;EVM0021396;EVM0022356;EVM0024934;EVM0028036;EVM0031652;EVM0032384;EVM0032529;EVM0033208;EVM0033931;EVM0034487;EVM0035476;EVM0038614;EVM0038844;EVM0043678;EVM0044880;Rosmarinus_officinalis_newGene_1156
GO:0070588	calcium ion transmembrane transport	0.0027	0.0019	1.45	0.0225098	0.356931	EVM0001815;EVM0002693;EVM0003625;EVM0006519;EVM0009129;EVM0009897;EVM0010888;EVM0011568;EVM0013244;EVM0018822;EVM0019062;EVM0019641;EVM0025732;EVM0026788;EVM0027647;EVM0030226;EVM0030454;EVM0032510;EVM0032804;EVM0040711;EVM0041609
GO:0002949	tRNA threonylcarbamoyladenosine modification	0.0005	0.0002	2.55	0.0234901	0.356931	EVM0010639;EVM0017415;EVM0022028;EVM0044630
GO:0006011	UDP-glucose metabolic process	0.0005	0.0002	2.55	0.0234901	0.356931	EVM0004410;EVM0014447;EVM0041790;Rosmarinus_officinalis_newGene_16781
GO:0009225	nucleotide-sugar metabolic process	0.0005	0.0002	2.55	0.0234901	0.356931	EVM0010417;EVM0012999;EVM0019766;EVM0044651
GO:0009267	cellular response to starvation	0.0005	0.0002	2.55	0.0234901	0.356931	EVM0002784;EVM0035351;EVM0035837;EVM0037431
GO:0009663	plasmodesma organization	0.0005	0.0002	2.55	0.0234901	0.356931	EVM0003042;EVM0033069;EVM0034657;EVM0035641
GO:0009767	photosynthetic electron transport chain	0.0005	0.0002	2.55	0.0234901	0.356931	EVM0012579;EVM0018076;EVM0025735;EVM0033171
GO:0009819	drought recovery	0.0005	0.0002	2.55	0.0234901	0.356931	EVM0005784;EVM0019882;EVM0028361;EVM0039237
GO:0010055	atrichoblast differentiation	0.0005	0.0002	2.55	0.0234901	0.356931	EVM0010077;EVM0017039;EVM0022241;EVM0040757
GO:0015994	chlorophyll metabolic process	0.0005	0.0002	2.55	0.0234901	0.356931	EVM0020098;EVM0027735;EVM0029208;EVM0040431
GO:0016123	xanthophyll biosynthetic process	0.0005	0.0002	2.55	0.0234901	0.356931	EVM0008413;EVM0012177;EVM0032780;EVM0038481
GO:0032107	regulation of response to nutrient levels	0.0005	0.0002	2.55	0.0234901	0.356931	EVM0010077;EVM0017039;EVM0022241;EVM0040757
GO:0032465	regulation of cytokinesis	0.0005	0.0002	2.55	0.0234901	0.356931	EVM0010380;EVM0033647;EVM0038753;EVM0042711
GO:0043620	regulation of DNA-templated transcription in response to stress	0.0005	0.0002	2.55	0.0234901	0.356931	EVM0010077;EVM0017039;EVM0022241;EVM0040757
GO:0089722	phosphoenolpyruvate transmembrane transport	0.0005	0.0002	2.55	0.0234901	0.356931	EVM0003618;EVM0035043;EVM0037636;EVM0041546
GO:0005992	trehalose biosynthetic process	0.0025	0.0017	1.47	0.024473	0.357656	EVM0002055;EVM0004362;EVM0004776;EVM0005526;EVM0008961;EVM0013890;EVM0015160;EVM0018363;EVM0019819;EVM0020959;EVM0022263;EVM0025163;EVM0028613;EVM0032162;EVM0034213;EVM0036294;EVM0037740;EVM0039344;Rosmarinus_officinalis_newGene_9804
GO:0098869	cellular oxidant detoxification	0.0089	0.0073	1.21	0.024702	0.357656	EVM0000923;EVM0000979;EVM0002163;EVM0002322;EVM0002500;EVM0002764;EVM0002987;EVM0003457;EVM0004228;EVM0004483;EVM0006843;EVM0006911;EVM0008514;EVM0009321;EVM0009897;EVM0010677;EVM0010882;EVM0010941;EVM0013675;EVM0013719;EVM0014152;EVM0015584;EVM0015751;EVM0015959;EVM0016085;EVM0017886;EVM0018729;EVM0019545;EVM0021878;EVM0023393;EVM0023538;EVM0025436;EVM0027875;EVM0028257;EVM0028734;EVM0029804;EVM…
GO:0006098	pentose-phosphate shunt	0.0023	0.0016	1.48	0.0254428	0.357656	EVM0004729;EVM0006266;EVM0007013;EVM0007353;EVM0008946;EVM0012582;EVM0013452;EVM0013616;EVM0017684;EVM0024987;EVM0025830;EVM0027775;EVM0027976;EVM0040601;EVM0041735;EVM0042924;EVM0043810;EVM0045406
GO:0006542	glutamine biosynthetic process	0.001	0.0006	1.86	0.0254993	0.357656	EVM0001623;EVM0001821;EVM0008421;EVM0010763;EVM0011971;EVM0012484;EVM0014613;EVM0038260
GO:0006564	L-serine biosynthetic process	0.001	0.0006	1.86	0.0254993	0.357656	EVM0000594;EVM0000853;EVM0005720;EVM0012739;EVM0019394;EVM0040207;EVM0045739;Rosmarinus_officinalis_newGene_15388
GO:0009956	radial pattern formation	0.001	0.0006	1.86	0.0254993	0.357656	EVM0017934;EVM0025269;EVM0033277;EVM0034072;EVM0039752;EVM0045364;EVM0046007;Rosmarinus_officinalis_newGene_16447
GO:0010053	root epidermal cell differentiation	0.001	0.0006	1.86	0.0254993	0.357656	EVM0002900;EVM0008549;EVM0018556;EVM0021761;EVM0032729;EVM0034443;EVM0036857;EVM0039365
GO:0010223	secondary shoot formation	0.001	0.0006	1.86	0.0254993	0.357656	EVM0007929;EVM0010446;EVM0020795;EVM0027010;EVM0028872;EVM0029594;EVM0029710;EVM0044711
GO:0051017	actin filament bundle assembly	0.001	0.0006	1.86	0.0254993	0.357656	EVM0000643;EVM0013485;EVM0030203;EVM0030232;EVM0036895;EVM0038748;EVM0039908;EVM0044543
GO:0010468	regulation of gene expression	0.0021	0.0014	1.51	0.0272732	0.379294	EVM0001031;EVM0003829;EVM0007977;EVM0012332;EVM0012754;EVM0017624;EVM0025805;EVM0029472;EVM0029764;EVM0036380;EVM0039947;EVM0041670;EVM0044318;EVM0045787;Rosmarinus_officinalis_newGene_17268;Rosmarinus_officinalis_newGene_6439
GO:0015936	coenzyme A metabolic process	0.0012	0.0007	1.77	0.0276724	0.381613	EVM0004521;EVM0016674;EVM0019319;EVM0021240;EVM0022731;EVM0025764;EVM0034563;EVM0042190;Rosmarinus_officinalis_newGene_15445
GO:0018106	peptidyl-histidine phosphorylation	0.0013	0.0008	1.7	0.0289067	0.392045	EVM0010224;EVM0021866;EVM0025805;EVM0028674;EVM0029420;EVM0030114;EVM0041816;EVM0042455;EVM0043521;EVM0043981
GO:0045492	xylan biosynthetic process	0.0013	0.0008	1.7	0.0289067	0.392045	EVM0001917;EVM0004159;EVM0004849;EVM0009293;EVM0011952;EVM0030930;EVM0031182;EVM0035767;EVM0038452;EVM0039932
GO:0006544	glycine metabolic process	0.0016	0.001	1.61	0.0295482	0.397461	EVM0001310;EVM0004517;EVM0006464;EVM0008692;EVM0018001;EVM0025048;EVM0025378;EVM0029074;EVM0031340;EVM0032152;EVM0034935;EVM0041928
GO:0032259	methylation	0.0159	0.0139	1.14	0.0347134	0.463143	EVM0000868;EVM0001310;EVM0001524;EVM0001879;EVM0002005;EVM0003157;EVM0003201;EVM0004159;EVM0004184;EVM0004558;EVM0004851;EVM0005438;EVM0005843;EVM0006464;EVM0008495;EVM0008691;EVM0008692;EVM0008715;EVM0008832;EVM0009216;EVM0009519;EVM0009707;EVM0009788;EVM0010090;EVM0010181;EVM0010568;EVM0010854;EVM0011089;EVM0011157;EVM0012675;EVM0013055;EVM0013560;EVM0014217;EVM0015805;EVM0015888;EVM0015969;EVM…
GO:0006163	purine nucleotide metabolic process	0.0007	0.0003	2.13	0.0371735	0.473733	EVM0016869;EVM0028664;EVM0029136;EVM0041886;EVM0044993
GO:0006268	DNA unwinding involved in DNA replication	0.0007	0.0003	2.13	0.0371735	0.473733	EVM0015596;EVM0020334;EVM0025390;EVM0034440;EVM0036959
GO:0006672	ceramide metabolic process	0.0007	0.0003	2.13	0.0371735	0.473733	EVM0002230;EVM0008128;EVM0019148;EVM0030853;EVM0038002
GO:0015713	phosphoglycerate transport	0.0007	0.0003	2.13	0.0371735	0.473733	EVM0000035;EVM0003618;EVM0035043;EVM0037636;EVM0041546
GO:0019253	reductive pentose-phosphate cycle	0.0007	0.0003	2.13	0.0371735	0.473733	EVM0000589;EVM0007139;EVM0035501;EVM0040566;EVM0043367
GO:0009926	auxin polar transport	0.0023	0.0016	1.44	0.0372393	0.473733	EVM0004315;EVM0007725;EVM0009881;EVM0010446;EVM0013177;EVM0016494;EVM0017210;EVM0025540;EVM0027464;EVM0028109;EVM0029710;EVM0030021;EVM0030564;EVM0030825;EVM0031851;EVM0033937;EVM0037909;EVM0045014
GO:0046939	nucleotide phosphorylation	0.0022	0.0015	1.45	0.0390579	0.493047	EVM0001422;EVM0003544;EVM0010098;EVM0011659;EVM0012587;EVM0015111;EVM0015925;EVM0016869;EVM0026974;EVM0027368;EVM0027540;EVM0028664;EVM0029413;EVM0031369;EVM0041886;EVM0044993;Rosmarinus_officinalis_newGene_16580
GO:0098656	anion transmembrane transport	0.002	0.0013	1.47	0.0427541	0.507617	EVM0004138;EVM0008060;EVM0009249;EVM0009338;EVM0011904;EVM0016766;EVM0019053;EVM0019371;EVM0023140;EVM0026940;EVM0030259;EVM0030789;EVM0031191;EVM0035630;EVM0042019
GO:0001944	vasculature development	0.0008	0.0004	1.92	0.0447335	0.507617	EVM0001024;EVM0007929;EVM0020795;EVM0023266;EVM0028180;EVM0036549
GO:0005977	glycogen metabolic process	0.0008	0.0004	1.92	0.0447335	0.507617	EVM0016248;EVM0031080;EVM0031351;EVM0036204;EVM0038667;EVM0044764
GO:0006636	unsaturated fatty acid biosynthetic process	0.0008	0.0004	1.92	0.0447335	0.507617	EVM0008256;EVM0024035;EVM0024831;EVM0029720;EVM0039864;EVM0042859
GO:0035336	long-chain fatty-acyl-CoA metabolic process	0.0008	0.0004	1.92	0.0447335	0.507617	EVM0005509;EVM0006329;EVM0006578;EVM0025217;EVM0035368;EVM0044823
GO:0070681	glutaminyl-tRNAGln biosynthesis via transamidation	0.0008	0.0004	1.92	0.0447335	0.507617	EVM0000683;EVM0002117;EVM0006107;EVM0011140;EVM0027612;EVM0031126
GO:0019430	removal of superoxide radicals	0.0017	0.0011	1.51	0.0463347	0.507617	EVM0000194;EVM0000768;EVM0004319;EVM0010107;EVM0010735;EVM0025206;EVM0026214;EVM0028376;EVM0036377;EVM0039570;EVM0043011;EVM0044963;Rosmarinus_officinalis_newGene_17351
GO:0044710	single-organism metabolic process	0.0048	0.0038	1.26	0.0465571	0.507617	EVM0001308;EVM0005151;EVM0005560;EVM0007743;EVM0011078;EVM0012275;EVM0012888;EVM0014403;EVM0014712;EVM0015759;EVM0016725;EVM0017476;EVM0018226;EVM0020409;EVM0021138;EVM0022215;EVM0028057;EVM0029761;EVM0030291;EVM0030704;EVM0031602;EVM0031951;EVM0032072;EVM0034803;EVM0035200;EVM0036688;EVM0036742;EVM0038137;EVM0039069;EVM0039729;EVM0039740;EVM0039827;EVM0044047;EVM0044733;Rosmarinus_officinalis_ne…
GO:0005975	carbohydrate metabolic process	0.0245	0.0222	1.1	0.0483997	0.507617	EVM0000148;EVM0000939;EVM0001103;EVM0001223;EVM0001541;EVM0001995;EVM0002367;EVM0002383;EVM0002819;EVM0003344;EVM0003459;EVM0003631;EVM0003868;EVM0003869;EVM0004290;EVM0004461;EVM0004869;EVM0005319;EVM0005935;EVM0006276;EVM0006367;EVM0006489;EVM0007013;EVM0007353;EVM0007372;EVM0007591;EVM0007868;EVM0008067;EVM0008211;EVM0008442;EVM0008571;EVM0009240;EVM0009521;EVM0009558;EVM0009947;EVM0010104;EVM…
GO:0009269	response to desiccation	0.0009	0.0005	1.79	0.0486914	0.507617	EVM0001029;EVM0006615;EVM0011864;EVM0012924;EVM0014588;EVM0022688;Rosmarinus_officinalis_newGene_93
GO:0009817	defense response to fungus, incompatible interaction	0.0009	0.0005	1.79	0.0486914	0.507617	EVM0001584;EVM0015602;EVM0018132;EVM0028350;EVM0028520;EVM0030318;EVM0043601
GO:0009902	chloroplast relocation	0.0009	0.0005	1.79	0.0486914	0.507617	EVM0000399;EVM0000440;EVM0013170;EVM0032307;EVM0034749;EVM0036252;EVM0046070
GO:0071840	cellular component organization or biogenesis	0.0009	0.0005	1.79	0.0486914	0.507617	EVM0005134;EVM0019884;EVM0021396;EVM0031652;EVM0032384;EVM0038544;EVM0044880
GO:0010224	response to UV-B	0.0014	0.0009	1.56	0.0493537	0.507617	EVM0000724;EVM0011226;EVM0013177;EVM0017113;EVM0020098;EVM0028735;EVM0029208;EVM0030432;EVM0036217;EVM0037516;EVM0042317
GO:0009734	auxin-activated signaling pathway	0.0047	0.0037	1.26	0.0494237	0.507617	EVM0000674;EVM0005595;EVM0005911;EVM0009667;EVM0009881;EVM0012007;EVM0012692;EVM0013569;EVM0015176;EVM0017178;EVM0018422;EVM0018816;EVM0021078;EVM0022013;EVM0022268;EVM0023793;EVM0025216;EVM0025540;EVM0025755;EVM0026408;EVM0028567;EVM0030270;EVM0030564;EVM0030825;EVM0034311;EVM0034501;EVM0036319;EVM0036339;EVM0036951;EVM0037839;EVM0037909;EVM0041753;EVM0043016;EVM0044056;EVM0044781;EVM0045014
GO:0000122	negative regulation of transcription from RNA polymerase II promoter	0.001	0.0006	1.7	0.0504621	0.507617	EVM0009653;EVM0010077;EVM0015273;EVM0017039;EVM0022241;EVM0025742;EVM0040757;Rosmarinus_officinalis_newGene_15490
GO:0006605	protein targeting	0.001	0.0006	1.7	0.0504621	0.507617	EVM0001555;EVM0016702;EVM0017445;EVM0031118;EVM0031791;EVM0039483;EVM0043528;Rosmarinus_officinalis_newGene_8205
GO:0006782	protoporphyrinogen IX biosynthetic process	0.001	0.0006	1.7	0.0504621	0.507617	EVM0005399;EVM0006795;EVM0009782;EVM0012614;EVM0032293;EVM0038141;EVM0040447;EVM0040537
GO:0016559	peroxisome fission	0.001	0.0006	1.7	0.0504621	0.507617	EVM0000856;EVM0005132;EVM0008497;EVM0012646;EVM0016153;EVM0018107;EVM0024128;Rosmarinus_officinalis_newGene_10420
GO:0019288	isopentenyl diphosphate biosynthetic process, methylerythritol 4-phosphate pathway	0.001	0.0006	1.7	0.0504621	0.507617	EVM0009585;EVM0016937;EVM0022447;EVM0023110;EVM0029970;EVM0032258;EVM0040374;EVM0042944
GO:0006839	mitochondrial transport	0.0012	0.0007	1.64	0.0508635	0.507617	EVM0003595;EVM0008061;EVM0009665;EVM0011615;EVM0019270;EVM0021368;EVM0029461;EVM0036023;EVM0038965
GO:0010167	response to nitrate	0.0012	0.0007	1.64	0.0508635	0.507617	EVM0017639;EVM0018556;EVM0021761;EVM0027892;EVM0028915;EVM0032729;EVM0034443;EVM0036857;EVM0041284
GO:0043085	positive regulation of catalytic activity	0.0012	0.0007	1.64	0.0508635	0.507617	EVM0000194;EVM0004244;EVM0010107;EVM0018726;EVM0027554;EVM0041178;EVM0046022;Rosmarinus_officinalis_newGene_13794;Rosmarinus_officinalis_newGene_17351
GO:0048443	stamen development	0.0012	0.0007	1.64	0.0508635	0.507617	EVM0009322;EVM0009549;EVM0018422;EVM0023158;EVM0024477;EVM0026408;EVM0030021;EVM0044781;EVM0045298
GO:0045893	positive regulation of transcription, DNA-templated	0.004	0.0032	1.28	0.0536009	0.507617	EVM0002547;EVM0002784;EVM0003170;EVM0004287;EVM0005325;EVM0006224;EVM0006782;EVM0010895;EVM0011788;EVM0012344;EVM0012545;EVM0016030;EVM0016192;EVM0017432;EVM0019329;EVM0020733;EVM0023783;EVM0024950;EVM0026031;EVM0027378;EVM0027561;EVM0029388;EVM0033807;EVM0035837;EVM0036837;EVM0037431;EVM0038052;EVM0038491;EVM0039559;EVM0046049;Rosmarinus_officinalis_newGene_17157
GO:0009414	response to water deprivation	0.0035	0.0027	1.3	0.0539084	0.507617	EVM0000360;EVM0003762;EVM0006762;EVM0006847;EVM0007903;EVM0008256;EVM0011405;EVM0012218;EVM0012623;EVM0012689;EVM0017168;EVM0018556;EVM0019629;EVM0020351;EVM0021761;EVM0022243;EVM0024216;EVM0027135;EVM0030178;EVM0031962;EVM0032729;EVM0032780;EVM0034443;EVM0036857;EVM0038481;EVM0041743;EVM0044034
GO:0009737	response to abscisic acid	0.0049	0.004	1.24	0.0539747	0.507617	EVM0000316;EVM0000319;EVM0000724;EVM0000947;EVM0001832;EVM0001964;EVM0003042;EVM0003493;EVM0004160;EVM0005784;EVM0008256;EVM0009259;EVM0009718;EVM0009897;EVM0010968;EVM0013483;EVM0014053;EVM0015535;EVM0017113;EVM0017133;EVM0019882;EVM0019943;EVM0020450;EVM0022307;EVM0025702;EVM0027664;EVM0028138;EVM0028361;EVM0034657;EVM0037111;EVM0037516;EVM0039237;EVM0040711;EVM0041743;EVM0043872;EVM0046037;Ros…
GO:0030245	cellulose catabolic process	0.0021	0.0015	1.41	0.0587738	0.507617	EVM0000216;EVM0002795;EVM0003910;EVM0004696;EVM0005126;EVM0010632;EVM0016084;EVM0018386;EVM0018617;EVM0025093;EVM0025858;EVM0028996;EVM0030676;EVM0038055;EVM0045833;EVM0046013
GO:0000038	very long-chain fatty acid metabolic process	0.0004	0.0002	2.55	0.0600089	0.507617	EVM0002779;EVM0028208;EVM0042333
GO:0000304	response to singlet oxygen	0.0004	0.0002	2.55	0.0600089	0.507617	EVM0009282;EVM0018659;EVM0024703
GO:0000914	phragmoplast assembly	0.0004	0.0002	2.55	0.0600089	0.507617	EVM0018367;EVM0042461;EVM0043297
GO:0006437	tyrosyl-tRNA aminoacylation	0.0004	0.0002	2.55	0.0600089	0.507617	EVM0018594;EVM0024240;EVM0045137
GO:0006971	hypotonic response	0.0004	0.0002	2.55	0.0600089	0.507617	EVM0002784;EVM0035837;EVM0037431
GO:0007112	male meiosis cytokinesis	0.0004	0.0002	2.55	0.0600089	0.507617	EVM0006398;EVM0030146;EVM0037236
GO:0009648	photoperiodism	0.0004	0.0002	2.55	0.0600089	0.507617	EVM0000267;EVM0022251;EVM0030213
GO:0010019	chloroplast-nucleus signaling pathway	0.0004	0.0002	2.55	0.0600089	0.507617	EVM0005606;EVM0013347;EVM0013509
GO:0010030	positive regulation of seed germination	0.0004	0.0002	2.55	0.0600089	0.507617	EVM0013778;EVM0017020;EVM0044749
GO:0010103	stomatal complex morphogenesis	0.0004	0.0002	2.55	0.0600089	0.507617	EVM0001024;EVM0015986;EVM0028180
GO:0017038	protein import	0.0004	0.0002	2.55	0.0600089	0.507617	EVM0039483;EVM0043528;Rosmarinus_officinalis_newGene_8205
GO:0018023	peptidyl-lysine trimethylation	0.0004	0.0002	2.55	0.0600089	0.507617	EVM0013667;EVM0029563;EVM0042316
GO:0019419	sulfate reduction	0.0004	0.0002	2.55	0.0600089	0.507617	EVM0013851;EVM0043483;EVM0043819
GO:0032210	regulation of telomere maintenance via telomerase	0.0004	0.0002	2.55	0.0600089	0.507617	EVM0012536;EVM0013404;EVM0028405
GO:0032781	positive regulation of ATPase activity	0.0004	0.0002	2.55	0.0600089	0.507617	EVM0000259;EVM0001446;EVM0044094
GO:0032955	regulation of barrier septum assembly	0.0004	0.0002	2.55	0.0600089	0.507617	EVM0009885;EVM0012116;EVM0028939
GO:0033611	oxalate catabolic process	0.0004	0.0002	2.55	0.0600089	0.507617	EVM0013778;EVM0017020;EVM0044749
GO:0034051	negative regulation of plant-type hypersensitive response	0.0004	0.0002	2.55	0.0600089	0.507617	EVM0002394;EVM0023470;EVM0034826
GO:0035349	coenzyme A transmembrane transport	0.0004	0.0002	2.55	0.0600089	0.507617	EVM0002722;EVM0008196;EVM0044009
GO:0035404	histone-serine phosphorylation	0.0004	0.0002	2.55	0.0600089	0.507617	EVM0010380;EVM0033647;EVM0038753
GO:0042335	cuticle development	0.0004	0.0002	2.55	0.0600089	0.507617	EVM0004660;EVM0005833;EVM0045243
GO:0042549	photosystem II stabilization	0.0004	0.0002	2.55	0.0600089	0.507617	EVM0012691;EVM0017502;EVM0026084
GO:0044208	'de novo' AMP biosynthetic process	0.0004	0.0002	2.55	0.0600089	0.507617	EVM0000893;EVM0002703;EVM0021826
GO:0044375	regulation of peroxisome size	0.0004	0.0002	2.55	0.0600089	0.507617	EVM0008497;EVM0018107;EVM0018296
GO:0045036	protein targeting to chloroplast	0.0004	0.0002	2.55	0.0600089	0.507617	EVM0017514;EVM0024616;EVM0028456
GO:0048564	photosystem I assembly	0.0004	0.0002	2.55	0.0600089	0.507617	EVM0006035;EVM0016397;EVM0043056
GO:0048759	xylem vessel member cell differentiation	0.0004	0.0002	2.55	0.0600089	0.507617	EVM0007725;EVM0028109;EVM0031851
GO:0050982	detection of mechanical stimulus	0.0004	0.0002	2.55	0.0600089	0.507617	EVM0027725;EVM0039364;EVM0044407
GO:0051457	maintenance of protein location in nucleus	0.0004	0.0002	2.55	0.0600089	0.507617	EVM0039752;EVM0045364;EVM0046007
GO:0052546	cell wall pectin metabolic process	0.0004	0.0002	2.55	0.0600089	0.507617	EVM0004851;EVM0015888;Rosmarinus_officinalis_newGene_17266
GO:0055074	calcium ion homeostasis	0.0004	0.0002	2.55	0.0600089	0.507617	EVM0004084;EVM0023324;Rosmarinus_officinalis_newGene_6332
GO:0071329	cellular response to sucrose stimulus	0.0004	0.0002	2.55	0.0600089	0.507617	EVM0010224;EVM0030114;EVM0043981
GO:1901701	cellular response to oxygen-containing compound	0.0004	0.0002	2.55	0.0600089	0.507617	EVM0029167;EVM0031602;EVM0039333
GO:1901918	negative regulation of exoribonuclease activity	0.0004	0.0002	2.55	0.0600089	0.507617	EVM0013587;EVM0021974;EVM0046093
GO:2000693	positive regulation of seed maturation	0.0004	0.0002	2.55	0.0600089	0.507617	EVM0002784;EVM0035837;EVM0037431
GO:2001141	regulation of RNA biosynthetic process	0.0004	0.0002	2.55	0.0600089	0.507617	EVM0009394;EVM0015711;Rosmarinus_officinalis_newGene_15486
GO:0016310	phosphorylation	0.0264	0.0243	1.09	0.0630998	0.531026	EVM0000279;EVM0000691;EVM0001290;EVM0001693;EVM0001994;EVM0002116;EVM0002319;EVM0002383;EVM0002428;EVM0002745;EVM0002877;EVM0003037;EVM0003520;EVM0003694;EVM0003727;EVM0003753;EVM0003806;EVM0003850;EVM0004462;EVM0004475;EVM0004693;EVM0005184;EVM0005212;EVM0005363;EVM0005607;EVM0005964;EVM0006369;EVM0006419;EVM0006585;EVM0007164;EVM0008470;EVM0008496;EVM0008534;EVM0008663;EVM0009086;EVM0009173;EVM…
GO:0010089	xylem development	0.0018	0.0013	1.43	0.0655764	0.549053	EVM0002670;EVM0005609;EVM0007929;EVM0018007;EVM0020795;EVM0026513;EVM0029643;EVM0032942;EVM0033277;EVM0034072;EVM0035479;EVM0035559;EVM0040070;Rosmarinus_officinalis_newGene_16447
GO:0009965	leaf morphogenesis	0.0016	0.0011	1.46	0.0728566	0.593673	EVM0000560;EVM0001024;EVM0001166;EVM0003170;EVM0010151;EVM0024477;EVM0026458;EVM0027308;EVM0028180;EVM0033763;EVM0045298;Rosmarinus_officinalis_newGene_11244
GO:0048731	system development	0.0016	0.0011	1.46	0.0728566	0.593673	EVM0004321;EVM0011221;EVM0016523;EVM0016966;EVM0018629;EVM0024567;EVM0027120;EVM0028479;EVM0036160;EVM0037524;EVM0040706;EVM0043837
GO:0010501	RNA secondary structure unwinding	0.0043	0.0035	1.24	0.0729067	0.593673	EVM0001031;EVM0002972;EVM0007011;EVM0007874;EVM0012754;EVM0012940;EVM0013636;EVM0016222;EVM0016900;EVM0017624;EVM0021603;EVM0027921;EVM0029472;EVM0029764;EVM0035309;EVM0036380;EVM0038193;EVM0039759;EVM0040545;EVM0041364;EVM0041670;EVM0041916;EVM0044524;EVM0045009;EVM0045081;EVM0045600;EVM0045787;EVM0045987;Rosmarinus_officinalis_newGene_16032;Rosmarinus_officinalis_newGene_16057;Rosmarinus_offici…
GO:0055085	transmembrane transport	0.0289	0.0268	1.08	0.0746582	0.593673	EVM0000149;EVM0000378;EVM0000873;EVM0000911;EVM0000994;EVM0001241;EVM0001783;EVM0001851;EVM0002061;EVM0002373;EVM0002375;EVM0002481;EVM0002516;EVM0002988;EVM0003202;EVM0003274;EVM0003305;EVM0003382;EVM0003595;EVM0003653;EVM0003823;EVM0004084;EVM0004365;EVM0004458;EVM0004717;EVM0004995;EVM0005240;EVM0005402;EVM0005691;EVM0005794;EVM0006084;EVM0006183;EVM0007358;EVM0007557;EVM0008077;EVM0008837;EVM…
GO:0005985	sucrose metabolic process	0.0014	0.001	1.48	0.0765863	0.593673	EVM0000235;EVM0004826;EVM0008256;EVM0009957;EVM0009962;EVM0018146;EVM0027134;EVM0029952;EVM0040895;EVM0041358;EVM0044972
GO:0061615	glycolytic process through fructose-6-phosphate	0.0014	0.001	1.48	0.0765863	0.593673	EVM0000281;EVM0000638;EVM0002544;EVM0016395;EVM0022054;EVM0023296;EVM0023455;EVM0030885;EVM0041746;Rosmarinus_officinalis_newGene_15691;Rosmarinus_officinalis_newGene_15692
GO:0000103	sulfate assimilation	0.0027	0.0021	1.31	0.0784046	0.593673	EVM0000739;EVM0002394;EVM0009301;EVM0009470;EVM0010319;EVM0014912;EVM0018726;EVM0020211;EVM0022304;EVM0024465;EVM0026510;EVM0026700;EVM0026862;EVM0031601;EVM0033153;EVM0033730;EVM0033758;EVM0033768;EVM0034826;EVM0038574;Rosmarinus_officinalis_newGene_4908
GO:0006970	response to osmotic stress	0.0013	0.0009	1.5	0.0802781	0.593673	EVM0000947;EVM0003918;EVM0006762;EVM0009897;EVM0018010;EVM0020351;EVM0040711;EVM0041364;EVM0042920;EVM0043981
GO:0000154	rRNA modification	0.0005	0.0003	2.04	0.0806732	0.593673	EVM0011990;EVM0013394;EVM0015292;EVM0029047
GO:0006020	inositol metabolic process	0.0005	0.0003	2.04	0.0806732	0.593673	EVM0001630;EVM0019207;EVM0030646;EVM0040673
GO:0006177	GMP biosynthetic process	0.0005	0.0003	2.04	0.0806732	0.593673	EVM0003409;EVM0009453;EVM0015701;EVM0043012
GO:0006537	glutamate biosynthetic process	0.0005	0.0003	2.04	0.0806732	0.593673	EVM0010165;EVM0017180;EVM0017969;EVM0028483
GO:0007051	spindle organization	0.0005	0.0003	2.04	0.0806732	0.593673	EVM0010333;EVM0010477;EVM0015592;EVM0029684
GO:0007052	mitotic spindle organization	0.0005	0.0003	2.04	0.0806732	0.593673	EVM0007972;EVM0010380;EVM0033647;EVM0038753
GO:0009099	valine biosynthetic process	0.0005	0.0003	2.04	0.0806732	0.593673	EVM0004925;EVM0020108;EVM0020419;EVM0038304
GO:0009157	deoxyribonucleoside monophosphate biosynthetic process	0.0005	0.0003	2.04	0.0806732	0.593673	EVM0012786;EVM0033036;EVM0037185;EVM0043466
GO:0009686	gibberellin biosynthetic process	0.0005	0.0003	2.04	0.0806732	0.593673	EVM0014496;EVM0020284;EVM0023563;Rosmarinus_officinalis_newGene_3842
GO:0010028	xanthophyll cycle	0.0005	0.0003	2.04	0.0806732	0.593673	EVM0011904;EVM0019053;EVM0027735;EVM0040431
GO:0010338	leaf formation	0.0005	0.0003	2.04	0.0806732	0.593673	EVM0009322;EVM0025540;EVM0030564;EVM0040326
GO:0010358	leaf shaping	0.0005	0.0003	2.04	0.0806732	0.593673	EVM0009322;EVM0020835;EVM0025540;EVM0030564
GO:0019760	glucosinolate metabolic process	0.0005	0.0003	2.04	0.0806732	0.593673	EVM0006540;EVM0015097;EVM0039356;EVM0043425
GO:0019877	diaminopimelate biosynthetic process	0.0005	0.0003	2.04	0.0806732	0.593673	EVM0010484;EVM0015557;EVM0017595;EVM0044763
GO:0032973	amino acid export	0.0005	0.0003	2.04	0.0806732	0.593673	EVM0001241;EVM0016801;EVM0029290;EVM0032314
GO:0046604	positive regulation of mitotic centrosome separation	0.0005	0.0003	2.04	0.0806732	0.593673	EVM0010333;EVM0010477;EVM0015592;EVM0029684
GO:0046855	inositol phosphate dephosphorylation	0.0005	0.0003	2.04	0.0806732	0.593673	EVM0001630;EVM0019207;EVM0030646;EVM0040673
GO:0048580	regulation of post-embryonic development	0.0005	0.0003	2.04	0.0806732	0.593673	EVM0024198;EVM0028522;EVM0031602;EVM0039333
GO:0080144	amino acid homeostasis	0.0005	0.0003	2.04	0.0806732	0.593673	EVM0001241;EVM0016801;EVM0029290;EVM0032314
GO:0035999	tetrahydrofolate interconversion	0.0021	0.0015	1.36	0.0813062	0.59566	EVM0001310;EVM0002314;EVM0004517;EVM0006464;EVM0008692;EVM0018001;EVM0025048;EVM0025378;EVM0028836;EVM0029074;EVM0031340;EVM0032152;EVM0034935;EVM0038020;EVM0041928;EVM0043630
GO:0042026	protein refolding	0.0012	0.0008	1.53	0.0837986	0.599058	EVM0001062;EVM0009334;EVM0014956;EVM0016531;EVM0023052;EVM0026613;EVM0029503;EVM0035821;EVM0044983
GO:0006075	(1->3)-beta-D-glucan biosynthetic process	0.002	0.0014	1.37	0.0865691	0.599058	EVM0000560;EVM0001312;EVM0003656;EVM0007804;EVM0008607;EVM0013646;EVM0015237;EVM0015632;EVM0016194;EVM0023153;EVM0023813;EVM0038821;EVM0041144;EVM0041981;Rosmarinus_officinalis_newGene_4540
GO:0007205	protein kinase C-activating G-protein coupled receptor signaling pathway	0.001	0.0007	1.57	0.0869256	0.599058	EVM0003806;EVM0010012;EVM0018453;EVM0025537;EVM0029796;EVM0035703;EVM0041761;Rosmarinus_officinalis_newGene_13596
GO:0070534	protein K63-linked ubiquitination	0.001	0.0007	1.57	0.0869256	0.599058	EVM0002900;EVM0008549;EVM0026601;EVM0026866;EVM0030812;EVM0031585;EVM0039365;EVM0042712
GO:0009773	photosynthetic electron transport in photosystem I	0.0007	0.0004	1.82	0.0882578	0.599058	EVM0001214;EVM0008009;EVM0025611;EVM0033399;Rosmarinus_officinalis_newGene_16692
GO:0010190	cytochrome b6f complex assembly	0.0007	0.0004	1.82	0.0882578	0.599058	EVM0003327;EVM0003383;EVM0015866;EVM0019189;EVM0026763
GO:0023014	signal transduction by protein phosphorylation	0.0025	0.0019	1.31	0.0891844	0.599058	EVM0006917;EVM0009373;EVM0010224;EVM0014232;EVM0014564;EVM0021550;EVM0021709;EVM0023308;EVM0027728;EVM0029420;EVM0030114;EVM0033878;EVM0034394;EVM0036844;EVM0041816;EVM0042455;EVM0043521;EVM0043721;EVM0043981
GO:0000730	DNA recombinase assembly	0.0009	0.0006	1.63	0.0892776	0.599058	EVM0001043;EVM0005528;EVM0026125;EVM0029360;EVM0034983;EVM0042532;EVM0044715
GO:0009052	pentose-phosphate shunt, non-oxidative branch	0.0009	0.0006	1.63	0.0892776	0.599058	EVM0007358;EVM0011504;EVM0015073;EVM0017498;EVM0020550;EVM0021773;EVM0039205
GO:0009231	riboflavin biosynthetic process	0.0009	0.0006	1.63	0.0892776	0.599058	EVM0022117;EVM0023500;EVM0029455;EVM0034096;EVM0035741;EVM0037953;Rosmarinus_officinalis_newGene_15245
GO:0010020	chloroplast fission	0.0009	0.0006	1.63	0.0892776	0.599058	EVM0001355;EVM0009885;EVM0012646;EVM0016227;EVM0021587;EVM0026423;Rosmarinus_officinalis_newGene_10420
GO:0034551	mitochondrial respiratory chain complex III assembly	0.0009	0.0006	1.63	0.0892776	0.599058	EVM0013193;EVM0017573;EVM0025431;EVM0036176;EVM0037464;EVM0042977;EVM0044294
GO:0042148	strand invasion	0.0009	0.0006	1.63	0.0892776	0.599058	EVM0001043;EVM0005528;EVM0026125;EVM0029360;EVM0034983;EVM0042532;EVM0044715
GO:0001678	cellular glucose homeostasis	0.0008	0.0005	1.7	0.0901661	0.599058	EVM0002540;EVM0006295;EVM0013938;EVM0019441;EVM0028843;EVM0041490
GO:0006166	purine ribonucleoside salvage	0.0008	0.0005	1.7	0.0901661	0.599058	EVM0000279;EVM0010304;EVM0012637;EVM0024373;Rosmarinus_officinalis_newGene_13683;Rosmarinus_officinalis_newGene_2926
GO:0006167	AMP biosynthetic process	0.0008	0.0005	1.7	0.0901661	0.599058	EVM0000279;EVM0010304;EVM0012637;EVM0024373;Rosmarinus_officinalis_newGene_13683;Rosmarinus_officinalis_newGene_2926
GO:0009741	response to brassinosteroid	0.0008	0.0005	1.7	0.0901661	0.599058	EVM0017817;EVM0024198;EVM0028522;EVM0033078;EVM0034020;EVM0039421
GO:0010205	photoinhibition	0.0008	0.0005	1.7	0.0901661	0.599058	EVM0010253;EVM0011327;EVM0012780;EVM0029084;EVM0039145;EVM0040695
GO:0010928	regulation of auxin mediated signaling pathway	0.0008	0.0005	1.7	0.0901661	0.599058	EVM0020134;EVM0020234;EVM0031421;EVM0041604;EVM0044038;EVM0045452
GO:0019953	sexual reproduction	0.0008	0.0005	1.7	0.0901661	0.599058	EVM0003172;EVM0013223;EVM0016614;EVM0036581;EVM0039066;EVM0045187
GO:0030422	production of siRNA involved in RNA interference	0.0008	0.0005	1.7	0.0901661	0.599058	EVM0000008;EVM0005978;EVM0012405;EVM0030198;EVM0040422;EVM0045142
GO:0031053	primary miRNA processing	0.0008	0.0005	1.7	0.0901661	0.599058	EVM0000008;EVM0005978;EVM0012405;EVM0030198;EVM0040422;EVM0045142
GO:0048522	positive regulation of cellular process	0.0008	0.0005	1.7	0.0901661	0.599058	EVM0002670;EVM0011548;EVM0021138;EVM0026072;EVM0026513;EVM0031525
GO:0006857	oligopeptide transport	0.0018	0.0013	1.38	0.0922024	0.610117	EVM0006819;EVM0010297;EVM0010947;EVM0012123;EVM0015090;EVM0021302;EVM0021714;EVM0025105;EVM0026797;EVM0028444;EVM0030568;EVM0034174;EVM0037410;EVM0043857
GO:0035556	intracellular signal transduction	0.0094	0.0083	1.14	0.09661	0.636715	EVM0001915;EVM0002813;EVM0003179;EVM0003806;EVM0004982;EVM0005747;EVM0006928;EVM0006982;EVM0008256;EVM0010010;EVM0010012;EVM0010613;EVM0010818;EVM0010897;EVM0014788;EVM0014829;EVM0014835;EVM0015249;EVM0015600;EVM0015611;EVM0016218;EVM0016264;EVM0016319;EVM0016419;EVM0017208;EVM0018453;EVM0018727;EVM0018918;EVM0019016;EVM0020187;EVM0021334;EVM0021997;EVM0022448;EVM0022910;EVM0023404;EVM0024126;EVM…
GO:0009408	response to heat	0.0033	0.0026	1.25	0.0974293	0.639547	EVM0002571;EVM0004315;EVM0006310;EVM0017979;EVM0018556;EVM0019940;EVM0021435;EVM0021529;EVM0021761;EVM0021866;EVM0027735;EVM0030475;EVM0032729;EVM0032780;EVM0034443;EVM0034665;EVM0036857;EVM0037815;EVM0038481;EVM0040431;EVM0040511;EVM0040843;EVM0042634;EVM0043754;EVM0046029
GO:0006265	DNA topological change	0.0016	0.0011	1.39	0.104683	0.654742	EVM0000163;EVM0002034;EVM0004164;EVM0015596;EVM0019992;EVM0020334;EVM0025390;EVM0026399;EVM0034440;EVM0036959;EVM0039142;EVM0045380
GO:0006563	L-serine metabolic process	0.0016	0.0011	1.39	0.104683	0.654742	EVM0001310;EVM0004517;EVM0006464;EVM0008692;EVM0018001;EVM0025048;EVM0025378;EVM0029074;EVM0031340;EVM0032152;EVM0034935;EVM0041928
GO:0034599	cellular response to oxidative stress	0.0026	0.002	1.28	0.107481	0.654742	EVM0000739;EVM0002394;EVM0009470;EVM0010319;EVM0018288;EVM0018726;EVM0020211;EVM0022304;EVM0024465;EVM0026510;EVM0026862;EVM0027554;EVM0031601;EVM0033153;EVM0033758;EVM0033768;EVM0034826;EVM0038574;EVM0046022;Rosmarinus_officinalis_newGene_4908
GO:0006631	fatty acid metabolic process	0.0014	0.001	1.4	0.111578	0.654742	EVM0001233;EVM0011275;EVM0015277;EVM0018808;EVM0021244;EVM0021644;EVM0025938;EVM0027735;EVM0032485;EVM0037531;EVM0040431
GO:0006633	fatty acid biosynthetic process	0.0086	0.0076	1.13	0.11426	0.654742	EVM0002044;EVM0002228;EVM0002399;EVM0002779;EVM0002917;EVM0002919;EVM0004097;EVM0004844;EVM0005075;EVM0005900;EVM0007152;EVM0009617;EVM0009646;EVM0010718;EVM0014025;EVM0014160;EVM0014436;EVM0014603;EVM0015858;EVM0016310;EVM0016923;EVM0017396;EVM0017461;EVM0017901;EVM0019220;EVM0019962;EVM0020701;EVM0021355;EVM0021458;EVM0021678;EVM0021795;EVM0022373;EVM0022390;EVM0022616;EVM0026952;EVM0027380;EVM…
GO:0006301	postreplication repair	0.0013	0.0009	1.42	0.118934	0.654742	EVM0002900;EVM0008549;EVM0023446;EVM0026601;EVM0026866;EVM0030812;EVM0031585;EVM0039365;EVM0042712;Rosmarinus_officinalis_newGene_15863
GO:0006869	lipid transport	0.0027	0.0022	1.25	0.126435	0.654742	EVM0000916;EVM0002051;EVM0002615;EVM0005833;EVM0006781;EVM0011128;EVM0013539;EVM0020880;EVM0023882;EVM0026330;EVM0027383;EVM0029662;EVM0030838;EVM0034905;EVM0037521;EVM0037786;EVM0039258;EVM0039410;EVM0039688;EVM0041237;Rosmarinus_officinalis_newGene_18547
GO:0009086	methionine biosynthetic process	0.0012	0.0008	1.44	0.126752	0.654742	EVM0001879;EVM0008495;EVM0016839;EVM0019930;EVM0020563;EVM0026331;EVM0032926;EVM0041750;EVM0045906
GO:0061077	chaperone-mediated protein folding	0.0022	0.0017	1.28	0.131623	0.654742	EVM0002218;EVM0008733;EVM0008850;EVM0011259;EVM0015910;EVM0017313;EVM0019277;EVM0020967;EVM0021728;EVM0023740;EVM0023762;EVM0023979;EVM0026424;EVM0029917;EVM0033213;EVM0033572;EVM0034200
GO:0009738	abscisic acid-activated signaling pathway	0.0048	0.0041	1.17	0.137765	0.654742	EVM0000360;EVM0001915;EVM0002207;EVM0002813;EVM0003179;EVM0005318;EVM0007903;EVM0010010;EVM0010818;EVM0014829;EVM0015600;EVM0015611;EVM0017208;EVM0019016;EVM0019629;EVM0021997;EVM0025614;EVM0025663;EVM0026645;EVM0029476;EVM0030621;EVM0031615;EVM0031962;EVM0032739;EVM0033761;EVM0034320;EVM0034418;EVM0035904;EVM0038875;EVM0039629;EVM0039757;EVM0039821;EVM0040560;EVM0041650;EVM0041852;EVM0042658;EVM…
GO:0000910	cytokinesis	0.0009	0.0006	1.49	0.143619	0.654742	EVM0003509;EVM0004560;EVM0019468;EVM0030585;EVM0037508;EVM0039303;EVM0043908
GO:0010099	regulation of photomorphogenesis	0.0009	0.0006	1.49	0.143619	0.654742	EVM0000724;EVM0003104;EVM0017113;EVM0025176;EVM0033299;EVM0037516;Rosmarinus_officinalis_newGene_16059
GO:0015976	carbon utilization	0.0009	0.0006	1.49	0.143619	0.654742	EVM0001486;EVM0007165;EVM0018858;EVM0019028;EVM0024607;EVM0028985;EVM0040011
GO:0006334	nucleosome assembly	0.0047	0.004	1.16	0.145823	0.654742	EVM0000058;EVM0000604;EVM0002148;EVM0003262;EVM0003819;EVM0005884;EVM0007321;EVM0008071;EVM0008613;EVM0008740;EVM0011900;EVM0015809;EVM0015862;EVM0016288;EVM0016908;EVM0017024;EVM0017372;EVM0017891;EVM0019115;EVM0019203;EVM0019289;EVM0019556;EVM0020191;EVM0020824;EVM0024358;EVM0024403;EVM0031497;EVM0033576;EVM0034269;EVM0035592;EVM0038031;EVM0041610;EVM0042040;EVM0043963;EVM0044774;Rosmarinus_off…
GO:0050794	regulation of cellular process	0.0049	0.0043	1.16	0.150902	0.654742	EVM0001217;EVM0001884;EVM0004430;EVM0005603;EVM0006919;EVM0007076;EVM0007954;EVM0010233;EVM0011502;EVM0015613;EVM0016818;EVM0016975;EVM0017065;EVM0018010;EVM0019781;EVM0024198;EVM0025817;EVM0027705;EVM0028522;EVM0028579;EVM0028752;EVM0030117;EVM0030175;EVM0030370;EVM0033600;EVM0034481;EVM0034985;EVM0038861;EVM0039479;EVM0039544;EVM0042705;EVM0042920;EVM0043646;EVM0043709;EVM0044821;Rosmarinus_off…
GO:0034219	carbohydrate transmembrane transport	0.002	0.0015	1.28	0.151393	0.654742	EVM0000035;EVM0003618;EVM0004408;EVM0010591;EVM0012195;EVM0013869;EVM0023142;EVM0027657;EVM0031565;EVM0035043;EVM0037485;EVM0037636;EVM0038999;EVM0040794;EVM0041546
GO:0006879	cellular iron ion homeostasis	0.0008	0.0005	1.53	0.152378	0.654742	EVM0010180;EVM0017200;EVM0017362;EVM0034652;EVM0045059;Rosmarinus_officinalis_newGene_8830
GO:0009751	response to salicylic acid	0.0008	0.0005	1.53	0.152378	0.654742	EVM0001582;EVM0002154;EVM0004976;EVM0029388;EVM0032172;EVM0038052
GO:0010029	regulation of seed germination	0.0008	0.0005	1.53	0.152378	0.654742	EVM0000360;EVM0000600;EVM0010224;EVM0019629;EVM0030114;EVM0043981
GO:0015977	carbon fixation	0.0008	0.0005	1.53	0.152378	0.654742	EVM0005545;EVM0017990;EVM0032439;EVM0037856;EVM0045443;Rosmarinus_officinalis_newGene_16689
GO:0031167	rRNA methylation	0.0008	0.0005	1.53	0.152378	0.654742	EVM0004192;EVM0008234;EVM0013337;EVM0013444;EVM0017315;EVM0024802
GO:0042128	nitrate assimilation	0.0008	0.0005	1.53	0.152378	0.654742	EVM0001821;EVM0010763;EVM0013774;EVM0037469;Rosmarinus_officinalis_newGene_13879;Rosmarinus_officinalis_newGene_15612
GO:0046488	phosphatidylinositol metabolic process	0.0008	0.0005	1.53	0.152378	0.654742	EVM0003453;EVM0023633;EVM0027545;EVM0029046;EVM0038998;EVM0040875
GO:0000023	maltose metabolic process	0.0003	0.0001	2.55	0.153289	0.654742	EVM0017067;EVM0034304
GO:0000819	sister chromatid segregation	0.0003	0.0001	2.55	0.153289	0.654742	EVM0020334;EVM0036959
GO:0001558	regulation of cell growth	0.0003	0.0001	2.55	0.153289	0.654742	EVM0001024;EVM0028180
GO:0002540	leukotriene production involved in inflammatory response	0.0003	0.0001	2.55	0.153289	0.654742	EVM0004020;EVM0005538
GO:0002679	respiratory burst involved in defense response	0.0003	0.0001	2.55	0.153289	0.654742	EVM0030318;EVM0043601
GO:0006103	2-oxoglutarate metabolic process	0.0003	0.0001	2.55	0.153289	0.654742	EVM0006657;EVM0010209
GO:0006282	regulation of DNA repair	0.0003	0.0001	2.55	0.153289	0.654742	EVM0033069;EVM0035641
GO:0006419	alanyl-tRNA aminoacylation	0.0003	0.0001	2.55	0.153289	0.654742	EVM0024661;EVM0027624
GO:0006531	aspartate metabolic process	0.0003	0.0001	2.55	0.153289	0.654742	EVM0006657;EVM0010209
GO:0006534	cysteine metabolic process	0.0003	0.0001	2.55	0.153289	0.654742	EVM0009838;EVM0036132
GO:0006546	glycine catabolic process	0.0003	0.0001	2.55	0.153289	0.654742	EVM0013055;EVM0020708
GO:0006616	SRP-dependent cotranslational protein targeting to membrane, translocation	0.0003	0.0001	2.55	0.153289	0.654742	EVM0022699;EVM0030926
GO:0006760	folic acid-containing compound metabolic process	0.0003	0.0001	2.55	0.153289	0.654742	EVM0023755;EVM0032276
GO:0006982	response to lipid hydroperoxide	0.0003	0.0001	2.55	0.153289	0.654742	EVM0020098;EVM0029208
GO:0007154	cell communication	0.0003	0.0001	2.55	0.153289	0.654742	EVM0003459;EVM0031601
GO:0007231	osmosensory signaling pathway	0.0003	0.0001	2.55	0.153289	0.654742	EVM0010224;EVM0030114
GO:0007623	circadian rhythm	0.0003	0.0001	2.55	0.153289	0.654742	EVM0009774;EVM0017492
GO:0009399	nitrogen fixation	0.0003	0.0001	2.55	0.153289	0.654742	EVM0001821;EVM0010763
GO:0009554	megasporogenesis	0.0003	0.0001	2.55	0.153289	0.654742	EVM0023024;EVM0044798
GO:0009556	microsporogenesis	0.0003	0.0001	2.55	0.153289	0.654742	EVM0023024;EVM0044798
GO:0009643	photosynthetic acclimation	0.0003	0.0001	2.55	0.153289	0.654742	EVM0012591;EVM0038253
GO:0009915	phloem sucrose loading	0.0003	0.0001	2.55	0.153289	0.654742	EVM0029720;EVM0039864
GO:0009969	xyloglucan biosynthetic process	0.0003	0.0001	2.55	0.153289	0.654742	EVM0020341;EVM0040917
GO:0010036	response to boron-containing substance	0.0003	0.0001	2.55	0.153289	0.654742	EVM0000098;EVM0006209
GO:0010067	procambium histogenesis	0.0003	0.0001	2.55	0.153289	0.654742	EVM0007929;EVM0020795
GO:0010072	primary shoot apical meristem specification	0.0003	0.0001	2.55	0.153289	0.654742	EVM0005609;EVM0032942
GO:0010086	embryonic root morphogenesis	0.0003	0.0001	2.55	0.153289	0.654742	EVM0010224;EVM0030114
GO:0010148	transpiration	0.0003	0.0001	2.55	0.153289	0.654742	EVM0001024;EVM0028180
GO:0010163	high-affinity potassium ion import	0.0003	0.0001	2.55	0.153289	0.654742	EVM0016081;EVM0018825
GO:0010183	pollen tube guidance	0.0003	0.0001	2.55	0.153289	0.654742	EVM0013284;EVM0042317
GO:0010258	NADH dehydrogenase complex (plastoquinone) assembly	0.0003	0.0001	2.55	0.153289	0.654742	EVM0018132;EVM0024803
GO:0010269	response to selenium ion	0.0003	0.0001	2.55	0.153289	0.654742	EVM0009838;EVM0036132
GO:0010335	response to non-ionic osmotic stress	0.0003	0.0001	2.55	0.153289	0.654742	EVM0020098;EVM0029208
GO:0010342	endosperm cellularization	0.0003	0.0001	2.55	0.153289	0.654742	EVM0018367;EVM0043297
GO:0010478	chlororespiration	0.0003	0.0001	2.55	0.153289	0.654742	EVM0002942;EVM0012874
GO:0010483	pollen tube reception	0.0003	0.0001	2.55	0.153289	0.654742	EVM0017817;EVM0034020
GO:0015700	arsenite transport	0.0003	0.0001	2.55	0.153289	0.654742	EVM0000098;EVM0006209
GO:0015729	oxaloacetate transport	0.0003	0.0001	2.55	0.153289	0.654742	EVM0015158;EVM0032094
GO:0015742	alpha-ketoglutarate transport	0.0003	0.0001	2.55	0.153289	0.654742	EVM0012770;EVM0042395
GO:0015746	citrate transport	0.0003	0.0001	2.55	0.153289	0.654742	EVM0025014;EVM0031790
GO:0015843	methylammonium transport	0.0003	0.0001	2.55	0.153289	0.654742	EVM0003119;EVM0004980
GO:0016120	carotene biosynthetic process	0.0003	0.0001	2.55	0.153289	0.654742	EVM0008413;EVM0014198
GO:0018160	peptidyl-pyrromethane cofactor linkage	0.0003	0.0001	2.55	0.153289	0.654742	EVM0022381;EVM0034040
GO:0018283	iron incorporation into metallo-sulfur cluster	0.0003	0.0001	2.55	0.153289	0.654742	EVM0009838;EVM0036132
GO:0019370	leukotriene biosynthetic process	0.0003	0.0001	2.55	0.153289	0.654742	EVM0004020;EVM0005538
GO:0019450	L-cysteine catabolic process to pyruvate	0.0003	0.0001	2.55	0.153289	0.654742	EVM0031320;EVM0043258
GO:0019500	cyanide catabolic process	0.0003	0.0001	2.55	0.153289	0.654742	EVM0013550;Rosmarinus_officinalis_newGene_85
GO:0019673	GDP-mannose metabolic process	0.0003	0.0001	2.55	0.153289	0.654742	EVM0009958;EVM0023165
GO:0030155	regulation of cell adhesion	0.0003	0.0001	2.55	0.153289	0.654742	EVM0001024;EVM0028180
GO:0030308	negative regulation of cell growth	0.0003	0.0001	2.55	0.153289	0.654742	EVM0017817;EVM0034020
GO:0032933	SREBP signaling pathway	0.0003	0.0001	2.55	0.153289	0.654742	EVM0007366;EVM0040716
GO:0033014	tetrapyrrole biosynthetic process	0.0003	0.0001	2.55	0.153289	0.654742	EVM0022381;EVM0034040
GO:0033384	geranyl diphosphate biosynthetic process	0.0003	0.0001	2.55	0.153289	0.654742	EVM0026712;EVM0031571
GO:0033388	putrescine biosynthetic process from arginine	0.0003	0.0001	2.55	0.153289	0.654742	EVM0014806;EVM0018470
GO:0033500	carbohydrate homeostasis	0.0003	0.0001	2.55	0.153289	0.654742	EVM0010224;EVM0030114
GO:0033614	chloroplast proton-transporting ATP synthase complex assembly	0.0003	0.0001	2.55	0.153289	0.654742	EVM0021585;EVM0033222
GO:0034440	lipid oxidation	0.0003	0.0001	2.55	0.153289	0.654742	EVM0018508;EVM0019961
GO:0035445	borate transmembrane transport	0.0003	0.0001	2.55	0.153289	0.654742	EVM0000098;EVM0006209
GO:0043068	positive regulation of programmed cell death	0.0003	0.0001	2.55	0.153289	0.654742	EVM0001162;EVM0038155
GO:0043157	response to cation stress	0.0003	0.0001	2.55	0.153289	0.654742	EVM0006035;EVM0043056
GO:0044036	cell wall macromolecule metabolic process	0.0003	0.0001	2.55	0.153289	0.654742	EVM0002670;EVM0026513
GO:0044774	mitotic DNA integrity checkpoint	0.0003	0.0001	2.55	0.153289	0.654742	EVM0020334;EVM0036959
GO:0045165	cell fate commitment	0.0003	0.0001	2.55	0.153289	0.654742	EVM0005823;EVM0039880
GO:0045597	positive regulation of cell differentiation	0.0003	0.0001	2.55	0.153289	0.654742	EVM0005609;EVM0032942
GO:0045900	negative regulation of translational elongation	0.0003	0.0001	2.55	0.153289	0.654742	EVM0022699;EVM0030926
GO:0046080	dUTP metabolic process	0.0003	0.0001	2.55	0.153289	0.654742	Rosmarinus_officinalis_newGene_3823;Rosmarinus_officinalis_newGene_8359
GO:0046104	thymidine metabolic process	0.0003	0.0001	2.55	0.153289	0.654742	EVM0012786;EVM0033036
GO:0046938	phytochelatin biosynthetic process	0.0003	0.0001	2.55	0.153289	0.654742	EVM0024806;EVM0041568
GO:0048263	determination of dorsal identity	0.0003	0.0001	2.55	0.153289	0.654742	EVM0010151;EVM0026458
GO:0048507	meristem development	0.0003	0.0001	2.55	0.153289	0.654742	EVM0027810;EVM0033763
GO:0048826	cotyledon morphogenesis	0.0003	0.0001	2.55	0.153289	0.654742	EVM0025540;EVM0030564
GO:0051172	negative regulation of nitrogen compound metabolic process	0.0003	0.0001	2.55	0.153289	0.654742	EVM0043381;Rosmarinus_officinalis_newGene_16449
GO:0051553	flavone biosynthetic process	0.0003	0.0001	2.55	0.153289	0.654742	EVM0012850;EVM0025866
GO:0052837	thiazole biosynthetic process	0.0003	0.0001	2.55	0.153289	0.654742	EVM0032323;EVM0039263
GO:0060236	regulation of mitotic spindle organization	0.0003	0.0001	2.55	0.153289	0.654742	EVM0023855;EVM0028048
GO:0061416	regulation of transcription from RNA polymerase II promoter in response to salt stress	0.0003	0.0001	2.55	0.153289	0.654742	EVM0030141;EVM0033898
GO:0071158	positive regulation of cell cycle arrest	0.0003	0.0001	2.55	0.153289	0.654742	EVM0033069;EVM0035641
GO:0071229	cellular response to acid chemical	0.0003	0.0001	2.55	0.153289	0.654742	EVM0029167;EVM0039333
GO:0071310	cellular response to organic substance	0.0003	0.0001	2.55	0.153289	0.654742	EVM0029167;EVM0031602
GO:0071435	potassium ion export	0.0003	0.0001	2.55	0.153289	0.654742	EVM0009897;EVM0040711
GO:0071486	cellular response to high light intensity	0.0003	0.0001	2.55	0.153289	0.654742	EVM0004319;EVM0044963
GO:0071497	cellular response to freezing	0.0003	0.0001	2.55	0.153289	0.654742	EVM0029388;EVM0038052
GO:0080060	integument development	0.0003	0.0001	2.55	0.153289	0.654742	EVM0010151;EVM0026458
GO:0080165	callose deposition in phloem sieve plate	0.0003	0.0001	2.55	0.153289	0.654742	EVM0000235;EVM0040895
GO:1902125	(+)-pinoresinol catabolic process	0.0003	0.0001	2.55	0.153289	0.654742	EVM0000027;EVM0024158
GO:1902131	(+)-lariciresinol catabolic process	0.0003	0.0001	2.55	0.153289	0.654742	EVM0000027;EVM0024158
GO:1902132	(+)-lariciresinol biosynthetic process	0.0003	0.0001	2.55	0.153289	0.654742	EVM0000027;EVM0024158
GO:1902138	(-)-secoisolariciresinol biosynthetic process	0.0003	0.0001	2.55	0.153289	0.654742	EVM0000027;EVM0024158
GO:1902356	oxaloacetate(2-) transmembrane transport	0.0003	0.0001	2.55	0.153289	0.654742	EVM0012770;EVM0042395
GO:1903874	ferrous iron transmembrane transport	0.0003	0.0001	2.55	0.153289	0.654742	EVM0015049;EVM0017354
GO:2000027	regulation of organ morphogenesis	0.0003	0.0001	2.55	0.153289	0.654742	EVM0001024;EVM0028180
GO:2000113	negative regulation of cellular macromolecule biosynthetic process	0.0003	0.0001	2.55	0.153289	0.654742	EVM0043381;Rosmarinus_officinalis_newGene_16449
GO:2001009	regulation of plant-type cell wall cellulose biosynthetic process	0.0003	0.0001	2.55	0.153289	0.654742	EVM0003042;EVM0034657
GO:0048367	shoot system development	0.0014	0.0011	1.34	0.154171	0.654742	EVM0003544;EVM0005754;EVM0007954;EVM0020136;EVM0026576;EVM0030704;EVM0031400;EVM0033282;EVM0035588;EVM0036590;EVM0040070
GO:0048527	lateral root development	0.0014	0.0011	1.34	0.154171	0.654742	EVM0009245;EVM0009549;EVM0010077;EVM0010324;EVM0011395;EVM0017039;EVM0018402;EVM0022241;EVM0023158;EVM0030906;EVM0040757
GO:0061512	protein localization to cilium	0.0014	0.0011	1.34	0.154171	0.654742	EVM0001141;EVM0001377;EVM0009446;EVM0025913;EVM0027307;EVM0027407;EVM0027803;EVM0029344;EVM0030698;EVM0031125;EVM0039157
GO:0006557	S-adenosylmethioninamine biosynthetic process	0.0007	0.0004	1.6	0.160798	0.654742	EVM0021841;EVM0028050;EVM0029860;EVM0033167;EVM0038151
GO:0009247	glycolipid biosynthetic process	0.0007	0.0004	1.6	0.160798	0.654742	EVM0001529;EVM0033769;EVM0034968;EVM0039965;EVM0042841
GO:0009695	jasmonic acid biosynthetic process	0.0007	0.0004	1.6	0.160798	0.654742	EVM0001996;EVM0016086;EVM0016623;EVM0018508;EVM0019961
GO:0009753	response to jasmonic acid	0.0007	0.0004	1.6	0.160798	0.654742	EVM0002538;EVM0029388;EVM0032172;EVM0038052;EVM0038381
GO:0010090	trichome morphogenesis	0.0007	0.0004	1.6	0.160798	0.654742	EVM0017294;EVM0018991;EVM0019214;EVM0036618;Rosmarinus_officinalis_newGene_16686
GO:0015689	molybdate ion transport	0.0007	0.0004	1.6	0.160798	0.654742	EVM0018232;EVM0030849;EVM0033138;EVM0037864;EVM0038618
GO:0015698	inorganic anion transport	0.0007	0.0004	1.6	0.160798	0.654742	EVM0004138;EVM0008060;EVM0023140;EVM0026303;EVM0031191
GO:0046037	GMP metabolic process	0.0007	0.0004	1.6	0.160798	0.654742	EVM0009936;EVM0010541;EVM0013661;EVM0022089;EVM0040540
GO:0046168	glycerol-3-phosphate catabolic process	0.0007	0.0004	1.6	0.160798	0.654742	EVM0021278;EVM0022469;EVM0025018;EVM0037912;EVM0042951
GO:0046710	GDP metabolic process	0.0007	0.0004	1.6	0.160798	0.654742	EVM0009936;EVM0010541;EVM0013661;EVM0022089;EVM0040540
GO:0071423	malate transmembrane transport	0.0007	0.0004	1.6	0.160798	0.654742	EVM0012770;EVM0015158;EVM0032094;EVM0036784;EVM0042395
GO:1902456	regulation of stomatal opening	0.0007	0.0004	1.6	0.160798	0.654742	EVM0008256;EVM0012002;EVM0020026;EVM0033017;EVM0035203
GO:0006122	mitochondrial electron transport, ubiquinol to cytochrome c	0.0013	0.001	1.34	0.165986	0.654742	EVM0003368;EVM0012063;EVM0013193;EVM0017940;EVM0024691;EVM0025201;EVM0025431;EVM0035069;EVM0037464;EVM0044294
GO:0006821	chloride transport	0.0013	0.001	1.34	0.165986	0.654742	EVM0001688;EVM0004727;EVM0012353;EVM0019503;EVM0021276;EVM0021782;EVM0022704;EVM0029529;EVM0038967;EVM0044251
GO:0009718	anthocyanin-containing compound biosynthetic process	0.0013	0.001	1.34	0.165986	0.654742	EVM0004660;EVM0010854;EVM0017035;EVM0021459;EVM0031152;EVM0033429;EVM0036007;EVM0042358;EVM0045243;Rosmarinus_officinalis_newGene_46
GO:0090503	RNA phosphodiester bond hydrolysis, exonucleolytic	0.0013	0.001	1.34	0.165986	0.654742	EVM0003754;EVM0008413;EVM0010029;EVM0023599;EVM0033417;EVM0035281;EVM0037255;EVM0037658;EVM0040077;EVM0042515
GO:0046835	carbohydrate phosphorylation	0.0022	0.0018	1.24	0.166017	0.654742	EVM0000123;EVM0000281;EVM0000310;EVM0000638;EVM0002540;EVM0002544;EVM0013938;EVM0019441;EVM0019714;EVM0020934;EVM0022492;EVM0022717;EVM0028843;EVM0030274;EVM0030885;EVM0041490;EVM0043506
GO:0000003	reproduction	0.0005	0.0003	1.7	0.167673	0.654742	EVM0000560;EVM0016194;EVM0038821;EVM0041144
GO:0000082	G1/S transition of mitotic cell cycle	0.0005	0.0003	1.7	0.167673	0.654742	EVM0010333;EVM0010477;EVM0015592;EVM0029684
GO:0000917	barrier septum assembly	0.0005	0.0003	1.7	0.167673	0.654742	EVM0023320;EVM0031135;EVM0041559;Rosmarinus_officinalis_newGene_4156
GO:0001172	transcription, RNA-templated	0.0005	0.0003	1.7	0.167673	0.654742	EVM0012573;EVM0017709;EVM0023523;EVM0041190
GO:0002943	tRNA dihydrouridine synthesis	0.0005	0.0003	1.7	0.167673	0.654742	EVM0003391;EVM0011742;EVM0023288;EVM0042113
GO:0006308	DNA catabolic process	0.0005	0.0003	1.7	0.167673	0.654742	EVM0005931;EVM0014326;EVM0021681;EVM0044628
GO:0006826	iron ion transport	0.0005	0.0003	1.7	0.167673	0.654742	EVM0017200;EVM0017362;EVM0034652;Rosmarinus_officinalis_newGene_8830
GO:0007267	cell-cell signaling	0.0005	0.0003	1.7	0.167673	0.654742	EVM0014524;EVM0032538;EVM0037831;EVM0038804
GO:0009886	post-embryonic animal morphogenesis	0.0005	0.0003	1.7	0.167673	0.654742	EVM0012303;EVM0013442;EVM0022984;EVM0035231
GO:0010218	response to far red light	0.0005	0.0003	1.7	0.167673	0.654742	EVM0009549;EVM0022237;EVM0023158;EVM0044601
GO:0016233	telomere capping	0.0005	0.0003	1.7	0.167673	0.654742	EVM0004450;EVM0012536;EVM0013404;EVM0028405
GO:0016560	protein import into peroxisome matrix, docking	0.0005	0.0003	1.7	0.167673	0.654742	EVM0009245;EVM0010324;EVM0018402;EVM0039581
GO:0032774	RNA biosynthetic process	0.0005	0.0003	1.7	0.167673	0.654742	EVM0020489;EVM0028572;EVM0045601;Rosmarinus_officinalis_newGene_15384
GO:0045493	xylan catabolic process	0.0005	0.0003	1.7	0.167673	0.654742	EVM0000572;EVM0001922;EVM0023177;EVM0040090
GO:0048441	petal development	0.0005	0.0003	1.7	0.167673	0.654742	EVM0013442;EVM0022984;EVM0024477;EVM0045298
GO:0051013	microtubule severing	0.0005	0.0003	1.7	0.167673	0.654742	EVM0002993;EVM0018918;EVM0023171;Rosmarinus_officinalis_newGene_5521
GO:0070125	mitochondrial translational elongation	0.0005	0.0003	1.7	0.167673	0.654742	EVM0007634;EVM0008155;EVM0021093;EVM0025979
GO:0001887	selenium compound metabolic process	0.0004	0.0002	1.92	0.169565	0.654742	EVM0009838;EVM0020563;EVM0036132
GO:0006123	mitochondrial electron transport, cytochrome c to oxygen	0.0004	0.0002	1.92	0.169565	0.654742	EVM0003368;EVM0012063;EVM0024691
GO:0006353	DNA-templated transcription, termination	0.0004	0.0002	1.92	0.169565	0.654742	EVM0012236;EVM0034715;EVM0039633
GO:0006598	polyamine catabolic process	0.0004	0.0002	1.92	0.169565	0.654742	EVM0013150;EVM0021360;EVM0032363
GO:0006723	cuticle hydrocarbon biosynthetic process	0.0004	0.0002	1.92	0.169565	0.654742	EVM0005900;EVM0020701;EVM0032868
GO:0009056	catabolic process	0.0004	0.0002	1.92	0.169565	0.654742	EVM0014053;EVM0015598;Rosmarinus_officinalis_newGene_10420
GO:0009415	response to water	0.0004	0.0002	1.92	0.169565	0.654742	EVM0017816;EVM0024627;EVM0038223
GO:0009617	response to bacterium	0.0004	0.0002	1.92	0.169565	0.654742	EVM0020159;EVM0021138;EVM0029167
GO:0009831	plant-type cell wall modification involved in multidimensional cell growth	0.0004	0.0002	1.92	0.169565	0.654742	EVM0003042;EVM0006377;EVM0034657
GO:0010044	response to aluminum ion	0.0004	0.0002	1.92	0.169565	0.654742	EVM0004234;EVM0033069;EVM0035641
GO:0019632	shikimate metabolic process	0.0004	0.0002	1.92	0.169565	0.654742	EVM0016639;EVM0028132;EVM0041051
GO:0031222	arabinan catabolic process	0.0004	0.0002	1.92	0.169565	0.654742	EVM0000572;EVM0001922;EVM0040090
GO:0031539	positive regulation of anthocyanin metabolic process	0.0004	0.0002	1.92	0.169565	0.654742	EVM0000724;EVM0017113;EVM0037516
GO:0042372	phylloquinone biosynthetic process	0.0004	0.0002	1.92	0.169565	0.654742	EVM0028854;EVM0036994;EVM0045573
GO:0042450	arginine biosynthetic process via ornithine	0.0004	0.0002	1.92	0.169565	0.654742	EVM0013119;EVM0015021;EVM0033684
GO:0045038	protein import into chloroplast thylakoid membrane	0.0004	0.0002	1.92	0.169565	0.654742	EVM0020206;EVM0024221;EVM0033496
GO:0046685	response to arsenic-containing substance	0.0004	0.0002	1.92	0.169565	0.654742	EVM0000098;EVM0006209;EVM0036844
GO:0051302	regulation of cell division	0.0004	0.0002	1.92	0.169565	0.654742	EVM0001024;EVM0026423;EVM0028180
GO:0051974	negative regulation of telomerase activity	0.0004	0.0002	1.92	0.169565	0.654742	EVM0012536;EVM0013404;EVM0028405
GO:0070301	cellular response to hydrogen peroxide	0.0004	0.0002	1.92	0.169565	0.654742	EVM0005341;EVM0031435;EVM0032028
GO:1900865	chloroplast RNA modification	0.0004	0.0002	1.92	0.169565	0.654742	EVM0005395;EVM0023280;EVM0032595
GO:1901601	strigolactone biosynthetic process	0.0004	0.0002	1.92	0.169565	0.654742	EVM0027010;EVM0029594;EVM0044711
GO:0006813	potassium ion transport	0.0017	0.0013	1.28	0.175015	0.67262	EVM0002191;EVM0004326;EVM0006894;EVM0013801;EVM0017589;EVM0030415;EVM0032222;EVM0036094;EVM0041126;EVM0044898;EVM0045134;EVM0045300;Rosmarinus_officinalis_newGene_7596
GO:0010143	cutin biosynthetic process	0.0017	0.0013	1.28	0.175015	0.67262	EVM0000949;EVM0001883;EVM0004660;EVM0009950;EVM0014968;EVM0017294;EVM0019625;EVM0023282;EVM0023772;EVM0023933;EVM0031084;EVM0039845;EVM0045243
GO:0006108	malate metabolic process	0.0025	0.002	1.21	0.178237	0.681878	EVM0002367;EVM0003868;EVM0004461;EVM0006159;EVM0011718;EVM0013838;EVM0017224;EVM0019452;EVM0025086;EVM0025610;EVM0028639;EVM0029091;EVM0035563;EVM0038085;EVM0038164;EVM0038615;EVM0040750;EVM0041767;EVM0045246
GO:0006508	proteolysis	0.027	0.0256	1.05	0.178255	0.681878	EVM0000432;EVM0000636;EVM0000843;EVM0001090;EVM0001162;EVM0001212;EVM0001341;EVM0001342;EVM0001344;EVM0001355;EVM0001565;EVM0001618;EVM0001647;EVM0001672;EVM0003180;EVM0003540;EVM0003601;EVM0003829;EVM0004254;EVM0004308;EVM0004507;EVM0004520;EVM0004943;EVM0005237;EVM0005248;EVM0005345;EVM0005638;EVM0005981;EVM0006035;EVM0006232;EVM0006270;EVM0006636;EVM0006791;EVM0007228;EVM0007457;EVM0007542;EVM…
GO:0009116	nucleoside metabolic process	0.0016	0.0012	1.28	0.188616	0.716502	EVM0003961;EVM0004146;EVM0009247;EVM0011099;EVM0019746;EVM0025281;EVM0028477;EVM0033880;EVM0035313;EVM0040797;EVM0044887;EVM0045178
GO:0030042	actin filament depolymerization	0.0016	0.0012	1.28	0.188616	0.716502	EVM0004357;EVM0006720;EVM0007933;EVM0012989;EVM0018716;EVM0019209;EVM0023486;EVM0024713;EVM0037515;EVM0040307;EVM0042681;EVM0044412
GO:0045489	pectin biosynthetic process	0.0016	0.0012	1.28	0.188616	0.716502	EVM0002311;EVM0003272;EVM0003479;EVM0005563;EVM0006920;EVM0007940;EVM0011416;EVM0016097;EVM0021575;EVM0027168;EVM0030658;EVM0034940
GO:0006096	glycolytic process	0.0047	0.0041	1.14	0.193395	0.72844	EVM0000569;EVM0002540;EVM0002824;EVM0004765;EVM0006295;EVM0007708;EVM0007881;EVM0010116;EVM0012503;EVM0012773;EVM0013686;EVM0013938;EVM0014725;EVM0018165;EVM0019214;EVM0019441;EVM0021148;EVM0021497;EVM0021673;EVM0023337;EVM0027446;EVM0028218;EVM0028843;EVM0030360;EVM0031876;EVM0032589;EVM0033229;EVM0037942;EVM0038378;EVM0038841;EVM0040566;EVM0041490;EVM0042245;Rosmarinus_officinalis_newGene_16342…
GO:0046777	protein autophosphorylation	0.0047	0.0041	1.14	0.193395	0.72844	EVM0001727;EVM0001915;EVM0002813;EVM0008256;EVM0008897;EVM0010010;EVM0010818;EVM0014829;EVM0015600;EVM0015611;EVM0017208;EVM0017708;EVM0017817;EVM0019016;EVM0021814;EVM0021997;EVM0025419;EVM0025614;EVM0025663;EVM0025805;EVM0026645;EVM0027892;EVM0028915;EVM0029476;EVM0032739;EVM0033761;EVM0034020;EVM0034320;EVM0039629;EVM0039757;EVM0039821;EVM0040560;EVM0041650;EVM0041852;EVM0042658;Rosmarinus_off…
GO:0006535	cysteine biosynthetic process from serine	0.001	0.0008	1.36	0.193534	0.72844	EVM0003504;EVM0003648;EVM0014546;EVM0026014;EVM0042624;EVM0042829;EVM0044000;Rosmarinus_officinalis_newGene_85
GO:0016998	cell wall macromolecule catabolic process	0.001	0.0008	1.36	0.193534	0.72844	EVM0018556;EVM0021761;EVM0026775;EVM0032729;EVM0034443;EVM0036812;EVM0036857;Rosmarinus_officinalis_newGene_17928
GO:0045490	pectin catabolic process	0.0056	0.005	1.12	0.195283	0.733342	EVM0000522;EVM0000632;EVM0001017;EVM0002959;EVM0003861;EVM0009985;EVM0010234;EVM0010473;EVM0011035;EVM0011813;EVM0013062;EVM0013676;EVM0014032;EVM0016461;EVM0016620;EVM0017084;EVM0017552;EVM0018191;EVM0019432;EVM0021173;EVM0021265;EVM0021992;EVM0023902;EVM0024598;EVM0026074;EVM0026640;EVM0027233;EVM0027893;EVM0028468;EVM0030860;EVM0031110;EVM0032712;EVM0032844;EVM0034099;EVM0034698;EVM0035612;EVM…
GO:0006002	fructose 6-phosphate metabolic process	0.0014	0.0011	1.28	0.20366	0.761314	EVM0000123;EVM0000281;EVM0007868;EVM0016395;EVM0022054;EVM0022717;EVM0023296;EVM0023455;EVM0041746;Rosmarinus_officinalis_newGene_15691;Rosmarinus_officinalis_newGene_15692
GO:0006796	phosphate-containing compound metabolic process	0.0014	0.0011	1.28	0.20366	0.761314	EVM0007738;EVM0009655;EVM0011950;EVM0014836;EVM0024975;EVM0026792;EVM0028673;EVM0033075;EVM0037679;EVM0045693;EVM0045806
GO:0015693	magnesium ion transport	0.0022	0.0018	1.21	0.204577	0.763004	EVM0004112;EVM0006016;EVM0007531;EVM0008532;EVM0012988;EVM0014711;EVM0015061;EVM0025674;EVM0029591;EVM0030464;EVM0037666;EVM0039316;EVM0040164;EVM0045337;Rosmarinus_officinalis_newGene_13701;Rosmarinus_officinalis_newGene_15657;Rosmarinus_officinalis_newGene_9066
GO:0006596	polyamine biosynthetic process	0.0009	0.0007	1.38	0.209762	0.771816	EVM0001871;EVM0002569;EVM0006500;EVM0007725;EVM0024219;EVM0028109;EVM0031851
GO:0010105	negative regulation of ethylene-activated signaling pathway	0.0009	0.0007	1.38	0.209762	0.771816	EVM0012692;EVM0029420;EVM0030450;EVM0037412;EVM0041816;EVM0042455;EVM0043521
GO:0010212	response to ionizing radiation	0.0009	0.0007	1.38	0.209762	0.771816	EVM0001043;EVM0005528;EVM0026125;EVM0029360;EVM0034983;EVM0042532;EVM0044715
GO:0015716	organic phosphonate transport	0.0009	0.0007	1.38	0.209762	0.771816	EVM0001277;EVM0004137;EVM0009943;EVM0013713;EVM0019284;EVM0040894;EVM0042114
GO:0015748	organophosphate ester transport	0.0009	0.0007	1.38	0.209762	0.771816	EVM0001277;EVM0004137;EVM0009943;EVM0013713;EVM0019284;EVM0040894;EVM0042114
GO:0030490	maturation of SSU-rRNA	0.0009	0.0007	1.38	0.209762	0.771816	EVM0008505;EVM0011236;EVM0017000;EVM0023700;EVM0025414;EVM0031621;Rosmarinus_officinalis_newGene_1924
GO:0006629	lipid metabolic process	0.0072	0.0065	1.1	0.212267	0.779288	EVM0001056;EVM0002572;EVM0003237;EVM0003281;EVM0004520;EVM0004926;EVM0005562;EVM0005597;EVM0005638;EVM0006153;EVM0007457;EVM0008403;EVM0009161;EVM0009659;EVM0010370;EVM0010540;EVM0011211;EVM0011327;EVM0012576;EVM0012642;EVM0013056;EVM0014518;EVM0015575;EVM0016802;EVM0018324;EVM0018644;EVM0019853;EVM0020981;EVM0021157;EVM0021735;EVM0022211;EVM0023102;EVM0023241;EVM0023518;EVM0024190;EVM0024325;EVM…
GO:0030001	metal ion transport	0.0056	0.005	1.11	0.219353	0.79917	EVM0000523;EVM0001047;EVM0002957;EVM0006699;EVM0006988;EVM0009543;EVM0010107;EVM0011564;EVM0011923;EVM0013022;EVM0014176;EVM0014869;EVM0016298;EVM0018471;EVM0019895;EVM0020501;EVM0021844;EVM0026921;EVM0027193;EVM0027331;EVM0028385;EVM0028893;EVM0028946;EVM0029042;EVM0031783;EVM0031999;EVM0032338;EVM0036361;EVM0036647;EVM0036668;EVM0037313;EVM0037872;EVM0038183;EVM0039673;EVM0040163;EVM0040689;EVM…
GO:0006032	chitin catabolic process	0.0017	0.0014	1.23	0.221815	0.79917	EVM0006315;EVM0018264;EVM0018556;EVM0021761;EVM0022508;EVM0026374;EVM0026775;EVM0029403;EVM0032729;EVM0034443;EVM0036812;EVM0036857;Rosmarinus_officinalis_newGene_17928
GO:0016049	cell growth	0.0017	0.0014	1.23	0.221815	0.79917	EVM0004058;EVM0015466;EVM0017162;EVM0018960;EVM0019986;EVM0020088;EVM0021794;EVM0023024;EVM0030434;EVM0034088;EVM0042200;EVM0043438;EVM0044798
GO:0071897	DNA biosynthetic process	0.0017	0.0014	1.23	0.221815	0.79917	EVM0000060;EVM0002969;EVM0005139;EVM0011702;EVM0012786;EVM0019227;EVM0021945;EVM0028618;EVM0032226;EVM0033036;EVM0037453;EVM0043456;EVM0045015
GO:0042545	cell wall modification	0.0034	0.003	1.14	0.224909	0.79917	EVM0000522;EVM0000632;EVM0002959;EVM0009985;EVM0010234;EVM0010473;EVM0011035;EVM0011813;EVM0013676;EVM0016461;EVM0017552;EVM0019432;EVM0023902;EVM0024598;EVM0026640;EVM0027233;EVM0028468;EVM0031110;EVM0032712;EVM0032844;EVM0036071;EVM0036292;EVM0037619;EVM0039113;EVM0042995;EVM0044603
GO:0006470	protein dephosphorylation	0.0095	0.0088	1.08	0.227317	0.79917	EVM0001205;EVM0002332;EVM0003062;EVM0003151;EVM0003236;EVM0003275;EVM0003444;EVM0004444;EVM0005377;EVM0005580;EVM0005666;EVM0005780;EVM0006495;EVM0007196;EVM0007222;EVM0007465;EVM0008558;EVM0009774;EVM0010192;EVM0010224;EVM0011126;EVM0011503;EVM0012113;EVM0012983;EVM0013105;EVM0013129;EVM0013814;EVM0014114;EVM0015532;EVM0015752;EVM0015970;EVM0017352;EVM0017444;EVM0017492;EVM0017571;EVM0017599;EVM…
GO:0006999	nuclear pore organization	0.0008	0.0006	1.39	0.228099	0.79917	EVM0011451;EVM0027318;EVM0028995;EVM0031049;EVM0036244;Rosmarinus_officinalis_newGene_18441
GO:0007076	mitotic chromosome condensation	0.0008	0.0006	1.39	0.228099	0.79917	EVM0001351;EVM0008857;EVM0010424;EVM0011363;EVM0019436;EVM0020011
GO:0007094	mitotic spindle assembly checkpoint	0.0008	0.0006	1.39	0.228099	0.79917	EVM0012507;EVM0019730;EVM0031661;EVM0042828;Rosmarinus_officinalis_newGene_2167;Rosmarinus_officinalis_newGene_9932
GO:0009630	gravitropism	0.0008	0.0006	1.39	0.228099	0.79917	EVM0025540;EVM0030564;EVM0036844;EVM0039752;EVM0045364;EVM0046007
GO:0010252	auxin homeostasis	0.0008	0.0006	1.39	0.228099	0.79917	EVM0009881;EVM0016494;EVM0017210;EVM0027464;EVM0030825;EVM0045014
GO:0010540	basipetal auxin transport	0.0008	0.0006	1.39	0.228099	0.79917	EVM0006652;EVM0009549;EVM0011395;EVM0012692;EVM0023158;EVM0030906
GO:0032502	developmental process	0.0008	0.0006	1.39	0.228099	0.79917	EVM0019810;EVM0030446;EVM0033005;EVM0034478;EVM0036217;Rosmarinus_officinalis_newGene_17630
GO:1901576	organic substance biosynthetic process	0.0008	0.0006	1.39	0.228099	0.79917	EVM0005151;EVM0006426;EVM0031525;EVM0039740;Rosmarinus_officinalis_newGene_15757;Rosmarinus_officinalis_newGene_16444
GO:0048366	leaf development	0.002	0.0016	1.2	0.235767	0.79917	EVM0000267;EVM0008256;EVM0015862;EVM0017934;EVM0020069;EVM0022251;EVM0025269;EVM0025537;EVM0030213;EVM0032439;EVM0033932;EVM0039752;EVM0045364;EVM0045443;EVM0046007
GO:0010051	xylem and phloem pattern formation	0.0016	0.0013	1.23	0.239392	0.79917	EVM0008433;EVM0025540;EVM0025937;EVM0028142;EVM0028901;EVM0030564;EVM0033277;EVM0034072;EVM0035479;EVM0035559;EVM0043709;Rosmarinus_officinalis_newGene_16447
GO:0006024	glycosaminoglycan biosynthetic process	0.0007	0.0005	1.42	0.249088	0.79917	EVM0010890;EVM0031528;EVM0038349;EVM0042170;EVM0042834
GO:0006073	cellular glucan metabolic process	0.0007	0.0005	1.42	0.249088	0.79917	EVM0005134;EVM0021396;EVM0031652;EVM0032384;EVM0044880
GO:0006168	adenine salvage	0.0007	0.0005	1.42	0.249088	0.79917	EVM0004146;EVM0025281;EVM0028477;EVM0035313;EVM0044887
GO:0006303	double-strand break repair via nonhomologous end joining	0.0007	0.0005	1.42	0.249088	0.79917	EVM0000574;EVM0004234;EVM0005139;EVM0021890;EVM0025143
GO:0006783	heme biosynthetic process	0.0007	0.0005	1.42	0.249088	0.79917	EVM0010832;EVM0024025;EVM0029093;EVM0043459;EVM0044538
GO:0009944	polarity specification of adaxial/abaxial axis	0.0007	0.0005	1.42	0.249088	0.79917	EVM0001024;EVM0028180;EVM0033277;EVM0034072;Rosmarinus_officinalis_newGene_16447
GO:0015786	UDP-glucose transport	0.0007	0.0005	1.42	0.249088	0.79917	EVM0015430;EVM0031980;EVM0033534;EVM0040354;Rosmarinus_officinalis_newGene_3684
GO:0031507	heterochromatin assembly	0.0007	0.0005	1.42	0.249088	0.79917	EVM0008599;EVM0015862;EVM0028066;EVM0038064;EVM0042808
GO:0035435	phosphate ion transmembrane transport	0.0007	0.0005	1.42	0.249088	0.79917	EVM0002564;EVM0009191;EVM0012883;EVM0024011;EVM0044146
GO:0043090	amino acid import	0.0007	0.0005	1.42	0.249088	0.79917	EVM0001241;EVM0016801;EVM0029290;EVM0032314;EVM0033264
GO:0046740	transport of virus in host, cell to cell	0.0007	0.0005	1.42	0.249088	0.79917	EVM0011896;EVM0030311;EVM0032461;EVM0045310;EVM0045389
GO:0072583	clathrin-dependent endocytosis	0.0007	0.0005	1.42	0.249088	0.79917	EVM0012916;EVM0022634;EVM0032011;EVM0038998;Rosmarinus_officinalis_newGene_17325
GO:0006520	cellular amino acid metabolic process	0.0025	0.0021	1.16	0.25578	0.79917	EVM0008860;EVM0010328;EVM0010519;EVM0013328;EVM0016206;EVM0016897;EVM0020098;EVM0020944;EVM0021456;EVM0029208;EVM0033869;EVM0035218;EVM0035399;EVM0037959;EVM0038325;EVM0039900;EVM0044004;EVM0044986;EVM0045481
GO:0006814	sodium ion transport	0.001	0.0008	1.28	0.260316	0.79917	EVM0000610;EVM0005691;EVM0012770;EVM0015158;EVM0020548;EVM0023935;EVM0035630;EVM0042395
GO:0007131	reciprocal meiotic recombination	0.001	0.0008	1.28	0.260316	0.79917	EVM0003072;EVM0012881;EVM0018789;EVM0024200;EVM0026125;EVM0033152;EVM0038699;EVM0042532
GO:0016114	terpenoid biosynthetic process	0.0021	0.0018	1.17	0.264531	0.79917	EVM0007555;EVM0011456;EVM0013791;EVM0016610;EVM0017411;EVM0017808;EVM0021117;EVM0022826;EVM0024669;EVM0026434;EVM0030921;EVM0031138;EVM0034262;EVM0045820;Rosmarinus_officinalis_newGene_16463;Rosmarinus_officinalis_newGene_16464
GO:0098655	cation transmembrane transport	0.0021	0.0018	1.17	0.264531	0.79917	EVM0008016;EVM0008125;EVM0008674;EVM0009615;EVM0013339;EVM0017896;EVM0018353;EVM0026940;EVM0029428;EVM0030789;EVM0035115;EVM0036118;EVM0041126;EVM0042248;EVM0043173;Rosmarinus_officinalis_newGene_1343
GO:0006081	cellular aldehyde metabolic process	0.0005	0.0004	1.46	0.273559	0.79917	EVM0015541;EVM0026508;EVM0027334;EVM0033665
GO:0006741	NADP biosynthetic process	0.0005	0.0004	1.46	0.273559	0.79917	EVM0001290;EVM0005607;EVM0007164;EVM0020063
GO:0008610	lipid biosynthetic process	0.0005	0.0004	1.46	0.273559	0.79917	EVM0009216;EVM0018384;EVM0025689;EVM0041508
GO:0009113	purine nucleobase biosynthetic process	0.0005	0.0004	1.46	0.273559	0.79917	EVM0003188;EVM0009247;EVM0027627;EVM0033880
GO:0009558	embryo sac cellularization	0.0005	0.0004	1.46	0.273559	0.79917	EVM0006398;EVM0029538;EVM0041432;EVM0044195
GO:0009605	response to external stimulus	0.0005	0.0004	1.46	0.273559	0.79917	EVM0009704;EVM0013622;EVM0025326;EVM0031602
GO:0009620	response to fungus	0.0005	0.0004	1.46	0.273559	0.79917	EVM0009446;EVM0027803;EVM0029167;EVM0029344
GO:0010289	homogalacturonan biosynthetic process	0.0005	0.0004	1.46	0.273559	0.79917	EVM0014732;EVM0031400;EVM0032678;EVM0033531
GO:0019674	NAD metabolic process	0.0005	0.0004	1.46	0.273559	0.79917	EVM0001290;EVM0005607;EVM0007164;EVM0020063
GO:0044255	cellular lipid metabolic process	0.0005	0.0004	1.46	0.273559	0.79917	EVM0007328;EVM0013356;EVM0024838;EVM0032227
GO:0048509	regulation of meristem development	0.0005	0.0004	1.46	0.273559	0.79917	EVM0010224;EVM0026072;EVM0030114;EVM0043981
GO:2000280	regulation of root development	0.0005	0.0004	1.46	0.273559	0.79917	EVM0000768;EVM0010400;EVM0022797;EVM0036377
GO:0000272	polysaccharide catabolic process	0.0013	0.0011	1.22	0.280596	0.79917	EVM0001826;EVM0009445;EVM0015344;EVM0021022;EVM0028489;EVM0029562;EVM0029702;EVM0031812;EVM0033612;EVM0042357
GO:0007059	chromosome segregation	0.0009	0.0007	1.28	0.284515	0.79917	EVM0015596;EVM0017624;EVM0025390;EVM0029764;EVM0034440;EVM0036380;EVM0042711
GO:0008295	spermidine biosynthetic process	0.0009	0.0007	1.28	0.284515	0.79917	EVM0004676;EVM0018470;EVM0021841;EVM0028050;EVM0029860;EVM0033167;EVM0038151
GO:0009585	red, far-red light phototransduction	0.0009	0.0007	1.28	0.284515	0.79917	EVM0000724;EVM0005034;EVM0013347;EVM0014232;EVM0017113;EVM0036844;EVM0037516
GO:0080163	regulation of protein serine/threonine phosphatase activity	0.0009	0.0007	1.28	0.284515	0.79917	EVM0002207;EVM0005318;EVM0030621;EVM0031615;EVM0034418;EVM0035904;EVM0038875
GO:0000741	karyogamy	0.0004	0.0003	1.53	0.302903	0.79917	EVM0000487;EVM0006574;EVM0014813
GO:0006222	UMP biosynthetic process	0.0004	0.0003	1.53	0.302903	0.79917	EVM0002319;EVM0009558;EVM0023939
GO:0006423	cysteinyl-tRNA aminoacylation	0.0004	0.0003	1.53	0.302903	0.79917	EVM0005359;EVM0028656;EVM0030387
GO:0006426	glycyl-tRNA aminoacylation	0.0004	0.0003	1.53	0.302903	0.79917	EVM0005086;EVM0031600;EVM0035943
GO:0006428	isoleucyl-tRNA aminoacylation	0.0004	0.0003	1.53	0.302903	0.79917	EVM0015787;EVM0027267;EVM0046056
GO:0006555	methionine metabolic process	0.0004	0.0003	1.53	0.302903	0.79917	EVM0002314;EVM0038020;EVM0043630
GO:0009061	anaerobic respiration	0.0004	0.0003	1.53	0.302903	0.79917	EVM0003136;EVM0009421;EVM0013799
GO:0009067	aspartate family amino acid biosynthetic process	0.0004	0.0003	1.53	0.302903	0.79917	EVM0003037;EVM0015473;EVM0019336
GO:0009098	leucine biosynthetic process	0.0004	0.0003	1.53	0.302903	0.79917	EVM0008354;EVM0026565;EVM0033709
GO:0009186	deoxyribonucleoside diphosphate metabolic process	0.0004	0.0003	1.53	0.302903	0.79917	EVM0018547;EVM0030542;EVM0034558
GO:0009263	deoxyribonucleotide biosynthetic process	0.0004	0.0003	1.53	0.302903	0.79917	EVM0018547;EVM0034558;EVM0040488
GO:0009688	abscisic acid biosynthetic process	0.0004	0.0003	1.53	0.302903	0.79917	EVM0029924;EVM0032780;EVM0038481
GO:0009693	ethylene biosynthetic process	0.0004	0.0003	1.53	0.302903	0.79917	EVM0026042;EVM0034873;EVM0035796
GO:0009698	phenylpropanoid metabolic process	0.0004	0.0003	1.53	0.302903	0.79917	EVM0006313;EVM0043082;Rosmarinus_officinalis_newGene_46
GO:0010039	response to iron ion	0.0004	0.0003	1.53	0.302903	0.79917	EVM0002900;EVM0008549;EVM0039365
GO:0010189	vitamin E biosynthetic process	0.0004	0.0003	1.53	0.302903	0.79917	EVM0023218;EVM0029720;EVM0039864
GO:0018171	peptidyl-cysteine oxidation	0.0004	0.0003	1.53	0.302903	0.79917	EVM0003136;EVM0009421;EVM0013799
GO:0019748	secondary metabolic process	0.0004	0.0003	1.53	0.302903	0.79917	EVM0032335;EVM0036214;EVM0038857
GO:0043447	alkane biosynthetic process	0.0004	0.0003	1.53	0.302903	0.79917	EVM0005900;EVM0020701;EVM0032868
GO:0045487	gibberellin catabolic process	0.0004	0.0003	1.53	0.302903	0.79917	EVM0012023;EVM0026315;EVM0039935
GO:0051156	glucose 6-phosphate metabolic process	0.0004	0.0003	1.53	0.302903	0.79917	EVM0002540;EVM0019441;EVM0041490
GO:0051262	protein tetramerization	0.0004	0.0003	1.53	0.302903	0.79917	EVM0002703;EVM0011718;EVM0021826
GO:0052543	callose deposition in cell wall	0.0004	0.0003	1.53	0.302903	0.79917	EVM0021866;EVM0037815;EVM0040511
GO:0060918	auxin transport	0.0004	0.0003	1.53	0.302903	0.79917	EVM0025326;EVM0026893;Rosmarinus_officinalis_newGene_17016
GO:0070483	detection of hypoxia	0.0004	0.0003	1.53	0.302903	0.79917	EVM0003136;EVM0009421;EVM0013799
GO:0090610	bundle sheath cell fate specification	0.0004	0.0003	1.53	0.302903	0.79917	EVM0039752;EVM0045364;EVM0046007
GO:0006400	tRNA modification	0.0012	0.001	1.21	0.304974	0.79917	EVM0011105;EVM0023856;EVM0024661;EVM0029628;EVM0034215;EVM0035202;EVM0036010;EVM0039946;EVM0040547
GO:0032543	mitochondrial translation	0.0012	0.001	1.21	0.304974	0.79917	EVM0000683;EVM0002117;EVM0006107;EVM0011140;EVM0027612;EVM0031067;EVM0031126;EVM0031394;EVM0040101
GO:0009561	megagametogenesis	0.0008	0.0006	1.28	0.312578	0.79917	EVM0008023;EVM0009813;EVM0020653;EVM0023949;EVM0029156;EVM0032637
GO:0010119	regulation of stomatal movement	0.0008	0.0006	1.28	0.312578	0.79917	EVM0002693;EVM0013347;EVM0028442;EVM0028473;EVM0041364;Rosmarinus_officinalis_newGene_16002
GO:0015770	sucrose transport	0.0008	0.0006	1.28	0.312578	0.79917	EVM0004458;EVM0008972;EVM0009523;EVM0022239;EVM0025400;EVM0042069
GO:0043170	macromolecule metabolic process	0.0014	0.0012	1.17	0.318327	0.79917	EVM0004014;EVM0008035;EVM0015598;EVM0017713;EVM0026764;EVM0034050;EVM0040983;EVM0041077;Rosmarinus_officinalis_newGene_18325;Rosmarinus_officinalis_newGene_7972;Rosmarinus_officinalis_newGene_9207
GO:0000079	regulation of cyclin-dependent protein serine/threonine kinase activity	0.001	0.0009	1.2	0.332566	0.79917	EVM0000591;EVM0013401;EVM0027424;EVM0034101;EVM0041243;EVM0041283;EVM0046121;Rosmarinus_officinalis_newGene_15982
GO:0006207	'de novo' pyrimidine nucleobase biosynthetic process	0.001	0.0009	1.2	0.332566	0.79917	EVM0010098;EVM0011659;EVM0013604;EVM0014385;EVM0015925;EVM0016206;EVM0020046;EVM0045481
GO:0006406	mRNA export from nucleus	0.001	0.0009	1.2	0.332566	0.79917	EVM0002477;EVM0005501;EVM0012754;EVM0017863;EVM0020733;EVM0041364;EVM0041670;EVM0045787
GO:0006529	asparagine biosynthetic process	0.001	0.0009	1.2	0.332566	0.79917	EVM0003539;EVM0014412;EVM0021067;EVM0026021;EVM0026278;EVM0036540;EVM0043454;Rosmarinus_officinalis_newGene_17316
GO:0009097	isoleucine biosynthetic process	0.001	0.0009	1.2	0.332566	0.79917	EVM0004925;EVM0020108;EVM0020419;EVM0027441;EVM0036155;EVM0038304;EVM0041750;EVM0044753
GO:0009740	gibberellic acid mediated signaling pathway	0.001	0.0009	1.2	0.332566	0.79917	EVM0000724;EVM0003179;EVM0014496;EVM0017113;EVM0020284;EVM0023563;EVM0037516;Rosmarinus_officinalis_newGene_3842
GO:0009825	multidimensional cell growth	0.001	0.0009	1.2	0.332566	0.79917	EVM0018556;EVM0018991;EVM0021761;EVM0032729;EVM0034443;EVM0036618;EVM0036857;Rosmarinus_officinalis_newGene_11244
GO:1903830	magnesium ion transmembrane transport	0.002	0.0017	1.13	0.334542	0.79917	EVM0004112;EVM0006016;EVM0007531;EVM0008532;EVM0012988;EVM0025674;EVM0029591;EVM0030464;EVM0037666;EVM0039316;EVM0040164;EVM0045337;Rosmarinus_officinalis_newGene_13701;Rosmarinus_officinalis_newGene_15657;Rosmarinus_officinalis_newGene_9066
GO:0000184	nuclear-transcribed mRNA catabolic process, nonsense-mediated decay	0.0003	0.0002	1.7	0.33985	0.79917	EVM0012458;EVM0034424
GO:0006000	fructose metabolic process	0.0003	0.0002	1.7	0.33985	0.79917	EVM0000123;EVM0022717
GO:0006003	fructose 2,6-bisphosphate metabolic process	0.0003	0.0002	1.7	0.33985	0.79917	EVM0000123;EVM0022717
GO:0006145	purine nucleobase catabolic process	0.0003	0.0002	1.7	0.33985	0.79917	EVM0006270;EVM0019981
GO:0006227	dUDP biosynthetic process	0.0003	0.0002	1.7	0.33985	0.79917	EVM0029413;Rosmarinus_officinalis_newGene_16580
GO:0006235	dTTP biosynthetic process	0.0003	0.0002	1.7	0.33985	0.79917	EVM0029413;Rosmarinus_officinalis_newGene_16580
GO:0006278	RNA-dependent DNA biosynthetic process	0.0003	0.0002	1.7	0.33985	0.79917	EVM0038886;Rosmarinus_officinalis_newGene_12524
GO:0006527	arginine catabolic process	0.0003	0.0002	1.7	0.33985	0.79917	EVM0004676;EVM0018470
GO:0006562	proline catabolic process	0.0003	0.0002	1.7	0.33985	0.79917	EVM0017828;EVM0035970
GO:0006657	CDP-choline pathway	0.0003	0.0002	1.7	0.33985	0.79917	EVM0024988;Rosmarinus_officinalis_newGene_16022
GO:0006659	phosphatidylserine biosynthetic process	0.0003	0.0002	1.7	0.33985	0.79917	EVM0023080;EVM0035090
GO:0006829	zinc II ion transport	0.0003	0.0002	1.7	0.33985	0.79917	EVM0020050;EVM0044758
GO:0006884	cell volume homeostasis	0.0003	0.0002	1.7	0.33985	0.79917	EVM0021782;EVM0038967
GO:0009051	pentose-phosphate shunt, oxidative branch	0.0003	0.0002	1.7	0.33985	0.79917	EVM0017933;EVM0045887
GO:0009059	macromolecule biosynthetic process	0.0003	0.0002	1.7	0.33985	0.79917	EVM0006127;EVM0019958
GO:0009226	nucleotide-sugar biosynthetic process	0.0003	0.0002	1.7	0.33985	0.79917	EVM0004410;EVM0007121
GO:0009268	response to pH	0.0003	0.0002	1.7	0.33985	0.79917	EVM0000373;EVM0014130
GO:0009590	detection of gravity	0.0003	0.0002	1.7	0.33985	0.79917	EVM0021041;EVM0035492
GO:0009789	positive regulation of abscisic acid-activated signaling pathway	0.0003	0.0002	1.7	0.33985	0.79917	EVM0034696;EVM0034824
GO:0009903	chloroplast avoidance movement	0.0003	0.0002	1.7	0.33985	0.79917	EVM0003055;EVM0027865
GO:0009934	regulation of meristem structural organization	0.0003	0.0002	1.7	0.33985	0.79917	EVM0010446;EVM0029710
GO:0009972	cytidine deamination	0.0003	0.0002	1.7	0.33985	0.79917	EVM0009691;EVM0012609
GO:0010035	response to inorganic substance	0.0003	0.0002	1.7	0.33985	0.79917	EVM0027728;Rosmarinus_officinalis_newGene_17928
GO:0010078	maintenance of root meristem identity	0.0003	0.0002	1.7	0.33985	0.79917	EVM0003042;EVM0034657
GO:0010136	ureide catabolic process	0.0003	0.0002	1.7	0.33985	0.79917	EVM0006270;EVM0019981
GO:0010160	formation of animal organ boundary	0.0003	0.0002	1.7	0.33985	0.79917	EVM0009549;EVM0023158
GO:0010200	response to chitin	0.0003	0.0002	1.7	0.33985	0.79917	EVM0031979;EVM0046033
GO:0010216	maintenance of DNA methylation	0.0003	0.0002	1.7	0.33985	0.79917	EVM0012384;EVM0013198
GO:0010239	chloroplast mRNA processing	0.0003	0.0002	1.7	0.33985	0.79917	EVM0027308;EVM0045124
GO:0010541	acropetal auxin transport	0.0003	0.0002	1.7	0.33985	0.79917	EVM0009549;EVM0023158
GO:0015882	L-ascorbic acid transport	0.0003	0.0002	1.7	0.33985	0.79917	EVM0011904;EVM0019053
GO:0018022	peptidyl-lysine methylation	0.0003	0.0002	1.7	0.33985	0.79917	EVM0019241;EVM0041681
GO:0018345	protein palmitoylation	0.0003	0.0002	1.7	0.33985	0.79917	EVM0011395;EVM0030906
GO:0019216	regulation of lipid metabolic process	0.0003	0.0002	1.7	0.33985	0.79917	EVM0019542;EVM0020709
GO:0019287	isopentenyl diphosphate biosynthetic process, mevalonate pathway	0.0003	0.0002	1.7	0.33985	0.79917	EVM0043766;EVM0044138
GO:0019354	siroheme biosynthetic process	0.0003	0.0002	1.7	0.33985	0.79917	EVM0019662;EVM0038316
GO:0019388	galactose catabolic process	0.0003	0.0002	1.7	0.33985	0.79917	EVM0021041;EVM0035492
GO:0019478	D-amino acid catabolic process	0.0003	0.0002	1.7	0.33985	0.79917	EVM0013844;EVM0016958
GO:0030643	cellular phosphate ion homeostasis	0.0003	0.0002	1.7	0.33985	0.79917	EVM0010179;EVM0019071
GO:0031848	protection from non-homologous end joining at telomere	0.0003	0.0002	1.7	0.33985	0.79917	EVM0021890;EVM0025143
GO:0032147	activation of protein kinase activity	0.0003	0.0002	1.7	0.33985	0.79917	EVM0023855;EVM0028048
GO:0032264	IMP salvage	0.0003	0.0002	1.7	0.33985	0.79917	EVM0003025;EVM0019199
GO:0032780	negative regulation of ATPase activity	0.0003	0.0002	1.7	0.33985	0.79917	EVM0005554;EVM0009984
GO:0033587	shikimate biosynthetic process	0.0003	0.0002	1.7	0.33985	0.79917	EVM0036746;EVM0040601
GO:0034605	cellular response to heat	0.0003	0.0002	1.7	0.33985	0.79917	EVM0029388;EVM0038052
GO:0035196	production of miRNAs involved in gene silencing by miRNA	0.0003	0.0002	1.7	0.33985	0.79917	EVM0015500;EVM0028937
GO:0035344	hypoxanthine transport	0.0003	0.0002	1.7	0.33985	0.79917	EVM0013339;EVM0018353
GO:0042732	D-xylose metabolic process	0.0003	0.0002	1.7	0.33985	0.79917	EVM0012582;EVM0045406
GO:0042814	monopolar cell growth	0.0003	0.0002	1.7	0.33985	0.79917	EVM0024477;EVM0045298
GO:0043266	regulation of potassium ion transport	0.0003	0.0002	1.7	0.33985	0.79917	EVM0000608;EVM0008394
GO:0043609	regulation of carbon utilization	0.0003	0.0002	1.7	0.33985	0.79917	EVM0000123;EVM0022717
GO:0046417	chorismate metabolic process	0.0003	0.0002	1.7	0.33985	0.79917	EVM0006677;EVM0016477
GO:0046474	glycerophospholipid biosynthetic process	0.0003	0.0002	1.7	0.33985	0.79917	EVM0009246;EVM0027820
GO:0046475	glycerophospholipid catabolic process	0.0003	0.0002	1.7	0.33985	0.79917	EVM0010179;EVM0019071
GO:0048281	inflorescence morphogenesis	0.0003	0.0002	1.7	0.33985	0.79917	EVM0001024;EVM0028180
GO:0048523	negative regulation of cellular process	0.0003	0.0002	1.7	0.33985	0.79917	EVM0016629;EVM0040052
GO:0050688	regulation of defense response to virus	0.0003	0.0002	1.7	0.33985	0.79917	EVM0003151;EVM0007465
GO:0051321	meiotic cell cycle	0.0003	0.0002	1.7	0.33985	0.79917	EVM0011741;EVM0039731
GO:0051443	positive regulation of ubiquitin-protein transferase activity	0.0003	0.0002	1.7	0.33985	0.79917	EVM0009709;EVM0014787
GO:0052544	defense response by callose deposition in cell wall	0.0003	0.0002	1.7	0.33985	0.79917	EVM0000560;EVM0026261
GO:0070143	mitochondrial alanyl-tRNA aminoacylation	0.0003	0.0002	1.7	0.33985	0.79917	EVM0007171;EVM0040547
GO:0070919	production of siRNA involved in chromatin silencing by small RNA	0.0003	0.0002	1.7	0.33985	0.79917	EVM0015500;EVM0028937
GO:0071215	cellular response to abscisic acid stimulus	0.0003	0.0002	1.7	0.33985	0.79917	EVM0033932;EVM0043981
GO:0071705	nitrogen compound transport	0.0003	0.0002	1.7	0.33985	0.79917	EVM0007368;EVM0036570
GO:0080156	mitochondrial mRNA modification	0.0003	0.0002	1.7	0.33985	0.79917	EVM0034916;EVM0042759
GO:0090266	regulation of mitotic cell cycle spindle assembly checkpoint	0.0003	0.0002	1.7	0.33985	0.79917	EVM0000059;EVM0014515
GO:0098702	adenine import across plasma membrane	0.0003	0.0002	1.7	0.33985	0.79917	EVM0013339;EVM0018353
GO:0098710	guanine import across plasma membrane	0.0003	0.0002	1.7	0.33985	0.79917	EVM0013339;EVM0018353
GO:0098721	uracil import across plasma membrane	0.0003	0.0002	1.7	0.33985	0.79917	EVM0013339;EVM0018353
GO:0099402	plant organ development	0.0003	0.0002	1.7	0.33985	0.79917	EVM0007954;EVM0018453
GO:1901671	positive regulation of superoxide dismutase activity	0.0003	0.0002	1.7	0.33985	0.79917	EVM0012841;EVM0041371
GO:1901962	S-adenosyl-L-methionine transmembrane transport	0.0003	0.0002	1.7	0.33985	0.79917	EVM0000392;EVM0019742
GO:2000021	regulation of ion homeostasis	0.0003	0.0002	1.7	0.33985	0.79917	EVM0000608;EVM0008394
GO:0051453	regulation of intracellular pH	0.0013	0.0011	1.16	0.34471	0.79917	EVM0001860;EVM0003888;EVM0004138;EVM0008060;EVM0012131;EVM0023140;EVM0023977;EVM0031191;EVM0034656;EVM0035586
GO:0000186	activation of MAPKK activity	0.0007	0.0005	1.28	0.345799	0.79917	EVM0011255;EVM0027124;EVM0036047;EVM0040195;EVM0045385
GO:0006302	double-strand break repair	0.0007	0.0005	1.28	0.345799	0.79917	EVM0011741;EVM0017379;EVM0021945;EVM0031434;EVM0039731
GO:0006418	tRNA aminoacylation for protein translation	0.0007	0.0005	1.28	0.345799	0.79917	EVM0009761;EVM0023102;EVM0040852;EVM0041396;EVM0045210
GO:0006597	spermine biosynthetic process	0.0007	0.0005	1.28	0.345799	0.79917	EVM0021841;EVM0028050;EVM0029860;EVM0033167;EVM0038151
GO:0006627	protein processing involved in protein targeting to mitochondrion	0.0007	0.0005	1.28	0.345799	0.79917	EVM0003531;EVM0024575;EVM0025497;EVM0026133;EVM0035209
GO:0008652	cellular amino acid biosynthetic process	0.0007	0.0005	1.28	0.345799	0.79917	EVM0003544;EVM0017741;EVM0018926;EVM0032192;EVM0036660
GO:0009251	glucan catabolic process	0.0007	0.0005	1.28	0.345799	0.79917	EVM0002666;EVM0014312;EVM0022778;EVM0027153;EVM0032573
GO:0015996	chlorophyll catabolic process	0.0007	0.0005	1.28	0.345799	0.79917	EVM0005586;EVM0015043;EVM0019376;EVM0028801;EVM0036789
GO:0019752	carboxylic acid metabolic process	0.0007	0.0005	1.28	0.345799	0.79917	EVM0002759;EVM0021196;EVM0024305;EVM0034385;EVM0035749
GO:0035494	SNARE complex disassembly	0.0007	0.0005	1.28	0.345799	0.79917	EVM0006826;EVM0011320;EVM0022141;EVM0036172;Rosmarinus_officinalis_newGene_10066
GO:0045037	protein import into chloroplast stroma	0.0007	0.0005	1.28	0.345799	0.79917	EVM0016503;EVM0027135;EVM0035406;EVM0040868;EVM0042002
GO:0046148	pigment biosynthetic process	0.0007	0.0005	1.28	0.345799	0.79917	EVM0014223;EVM0017411;EVM0018171;EVM0024669;EVM0037901
GO:0000288	nuclear-transcribed mRNA catabolic process, deadenylation-dependent decay	0.0009	0.0008	1.19	0.364123	0.79917	EVM0003754;EVM0010029;EVM0017467;EVM0023599;EVM0037255;EVM0037658;EVM0042515
GO:0000902	cell morphogenesis	0.0009	0.0008	1.19	0.364123	0.79917	EVM0003525;EVM0007954;EVM0018562;EVM0019940;EVM0021435;EVM0027552;EVM0042860
GO:0007010	cytoskeleton organization	0.0009	0.0008	1.19	0.364123	0.79917	EVM0008693;EVM0025937;EVM0026670;EVM0027552;EVM0028142;EVM0043286;Rosmarinus_officinalis_newGene_15744
GO:0009306	protein secretion	0.0009	0.0008	1.19	0.364123	0.79917	EVM0003620;EVM0011585;EVM0016437;EVM0033496;EVM0035261;EVM0035987;EVM0045514
GO:0031338	regulation of vesicle fusion	0.0009	0.0008	1.19	0.364123	0.79917	EVM0004806;EVM0010841;EVM0018736;EVM0019480;EVM0021821;EVM0031626;EVM0039267
GO:0090630	activation of GTPase activity	0.0009	0.0008	1.19	0.364123	0.79917	EVM0004806;EVM0010841;EVM0018736;EVM0019480;EVM0021821;EVM0031626;EVM0039267
GO:0006284	base-excision repair	0.0017	0.0015	1.11	0.384363	0.79917	EVM0004579;EVM0005161;EVM0012170;EVM0016040;EVM0017898;EVM0018709;EVM0018937;EVM0020865;EVM0021764;EVM0021865;EVM0022969;EVM0027094;EVM0033311
GO:0030154	cell differentiation	0.0017	0.0015	1.11	0.384363	0.79917	EVM0000936;EVM0002547;EVM0003042;EVM0005325;EVM0007954;EVM0010895;EVM0011788;EVM0012545;EVM0026031;EVM0033277;EVM0034072;EVM0034657;Rosmarinus_officinalis_newGene_16447
GO:0006974	cellular response to DNA damage stimulus	0.0005	0.0004	1.28	0.38632	0.79917	EVM0012338;EVM0012754;EVM0041670;EVM0045787
GO:0009308	amine metabolic process	0.0005	0.0004	1.28	0.38632	0.79917	EVM0024960;EVM0029827;EVM0030861;Rosmarinus_officinalis_newGene_10741
GO:0009904	chloroplast accumulation movement	0.0005	0.0004	1.28	0.38632	0.79917	EVM0003055;EVM0023425;EVM0027865;EVM0035497
GO:0010152	pollen maturation	0.0005	0.0004	1.28	0.38632	0.79917	EVM0018422;EVM0022529;EVM0026408;EVM0044781
GO:0015012	heparan sulfate proteoglycan biosynthetic process	0.0005	0.0004	1.28	0.38632	0.79917	EVM0010890;EVM0031528;EVM0038349;EVM0042170
GO:0019243	methylglyoxal catabolic process to D-lactate via S-lactoyl-glutathione	0.0005	0.0004	1.28	0.38632	0.79917	EVM0005341;EVM0031435;EVM0032028;EVM0037789
GO:0042221	response to chemical	0.0005	0.0004	1.28	0.38632	0.79917	EVM0005151;EVM0023564;EVM0039740;Rosmarinus_officinalis_newGene_15757
GO:0042753	positive regulation of circadian rhythm	0.0005	0.0004	1.28	0.38632	0.79917	EVM0000724;EVM0017113;EVM0037516;Rosmarinus_officinalis_newGene_17157
GO:0042819	vitamin B6 biosynthetic process	0.0005	0.0004	1.28	0.38632	0.79917	EVM0006456;EVM0020098;EVM0029208;EVM0042243
GO:1901679	nucleotide transmembrane transport	0.0005	0.0004	1.28	0.38632	0.79917	EVM0006600;EVM0015430;EVM0020408;EVM0040354
GO:0009664	plant-type cell wall organization	0.003	0.0028	1.07	0.391271	0.79917	EVM0001024;EVM0002054;EVM0004483;EVM0009501;EVM0013070;EVM0013336;EVM0013804;EVM0015032;EVM0015684;EVM0015751;EVM0020319;EVM0025996;EVM0027528;EVM0028180;EVM0028713;EVM0029819;EVM0033059;EVM0033488;EVM0038913;EVM0039402;EVM0044532;EVM0044852;Rosmarinus_officinalis_newGene_15820
GO:0000025	maltose catabolic process	0.0001	0.0001	2.55	0.391537	0.79917	EVM0038667
GO:0000169	activation of MAPK activity involved in osmosensory signaling pathway	0.0001	0.0001	2.55	0.391537	0.79917	EVM0042317
GO:0000256	allantoin catabolic process	0.0001	0.0001	2.55	0.391537	0.79917	EVM0019981
GO:0000377	RNA splicing, via transesterification reactions with bulged adenosine as nucleophile	0.0001	0.0001	2.55	0.391537	0.79917	EVM0045145
GO:0000380	alternative mRNA splicing, via spliceosome	0.0001	0.0001	2.55	0.391537	0.79917	EVM0041364
GO:0000918	barrier septum site selection	0.0001	0.0001	2.55	0.391537	0.79917	EVM0009916
GO:0000959	mitochondrial RNA metabolic process	0.0001	0.0001	2.55	0.391537	0.79917	EVM0039603
GO:0002131	wobble position cytosine ribose methylation	0.0001	0.0001	2.55	0.391537	0.79917	EVM0044574
GO:0002132	wobble position uridine ribose methylation	0.0001	0.0001	2.55	0.391537	0.79917	EVM0044574
GO:0002238	response to molecule of fungal origin	0.0001	0.0001	2.55	0.391537	0.79917	EVM0003909
GO:0002831	regulation of response to biotic stimulus	0.0001	0.0001	2.55	0.391537	0.79917	EVM0029167
GO:0002938	tRNA guanine ribose methylation	0.0001	0.0001	2.55	0.391537	0.79917	EVM0042077
GO:0002940	tRNA N2-guanine methylation	0.0001	0.0001	2.55	0.391537	0.79917	EVM0000105
GO:0003156	regulation of animal organ formation	0.0001	0.0001	2.55	0.391537	0.79917	EVM0017344
GO:0006065	UDP-glucuronate biosynthetic process	0.0001	0.0001	2.55	0.391537	0.79917	EVM0042834
GO:0006127	glycerophosphate shuttle	0.0001	0.0001	2.55	0.391537	0.79917	EVM0044848
GO:0006148	inosine catabolic process	0.0001	0.0001	2.55	0.391537	0.79917	EVM0038159
GO:0006566	threonine metabolic process	0.0001	0.0001	2.55	0.391537	0.79917	EVM0001693
GO:0006567	threonine catabolic process	0.0001	0.0001	2.55	0.391537	0.79917	EVM0028357
GO:0006572	tyrosine catabolic process	0.0001	0.0001	2.55	0.391537	0.79917	EVM0037703
GO:0006624	vacuolar protein processing	0.0001	0.0001	2.55	0.391537	0.79917	EVM0030590
GO:0006654	phosphatidic acid biosynthetic process	0.0001	0.0001	2.55	0.391537	0.79917	EVM0020549
GO:0006780	uroporphyrinogen III biosynthetic process	0.0001	0.0001	2.55	0.391537	0.79917	EVM0031144
GO:0006816	calcium ion transport	0.0001	0.0001	2.55	0.391537	0.79917	EVM0001316
GO:0006849	plasma membrane pyruvate transport	0.0001	0.0001	2.55	0.391537	0.79917	EVM0017669
GO:0006949	syncytium formation	0.0001	0.0001	2.55	0.391537	0.79917	Rosmarinus_officinalis_newGene_12938
GO:0006955	immune response	0.0001	0.0001	2.55	0.391537	0.79917	Rosmarinus_officinalis_newGene_85
GO:0007093	mitotic cell cycle checkpoint	0.0001	0.0001	2.55	0.391537	0.79917	EVM0015354
GO:0007169	transmembrane receptor protein tyrosine kinase signaling pathway	0.0001	0.0001	2.55	0.391537	0.79917	EVM0014082
GO:0008614	pyridoxine metabolic process	0.0001	0.0001	2.55	0.391537	0.79917	EVM0042243
GO:0009063	cellular amino acid catabolic process	0.0001	0.0001	2.55	0.391537	0.79917	EVM0032961
GO:0009252	peptidoglycan biosynthetic process	0.0001	0.0001	2.55	0.391537	0.79917	EVM0026170
GO:0009627	systemic acquired resistance	0.0001	0.0001	2.55	0.391537	0.79917	EVM0041284
GO:0009682	induced systemic resistance	0.0001	0.0001	2.55	0.391537	0.79917	EVM0039084
GO:0009684	indoleacetic acid biosynthetic process	0.0001	0.0001	2.55	0.391537	0.79917	EVM0044435
GO:0009685	gibberellin metabolic process	0.0001	0.0001	2.55	0.391537	0.79917	EVM0022335
GO:0009697	salicylic acid biosynthetic process	0.0001	0.0001	2.55	0.391537	0.79917	EVM0041284
GO:0009821	alkaloid biosynthetic process	0.0001	0.0001	2.55	0.391537	0.79917	EVM0041920
GO:0009823	cytokinin catabolic process	0.0001	0.0001	2.55	0.391537	0.79917	EVM0027810
GO:0009875	pollen-pistil interaction	0.0001	0.0001	2.55	0.391537	0.79917	EVM0013284
GO:0010120	camalexin biosynthetic process	0.0001	0.0001	2.55	0.391537	0.79917	EVM0042317
GO:0010157	response to chlorate	0.0001	0.0001	2.55	0.391537	0.79917	EVM0027135
GO:0010236	plastoquinone biosynthetic process	0.0001	0.0001	2.55	0.391537	0.79917	EVM0036195
GO:0010245	radial microtubular system formation	0.0001	0.0001	2.55	0.391537	0.79917	EVM0006398
GO:0010271	regulation of chlorophyll catabolic process	0.0001	0.0001	2.55	0.391537	0.79917	EVM0043981
GO:0010273	detoxification of copper ion	0.0001	0.0001	2.55	0.391537	0.79917	EVM0019507
GO:0010275	NAD(P)H dehydrogenase complex assembly	0.0001	0.0001	2.55	0.391537	0.79917	EVM0035235
GO:0010299	detoxification of cobalt ion	0.0001	0.0001	2.55	0.391537	0.79917	EVM0043173
GO:0010306	rhamnogalacturonan II biosynthetic process	0.0001	0.0001	2.55	0.391537	0.79917	EVM0014245
GO:0010312	detoxification of zinc ion	0.0001	0.0001	2.55	0.391537	0.79917	EVM0043173
GO:0010323	negative regulation of isopentenyl diphosphate biosynthetic process, methylerythritol 4-phosphate pathway	0.0001	0.0001	2.55	0.391537	0.79917	EVM0008413
GO:0010343	singlet oxygen-mediated programmed cell death	0.0001	0.0001	2.55	0.391537	0.79917	EVM0019197
GO:0010380	regulation of chlorophyll biosynthetic process	0.0001	0.0001	2.55	0.391537	0.79917	EVM0000194
GO:0010413	glucuronoxylan metabolic process	0.0001	0.0001	2.55	0.391537	0.79917	EVM0038544
GO:0010506	regulation of autophagy	0.0001	0.0001	2.55	0.391537	0.79917	EVM0004629
GO:0010569	regulation of double-strand break repair via homologous recombination	0.0001	0.0001	2.55	0.391537	0.79917	EVM0006998
GO:0010581	regulation of starch biosynthetic process	0.0001	0.0001	2.55	0.391537	0.79917	EVM0000194
GO:0010617	circadian regulation of calcium ion oscillation	0.0001	0.0001	2.55	0.391537	0.79917	EVM0012689
GO:0015672	monovalent inorganic cation transport	0.0001	0.0001	2.55	0.391537	0.79917	EVM0008674
GO:0015813	L-glutamate transport	0.0001	0.0001	2.55	0.391537	0.79917	EVM0015158
GO:0015846	polyamine transport	0.0001	0.0001	2.55	0.391537	0.79917	EVM0006597
GO:0015851	nucleobase transport	0.0001	0.0001	2.55	0.391537	0.79917	EVM0042732
GO:0016072	rRNA metabolic process	0.0001	0.0001	2.55	0.391537	0.79917	EVM0002871
GO:0016246	RNA interference	0.0001	0.0001	2.55	0.391537	0.79917	EVM0019810
GO:0016480	negative regulation of transcription from RNA polymerase III promoter	0.0001	0.0001	2.55	0.391537	0.79917	EVM0037832
GO:0017009	protein-phycocyanobilin linkage	0.0001	0.0001	2.55	0.391537	0.79917	EVM0026423
GO:0018205	peptidyl-lysine modification	0.0001	0.0001	2.55	0.391537	0.79917	EVM0031525
GO:0019294	keto-3-deoxy-D-manno-octulosonic acid biosynthetic process	0.0001	0.0001	2.55	0.391537	0.79917	EVM0014245
GO:0019323	pentose catabolic process	0.0001	0.0001	2.55	0.391537	0.79917	EVM0011504
GO:0019344	cysteine biosynthetic process	0.0001	0.0001	2.55	0.391537	0.79917	EVM0043819
GO:0019499	cyanide metabolic process	0.0001	0.0001	2.55	0.391537	0.79917	EVM0042624
GO:0019805	quinolinate biosynthetic process	0.0001	0.0001	2.55	0.391537	0.79917	EVM0014358
GO:0019988	charged-tRNA amino acid modification	0.0001	0.0001	2.55	0.391537	0.79917	EVM0027216
GO:0030334	regulation of cell migration	0.0001	0.0001	2.55	0.391537	0.79917	EVM0020549
GO:0030418	nicotianamine biosynthetic process	0.0001	0.0001	2.55	0.391537	0.79917	EVM0021896
GO:0031324	negative regulation of cellular metabolic process	0.0001	0.0001	2.55	0.391537	0.79917	EVM0031525
GO:0031930	mitochondria-nucleus signaling pathway	0.0001	0.0001	2.55	0.391537	0.79917	EVM0013509
GO:0032049	cardiolipin biosynthetic process	0.0001	0.0001	2.55	0.391537	0.79917	EVM0007316
GO:0032101	regulation of response to external stimulus	0.0001	0.0001	2.55	0.391537	0.79917	EVM0029167
GO:0032204	regulation of telomere maintenance	0.0001	0.0001	2.55	0.391537	0.79917	EVM0004234
GO:0032504	multicellular organism reproduction	0.0001	0.0001	2.55	0.391537	0.79917	EVM0004234
GO:0032790	ribosome disassembly	0.0001	0.0001	2.55	0.391537	0.79917	EVM0037049
GO:0033013	tetrapyrrole metabolic process	0.0001	0.0001	2.55	0.391537	0.79917	EVM0022579
GO:0033383	geranyl diphosphate metabolic process	0.0001	0.0001	2.55	0.391537	0.79917	EVM0045820
GO:0033473	indoleacetic acid conjugate metabolic process	0.0001	0.0001	2.55	0.391537	0.79917	EVM0020136
GO:0033485	cyanidin 3-O-glucoside biosynthetic process	0.0001	0.0001	2.55	0.391537	0.79917	EVM0010854
GO:0033486	delphinidin 3-O-glucoside biosynthetic process	0.0001	0.0001	2.55	0.391537	0.79917	EVM0010854
GO:0033993	response to lipid	0.0001	0.0001	2.55	0.391537	0.79917	EVM0039333
GO:0034473	U1 snRNA 3'-end processing	0.0001	0.0001	2.55	0.391537	0.79917	EVM0001920
GO:0034476	U5 snRNA 3'-end processing	0.0001	0.0001	2.55	0.391537	0.79917	EVM0001920
GO:0034635	glutathione transport	0.0001	0.0001	2.55	0.391537	0.79917	EVM0011699
GO:0034661	ncRNA catabolic process	0.0001	0.0001	2.55	0.391537	0.79917	EVM0002871
GO:0034757	negative regulation of iron ion transport	0.0001	0.0001	2.55	0.391537	0.79917	EVM0043981
GO:0042167	heme catabolic process	0.0001	0.0001	2.55	0.391537	0.79917	EVM0013347
GO:0042572	retinol metabolic process	0.0001	0.0001	2.55	0.391537	0.79917	EVM0026490
GO:0042759	long-chain fatty acid biosynthetic process	0.0001	0.0001	2.55	0.391537	0.79917	EVM0003909
GO:0042794	rRNA transcription from plastid promoter	0.0001	0.0001	2.55	0.391537	0.79917	EVM0014199
GO:0043255	regulation of carbohydrate biosynthetic process	0.0001	0.0001	2.55	0.391537	0.79917	EVM0018556
GO:0043289	apocarotenoid biosynthetic process	0.0001	0.0001	2.55	0.391537	0.79917	EVM0028872
GO:0043401	steroid hormone mediated signaling pathway	0.0001	0.0001	2.55	0.391537	0.79917	Rosmarinus_officinalis_newGene_17174
GO:0043433	negative regulation of sequence-specific DNA binding transcription factor activity	0.0001	0.0001	2.55	0.391537	0.79917	EVM0020835
GO:0043461	proton-transporting ATP synthase complex assembly	0.0001	0.0001	2.55	0.391537	0.79917	EVM0029492
GO:0043987	histone H3-S10 phosphorylation	0.0001	0.0001	2.55	0.391537	0.79917	EVM0042711
GO:0043988	histone H3-S28 phosphorylation	0.0001	0.0001	2.55	0.391537	0.79917	EVM0042711
GO:0044262	cellular carbohydrate metabolic process	0.0001	0.0001	2.55	0.391537	0.79917	EVM0011504
GO:0044743	protein transmembrane import into intracellular organelle	0.0001	0.0001	2.55	0.391537	0.79917	EVM0017445
GO:0045943	positive regulation of transcription from RNA polymerase I promoter	0.0001	0.0001	2.55	0.391537	0.79917	EVM0022106
GO:0046040	IMP metabolic process	0.0001	0.0001	2.55	0.391537	0.79917	EVM0000893
GO:0046283	anthocyanin-containing compound metabolic process	0.0001	0.0001	2.55	0.391537	0.79917	Rosmarinus_officinalis_newGene_16002
GO:0046398	UDP-glucuronate metabolic process	0.0001	0.0001	2.55	0.391537	0.79917	EVM0004410
GO:0046466	membrane lipid catabolic process	0.0001	0.0001	2.55	0.391537	0.79917	EVM0041743
GO:0046498	S-adenosylhomocysteine metabolic process	0.0001	0.0001	2.55	0.391537	0.79917	EVM0002005
GO:0046500	S-adenosylmethionine metabolic process	0.0001	0.0001	2.55	0.391537	0.79917	EVM0002005
GO:0046677	response to antibiotic	0.0001	0.0001	2.55	0.391537	0.79917	EVM0039859
GO:0046688	response to copper ion	0.0001	0.0001	2.55	0.391537	0.79917	EVM0003405
GO:0046739	transport of virus in multicellular host	0.0001	0.0001	2.55	0.391537	0.79917	EVM0038613
GO:0046741	transport of virus in host, tissue to tissue	0.0001	0.0001	2.55	0.391537	0.79917	EVM0026423
GO:0046838	phosphorylated carbohydrate dephosphorylation	0.0001	0.0001	2.55	0.391537	0.79917	EVM0005666
GO:0048017	inositol lipid-mediated signaling	0.0001	0.0001	2.55	0.391537	0.79917	EVM0020549
GO:0048532	anatomical structure arrangement	0.0001	0.0001	2.55	0.391537	0.79917	EVM0033763
GO:0048584	positive regulation of response to stimulus	0.0001	0.0001	2.55	0.391537	0.79917	EVM0021138
GO:0050667	homocysteine metabolic process	0.0001	0.0001	2.55	0.391537	0.79917	EVM0045906
GO:0050764	regulation of phagocytosis	0.0001	0.0001	2.55	0.391537	0.79917	EVM0020549
GO:0050793	regulation of developmental process	0.0001	0.0001	2.55	0.391537	0.79917	EVM0007954
GO:0051176	positive regulation of sulfur metabolic process	0.0001	0.0001	2.55	0.391537	0.79917	EVM0014358
GO:0051186	cofactor metabolic process	0.0001	0.0001	2.55	0.391537	0.79917	EVM0022579
GO:0051347	positive regulation of transferase activity	0.0001	0.0001	2.55	0.391537	0.79917	EVM0014358
GO:0051410	detoxification of nitrogen compound	0.0001	0.0001	2.55	0.391537	0.79917	EVM0013550
GO:0051567	histone H3-K9 methylation	0.0001	0.0001	2.55	0.391537	0.79917	EVM0013198
GO:0051776	detection of redox state	0.0001	0.0001	2.55	0.391537	0.79917	EVM0025805
GO:0052573	UDP-D-galactose metabolic process	0.0001	0.0001	2.55	0.391537	0.79917	EVM0004410
GO:0060771	phyllotactic patterning	0.0001	0.0001	2.55	0.391537	0.79917	EVM0018569
GO:0070217	transcription factor TFIIIB complex assembly	0.0001	0.0001	2.55	0.391537	0.79917	EVM0037832
GO:0070647	protein modification by small protein conjugation or removal	0.0001	0.0001	2.55	0.391537	0.79917	Rosmarinus_officinalis_newGene_7724
GO:0070682	proteasome regulatory particle assembly	0.0001	0.0001	2.55	0.391537	0.79917	EVM0025754
GO:0071042	nuclear polyadenylation-dependent mRNA catabolic process	0.0001	0.0001	2.55	0.391537	0.79917	EVM0001920
GO:0071482	cellular response to light stimulus	0.0001	0.0001	2.55	0.391537	0.79917	EVM0027308
GO:0071483	cellular response to blue light	0.0001	0.0001	2.55	0.391537	0.79917	EVM0027865
GO:0071494	cellular response to UV-C	0.0001	0.0001	2.55	0.391537	0.79917	EVM0013347
GO:0071918	urea transmembrane transport	0.0001	0.0001	2.55	0.391537	0.79917	EVM0010828
GO:0072594	establishment of protein localization to organelle	0.0001	0.0001	2.55	0.391537	0.79917	EVM0017445
GO:0080005	photosystem stoichiometry adjustment	0.0001	0.0001	2.55	0.391537	0.79917	EVM0025805
GO:0080021	response to benzoic acid	0.0001	0.0001	2.55	0.391537	0.79917	EVM0041284
GO:0080117	secondary growth	0.0001	0.0001	2.55	0.391537	0.79917	EVM0043981
GO:0080136	priming of cellular response to stress	0.0001	0.0001	2.55	0.391537	0.79917	EVM0042317
GO:0080183	response to photooxidative stress	0.0001	0.0001	2.55	0.391537	0.79917	EVM0028801
GO:0086010	membrane depolarization during action potential	0.0001	0.0001	2.55	0.391537	0.79917	EVM0002693
GO:0090391	granum assembly	0.0001	0.0001	2.55	0.391537	0.79917	EVM0042059
GO:0097339	glycolate transmembrane transport	0.0001	0.0001	2.55	0.391537	0.79917	EVM0042576
GO:0098504	DNA 3' dephosphorylation involved in DNA repair	0.0001	0.0001	2.55	0.391537	0.79917	EVM0016199
GO:0098506	polynucleotide 3' dephosphorylation	0.0001	0.0001	2.55	0.391537	0.79917	EVM0016199
GO:0098586	cellular response to virus	0.0001	0.0001	2.55	0.391537	0.79917	EVM0026423
GO:1900871	chloroplast mRNA modification	0.0001	0.0001	2.55	0.391537	0.79917	EVM0026656
GO:1901259	chloroplast rRNA processing	0.0001	0.0001	2.55	0.391537	0.79917	EVM0042776
GO:1901332	negative regulation of lateral root development	0.0001	0.0001	2.55	0.391537	0.79917	EVM0012692
GO:1901348	positive regulation of secondary cell wall biogenesis	0.0001	0.0001	2.55	0.391537	0.79917	EVM0034930
GO:1901975	glycerate transmembrane transport	0.0001	0.0001	2.55	0.391537	0.79917	EVM0042576
GO:1902000	homogentisate catabolic process	0.0001	0.0001	2.55	0.391537	0.79917	EVM0037703
GO:1902559	3'-phospho-5'-adenylyl sulfate transmembrane transport	0.0001	0.0001	2.55	0.391537	0.79917	EVM0010194
GO:1905392	plant organ morphogenesis	0.0001	0.0001	2.55	0.391537	0.79917	EVM0039421
GO:1905393	plant organ formation	0.0001	0.0001	2.55	0.391537	0.79917	EVM0033763
GO:2001057	reactive nitrogen species metabolic process	0.0001	0.0001	2.55	0.391537	0.79917	EVM0016725
GO:0006402	mRNA catabolic process	0.0008	0.0007	1.18	0.400707	0.812832	EVM0002871;EVM0008413;EVM0022289;EVM0033417;EVM0035281;EVM0040077
GO:0006415	translational termination	0.0008	0.0007	1.18	0.400707	0.812832	EVM0000387;EVM0007408;EVM0015898;EVM0019308;EVM0040141;Rosmarinus_officinalis_newGene_5880
GO:0009628	response to abiotic stimulus	0.0008	0.0007	1.18	0.400707	0.812832	EVM0003608;EVM0005151;EVM0031602;EVM0039740;Rosmarinus_officinalis_newGene_15757;Rosmarinus_officinalis_newGene_17928
GO:0010315	auxin efflux	0.0008	0.0007	1.18	0.400707	0.812832	EVM0009549;EVM0016494;EVM0017210;EVM0023158;EVM0027464;EVM0030021
GO:0019684	photosynthesis, light reaction	0.0008	0.0007	1.18	0.400707	0.812832	EVM0008389;EVM0017802;EVM0024716;EVM0028457;EVM0041515;EVM0044763
GO:2000024	regulation of leaf development	0.001	0.0009	1.14	0.407308	0.825202	EVM0003834;EVM0008407;EVM0009690;EVM0015120;EVM0020068;EVM0020723;EVM0034509;EVM0037614
GO:0006855	drug transmembrane transport	0.0052	0.005	1.03	0.436665	0.866265	EVM0000929;EVM0002281;EVM0002956;EVM0004075;EVM0004783;EVM0005287;EVM0005310;EVM0005599;EVM0005618;EVM0006588;EVM0007576;EVM0009184;EVM0009549;EVM0014164;EVM0014631;EVM0015744;EVM0017344;EVM0022200;EVM0023158;EVM0023950;EVM0024144;EVM0024482;EVM0025014;EVM0025491;EVM0028129;EVM0030669;EVM0031199;EVM0031790;EVM0035665;EVM0037354;EVM0038228;EVM0038282;EVM0040648;EVM0040909;EVM0042610;EVM0043895;EVM…
GO:0000054	ribosomal subunit export from nucleus	0.0004	0.0003	1.28	0.438133	0.866265	EVM0015569;EVM0019828;EVM0027565
GO:0000467	exonucleolytic trimming to generate mature 3'-end of 5.8S rRNA from tricistronic rRNA transcript (SSU-rRNA, 5.8S rRNA, LSU-rRNA)	0.0004	0.0003	1.28	0.438133	0.866265	EVM0001920;EVM0020148;EVM0035919
GO:0000712	resolution of meiotic recombination intermediates	0.0004	0.0003	1.28	0.438133	0.866265	EVM0011789;EVM0020334;EVM0036959
GO:0006430	lysyl-tRNA aminoacylation	0.0004	0.0003	1.28	0.438133	0.866265	EVM0006434;EVM0034927;EVM0037602
GO:0006665	sphingolipid metabolic process	0.0004	0.0003	1.28	0.438133	0.866265	EVM0009718;EVM0013483;EVM0035125
GO:0009081	branched-chain amino acid metabolic process	0.0004	0.0003	1.28	0.438133	0.866265	EVM0026256;EVM0030188;EVM0041065
GO:0009638	phototropism	0.0004	0.0003	1.28	0.438133	0.866265	EVM0006737;EVM0023252;EVM0036844
GO:0009755	hormone-mediated signaling pathway	0.0004	0.0003	1.28	0.438133	0.866265	EVM0027728;EVM0033932;EVM0039333
GO:0010229	inflorescence development	0.0004	0.0003	1.28	0.438133	0.866265	EVM0025540;EVM0030564;EVM0042317
GO:0019919	peptidyl-arginine methylation, to asymmetrical-dimethyl arginine	0.0004	0.0003	1.28	0.438133	0.866265	EVM0025999;EVM0038017;Rosmarinus_officinalis_newGene_9546
GO:0034227	tRNA thio-modification	0.0004	0.0003	1.28	0.438133	0.866265	EVM0007199;EVM0010292;EVM0032217
GO:0042407	cristae formation	0.0004	0.0003	1.28	0.438133	0.866265	EVM0005359;EVM0028656;EVM0030387
GO:0043097	pyrimidine nucleoside salvage	0.0004	0.0003	1.28	0.438133	0.866265	EVM0002319;EVM0009558;EVM0023939
GO:0043481	anthocyanin accumulation in tissues in response to UV light	0.0004	0.0003	1.28	0.438133	0.866265	EVM0009549;EVM0023158;EVM0030021
GO:0043928	exonucleolytic nuclear-transcribed mRNA catabolic process involved in deadenylation-dependent decay	0.0004	0.0003	1.28	0.438133	0.866265	EVM0001920;EVM0020148;EVM0035919
GO:0052889	9,9'-di-cis-zeta-carotene desaturation to 7,9,7',9'-tetra-cis-lycopene	0.0004	0.0003	1.28	0.438133	0.866265	EVM0021953;EVM0040985;EVM0043903
GO:0055072	iron ion homeostasis	0.0004	0.0003	1.28	0.438133	0.866265	EVM0013347;EVM0017344;EVM0017417
GO:0071035	nuclear polyadenylation-dependent rRNA catabolic process	0.0004	0.0003	1.28	0.438133	0.866265	EVM0001920;EVM0020148;EVM0035919
GO:0071038	nuclear polyadenylation-dependent tRNA catabolic process	0.0004	0.0003	1.28	0.438133	0.866265	EVM0001920;EVM0020148;EVM0035919
GO:0009725	response to hormone	0.0017	0.0016	1.07	0.441849	0.867088	EVM0000055;EVM0012405;EVM0012762;EVM0018994;EVM0019781;EVM0020773;EVM0023741;EVM0027705;EVM0029167;EVM0030117;EVM0034985;EVM0043709;Rosmarinus_officinalis_newGene_16444
GO:0006014	D-ribose metabolic process	0.0007	0.0006	1.16	0.443882	0.867088	EVM0000310;EVM0019714;EVM0020934;EVM0030274;EVM0043506
GO:0006189	'de novo' IMP biosynthetic process	0.0007	0.0006	1.16	0.443882	0.867088	EVM0002703;EVM0021826;EVM0036447;EVM0039112;EVM0045399
GO:0006405	RNA export from nucleus	0.0007	0.0006	1.16	0.443882	0.867088	EVM0010333;EVM0010477;EVM0015592;EVM0029684;EVM0030133
GO:0006896	Golgi to vacuole transport	0.0007	0.0006	1.16	0.443882	0.867088	EVM0010614;EVM0017450;EVM0029158;EVM0036419;EVM0043079
GO:0007015	actin filament organization	0.0007	0.0006	1.16	0.443882	0.867088	EVM0018991;EVM0027865;EVM0028473;EVM0036618;Rosmarinus_officinalis_newGene_16789
GO:0030968	endoplasmic reticulum unfolded protein response	0.0007	0.0006	1.16	0.443882	0.867088	EVM0002123;EVM0007850;EVM0030043;EVM0033985;EVM0043059
GO:0006450	regulation of translational fidelity	0.0012	0.0011	1.09	0.444362	0.867088	EVM0000683;EVM0005983;EVM0010639;EVM0015787;EVM0018251;EVM0027267;EVM0027624;EVM0031126;EVM0046056
GO:0007034	vacuolar transport	0.0012	0.0011	1.09	0.444362	0.867088	EVM0011736;EVM0012795;EVM0021729;EVM0032734;EVM0037377;EVM0037816;EVM0038054;EVM0038100;EVM0042642
GO:0009640	photomorphogenesis	0.0012	0.0011	1.09	0.444362	0.867088	EVM0000442;EVM0009549;EVM0023158;EVM0030021;EVM0033421;EVM0036844;EVM0037563;EVM0039386;Rosmarinus_officinalis_newGene_16002
GO:0009958	positive gravitropism	0.0012	0.0011	1.09	0.444362	0.867088	EVM0009549;EVM0020134;EVM0020234;EVM0023158;EVM0030021;EVM0031421;EVM0037909;EVM0044038;EVM0045452
GO:0051301	cell division	0.0038	0.0037	1.03	0.466758	0.909708	EVM0001351;EVM0007929;EVM0007984;EVM0008234;EVM0008857;EVM0009882;EVM0010253;EVM0010424;EVM0011774;EVM0012780;EVM0014336;EVM0016597;EVM0020206;EVM0020795;EVM0023024;EVM0023112;EVM0025369;EVM0027521;EVM0029084;EVM0031941;EVM0032665;EVM0035013;EVM0037345;EVM0039283;EVM0041254;EVM0042597;EVM0044798;EVM0045661;EVM0045936
GO:0006342	chromatin silencing	0.0013	0.0012	1.06	0.476742	0.914926	EVM0008599;EVM0008700;EVM0011151;EVM0012958;EVM0025655;EVM0028066;EVM0033284;EVM0038064;EVM0040418;EVM0042808
GO:0000911	cytokinesis by cell plate formation	0.001	0.001	1.08	0.481732	0.914926	EVM0000404;EVM0005651;EVM0006398;EVM0013828;EVM0025525;EVM0034306;EVM0037928;EVM0040312
GO:0048268	clathrin coat assembly	0.001	0.001	1.08	0.481732	0.914926	EVM0002788;EVM0005771;EVM0019922;EVM0021583;EVM0037695;EVM0038041;EVM0039108;EVM0045128
GO:0006206	pyrimidine nucleobase metabolic process	0.0008	0.0007	1.09	0.48785	0.914926	EVM0002319;EVM0006419;EVM0009558;EVM0021404;EVM0023939;EVM0031377
GO:0007166	cell surface receptor signaling pathway	0.0008	0.0007	1.09	0.48785	0.914926	EVM0003070;EVM0007145;EVM0008470;EVM0012366;EVM0016853;EVM0028305
GO:0009626	plant-type hypersensitive response	0.0008	0.0007	1.09	0.48785	0.914926	EVM0014535;EVM0015106;EVM0030318;EVM0034542;EVM0041284;EVM0043601
GO:0035235	ionotropic glutamate receptor signaling pathway	0.0008	0.0007	1.09	0.48785	0.914926	EVM0001942;EVM0015637;EVM0026176;EVM0032135;Rosmarinus_officinalis_newGene_15994;Rosmarinus_officinalis_newGene_17128
GO:0042823	pyridoxal phosphate biosynthetic process	0.0008	0.0007	1.09	0.48785	0.914926	EVM0006456;EVM0020098;EVM0029208;EVM0036405;EVM0037917;EVM0042243
GO:0048280	vesicle fusion with Golgi apparatus	0.0008	0.0007	1.09	0.48785	0.914926	EVM0010614;EVM0016155;EVM0017450;EVM0029158;EVM0036419;EVM0043079
GO:0006298	mismatch repair	0.0005	0.0005	1.14	0.496105	0.914926	EVM0001414;EVM0008050;EVM0016886;EVM0035798
GO:0008219	cell death	0.0005	0.0005	1.14	0.496105	0.914926	EVM0015043;EVM0021728;EVM0026042;EVM0034200
GO:0009653	anatomical structure morphogenesis	0.0005	0.0005	1.14	0.496105	0.914926	EVM0016523;EVM0024567;EVM0033932;EVM0036160
GO:0009855	determination of bilateral symmetry	0.0005	0.0005	1.14	0.496105	0.914926	EVM0033277;EVM0034072;EVM0035543;Rosmarinus_officinalis_newGene_16447
GO:0009863	salicylic acid mediated signaling pathway	0.0005	0.0005	1.14	0.496105	0.914926	EVM0001964;EVM0012458;EVM0021138;EVM0043872
GO:0034969	histone arginine methylation	0.0005	0.0005	1.14	0.496105	0.914926	EVM0017786;EVM0025999;EVM0038017;Rosmarinus_officinalis_newGene_9546
GO:0040007	growth	0.0005	0.0005	1.14	0.496105	0.914926	EVM0008256;EVM0009245;EVM0010324;EVM0018402
GO:0042127	regulation of cell proliferation	0.0005	0.0005	1.14	0.496105	0.914926	EVM0013080;EVM0015986;EVM0021691;EVM0035195
GO:0048193	Golgi vesicle transport	0.0005	0.0005	1.14	0.496105	0.914926	EVM0003378;EVM0009071;EVM0016492;EVM0036811
GO:0048437	floral organ development	0.0005	0.0005	1.14	0.496105	0.914926	EVM0007689;EVM0022268;EVM0029484;EVM0033763
GO:0048829	root cap development	0.0005	0.0005	1.14	0.496105	0.914926	EVM0012975;EVM0022129;EVM0029758;EVM0031015
GO:0050826	response to freezing	0.0005	0.0005	1.14	0.496105	0.914926	EVM0000459;EVM0004427;EVM0009611;EVM0026129
GO:0090333	regulation of stomatal closure	0.0005	0.0005	1.14	0.496105	0.914926	EVM0008761;EVM0010991;EVM0015167;EVM0022243
GO:2000652	regulation of secondary cell wall biogenesis	0.0005	0.0005	1.14	0.496105	0.914926	EVM0016030;EVM0018007;EVM0036837;EVM0038491
GO:0008033	tRNA processing	0.0017	0.0016	1.04	0.498922	0.914926	EVM0007792;EVM0016874;EVM0017315;EVM0017752;EVM0024802;EVM0026750;EVM0028739;EVM0031420;EVM0037349;EVM0037829;EVM0040661;EVM0040722;EVM0044108
GO:0048278	vesicle docking	0.0017	0.0016	1.04	0.498922	0.914926	EVM0003566;EVM0008312;EVM0011129;EVM0013668;EVM0016492;EVM0020821;EVM0023120;EVM0026226;EVM0037837;EVM0038222;EVM0040555;EVM0042932;EVM0043323
GO:0015031	protein transport	0.0049	0.0049	1.01	0.504308	0.914926	EVM0000696;EVM0000984;EVM0001196;EVM0003488;EVM0003900;EVM0004669;EVM0006080;EVM0006678;EVM0007166;EVM0007428;EVM0007602;EVM0007677;EVM0007862;EVM0010415;EVM0010492;EVM0010817;EVM0011413;EVM0017094;EVM0019487;EVM0021884;EVM0023031;EVM0023605;EVM0026618;EVM0028216;EVM0028286;EVM0029605;EVM0034005;EVM0034705;EVM0034712;EVM0037280;EVM0038881;EVM0042847;EVM0043877;EVM0044361;EVM0045067;EVM0045695;Ros…
GO:0009699	phenylpropanoid biosynthetic process	0.0014	0.0014	1.04	0.505448	0.914926	EVM0001929;EVM0007103;EVM0014935;EVM0024494;EVM0026174;EVM0026966;EVM0028635;EVM0034576;EVM0043096;EVM0043339;EVM0043885
GO:0022900	electron transport chain	0.0014	0.0014	1.04	0.505448	0.914926	EVM0007511;EVM0008038;EVM0009120;EVM0014340;EVM0018492;EVM0019388;EVM0024033;EVM0027151;EVM0027264;EVM0034722;Rosmarinus_officinalis_newGene_2568
GO:0002184	cytoplasmic translational termination	0.0003	0.0002	1.28	0.510134	0.914926	EVM0001584;EVM0028520
GO:0006021	inositol biosynthetic process	0.0003	0.0002	1.28	0.510134	0.914926	EVM0033577;EVM0035800
GO:0006233	dTDP biosynthetic process	0.0003	0.0002	1.28	0.510134	0.914926	EVM0029413;Rosmarinus_officinalis_newGene_16580
GO:0006545	glycine biosynthetic process	0.0003	0.0002	1.28	0.510134	0.914926	EVM0028357;EVM0031734
GO:0006626	protein targeting to mitochondrion	0.0003	0.0002	1.28	0.510134	0.914926	EVM0008741;EVM0020753
GO:0007023	post-chaperonin tubulin folding pathway	0.0003	0.0002	1.28	0.510134	0.914926	EVM0003525;EVM0013723
GO:0008272	sulfate transport	0.0003	0.0002	1.28	0.510134	0.914926	EVM0010224;EVM0030114
GO:0009102	biotin biosynthetic process	0.0003	0.0002	1.28	0.510134	0.914926	EVM0004498;EVM0024964
GO:0009662	etioplast organization	0.0003	0.0002	1.28	0.510134	0.914926	EVM0021460;Rosmarinus_officinalis_newGene_6758
GO:0009694	jasmonic acid metabolic process	0.0003	0.0002	1.28	0.510134	0.914926	EVM0002538;EVM0038381
GO:0009749	response to glucose	0.0003	0.0002	1.28	0.510134	0.914926	EVM0003042;EVM0034657
GO:0010018	far-red light signaling pathway	0.0003	0.0002	1.28	0.510134	0.914926	EVM0036844;Rosmarinus_officinalis_newGene_17157
GO:0010021	amylopectin biosynthetic process	0.0003	0.0002	1.28	0.510134	0.914926	EVM0036325;EVM0044764
GO:0010024	phytochromobilin biosynthetic process	0.0003	0.0002	1.28	0.510134	0.914926	EVM0005606;EVM0013347
GO:0010026	trichome differentiation	0.0003	0.0002	1.28	0.510134	0.914926	EVM0015862;EVM0032172
GO:0010038	response to metal ion	0.0003	0.0002	1.28	0.510134	0.914926	EVM0024806;EVM0041568
GO:0010043	response to zinc ion	0.0003	0.0002	1.28	0.510134	0.914926	EVM0035115;EVM0037416
GO:0010159	specification of animal organ position	0.0003	0.0002	1.28	0.510134	0.914926	EVM0000001;EVM0037384
GO:0010187	negative regulation of seed germination	0.0003	0.0002	1.28	0.510134	0.914926	EVM0001964;EVM0043872
GO:0010241	ent-kaurene oxidation to kaurenoic acid	0.0003	0.0002	1.28	0.510134	0.914926	EVM0029233;Rosmarinus_officinalis_newGene_3842
GO:0010450	inflorescence meristem growth	0.0003	0.0002	1.28	0.510134	0.914926	EVM0000001;EVM0037384
GO:0010731	protein glutathionylation	0.0003	0.0002	1.28	0.510134	0.914926	EVM0013601;EVM0035699
GO:0019310	inositol catabolic process	0.0003	0.0002	1.28	0.510134	0.914926	EVM0007599;Rosmarinus_officinalis_newGene_12938
GO:0030474	spindle pole body duplication	0.0003	0.0002	1.28	0.510134	0.914926	EVM0027318;Rosmarinus_officinalis_newGene_18441
GO:0031425	chloroplast RNA processing	0.0003	0.0002	1.28	0.510134	0.914926	EVM0008413;EVM0013507
GO:0031468	nuclear envelope reassembly	0.0003	0.0002	1.28	0.510134	0.914926	Rosmarinus_officinalis_newGene_16006;Rosmarinus_officinalis_newGene_16007
GO:0035600	tRNA methylthiolation	0.0003	0.0002	1.28	0.510134	0.914926	EVM0021850;EVM0031101
GO:0036297	interstrand cross-link repair	0.0003	0.0002	1.28	0.510134	0.914926	EVM0021890;EVM0025143
GO:0044711	single-organism biosynthetic process	0.0003	0.0002	1.28	0.510134	0.914926	EVM0006426;EVM0007830
GO:0045132	meiotic chromosome segregation	0.0003	0.0002	1.28	0.510134	0.914926	EVM0016863;EVM0041391
GO:0045727	positive regulation of translation	0.0003	0.0002	1.28	0.510134	0.914926	EVM0015709;Rosmarinus_officinalis_newGene_16721
GO:0048589	developmental growth	0.0003	0.0002	1.28	0.510134	0.914926	EVM0017969;EVM0028483
GO:0048834	specification of petal number	0.0003	0.0002	1.28	0.510134	0.914926	EVM0013442;EVM0022984
GO:0048869	cellular developmental process	0.0003	0.0002	1.28	0.510134	0.914926	EVM0024198;EVM0028522
GO:0051205	protein insertion into membrane	0.0003	0.0002	1.28	0.510134	0.914926	EVM0023952;EVM0043009
GO:0060359	response to ammonium ion	0.0003	0.0002	1.28	0.510134	0.914926	EVM0006035;EVM0043056
GO:0061088	regulation of sequestering of zinc ion	0.0003	0.0002	1.28	0.510134	0.914926	EVM0035115;EVM0037416
GO:0070126	mitochondrial translational termination	0.0003	0.0002	1.28	0.510134	0.914926	EVM0005557;EVM0019086
GO:0071790	establishment of spindle pole body localization to nuclear envelope	0.0003	0.0002	1.28	0.510134	0.914926	EVM0027318;Rosmarinus_officinalis_newGene_18441
GO:0090332	stomatal closure	0.0003	0.0002	1.28	0.510134	0.914926	EVM0009718;EVM0013483
GO:0090351	seedling development	0.0003	0.0002	1.28	0.510134	0.914926	EVM0019350;EVM0044666
GO:0090480	purine nucleotide-sugar transmembrane transport	0.0003	0.0002	1.28	0.510134	0.914926	EVM0015430;EVM0040354
GO:1901006	ubiquinone-6 biosynthetic process	0.0003	0.0002	1.28	0.510134	0.914926	EVM0005656;EVM0007643
GO:1902025	nitrate import	0.0003	0.0002	1.28	0.510134	0.914926	EVM0008433;EVM0028901
GO:2000033	regulation of seed dormancy process	0.0003	0.0002	1.28	0.510134	0.914926	EVM0001964;EVM0043872
GO:0048481	plant ovule development	0.0012	0.0011	1.04	0.513351	0.91969	EVM0006434;EVM0015787;EVM0029513;EVM0030397;EVM0033069;EVM0034927;EVM0035641;EVM0042317;EVM0046056
GO:0006606	protein import into nucleus	0.0021	0.002	1.02	0.516138	0.921902	EVM0005714;EVM0006858;EVM0010333;EVM0010477;EVM0011982;EVM0015569;EVM0015592;EVM0019828;EVM0020733;EVM0024990;EVM0027565;EVM0029684;EVM0030133;EVM0032013;EVM0044618;Rosmarinus_officinalis_newGene_15622
GO:0046854	phosphatidylinositol phosphorylation	0.0021	0.002	1.02	0.516138	0.921902	EVM0001630;EVM0003145;EVM0004610;EVM0007966;EVM0010519;EVM0015960;EVM0017975;EVM0019207;EVM0023390;EVM0023450;EVM0030646;EVM0034903;EVM0037203;EVM0037404;EVM0040673;Rosmarinus_officinalis_newGene_5832
GO:0006950	response to stress	0.006	0.006	1	0.520747	0.921902	EVM0000259;EVM0004026;EVM0005151;EVM0006479;EVM0006599;EVM0009517;EVM0009534;EVM0010159;EVM0010750;EVM0010970;EVM0012872;EVM0013034;EVM0013497;EVM0013706;EVM0016128;EVM0017254;EVM0017491;EVM0017816;EVM0018127;EVM0022307;EVM0024627;EVM0024848;EVM0027655;EVM0028619;EVM0030704;EVM0031198;EVM0032323;EVM0032357;EVM0034312;EVM0037557;EVM0038223;EVM0038320;EVM0039263;EVM0039571;EVM0039740;EVM0040406;EVM…
GO:0016043	cellular component organization	0.0009	0.0009	1.05	0.523469	0.921902	EVM0008086;EVM0011502;EVM0013655;EVM0014673;EVM0017414;EVM0024198;EVM0028522
GO:0019432	triglyceride biosynthetic process	0.0009	0.0009	1.05	0.523469	0.921902	EVM0003991;EVM0008256;EVM0015419;EVM0016720;EVM0020650;EVM0033845;EVM0043720
GO:0006906	vesicle fusion	0.0027	0.0027	1.01	0.524149	0.921902	EVM0000706;EVM0000775;EVM0003566;EVM0008312;EVM0011129;EVM0013668;EVM0016492;EVM0020821;EVM0021783;EVM0023120;EVM0025826;EVM0026226;EVM0028085;EVM0028170;EVM0028755;EVM0034705;EVM0038222;EVM0040555;EVM0042932;EVM0043323;EVM0045695
GO:0006541	glutamine metabolic process	0.0016	0.0015	1.02	0.531189	0.921902	EVM0003539;EVM0014385;EVM0017898;EVM0021067;EVM0026021;EVM0026278;EVM0027094;EVM0033562;EVM0036540;EVM0043425;EVM0043454;Rosmarinus_officinalis_newGene_17316
GO:0051603	proteolysis involved in cellular protein catabolic process	0.0031	0.0031	1	0.536357	0.921902	EVM0009415;EVM0010522;EVM0010528;EVM0011004;EVM0013431;EVM0014541;EVM0015841;EVM0016365;EVM0020903;EVM0021332;EVM0022882;EVM0027452;EVM0027536;EVM0028011;EVM0030590;EVM0032115;EVM0032335;EVM0032880;EVM0036214;EVM0038857;EVM0039701;EVM0040187;EVM0043030;EVM0044429
GO:0044550	secondary metabolite biosynthetic process	0.004	0.004	1	0.536367	0.921902	EVM0000080;EVM0001030;EVM0001050;EVM0004069;EVM0005159;EVM0007995;EVM0008737;EVM0009113;EVM0010929;EVM0013776;EVM0014139;EVM0015928;EVM0017247;EVM0019440;EVM0021142;EVM0021322;EVM0023282;EVM0025027;EVM0026726;EVM0027170;EVM0028244;EVM0031825;EVM0032780;EVM0032865;EVM0035918;EVM0038481;EVM0040420;EVM0043717;EVM0044610;EVM0044611;Rosmarinus_officinalis_newGene_3842
GO:0006378	mRNA polyadenylation	0.0007	0.0006	1.06	0.53767	0.921902	EVM0000050;EVM0013384;EVM0034126;EVM0038195;EVM0039081
GO:0006479	protein methylation	0.0007	0.0006	1.06	0.53767	0.921902	EVM0012815;EVM0016996;EVM0038263;EVM0042774;EVM0045480
GO:0006621	protein retention in ER lumen	0.0007	0.0006	1.06	0.53767	0.921902	EVM0003900;EVM0023605;EVM0029879;EVM0044403;EVM0045067
GO:0009094	L-phenylalanine biosynthetic process	0.0007	0.0006	1.06	0.53767	0.921902	EVM0005348;EVM0021664;EVM0036935;EVM0042874;EVM0043852
GO:0010014	meristem initiation	0.0007	0.0006	1.06	0.53767	0.921902	EVM0010151;EVM0026458;EVM0033277;EVM0034072;Rosmarinus_officinalis_newGene_16447
GO:0090501	RNA phosphodiester bond hydrolysis	0.0007	0.0006	1.06	0.53767	0.921902	EVM0018245;EVM0037349;EVM0040722;EVM0044108;EVM0045496
GO:0006952	defense response	0.0069	0.0069	1	0.550043	0.921902	EVM0000243;EVM0000996;EVM0001996;EVM0002159;EVM0002215;EVM0002693;EVM0002978;EVM0006768;EVM0007655;EVM0008452;EVM0008782;EVM0009016;EVM0010287;EVM0012027;EVM0012785;EVM0013418;EVM0014144;EVM0014392;EVM0014610;EVM0014745;EVM0016086;EVM0016975;EVM0016991;EVM0017755;EVM0018138;EVM0019349;EVM0020924;EVM0021962;EVM0022070;EVM0022975;EVM0023092;EVM0024097;EVM0024119;EVM0024284;EVM0025993;EVM0026042;EVM…
GO:0090305	nucleic acid phosphodiester bond hydrolysis	0.0042	0.0042	1	0.551414	0.921902	EVM0000074;EVM0000807;EVM0001414;EVM0002295;EVM0004005;EVM0005139;EVM0005931;EVM0007006;EVM0007172;EVM0008050;EVM0008641;EVM0009583;EVM0011741;EVM0012318;EVM0014326;EVM0016236;EVM0018308;EVM0021226;EVM0021681;EVM0028618;EVM0031399;EVM0031894;EVM0031993;EVM0032226;EVM0033463;EVM0039731;EVM0044204;EVM0044628;EVM0045015;EVM0045145;EVM0045657;Rosmarinus_officinalis_newGene_15384
GO:0042538	hyperosmotic salinity response	0.001	0.001	1.02	0.553436	0.921902	EVM0000319;EVM0000608;EVM0001964;EVM0006652;EVM0008394;EVM0020098;EVM0029208;EVM0043872
GO:0006270	DNA replication initiation	0.0017	0.0017	1.01	0.554488	0.921902	EVM0000530;EVM0005139;EVM0005362;EVM0007475;EVM0013080;EVM0017497;EVM0021250;EVM0021720;EVM0026065;EVM0035195;EVM0036238;EVM0036840;EVM0044109
GO:0006310	DNA recombination	0.0017	0.0017	1.01	0.554488	0.921902	EVM0000574;EVM0004822;EVM0013102;EVM0018273;EVM0019227;EVM0021945;EVM0031434;EVM0031869;EVM0032139;EVM0036809;EVM0037453;EVM0038886;EVM0042484
GO:0032508	DNA duplex unwinding	0.003	0.003	1	0.55993	0.921902	EVM0000530;EVM0000574;EVM0002671;EVM0004822;EVM0005362;EVM0007475;EVM0011997;EVM0012176;EVM0013080;EVM0013102;EVM0013409;EVM0017497;EVM0018272;EVM0021250;EVM0021720;EVM0026065;EVM0032139;EVM0035195;EVM0036238;EVM0036840;EVM0041364;EVM0044109;Rosmarinus_officinalis_newGene_13322
GO:0000710	meiotic mismatch repair	0.0004	0.0004	1.09	0.561564	0.921902	EVM0007524;EVM0012881;EVM0018789
GO:0001510	RNA methylation	0.0004	0.0004	1.09	0.561564	0.921902	EVM0026307;EVM0034215;EVM0037119
GO:0001708	cell fate specification	0.0004	0.0004	1.09	0.561564	0.921902	EVM0008234;EVM0035479;EVM0035559
GO:0007029	endoplasmic reticulum organization	0.0004	0.0004	1.09	0.561564	0.921902	EVM0004629;EVM0013744;Rosmarinus_officinalis_newGene_10482
GO:0009642	response to light intensity	0.0004	0.0004	1.09	0.561564	0.921902	EVM0012332;EVM0040034;EVM0041602
GO:0009888	tissue development	0.0004	0.0004	1.09	0.561564	0.921902	EVM0007954;EVM0009704;EVM0031602
GO:0010091	trichome branching	0.0004	0.0004	1.09	0.561564	0.921902	EVM0004010;EVM0017957;EVM0030050
GO:0015867	ATP transport	0.0004	0.0004	1.09	0.561564	0.921902	EVM0033444;EVM0034415;EVM0036590
GO:0016574	histone ubiquitination	0.0004	0.0004	1.09	0.561564	0.921902	EVM0001569;EVM0024329;EVM0033668
GO:0033108	mitochondrial respiratory chain complex assembly	0.0004	0.0004	1.09	0.561564	0.921902	EVM0003531;EVM0025497;EVM0026133
GO:0035194	posttranscriptional gene silencing by RNA	0.0004	0.0004	1.09	0.561564	0.921902	EVM0000050;EVM0004399;Rosmarinus_officinalis_newGene_18065
GO:0042542	response to hydrogen peroxide	0.0004	0.0004	1.09	0.561564	0.921902	EVM0037600;EVM0042448;EVM0044601
GO:0045910	negative regulation of DNA recombination	0.0004	0.0004	1.09	0.561564	0.921902	EVM0001414;EVM0008050;EVM0012881
GO:0046355	mannan catabolic process	0.0004	0.0004	1.09	0.561564	0.921902	EVM0008072;EVM0025550;EVM0031157
GO:0051103	DNA ligation involved in DNA repair	0.0004	0.0004	1.09	0.561564	0.921902	EVM0019227;EVM0021945;EVM0037453
GO:0070084	protein initiator methionine removal	0.0004	0.0004	1.09	0.561564	0.921902	EVM0020450;EVM0026038;EVM0027696
GO:0070918	production of small RNA involved in gene silencing by RNA	0.0004	0.0004	1.09	0.561564	0.921902	EVM0019810;EVM0043381;Rosmarinus_officinalis_newGene_16449
GO:0080092	regulation of pollen tube growth	0.0004	0.0004	1.09	0.561564	0.921902	EVM0003786;EVM0006714;EVM0046008
GO:0016042	lipid catabolic process	0.0036	0.0037	0.99	0.562918	0.921902	EVM0001632;EVM0006865;EVM0010848;EVM0014835;EVM0018049;EVM0019637;EVM0020187;EVM0020538;EVM0022162;EVM0023824;EVM0023886;EVM0024349;EVM0025770;EVM0026534;EVM0026898;EVM0027516;EVM0027576;EVM0027886;EVM0032967;EVM0034667;EVM0034943;EVM0035763;EVM0036147;EVM0036260;EVM0036849;EVM0040153;EVM0042539;EVM0044085
GO:0050789	regulation of biological process	0.0014	0.0014	1	0.565557	0.921902	EVM0001316;EVM0001435;EVM0005754;EVM0008884;EVM0018569;EVM0018629;EVM0020159;EVM0028149;EVM0037679;EVM0039421;EVM0040563
GO:0071805	potassium ion transmembrane transport	0.0034	0.0034	0.99	0.569373	0.921902	EVM0001801;EVM0004230;EVM0004402;EVM0007964;EVM0008761;EVM0009733;EVM0010991;EVM0013228;EVM0020989;EVM0022063;EVM0023058;EVM0023805;EVM0026039;EVM0029123;EVM0029866;EVM0030099;EVM0032656;EVM0036653;EVM0036848;EVM0039086;EVM0040919;EVM0041350;EVM0041745;EVM0042942;EVM0044053;Rosmarinus_officinalis_newGene_6362
GO:0000059	obsolete protein import into nucleus, docking	0.0008	0.0008	1.02	0.570336	0.921902	EVM0011451;EVM0016519;EVM0031049;EVM0036244;EVM0039696;Rosmarinus_officinalis_newGene_15824
GO:0006820	anion transport	0.0008	0.0008	1.02	0.570336	0.921902	EVM0010178;EVM0019129;EVM0027725;EVM0035089;EVM0039364;EVM0044407
GO:0009611	response to wounding	0.0008	0.0008	1.02	0.570336	0.921902	EVM0009396;EVM0012458;EVM0017189;EVM0018508;EVM0019961;EVM0032897
GO:0009736	cytokinin-activated signaling pathway	0.0008	0.0008	1.02	0.570336	0.921902	EVM0005964;EVM0010224;EVM0018231;EVM0029643;EVM0030114;EVM0038541
GO:0035725	sodium ion transmembrane transport	0.0008	0.0008	1.02	0.570336	0.921902	EVM0014892;EVM0016081;EVM0017613;EVM0018825;EVM0023324;EVM0041957
GO:1900994	(-)-secologanin biosynthetic process	0.0008	0.0008	1.02	0.570336	0.921902	EVM0005405;EVM0017152;EVM0020264;EVM0031560;EVM0036766;EVM0043951
GO:0030163	protein catabolic process	0.004	0.0041	0.99	0.5717	0.921902	EVM0000432;EVM0003540;EVM0004308;EVM0006232;EVM0007776;EVM0009109;EVM0009640;EVM0011419;EVM0011544;EVM0013631;EVM0016954;EVM0022222;EVM0022246;EVM0025223;EVM0025618;EVM0026536;EVM0026622;EVM0028417;EVM0028466;EVM0028586;EVM0029106;EVM0029322;EVM0032545;EVM0034110;EVM0035092;EVM0037656;EVM0038066;EVM0039219;EVM0040111;EVM0043928;EVM0044373
GO:0016125	sterol metabolic process	0.0025	0.0025	0.99	0.575445	0.921902	EVM0001996;EVM0002917;EVM0004224;EVM0004366;EVM0008638;EVM0012682;EVM0016086;EVM0019220;EVM0021696;EVM0021918;EVM0026149;EVM0027924;EVM0028735;EVM0035676;EVM0035729;EVM0037117;EVM0044016;EVM0045298;Rosmarinus_officinalis_newGene_6240
GO:0042742	defense response to bacterium	0.0026	0.0027	0.98	0.592712	0.921902	EVM0000560;EVM0001024;EVM0006762;EVM0008256;EVM0010224;EVM0012458;EVM0015584;EVM0016350;EVM0016854;EVM0020351;EVM0024366;EVM0025117;EVM0026261;EVM0028180;EVM0028774;EVM0030114;EVM0031979;EVM0041284;EVM0043981;Rosmarinus_officinalis_newGene_14023
GO:0006221	pyrimidine nucleotide biosynthetic process	0.0005	0.0005	1.02	0.59631	0.921902	EVM0001422;EVM0010098;EVM0011659;EVM0015925
GO:0009637	response to blue light	0.0005	0.0005	1.02	0.59631	0.921902	EVM0009549;EVM0023158;EVM0030021;EVM0044601
GO:0010154	fruit development	0.0005	0.0005	1.02	0.59631	0.921902	EVM0000001;EVM0015043;EVM0037384;EVM0039772
GO:0016126	sterol biosynthetic process	0.0005	0.0005	1.02	0.59631	0.921902	EVM0006847;EVM0021240;EVM0040219;EVM0041225
GO:0043067	regulation of programmed cell death	0.0005	0.0005	1.02	0.59631	0.921902	EVM0005359;EVM0028656;EVM0030387;EVM0040070
GO:0043171	peptide catabolic process	0.0005	0.0005	1.02	0.59631	0.921902	EVM0010522;EVM0011768;EVM0017176;EVM0019244
GO:0044249	cellular biosynthetic process	0.0005	0.0005	1.02	0.59631	0.921902	EVM0005151;EVM0006426;EVM0039740;Rosmarinus_officinalis_newGene_15757
GO:0048229	gametophyte development	0.0005	0.0005	1.02	0.59631	0.921902	EVM0000962;EVM0007689;EVM0029210;EVM0029484
GO:0007186	G-protein coupled receptor signaling pathway	0.0009	0.0009	0.99	0.597389	0.921902	EVM0011395;EVM0030511;EVM0030858;EVM0030906;EVM0038654;EVM0040144;Rosmarinus_officinalis_newGene_17128
GO:0016070	RNA metabolic process	0.0009	0.0009	0.99	0.597389	0.921902	EVM0001812;EVM0004395;EVM0010181;EVM0019884;EVM0035134;EVM0037532;Rosmarinus_officinalis_newGene_16467
GO:0046470	phosphatidylcholine metabolic process	0.0009	0.0009	0.99	0.597389	0.921902	EVM0010848;EVM0019637;EVM0024349;EVM0026898;EVM0027516;EVM0032967;EVM0041743
GO:0072488	ammonium transmembrane transport	0.0013	0.0013	0.98	0.602103	0.921902	EVM0000718;EVM0003119;EVM0003966;EVM0004980;EVM0019755;EVM0021482;EVM0021903;EVM0041193;Rosmarinus_officinalis_newGene_16717;Rosmarinus_officinalis_newGene_16718
GO:0046916	cellular transition metal ion homeostasis	0.0025	0.0025	0.97	0.618818	0.921902	EVM0001047;EVM0006699;EVM0009543;EVM0011564;EVM0014176;EVM0018471;EVM0020501;EVM0027331;EVM0028385;EVM0028893;EVM0028946;EVM0029042;EVM0031783;EVM0037313;EVM0037872;EVM0039673;EVM0040689;EVM0042147;EVM0042258
GO:0009723	response to ethylene	0.001	0.0011	0.97	0.620558	0.921902	EVM0001964;EVM0017817;EVM0023021;EVM0028442;EVM0032435;EVM0034020;EVM0039084;EVM0043872
GO:0010311	lateral root formation	0.001	0.0011	0.97	0.620558	0.921902	EVM0007705;EVM0013317;EVM0018422;EVM0026408;EVM0030146;EVM0037236;EVM0039845;EVM0044781
GO:0034976	response to endoplasmic reticulum stress	0.001	0.0011	0.97	0.620558	0.921902	EVM0004747;EVM0027978;EVM0035864;EVM0039350;EVM0045182;Rosmarinus_officinalis_newGene_15999;Rosmarinus_officinalis_newGene_16072;Rosmarinus_officinalis_newGene_17134
GO:0009826	unidimensional cell growth	0.0014	0.0015	0.97	0.622451	0.921902	EVM0003042;EVM0011585;EVM0014496;EVM0020284;EVM0023563;EVM0026670;EVM0033078;EVM0034657;EVM0038913;EVM0043286;Rosmarinus_officinalis_newGene_15744
GO:0010228	vegetative to reproductive phase transition of meristem	0.0014	0.0015	0.97	0.622451	0.921902	EVM0000360;EVM0018288;EVM0019629;EVM0021525;EVM0024782;EVM0032172;EVM0036644;EVM0041364;EVM0043347;Rosmarinus_officinalis_newGene_17174;Rosmarinus_officinalis_newGene_9746
GO:0006817	phosphate ion transport	0.0007	0.0007	0.98	0.623273	0.921902	EVM0003823;EVM0010811;EVM0013881;EVM0028192;EVM0038554
GO:0006915	apoptotic process	0.0007	0.0007	0.98	0.623273	0.921902	EVM0002713;EVM0007796;EVM0009743;EVM0011814;EVM0037896
GO:0009451	RNA modification	0.0007	0.0007	0.98	0.623273	0.921902	EVM0012284;EVM0032746;EVM0037953;EVM0039603;EVM0045332
GO:0009555	pollen development	0.0029	0.003	0.97	0.624217	0.921902	EVM0000560;EVM0004410;EVM0006398;EVM0007864;EVM0012848;EVM0015862;EVM0016194;EVM0016886;EVM0022073;EVM0029538;EVM0030606;EVM0033069;EVM0034931;EVM0035320;EVM0035641;EVM0038345;EVM0038821;EVM0041144;EVM0042317;EVM0043394;EVM0044195;Rosmarinus_officinalis_newGene_15469
GO:0000070	mitotic sister chromatid segregation	0.0001	0.0001	1.28	0.629785	0.921902	EVM0030480
GO:0000077	DNA damage checkpoint	0.0001	0.0001	1.28	0.629785	0.921902	EVM0015907
GO:0000132	establishment of mitotic spindle orientation	0.0001	0.0001	1.28	0.629785	0.921902	EVM0007972
GO:0000280	nuclear division	0.0001	0.0001	1.28	0.629785	0.921902	EVM0030607
GO:0000349	generation of catalytic spliceosome for first transesterification step	0.0001	0.0001	1.28	0.629785	0.921902	EVM0025647
GO:0000972	transcription-dependent tethering of RNA polymerase II gene DNA at nuclear periphery	0.0001	0.0001	1.28	0.629785	0.921902	EVM0030133
GO:0002229	defense response to oomycetes	0.0001	0.0001	1.28	0.629785	0.921902	EVM0011699
GO:0003002	regionalization	0.0001	0.0001	1.28	0.629785	0.921902	EVM0012405
GO:0005991	trehalose metabolic process	0.0001	0.0001	1.28	0.629785	0.921902	EVM0022186
GO:0006004	fucose metabolic process	0.0001	0.0001	1.28	0.629785	0.921902	EVM0036910
GO:0006266	DNA ligation	0.0001	0.0001	1.28	0.629785	0.921902	EVM0042484
GO:0006475	internal protein amino acid acetylation	0.0001	0.0001	1.28	0.629785	0.921902	EVM0005699
GO:0006481	C-terminal protein methylation	0.0001	0.0001	1.28	0.629785	0.921902	EVM0018982
GO:0006482	protein demethylation	0.0001	0.0001	1.28	0.629785	0.921902	EVM0022890
GO:0006488	dolichol-linked oligosaccharide biosynthetic process	0.0001	0.0001	1.28	0.629785	0.921902	EVM0037168
GO:0006612	protein targeting to membrane	0.0001	0.0001	1.28	0.629785	0.921902	EVM0013668
GO:0006656	phosphatidylcholine biosynthetic process	0.0001	0.0001	1.28	0.629785	0.921902	EVM0012675
GO:0006808	regulation of nitrogen utilization	0.0001	0.0001	1.28	0.629785	0.921902	EVM0042358
GO:0006825	copper ion transport	0.0001	0.0001	1.28	0.629785	0.921902	EVM0042445
GO:0006882	cellular zinc ion homeostasis	0.0001	0.0001	1.28	0.629785	0.921902	EVM0042682
GO:0007143	female meiotic nuclear division	0.0001	0.0001	1.28	0.629785	0.921902	EVM0011789
GO:0007568	aging	0.0001	0.0001	1.28	0.629785	0.921902	EVM0004976
GO:0009115	xanthine catabolic process	0.0001	0.0001	1.28	0.629785	0.921902	EVM0005091
GO:0009264	deoxyribonucleotide catabolic process	0.0001	0.0001	1.28	0.629785	0.921902	EVM0014126
GO:0009299	mRNA transcription	0.0001	0.0001	1.28	0.629785	0.921902	EVM0035271
GO:0009312	oligosaccharide biosynthetic process	0.0001	0.0001	1.28	0.629785	0.921902	EVM0019626
GO:0009624	response to nematode	0.0001	0.0001	1.28	0.629785	0.921902	EVM0015158
GO:0009629	response to gravity	0.0001	0.0001	1.28	0.629785	0.921902	EVM0013622
GO:0009641	shade avoidance	0.0001	0.0001	1.28	0.629785	0.921902	Rosmarinus_officinalis_newGene_16002
GO:0009646	response to absence of light	0.0001	0.0001	1.28	0.629785	0.921902	EVM0026278
GO:0009647	skotomorphogenesis	0.0001	0.0001	1.28	0.629785	0.921902	EVM0004224
GO:0009687	abscisic acid metabolic process	0.0001	0.0001	1.28	0.629785	0.921902	EVM0008638
GO:0009833	plant-type primary cell wall biogenesis	0.0001	0.0001	1.28	0.629785	0.921902	EVM0035096
GO:0009968	negative regulation of signal transduction	0.0001	0.0001	1.28	0.629785	0.921902	EVM0027728
GO:0010161	red light signaling pathway	0.0001	0.0001	1.28	0.629785	0.921902	EVM0036844
GO:0010193	response to ozone	0.0001	0.0001	1.28	0.629785	0.921902	EVM0016854
GO:0010201	response to continuous far red light stimulus by the high-irradiance response system	0.0001	0.0001	1.28	0.629785	0.921902	EVM0036844
GO:0010203	response to very low fluence red light stimulus	0.0001	0.0001	1.28	0.629785	0.921902	EVM0036844
GO:0010253	UDP-rhamnose biosynthetic process	0.0001	0.0001	1.28	0.629785	0.921902	EVM0009342
GO:0010375	stomatal complex patterning	0.0001	0.0001	1.28	0.629785	0.921902	EVM0004023
GO:0010378	temperature compensation of the circadian clock	0.0001	0.0001	1.28	0.629785	0.921902	EVM0044601
GO:0010493	Lewis a epitope biosynthetic process	0.0001	0.0001	1.28	0.629785	0.921902	EVM0021461
GO:0010600	regulation of auxin biosynthetic process	0.0001	0.0001	1.28	0.629785	0.921902	EVM0041753
GO:0015789	UDP-N-acetylgalactosamine transport	0.0001	0.0001	1.28	0.629785	0.921902	EVM0000919
GO:0015812	gamma-aminobutyric acid transport	0.0001	0.0001	1.28	0.629785	0.921902	EVM0005277
GO:0016131	brassinosteroid metabolic process	0.0001	0.0001	1.28	0.629785	0.921902	EVM0024886
GO:0017198	N-terminal peptidyl-serine acetylation	0.0001	0.0001	1.28	0.629785	0.921902	EVM0005699
GO:0018002	N-terminal peptidyl-glutamic acid acetylation	0.0001	0.0001	1.28	0.629785	0.921902	EVM0005699
GO:0019249	lactate biosynthetic process	0.0001	0.0001	1.28	0.629785	0.921902	EVM0032028
GO:0019305	dTDP-rhamnose biosynthetic process	0.0001	0.0001	1.28	0.629785	0.921902	EVM0009342
GO:0019447	D-cysteine catabolic process	0.0001	0.0001	1.28	0.629785	0.921902	EVM0034873
GO:0019544	arginine catabolic process to glutamate	0.0001	0.0001	1.28	0.629785	0.921902	EVM0002604
GO:0019700	organic phosphonate catabolic process	0.0001	0.0001	1.28	0.629785	0.921902	EVM0007356
GO:0019761	glucosinolate biosynthetic process	0.0001	0.0001	1.28	0.629785	0.921902	EVM0026261
GO:0019853	L-ascorbic acid biosynthetic process	0.0001	0.0001	1.28	0.629785	0.921902	Rosmarinus_officinalis_newGene_12938
GO:0019985	translesion synthesis	0.0001	0.0001	1.28	0.629785	0.921902	EVM0035798
GO:0030149	sphingolipid catabolic process	0.0001	0.0001	1.28	0.629785	0.921902	EVM0024305
GO:0030327	prenylated protein catabolic process	0.0001	0.0001	1.28	0.629785	0.921902	EVM0008437
GO:0030328	prenylcysteine catabolic process	0.0001	0.0001	1.28	0.629785	0.921902	EVM0008437
GO:0031060	regulation of histone methylation	0.0001	0.0001	1.28	0.629785	0.921902	EVM0009322
GO:0031426	polycistronic mRNA processing	0.0001	0.0001	1.28	0.629785	0.921902	EVM0045124
GO:0031936	negative regulation of chromatin silencing	0.0001	0.0001	1.28	0.629785	0.921902	EVM0018606
GO:0032324	molybdopterin cofactor biosynthetic process	0.0001	0.0001	1.28	0.629785	0.921902	EVM0015176
GO:0032501	multicellular organismal process	0.0001	0.0001	1.28	0.629785	0.921902	EVM0000055
GO:0033353	S-adenosylmethionine cycle	0.0001	0.0001	1.28	0.629785	0.921902	EVM0028044
GO:0033567	DNA replication, Okazaki fragment processing	0.0001	0.0001	1.28	0.629785	0.921902	EVM0037300
GO:0034214	protein hexamerization	0.0001	0.0001	1.28	0.629785	0.921902	EVM0037356
GO:0034389	lipid particle organization	0.0001	0.0001	1.28	0.629785	0.921902	EVM0020650
GO:0034501	protein localization to kinetochore	0.0001	0.0001	1.28	0.629785	0.921902	EVM0030480
GO:0034614	cellular response to reactive oxygen species	0.0001	0.0001	1.28	0.629785	0.921902	EVM0027728
GO:0034620	cellular response to unfolded protein	0.0001	0.0001	1.28	0.629785	0.921902	EVM0019329
GO:0035405	histone-threonine phosphorylation	0.0001	0.0001	1.28	0.629785	0.921902	EVM0027532
GO:0035436	triose phosphate transmembrane transport	0.0001	0.0001	1.28	0.629785	0.921902	EVM0000035
GO:0035998	7,8-dihydroneopterin 3'-triphosphate biosynthetic process	0.0001	0.0001	1.28	0.629785	0.921902	EVM0041584
GO:0042304	regulation of fatty acid biosynthetic process	0.0001	0.0001	1.28	0.629785	0.921902	EVM0042358
GO:0042558	pteridine-containing compound metabolic process	0.0001	0.0001	1.28	0.629785	0.921902	EVM0028274
GO:0042989	sequestering of actin monomers	0.0001	0.0001	1.28	0.629785	0.921902	EVM0010091
GO:0046443	FAD metabolic process	0.0001	0.0001	1.28	0.629785	0.921902	EVM0037953
GO:0046520	sphingoid biosynthetic process	0.0001	0.0001	1.28	0.629785	0.921902	EVM0033421
GO:0048440	carpel development	0.0001	0.0001	1.28	0.629785	0.921902	EVM0009322
GO:0048453	sepal formation	0.0001	0.0001	1.28	0.629785	0.921902	EVM0009322
GO:0048519	negative regulation of biological process	0.0001	0.0001	1.28	0.629785	0.921902	EVM0039333
GO:0048571	long-day photoperiodism	0.0001	0.0001	1.28	0.629785	0.921902	EVM0012458
GO:0048577	negative regulation of short-day photoperiodism, flowering	0.0001	0.0001	1.28	0.629785	0.921902	EVM0035271
GO:0048579	negative regulation of long-day photoperiodism, flowering	0.0001	0.0001	1.28	0.629785	0.921902	EVM0035271
GO:0048653	anther development	0.0001	0.0001	1.28	0.629785	0.921902	EVM0034415
GO:0048766	root hair initiation	0.0001	0.0001	1.28	0.629785	0.921902	EVM0037909
GO:0048838	release of seed from dormancy	0.0001	0.0001	1.28	0.629785	0.921902	EVM0008638
GO:0050829	defense response to Gram-negative bacterium	0.0001	0.0001	1.28	0.629785	0.921902	EVM0000632
GO:0051292	nuclear pore complex assembly	0.0001	0.0001	1.28	0.629785	0.921902	EVM0044618
GO:0051307	meiotic chromosome separation	0.0001	0.0001	1.28	0.629785	0.921902	EVM0045661
GO:0051315	attachment of mitotic spindle microtubules to kinetochore	0.0001	0.0001	1.28	0.629785	0.921902	EVM0007972
GO:0051382	kinetochore assembly	0.0001	0.0001	1.28	0.629785	0.921902	EVM0030480
GO:0052325	cell wall pectin biosynthetic process	0.0001	0.0001	1.28	0.629785	0.921902	EVM0027660
GO:0055089	fatty acid homeostasis	0.0001	0.0001	1.28	0.629785	0.921902	EVM0037292
GO:0055091	phospholipid homeostasis	0.0001	0.0001	1.28	0.629785	0.921902	EVM0037292
GO:0070328	triglyceride homeostasis	0.0001	0.0001	1.28	0.629785	0.921902	EVM0037292
GO:0070544	histone H3-K36 demethylation	0.0001	0.0001	1.28	0.629785	0.921902	EVM0025662
GO:0071480	cellular response to gamma radiation	0.0001	0.0001	1.28	0.629785	0.921902	EVM0000574
GO:0071481	cellular response to X-ray	0.0001	0.0001	1.28	0.629785	0.921902	EVM0000574
GO:0072334	UDP-galactose transmembrane transport	0.0001	0.0001	1.28	0.629785	0.921902	EVM0030775
GO:0072344	rescue of stalled ribosome	0.0001	0.0001	1.28	0.629785	0.921902	EVM0005557
GO:0072525	pyridine-containing compound biosynthetic process	0.0001	0.0001	1.28	0.629785	0.921902	EVM0007830
GO:0080026	response to indolebutyric acid	0.0001	0.0001	1.28	0.629785	0.921902	Rosmarinus_officinalis_newGene_3275
GO:0080180	2-methylguanosine metabolic process	0.0001	0.0001	1.28	0.629785	0.921902	EVM0023856
GO:0090116	C-5 methylation of cytosine	0.0001	0.0001	1.28	0.629785	0.921902	EVM0026911
GO:0090308	regulation of methylation-dependent chromatin silencing	0.0001	0.0001	1.28	0.629785	0.921902	EVM0012384
GO:0097031	mitochondrial respiratory chain complex I biogenesis	0.0001	0.0001	1.28	0.629785	0.921902	EVM0032232
GO:0097034	mitochondrial respiratory chain complex IV biogenesis	0.0001	0.0001	1.28	0.629785	0.921902	EVM0032232
GO:0097466	ubiquitin-dependent glycoprotein ERAD pathway	0.0001	0.0001	1.28	0.629785	0.921902	EVM0018399
GO:0098507	polynucleotide 5' dephosphorylation	0.0001	0.0001	1.28	0.629785	0.921902	EVM0042484
GO:1902183	regulation of shoot apical meristem development	0.0001	0.0001	1.28	0.629785	0.921902	EVM0000919
GO:1902184	negative regulation of shoot apical meristem development	0.0001	0.0001	1.28	0.629785	0.921902	EVM0005078
GO:1902476	chloride transmembrane transport	0.0001	0.0001	1.28	0.629785	0.921902	EVM0044053
GO:1903070	negative regulation of ER-associated ubiquitin-dependent protein catabolic process	0.0001	0.0001	1.28	0.629785	0.921902	EVM0000919
GO:1903825	organic acid transmembrane transport	0.0001	0.0001	1.28	0.629785	0.921902	EVM0001315
GO:1903857	negative regulation of cytokinin dehydrogenase activity	0.0001	0.0001	1.28	0.629785	0.921902	EVM0000919
GO:1990426	mitotic recombination-dependent replication fork processing	0.0001	0.0001	1.28	0.629785	0.921902	EVM0042532
GO:1990569	UDP-N-acetylglucosamine transmembrane transport	0.0001	0.0001	1.28	0.629785	0.921902	EVM0000919
GO:2000762	regulation of phenylpropanoid metabolic process	0.0001	0.0001	1.28	0.629785	0.921902	EVM0009015
GO:0009553	embryo sac development	0.0012	0.0012	0.96	0.640864	0.921902	EVM0004067;EVM0008817;EVM0013284;EVM0017648;EVM0035864;EVM0038897;EVM0039350;EVM0042385;EVM0045182
GO:0006635	fatty acid beta-oxidation	0.0008	0.0008	0.96	0.64562	0.921902	EVM0007144;EVM0021754;EVM0028813;EVM0039114;EVM0041408;EVM0044650
GO:0006694	steroid biosynthetic process	0.0008	0.0008	0.96	0.64562	0.921902	EVM0003293;EVM0007846;EVM0008499;EVM0019020;EVM0023559;EVM0033547
GO:0010150	leaf senescence	0.0008	0.0008	0.96	0.64562	0.921902	EVM0000560;EVM0017417;EVM0018288;EVM0026042;EVM0034311;EVM0043981
GO:0019538	protein metabolic process	0.0008	0.0008	0.96	0.64562	0.921902	EVM0000908;EVM0009427;EVM0009540;EVM0030509;EVM0037356;Rosmarinus_officinalis_newGene_16702
GO:0000187	activation of MAPK activity	0.0003	0.0003	1.02	0.648288	0.921902	EVM0030146;EVM0037236
GO:0000494	box C/D snoRNA 3'-end processing	0.0003	0.0003	1.02	0.648288	0.921902	EVM0017315;EVM0024802
GO:0005980	glycogen catabolic process	0.0003	0.0003	1.02	0.648288	0.921902	EVM0030178;EVM0041742
GO:0006013	mannose metabolic process	0.0003	0.0003	1.02	0.648288	0.921902	EVM0019747;EVM0027500
GO:0006048	UDP-N-acetylglucosamine biosynthetic process	0.0003	0.0003	1.02	0.648288	0.921902	EVM0016119;EVM0026688
GO:0006269	DNA replication, synthesis of RNA primer	0.0003	0.0003	1.02	0.648288	0.921902	EVM0009224;EVM0044095
GO:0006272	leading strand elongation	0.0003	0.0003	1.02	0.648288	0.921902	EVM0005139;EVM0035798
GO:0006346	methylation-dependent chromatin silencing	0.0003	0.0003	1.02	0.648288	0.921902	EVM0015273;EVM0025742
GO:0006434	seryl-tRNA aminoacylation	0.0003	0.0003	1.02	0.648288	0.921902	EVM0010840;EVM0031359
GO:0006625	protein targeting to peroxisome	0.0003	0.0003	1.02	0.648288	0.921902	EVM0006613;EVM0008741
GO:0006729	tetrahydrobiopterin biosynthetic process	0.0003	0.0003	1.02	0.648288	0.921902	EVM0041414;EVM0041584
GO:0006790	sulfur compound metabolic process	0.0003	0.0003	1.02	0.648288	0.921902	EVM0003145;EVM0017975
GO:0008284	positive regulation of cell proliferation	0.0003	0.0003	1.02	0.648288	0.921902	EVM0005609;EVM0032942
GO:0009088	threonine biosynthetic process	0.0003	0.0003	1.02	0.648288	0.921902	EVM0041750;EVM0044835
GO:0009639	response to red or far red light	0.0003	0.0003	1.02	0.648288	0.921902	EVM0025326;EVM0029380
GO:0009644	response to high light intensity	0.0003	0.0003	1.02	0.648288	0.921902	EVM0022237;EVM0037953
GO:0009862	systemic acquired resistance, salicylic acid mediated signaling pathway	0.0003	0.0003	1.02	0.648288	0.921902	EVM0005473;EVM0014273
GO:0009887	animal organ morphogenesis	0.0003	0.0003	1.02	0.648288	0.921902	EVM0010151;EVM0026458
GO:0009959	negative gravitropism	0.0003	0.0003	1.02	0.648288	0.921902	EVM0006035;EVM0043056
GO:0010158	abaxial cell fate specification	0.0003	0.0003	1.02	0.648288	0.921902	EVM0000001;EVM0037384
GO:0015780	nucleotide-sugar transport	0.0003	0.0003	1.02	0.648288	0.921902	EVM0006600;EVM0020408
GO:0015798	myo-inositol transport	0.0003	0.0003	1.02	0.648288	0.921902	EVM0017092;EVM0027123
GO:0015914	phospholipid transport	0.0003	0.0003	1.02	0.648288	0.921902	EVM0001862;EVM0038810
GO:0017003	protein-heme linkage	0.0003	0.0003	1.02	0.648288	0.921902	EVM0000228;EVM0040470
GO:0018342	protein prenylation	0.0003	0.0003	1.02	0.648288	0.921902	EVM0011395;EVM0030906
GO:0019745	pentacyclic triterpenoid biosynthetic process	0.0003	0.0003	1.02	0.648288	0.921902	EVM0007864;EVM0022073
GO:0031640	killing of cells of other organism	0.0003	0.0003	1.02	0.648288	0.921902	EVM0026931;EVM0045548
GO:0033554	cellular response to stress	0.0003	0.0003	1.02	0.648288	0.921902	EVM0021162;EVM0031602
GO:0040029	regulation of gene expression, epigenetic	0.0003	0.0003	1.02	0.648288	0.921902	EVM0043381;Rosmarinus_officinalis_newGene_16449
GO:0043132	NAD transport	0.0003	0.0003	1.02	0.648288	0.921902	EVM0014533;EVM0018296
GO:0044271	cellular nitrogen compound biosynthetic process	0.0003	0.0003	1.02	0.648288	0.921902	EVM0005932;EVM0006158
GO:0046513	ceramide biosynthetic process	0.0003	0.0003	1.02	0.648288	0.921902	EVM0024338;EVM0032591
GO:0051016	barbed-end actin filament capping	0.0003	0.0003	1.02	0.648288	0.921902	EVM0019940;EVM0021435
GO:0051252	regulation of RNA metabolic process	0.0003	0.0003	1.02	0.648288	0.921902	EVM0002589;EVM0013017
GO:0060964	regulation of gene silencing by miRNA	0.0003	0.0003	1.02	0.648288	0.921902	EVM0021696;Rosmarinus_officinalis_newGene_6240
GO:0071034	CUT catabolic process	0.0003	0.0003	1.02	0.648288	0.921902	EVM0020148;EVM0035919
GO:0071049	nuclear retention of pre-mRNA with aberrant 3'-ends at the site of transcription	0.0003	0.0003	1.02	0.648288	0.921902	EVM0020148;EVM0035919
GO:0080147	root hair cell development	0.0003	0.0003	1.02	0.648288	0.921902	EVM0027660;Rosmarinus_officinalis_newGene_85
GO:1901564	organonitrogen compound metabolic process	0.0003	0.0003	1.02	0.648288	0.921902	EVM0017121;EVM0043116
GO:1990258	histone glutamine methylation	0.0003	0.0003	1.02	0.648288	0.921902	EVM0017315;EVM0024802
GO:0061025	membrane fusion	0.0017	0.0018	0.95	0.657577	0.931948	EVM0003378;EVM0003646;EVM0004282;EVM0006826;EVM0011320;EVM0015907;EVM0016730;EVM0022141;EVM0036172;EVM0038337;Rosmarinus_officinalis_newGene_10066;Rosmarinus_officinalis_newGene_16006;Rosmarinus_officinalis_newGene_16007
GO:0016226	iron-sulfur cluster assembly	0.0021	0.0022	0.95	0.658271	0.931948	EVM0001258;EVM0004407;EVM0004689;EVM0007827;EVM0008893;EVM0009309;EVM0011496;EVM0012556;EVM0012648;EVM0014658;EVM0016593;EVM0027946;EVM0039645;EVM0039944;EVM0040921;EVM0041815
GO:1904659	glucose transmembrane transport	0.0013	0.0014	0.95	0.658958	0.931948	EVM0017732;EVM0020050;EVM0021269;EVM0028811;EVM0033500;EVM0036803;EVM0036841;EVM0038111;EVM0044758;EVM0044839
GO:0000162	tryptophan biosynthetic process	0.0009	0.001	0.94	0.664856	0.931948	EVM0002185;EVM0005966;EVM0009670;EVM0027575;EVM0029346;EVM0029522;EVM0032659
GO:1902358	sulfate transmembrane transport	0.0009	0.001	0.94	0.664856	0.931948	EVM0005385;EVM0005906;EVM0024899;EVM0028626;EVM0031984;EVM0037992;EVM0041868
GO:0000447	endonucleolytic cleavage in ITS1 to separate SSU-rRNA from 5.8S rRNA and LSU-rRNA from tricistronic rRNA transcript (SSU-rRNA, 5.8S rRNA, LSU-rRNA)	0.0004	0.0004	0.96	0.666711	0.931948	EVM0005520;EVM0022205;EVM0029094
GO:0006515	misfolded or incompletely synthesized protein catabolic process	0.0004	0.0004	0.96	0.666711	0.931948	EVM0009245;EVM0010324;EVM0018402
GO:0006850	mitochondrial pyruvate transport	0.0004	0.0004	0.96	0.666711	0.931948	EVM0025444;EVM0036429;Rosmarinus_officinalis_newGene_13053
GO:0007021	tubulin complex assembly	0.0004	0.0004	0.96	0.666711	0.931948	EVM0003525;EVM0013723;EVM0017677
GO:0008361	regulation of cell size	0.0004	0.0004	0.96	0.666711	0.931948	EVM0009549;EVM0023158;EVM0030021
GO:0009165	nucleotide biosynthetic process	0.0004	0.0004	0.96	0.666711	0.931948	EVM0011099;EVM0019746;EVM0040820
GO:0009690	cytokinin metabolic process	0.0004	0.0004	0.96	0.666711	0.931948	EVM0003207;EVM0011162;EVM0027355
GO:0010082	regulation of root meristem growth	0.0004	0.0004	0.96	0.666711	0.931948	EVM0009322;EVM0013080;EVM0035195
GO:0010286	heat acclimation	0.0004	0.0004	0.96	0.666711	0.931948	EVM0001582;EVM0002154;EVM0019329
GO:0010584	pollen exine formation	0.0004	0.0004	0.96	0.666711	0.931948	EVM0000919;EVM0009125;EVM0028735
GO:0022402	cell cycle process	0.0004	0.0004	0.96	0.666711	0.931948	EVM0015147;EVM0020669;EVM0030607
GO:0032447	protein urmylation	0.0004	0.0004	0.96	0.666711	0.931948	EVM0007199;EVM0010292;EVM0032217
GO:0046654	tetrahydrofolate biosynthetic process	0.0004	0.0004	0.96	0.666711	0.931948	EVM0031734;EVM0041414;EVM0041584
GO:0048518	positive regulation of biological process	0.0004	0.0004	0.96	0.666711	0.931948	EVM0026528;EVM0037181;EVM0045462
GO:0070475	rRNA base methylation	0.0004	0.0004	0.96	0.666711	0.931948	EVM0010850;EVM0018599;EVM0030092
GO:0044763	single-organism cellular process	0.004	0.0042	0.95	0.671227	0.937462	EVM0002195;EVM0002670;EVM0005151;EVM0005754;EVM0006426;EVM0007466;EVM0007830;EVM0008086;EVM0010944;EVM0014673;EVM0015919;EVM0017476;EVM0017677;EVM0017802;EVM0021138;EVM0026513;EVM0026666;EVM0026914;EVM0029047;EVM0030370;EVM0030462;EVM0030704;EVM0031602;EVM0033075;EVM0033349;EVM0035971;EVM0039421;EVM0039740;EVM0044898;Rosmarinus_officinalis_newGene_15757;Rosmarinus_officinalis_newGene_17928
GO:0006810	transport	0.0211	0.0216	0.98	0.674005	0.940255	EVM0000338;EVM0000380;EVM0000507;EVM0000931;EVM0001622;EVM0001643;EVM0001840;EVM0002330;EVM0002524;EVM0002568;EVM0002689;EVM0002817;EVM0003107;EVM0003203;EVM0003212;EVM0003412;EVM0003451;EVM0003842;EVM0004438;EVM0004484;EVM0004803;EVM0004877;EVM0005256;EVM0006074;EVM0006110;EVM0006805;EVM0006970;EVM0006973;EVM0007134;EVM0007355;EVM0007553;EVM0007812;EVM0007821;EVM0008021;EVM0008389;EVM0009189;EVM…
GO:0018105	peptidyl-serine phosphorylation	0.0044	0.0046	0.95	0.674372	0.940255	EVM0001915;EVM0002813;EVM0005747;EVM0010010;EVM0010613;EVM0010622;EVM0010818;EVM0014829;EVM0015249;EVM0015600;EVM0015611;EVM0016319;EVM0016578;EVM0017208;EVM0019016;EVM0021334;EVM0021997;EVM0024126;EVM0025614;EVM0025663;EVM0026645;EVM0029476;EVM0032739;EVM0033761;EVM0034320;EVM0039629;EVM0039757;EVM0039821;EVM0040560;EVM0041650;EVM0041852;EVM0042658;EVM0044279;Rosmarinus_officinalis_newGene_17267
GO:0006099	tricarboxylic acid cycle	0.003	0.0032	0.95	0.675337	0.940801	EVM0000255;EVM0002367;EVM0003868;EVM0005545;EVM0011718;EVM0013370;EVM0013838;EVM0017990;EVM0018648;EVM0019452;EVM0025086;EVM0026340;EVM0027012;EVM0027151;EVM0031447;EVM0032439;EVM0037856;EVM0038615;EVM0040750;EVM0043177;EVM0045246;EVM0045443;Rosmarinus_officinalis_newGene_16778
GO:0000226	microtubule cytoskeleton organization	0.001	0.0011	0.93	0.68182	0.945627	EVM0003509;EVM0004560;EVM0019468;EVM0030585;EVM0037508;EVM0039303;EVM0042711;EVM0043908
GO:0006474	N-terminal protein amino acid acetylation	0.001	0.0011	0.93	0.68182	0.945627	EVM0014023;EVM0016444;EVM0020244;EVM0029696;EVM0029844;EVM0036775;EVM0038879;EVM0042476
GO:0015969	guanosine tetraphosphate metabolic process	0.0005	0.0006	0.93	0.683411	0.945627	EVM0004150;EVM0008698;EVM0015819;EVM0027995
GO:0016075	rRNA catabolic process	0.0005	0.0006	0.93	0.683411	0.945627	EVM0022289;EVM0022840;EVM0031993;EVM0033463
GO:0034755	iron ion transmembrane transport	0.0005	0.0006	0.93	0.683411	0.945627	EVM0010180;EVM0013849;EVM0028538;EVM0045059
GO:0043473	pigmentation	0.0005	0.0006	0.93	0.683411	0.945627	EVM0010854;EVM0021459;EVM0033429;EVM0036007
GO:0048827	phyllome development	0.0005	0.0006	0.93	0.683411	0.945627	EVM0022268;EVM0024198;EVM0028522;Rosmarinus_officinalis_newGene_16444
GO:0050821	protein stabilization	0.0005	0.0006	0.93	0.683411	0.945627	EVM0016321;EVM0025704;EVM0030318;EVM0043601
GO:0045892	negative regulation of transcription, DNA-templated	0.0016	0.0017	0.93	0.690167	0.954171	EVM0001431;EVM0001673;EVM0004028;EVM0008233;EVM0010081;EVM0011757;EVM0018007;EVM0018139;EVM0020746;EVM0031434;EVM0033773;EVM0037084
GO:0000105	histidine biosynthetic process	0.0007	0.0007	0.91	0.698507	0.959236	EVM0023845;EVM0026454;EVM0034153;EVM0042555;EVM0045925
GO:0001927	exocyst assembly	0.0007	0.0007	0.91	0.698507	0.959236	EVM0003885;EVM0010023;EVM0030498;EVM0040267;Rosmarinus_officinalis_newGene_4811
GO:0009911	positive regulation of flower development	0.0007	0.0007	0.91	0.698507	0.959236	EVM0012503;EVM0012689;EVM0028735;EVM0036644;Rosmarinus_officinalis_newGene_8389
GO:0033539	fatty acid beta-oxidation using acyl-CoA dehydrogenase	0.0007	0.0007	0.91	0.698507	0.959236	EVM0005829;EVM0006499;EVM0016400;EVM0031031;Rosmarinus_officinalis_newGene_16486
GO:0034427	nuclear-transcribed mRNA catabolic process, exonucleolytic, 3'-5'	0.0007	0.0007	0.91	0.698507	0.959236	EVM0001920;EVM0020148;EVM0022840;EVM0033463;EVM0035919
GO:0034475	U4 snRNA 3'-end processing	0.0007	0.0007	0.91	0.698507	0.959236	EVM0001920;EVM0020148;EVM0022840;EVM0033463;EVM0035919
GO:0051726	regulation of cell cycle	0.0007	0.0007	0.91	0.698507	0.959236	EVM0007984;EVM0009882;EVM0023112;EVM0026072;EVM0035013
GO:0055088	lipid homeostasis	0.0007	0.0007	0.91	0.698507	0.959236	EVM0005829;EVM0006499;EVM0016400;EVM0031031;Rosmarinus_officinalis_newGene_16486
GO:0015743	malate transport	0.0008	0.0009	0.9	0.712248	0.963059	EVM0017493;EVM0024473;EVM0038495;EVM0039299;EVM0042832;Rosmarinus_officinalis_newGene_12703
GO:0016485	protein processing	0.0018	0.002	0.92	0.716463	0.963059	EVM0000184;EVM0005251;EVM0009245;EVM0010324;EVM0010522;EVM0017979;EVM0018402;EVM0027437;EVM0027736;EVM0027855;EVM0032099;EVM0034665;EVM0037866;EVM0044741
GO:0009845	seed germination	0.0009	0.001	0.89	0.724851	0.963059	EVM0002693;EVM0011395;EVM0016886;EVM0027875;EVM0030906;EVM0033463;EVM0034218
GO:0048544	recognition of pollen	0.0016	0.0017	0.9	0.735194	0.963059	EVM0005731;EVM0016807;EVM0021118;EVM0022813;EVM0031843;EVM0033141;EVM0035249;EVM0035400;EVM0044829;EVM0044912;Rosmarinus_officinalis_newGene_7951;Rosmarinus_officinalis_newGene_7973
GO:0006351	transcription, DNA-templated	0.0191	0.0199	0.96	0.741335	0.963059	EVM0000060;EVM0000260;EVM0000995;EVM0001125;EVM0001628;EVM0001682;EVM0001884;EVM0001947;EVM0001954;EVM0002923;EVM0002969;EVM0003315;EVM0003840;EVM0004332;EVM0004430;EVM0004834;EVM0004855;EVM0004865;EVM0005020;EVM0005394;EVM0006621;EVM0006637;EVM0007108;EVM0007445;EVM0007712;EVM0007751;EVM0008126;EVM0008161;EVM0008320;EVM0008579;EVM0009153;EVM0009394;EVM0009701;EVM0009714;EVM0010109;EVM0010355;EVM…
GO:0044238	primary metabolic process	0.0026	0.0029	0.91	0.745054	0.963059	EVM0002759;EVM0004014;EVM0005151;EVM0005932;EVM0006158;EVM0006540;EVM0007076;EVM0023923;EVM0024186;EVM0025695;EVM0026233;EVM0030175;EVM0033344;EVM0038571;EVM0039740;Rosmarinus_officinalis_newGene_15757;Rosmarinus_officinalis_newGene_16444;Rosmarinus_officinalis_newGene_18325;Rosmarinus_officinalis_newGene_7972;Rosmarinus_officinalis_newGene_9207
GO:0006904	vesicle docking involved in exocytosis	0.0012	0.0013	0.88	0.747292	0.963059	EVM0003726;EVM0007831;EVM0010690;EVM0016437;EVM0019526;EVM0035261;EVM0035987;EVM0044820;Rosmarinus_officinalis_newGene_6421
GO:0000455	enzyme-directed rRNA pseudouridine synthesis	0.0004	0.0005	0.85	0.752014	0.963059	EVM0014493;EVM0023291;EVM0044564
GO:0006433	prolyl-tRNA aminoacylation	0.0004	0.0005	0.85	0.752014	0.963059	EVM0007501;EVM0020495;EVM0026877
GO:0009816	defense response to bacterium, incompatible interaction	0.0004	0.0005	0.85	0.752014	0.963059	EVM0015043;EVM0030318;EVM0043601
GO:0031125	rRNA 3'-end processing	0.0004	0.0005	0.85	0.752014	0.963059	EVM0022840;EVM0033463;EVM0044639
GO:0031323	regulation of cellular metabolic process	0.0004	0.0005	0.85	0.752014	0.963059	EVM0004026;EVM0021138;EVM0039333
GO:0032957	inositol trisphosphate metabolic process	0.0004	0.0005	0.85	0.752014	0.963059	EVM0027149;EVM0031154;EVM0032711
GO:0042908	xenobiotic transport	0.0004	0.0005	0.85	0.752014	0.963059	EVM0009549;EVM0022200;EVM0023158
GO:0043328	protein transport to vacuole involved in ubiquitin-dependent protein catabolic process via the multivesicular body sorting pathway	0.0004	0.0005	0.85	0.752014	0.963059	EVM0015211;EVM0025939;EVM0027990
GO:0044206	UMP salvage	0.0004	0.0005	0.85	0.752014	0.963059	EVM0006419;EVM0021404;EVM0031377
GO:0044211	CTP salvage	0.0004	0.0005	0.85	0.752014	0.963059	EVM0006419;EVM0021404;EVM0031377
GO:0046034	ATP metabolic process	0.0004	0.0005	0.85	0.752014	0.963059	EVM0012319;EVM0019236;EVM0032347
GO:0048235	pollen sperm cell differentiation	0.0004	0.0005	0.85	0.752014	0.963059	EVM0005900;EVM0020701;EVM0032868
GO:0048573	photoperiodism, flowering	0.0004	0.0005	0.85	0.752014	0.963059	EVM0000160;EVM0027443;Rosmarinus_officinalis_newGene_16002
GO:0048767	root hair elongation	0.0004	0.0005	0.85	0.752014	0.963059	EVM0012692;EVM0022243;EVM0037909
GO:0051276	chromosome organization	0.0004	0.0005	0.85	0.752014	0.963059	EVM0016753;EVM0032819;EVM0037425
GO:0071028	nuclear mRNA surveillance	0.0004	0.0005	0.85	0.752014	0.963059	EVM0001920;EVM0022840;EVM0033463
GO:2000377	regulation of reactive oxygen species metabolic process	0.0004	0.0005	0.85	0.752014	0.963059	EVM0001964;EVM0008256;EVM0043872
GO:0000266	mitochondrial fission	0.0003	0.0003	0.85	0.753366	0.963059	EVM0005132;EVM0022529
GO:0000373	Group II intron splicing	0.0003	0.0003	0.85	0.753366	0.963059	EVM0032232;EVM0039947
GO:0002084	protein depalmitoylation	0.0003	0.0003	0.85	0.753366	0.963059	EVM0019473;EVM0029217
GO:0006090	pyruvate metabolic process	0.0003	0.0003	0.85	0.753366	0.963059	EVM0003694;EVM0015700
GO:0006424	glutamyl-tRNA aminoacylation	0.0003	0.0003	0.85	0.753366	0.963059	EVM0021942;Rosmarinus_officinalis_newGene_15442
GO:0006655	phosphatidylglycerol biosynthetic process	0.0003	0.0003	0.85	0.753366	0.963059	EVM0043748;EVM0045595
GO:0008612	peptidyl-lysine modification to peptidyl-hypusine	0.0003	0.0003	0.85	0.753366	0.963059	EVM0038912;EVM0040975
GO:0009584	detection of visible light	0.0003	0.0003	0.85	0.753366	0.963059	EVM0014232;EVM0036844
GO:0009785	blue light signaling pathway	0.0003	0.0003	0.85	0.753366	0.963059	EVM0012689;EVM0037926
GO:0009938	negative regulation of gibberellic acid mediated signaling pathway	0.0003	0.0003	0.85	0.753366	0.963059	EVM0001964;EVM0043872
GO:0010199	organ boundary specification between lateral organs and the meristem	0.0003	0.0003	0.85	0.753366	0.963059	EVM0013442;EVM0022984
GO:0010449	root meristem growth	0.0003	0.0003	0.85	0.753366	0.963059	EVM0023024;EVM0044798
GO:0010492	maintenance of shoot apical meristem identity	0.0003	0.0003	0.85	0.753366	0.963059	EVM0013442;EVM0022984
GO:0015866	ADP transport	0.0003	0.0003	0.85	0.753366	0.963059	EVM0033444;EVM0036590
GO:0017006	protein-tetrapyrrole linkage	0.0003	0.0003	0.85	0.753366	0.963059	EVM0014232;EVM0036844
GO:0017196	N-terminal peptidyl-methionine acetylation	0.0003	0.0003	0.85	0.753366	0.963059	EVM0015504;Rosmarinus_officinalis_newGene_9612
GO:0019284	L-methionine salvage from S-adenosylmethionine	0.0003	0.0003	0.85	0.753366	0.963059	EVM0004247;EVM0017688
GO:0031119	tRNA pseudouridine synthesis	0.0003	0.0003	0.85	0.753366	0.963059	EVM0035169;EVM0043990
GO:0031525	menthol biosynthetic process	0.0003	0.0003	0.85	0.753366	0.963059	EVM0044090;Rosmarinus_officinalis_newGene_300
GO:0032784	regulation of DNA-templated transcription, elongation	0.0003	0.0003	0.85	0.753366	0.963059	EVM0000333;EVM0020022
GO:0044205	'de novo' UMP biosynthetic process	0.0003	0.0003	0.85	0.753366	0.963059	EVM0013604;EVM0020046
GO:0048209	regulation of vesicle targeting, to, from or within Golgi	0.0003	0.0003	0.85	0.753366	0.963059	EVM0034705;EVM0045695
GO:0048646	anatomical structure formation involved in morphogenesis	0.0003	0.0003	0.85	0.753366	0.963059	EVM0024198;EVM0028522
GO:0070192	chromosome organization involved in meiotic cell cycle	0.0003	0.0003	0.85	0.753366	0.963059	EVM0026125;EVM0042532
GO:1901657	glycosyl compound metabolic process	0.0003	0.0003	0.85	0.753366	0.963059	EVM0021873;EVM0030620
GO:0007020	microtubule nucleation	0.0005	0.0006	0.85	0.756282	0.963059	EVM0000404;EVM0030607;EVM0038037;Rosmarinus_officinalis_newGene_1668
GO:0008380	RNA splicing	0.0005	0.0006	0.85	0.756282	0.963059	EVM0010185;EVM0014199;EVM0025702;EVM0038461
GO:0009567	double fertilization forming a zygote and endosperm	0.0005	0.0006	0.85	0.756282	0.963059	EVM0019640;EVM0035864;EVM0039350;EVM0045182
GO:0097428	protein maturation by iron-sulfur cluster transfer	0.0005	0.0006	0.85	0.756282	0.963059	EVM0001258;EVM0012648;EVM0014658;EVM0040921
GO:0009651	response to salt stress	0.0033	0.0036	0.91	0.760673	0.963059	EVM0000360;EVM0001821;EVM0003493;EVM0003762;EVM0007903;EVM0008256;EVM0008506;EVM0014892;EVM0018556;EVM0019629;EVM0019943;EVM0021761;EVM0022243;EVM0024216;EVM0027135;EVM0031962;EVM0032172;EVM0032729;EVM0034443;EVM0036857;EVM0041743;EVM0041957;EVM0044034;Rosmarinus_officinalis_newGene_13850;Rosmarinus_officinalis_newGene_15653
GO:0002098	tRNA wobble uridine modification	0.0007	0.0008	0.85	0.762593	0.963059	EVM0007199;EVM0010292;EVM0020184;EVM0032217;EVM0033932
GO:0008283	cell proliferation	0.0007	0.0008	0.85	0.762593	0.963059	EVM0015862;EVM0023024;EVM0033932;EVM0039539;EVM0044798
GO:0008654	phospholipid biosynthetic process	0.0007	0.0008	0.85	0.762593	0.963059	EVM0013960;EVM0032951;EVM0033577;EVM0035317;EVM0035800
GO:0009396	folic acid-containing compound biosynthetic process	0.0007	0.0008	0.85	0.762593	0.963059	EVM0000221;EVM0025751;EVM0025952;EVM0027229;EVM0028836
GO:0010588	cotyledon vascular tissue pattern formation	0.0007	0.0008	0.85	0.762593	0.963059	EVM0003382;EVM0012975;EVM0022129;EVM0029758;EVM0031015
GO:0046856	phosphatidylinositol dephosphorylation	0.0007	0.0008	0.85	0.762593	0.963059	EVM0001105;EVM0017822;EVM0019210;EVM0023211;EVM0023216
GO:0048856	anatomical structure development	0.0008	0.0009	0.85	0.769677	0.963059	EVM0005823;EVM0007321;EVM0017024;EVM0031525;EVM0039880;Rosmarinus_officinalis_newGene_10201
GO:0048868	pollen tube development	0.0008	0.0009	0.85	0.769677	0.963059	EVM0017133;EVM0019640;EVM0035864;EVM0039350;EVM0045182;Rosmarinus_officinalis_newGene_7493
GO:0098542	defense response to other organism	0.0008	0.0009	0.85	0.769677	0.963059	EVM0005159;EVM0014490;EVM0020159;EVM0021138;EVM0028918;EVM0029167
GO:0000461	endonucleolytic cleavage to generate mature 3'-end of SSU-rRNA from (SSU-rRNA, 5.8S rRNA, LSU-rRNA)	0.0001	0.0002	0.85	0.774753	0.963059	EVM0029094
GO:0000479	endonucleolytic cleavage of tricistronic rRNA transcript (SSU-rRNA, 5.8S rRNA, LSU-rRNA)	0.0001	0.0002	0.85	0.774753	0.963059	Rosmarinus_officinalis_newGene_9208
GO:0000480	endonucleolytic cleavage in 5'-ETS of tricistronic rRNA transcript (SSU-rRNA, 5.8S rRNA, LSU-rRNA)	0.0001	0.0002	0.85	0.774753	0.963059	EVM0001937
GO:0000957	mitochondrial RNA catabolic process	0.0001	0.0002	0.85	0.774753	0.963059	EVM0033417
GO:0000963	mitochondrial RNA processing	0.0001	0.0002	0.85	0.774753	0.963059	EVM0033417
GO:0001666	response to hypoxia	0.0001	0.0002	0.85	0.774753	0.963059	EVM0019329
GO:0005513	detection of calcium ion	0.0001	0.0002	0.85	0.774753	0.963059	EVM0025176
GO:0006106	fumarate metabolic process	0.0001	0.0002	0.85	0.774753	0.963059	EVM0011718
GO:0006231	dTMP biosynthetic process	0.0001	0.0002	0.85	0.774753	0.963059	EVM0031734
GO:0006363	termination of RNA polymerase I transcription	0.0001	0.0002	0.85	0.774753	0.963059	EVM0025085
GO:0006421	asparaginyl-tRNA aminoacylation	0.0001	0.0002	0.85	0.774753	0.963059	EVM0017003
GO:0006517	protein deglycosylation	0.0001	0.0002	0.85	0.774753	0.963059	EVM0019747
GO:0006788	heme oxidation	0.0001	0.0002	0.85	0.774753	0.963059	EVM0013347
GO:0006865	amino acid transport	0.0001	0.0002	0.85	0.774753	0.963059	Rosmarinus_officinalis_newGene_13830
GO:0007004	telomere maintenance via telomerase	0.0001	0.0002	0.85	0.774753	0.963059	EVM0004234
GO:0007178	transmembrane receptor protein serine/threonine kinase signaling pathway	0.0001	0.0002	0.85	0.774753	0.963059	EVM0003548
GO:0009835	fruit ripening	0.0001	0.0002	0.85	0.774753	0.963059	EVM0035796
GO:0009943	adaxial/abaxial axis specification	0.0001	0.0002	0.85	0.774753	0.963059	EVM0020835
GO:0010332	response to gamma radiation	0.0001	0.0002	0.85	0.774753	0.963059	EVM0004234
GO:0010364	regulation of ethylene biosynthetic process	0.0001	0.0002	0.85	0.774753	0.963059	EVM0034938
GO:0010452	histone H3-K36 methylation	0.0001	0.0002	0.85	0.774753	0.963059	EVM0025662
GO:0012501	programmed cell death	0.0001	0.0002	0.85	0.774753	0.963059	EVM0004026
GO:0016441	posttranscriptional gene silencing	0.0001	0.0002	0.85	0.774753	0.963059	EVM0027363
GO:0016554	cytidine to uridine editing	0.0001	0.0002	0.85	0.774753	0.963059	EVM0022830
GO:0019438	aromatic compound biosynthetic process	0.0001	0.0002	0.85	0.774753	0.963059	EVM0029446
GO:0019918	peptidyl-arginine methylation, to symmetrical-dimethyl arginine	0.0001	0.0002	0.85	0.774753	0.963059	EVM0017786
GO:0031023	microtubule organizing center organization	0.0001	0.0002	0.85	0.774753	0.963059	EVM0000404
GO:0034414	tRNA 3'-trailer cleavage, endonucleolytic	0.0001	0.0002	0.85	0.774753	0.963059	EVM0010366
GO:0034765	regulation of ion transmembrane transport	0.0001	0.0002	0.85	0.774753	0.963059	EVM0002693
GO:0035864	response to potassium ion	0.0001	0.0002	0.85	0.774753	0.963059	EVM0032222
GO:0036228	protein localization to nuclear inner membrane	0.0001	0.0002	0.85	0.774753	0.963059	EVM0028995
GO:0043069	negative regulation of programmed cell death	0.0001	0.0002	0.85	0.774753	0.963059	EVM0032054
GO:0043087	regulation of GTPase activity	0.0001	0.0002	0.85	0.774753	0.963059	EVM0044072
GO:0043570	maintenance of DNA repeat elements	0.0001	0.0002	0.85	0.774753	0.963059	EVM0012881
GO:0045047	protein targeting to ER	0.0001	0.0002	0.85	0.774753	0.963059	EVM0009618
GO:0046487	glyoxylate metabolic process	0.0001	0.0002	0.85	0.774753	0.963059	EVM0034218
GO:0046901	tetrahydrofolylpolyglutamate biosynthetic process	0.0001	0.0002	0.85	0.774753	0.963059	EVM0030233
GO:0047484	regulation of response to osmotic stress	0.0001	0.0002	0.85	0.774753	0.963059	EVM0040975
GO:0048578	positive regulation of long-day photoperiodism, flowering	0.0001	0.0002	0.85	0.774753	0.963059	EVM0044601
GO:0048598	embryonic morphogenesis	0.0001	0.0002	0.85	0.774753	0.963059	EVM0044650
GO:0048657	anther wall tapetum cell differentiation	0.0001	0.0002	0.85	0.774753	0.963059	EVM0028735
GO:0048768	root hair cell tip growth	0.0001	0.0002	0.85	0.774753	0.963059	EVM0022237
GO:0050983	obsolete deoxyhypusine biosynthetic process from spermidine	0.0001	0.0002	0.85	0.774753	0.963059	EVM0040975
GO:0051304	chromosome separation	0.0001	0.0002	0.85	0.774753	0.963059	Rosmarinus_officinalis_newGene_1106
GO:0055129	L-proline biosynthetic process	0.0001	0.0002	0.85	0.774753	0.963059	EVM0025642
GO:0060776	simple leaf morphogenesis	0.0001	0.0002	0.85	0.774753	0.963059	EVM0041604
GO:0070574	cadmium ion transmembrane transport	0.0001	0.0002	0.85	0.774753	0.963059	EVM0037493
GO:0070814	hydrogen sulfide biosynthetic process	0.0001	0.0002	0.85	0.774753	0.963059	EVM0033730
GO:0080141	regulation of jasmonic acid biosynthetic process	0.0001	0.0002	0.85	0.774753	0.963059	EVM0002693
GO:0080167	response to karrikin	0.0001	0.0002	0.85	0.774753	0.963059	EVM0039643
GO:0098662	inorganic cation transmembrane transport	0.0001	0.0002	0.85	0.774753	0.963059	EVM0000610
GO:0098734	macromolecule depalmitoylation	0.0001	0.0002	0.85	0.774753	0.963059	EVM0014230
GO:1902047	polyamine transmembrane transport	0.0001	0.0002	0.85	0.774753	0.963059	EVM0037270
GO:1904823	purine nucleobase transmembrane transport	0.0001	0.0002	0.85	0.774753	0.963059	EVM0003336
GO:0006614	SRP-dependent cotranslational protein targeting to membrane	0.0009	0.0011	0.85	0.776997	0.963059	EVM0002984;EVM0005360;EVM0015588;EVM0015885;EVM0020206;EVM0038340;EVM0042139
GO:0009812	flavonoid metabolic process	0.0009	0.0011	0.85	0.776997	0.963059	EVM0002642;EVM0010099;EVM0011979;EVM0029446;EVM0034899;EVM0037821;EVM0045192
GO:1902600	hydrogen ion transmembrane transport	0.0052	0.0057	0.92	0.779147	0.963059	EVM0001860;EVM0002656;EVM0003888;EVM0005963;EVM0006052;EVM0006894;EVM0007983;EVM0009087;EVM0009796;EVM0012131;EVM0013193;EVM0013297;EVM0013801;EVM0014892;EVM0015107;EVM0015680;EVM0017589;EVM0017940;EVM0020690;EVM0023977;EVM0023982;EVM0025061;EVM0025130;EVM0025201;EVM0025305;EVM0025431;EVM0034656;EVM0034722;EVM0035586;EVM0035819;EVM0036094;EVM0037464;EVM0040808;EVM0040880;EVM0041957;EVM0044294;EVM…
GO:0006464	cellular protein modification process	0.001	0.0012	0.85	0.784299	0.963059	EVM0004976;EVM0005926;EVM0009626;EVM0010817;EVM0016135;EVM0017510;EVM0023445;EVM0034005
GO:0009793	embryo development ending in seed dormancy	0.0051	0.0056	0.91	0.793775	0.963059	EVM0000281;EVM0001584;EVM0005983;EVM0012848;EVM0013080;EVM0014199;EVM0016597;EVM0021728;EVM0022028;EVM0024240;EVM0024661;EVM0027363;EVM0027855;EVM0028520;EVM0028849;EVM0030397;EVM0032099;EVM0032232;EVM0033946;EVM0034200;EVM0034931;EVM0035195;EVM0035543;EVM0035864;EVM0037270;EVM0039283;EVM0039350;EVM0039527;EVM0040219;EVM0040625;EVM0040868;EVM0041225;EVM0041432;EVM0042590;EVM0042597;EVM0043709;EVM…
GO:0042391	regulation of membrane potential	0.0013	0.0015	0.85	0.798415	0.963059	EVM0001801;EVM0004326;EVM0009733;EVM0013228;EVM0029866;EVM0030415;EVM0032656;EVM0041350;EVM0042942;EVM0045300
GO:0046323	glucose import	0.0013	0.0015	0.85	0.798415	0.963059	EVM0005130;EVM0017732;EVM0020050;EVM0021269;EVM0028811;EVM0033500;EVM0036841;EVM0038111;EVM0044758;EVM0044839
GO:0008643	carbohydrate transport	0.003	0.0034	0.89	0.799869	0.963059	EVM0000267;EVM0000919;EVM0005735;EVM0014573;EVM0016186;EVM0017712;EVM0018100;EVM0025142;EVM0027250;EVM0027862;EVM0028788;EVM0029073;EVM0030213;EVM0030674;EVM0031104;EVM0032342;EVM0033579;EVM0034362;EVM0035278;EVM0037231;EVM0037761;EVM0043235;Rosmarinus_officinalis_newGene_14989
GO:0006891	intra-Golgi vesicle-mediated transport	0.0016	0.0018	0.85	0.811618	0.963059	EVM0000159;EVM0004341;EVM0010614;EVM0017450;EVM0017872;EVM0028511;EVM0029158;EVM0034705;EVM0036419;EVM0036737;EVM0043079;EVM0045695
GO:0006086	acetyl-CoA biosynthetic process from pyruvate	0.0005	0.0007	0.79	0.815397	0.963059	EVM0003388;EVM0021087;EVM0042738;Rosmarinus_officinalis_newGene_9899
GO:0016558	protein import into peroxisome matrix	0.0005	0.0007	0.79	0.815397	0.963059	EVM0007144;EVM0021754;EVM0028813;EVM0044650
GO:0031145	anaphase-promoting complex-dependent catabolic process	0.0005	0.0007	0.79	0.815397	0.963059	EVM0019572;EVM0030397;EVM0034727;EVM0037212
GO:0071051	polyadenylation-dependent snoRNA 3'-end processing	0.0005	0.0007	0.79	0.815397	0.963059	EVM0020148;EVM0022840;EVM0033463;EVM0035919
GO:0071806	protein transmembrane transport	0.0005	0.0007	0.79	0.815397	0.963059	EVM0001555;EVM0023858;EVM0024585;EVM0040740
GO:0006094	gluconeogenesis	0.0007	0.0008	0.8	0.815762	0.963059	EVM0012503;EVM0013686;EVM0015293;EVM0021042;Rosmarinus_officinalis_newGene_8389
GO:0009060	aerobic respiration	0.0007	0.0008	0.8	0.815762	0.963059	EVM0013193;EVM0014358;EVM0025431;EVM0037464;EVM0044294
GO:0009435	NAD biosynthetic process	0.0007	0.0008	0.8	0.815762	0.963059	EVM0007099;EVM0014358;EVM0028912;EVM0038227;Rosmarinus_officinalis_newGene_7749
GO:0006355	regulation of transcription, DNA-templated	0.0499	0.0516	0.97	0.818053	0.963059	EVM0000106;EVM0000442;EVM0000674;EVM0000724;EVM0000904;EVM0000936;EVM0001197;EVM0001467;EVM0001556;EVM0001900;EVM0001964;EVM0002093;EVM0002345;EVM0002358;EVM0002418;EVM0002670;EVM0002671;EVM0002740;EVM0002782;EVM0002785;EVM0002794;EVM0002875;EVM0002974;EVM0003218;EVM0003418;EVM0003428;EVM0003493;EVM0003503;EVM0003567;EVM0003744;EVM0003762;EVM0003819;EVM0003839;EVM0003921;EVM0004018;EVM0004076;EVM…
GO:0009691	cytokinin biosynthetic process	0.0008	0.001	0.81	0.818057	0.963059	EVM0009208;EVM0013184;EVM0016129;EVM0025395;EVM0045100;EVM0045211
GO:0000060	protein import into nucleus, translocation	0.0004	0.0005	0.77	0.818744	0.963059	EVM0016519;EVM0039696;Rosmarinus_officinalis_newGene_15824
GO:0006610	ribosomal protein import into nucleus	0.0004	0.0005	0.77	0.818744	0.963059	EVM0016519;EVM0039696;Rosmarinus_officinalis_newGene_15824
GO:0006880	intracellular sequestering of iron ion	0.0004	0.0005	0.77	0.818744	0.963059	EVM0005282;EVM0010358;EVM0028538
GO:0009266	response to temperature stimulus	0.0004	0.0005	0.77	0.818744	0.963059	EVM0001673;EVM0029720;EVM0039864
GO:0009790	embryo development	0.0004	0.0005	0.77	0.818744	0.963059	EVM0002892;EVM0033069;EVM0035641
GO:0010260	animal organ senescence	0.0004	0.0005	0.77	0.818744	0.963059	EVM0003179;EVM0032435;EVM0040975
GO:0016024	CDP-diacylglycerol biosynthetic process	0.0004	0.0005	0.77	0.818744	0.963059	EVM0006557;EVM0028724;EVM0045595
GO:0030026	cellular manganese ion homeostasis	0.0004	0.0005	0.77	0.818744	0.963059	EVM0005282;EVM0010358;EVM0028538
GO:0035434	copper ion transmembrane transport	0.0004	0.0005	0.77	0.818744	0.963059	EVM0019507;EVM0028442;EVM0034771
GO:0043562	cellular response to nitrogen levels	0.0004	0.0005	0.77	0.818744	0.963059	EVM0008020;EVM0021834;EVM0041485
GO:0045116	protein neddylation	0.0004	0.0005	0.77	0.818744	0.963059	EVM0009709;EVM0014787;Rosmarinus_officinalis_newGene_5197
GO:0046836	glycolipid transport	0.0004	0.0005	0.77	0.818744	0.963059	EVM0024615;EVM0034404;EVM0046107
GO:0048438	floral whorl development	0.0004	0.0005	0.77	0.818744	0.963059	EVM0001673;EVM0022268;EVM0033763
GO:0071421	manganese ion transmembrane transport	0.0004	0.0005	0.77	0.818744	0.963059	EVM0005282;EVM0010358;EVM0028538
GO:0080090	regulation of primary metabolic process	0.0004	0.0005	0.77	0.818744	0.963059	EVM0031525;EVM0043381;Rosmarinus_officinalis_newGene_16449
GO:0007067	mitotic cell cycle	0.0009	0.0011	0.81	0.821413	0.963059	EVM0000404;EVM0007984;EVM0009882;EVM0011774;EVM0023112;EVM0026060;EVM0035013
GO:0006397	mRNA processing	0.0025	0.0029	0.87	0.825885	0.963059	EVM0001727;EVM0002211;EVM0008817;EVM0010412;EVM0010949;EVM0013587;EVM0015026;EVM0017708;EVM0018443;EVM0020105;EVM0021814;EVM0021974;EVM0032947;EVM0033511;EVM0034129;EVM0038461;EVM0038897;EVM0045496;EVM0046093
GO:0007030	Golgi organization	0.0012	0.0014	0.82	0.829643	0.963059	EVM0004629;EVM0007863;EVM0011585;EVM0029605;EVM0034104;EVM0040304;Rosmarinus_officinalis_newGene_13570;Rosmarinus_officinalis_newGene_16006;Rosmarinus_officinalis_newGene_16007
GO:0009909	regulation of flower development	0.0012	0.0014	0.82	0.829643	0.963059	EVM0000001;EVM0006144;EVM0009322;EVM0019600;EVM0023284;EVM0023475;EVM0029410;EVM0037384;EVM0043981
GO:0000055	ribosomal large subunit export from nucleus	0.0003	0.0004	0.73	0.830086	0.963059	EVM0005520;EVM0022205
GO:0000919	cell plate assembly	0.0003	0.0004	0.73	0.830086	0.963059	EVM0029538;EVM0044195
GO:0006120	mitochondrial electron transport, NADH to ubiquinone	0.0003	0.0004	0.73	0.830086	0.963059	EVM0025305;EVM0034276
GO:0006273	lagging strand elongation	0.0003	0.0004	0.73	0.830086	0.963059	EVM0005139;EVM0021945
GO:0006644	phospholipid metabolic process	0.0003	0.0004	0.73	0.830086	0.963059	EVM0004794;EVM0026502
GO:0009234	menaquinone biosynthetic process	0.0003	0.0004	0.73	0.830086	0.963059	EVM0003174;EVM0032961
GO:0009852	auxin catabolic process	0.0003	0.0004	0.73	0.830086	0.963059	EVM0006478;EVM0009384
GO:0009870	defense response signaling pathway, resistance gene-dependent	0.0003	0.0004	0.73	0.830086	0.963059	EVM0000560;EVM0017863
GO:0031348	negative regulation of defense response	0.0003	0.0004	0.73	0.830086	0.963059	EVM0024366;EVM0034824
GO:0042214	terpene metabolic process	0.0003	0.0004	0.73	0.830086	0.963059	EVM0022826;Rosmarinus_officinalis_newGene_300
GO:0045048	protein insertion into ER membrane	0.0003	0.0004	0.73	0.830086	0.963059	EVM0015313;EVM0026562
GO:0046786	viral replication complex formation and maintenance	0.0003	0.0004	0.73	0.830086	0.963059	EVM0015246;EVM0032887
GO:0070940	dephosphorylation of RNA polymerase II C-terminal domain	0.0003	0.0004	0.73	0.830086	0.963059	EVM0010750;EVM0032172
GO:0071446	cellular response to salicylic acid stimulus	0.0003	0.0004	0.73	0.830086	0.963059	EVM0033916;Rosmarinus_officinalis_newGene_15986
GO:0080022	primary root development	0.0003	0.0004	0.73	0.830086	0.963059	EVM0003179;EVM0038913
GO:1903506	regulation of nucleic acid-templated transcription	0.0003	0.0004	0.73	0.830086	0.963059	EVM0004399;Rosmarinus_officinalis_newGene_18065
GO:2000026	regulation of multicellular organismal development	0.0003	0.0004	0.73	0.830086	0.963059	EVM0030704;EVM0033763
GO:0000413	protein peptidyl-prolyl isomerization	0.0044	0.005	0.89	0.84394	0.963059	EVM0007970;EVM0008733;EVM0008850;EVM0009322;EVM0009874;EVM0011259;EVM0011299;EVM0011450;EVM0012934;EVM0013488;EVM0013534;EVM0016112;EVM0018238;EVM0019323;EVM0020353;EVM0020621;EVM0020967;EVM0022807;EVM0023740;EVM0023762;EVM0023979;EVM0027542;EVM0029917;EVM0030569;EVM0032872;EVM0033228;EVM0033572;EVM0033586;EVM0033763;EVM0035515;EVM0036090;EVM0042222;EVM0042686;Rosmarinus_officinalis_newGene_11084
GO:0007165	signal transduction	0.0083	0.0091	0.91	0.844525	0.963059	EVM0000046;EVM0000177;EVM0000373;EVM0000442;EVM0000450;EVM0001477;EVM0001630;EVM0001718;EVM0002118;EVM0002832;EVM0004753;EVM0006652;EVM0006737;EVM0006794;EVM0006938;EVM0007586;EVM0008506;EVM0008897;EVM0009712;EVM0010540;EVM0011021;EVM0011248;EVM0011284;EVM0012027;EVM0013626;EVM0014130;EVM0016094;EVM0016452;EVM0017385;EVM0017960;EVM0018560;EVM0019108;EVM0019207;EVM0019228;EVM0022674;EVM0023252;EVM…
GO:0050790	regulation of catalytic activity	0.0026	0.0031	0.85	0.855193	0.963059	EVM0000132;EVM0001929;EVM0004021;EVM0004268;EVM0009295;EVM0015183;EVM0016008;EVM0016211;EVM0016975;EVM0020093;EVM0026174;EVM0026966;EVM0028635;EVM0030739;EVM0032665;EVM0034576;EVM0041512;EVM0041646;EVM0042358;EVM0045936
GO:0006383	transcription from RNA polymerase III promoter	0.0008	0.001	0.77	0.858002	0.963059	EVM0010498;EVM0012520;EVM0029025;EVM0033416;EVM0034089;EVM0043402
GO:0006487	protein N-linked glycosylation	0.0009	0.0012	0.78	0.858568	0.963059	EVM0013443;EVM0020407;EVM0021125;EVM0024508;EVM0030192;EVM0036505;EVM0042643
GO:0010197	polar nucleus fusion	0.0009	0.0012	0.78	0.858568	0.963059	EVM0005359;EVM0024782;EVM0028656;EVM0030387;EVM0035543;EVM0041511;Rosmarinus_officinalis_newGene_7493
GO:0051601	exocyst localization	0.0009	0.0012	0.78	0.858568	0.963059	EVM0003885;EVM0010023;EVM0012401;EVM0014708;EVM0030498;EVM0040267;Rosmarinus_officinalis_newGene_4811
GO:0006360	transcription from RNA polymerase I promoter	0.0007	0.0009	0.75	0.858893	0.963059	EVM0010498;EVM0012520;EVM0029025;EVM0034089;EVM0043402
GO:0030488	tRNA methylation	0.0007	0.0009	0.75	0.858893	0.963059	EVM0010850;EVM0013683;EVM0014153;EVM0030092;EVM0031557
GO:0090502	RNA phosphodiester bond hydrolysis, endonucleolytic	0.0021	0.0025	0.83	0.860419	0.963059	EVM0000008;EVM0005978;EVM0010028;EVM0012405;EVM0014645;EVM0018415;EVM0019806;EVM0027918;EVM0029005;EVM0030198;EVM0030520;EVM0037209;EVM0037548;EVM0040422;EVM0041675;EVM0045142
GO:0006777	Mo-molybdopterin cofactor biosynthetic process	0.0005	0.0007	0.73	0.862153	0.963059	EVM0015176;EVM0027871;EVM0035270;EVM0039104
GO:0007035	vacuolar acidification	0.0005	0.0007	0.73	0.862153	0.963059	EVM0008242;EVM0016618;EVM0025707;Rosmarinus_officinalis_newGene_6961
GO:0009631	cold acclimation	0.0005	0.0007	0.73	0.862153	0.963059	EVM0022523;EVM0033946;EVM0039527;EVM0044516
GO:0009867	jasmonic acid mediated signaling pathway	0.0005	0.0007	0.73	0.862153	0.963059	EVM0001964;EVM0012458;EVM0042047;EVM0043872
GO:0010033	response to organic substance	0.0005	0.0007	0.73	0.862153	0.963059	EVM0004026;EVM0018629;EVM0021162;EVM0028918
GO:0017148	negative regulation of translation	0.0005	0.0007	0.73	0.862153	0.963059	EVM0001673;EVM0017467;EVM0027829;EVM0036844
GO:0045944	positive regulation of transcription from RNA polymerase II promoter	0.0005	0.0007	0.73	0.862153	0.963059	EVM0018606;EVM0019760;EVM0035505;EVM0039515
GO:0000053	argininosuccinate metabolic process	0.0001	0.0002	0.64	0.862959	0.963059	EVM0017037
GO:0000278	mitotic cell cycle	0.0001	0.0002	0.64	0.862959	0.963059	EVM0042711
GO:0000291	nuclear-transcribed mRNA catabolic process, exonucleolytic	0.0001	0.0002	0.64	0.862959	0.963059	EVM0031993
GO:0000723	telomere maintenance	0.0001	0.0002	0.64	0.862959	0.963059	EVM0000574
GO:0006384	transcription initiation from RNA polymerase III promoter	0.0001	0.0002	0.64	0.862959	0.963059	Rosmarinus_officinalis_newGene_9501
GO:0006427	histidyl-tRNA aminoacylation	0.0001	0.0002	0.64	0.862959	0.963059	EVM0031067
GO:0006429	leucyl-tRNA aminoacylation	0.0001	0.0002	0.64	0.862959	0.963059	EVM0005983
GO:0006461	protein complex assembly	0.0001	0.0002	0.64	0.862959	0.963059	EVM0045797
GO:0006471	protein ADP-ribosylation	0.0001	0.0002	0.64	0.862959	0.963059	EVM0042902
GO:0006518	peptide metabolic process	0.0001	0.0002	0.64	0.862959	0.963059	EVM0024120
GO:0007140	male meiotic nuclear division	0.0001	0.0002	0.64	0.862959	0.963059	EVM0011789
GO:0009156	ribonucleoside monophosphate biosynthetic process	0.0001	0.0002	0.64	0.862959	0.963059	EVM0040820
GO:0009411	response to UV	0.0001	0.0002	0.64	0.862959	0.963059	EVM0012881
GO:0010118	stomatal movement	0.0001	0.0002	0.64	0.862959	0.963059	EVM0012689
GO:0017157	regulation of exocytosis	0.0001	0.0002	0.64	0.862959	0.963059	EVM0003024
GO:0017183	peptidyl-diphthamide biosynthetic process from peptidyl-histidine	0.0001	0.0002	0.64	0.862959	0.963059	EVM0020554
GO:0018315	molybdenum incorporation into molybdenum-molybdopterin complex	0.0001	0.0002	0.64	0.862959	0.963059	EVM0015176
GO:0030148	sphingolipid biosynthetic process	0.0001	0.0002	0.64	0.862959	0.963059	EVM0004844
GO:0031326	regulation of cellular biosynthetic process	0.0001	0.0002	0.64	0.862959	0.963059	EVM0031525
GO:0032875	regulation of DNA endoreduplication	0.0001	0.0002	0.64	0.862959	0.963059	EVM0029018
GO:0033566	gamma-tubulin complex localization	0.0001	0.0002	0.64	0.862959	0.963059	Rosmarinus_officinalis_newGene_12352
GO:0034613	cellular protein localization	0.0001	0.0002	0.64	0.862959	0.963059	EVM0008506
GO:0034641	cellular nitrogen compound metabolic process	0.0001	0.0002	0.64	0.862959	0.963059	EVM0022579
GO:0042325	regulation of phosphorylation	0.0001	0.0002	0.64	0.862959	0.963059	EVM0042358
GO:0043091	L-arginine import	0.0001	0.0002	0.64	0.862959	0.963059	EVM0026053
GO:0043981	histone H4-K5 acetylation	0.0001	0.0002	0.64	0.862959	0.963059	EVM0019600
GO:0044281	small molecule metabolic process	0.0001	0.0002	0.64	0.862959	0.963059	EVM0007830
GO:0046294	formaldehyde catabolic process	0.0001	0.0002	0.64	0.862959	0.963059	Rosmarinus_officinalis_newGene_14547
GO:0046496	nicotinamide nucleotide metabolic process	0.0001	0.0002	0.64	0.862959	0.963059	EVM0017481
GO:0046827	positive regulation of protein export from nucleus	0.0001	0.0002	0.64	0.862959	0.963059	Rosmarinus_officinalis_newGene_11244
GO:0048510	regulation of timing of transition from vegetative to reproductive phase	0.0001	0.0002	0.64	0.862959	0.963059	EVM0019600
GO:0051607	defense response to virus	0.0001	0.0002	0.64	0.862959	0.963059	EVM0030520
GO:0051707	response to other organism	0.0001	0.0002	0.64	0.862959	0.963059	EVM0040563
GO:0051865	protein autoubiquitination	0.0001	0.0002	0.64	0.862959	0.963059	EVM0007705
GO:0051938	L-glutamate import	0.0001	0.0002	0.64	0.862959	0.963059	EVM0026053
GO:0055086	nucleobase-containing small molecule metabolic process	0.0001	0.0002	0.64	0.862959	0.963059	EVM0017121
GO:0060255	regulation of macromolecule metabolic process	0.0001	0.0002	0.64	0.862959	0.963059	EVM0031525
GO:0060548	negative regulation of cell death	0.0001	0.0002	0.64	0.862959	0.963059	EVM0001323
GO:0060919	auxin influx	0.0001	0.0002	0.64	0.862959	0.963059	EVM0030021
GO:0070072	vacuolar proton-transporting V-type ATPase complex assembly	0.0001	0.0002	0.64	0.862959	0.963059	EVM0016618
GO:0089711	L-glutamate transmembrane transport	0.0001	0.0002	0.64	0.862959	0.963059	EVM0026053
GO:0090071	negative regulation of ribosome biogenesis	0.0001	0.0002	0.64	0.862959	0.963059	EVM0027829
GO:1901642	nucleoside transmembrane transport	0.0001	0.0002	0.64	0.862959	0.963059	EVM0040726
GO:2000123	positive regulation of stomatal complex development	0.0001	0.0002	0.64	0.862959	0.963059	EVM0004023
GO:0015986	ATP synthesis coupled proton transport	0.0023	0.0028	0.84	0.868472	0.963059	EVM0000512;EVM0001214;EVM0002903;EVM0003709;EVM0006725;EVM0008009;EVM0012579;EVM0016618;EVM0018034;EVM0018733;EVM0019775;EVM0020053;EVM0024684;EVM0025611;EVM0027282;EVM0032539;Rosmarinus_officinalis_newGene_12362;Rosmarinus_officinalis_newGene_1245
GO:0001676	long-chain fatty acid metabolic process	0.0004	0.0006	0.7	0.869493	0.963059	EVM0009950;EVM0023772;EVM0039845
GO:0006417	regulation of translation	0.0004	0.0006	0.7	0.869493	0.963059	EVM0013587;EVM0021974;EVM0046093
GO:0009082	branched-chain amino acid biosynthetic process	0.0004	0.0006	0.7	0.869493	0.963059	EVM0004063;EVM0045841;Rosmarinus_officinalis_newGene_7123
GO:0009744	response to sucrose	0.0004	0.0006	0.7	0.869493	0.963059	EVM0008020;EVM0021834;EVM0041485
GO:0009873	ethylene-activated signaling pathway	0.0004	0.0006	0.7	0.869493	0.963059	EVM0001947;EVM0018556;EVM0029388
GO:0010431	seed maturation	0.0004	0.0006	0.7	0.869493	0.963059	EVM0004826;EVM0027875;EVM0029952
GO:0031146	SCF-dependent proteasomal ubiquitin-dependent protein catabolic process	0.0004	0.0006	0.7	0.869493	0.963059	EVM0009824;EVM0012744;EVM0041604
GO:0046907	intracellular transport	0.0004	0.0006	0.7	0.869493	0.963059	EVM0007602;EVM0033736;EVM0040489
GO:0071281	cellular response to iron ion	0.0004	0.0006	0.7	0.869493	0.963059	EVM0005282;EVM0010358;EVM0028538
GO:0072593	reactive oxygen species metabolic process	0.0004	0.0006	0.7	0.869493	0.963059	EVM0004315;EVM0017417;EVM0018288
GO:0043161	proteasome-mediated ubiquitin-dependent protein catabolic process	0.0052	0.0059	0.88	0.871048	0.963059	EVM0000695;EVM0001569;EVM0001796;EVM0002713;EVM0002834;EVM0004424;EVM0005034;EVM0007084;EVM0007796;EVM0008175;EVM0009441;EVM0009743;EVM0011453;EVM0011814;EVM0014007;EVM0014065;EVM0017734;EVM0021162;EVM0023093;EVM0023394;EVM0023908;EVM0024329;EVM0024935;EVM0028058;EVM0028205;EVM0028330;EVM0028898;EVM0029210;EVM0029661;EVM0031660;EVM0031903;EVM0033668;EVM0034696;EVM0037896;EVM0040614;EVM0041284;EVM…
GO:0009908	flower development	0.0017	0.0021	0.81	0.873358	0.963059	EVM0001682;EVM0009704;EVM0014496;EVM0014968;EVM0015043;EVM0020284;EVM0023563;EVM0023793;EVM0023933;EVM0024198;EVM0025540;EVM0028522;EVM0030564
GO:0044267	cellular protein metabolic process	0.0026	0.0031	0.84	0.876069	0.963059	EVM0005251;EVM0011998;EVM0013090;EVM0015812;EVM0017802;EVM0025402;EVM0025780;EVM0026263;EVM0026977;EVM0027235;EVM0031926;EVM0035721;EVM0035996;EVM0036623;EVM0036830;EVM0037430;EVM0037694;EVM0039442;EVM0039878;EVM0045950
GO:0003333	amino acid transmembrane transport	0.0033	0.0038	0.85	0.876285	0.963059	EVM0001667;EVM0005277;EVM0006742;EVM0007230;EVM0008340;EVM0011574;EVM0014697;EVM0014731;EVM0015133;EVM0015262;EVM0016160;EVM0016801;EVM0021531;EVM0022195;EVM0022906;EVM0031015;EVM0032314;EVM0032603;EVM0033264;EVM0034540;EVM0035646;EVM0038626;EVM0039592;EVM0042002;EVM0043463
GO:0000244	spliceosomal tri-snRNP complex assembly	0.0003	0.0004	0.64	0.884545	0.963059	EVM0014793;EVM0018339
GO:0000956	nuclear-transcribed mRNA catabolic process	0.0003	0.0004	0.64	0.884545	0.963059	EVM0004887;EVM0018479
GO:0006102	isocitrate metabolic process	0.0003	0.0004	0.64	0.884545	0.963059	EVM0031447;Rosmarinus_officinalis_newGene_16778
GO:0006432	phenylalanyl-tRNA aminoacylation	0.0003	0.0004	0.64	0.884545	0.963059	EVM0037829;EVM0040661
GO:0006995	cellular response to nitrogen starvation	0.0003	0.0004	0.64	0.884545	0.963059	EVM0002086;EVM0007554
GO:0009960	endosperm development	0.0003	0.0004	0.64	0.884545	0.963059	EVM0035543;EVM0041432
GO:0015825	L-serine transport	0.0003	0.0004	0.64	0.884545	0.963059	EVM0030733;EVM0035829
GO:0015937	coenzyme A biosynthetic process	0.0003	0.0004	0.64	0.884545	0.963059	EVM0024728;EVM0025834
GO:0030705	cytoskeleton-dependent intracellular transport	0.0003	0.0004	0.64	0.884545	0.963059	EVM0006891;EVM0015878
GO:0033365	protein localization to organelle	0.0003	0.0004	0.64	0.884545	0.963059	EVM0024585;EVM0038513
GO:0042256	mature ribosome assembly	0.0003	0.0004	0.64	0.884545	0.963059	EVM0013796;EVM0026944
GO:0044765	single-organism transport	0.0003	0.0004	0.64	0.884545	0.963059	EVM0036112;EVM0038793
GO:0048513	animal organ development	0.0003	0.0004	0.64	0.884545	0.963059	EVM0026893;Rosmarinus_officinalis_newGene_17016
GO:0048765	root hair cell differentiation	0.0003	0.0004	0.64	0.884545	0.963059	EVM0032172;Rosmarinus_officinalis_newGene_11244
GO:0051716	cellular response to stimulus	0.0003	0.0004	0.64	0.884545	0.963059	EVM0001435;EVM0004026
GO:0055075	potassium ion homeostasis	0.0003	0.0004	0.64	0.884545	0.963059	EVM0014892;EVM0041957
GO:0033609	oxalate metabolic process	0.001	0.0014	0.76	0.88895	0.963059	EVM0000768;EVM0009683;EVM0010400;EVM0022797;EVM0036377;EVM0039851;EVM0043016;Rosmarinus_officinalis_newGene_10063
GO:0007049	cell cycle	0.0009	0.0012	0.74	0.88915	0.963059	EVM0010391;EVM0015451;EVM0035907;EVM0037345;EVM0039287;EVM0041090;EVM0041990
GO:0048316	seed development	0.0009	0.0012	0.74	0.88915	0.963059	EVM0016886;EVM0021589;EVM0031987;EVM0033069;EVM0035641;EVM0036590;EVM0043782
GO:0006352	DNA-templated transcription, initiation	0.0012	0.0015	0.77	0.889486	0.963059	EVM0004287;EVM0016242;EVM0017033;EVM0020340;EVM0021777;EVM0029171;EVM0031879;Rosmarinus_officinalis_newGene_15097;Rosmarinus_officinalis_newGene_5872
GO:0010951	negative regulation of endopeptidase activity	0.0008	0.0011	0.73	0.890404	0.963059	EVM0009396;EVM0015822;EVM0017189;EVM0028069;EVM0032897;EVM0043341
GO:0065007	biological regulation	0.0008	0.0011	0.73	0.890404	0.963059	EVM0003832;EVM0007830;EVM0008667;EVM0018075;EVM0031450;EVM0039300
GO:1903959	regulation of anion transmembrane transport	0.0013	0.0017	0.77	0.890543	0.963059	EVM0001688;EVM0004727;EVM0012353;EVM0016625;EVM0019503;EVM0021276;EVM0022704;EVM0024323;EVM0029529;EVM0044251
GO:0042254	ribosome biogenesis	0.0025	0.003	0.82	0.891606	0.963059	EVM0002019;EVM0002034;EVM0002769;EVM0004879;EVM0005582;EVM0011072;EVM0013363;EVM0016385;EVM0018329;EVM0019153;EVM0019906;EVM0027961;EVM0029588;EVM0033411;EVM0034806;EVM0037178;EVM0039142;EVM0044700;EVM0044987
GO:0016036	cellular response to phosphate starvation	0.0007	0.0009	0.71	0.893207	0.963059	EVM0008413;EVM0010224;EVM0024053;EVM0030114;EVM0043981
GO:0071577	zinc II ion transmembrane transport	0.0007	0.0009	0.71	0.893207	0.963059	EVM0029434;EVM0037416;EVM0037493;EVM0039978;EVM0042682
GO:0009058	biosynthetic process	0.0039	0.0046	0.85	0.893833	0.963059	EVM0001502;EVM0006657;EVM0008120;EVM0009788;EVM0010209;EVM0010328;EVM0010944;EVM0011594;EVM0013328;EVM0018783;EVM0020944;EVM0021239;EVM0021456;EVM0022131;EVM0027521;EVM0028732;EVM0029009;EVM0031339;EVM0031413;EVM0032140;EVM0033869;EVM0035399;EVM0035765;EVM0037959;EVM0038325;EVM0039223;EVM0039900;EVM0043732;EVM0045874;Rosmarinus_officinalis_newGene_3789
GO:0000209	protein polyubiquitination	0.0026	0.0032	0.82	0.894512	0.963059	EVM0001569;EVM0005979;EVM0007084;EVM0007850;EVM0008175;EVM0008956;EVM0014065;EVM0017734;EVM0018652;EVM0019572;EVM0024329;EVM0027542;EVM0028330;EVM0029210;EVM0033668;EVM0034696;EVM0034727;EVM0037212;EVM0040614;EVM0045267
GO:0009933	meristem structural organization	0.0005	0.0008	0.68	0.898356	0.963059	EVM0000001;EVM0009322;EVM0015862;EVM0037384
GO:0010087	phloem or xylem histogenesis	0.0005	0.0008	0.68	0.898356	0.963059	EVM0010151;EVM0026458;EVM0029018;EVM0043981
GO:0030071	regulation of mitotic metaphase/anaphase transition	0.0005	0.0008	0.68	0.898356	0.963059	EVM0019572;EVM0030397;EVM0034727;EVM0037212
GO:0031047	gene silencing by RNA	0.0005	0.0008	0.68	0.898356	0.963059	EVM0005420;EVM0006393;EVM0012530;EVM0030520
GO:0006364	rRNA processing	0.0029	0.0035	0.83	0.900139	0.963059	EVM0004887;EVM0006661;EVM0007011;EVM0007985;EVM0008817;EVM0013236;EVM0015545;EVM0016422;EVM0016874;EVM0017648;EVM0017665;EVM0019477;EVM0021999;EVM0022289;EVM0025104;EVM0031993;EVM0033372;EVM0034562;EVM0038897;EVM0040625;EVM0042385;EVM0042597
GO:0006749	glutathione metabolic process	0.0022	0.0028	0.8	0.904048	0.963059	EVM0000923;EVM0007799;EVM0012540;EVM0013601;EVM0013675;EVM0022881;EVM0023564;EVM0025687;EVM0026380;EVM0026517;EVM0029981;EVM0032747;EVM0032852;EVM0033209;EVM0033952;EVM0035699;EVM0041597
GO:0010305	leaf vascular tissue pattern formation	0.0004	0.0006	0.64	0.907231	0.963059	EVM0009322;EVM0020835;EVM0041604
GO:0015706	nitrate transport	0.0004	0.0006	0.64	0.907231	0.963059	EVM0017639;EVM0037227;EVM0043143
GO:0090304	nucleic acid metabolic process	0.0009	0.0013	0.72	0.913955	0.963059	EVM0005420;EVM0008995;EVM0011135;EVM0017671;EVM0033791;EVM0034933;EVM0037163
GO:0006623	protein targeting to vacuole	0.0008	0.0011	0.7	0.916276	0.963059	EVM0010614;EVM0017450;EVM0028170;EVM0029158;EVM0036419;EVM0043079
GO:0000050	urea cycle	0.0001	0.0003	0.51	0.916626	0.963059	EVM0017037
GO:0006370	7-methylguanosine mRNA capping	0.0001	0.0003	0.51	0.916626	0.963059	EVM0042484
GO:0006425	glutaminyl-tRNA aminoacylation	0.0001	0.0003	0.51	0.916626	0.963059	EVM0021942
GO:0006438	valyl-tRNA aminoacylation	0.0001	0.0003	0.51	0.916626	0.963059	EVM0018251
GO:0006552	leucine catabolic process	0.0001	0.0003	0.51	0.916626	0.963059	Rosmarinus_officinalis_newGene_16486
GO:0009245	lipid A biosynthetic process	0.0001	0.0003	0.51	0.916626	0.963059	EVM0002371
GO:0009649	entrainment of circadian clock	0.0001	0.0003	0.51	0.916626	0.963059	Rosmarinus_officinalis_newGene_16002
GO:0009729	detection of brassinosteroid stimulus	0.0001	0.0003	0.51	0.916626	0.963059	Rosmarinus_officinalis_newGene_11244
GO:0009814	defense response, incompatible interaction	0.0001	0.0003	0.51	0.916626	0.963059	EVM0010753
GO:0009880	embryonic pattern specification	0.0001	0.0003	0.51	0.916626	0.963059	EVM0042597
GO:0009920	cell plate formation involved in plant-type cell wall biogenesis	0.0001	0.0003	0.51	0.916626	0.963059	EVM0026660
GO:0010107	potassium ion import	0.0001	0.0003	0.51	0.916626	0.963059	EVM0022243
GO:0010359	regulation of anion channel activity	0.0001	0.0003	0.51	0.916626	0.963059	EVM0008256
GO:0010366	negative regulation of ethylene biosynthetic process	0.0001	0.0003	0.51	0.916626	0.963059	EVM0007705
GO:0010971	positive regulation of G2/M transition of mitotic cell cycle	0.0001	0.0003	0.51	0.916626	0.963059	Rosmarinus_officinalis_newGene_13846
GO:0016050	vesicle organization	0.0001	0.0003	0.51	0.916626	0.963059	EVM0029063
GO:0018343	protein farnesylation	0.0001	0.0003	0.51	0.916626	0.963059	EVM0021691
GO:0019318	hexose metabolic process	0.0001	0.0003	0.51	0.916626	0.963059	EVM0002552
GO:0019441	tryptophan catabolic process to kynurenine	0.0001	0.0003	0.51	0.916626	0.963059	EVM0004339
GO:0032981	mitochondrial respiratory chain complex I assembly	0.0001	0.0003	0.51	0.916626	0.963059	EVM0028697
GO:0036065	fucosylation	0.0001	0.0003	0.51	0.916626	0.963059	EVM0021461
GO:0042752	regulation of circadian rhythm	0.0001	0.0003	0.51	0.916626	0.963059	EVM0025662
GO:0043484	regulation of RNA splicing	0.0001	0.0003	0.51	0.916626	0.963059	EVM0005714
GO:0046166	glyceraldehyde-3-phosphate biosynthetic process	0.0001	0.0003	0.51	0.916626	0.963059	EVM0013686
GO:0048467	gynoecium development	0.0001	0.0003	0.51	0.916626	0.963059	EVM0035271
GO:0097164	ammonium ion metabolic process	0.0001	0.0003	0.51	0.916626	0.963059	EVM0002569
GO:0097503	sialylation	0.0001	0.0003	0.51	0.916626	0.963059	EVM0008671
GO:0098813	nuclear chromosome segregation	0.0001	0.0003	0.51	0.916626	0.963059	Rosmarinus_officinalis_newGene_1106
GO:1903401	L-lysine transmembrane transport	0.0001	0.0003	0.51	0.916626	0.963059	EVM0026053
GO:0006457	protein folding	0.0122	0.0136	0.9	0.919021	0.963059	EVM0000739;EVM0001534;EVM0002394;EVM0002571;EVM0004302;EVM0004565;EVM0004669;EVM0004747;EVM0004836;EVM0006232;EVM0006310;EVM0007970;EVM0008086;EVM0008201;EVM0008341;EVM0008434;EVM0009322;EVM0009470;EVM0009874;EVM0010319;EVM0011299;EVM0011450;EVM0012934;EVM0013488;EVM0013534;EVM0014462;EVM0014602;EVM0015183;EVM0016112;EVM0016211;EVM0016321;EVM0017677;EVM0018184;EVM0018726;EVM0019323;EVM0019847;EVM…
GO:0006261	DNA-dependent DNA replication	0.0007	0.001	0.67	0.920046	0.963059	EVM0013766;EVM0018147;EVM0018745;EVM0032226;EVM0045015
GO:0044699	single-organism process	0.0047	0.0056	0.84	0.92232	0.963059	EVM0000055;EVM0001316;EVM0002088;EVM0002415;EVM0002891;EVM0002935;EVM0003832;EVM0004698;EVM0006686;EVM0008667;EVM0009416;EVM0009912;EVM0010233;EVM0010871;EVM0011502;EVM0014614;EVM0015613;EVM0016714;EVM0018010;EVM0018075;EVM0019133;EVM0021594;EVM0022235;EVM0024575;EVM0028752;EVM0032168;EVM0036256;EVM0036765;EVM0037197;EVM0037679;EVM0041495;EVM0042920;EVM0043135;EVM0044177;EVM0044716;Rosmarinus_off…
GO:0006047	UDP-N-acetylglucosamine metabolic process	0.0003	0.0005	0.57	0.922411	0.963059	EVM0007868;EVM0042643
GO:0006379	mRNA cleavage	0.0003	0.0005	0.57	0.922411	0.963059	EVM0000050;EVM0016874
GO:0006431	methionyl-tRNA aminoacylation	0.0003	0.0005	0.57	0.922411	0.963059	EVM0025288;EVM0029513
GO:0006436	tryptophanyl-tRNA aminoacylation	0.0003	0.0005	0.57	0.922411	0.963059	EVM0024197;EVM0034911
GO:0007005	mitochondrion organization	0.0003	0.0005	0.57	0.922411	0.963059	EVM0005251;EVM0046037
GO:0008104	protein localization	0.0003	0.0005	0.57	0.922411	0.963059	EVM0006891;EVM0015878
GO:0010093	specification of floral organ identity	0.0003	0.0005	0.57	0.922411	0.963059	EVM0000001;EVM0037384
GO:0019563	glycerol catabolic process	0.0003	0.0005	0.57	0.922411	0.963059	EVM0013686;EVM0044848
GO:0036265	RNA (guanine-N7)-methylation	0.0003	0.0005	0.57	0.922411	0.963059	EVM0029628;EVM0035202
GO:0048583	regulation of response to stimulus	0.0003	0.0005	0.57	0.922411	0.963059	EVM0033916;Rosmarinus_officinalis_newGene_15986
GO:0051260	protein homooligomerization	0.0003	0.0005	0.57	0.922411	0.963059	EVM0026457;EVM0037030
GO:0051298	centrosome duplication	0.0003	0.0005	0.57	0.922411	0.963059	EVM0009212;EVM0013933
GO:0051415	interphase microtubule nucleation by interphase microtubule organizing center	0.0003	0.0005	0.57	0.922411	0.963059	EVM0009212;EVM0013933
GO:0090307	mitotic spindle assembly	0.0003	0.0005	0.57	0.922411	0.963059	EVM0009212;EVM0013933
GO:0015992	proton transport	0.0025	0.0031	0.8	0.923142	0.963059	EVM0000919;EVM0013925;EVM0016672;EVM0017092;EVM0017712;EVM0017732;EVM0020050;EVM0021269;EVM0027123;EVM0027615;EVM0028811;EVM0030362;EVM0030674;EVM0033500;EVM0036841;EVM0037231;EVM0038111;EVM0044758;EVM0044839
GO:0034314	Arp2/3 complex-mediated actin nucleation	0.0005	0.0008	0.64	0.925888	0.963059	EVM0002918;EVM0031461;EVM0032441;Rosmarinus_officinalis_newGene_18424
GO:0046686	response to cadmium ion	0.0005	0.0008	0.64	0.925888	0.963059	EVM0000548;EVM0011699;EVM0037600;EVM0042448
GO:0006281	DNA repair	0.0046	0.0055	0.84	0.930368	0.963059	EVM0000074;EVM0001569;EVM0004822;EVM0007006;EVM0008528;EVM0010793;EVM0011231;EVM0011702;EVM0013102;EVM0014687;EVM0015907;EVM0016090;EVM0017111;EVM0018273;EVM0018430;EVM0020841;EVM0021361;EVM0021674;EVM0021697;EVM0024329;EVM0030432;EVM0031525;EVM0031869;EVM0032139;EVM0033152;EVM0033668;EVM0036525;EVM0036809;EVM0041423;EVM0042484;EVM0043456;EVM0046117;Rosmarinus_officinalis_newGene_15398;Rosmarinus…
GO:0035335	peptidyl-tyrosine dephosphorylation	0.0017	0.0022	0.75	0.930404	0.963059	EVM0008036;EVM0012949;EVM0017378;EVM0025619;EVM0029545;EVM0030197;EVM0031867;EVM0033493;EVM0033909;EVM0035120;EVM0036421;EVM0042484;Rosmarinus_officinalis_newGene_15256
GO:0009407	toxin catabolic process	0.001	0.0015	0.7	0.931914	0.963059	EVM0022881;EVM0026380;EVM0026517;EVM0029981;EVM0032747;EVM0033209;EVM0033952;EVM0041597
GO:0034047	regulation of phosphoprotein phosphatase activity	0.001	0.0015	0.7	0.931914	0.963059	EVM0000177;EVM0000450;EVM0018560;EVM0019108;EVM0034986;EVM0037093;EVM0038943;EVM0040554
GO:0000290	deadenylation-dependent decapping of nuclear-transcribed mRNA	0.0004	0.0007	0.59	0.934781	0.963059	EVM0005244;EVM0007261;Rosmarinus_officinalis_newGene_13794
GO:0006526	arginine biosynthetic process	0.0004	0.0007	0.59	0.934781	0.963059	EVM0017037;EVM0019523;EVM0032253
GO:0006607	NLS-bearing protein import into nucleus	0.0008	0.0012	0.67	0.936644	0.963059	EVM0013492;EVM0016519;EVM0019061;EVM0028995;EVM0039696;Rosmarinus_officinalis_newGene_15824
GO:0009089	lysine biosynthetic process via diaminopimelate	0.0008	0.0012	0.67	0.936644	0.963059	EVM0007781;EVM0010484;EVM0014498;EVM0015557;EVM0017595;EVM0042264
GO:0000724	double-strand break repair via homologous recombination	0.0007	0.001	0.64	0.940728	0.963059	EVM0015862;EVM0023446;EVM0026072;EVM0039907;Rosmarinus_officinalis_newGene_15863
GO:0009409	response to cold	0.0007	0.001	0.64	0.940728	0.963059	EVM0000319;EVM0013337;EVM0015584;EVM0040975;EVM0044601
GO:0019509	L-methionine salvage from methylthioadenosine	0.0007	0.001	0.64	0.940728	0.963059	EVM0004247;EVM0017688;EVM0029304;EVM0030009;Rosmarinus_officinalis_newGene_18417
GO:0006465	signal peptide processing	0.0014	0.002	0.72	0.944121	0.963059	EVM0003531;EVM0009618;EVM0013491;EVM0021600;EVM0025497;EVM0026133;EVM0026621;EVM0033302;EVM0033945;EVM0042453;EVM0045992
GO:0006890	retrograde vesicle-mediated transport, Golgi to ER	0.0013	0.0018	0.71	0.944762	0.963059	EVM0000159;EVM0004341;EVM0005440;EVM0010492;EVM0017872;EVM0019487;EVM0027846;EVM0033259;EVM0036737;EVM0042847
GO:0015991	ATP hydrolysis coupled proton transport	0.0022	0.0029	0.76	0.945239	0.963059	EVM0001770;EVM0004627;EVM0006725;EVM0008242;EVM0009155;EVM0012319;EVM0016618;EVM0018472;EVM0019236;EVM0020867;EVM0025707;EVM0026215;EVM0028731;EVM0032347;EVM0032539;EVM0042946;Rosmarinus_officinalis_newGene_6961
GO:0042594	response to starvation	0.0005	0.0009	0.6	0.946502	0.963059	EVM0004150;EVM0008698;EVM0015819;EVM0039267
GO:0045332	phospholipid translocation	0.0005	0.0009	0.6	0.946502	0.963059	EVM0005840;EVM0007683;EVM0020911;EVM0037254
GO:0009739	response to gibberellin	0.0003	0.0005	0.51	0.948328	0.963059	EVM0024428;EVM0043238
GO:0019348	dolichol metabolic process	0.0003	0.0005	0.51	0.948328	0.963059	EVM0020093;EVM0042643
GO:0019740	nitrogen utilization	0.0003	0.0005	0.51	0.948328	0.963059	EVM0000718;Rosmarinus_officinalis_newGene_16717
GO:0045087	innate immune response	0.0003	0.0005	0.51	0.948328	0.963059	EVM0020662;EVM0041364
GO:0003006	developmental process involved in reproduction	0.0001	0.0003	0.43	0.949279	0.963059	EVM0003179
GO:0006275	regulation of DNA replication	0.0001	0.0003	0.43	0.949279	0.963059	EVM0035798
GO:0006750	glutathione biosynthetic process	0.0001	0.0003	0.43	0.949279	0.963059	EVM0010470
GO:0006986	response to unfolded protein	0.0001	0.0003	0.43	0.949279	0.963059	EVM0012841
GO:0007064	mitotic sister chromatid cohesion	0.0001	0.0003	0.43	0.949279	0.963059	EVM0007977
GO:0008202	steroid metabolic process	0.0001	0.0003	0.43	0.949279	0.963059	EVM0032677
GO:0009594	detection of nutrient	0.0001	0.0003	0.43	0.949279	0.963059	EVM0003179
GO:0010222	stem vascular tissue pattern formation	0.0001	0.0003	0.43	0.949279	0.963059	EVM0003382
GO:0032968	positive regulation of transcription elongation from RNA polymerase II promoter	0.0001	0.0003	0.43	0.949279	0.963059	EVM0019970
GO:0035428	hexose transmembrane transport	0.0001	0.0003	0.43	0.949279	0.963059	EVM0005130
GO:0046373	L-arabinose metabolic process	0.0001	0.0003	0.43	0.949279	0.963059	EVM0044627
GO:0048825	cotyledon development	0.0001	0.0003	0.43	0.949279	0.963059	EVM0037909
GO:0051568	histone H3-K4 methylation	0.0001	0.0003	0.43	0.949279	0.963059	EVM0036644
GO:0070676	intralumenal vesicle formation	0.0001	0.0003	0.43	0.949279	0.963059	EVM0011736
GO:1901137	carbohydrate derivative biosynthetic process	0.0001	0.0003	0.43	0.949279	0.963059	EVM0019958
GO:0010268	brassinosteroid homeostasis	0.0009	0.0014	0.66	0.94951	0.963059	EVM0004224;EVM0008638;EVM0024886;EVM0028735;EVM0037117;EVM0044016;EVM0045298
GO:0016132	brassinosteroid biosynthetic process	0.0009	0.0014	0.66	0.94951	0.963059	EVM0004224;EVM0008638;EVM0024477;EVM0028735;EVM0037117;EVM0044016;EVM0045298
GO:0034645	cellular macromolecule biosynthetic process	0.0004	0.0007	0.55	0.954588	0.963059	EVM0005932;EVM0006158;EVM0024186
GO:0048364	root development	0.0018	0.0025	0.73	0.954647	0.963059	EVM0001127;EVM0003544;EVM0009704;EVM0017817;EVM0021525;EVM0025537;EVM0025540;EVM0027892;EVM0028915;EVM0030564;EVM0031400;EVM0034020;EVM0036590;EVM0043347
GO:0043547	positive regulation of GTPase activity	0.0034	0.0043	0.78	0.960222	0.963059	EVM0003786;EVM0006714;EVM0007208;EVM0008290;EVM0010333;EVM0010477;EVM0012603;EVM0012848;EVM0013526;EVM0014479;EVM0015592;EVM0017385;EVM0020364;EVM0021045;EVM0027201;EVM0027572;EVM0029684;EVM0030009;EVM0030856;EVM0036729;EVM0038694;EVM0041111;EVM0042648;EVM0043523;EVM0046008;Rosmarinus_officinalis_newGene_9551
GO:0006807	nitrogen compound metabolic process	0.0005	0.0009	0.57	0.961729	0.963059	EVM0001503;EVM0004891;EVM0007798;EVM0025810
GO:0006754	ATP biosynthetic process	0.0009	0.0014	0.64	0.96179	0.963059	EVM0001860;EVM0012131;EVM0015107;EVM0015680;EVM0023977;EVM0034656;EVM0035586
GO:0006811	ion transport	0.0009	0.0014	0.64	0.96179	0.963059	EVM0001942;EVM0015539;EVM0015637;EVM0026176;EVM0032135;Rosmarinus_officinalis_newGene_15994;Rosmarinus_officinalis_newGene_17128
GO:0006260	DNA replication	0.0021	0.0029	0.73	0.963281	0.963059	EVM0003084;EVM0011997;EVM0013102;EVM0018273;EVM0019227;EVM0019891;EVM0021361;EVM0023527;EVM0028618;EVM0030542;EVM0031869;EVM0032139;EVM0036809;EVM0037453;EVM0040488;EVM0043220
GO:0050896	response to stimulus	0.0023	0.0032	0.74	0.963459	0.963059	EVM0000293;EVM0003212;EVM0005717;EVM0005754;EVM0010784;EVM0014614;EVM0015613;EVM0022940;EVM0025931;EVM0028752;EVM0033007;EVM0033937;EVM0036765;EVM0037612;EVM0037995;EVM0038940;EVM0045008;Rosmarinus_officinalis_newGene_16702
GO:0009733	response to auxin	0.004	0.0051	0.79	0.963877	0.963059	EVM0002085;EVM0003283;EVM0003299;EVM0009720;EVM0014240;EVM0016809;EVM0016925;EVM0017560;EVM0017863;EVM0019810;EVM0020473;EVM0024583;EVM0024702;EVM0025326;EVM0030185;EVM0031059;EVM0032435;EVM0034938;EVM0035201;EVM0035424;EVM0035553;EVM0037100;EVM0037828;EVM0038290;EVM0039434;EVM0039581;EVM0040862;EVM0043182;EVM0044631;EVM0045699;Rosmarinus_officinalis_newGene_11244
GO:0071704	organic substance metabolic process	0.0008	0.0013	0.61	0.964639	0.963059	EVM0007076;EVM0021138;EVM0025695;EVM0030175;EVM0032831;EVM0040152
GO:0001101	response to acid chemical	0.0003	0.0006	0.46	0.965847	0.963059	EVM0028918;Rosmarinus_officinalis_newGene_17928
GO:0006401	RNA catabolic process	0.0003	0.0006	0.46	0.965847	0.963059	EVM0032222;EVM0044639
GO:0009860	pollen tube growth	0.0003	0.0006	0.46	0.965847	0.963059	EVM0014245;EVM0043394
GO:0010182	sugar mediated signaling pathway	0.0003	0.0006	0.46	0.965847	0.963059	EVM0003179;EVM0012458
GO:0042773	ATP synthesis coupled electron transport	0.0003	0.0006	0.46	0.965847	0.963059	EVM0008389;EVM0012555
GO:0048015	phosphatidylinositol-mediated signaling	0.0003	0.0006	0.46	0.965847	0.963059	EVM0037404;Rosmarinus_officinalis_newGene_5832
GO:0051026	chiasma assembly	0.0003	0.0006	0.46	0.965847	0.963059	EVM0007524;EVM0014161
GO:1901700	response to oxygen-containing compound	0.0004	0.0008	0.51	0.968646	0.963059	EVM0022268;EVM0028918;Rosmarinus_officinalis_newGene_17928
GO:0000469	cleavage involved in rRNA processing	0.0001	0.0004	0.36	0.969144	0.963059	EVM0034597
GO:0005986	sucrose biosynthetic process	0.0001	0.0004	0.36	0.969144	0.963059	EVM0016956
GO:0006097	glyoxylate cycle	0.0001	0.0004	0.36	0.969144	0.963059	EVM0029774
GO:0006212	uracil catabolic process	0.0001	0.0004	0.36	0.969144	0.963059	EVM0022850
GO:0006491	N-glycan processing	0.0001	0.0004	0.36	0.969144	0.963059	EVM0018399
GO:0006893	Golgi to plasma membrane transport	0.0001	0.0004	0.36	0.969144	0.963059	EVM0012401
GO:0010104	regulation of ethylene-activated signaling pathway	0.0001	0.0004	0.36	0.969144	0.963059	EVM0017168
GO:0016570	histone modification	0.0001	0.0004	0.36	0.969144	0.963059	EVM0031525
GO:0030259	lipid glycosylation	0.0001	0.0004	0.36	0.969144	0.963059	EVM0025008
GO:0035269	protein O-linked mannosylation	0.0001	0.0004	0.36	0.969144	0.963059	EVM0020093
GO:0042343	indole glucosinolate metabolic process	0.0001	0.0004	0.36	0.969144	0.963059	EVM0005159
GO:0051123	RNA polymerase II transcriptional preinitiation complex assembly	0.0001	0.0004	0.36	0.969144	0.963059	EVM0035505
GO:0051179	localization	0.0001	0.0004	0.36	0.969144	0.963059	EVM0017294
GO:0030150	protein import into mitochondrial matrix	0.001	0.0016	0.64	0.9692	0.963059	EVM0006370;EVM0016321;EVM0017647;EVM0021113;EVM0025704;EVM0028226;EVM0028407;EVM0037823
GO:0042147	retrograde transport, endosome to Golgi	0.0009	0.0015	0.62	0.971296	0.963059	EVM0004341;EVM0010614;EVM0017450;EVM0029158;EVM0036419;EVM0036737;EVM0043079
GO:0016567	protein ubiquitination	0.0105	0.0123	0.85	0.971464	0.963059	EVM0000600;EVM0000827;EVM0000840;EVM0001028;EVM0001176;EVM0001250;EVM0001677;EVM0002464;EVM0003063;EVM0003828;EVM0004334;EVM0005034;EVM0005479;EVM0006000;EVM0006318;EVM0006671;EVM0008114;EVM0008835;EVM0009049;EVM0009084;EVM0009824;EVM0010187;EVM0010753;EVM0012384;EVM0012442;EVM0013160;EVM0014319;EVM0014409;EVM0015008;EVM0015078;EVM0015352;EVM0015354;EVM0015489;EVM0018702;EVM0018870;EVM0020569;EVM…
GO:0044237	cellular metabolic process	0.0014	0.0021	0.67	0.972795	0.963059	EVM0006135;EVM0016725;EVM0017476;EVM0019784;EVM0024472;EVM0025353;EVM0028057;EVM0028448;EVM0043116;Rosmarinus_officinalis_newGene_15616;Rosmarinus_officinalis_newGene_15858
GO:0017004	cytochrome complex assembly	0.0005	0.001	0.54	0.972844	0.963059	EVM0000228;EVM0038521;EVM0040470;Rosmarinus_officinalis_newGene_14316
GO:0006885	regulation of pH	0.0007	0.0012	0.56	0.977056	0.963059	EVM0009087;EVM0014892;EVM0025061;EVM0040880;EVM0041957
GO:0006744	ubiquinone biosynthetic process	0.0003	0.0006	0.43	0.97757	0.963059	EVM0040246;EVM0045232
GO:0015695	organic cation transport	0.0003	0.0006	0.43	0.97757	0.963059	EVM0000718;Rosmarinus_officinalis_newGene_16717
GO:0006139	nucleobase-containing compound metabolic process	0.0004	0.0008	0.48	0.978514	0.963059	EVM0003157;EVM0027573;EVM0045884
GO:0007126	meiotic cell cycle	0.0004	0.0008	0.48	0.978514	0.963059	EVM0004234;EVM0009212;EVM0013933
GO:0006367	transcription initiation from RNA polymerase II promoter	0.0008	0.0014	0.57	0.980853	0.963059	EVM0002807;EVM0019970;EVM0024793;EVM0035413;EVM0039554;EVM0043701
GO:0009788	negative regulation of abscisic acid-activated signaling pathway	0.0005	0.001	0.51	0.980873	0.963059	EVM0017817;EVM0028330;EVM0032172;EVM0034020
GO:0009966	regulation of signal transduction	0.0005	0.001	0.51	0.980873	0.963059	EVM0021138;EVM0028918;EVM0029167;EVM0033932
GO:0000453	enzyme-directed rRNA 2'-O-methylation	0.0001	0.0004	0.32	0.98123	0.963059	EVM0041036
GO:0006513	protein monoubiquitination	0.0001	0.0004	0.32	0.98123	0.963059	EVM0044650
GO:0006913	nucleocytoplasmic transport	0.0001	0.0004	0.32	0.98123	0.963059	EVM0011933
GO:0010050	vegetative phase change	0.0001	0.0004	0.32	0.98123	0.963059	EVM0003179
GO:0010114	response to red light	0.0001	0.0004	0.32	0.98123	0.963059	EVM0022237
GO:0016255	attachment of GPI anchor to protein	0.0001	0.0004	0.32	0.98123	0.963059	EVM0017791
GO:0042274	ribosomal small subunit biogenesis	0.0001	0.0004	0.32	0.98123	0.963059	EVM0010821
GO:0051085	chaperone mediated protein folding requiring cofactor	0.0001	0.0004	0.32	0.98123	0.963059	EVM0012841
GO:1902475	L-alpha-amino acid transmembrane transport	0.0001	0.0004	0.32	0.98123	0.963059	EVM0033987
GO:0018108	peptidyl-tyrosine phosphorylation	0.0009	0.0016	0.58	0.984128	0.963059	EVM0001152;EVM0005956;EVM0017656;EVM0018341;EVM0020662;EVM0035227;Rosmarinus_officinalis_newGene_6414
GO:0008152	metabolic process	0.0267	0.0299	0.89	0.984414	0.963059	EVM0000005;EVM0000052;EVM0000067;EVM0000099;EVM0000101;EVM0000252;EVM0000590;EVM0000794;EVM0001564;EVM0001734;EVM0001936;EVM0002282;EVM0002374;EVM0002627;EVM0002715;EVM0002756;EVM0003703;EVM0003865;EVM0004200;EVM0004229;EVM0004376;EVM0004476;EVM0004562;EVM0004798;EVM0005076;EVM0005186;EVM0005434;EVM0005473;EVM0005477;EVM0005508;EVM0005941;EVM0006219;EVM0007047;EVM0007155;EVM0007288;EVM0007567;EVM…
GO:0009107	lipoate biosynthetic process	0.0003	0.0007	0.39	0.98535	0.963059	EVM0009626;EVM0014921
GO:0033619	membrane protein proteolysis	0.0003	0.0007	0.39	0.98535	0.963059	EVM0026621;EVM0042453
GO:0042218	1-aminocyclopropane-1-carboxylate biosynthetic process	0.0003	0.0007	0.39	0.98535	0.963059	EVM0014671;EVM0035796
GO:0006289	nucleotide-excision repair	0.0008	0.0014	0.55	0.986053	0.963059	EVM0001796;EVM0005034;EVM0011453;EVM0012170;EVM0021764;EVM0033311
GO:0006414	translational elongation	0.0017	0.0026	0.65	0.98611	0.963059	EVM0000548;EVM0008039;EVM0008121;EVM0013796;EVM0016976;EVM0021981;EVM0023159;EVM0031280;EVM0031893;EVM0032892;EVM0032965;EVM0037049;EVM0041112
GO:0006338	chromatin remodeling	0.0005	0.0011	0.49	0.986618	0.963059	EVM0007401;EVM0012689;EVM0016090;EVM0041423
GO:0006812	cation transport	0.0005	0.0011	0.49	0.986618	0.963059	EVM0015546;EVM0020735;EVM0022059;EVM0036921
GO:0009249	protein lipoylation	0.0001	0.0005	0.28	0.988582	0.963059	EVM0014921
GO:0016973	poly(A)+ mRNA export from nucleus	0.0001	0.0005	0.28	0.988582	0.963059	EVM0044618
GO:0019915	lipid storage	0.0001	0.0005	0.28	0.988582	0.963059	EVM0039066
GO:0048262	determination of dorsal/ventral asymmetry	0.0001	0.0005	0.28	0.988582	0.963059	EVM0001682
GO:0006396	RNA processing	0.0031	0.0044	0.71	0.989177	0.963059	EVM0000160;EVM0009449;EVM0010532;EVM0013032;EVM0014645;EVM0015437;EVM0016155;EVM0017483;EVM0018245;EVM0019308;EVM0023653;EVM0025434;EVM0026307;EVM0028652;EVM0029005;EVM0032746;EVM0035271;EVM0035281;EVM0037119;EVM0037548;EVM0040077;EVM0045937;Rosmarinus_officinalis_newGene_2104;Rosmarinus_officinalis_newGene_9653
GO:0006486	protein glycosylation	0.0017	0.0027	0.64	0.9892	0.963059	EVM0002123;EVM0016251;EVM0020855;EVM0021461;EVM0022079;EVM0027660;EVM0030043;EVM0030324;EVM0033985;EVM0038038;EVM0042214;EVM0043059;Rosmarinus_officinalis_newGene_16720
GO:0009791	post-embryonic development	0.0008	0.0015	0.53	0.989902	0.963059	EVM0005754;EVM0017817;EVM0025326;EVM0026576;EVM0033282;EVM0034020
GO:0006165	nucleoside diphosphate phosphorylation	0.0003	0.0007	0.36	0.990477	0.963059	EVM0003176;EVM0042048
GO:0006183	GTP biosynthetic process	0.0003	0.0007	0.36	0.990477	0.963059	EVM0003176;EVM0042048
GO:0006228	UTP biosynthetic process	0.0003	0.0007	0.36	0.990477	0.963059	EVM0003176;EVM0042048
GO:0006241	CTP biosynthetic process	0.0003	0.0007	0.36	0.990477	0.963059	EVM0003176;EVM0042048
GO:0009846	pollen germination	0.0003	0.0007	0.36	0.990477	0.963059	EVM0035320;EVM0043394
GO:0051225	spindle assembly	0.0005	0.0011	0.46	0.990696	0.963059	EVM0000404;EVM0005254;EVM0008034;EVM0044677
GO:0006887	exocytosis	0.0022	0.0034	0.66	0.992243	0.963059	EVM0000706;EVM0000775;EVM0003574;EVM0004629;EVM0012401;EVM0014708;EVM0020821;EVM0021783;EVM0021946;EVM0025826;EVM0028085;EVM0028170;EVM0028755;EVM0030784;EVM0037837;EVM0038222;EVM0040555
GO:0006571	tyrosine biosynthetic process	0.0001	0.0005	0.26	0.993055	0.963059	EVM0007312
GO:0015886	heme transport	0.0001	0.0005	0.26	0.993055	0.963059	Rosmarinus_officinalis_newGene_14316
GO:0000470	maturation of LSU-rRNA	0.0004	0.001	0.4	0.993338	0.963059	EVM0007463;EVM0013515;EVM0028371
GO:0010467	gene expression	0.0003	0.0008	0.34	0.993835	0.963059	EVM0005932;EVM0006158
GO:0016925	protein sumoylation	0.0003	0.0008	0.34	0.993835	0.963059	EVM0019341;EVM0028849
GO:0032436	positive regulation of proteasomal ubiquitin-dependent protein catabolic process	0.0003	0.0008	0.34	0.993835	0.963059	EVM0005979;Rosmarinus_officinalis_newGene_16002
GO:0006897	endocytosis	0.001	0.0019	0.54	0.994704	0.963059	EVM0010622;EVM0016578;EVM0016994;EVM0029063;EVM0040644;EVM0044349;Rosmarinus_officinalis_newGene_15469;Rosmarinus_officinalis_newGene_17267
GO:0044767	single-organism developmental process	0.0008	0.0016	0.49	0.994796	0.963059	EVM0002670;EVM0007321;EVM0017024;EVM0026513;EVM0031525;EVM0042499
GO:0001522	pseudouridine synthesis	0.0004	0.001	0.38	0.995538	0.963059	EVM0016155;EVM0016828;EVM0027961
GO:0016055	Wnt signaling pathway	0.0004	0.001	0.38	0.995538	0.963059	EVM0010622;EVM0016578;Rosmarinus_officinalis_newGene_17267
GO:0045859	regulation of protein kinase activity	0.0004	0.001	0.38	0.995538	0.963059	EVM0008020;EVM0031101;EVM0037345
GO:0000301	retrograde transport, vesicle recycling within Golgi	0.0001	0.0006	0.23	0.995775	0.963059	Rosmarinus_officinalis_newGene_13570
GO:0000466	maturation of 5.8S rRNA from tricistronic rRNA transcript (SSU-rRNA, 5.8S rRNA, LSU-rRNA)	0.0001	0.0006	0.23	0.995775	0.963059	EVM0015375
GO:0006996	organelle organization	0.0001	0.0006	0.23	0.995775	0.963059	Rosmarinus_officinalis_newGene_1106
GO:0030433	ubiquitin-dependent ERAD pathway	0.0007	0.0014	0.46	0.995877	0.963059	EVM0007366;EVM0007850;EVM0018399;EVM0040716;EVM0045267
GO:0043248	proteasome assembly	0.0003	0.0008	0.32	0.996024	0.963059	EVM0005501;EVM0006850
GO:0044702	single organism reproductive process	0.0003	0.0008	0.32	0.996024	0.963059	EVM0007977;Rosmarinus_officinalis_newGene_1106
GO:0042787	protein ubiquitination involved in ubiquitin-dependent protein catabolic process	0.0021	0.0034	0.62	0.996454	0.963059	EVM0002713;EVM0005979;EVM0007084;EVM0007796;EVM0007850;EVM0008175;EVM0009743;EVM0011814;EVM0014065;EVM0017734;EVM0028330;EVM0029210;EVM0034696;EVM0037896;EVM0040614;Rosmarinus_officinalis_newGene_8123
GO:0006366	transcription from RNA polymerase II promoter	0.0016	0.0027	0.58	0.996539	0.963059	EVM0000936;EVM0005325;EVM0005664;EVM0010895;EVM0012520;EVM0012545;EVM0023591;EVM0028833;EVM0034089;EVM0035951;EVM0037745;EVM0043402
GO:0031122	cytoplasmic microtubule organization	0.001	0.002	0.51	0.997178	0.963059	EVM0002993;EVM0006998;EVM0008790;EVM0009212;EVM0013933;EVM0023171;EVM0043865;Rosmarinus_officinalis_newGene_1668
GO:0000463	maturation of LSU-rRNA from tricistronic rRNA transcript (SSU-rRNA, 5.8S rRNA, LSU-rRNA)	0.0001	0.0006	0.21	0.99743	0.963059	EVM0015375
GO:0009311	oligosaccharide metabolic process	0.0001	0.0006	0.21	0.99743	0.963059	EVM0008671
GO:0033617	mitochondrial respiratory chain complex IV assembly	0.0001	0.0006	0.21	0.99743	0.963059	EVM0042155
GO:0045040	protein import into mitochondrial outer membrane	0.0001	0.0006	0.21	0.99743	0.963059	EVM0017647
GO:0007275	multicellular organism development	0.0042	0.006	0.69	0.997775	0.963059	EVM0002713;EVM0004563;EVM0005417;EVM0006574;EVM0006652;EVM0007796;EVM0008114;EVM0009743;EVM0010115;EVM0011606;EVM0011814;EVM0013257;EVM0014449;EVM0015621;EVM0015927;EVM0017404;EVM0019568;EVM0019753;EVM0023834;EVM0024406;EVM0028149;EVM0030311;EVM0034786;EVM0035120;EVM0037117;EVM0037896;EVM0040926;EVM0042398;EVM0043163;EVM0044016;EVM0044301;Rosmarinus_officinalis_newGene_2384
GO:0044260	cellular macromolecule metabolic process	0.0005	0.0013	0.39	0.997936	0.963059	EVM0005420;EVM0011135;EVM0023923;EVM0038571
GO:0006368	transcription elongation from RNA polymerase II promoter	0.0003	0.0009	0.28	0.998362	0.963059	EVM0030119;EVM0036644
GO:0010052	guard cell differentiation	0.0001	0.0007	0.2	0.998437	0.963059	EVM0011548
GO:0010388	protein deneddylation	0.0001	0.0007	0.2	0.998437	0.963059	Rosmarinus_officinalis_newGene_13846
GO:0034968	histone lysine methylation	0.0001	0.0007	0.2	0.998437	0.963059	EVM0014977
GO:0042176	regulation of protein catabolic process	0.0001	0.0007	0.2	0.998437	0.963059	EVM0041512
GO:0008360	regulation of cell shape	0.0005	0.0014	0.38	0.9986	0.963059	EVM0010622;EVM0016578;EVM0027521;Rosmarinus_officinalis_newGene_17267
GO:0000387	spliceosomal snRNP assembly	0.0004	0.0012	0.33	0.998693	0.963059	EVM0005101;EVM0021782;EVM0038967
GO:0000462	maturation of SSU-rRNA from tricistronic rRNA transcript (SSU-rRNA, 5.8S rRNA, LSU-rRNA)	0.0012	0.0023	0.5	0.998711	0.963059	EVM0006129;EVM0012300;EVM0013168;EVM0016647;EVM0016740;EVM0017383;EVM0022106;EVM0034518;Rosmarinus_officinalis_newGene_9208
GO:0006259	DNA metabolic process	0.0009	0.002	0.46	0.998811	0.963059	EVM0006385;EVM0008583;EVM0016236;EVM0017644;EVM0020265;EVM0025017;EVM0029083
GO:0009987	cellular process	0.0082	0.011	0.75	0.999032	0.963059	EVM0002077;EVM0002208;EVM0002689;EVM0004014;EVM0006311;EVM0007037;EVM0009285;EVM0009410;EVM0009641;EVM0013269;EVM0013937;EVM0014155;EVM0014586;EVM0016862;EVM0017862;EVM0018054;EVM0018306;EVM0018569;EVM0018629;EVM0018698;EVM0019373;EVM0020159;EVM0020167;EVM0020543;EVM0020943;EVM0022747;EVM0023534;EVM0024100;EVM0024621;EVM0024866;EVM0025326;EVM0025917;EVM0028149;EVM0028537;EVM0028543;EVM0029674;EVM…
GO:0042273	ribosomal large subunit biogenesis	0.0007	0.0016	0.4	0.999046	0.963059	EVM0000553;EVM0005520;EVM0022205;EVM0035543;EVM0038940
GO:0009910	negative regulation of flower development	0.0001	0.0007	0.18	0.999049	0.963059	EVM0001673
GO:0036092	phosphatidylinositol-3-phosphate biosynthetic process	0.0001	0.0007	0.18	0.999049	0.963059	Rosmarinus_officinalis_newGene_7624
GO:0000027	ribosomal large subunit assembly	0.0012	0.0024	0.49	0.999065	0.963059	EVM0000314;EVM0001664;EVM0003846;EVM0004887;EVM0023579;EVM0035251;EVM0041388;EVM0041474;EVM0045236
GO:0016573	histone acetylation	0.0012	0.0024	0.48	0.999324	0.963059	EVM0005848;EVM0005883;EVM0007019;EVM0013004;EVM0013447;EVM0018016;EVM0024300;EVM0039337;Rosmarinus_officinalis_newGene_15713
GO:0018279	protein N-linked glycosylation via asparagine	0.0001	0.0008	0.17	0.999422	0.963059	EVM0008671
GO:0006506	GPI anchor biosynthetic process	0.0003	0.0011	0.24	0.999575	0.963059	EVM0016215;EVM0020093
GO:0006914	autophagy	0.0004	0.0013	0.29	0.999629	0.963059	EVM0002086;EVM0007554;EVM0039267
GO:0048608	reproductive structure development	0.0001	0.0008	0.16	0.999648	0.963059	Rosmarinus_officinalis_newGene_16444
GO:0006886	intracellular protein transport	0.0096	0.0129	0.74	0.999686	0.963059	EVM0000086;EVM0000159;EVM0000595;EVM0000786;EVM0003378;EVM0003566;EVM0003646;EVM0003958;EVM0004282;EVM0004806;EVM0005765;EVM0006525;EVM0006826;EVM0007701;EVM0008290;EVM0008312;EVM0009477;EVM0010841;EVM0011033;EVM0011129;EVM0011320;EVM0011933;EVM0012045;EVM0012252;EVM0012916;EVM0014676;EVM0015391;EVM0015907;EVM0016155;EVM0016492;EVM0016730;EVM0018736;EVM0018934;EVM0019480;EVM0019867;EVM0020612;EVM…
GO:0016192	vesicle-mediated transport	0.0043	0.0067	0.64	0.999742	0.963059	EVM0000086;EVM0000552;EVM0000595;EVM0000786;EVM0003646;EVM0003900;EVM0003958;EVM0004282;EVM0005765;EVM0006525;EVM0008696;EVM0009477;EVM0011033;EVM0011585;EVM0011636;EVM0012045;EVM0014676;EVM0014680;EVM0015907;EVM0016730;EVM0018934;EVM0020307;EVM0020997;EVM0022197;EVM0024814;EVM0029394;EVM0034248;EVM0035705;EVM0035841;EVM0038337;EVM0038796;EVM0040472;Rosmarinus_officinalis_newGene_14705
GO:0015074	DNA integration	0.0007	0.0018	0.35	0.999792	0.963059	EVM0024272;Rosmarinus_officinalis_newGene_10149;Rosmarinus_officinalis_newGene_15702;Rosmarinus_officinalis_newGene_16718;Rosmarinus_officinalis_newGene_9345
GO:0006888	ER to Golgi vesicle-mediated transport	0.0022	0.0041	0.54	0.999803	0.963059	EVM0000159;EVM0000696;EVM0008312;EVM0010614;EVM0011129;EVM0017450;EVM0017872;EVM0023120;EVM0029158;EVM0029468;EVM0034705;EVM0036419;EVM0040176;EVM0043079;EVM0043323;EVM0045695;Rosmarinus_officinalis_newGene_12572
GO:0007033	vacuole organization	0.0003	0.0013	0.2	0.999932	0.963059	EVM0028170;Rosmarinus_officinalis_newGene_7624
GO:0009742	brassinosteroid mediated signaling pathway	0.0004	0.0017	0.23	0.999982	0.963059	EVM0011040;EVM0031409;Rosmarinus_officinalis_newGene_11244
GO:0000028	ribosomal small subunit assembly	0.0001	0.0012	0.11	0.999989	0.963059	EVM0015545
GO:0006413	translational initiation	0.0023	0.0048	0.48	0.999994	0.963059	EVM0001031;EVM0002089;EVM0006279;EVM0009654;EVM0017624;EVM0018948;EVM0020742;EVM0024374;EVM0024793;EVM0029472;EVM0029764;EVM0036380;EVM0039392;EVM0041218;EVM0043701;Rosmarinus_officinalis_newGene_17268;Rosmarinus_officinalis_newGene_6439;Rosmarinus_officinalis_newGene_9340
GO:0006511	ubiquitin-dependent protein catabolic process	0.0048	0.0082	0.59	0.999995	0.963059	EVM0001028;EVM0001176;EVM0002361;EVM0002900;EVM0003828;EVM0004870;EVM0007705;EVM0008114;EVM0008494;EVM0008549;EVM0008956;EVM0010333;EVM0010477;EVM0010593;EVM0014740;EVM0015354;EVM0015592;EVM0018652;EVM0019548;EVM0029684;EVM0035146;EVM0035160;EVM0035280;EVM0035287;EVM0037197;EVM0039365;EVM0042398;EVM0042674;EVM0044389;EVM0044790;EVM0045375;EVM0045419;EVM0045557;Rosmarinus_officinalis_newGene_13846…
GO:0006446	regulation of translational initiation	0.0005	0.0023	0.23	0.999999	0.963059	EVM0003140;EVM0012217;EVM0015045;EVM0030009
GO:0016579	protein deubiquitination	0.0007	0.0025	0.26	0.999999	0.963059	EVM0008494;EVM0010593;EVM0019548;EVM0026601;EVM0045375
GO:0001731	formation of translation preinitiation complex	0.0004	0.0021	0.18	1	0.963059	EVM0003140;EVM0012217;EVM0015045
GO:0002181	cytoplasmic translation	0.0007	0.0027	0.25	1	0.963059	EVM0004887;EVM0014521;EVM0017153;EVM0019906;EVM0044894
GO:0006357	regulation of transcription from RNA polymerase II promoter	0.0016	0.0044	0.35	1	0.963059	EVM0000225;EVM0000333;EVM0004581;EVM0005341;EVM0006071;EVM0019916;EVM0020022;EVM0028493;EVM0030022;EVM0031435;EVM0032028;EVM0040126
GO:0000398	mRNA splicing, via spliceosome	0.002	0.0057	0.35	1	0.963059	EVM0002477;EVM0005926;EVM0008248;EVM0011083;EVM0012754;EVM0014862;EVM0016135;EVM0016158;EVM0016417;EVM0026529;EVM0027408;EVM0030446;EVM0033005;EVM0041670;EVM0045787
GO:0006412	translation	0.0189	0.0345	0.55	1	0.963059	EVM0000017;EVM0000149;EVM0000314;EVM0000333;EVM0000613;EVM0000700;EVM0000962;EVM0001206;EVM0001309;EVM0001596;EVM0001664;EVM0001685;EVM0002034;EVM0002309;EVM0002722;EVM0003605;EVM0003653;EVM0003705;EVM0003846;EVM0004045;EVM0005748;EVM0005820;EVM0006710;EVM0007296;EVM0007463;EVM0008061;EVM0008196;EVM0008508;EVM0009665;EVM0010230;EVM0010351;EVM0010614;EVM0010668;EVM0011615;EVM0011803;EVM0012300;EVM…

[truncated: 8 more sheets: Sheet2, Sheet3, Sheet4, Sheet5, Sheet6, Sheet7, Sheet8, Sheet9]
