# Supplementary material for: High‐quality chromosome‐level genome assembly and multi‐omics analysis of rosemary (Salvia rosmarinus) reveals new insights into the environmental and genome adaptation
Source: Plant Biotechnol J. 2024 Feb 16;22(7):1833–47. doi: 10.1111/pbi.14305 (PMC11182591; doi:10.1111/pbi.14305)
Supplement: Supplementary file 7 — Data Set S7 KEGG counts and enrichment of DEGs for rosemary leaves and shoots at different stages. [file PBI-22-1833-s001.xlsx]

## Sheet: L1 vs L2
KEGG counts of differentially expressed genes between L1 and L2
#KEGG_n	545	KEGG_N	9544
#Pathway	ko_ID	DEgene	gene	DEgene_all	gene_all
Ubiquinone and other terpenoid-quinone biosynthesis	ko00130	2	84	545	9544	EVM0009994;EVM0020746	K01904+K03809
Sesquiterpenoid and triterpenoid biosynthesis	ko00909	7	20	545	9544	EVM0017600;EVM0018384;EVM0018853;EVM0019804;EVM0023766;EVM0025512;EVM0038539	K00511+K00801+K00801+K15813+K15813+K00511+K15813
Carbon metabolism	ko01200	16	530	545	9544	EVM0000034;EVM0002540;EVM0005545;EVM0011229;EVM0012168;EVM0012768;EVM0013995;EVM0020620;EVM0023251;EVM0032387;EVM0040451;EVM0041490;EVM0044986;Rosmarinus_officinalis_newGene_12023;Rosmarinus_officinalis_newGene_15691;Rosmarinus_officinalis_newGene_9899	K00261+K00844+K01595+K00382+K00873+K00627+K00627+K00382+K01961+K00627+K01610+K00844+K00261+K01738+K00850+K00162
Nicotinate and nicotinamide metabolism	ko00760	8	57	545	9544	EVM0001734;EVM0007099;EVM0014864;EVM0018655;EVM0033858;EVM0038227;Rosmarinus_officinalis_newGene_15171;Rosmarinus_officinalis_newGene_3318	K18551+K00278+K18551+K03787+K03426+K00278+K18551+K00767
Arachidonic acid metabolism	ko00590	2	24	545	9544	EVM0032408;EVM0039486	K00432+K01047
C5-Branched dibasic acid metabolism	ko00660	1	16	545	9544	EVM0034171	K01653
Proteasome	ko03050	1	128	545	9544	EVM0028898	K03038
Protein processing in endoplasmic reticulum	ko04141	25	466	545	9544	EVM0005497;EVM0007607;EVM0007651;EVM0008669;EVM0009034;EVM0010284;EVM0010367;EVM0010862;EVM0023726;EVM0025402;EVM0025737;EVM0026766;EVM0026889;EVM0027235;EVM0029067;EVM0029137;EVM0033489;EVM0033847;EVM0035160;EVM0038320;EVM0038660;EVM0038724;EVM0039451;EVM0041836;EVM0044378	K06689+K10661+K03094+K13993+K13993+K03283+K08852+K13993+K03094+K10601+K04079+K03283+K13993+K10578+K03283+K13993+K13993+K03283+K10578+K14011+K13993+K10950+K14003+K14009+K03283
Riboflavin metabolism	ko00740	1	18	545	9544	EVM0032272	K14652
Fatty acid metabolism	ko01212	8	146	545	9544	EVM0002985;EVM0004928;EVM0009673;EVM0017107;EVM0023251;EVM0028566;EVM0036236;EVM0044244	K09458+K01897+K00208+K09458+K01961+K09458+K01897+K09458
Sulfur metabolism	ko00920	3	61	545	9544	EVM0011831;Rosmarinus_officinalis_newGene_12023;Rosmarinus_officinalis_newGene_15612	K01739+K01738+K00387
Thiamine metabolism	ko00730	3	29	545	9544	EVM0002636;EVM0007380;EVM0011456	K00949+K06928+K01662
Glycosaminoglycan degradation	ko00531	4	42	545	9544	EVM0013751;EVM0018972;EVM0020885;EVM0023819	K01205+K07964+K12373+K10532
Spliceosome	ko03040	8	406	545	9544	EVM0000598;EVM0010284;EVM0024277;EVM0026766;EVM0027656;EVM0029067;EVM0033847;EVM0044378	K12823+K03283+K12890+K03283+K11088+K03283+K03283+K03283
Steroid biosynthesis	ko00100	11	76	545	9544	EVM0011423;EVM0012155;EVM0012682;EVM0015947;EVM0017600;EVM0018384;EVM0018853;EVM0022749;EVM0025512;EVM0035485;EVM0042266	K20659+K20659+K01824+K09828+K00511+K00801+K00801+K01853+K00511+K00227+K01853
Galactose metabolism	ko00052	22	128	545	9544	EVM0000206;EVM0002540;EVM0003999;EVM0010968;EVM0013469;EVM0014459;EVM0015242;EVM0015535;EVM0021740;EVM0023057;EVM0025264;EVM0025708;EVM0026962;EVM0028669;EVM0033834;EVM0035878;EVM0038662;EVM0041490;EVM0042196;EVM0043029;EVM0043254;Rosmarinus_officinalis_newGene_15691	K18819+K00844+K18819+K06617+K18819+K06617+K18819+K06617+K06611+K18819+K06617+K01193+K01193+K01193+K06611+K18819+K06617+K00844+K18819+K06617+K01193+K00850
Lysine degradation	ko00310	4	48	545	9544	EVM0013198;EVM0017291;EVM0025458;EVM0034611	K11420+K00128+K00306+K00128
Tyrosine metabolism	ko00350	7	75	545	9544	EVM0000335;EVM0005398;EVM0013162;EVM0021664;EVM0030645;EVM0034803;EVM0034988	K18857+K01592+K07253+K15849+K00276+K00422+K18857
Aminoacyl-tRNA biosynthesis	ko00970	1	123	545	9544	EVM0025288	K01874
Circadian rhythm - plant	ko04712	10	88	545	9544	EVM0002497;EVM0007440;EVM0014206;EVM0015405;EVM0020606;EVM0027581;EVM0029356;EVM0036669;EVM0043363;EVM0044601	K10143+K12126+K10143+K16223+K00660+K12127+K16223+K10143+K10143+K12124
Carbon fixation in photosynthetic organisms	ko00710	2	156	545	9544	EVM0005545;EVM0040451	K01595+K01610
Isoquinoline alkaloid biosynthesis	ko00950	4	52	545	9544	EVM0005398;EVM0021664;EVM0030645;EVM0034803	K01592+K15849+K00276+K00422
Pantothenate and CoA biosynthesis	ko00770	3	52	545	9544	EVM0024728;EVM0030188;EVM0034171	K09680+K00826+K01653
Alanine, aspartate and glutamate metabolism	ko00250	13	97	545	9544	EVM0000034;EVM0007099;EVM0011971;EVM0018464;EVM0029990;EVM0031392;EVM0036546;EVM0037158;EVM0038160;EVM0038227;EVM0038260;EVM0044986;Rosmarinus_officinalis_newGene_16776	K00261+K00278+K01915+K01580+K01580+K01953+K01940+K01580+K00294+K00278+K01915+K00261+K01580
Starch and sucrose metabolism	ko00500	34	454	545	9544	EVM0000522;EVM0001826;EVM0002081;EVM0002540;EVM0004776;EVM0009521;EVM0009962;EVM0010234;EVM0011813;EVM0015687;EVM0018146;EVM0019432;EVM0023163;EVM0025708;EVM0026962;EVM0027134;EVM0027180;EVM0027233;EVM0028669;EVM0029927;EVM0029952;EVM0034286;EVM0034331;EVM0036636;EVM0037589;EVM0037619;EVM0037796;EVM0039113;EVM0041490;EVM0042747;EVM0042995;EVM0043254;EVM0045397;EVM0045844	K01051+K01177+K20867+K00844+K01087+K15920+K00696+K01051+K01051+K01087+K00696+K01051+K00696+K01193+K01193+K00695+K01051+K01051+K01193+K19891+K00695+K01051+K00975+K01176+K01176+K01051+K01194+K01051+K00844+K01051+K01051+K01193+K05350+K01051
Nucleotide excision repair	ko03420	1	128	545	9544	EVM0019054	K02326
mRNA surveillance pathway	ko03015	6	248	545	9544	EVM0017798;EVM0019704;EVM0037093;EVM0038195;EVM0040554;Rosmarinus_officinalis_newGene_377	K11584+K04382+K11584+K14397+K11584+K14328
Pyrimidine metabolism	ko00240	7	240	545	9544	EVM0018655;EVM0019054;EVM0030425;EVM0033912;EVM0040488;Rosmarinus_officinalis_newGene_11590;Rosmarinus_officinalis_newGene_8218	K03787+K02326+K00940+K00940+K10807+K00962+K00962
Plant hormone signal transduction	ko04075	46	543	545	9544	EVM0003796;EVM0005377;EVM0006311;EVM0007288;EVM0007440;EVM0007888;EVM0010164;EVM0010495;EVM0012193;EVM0013137;EVM0013149;EVM0015713;EVM0017134;EVM0017178;EVM0018378;EVM0019679;EVM0019733;EVM0020743;EVM0020770;EVM0021078;EVM0022013;EVM0024428;EVM0026901;EVM0028579;EVM0029257;EVM0030452;EVM0031962;EVM0032985;EVM0034311;EVM0034343;EVM0034397;EVM0036350;EVM0036951;EVM0037021;EVM0037580;EVM0037799;EVM…	K14496+K14497+K14484+K14493+K12126+K14505+K13464+K14497+K14516+K14488+K14488+K13464+K14488+K14484+K13422+K14497+K14498+K13464+K14431+K14484+K14484+K14505+K13464+K14484+K14488+K13464+K14432+K14497+K14486+K14484+K13416+K14431+K14484+K14506+K14431+K13464+K13464+K13416+K13464+K14488+K14488+K14505+K14488+K14485+K13422+K14505
Selenocompound metabolism	ko00450	2	39	545	9544	EVM0011831;EVM0025288	K01739+K01874
2-Oxocarboxylic acid metabolism	ko01210	4	108	545	9544	EVM0003756;EVM0027954;EVM0030188;EVM0034171	K00133+K11820+K00826+K01653
Phenylalanine metabolism	ko00360	4	68	545	9544	EVM0009994;EVM0013162;EVM0021664;EVM0030645	K01904+K07253+K15849+K00276
Ribosome biogenesis in eukaryotes	ko03008	1	201	545	9544	EVM0011933	K07936
Regulation of autophagy	ko04140	4	67	545	9544	EVM0010644;EVM0027451;EVM0030241;EVM0044264	K07198+K08332+K07198+K08332
Butanoate metabolism	ko00650	5	39	545	9544	EVM0018464;EVM0029990;EVM0034171;EVM0037158;Rosmarinus_officinalis_newGene_16776	K01580+K01580+K01653+K01580+K01580
Endocytosis	ko04144	21	347	545	9544	EVM0000787;EVM0001230;EVM0004837;EVM0009684;EVM0010284;EVM0015211;EVM0016287;EVM0018093;EVM0024349;EVM0026766;EVM0026850;EVM0027602;EVM0029067;EVM0032014;EVM0032734;EVM0032881;EVM0033847;EVM0034005;EVM0042138;EVM0043050;EVM0044378	K19476+K19366+K19366+K19476+K03283+K12184+K12194+K12489+K01115+K03283+K12486+K00889+K03283+K12183+K12193+K19366+K03283+K12183+K19476+K18443+K03283
Citrate cycle (TCA cycle)	ko00020	8	129	545	9544	EVM0011229;EVM0012768;EVM0013995;EVM0020620;EVM0027651;EVM0032387;EVM0040451;Rosmarinus_officinalis_newGene_9899	K00382+K00627+K00627+K00382+K01648+K00627+K01610+K00162
Histidine metabolism	ko00340	4	33	545	9544	EVM0017291;EVM0034611;EVM0036750;EVM0044614	K00128+K00128+K01590+K01814
Pyruvate metabolism	ko00620	13	202	545	9544	EVM0005545;EVM0011229;EVM0012168;EVM0012768;EVM0013995;EVM0017291;EVM0020620;EVM0023251;EVM0032387;EVM0034611;EVM0036625;EVM0040451;Rosmarinus_officinalis_newGene_9899	K01595+K00382+K00873+K00627+K00627+K00128+K00382+K01961+K00627+K00128+K01069+K01610+K00162
Photosynthesis	ko00195	4	122	545	9544	EVM0012064;EVM0019601;EVM0027264;Rosmarinus_officinalis_newGene_16692	K02703+K02639+K02639+K02691
Pentose and glucuronate interconversions	ko00040	21	221	545	9544	EVM0000522;EVM0007205;EVM0010234;EVM0011813;EVM0016620;EVM0017291;EVM0018191;EVM0019432;EVM0027180;EVM0027233;EVM0027893;EVM0031475;EVM0032718;EVM0034286;EVM0034611;EVM0035612;EVM0037619;EVM0039113;EVM0042747;EVM0042995;EVM0045844	K01051+K01728+K01051+K01051+K01728+K00128+K01728+K01051+K01051+K01051+K01728+K01728+K01728+K01051+K00128+K01728+K01051+K01051+K01051+K01051+K01051
Flavonoid biosynthesis	ko00941	5	65	545	9544	EVM0017035;EVM0020117;EVM0020606;EVM0021643;EVM0021894	K13082+K09754+K00660+K13065+K09754
Zeatin biosynthesis	ko00908	8	66	545	9544	EVM0005598;EVM0016893;EVM0017752;EVM0026644;EVM0027355;EVM0027810;EVM0028739;EVM0044502	K10760+K10760+K10760+K13495+K00279+K00279+K10760+K00279
Ether lipid metabolism	ko00565	3	61	545	9544	EVM0024349;EVM0037522;EVM0039486	K01115+K13510+K01047
Propanoate metabolism	ko00640	4	75	545	9544	EVM0011229;EVM0020620;EVM0023251;EVM0040544	K00382+K00382+K01961+K00166
Glycosphingolipid biosynthesis - ganglio series	ko00604	1	10	545	9544	EVM0020885	K12373
Biosynthesis of amino acids	ko01230	23	478	545	9544	EVM0001904;EVM0003756;EVM0006551;EVM0010484;EVM0011831;EVM0011971;EVM0012168;EVM0013529;EVM0015463;EVM0015696;EVM0021664;EVM0023966;EVM0024439;EVM0030188;EVM0034171;EVM0034376;EVM0035872;EVM0036546;EVM0038260;EVM0039379;EVM0044614;Rosmarinus_officinalis_newGene_12023;Rosmarinus_officinalis_newGene_15691	K00800+K00133+K06001+K00215+K01739+K01915+K00873+K00789+K00800+K13832+K15849+K15227+K13832+K00826+K01653+K00789+K13832+K01940+K01915+K01626+K01814+K01738+K00850
Plant-pathogen interaction	ko04626	59	378	545	9544	EVM0000869;EVM0001915;EVM0001983;EVM0002266;EVM0003001;EVM0003104;EVM0004326;EVM0004391;EVM0005515;EVM0008514;EVM0009697;EVM0011835;EVM0012748;EVM0013109;EVM0014068;EVM0014149;EVM0014684;EVM0015393;EVM0015600;EVM0015797;EVM0017957;EVM0020527;EVM0020644;EVM0023410;EVM0025663;EVM0025668;EVM0025737;EVM0026645;EVM0027210;EVM0027287;EVM0030640;EVM0030755;EVM0032055;EVM0032739;EVM0033299;EVM0034397;EVM…	K05391+K13412+K13424+K13420+K02183+K02183+K05391+K13457+K13412+K13447+K13448+K13447+K13448+K13412+K13448+K13424+K18875+K13424+K13412+K13412+K13448+K13448+K02183+K13448+K13412+K13448+K04079+K13412+K13448+K13420+K13447+K13434+K13457+K13412+K02183+K13416+K13447+K13412+K02183+K13412+K13416+K13412+K02183+K13412+K05391+K13414+K02183+K05391+K02183+K13448+K13424+K05391+K13448+K13448+K13412+K13412+K05391+…
Photosynthesis - antenna proteins	ko00196	2	37	545	9544	EVM0015681;EVM0038791	K08912+K08914
Peroxisome	ko04146	9	170	545	9544	EVM0002990;EVM0004928;EVM0025458;EVM0033858;EVM0036236;EVM0039570;EVM0044963;Rosmarinus_officinalis_newGene_15936;Rosmarinus_officinalis_newGene_15937	K13348+K01897+K00306+K03426+K01897+K04564+K04565+K13348+K13348
Glucosinolate biosynthesis	ko00966	1	6	545	9544	EVM0027954	K11820
SNARE interactions in vesicular transport	ko04130	2	89	545	9544	EVM0030983;EVM0033401	K08515+K08515
Fatty acid biosynthesis	ko00061	8	105	545	9544	EVM0002985;EVM0004928;EVM0009673;EVM0017107;EVM0023251;EVM0028566;EVM0036236;EVM0044244	K09458+K01897+K00208+K09458+K01961+K09458+K01897+K09458
Glyoxylate and dicarboxylate metabolism	ko00630	4	131	545	9544	EVM0011229;EVM0011971;EVM0020620;EVM0038260	K00382+K01915+K00382+K01915
Monoterpenoid biosynthesis	ko00902	4	15	545	9544	EVM0011905;EVM0027003;Rosmarinus_officinalis_newGene_300;Rosmarinus_officinalis_newGene_306	K15095+K15095+K15095+K15095
Glycerolipid metabolism	ko00561	10	137	545	9544	EVM0002572;EVM0007036;EVM0007240;EVM0017291;EVM0018453;EVM0019445;EVM0022828;EVM0034611;EVM0039965;EVM0041761	K00679+K14457+K14457+K00128+K00901+K13508+K13513+K00128+K03715+K00901
Glycosphingolipid biosynthesis - globo series	ko00603	2	25	545	9544	EVM0020885;EVM0026196	K12373+K01988
Biotin metabolism	ko00780	5	42	545	9544	EVM0002985;EVM0009673;EVM0017107;EVM0028566;EVM0044244	K09458+K00208+K09458+K09458+K09458
Tropane, piperidine and pyridine alkaloid biosynthesis	ko00960	2	38	545	9544	EVM0021664;EVM0030645	K15849+K00276
alpha-Linolenic acid metabolism	ko00592	11	75	545	9544	EVM0000335;EVM0001996;EVM0004701;EVM0004709;EVM0004763;EVM0017886;EVM0024417;EVM0034988;EVM0039486;EVM0040546;EVM0044624	K18857+K01723+K00454+K00454+K00454+K10529+K00454+K18857+K01047+K00454+K10526
Glutathione metabolism	ko00480	16	161	545	9544	EVM0000456;EVM0007799;EVM0021916;EVM0022881;EVM0025292;EVM0026380;EVM0029102;EVM0029981;EVM0032408;EVM0032531;EVM0032747;EVM0033952;EVM0036109;EVM0040488;EVM0041597;EVM0045262	K00799+K00799+K00799+K00799+K00799+K00799+K00434+K00799+K00432+K00799+K00799+K00799+K00799+K10807+K00799+K00799
Vitamin B6 metabolism	ko00750	4	25	545	9544	EVM0009300;EVM0020098;EVM0024523;EVM0029208	K13248+K06215+K13248+K06215
Ribosome	ko03010	19	657	545	9544	EVM0000017;EVM0001206;EVM0010230;EVM0014265;EVM0017854;EVM0019642;EVM0019998;EVM0020251;EVM0024037;EVM0028371;EVM0029588;EVM0032170;EVM0036948;EVM0037655;EVM0039310;EVM0039859;EVM0041388;EVM0041947;EVM0045052	K02916+K02935+K02988+K02968+K02906+K02935+K02926+K02914+K02876+K02863+K02952+K02881+K02893+K02881+K02930+K02988+K02867+K02871+K02986
Terpenoid backbone biosynthesis	ko00900	13	133	545	9544	EVM0000047;EVM0005151;EVM0006125;EVM0011456;EVM0015932;EVM0019319;EVM0025764;EVM0026791;EVM0039740;EVM0040374;EVM0041509;Rosmarinus_officinalis_newGene_15757;Rosmarinus_officinalis_newGene_16464	K13789+K11778+K13789+K01662+K05356+K00021+K00021+K11778+K11778+K03527+K13789+K11778+K03526
Monobactam biosynthesis	ko00261	2	26	545	9544	EVM0003756;EVM0010484	K00133+K00215
Diterpenoid biosynthesis	ko00904	8	70	545	9544	EVM0017260;EVM0022388;EVM0022612;EVM0027869;EVM0034127;EVM0034615;EVM0037993;EVM0039049	K04123+K20513+K04121+K17961+K05282+K04124+K04121+K04121
Valine, leucine and isoleucine biosynthesis	ko00290	2	44	545	9544	EVM0030188;EVM0034171	K00826+K01653
Sphingolipid metabolism	ko00600	6	53	545	9544	EVM0001502;EVM0002559;EVM0009103;EVM0017964;EVM0032591;EVM0037034	K00654+K00654+K04710+K04712+K04710+K17108
Base excision repair	ko03410	1	87	545	9544	EVM0019054	K02326
Tryptophan metabolism	ko00380	4	74	545	9544	EVM0004611;EVM0017291;EVM0027954;EVM0034611	K11816+K00128+K11820+K00128
Fatty acid degradation	ko00071	6	70	545	9544	EVM0000335;EVM0004928;EVM0017291;EVM0034611;EVM0034988;EVM0036236	K18857+K01897+K00128+K00128+K18857+K01897
Cutin, suberine and wax biosynthesis	ko00073	3	66	545	9544	EVM0010835;EVM0033746;EVM0040905	K15400+K15403+K15400
Ubiquitin mediated proteolysis	ko04120	16	264	545	9544	EVM0002497;EVM0005497;EVM0007491;EVM0007651;EVM0011814;EVM0014206;EVM0017131;EVM0018162;EVM0023726;EVM0025402;EVM0025625;EVM0026601;EVM0027235;EVM0035160;EVM0036669;EVM0043363	K10143+K06689+K10144+K03094+K04506+K10143+K10581+K10144+K03094+K10601+K10144+K10580+K10578+K10578+K10143+K10143
ABC transporters	ko02010	6	45	545	9544	EVM0000873;EVM0004988;EVM0018199;EVM0022200;EVM0041795;Rosmarinus_officinalis_newGene_15854	K05658+K05658+K05658+K05658+K05658+K05658
Porphyrin and chlorophyll metabolism	ko00860	8	84	545	9544	EVM0006795;EVM0019909;EVM0022381;EVM0024398;EVM0031093;EVM0032293;EVM0034040;EVM0040447	K02492+K03403+K01749+K01845+K03404+K01599+K01749+K01599
Phenylalanine, tyrosine and tryptophan biosynthesis	ko00400	9	93	545	9544	EVM0001904;EVM0006551;EVM0015463;EVM0015696;EVM0021664;EVM0023966;EVM0024439;EVM0035872;EVM0039379	K00800+K06001+K00800+K13832+K15849+K15227+K13832+K13832+K01626
Fatty acid elongation	ko00062	6	65	545	9544	EVM0002399;EVM0019962;EVM0031406;EVM0038318;EVM0040243;Rosmarinus_officinalis_newGene_18543	K15397+K15397+K15397+K15397+K15397+K15397
AGE-RAGE signaling pathway in diabetic complications	ko04933	3	40	545	9544	EVM0028542;EVM0036673;EVM0042539	K05857+K06237+K05857
Arginine and proline metabolism	ko00330	4	104	545	9544	EVM0017291;EVM0034611;EVM0038160;Rosmarinus_officinalis_newGene_16030	K00128+K00128+K00294+K17839
N-Glycan biosynthesis	ko00510	1	92	545	9544	EVM0021125	K00737
Linoleic acid metabolism	ko00591	9	23	545	9544	EVM0004701;EVM0004709;EVM0004763;EVM0024417;EVM0030772;EVM0039486;EVM0040057;EVM0040546;EVM0044728	K00454+K00454+K00454+K00454+K15718+K01047+K15718+K00454+K15718
Inositol phosphate metabolism	ko00562	7	150	545	9544	EVM0007599;EVM0012678;EVM0027602;EVM0028542;EVM0040673;EVM0042539;Rosmarinus_officinalis_newGene_12938	K00469+K00913+K00889+K05857+K10047+K05857+K00469
Valine, leucine and isoleucine degradation	ko00280	6	94	545	9544	EVM0011229;EVM0017291;EVM0020620;EVM0030188;EVM0034611;EVM0040544	K00382+K00128+K00382+K00826+K00128+K00166
Carotenoid biosynthesis	ko00906	8	69	545	9544	EVM0004905;EVM0005100;EVM0005281;EVM0007271;EVM0009542;EVM0010714;EVM0010929;EVM0013335	K09840+K09840+K09840+K09840+K09840+K09843+K06443+K09843
Protein export	ko03060	1	115	545	9544	EVM0005251	K03100
Phenylpropanoid biosynthesis	ko00940	14	242	545	9544	EVM0004397;EVM0008717;EVM0009994;EVM0020117;EVM0021643;EVM0021894;EVM0033488;EVM0035678;EVM0036713;EVM0039317;EVM0041298;EVM0041712;EVM0043339;EVM0045397	K00083+K00430+K01904+K09754+K13065+K09754+K00430+K00430+K00430+K00083+K09755+K12356+K12355+K05350
Purine metabolism	ko00230	12	332	545	9544	EVM0007380;EVM0012168;EVM0012587;EVM0013661;EVM0018655;EVM0019054;EVM0027368;EVM0030425;EVM0033912;EVM0040488;Rosmarinus_officinalis_newGene_11590;Rosmarinus_officinalis_newGene_8218	K06928+K00873+K00939+K00942+K03787+K02326+K00939+K00940+K00940+K10807+K00962+K00962
Cyanoamino acid metabolism	ko00460	1	65	545	9544	EVM0045397	K05350
Taurine and hypotaurine metabolism	ko00430	4	17	545	9544	EVM0018464;EVM0029990;EVM0037158;Rosmarinus_officinalis_newGene_16776	K01580+K01580+K01580+K01580
Nitrogen metabolism	ko00910	8	70	545	9544	EVM0000034;EVM0001486;EVM0011971;EVM0034817;EVM0038260;EVM0043795;EVM0044986;EVM0045060	K00261+K01673+K01915+K01674+K01915+K01674+K00261+K01673
Oxidative phosphorylation	ko00190	7	314	545	9544	EVM0015680;EVM0023977;EVM0030473;EVM0034656;EVM0035586;EVM0039550;Rosmarinus_officinalis_newGene_11344	K01535+K01535+K01535+K01535+K01535+K01535+K03934
Homologous recombination	ko03440	1	102	545	9544	Rosmarinus_officinalis_newGene_15827	K10901
Stilbenoid, diarylheptanoid and gingerol biosynthesis	ko00945	3	44	545	9544	EVM0020117;EVM0021643;EVM0021894	K09754+K13065+K09754
RNA transport	ko03013	8	369	545	9544	EVM0011933;EVM0016423;EVM0017641;EVM0022232;EVM0030421;EVM0036900;EVM0041218;Rosmarinus_officinalis_newGene_377	K07936+K14306+K14298+K03231+K03113+K12160+K03113+K14328
Ascorbate and aldarate metabolism	ko00053	11	77	545	9544	EVM0007599;EVM0009094;EVM0017291;EVM0017324;EVM0022795;EVM0029102;EVM0034611;EVM0040673;EVM0041004;Rosmarinus_officinalis_newGene_12368;Rosmarinus_officinalis_newGene_12938	K00469+K08232+K00128+K08232+K14190+K00434+K00128+K10047+K14190+K00225+K00469
Arginine biosynthesis	ko00220	5	68	545	9544	EVM0000034;EVM0011971;EVM0036546;EVM0038260;EVM0044986	K00261+K01915+K01940+K01915+K00261
Glycolysis / Gluconeogenesis	ko00010	17	252	545	9544	EVM0000335;EVM0002540;EVM0011229;EVM0012168;EVM0012768;EVM0013995;EVM0016508;EVM0017291;EVM0020620;EVM0027326;EVM0032387;EVM0034611;EVM0034988;EVM0040451;EVM0041490;Rosmarinus_officinalis_newGene_15691;Rosmarinus_officinalis_newGene_9899	K18857+K00844+K00382+K00873+K00627+K00627+K01792+K00128+K00382+K00895+K00627+K00128+K18857+K01610+K00844+K00850+K00162
Amino sugar and nucleotide sugar metabolism	ko00520	10	260	545	9544	EVM0002081;EVM0002540;EVM0007490;EVM0009521;EVM0014191;EVM0020885;EVM0029458;EVM0034331;EVM0041490;Rosmarinus_officinalis_newGene_10297	K20867+K00844+K12448+K15920+K01209+K12373+K12449+K00975+K00844+K12446
Glycine, serine and threonine metabolism	ko00260	6	146	545	9544	EVM0003756;EVM0006551;EVM0011229;EVM0020620;EVM0025458;EVM0030645	K00133+K06001+K00382+K00382+K00306+K00276
Glycerophospholipid metabolism	ko00564	8	200	545	9544	EVM0018118;EVM0018453;EVM0019445;EVM0022828;EVM0024349;EVM0037522;EVM0039486;EVM0041761	K14156+K00901+K13508+K13513+K01115+K13510+K01047+K00901
Pentose phosphate pathway	ko00030	2	120	545	9544	EVM0027326;Rosmarinus_officinalis_newGene_15691	K00895+K00850
Fructose and mannose metabolism	ko00051	5	111	545	9544	EVM0002540;EVM0027326;EVM0031157;EVM0041490;Rosmarinus_officinalis_newGene_15691	K00844+K00895+K19355+K00844+K00850
Phosphatidylinositol signaling system	ko04070	16	163	545	9544	EVM0003001;EVM0003104;EVM0012678;EVM0013985;EVM0018453;EVM0020644;EVM0027602;EVM0028542;EVM0033299;EVM0035831;EVM0040673;EVM0041255;EVM0041761;EVM0042539;EVM0042878;EVM0043037	K02183+K02183+K00913+K13024+K00901+K02183+K00889+K05857+K02183+K02183+K10047+K02183+K00901+K05857+K02183+K02183
DNA replication	ko03030	2	121	545	9544	EVM0019054;EVM0021720	K02326+K02542
RNA degradation	ko03018	5	222	545	9544	EVM0023052;EVM0037532;Rosmarinus_officinalis_newGene_11590;Rosmarinus_officinalis_newGene_15691;Rosmarinus_officinalis_newGene_8218	K04077+K12581+K00962+K00850+K00962
beta-Alanine metabolism	ko00410	8	75	545	9544	EVM0017291;EVM0018464;EVM0029990;EVM0030645;EVM0034611;EVM0037158;Rosmarinus_officinalis_newGene_16030;Rosmarinus_officinalis_newGene_16776	K00128+K01580+K01580+K00276+K00128+K01580+K17839+K01580
Brassinosteroid biosynthesis	ko00905	2	25	545	9544	EVM0024886;EVM0028565	K15639+K12638
Lysine biosynthesis	ko00300	2	35	545	9544	EVM0003756;EVM0010484	K00133+K00215
Mismatch repair	ko03430	1	88	545	9544	EVM0014951	K10746
Other glycan degradation	ko00511	2	32	545	9544	EVM0020885;EVM0037034	K12373+K17108
Cysteine and methionine metabolism	ko00270	12	213	545	9544	EVM0003150;EVM0003756;EVM0004605;EVM0011831;EVM0013529;EVM0029304;EVM0030188;EVM0030325;EVM0034376;EVM0039761;Rosmarinus_officinalis_newGene_12023;Rosmarinus_officinalis_newGene_18417	K05933+K00133+K20772+K01739+K00789+K08967+K00826+K08967+K00789+K00558+K01738+K08967

## Sheet: L1 vs L3
KEGG counts of differentially expressed genes between L1 and L3
#KEGG_n	2554	KEGG_N	9544
#Pathway	ko_ID	DEgene	gene	DEgene_all	gene_all
Tryptophan metabolism	ko00380	32	74	2554	9544	EVM0000257;EVM0003522;EVM0004611;EVM0006128;EVM0006361;EVM0009704;EVM0010882;EVM0013370;EVM0017291;EVM0024869;EVM0025401;EVM0025866;EVM0026261;EVM0026508;EVM0026642;EVM0027298;EVM0027954;EVM0029306;EVM0030169;EVM0030875;EVM0031418;EVM0031659;EVM0032810;EVM0033665;EVM0034091;EVM0034611;EVM0036133;EVM0036139;EVM0041435;EVM0041612;EVM0044815;Rosmarinus_officinalis_newGene_1731	K11816+K16903+K11816+K01426+K00164+K16903+K03781+K00164+K00128+K00128+K11816+K07408+K11820+K00128+K07408+K14085+K11820+K11816+K00128+K00626+K11816+K16903+K01426+K00128+K01426+K00128+K14085+K00128+K00626+K03781+K00128+K16903
Valine, leucine and isoleucine degradation	ko00280	33	94	2554	9544	EVM0000661;EVM0002604;EVM0003173;EVM0003590;EVM0005361;EVM0011229;EVM0015559;EVM0017291;EVM0021863;EVM0023012;EVM0024869;EVM0026508;EVM0027298;EVM0030169;EVM0030188;EVM0030796;EVM0030875;EVM0031281;EVM0032422;EVM0033665;EVM0034342;EVM0034402;EVM0034611;EVM0034801;EVM0035439;EVM0035686;EVM0036133;EVM0036139;EVM0041065;EVM0041435;EVM0041621;EVM0044815;Rosmarinus_officinalis_newGene_6236	K00827+K00827+K00826+K01641+K00382+K00382+K18660+K00128+K09699+K00166+K00128+K00128+K14085+K00128+K00826+K05605+K00626+K00382+K00167+K00128+K00382+K01641+K00128+K00827+K07513+K00827+K14085+K00128+K00826+K00626+K00140+K00128+K00382
Arachidonic acid metabolism	ko00590	5	24	2554	9544	EVM0009019;EVM0025408;EVM0031775;EVM0032160;EVM0039486	K00432+K01047+K05309+K01254+K01047
Galactose metabolism	ko00052	46	128	2554	9544	EVM0000172;EVM0001769;EVM0002552;EVM0003927;EVM0003999;EVM0004101;EVM0004410;EVM0004798;EVM0005391;EVM0006785;EVM0007372;EVM0008067;EVM0010968;EVM0011239;EVM0013469;EVM0013938;EVM0014447;EVM0014459;EVM0015141;EVM0015242;EVM0016154;EVM0017273;EVM0018020;EVM0019441;EVM0019646;EVM0020777;EVM0022477;EVM0023057;EVM0023296;EVM0025123;EVM0025708;EVM0026962;EVM0028669;EVM0028843;EVM0032685;EVM0033834;EVM…	K07407+K06617+K01785+K01784+K18819+K07407+K12447+K01187+K01784+K18819+K01193+K01193+K06617+K06617+K18819+K00844+K00963+K06617+K06617+K18819+K01784+K06617+K01193+K00844+K07407+K07407+K01187+K18819+K00850+K01785+K01193+K01193+K01193+K00844+K18819+K06611+K07407+K07407+K18819+K06617+K00850+K00963+K18819+K00850+K00850+K00963
Homologous recombination	ko03440	30	102	2554	9544	EVM0000625;EVM0003833;EVM0005501;EVM0005834;EVM0006385;EVM0006756;EVM0010524;EVM0013102;EVM0013739;EVM0014253;EVM0014939;EVM0016796;EVM0017568;EVM0018273;EVM0020518;EVM0025017;EVM0026125;EVM0026399;EVM0029517;EVM0030769;EVM0031869;EVM0034983;EVM0036809;EVM0036880;EVM0039731;EVM0042532;EVM0043541;Rosmarinus_officinalis_newGene_14178;Rosmarinus_officinalis_newGene_15827;Rosmarinus_officinalis_newGe…	K04482+K03655+K10881+K02328+K08991+K08775+K10875+K10901+K02328+K08991+K08775+K10866+K10875+K07466+K07466+K10739+K10870+K03165+K07466+K08775+K07466+K03553+K10740+K10875+K10865+K04482+K07466+K10875+K10901+K10901
Biosynthesis of unsaturated fatty acids	ko01040	16	47	2554	9544	EVM0001056;EVM0001399;EVM0012888;EVM0014025;EVM0014603;EVM0015438;EVM0016921;EVM0022373;EVM0026724;EVM0027742;EVM0035439;EVM0035585;EVM0037500;EVM0039062;EVM0045396;Rosmarinus_officinalis_newGene_6404	K10256+K10251+K10258+K03921+K03921+K10251+K10258+K03921+K10256+K00232+K07513+K00059+K10251+K10703+K10703+K03921
Flavone and flavonol biosynthesis	ko00944	3	3	2554	9544	EVM0003663;EVM0006992;EVM0025667	K05280+K13083+K13083
Histidine metabolism	ko00340	14	33	2554	9544	EVM0017291;EVM0023390;EVM0024869;EVM0026508;EVM0027298;EVM0030169;EVM0033665;EVM0034611;EVM0036133;EVM0036139;EVM0036299;EVM0036750;EVM0044614;EVM0044815	K00128+K18649+K00128+K00128+K14085+K00128+K00128+K00128+K14085+K00128+K00765+K01590+K01814+K00128
Pyrimidine metabolism	ko00240	73	240	2554	9544	EVM0000349;EVM0001503;EVM0001528;EVM0001533;EVM0002867;EVM0003176;EVM0003315;EVM0004936;EVM0005076;EVM0005139;EVM0005834;EVM0006766;EVM0008320;EVM0008791;EVM0009224;EVM0009472;EVM0009691;EVM0010454;EVM0011485;EVM0011659;EVM0012057;EVM0012609;EVM0012786;EVM0013084;EVM0013739;EVM0015725;EVM0015925;EVM0016902;EVM0017730;EVM0017950;EVM0018547;EVM0018655;EVM0019054;EVM0019150;EVM0020085;EVM0021404;EVM…	K10807+K01955+K16904+K03012+K02321+K00940+K03027+K03008+K00384+K02320+K02328+K01489+K02999+K13800+K02684+K03787+K01489+K01240+K14641+K13800+K01937+K01489+K00857+K01081+K02328+K02326+K13800+K03018+K01464+K00207+K10808+K03787+K02326+K00876+K01493+K00876+K00940+K03000+K03006+K00384+K03018+K02325+K02326+K02999+K00940+K10808+K01937+K13421+K13998+K01464+K00857+K03021+K00962+K00940+K10808+K10807+K00940+…
Sphingolipid metabolism	ko00600	18	53	2554	9544	EVM0000172;EVM0001502;EVM0002230;EVM0002559;EVM0004101;EVM0004844;EVM0008128;EVM0013139;EVM0014160;EVM0017964;EVM0019646;EVM0020777;EVM0027422;EVM0032591;EVM0034839;EVM0034896;EVM0037034;EVM0037439	K07407+K00654+K04711+K00654+K07407+K04712+K04711+K04715+K04713+K04712+K07407+K07407+K04712+K04710+K07407+K07407+K17108+K00654
Nucleotide excision repair	ko03420	26	128	2554	9544	EVM0001796;EVM0005834;EVM0009165;EVM0013739;EVM0015725;EVM0016337;EVM0018273;EVM0019054;EVM0019227;EVM0020518;EVM0021361;EVM0022670;EVM0025017;EVM0026311;EVM0029342;EVM0029517;EVM0029721;EVM0031869;EVM0035798;EVM0036809;EVM0038571;EVM0042525;EVM0043541;EVM0044734;Rosmarinus_officinalis_newGene_1261;Rosmarinus_officinalis_newGene_14284	K10839+K02328+K10838+K02328+K02326+K10838+K07466+K02326+K10747+K07466+K10754+K04802+K10739+K10756+K02325+K07466+K02326+K07466+K04802+K10740+K10839+K10848+K07466+K02325+K10747+K02324
Glycosphingolipid biosynthesis - globo series	ko00603	12	25	2554	9544	EVM0000172;EVM0004101;EVM0015662;EVM0019646;EVM0020777;EVM0020885;EVM0026196;EVM0032619;EVM0034157;EVM0034839;EVM0034870;EVM0034896	K07407+K07407+K12373+K07407+K07407+K12373+K01988+K01988+K01988+K07407+K12373+K07407
Regulation of autophagy	ko04140	10	67	2554	9544	EVM0016264;EVM0017960;EVM0023553;EVM0027451;EVM0033580;EVM0034477;EVM0036664;EVM0039022;EVM0044264;EVM0044770	K07198+K07198+K08332+K08332+K08269+K07198+K08333+K08331+K08332+K08331
SNARE interactions in vesicular transport	ko04130	13	89	2554	9544	EVM0001346;EVM0002223;EVM0004282;EVM0006300;EVM0010614;EVM0013246;EVM0014128;EVM0020771;EVM0020821;EVM0030983;EVM0033401;EVM0040555;Rosmarinus_officinalis_newGene_15991	K08515+K08486+K08493+K08504+K08496+K08515+K08496+K08495+K08486+K08515+K08515+K08486+K08486
Vitamin B6 metabolism	ko00750	9	25	2554	9544	EVM0000594;EVM0006456;EVM0009300;EVM0012739;EVM0017244;EVM0024523;EVM0032471;EVM0042243;Rosmarinus_officinalis_newGene_16472	K00831+K06215+K13248+K00831+K00275+K13248+K13248+K08681+K08681
Aminoacyl-tRNA biosynthesis	ko00970	10	123	2554	9544	EVM0007171;EVM0010406;EVM0018744;EVM0025288;EVM0027267;EVM0035943;EVM0037812;EVM0039522;EVM0044433;EVM0045210	K01872+K02435+K01872+K01874+K01870+K01880+K01874+K01892+K01872+K01893
Isoquinoline alkaloid biosynthesis	ko00950	26	52	2554	9544	EVM0003045;EVM0005398;EVM0010328;EVM0012840;EVM0013328;EVM0014223;EVM0018171;EVM0018423;EVM0020409;EVM0021664;EVM0024960;EVM0029827;EVM0030645;EVM0030861;EVM0032140;EVM0033869;EVM0034803;EVM0035292;EVM0035399;EVM0036228;EVM0037775;EVM0037901;EVM0038325;EVM0039827;Rosmarinus_officinalis_newGene_10741;Rosmarinus_officinalis_newGene_6371	K00276+K01592+K00815+K00422+K00815+K00422+K00422+K00422+K00422+K15849+K00276+K00276+K00276+K00276+K15849+K00815+K00422+K00422+K00815+K14455+K00276+K00422+K00815+K00422+K00276+K00815
Photosynthesis	ko00195	42	122	2554	9544	EVM0002249;EVM0003405;EVM0007921;EVM0010222;EVM0011158;EVM0012855;EVM0014340;EVM0015422;EVM0016776;EVM0018104;EVM0018492;EVM0018592;EVM0018812;EVM0019172;EVM0019601;EVM0019748;EVM0022219;EVM0023914;EVM0027264;EVM0028318;EVM0029898;EVM0030266;EVM0030793;EVM0031297;EVM0032198;EVM0033418;EVM0033451;EVM0034176;EVM0035441;EVM0036355;EVM0038270;EVM0040251;EVM0041311;EVM0042673;EVM0043315;EVM0043529;EVM…	K02638+K02638+K02693+K02636+K02705+K14332+K02639+K03541+K02717+K02639+K02639+K08901+K02712+K02717+K02639+K02698+K08901+K02695+K02639+K02723+K08905+K08903+K08903+K08902+K02699+K02692+K02698+K02693+K02717+K08902+K08905+K14332+K03542+K08905+K02639+K02717+K03542+K02717+K02717+K02721+K02717+K08906
Tyrosine metabolism	ko00350	33	75	2554	9544	EVM0000335;EVM0001107;EVM0003045;EVM0005398;EVM0010328;EVM0012840;EVM0013162;EVM0013328;EVM0014223;EVM0018171;EVM0018423;EVM0019327;EVM0020409;EVM0021664;EVM0024960;EVM0029827;EVM0030645;EVM0030713;EVM0030861;EVM0031465;EVM0032140;EVM0033869;EVM0034803;EVM0034988;EVM0035292;EVM0035399;EVM0036228;EVM0037775;EVM0037901;EVM0038325;EVM0039827;Rosmarinus_officinalis_newGene_10741;Rosmarinus_officinali…	K18857+K00001+K00276+K01592+K00815+K00422+K07253+K00815+K00422+K00422+K00422+K00001+K00422+K15849+K00276+K00276+K00276+K07253+K00276+K00001+K15849+K00815+K00422+K18857+K00422+K00815+K14455+K00276+K00422+K00815+K00422+K00276+K00815
Ribosome	ko03010	124	657	2554	9544	EVM0000017;EVM0000304;EVM0000314;EVM0000566;EVM0000613;EVM0001206;EVM0001610;EVM0001664;EVM0002173;EVM0003191;EVM0003462;EVM0003605;EVM0003846;EVM0004317;EVM0004514;EVM0005582;EVM0006921;EVM0007125;EVM0007706;EVM0007777;EVM0008039;EVM0008055;EVM0009434;EVM0010230;EVM0010627;EVM0012141;EVM0013013;EVM0013788;EVM0014265;EVM0014790;EVM0015329;EVM0016823;EVM0017179;EVM0017854;EVM0018115;EVM0018292;EVM…	K02916+K02917+K02932+K02971+K02906+K02935+K02896+K02867+K02973+K02984+K02953+K02899+K02887+K02922+K02893+K02941+K02927+K02915+K02985+K02927+K02943+K02908+K02966+K02988+K02891+K02882+K02873+K02920+K02968+K02969+K02955+K02914+K02904+K02906+K02968+K02886+K02895+K02923+K02891+K02935+K02941+K02946+K02914+K02904+K02937+K02929+K02987+K02902+K02913+K02931+K02963+K02876+K02979+K02905+K02923+K02890+K02876+…
mRNA surveillance pathway	ko03015	36	248	2554	9544	EVM0000177;EVM0000450;EVM0001217;EVM0002951;EVM0005790;EVM0006212;EVM0007217;EVM0007408;EVM0009381;EVM0009654;EVM0011126;EVM0012042;EVM0012458;EVM0013217;EVM0013242;EVM0013384;EVM0014952;EVM0017809;EVM0018443;EVM0018479;EVM0018560;EVM0020105;EVM0021923;EVM0022331;EVM0023119;EVM0023584;EVM0032947;EVM0033936;EVM0034986;EVM0037093;EVM0037420;EVM0040554;EVM0042388;EVM0043250;Rosmarinus_officinalis_ne…	K11584+K11584+K11584+K14403+K13114+K14324+K14411+K03265+K14398+K13025+K06269+K14411+K14326+K14376+K13025+K14376+K11584+K13126+K13171+K06965+K11584+K13171+K11584+K06100+K14398+K06269+K13171+K06100+K11584+K11584+K13025+K11584+K14376+K06269+K14294+K14328
Taurine and hypotaurine metabolism	ko00430	6	17	2554	9544	EVM0005673;EVM0009421;EVM0018464;EVM0029990;EVM0037158;Rosmarinus_officinalis_newGene_16776	K10712+K10712+K01580+K01580+K01580+K01580
Proteasome	ko03050	18	128	2554	9544	EVM0003414;EVM0004870;EVM0005501;EVM0007311;EVM0011004;EVM0017989;EVM0025547;EVM0027452;EVM0027536;EVM0032730;EVM0037849;EVM0039701;EVM0040187;EVM0041512;EVM0044389;EVM0045419;Rosmarinus_officinalis_newGene_15664;Rosmarinus_officinalis_newGene_16088	K06699+K02727+K10881+K03039+K02739+K02735+K03036+K02739+K02735+K06699+K03031+K02734+K02738+K03032+K02729+K02728+K02730+K02728
Zeatin biosynthesis	ko00908	15	66	2554	9544	EVM0002174;EVM0004229;EVM0005352;EVM0005598;EVM0007155;EVM0016893;EVM0017752;EVM0026644;EVM0027810;EVM0028739;EVM0032901;EVM0036035;EVM0041826;EVM0042586;Rosmarinus_officinalis_newGene_12381	K13495+K13495+K13495+K10760+K13495+K10760+K10760+K13495+K00279+K10760+K13495+K13495+K13495+K00279+K13495
Folate biosynthesis	ko00790	3	27	2554	9544	EVM0029971;EVM0030233;EVM0031734	K01633+K01930+K13998
Pentose phosphate pathway	ko00030	30	120	2554	9544	EVM0000281;EVM0000638;EVM0001936;EVM0003344;EVM0004040;EVM0004729;EVM0004869;EVM0006282;EVM0011504;EVM0013452;EVM0013895;EVM0014728;EVM0015073;EVM0015537;EVM0017498;EVM0020550;EVM0023296;EVM0026487;EVM0027326;EVM0027446;EVM0027976;EVM0028695;EVM0037676;EVM0039205;EVM0041735;EVM0041746;EVM0042794;EVM0043810;Rosmarinus_officinalis_newGene_15691;Rosmarinus_officinalis_newGene_15692	K00895+K00895+K00615+K00616+K00616+K00033+K03841+K01807+K01783+K00033+K00895+K00131+K01807+K01807+K01807+K01807+K00850+K00616+K00895+K01623+K00033+K00616+K00616+K01807+K01783+K00850+K03841+K00033+K00850+K00850
AGE-RAGE signaling pathway in diabetic complications	ko04933	14	40	2554	9544	EVM0001842;EVM0002744;EVM0005821;EVM0008300;EVM0009804;EVM0024826;EVM0025068;EVM0030286;EVM0031129;EVM0032104;EVM0032202;EVM0036673;EVM0042539;EVM0043140	K04392+K04392+K04392+K04392+K04392+K04392+K04392+K04392+K04392+K05857+K04392+K06237+K05857+K05857
Pentose and glucuronate interconversions	ko00040	69	221	2554	9544	EVM0000522;EVM0001017;EVM0002819;EVM0002870;EVM0003861;EVM0004141;EVM0004410;EVM0004723;EVM0006721;EVM0007205;EVM0009985;EVM0010234;EVM0011504;EVM0011813;EVM0012582;EVM0012595;EVM0013062;EVM0013676;EVM0014032;EVM0014447;EVM0014781;EVM0016461;EVM0016620;EVM0017084;EVM0017291;EVM0017302;EVM0017475;EVM0018180;EVM0018191;EVM0018249;EVM0019432;EVM0021173;EVM0021265;EVM0021992;EVM0024869;EVM0025272;EVM…	K01051+K01728+K01213+K00008+K01728+K00008+K12447+K01184+K01213+K01728+K01051+K01051+K01783+K01051+K01805+K01051+K01728+K01051+K01728+K00963+K01728+K01051+K01728+K01728+K00128+K00012+K01051+K00012+K01728+K01728+K01051+K01728+K01728+K01728+K00128+K01051+K01728+K01728+K00128+K01051+K01728+K00128+K01728+K01051+K01728+K01728+K01051+K00128+K01728+K00128+K01728+K00012+K01728+K00128+K01051+K01728+K01051+…
ABC transporters	ko02010	12	45	2554	9544	EVM0000873;EVM0002789;EVM0003773;EVM0009549;EVM0011036;EVM0018199;EVM0023158;EVM0025326;EVM0027977;EVM0030021;EVM0036379;EVM0041795	K05658+K05658+K05658+K05658+K05658+K05658+K05658+K05658+K05658+K05658+K05658+K05658
Basal transcription factors	ko03022	10	95	2554	9544	EVM0001142;EVM0002807;EVM0005932;EVM0006158;EVM0007662;EVM0016738;EVM0023206;EVM0035505;EVM0040160;EVM0043847	K14649+K03136+K03126+K03127+K14649+K03135+K03128+K03128+K03124+K03137
Terpenoid backbone biosynthesis	ko00900	50	133	2554	9544	EVM0000047;EVM0003006;EVM0003590;EVM0005151;EVM0005652;EVM0006125;EVM0006264;EVM0006378;EVM0007679;EVM0008437;EVM0009585;EVM0011341;EVM0013791;EVM0016674;EVM0016937;EVM0017808;EVM0020127;EVM0021117;EVM0021240;EVM0021691;EVM0022731;EVM0022791;EVM0024069;EVM0025764;EVM0025820;EVM0026712;EVM0026791;EVM0029437;EVM0030551;EVM0030875;EVM0031379;EVM0031571;EVM0034262;EVM0034402;EVM0039740;EVM0040247;EVM…	K13789+K10960+K01641+K11778+K10960+K13789+K00787+K01823+K01662+K05906+K03527+K01823+K01662+K00021+K03527+K01662+K00869+K03526+K00021+K05954+K00021+K15889+K00587+K00021+K00869+K13789+K11778+K01662+K13789+K00626+K01662+K13789+K03526+K01641+K11778+K01662+K03527+K00626+K03527+K01597+K01823+K01597+K01662+K00869+K13789+K15892+K15892+K11778+K03526+K01662
Fructose and mannose metabolism	ko00051	37	111	2554	9544	EVM0000281;EVM0000638;EVM0002870;EVM0004141;EVM0004869;EVM0007121;EVM0007688;EVM0009958;EVM0010624;EVM0011253;EVM0012582;EVM0013278;EVM0013895;EVM0013938;EVM0019441;EVM0020934;EVM0023165;EVM0023296;EVM0023778;EVM0025550;EVM0027326;EVM0027446;EVM0028843;EVM0030240;EVM0030274;EVM0031413;EVM0035765;EVM0038324;EVM0040626;EVM0041746;EVM0041919;EVM0042424;EVM0042794;EVM0044080;EVM0045999;Rosmarinus_off…	K00895+K00895+K00008+K00008+K03841+K02377+K17497+K01711+K01803+K19355+K01805+K01809+K00895+K00844+K00844+K00847+K01711+K00850+K00966+K19355+K00895+K01623+K00844+K01809+K00847+K00966+K00966+K01803+K18447+K00850+K19355+K01803+K03841+K01809+K01803+K00850+K00850
Cyanoamino acid metabolism	ko00460	29	65	2554	9544	EVM0001310;EVM0001541;EVM0002666;EVM0006464;EVM0008692;EVM0010001;EVM0010531;EVM0010913;EVM0013550;EVM0014312;EVM0020015;EVM0020645;EVM0022778;EVM0024982;EVM0025048;EVM0025378;EVM0025810;EVM0027153;EVM0029074;EVM0029626;EVM0032152;EVM0032573;EVM0034935;EVM0035078;EVM0045397;Rosmarinus_officinalis_newGene_15889;Rosmarinus_officinalis_newGene_85;Rosmarinus_officinalis_newGene_9608;Rosmarinus_offici…	K00600+K05349+K05349+K00600+K00600+K05349+K05349+K12153+K13035+K05349+K01455+K01188+K05349+K01188+K00600+K00600+K13035+K05349+K00600+K05349+K00600+K05349+K00600+K05349+K05350+K01188+K13034+K01188+K01188
Phenylalanine, tyrosine and tryptophan biosynthesis	ko00400	44	93	2554	9544	EVM0001904;EVM0001987;EVM0005348;EVM0005966;EVM0006380;EVM0006551;EVM0006677;EVM0007312;EVM0008298;EVM0008815;EVM0009670;EVM0010328;EVM0013328;EVM0013866;EVM0015463;EVM0015696;EVM0016477;EVM0016639;EVM0016695;EVM0019725;EVM0021664;EVM0021679;EVM0023966;EVM0024439;EVM0024855;EVM0027575;EVM0029336;EVM0029593;EVM0032140;EVM0032639;EVM0033869;EVM0034869;EVM0034949;EVM0035399;EVM0035872;EVM0036228;EVM…	K00800+K00891+K05359+K00766+K01657+K06001+K01850+K15227+K01736+K13832+K01658+K00815+K00815+K13832+K00800+K13832+K01850+K00891+K01850+K01626+K15849+K13832+K15227+K13832+K01626+K01657+K00766+K01735+K15849+K00891+K00815+K15227+K01736+K00815+K13832+K14455+K01735+K05359+K00815+K01626+K05359+K05359+K01626+K00815
Biosynthesis of amino acids	ko01230	164	478	2554	9544	EVM0000594;EVM0000853;EVM0001310;EVM0001318;EVM0001593;EVM0001623;EVM0001879;EVM0001904;EVM0001936;EVM0001987;EVM0003173;EVM0003344;EVM0004040;EVM0004835;EVM0005348;EVM0005697;EVM0005720;EVM0005966;EVM0006282;EVM0006288;EVM0006380;EVM0006464;EVM0006551;EVM0006677;EVM0007312;EVM0007566;EVM0008298;EVM0008354;EVM0008495;EVM0008692;EVM0008815;EVM0008923;EVM0009670;EVM0010116;EVM0010186;EVM0010328;EVM…	K00831+K00058+K00600+K00789+K00927+K01915+K00549+K00800+K00615+K00891+K00826+K00616+K00616+K00927+K05359+K00873+K00058+K00766+K01807+K00031+K01657+K00600+K06001+K01850+K15227+K01915+K01736+K01649+K00549+K00600+K13832+K00789+K01658+K01834+K01738+K00815+K01803+K01915+K01783+K00134+K01915+K00873+K01915+K00873+K00831+K00873+K00815+K00789+K13832+K01834+K01714+K01807+K00800+K01807+K13832+K00873+K01850+…
Spliceosome	ko03040	52	406	2554	9544	EVM0000598;EVM0000629;EVM0002384;EVM0003772;EVM0005163;EVM0006425;EVM0008248;EVM0009186;EVM0009654;EVM0010284;EVM0010315;EVM0013036;EVM0013242;EVM0014520;EVM0014793;EVM0015356;EVM0015407;EVM0015437;EVM0016047;EVM0017114;EVM0017394;EVM0017577;EVM0018339;EVM0019066;EVM0020165;EVM0020302;EVM0024277;EVM0024924;EVM0026042;EVM0026766;EVM0026895;EVM0028086;EVM0028247;EVM0029067;EVM0030346;EVM0031361;EVM…	K12823+K12865+K11098+K12823+K12858+K10599+K12818+K12837+K13025+K03283+K03283+K12821+K13025+K12818+K12856+K12821+K12874+K12623+K12823+K12879+K12856+K11099+K12856+K12741+K12858+K12819+K12890+K12879+K12741+K03283+K12741+K11098+K12818+K03283+K12852+K12854+K12811+K03283+K12818+K12900+K12823+K13025+K12836+K11092+K11099+K11099+K03283+K12818+K12869+K11984+K12869+K12869
Diterpenoid biosynthesis	ko00904	25	70	2554	9544	EVM0000052;EVM0000545;EVM0010655;EVM0012549;EVM0017260;EVM0022335;EVM0023563;EVM0023751;EVM0025836;EVM0025851;EVM0026212;EVM0027962;EVM0029048;EVM0031837;EVM0032376;EVM0034127;EVM0034615;EVM0035454;EVM0037993;EVM0039597;EVM0039935;EVM0040244;EVM0043680;EVM0044610;Rosmarinus_officinalis_newGene_3842	K04120+K04123+K04125+K04125+K04123+K04125+K05282+K04125+K20513+K04125+K04121+K04121+K04120+K04125+K04125+K05282+K04124+K04120+K04121+K04120+K04125+K04125+K04125+K17961+K04122
Fatty acid metabolism	ko01212	63	146	2554	9544	EVM0000841;EVM0001056;EVM0001399;EVM0002919;EVM0002985;EVM0006139;EVM0007397;EVM0008606;EVM0009673;EVM0009823;EVM0009950;EVM0012888;EVM0014025;EVM0014063;EVM0014230;EVM0014603;EVM0015042;EVM0015438;EVM0016096;EVM0016644;EVM0016921;EVM0017107;EVM0021452;EVM0021698;EVM0021795;EVM0022373;EVM0022931;EVM0023213;EVM0023251;EVM0023368;EVM0023772;EVM0025266;EVM0026655;EVM0026724;EVM0026810;EVM0027742;EVM…	K01897+K10256+K10251+K00648+K09458+K09458+K00208+K01962+K00208+K02372+K01897+K10258+K03921+K09458+K01074+K03921+K01897+K10251+K01962+K01962+K10258+K09458+K02160+K09458+K10781+K03921+K01897+K09458+K01961+K01897+K01897+K00645+K09458+K10256+K01962+K00232+K00208+K09458+K02160+K00208+K00626+K09458+K01962+K10781+K02372+K02372+K07513+K00059+K09458+K01962+K10251+K02372+K11262+K02160+K10703+K10527+K09458+…
Porphyrin and chlorophyll metabolism	ko00860	20	84	2554	9544	EVM0003006;EVM0003421;EVM0005315;EVM0005399;EVM0005652;EVM0009782;EVM0012614;EVM0014322;EVM0015043;EVM0019084;EVM0019909;EVM0022943;EVM0024025;EVM0026748;EVM0030315;EVM0036920;EVM0038141;EVM0040447;EVM0041130;EVM0045466	K10960+K00510+K08101+K01599+K10960+K02492+K02492+K08099+K13071+K19073+K03403+K13600+K01772+K13600+K08099+K03405+K01599+K01599+K08099+K03405
Monobactam biosynthesis	ko00261	7	26	2554	9544	EVM0011487;EVM0014498;EVM0017595;EVM0024019;EVM0026482;EVM0035658;EVM0042264	K13811+K01714+K01714+K12524+K01714+K13811+K01714
Fatty acid elongation	ko00062	33	65	2554	9544	EVM0001399;EVM0002399;EVM0005075;EVM0005265;EVM0007152;EVM0009617;EVM0012888;EVM0014230;EVM0015438;EVM0016921;EVM0017396;EVM0019962;EVM0020414;EVM0026952;EVM0027594;EVM0028319;EVM0031406;EVM0031542;EVM0031674;EVM0033602;EVM0036432;EVM0037500;EVM0038318;EVM0038944;EVM0039062;EVM0040243;EVM0040784;EVM0041460;EVM0043660;EVM0044722;EVM0045396;Rosmarinus_officinalis_newGene_16995;Rosmarinus_officinali…	K10251+K15397+K15397+K15397+K15397+K15397+K10258+K01074+K10251+K10258+K15397+K15397+K15397+K15397+K15397+K15397+K15397+K15397+K15397+K15397+K15397+K10251+K15397+K15397+K10703+K15397+K15397+K15397+K15397+K15397+K10703+K15397+K15397
Butanoate metabolism	ko00650	15	39	2554	9544	EVM0003590;EVM0015710;EVM0018464;EVM0021244;EVM0022046;EVM0022898;EVM0029990;EVM0030875;EVM0034171;EVM0034402;EVM0037158;EVM0038304;EVM0041435;Rosmarinus_officinalis_newGene_16776;Rosmarinus_officinalis_newGene_4287	K01641+K18121+K01580+K00074+K16871+K01653+K01580+K00626+K01653+K01641+K01580+K01652+K00626+K01580+K18121
Lysine biosynthesis	ko00300	9	35	2554	9544	EVM0014498;EVM0017016;EVM0017595;EVM0018371;EVM0024019;EVM0026482;EVM0027298;EVM0036133;EVM0042264	K01714+K10206+K01714+K10206+K12524+K01714+K14085+K14085+K01714
Plant-pathogen interaction	ko04626	97	378	2554	9544	EVM0000069;EVM0000262;EVM0000363;EVM0000869;EVM0001244;EVM0001801;EVM0001839;EVM0002266;EVM0003089;EVM0003117;EVM0004361;EVM0004391;EVM0005515;EVM0006095;EVM0006268;EVM0007890;EVM0008302;EVM0009030;EVM0009269;EVM0009597;EVM0009697;EVM0009733;EVM0009745;EVM0010812;EVM0010818;EVM0011835;EVM0012610;EVM0014684;EVM0015393;EVM0015766;EVM0017554;EVM0017844;EVM0019475;EVM0019984;EVM0020162;EVM0020218;EVM…	K13425+K05391+K13448+K05391+K13412+K05391+K02183+K13420+K13425+K18834+K13448+K13457+K13412+K13420+K13457+K13448+K13424+K13416+K13448+K13420+K13448+K05391+K13416+K13416+K13412+K13447+K13425+K18875+K13424+K05391+K05391+K13457+K13425+K05391+K04079+K13448+K13448+K13448+K02183+K13448+K13457+K13412+K13448+K13412+K02183+K13448+K05391+K13412+K04079+K13448+K09487+K13448+K13420+K13412+K05391+K13434+K13448+…
Biotin metabolism	ko00780	22	42	2554	9544	EVM0002985;EVM0006139;EVM0007397;EVM0009673;EVM0009823;EVM0014063;EVM0017107;EVM0021698;EVM0023213;EVM0026655;EVM0027940;EVM0028063;EVM0028566;EVM0029213;EVM0031039;EVM0035002;EVM0035412;EVM0035585;EVM0035885;EVM0038190;EVM0039527;EVM0040054	K09458+K09458+K00208+K00208+K02372+K09458+K09458+K09458+K09458+K09458+K00208+K00652+K09458+K00208+K09458+K02372+K02372+K00059+K09458+K02372+K09458+K02372
Riboflavin metabolism	ko00740	3	18	2554	9544	EVM0029455;EVM0032272;Rosmarinus_officinalis_newGene_15245	K14652+K14652+K14652
Tropane, piperidine and pyridine alkaloid biosynthesis	ko00960	16	38	2554	9544	EVM0003045;EVM0010328;EVM0013328;EVM0021664;EVM0024960;EVM0029827;EVM0030645;EVM0030861;EVM0032140;EVM0033869;EVM0035399;EVM0036228;EVM0037775;EVM0038325;Rosmarinus_officinalis_newGene_10741;Rosmarinus_officinalis_newGene_6371	K00276+K00815+K00815+K15849+K00276+K00276+K00276+K00276+K15849+K00815+K00815+K14455+K00276+K00815+K00276+K00815
Oxidative phosphorylation	ko00190	91	314	2554	9544	EVM0000255;EVM0000512;EVM0001202;EVM0001770;EVM0001834;EVM0002656;EVM0003709;EVM0004636;EVM0005463;EVM0006348;EVM0007508;EVM0007643;EVM0008870;EVM0009155;EVM0009380;EVM0009496;EVM0009655;EVM0010612;EVM0011560;EVM0011720;EVM0012131;EVM0012319;EVM0012830;EVM0013193;EVM0013445;EVM0014072;EVM0014593;EVM0014836;EVM0015107;EVM0016310;EVM0016892;EVM0018034;EVM0018379;EVM0018472;EVM0018996;EVM0020053;EVM…	K00235+K02138+K02134+K02154+K03945+K02267+K02138+K03946+K02149+K05574+K03952+K03953+K01535+K02153+K03963+K03934+K01507+K03945+K00416+K02140+K01535+K02147+K01507+K00417+K01535+K03943+K03938+K01507+K01535+K03955+K02135+K02134+K03965+K02151+K02147+K02134+K02267+K02154+K03952+K01535+K05582+K02137+K03963+K11352+K01535+K02266+K03943+K03938+K05579+K01507+K02267+K00416+K03939+K00419+K03661+K02144+K03950+…
Brassinosteroid biosynthesis	ko00905	8	25	2554	9544	EVM0002372;EVM0003364;EVM0004224;EVM0010062;EVM0024477;EVM0028565;EVM0034221;EVM0045298	K09591+K12640+K12639+K15639+K12637+K12638+K15639+K12637
Arginine and proline metabolism	ko00330	31	104	2554	9544	EVM0001871;EVM0006128;EVM0006487;EVM0012823;EVM0013150;EVM0013786;EVM0017291;EVM0017828;EVM0021841;EVM0023346;EVM0023655;EVM0023713;EVM0024273;EVM0024869;EVM0026508;EVM0027298;EVM0028391;EVM0029279;EVM0029860;EVM0030169;EVM0032810;EVM0033167;EVM0033665;EVM0034091;EVM0034611;EVM0036133;EVM0036139;EVM0036228;EVM0040791;EVM0044815;Rosmarinus_officinalis_newGene_16030	K00797+K01426+K17839+K17839+K13366+K12259+K00128+K00318+K01611+K12259+K10536+K00472+K00819+K00128+K00128+K14085+K17839+K01476+K01611+K00128+K01426+K01611+K00128+K01426+K00128+K14085+K00128+K14455+K12259+K00128+K17839
Peroxisome	ko04146	41	170	2554	9544	EVM0000841;EVM0001846;EVM0001849;EVM0004319;EVM0005583;EVM0005707;EVM0006288;EVM0006329;EVM0006837;EVM0009950;EVM0010882;EVM0012337;EVM0015042;EVM0018670;EVM0019750;EVM0020127;EVM0020237;EVM0022733;EVM0022931;EVM0023368;EVM0023468;EVM0023772;EVM0025114;EVM0025217;EVM0025458;EVM0025820;EVM0027742;EVM0029015;EVM0031336;EVM0033858;EVM0035439;EVM0039570;EVM0039845;EVM0041417;EVM0041612;EVM0042998;EVM…	K01897+K00830+K13356+K04565+K13347+K04564+K00031+K13356+K11517+K01897+K03781+K00306+K01897+K00306+K11517+K00869+K13354+K13344+K01897+K01897+K13356+K01897+K11517+K13356+K00306+K00869+K00232+K13356+K13348+K03426+K07513+K04564+K01897+K11517+K03781+K13237+K00031+K13356+K04565+K00869+K13341
Sulfur relay system	ko04122	1	21	2554	9544	EVM0002138	K14168
Glyoxylate and dicarboxylate metabolism	ko00630	57	131	2554	9544	EVM0001310;EVM0001623;EVM0001846;EVM0002442;EVM0002682;EVM0002715;EVM0005212;EVM0005361;EVM0006464;EVM0006667;EVM0006837;EVM0007566;EVM0007814;EVM0008692;EVM0010763;EVM0010882;EVM0010911;EVM0011229;EVM0011971;EVM0012484;EVM0013055;EVM0015280;EVM0015710;EVM0016299;EVM0017062;EVM0019750;EVM0020015;EVM0023809;EVM0024611;EVM0025048;EVM0025114;EVM0025378;EVM0025651;EVM0027411;EVM0029074;EVM0029774;EVM…	K00600+K01915+K00830+K19269+K00281+K15919+K15918+K00382+K00600+K15919+K11517+K01915+K00026+K00600+K01915+K03781+K00122+K00382+K01915+K01915+K00605+K02437+K18121+K00025+K02437+K11517+K01455+K00026+K00026+K00600+K11517+K00600+K01647+K15919+K00600+K01638+K00626+K00382+K14272+K00600+K01638+K02437+K02437+K00382+K00600+K01915+K00025+K00026+K11517+K00626+K03781+K01602+K00025+K02437+K01602+K18121+K00382
Glycerolipid metabolism	ko00561	54	137	2554	9544	EVM0000172;EVM0000252;EVM0000761;EVM0001529;EVM0003105;EVM0003806;EVM0003881;EVM0004101;EVM0005212;EVM0007036;EVM0007240;EVM0009698;EVM0010012;EVM0010370;EVM0012497;EVM0014968;EVM0015040;EVM0017291;EVM0019318;EVM0019445;EVM0019646;EVM0020777;EVM0020794;EVM0021300;EVM0022828;EVM0023933;EVM0024869;EVM0026246;EVM0026508;EVM0027046;EVM0027298;EVM0028631;EVM0029314;EVM0029923;EVM0030169;EVM0031084;EVM…	K07407+K13523+K13523+K03715+K13519+K00901+K13508+K07407+K15918+K14457+K14457+K01054+K00901+K01054+K13523+K13508+K15728+K00128+K13519+K13508+K07407+K07407+K13523+K09480+K13513+K13508+K00128+K15728+K00128+K01054+K14085+K00901+K00679+K15728+K00128+K13508+K00128+K00128+K07407+K07407+K13519+K09480+K14085+K00128+K09480+K01054+K00901+K09480+K01054+K15728+K00128+K13508+K09480+K00901
Ubiquinone and other terpenoid-quinone biosynthesis	ko00130	30	84	2554	9544	EVM0001431;EVM0004028;EVM0006219;EVM0006313;EVM0006327;EVM0006426;EVM0007331;EVM0007719;EVM0008233;EVM0009994;EVM0010081;EVM0010328;EVM0010568;EVM0011757;EVM0011760;EVM0013328;EVM0014476;EVM0018139;EVM0020746;EVM0025928;EVM0032961;EVM0033869;EVM0035399;EVM0038325;EVM0041352;EVM0043082;EVM0043181;EVM0044306;EVM0045598;Rosmarinus_officinalis_newGene_6371	K03809+K03809+K01904+K01904+K14760+K12501+K02552+K01904+K03809+K01904+K03809+K00815+K12502+K03809+K12502+K00815+K01904+K03809+K03809+K01904+K14759+K00815+K00815+K00815+K12502+K01904+K00487+K00487+K01904+K00815
RNA degradation	ko03018	34	222	2554	9544	EVM0000712;EVM0005722;EVM0006575;EVM0009696;EVM0010029;EVM0014956;EVM0015437;EVM0017483;EVM0017809;EVM0018580;EVM0019214;EVM0021662;EVM0021673;EVM0023296;EVM0025434;EVM0026049;EVM0031876;EVM0032139;EVM0032222;EVM0033417;EVM0035111;EVM0036915;EVM0041746;EVM0041974;EVM0044639;Rosmarinus_officinalis_newGene_11590;Rosmarinus_officinalis_newGene_11824;Rosmarinus_officinalis_newGene_13794;Rosmarinus_of…	K12581+K12608+K12581+K01148+K12581+K04077+K12623+K14442+K13126+K10643+K01689+K12603+K01689+K00850+K14442+K12581+K01689+K03654+K12599+K00962+K12616+K12608+K00850+K12608+K12598+K00962+K12611+K12611+K00850+K00850+K01689+K14442+K00962+K12620
Pyruvate metabolism	ko00620	83	202	2554	9544	EVM0002374;EVM0003321;EVM0003694;EVM0003793;EVM0005361;EVM0005697;EVM0007814;EVM0008354;EVM0008606;EVM0009960;EVM0011229;EVM0011718;EVM0012168;EVM0012666;EVM0012768;EVM0012773;EVM0013995;EVM0014004;EVM0015293;EVM0015700;EVM0016096;EVM0016299;EVM0016466;EVM0016644;EVM0017291;EVM0021042;EVM0021087;EVM0021196;EVM0021452;EVM0023251;EVM0023337;EVM0023809;EVM0024611;EVM0024632;EVM0024869;EVM0025610;EVM…	K00162+K01759+K01006+K00028+K00382+K00873+K00026+K01649+K01962+K00627+K00382+K01679+K00873+K00873+K00627+K00873+K00627+K01512+K01610+K01006+K01962+K00025+K00873+K01962+K00128+K01610+K00161+K00016+K02160+K01961+K00873+K00026+K00026+K00627+K00128+K00029+K00161+K00873+K00128+K01649+K01962+K14085+K02160+K01638+K00128+K00626+K01595+K00382+K01638+K00627+K01595+K00873+K01962+K00161+K00128+K00382+K00128+…
Cutin, suberine and wax biosynthesis	ko00073	25	66	2554	9544	EVM0001849;EVM0003582;EVM0004097;EVM0005509;EVM0005915;EVM0006329;EVM0016923;EVM0018114;EVM0019882;EVM0020693;EVM0023067;EVM0023468;EVM0025217;EVM0028027;EVM0028361;EVM0029015;EVM0030007;EVM0033746;EVM0039237;EVM0039332;EVM0040486;EVM0041398;EVM0043687;EVM0044503;EVM0044823	K13356+K15400+K15404+K15398+K15404+K13356+K15404+K15400+K17991+K15400+K15404+K13356+K13356+K17991+K17991+K13356+K15404+K15403+K17991+K15400+K15398+K15404+K15400+K15398+K13356
Non-homologous end-joining	ko03450	4	24	2554	9544	EVM0016171;EVM0016796;EVM0039731;EVM0043108	K10886+K10866+K10865+K10886
Phenylalanine metabolism	ko00360	40	68	2554	9544	EVM0003045;EVM0003973;EVM0004342;EVM0006128;EVM0006219;EVM0006313;EVM0007719;EVM0009994;EVM0010328;EVM0013162;EVM0013328;EVM0014476;EVM0015622;EVM0019359;EVM0021244;EVM0021664;EVM0024960;EVM0025928;EVM0028819;EVM0029827;EVM0030645;EVM0030713;EVM0030861;EVM0031586;EVM0032140;EVM0032778;EVM0032810;EVM0033869;EVM0034091;EVM0035052;EVM0035399;EVM0036228;EVM0037775;EVM0038325;EVM0043082;EVM0043181;EVM…	K00276+K10775+K10775+K01426+K01904+K01904+K01904+K01904+K00815+K07253+K00815+K01904+K10775+K00588+K00074+K15849+K00276+K01904+K10775+K00276+K00276+K07253+K00276+K00588+K15849+K10775+K01426+K00815+K01426+K00588+K00815+K14455+K00276+K00815+K01904+K00487+K00487+K01904+K00276+K00815
Lipoic acid metabolism	ko00785	5	10	2554	9544	EVM0023842;EVM0026063;EVM0026906;EVM0029160;EVM0032035	K03644+K03801+K03801+K03644+K03644
Citrate cycle (TCA cycle)	ko00020	47	129	2554	9544	EVM0000255;EVM0002374;EVM0005361;EVM0006288;EVM0006361;EVM0007606;EVM0007814;EVM0009960;EVM0011229;EVM0011718;EVM0012575;EVM0012768;EVM0013370;EVM0013995;EVM0015293;EVM0016299;EVM0019661;EVM0021042;EVM0021087;EVM0023809;EVM0024611;EVM0024632;EVM0025651;EVM0025685;EVM0027651;EVM0030961;EVM0031281;EVM0032029;EVM0032387;EVM0033443;EVM0034342;EVM0037115;EVM0038615;EVM0040451;EVM0040750;EVM0040763;EVM…	K00235+K00162+K00382+K00031+K00164+K01648+K00026+K00627+K00382+K01679+K01648+K00627+K00164+K00627+K01610+K00025+K01648+K01610+K00161+K00026+K00026+K00627+K01647+K00161+K01648+K01648+K00382+K01900+K00627+K00161+K00382+K01648+K00025+K01610+K00026+K01900+K00161+K01648+K00162+K00031+K00030+K01648+K00627+K00025+K00627+K00382+K00162
Protein processing in endoplasmic reticulum	ko04141	87	466	2554	9544	EVM0000344;EVM0000595;EVM0000986;EVM0001555;EVM0001796;EVM0002542;EVM0002571;EVM0002924;EVM0005497;EVM0007607;EVM0007651;EVM0008132;EVM0009853;EVM0010284;EVM0010315;EVM0010367;EVM0010748;EVM0010862;EVM0011059;EVM0011528;EVM0012087;EVM0013887;EVM0014239;EVM0014647;EVM0018934;EVM0020162;EVM0020612;EVM0020823;EVM0020855;EVM0021188;EVM0022016;EVM0022506;EVM0022586;EVM0023726;EVM0023961;EVM0025584;EVM…	K10666+K07953+K03094+K07342+K10839+K09490+K09503+K13993+K06689+K10661+K03094+K14009+K13993+K03283+K03283+K08852+K03237+K13993+K16196+K13525+K10666+K13993+K13993+K09490+K07953+K04079+K14009+K13250+K12670+K04523+K13993+K09490+K10666+K03094+K07953+K10666+K10950+K04079+K03283+K13989+K13993+K09487+K10956+K13993+K03283+K08054+K14011+K13993+K08057+K10666+K13993+K03283+K09490+K13993+K14009+K09481+K08057+…
Arginine biosynthesis	ko00220	12	68	2554	9544	EVM0000034;EVM0001623;EVM0007566;EVM0010763;EVM0011971;EVM0012484;EVM0029279;EVM0031814;EVM0036228;EVM0038260;EVM0044004;EVM0044986	K00261+K01915+K01915+K01915+K01915+K01915+K01476+K14272+K14455+K01915+K14677+K00261
Fatty acid degradation	ko00071	28	70	2554	9544	EVM0000335;EVM0000841;EVM0001107;EVM0009950;EVM0015042;EVM0017291;EVM0019327;EVM0022931;EVM0023368;EVM0023772;EVM0024869;EVM0026508;EVM0027298;EVM0027742;EVM0030169;EVM0030875;EVM0031465;EVM0033665;EVM0034611;EVM0034988;EVM0035439;EVM0036133;EVM0036139;EVM0039114;EVM0039845;EVM0041408;EVM0041435;EVM0044815	K18857+K01897+K00001+K01897+K01897+K00128+K00001+K01897+K01897+K01897+K00128+K00128+K14085+K00232+K00128+K00626+K00001+K00128+K00128+K18857+K07513+K14085+K00128+K10527+K01897+K10527+K00626+K00128
beta-Alanine metabolism	ko00410	35	75	2554	9544	EVM0001871;EVM0003045;EVM0006487;EVM0012823;EVM0013150;EVM0013786;EVM0017291;EVM0017730;EVM0017950;EVM0018464;EVM0023346;EVM0024869;EVM0024960;EVM0026508;EVM0027298;EVM0028391;EVM0029827;EVM0029990;EVM0030169;EVM0030645;EVM0030796;EVM0030861;EVM0031989;EVM0033665;EVM0034611;EVM0036133;EVM0036139;EVM0037158;EVM0037775;EVM0040791;EVM0041621;EVM0044815;Rosmarinus_officinalis_newGene_10741;Rosmarinus…	K00797+K00276+K17839+K17839+K13366+K12259+K00128+K01464+K00207+K01580+K12259+K00128+K00276+K00128+K14085+K17839+K00276+K01580+K00128+K00276+K05605+K00276+K01464+K00128+K00128+K14085+K00128+K01580+K00276+K12259+K00140+K00128+K00276+K17839+K01580
Propanoate metabolism	ko00640	26	75	2554	9544	EVM0005361;EVM0008606;EVM0011229;EVM0016096;EVM0016644;EVM0021196;EVM0021452;EVM0021863;EVM0023012;EVM0023251;EVM0026810;EVM0029076;EVM0030796;EVM0030875;EVM0031281;EVM0032029;EVM0032422;EVM0032944;EVM0034342;EVM0037041;EVM0038221;EVM0038889;EVM0040763;EVM0041435;EVM0041621;Rosmarinus_officinalis_newGene_6236	K00382+K01962+K00382+K01962+K01962+K00016+K02160+K09699+K00166+K01961+K01962+K02160+K05605+K00626+K00382+K01900+K00167+K01962+K00382+K01962+K11262+K02160+K01900+K00626+K00140+K00382
Phenylpropanoid biosynthesis	ko00940	95	242	2554	9544	EVM0000040;EVM0000155;EVM0000218;EVM0001541;EVM0002666;EVM0002764;EVM0002880;EVM0003578;EVM0003973;EVM0004228;EVM0004342;EVM0004376;EVM0004896;EVM0005393;EVM0006145;EVM0006219;EVM0006313;EVM0006892;EVM0006911;EVM0007719;EVM0008937;EVM0008955;EVM0009561;EVM0009994;EVM0010001;EVM0010531;EVM0013046;EVM0014312;EVM0014476;EVM0015622;EVM0016661;EVM0017871;EVM0017893;EVM0019359;EVM0019545;EVM0020117;EVM…	K00083+K09754+K00083+K05349+K05349+K00430+K13065+K00083+K10775+K00430+K10775+K12356+K00083+K00430+K09755+K01904+K01904+K13065+K00430+K01904+K09754+K09753+K09754+K01904+K05349+K05349+K00083+K05349+K01904+K10775+K13066+K09755+K13066+K00588+K00430+K09754+K12356+K01188+K00430+K00083+K13065+K13066+K00430+K09754+K05349+K09755+K01188+K12355+K00430+K01904+K13065+K13066+K13066+K05349+K13065+K00430+K10775+…
Phosphatidylinositol signaling system	ko04070	41	163	2554	9544	EVM0001839;EVM0003806;EVM0004610;EVM0008036;EVM0008309;EVM0009127;EVM0010012;EVM0012678;EVM0013220;EVM0013373;EVM0014465;EVM0019207;EVM0020644;EVM0020941;EVM0023180;EVM0023390;EVM0027602;EVM0028631;EVM0029545;EVM0031867;EVM0032104;EVM0033867;EVM0034568;EVM0035086;EVM0035831;EVM0037203;EVM0038600;EVM0038998;EVM0040673;EVM0040875;EVM0041255;EVM0041761;EVM0042442;EVM0042539;EVM0042878;EVM0043037;EVM…	K02183+K00901+K00889+K18081+K00999+K13024+K00901+K00913+K18081+K00889+K13024+K10047+K02183+K13024+K02183+K18649+K00889+K00901+K01110+K01110+K05857+K19801+K00921+K00921+K02183+K00889+K15422+K00889+K10047+K00921+K02183+K00901+K00889+K05857+K02183+K02183+K05857+K00981+K00921+K00901+K00888
DNA replication	ko03030	43	121	2554	9544	EVM0000530;EVM0002867;EVM0005139;EVM0005362;EVM0005834;EVM0007475;EVM0009119;EVM0009224;EVM0013080;EVM0013739;EVM0015725;EVM0017497;EVM0018273;EVM0019054;EVM0019227;EVM0020518;EVM0021250;EVM0021361;EVM0021720;EVM0022670;EVM0025017;EVM0026065;EVM0026311;EVM0029342;EVM0029517;EVM0029721;EVM0031869;EVM0035195;EVM0035798;EVM0036238;EVM0036809;EVM0036840;EVM0037209;EVM0037300;EVM0040587;EVM0041675;EVM…	K02209+K02321+K02320+K02541+K02328+K02212+K10745+K02684+K02540+K02328+K02326+K02541+K07466+K02326+K10747+K07466+K02212+K10754+K02542+K04802+K10739+K02542+K10756+K02325+K07466+K02326+K07466+K02540+K04802+K02210+K10740+K02209+K10743+K10742+K02685+K10743+K07466+K02684+K02210+K02325+K02321+K10747+K02324
Ubiquitin mediated proteolysis	ko04120	61	264	2554	9544	EVM0000132;EVM0000986;EVM0002713;EVM0002900;EVM0003289;EVM0004021;EVM0005497;EVM0006425;EVM0006889;EVM0007020;EVM0007317;EVM0007651;EVM0007766;EVM0007796;EVM0008081;EVM0008734;EVM0008956;EVM0011814;EVM0012285;EVM0014145;EVM0014409;EVM0016008;EVM0016770;EVM0017131;EVM0018162;EVM0018846;EVM0019572;EVM0019739;EVM0020026;EVM0021219;EVM0022847;EVM0023726;EVM0024329;EVM0024385;EVM0024457;EVM0025625;EVM…	K03364+K03094+K04506+K10580+K10144+K03364+K06689+K10599+K10590+K03363+K03178+K03094+K10591+K04506+K10581+K10590+K10583+K04506+K10581+K10592+K10590+K03364+K10592+K10581+K10144+K03355+K06688+K10577+K10144+K10588+K03352+K03094+K10573+K04506+K10591+K10144+K03875+K10580+K10592+K10581+K03353+K03358+K06688+K10576+K03363+K10573+K10144+K06688+K10144+K06688+K06688+K10581+K04506+K03363+K03350+K06688+K10576+…
Circadian rhythm - plant	ko04712	28	88	2554	9544	EVM0000711;EVM0001099;EVM0007440;EVM0011869;EVM0017113;EVM0017731;EVM0022235;EVM0027138;EVM0027581;EVM0029324;EVM0030014;EVM0030622;EVM0031522;EVM0032168;EVM0032699;EVM0034460;EVM0036072;EVM0036844;EVM0037045;EVM0037516;EVM0037926;EVM0040902;EVM0041029;EVM0041226;EVM0041648;EVM0043573;EVM0044601;EVM0045772	K12130+K12130+K12126+K12125+K16241+K12115+K12125+K00660+K12127+K12125+K12126+K12116+K12116+K12125+K12130+K12127+K16240+K12120+K16222+K16241+K12118+K16240+K00660+K16240+K12130+K12130+K12124+K12126
Protein export	ko03060	20	115	2554	9544	EVM0001555;EVM0002542;EVM0002984;EVM0006319;EVM0009702;EVM0013491;EVM0014647;EVM0017414;EVM0018393;EVM0022506;EVM0024169;EVM0026133;EVM0028216;EVM0030926;EVM0033945;EVM0034475;EVM0035282;EVM0039848;EVM0043287;Rosmarinus_officinalis_newGene_8205	K07342+K09490+K12272+K03104+K03100+K12948+K09490+K03217+K12948+K09490+K03070+K03100+K10956+K03109+K13280+K09490+K09481+K03104+K09490+K03070
Glycerophospholipid metabolism	ko00564	63	200	2554	9544	EVM0000252;EVM0000761;EVM0001833;EVM0003105;EVM0003806;EVM0003881;EVM0004794;EVM0007567;EVM0008309;EVM0008754;EVM0010012;EVM0012497;EVM0012675;EVM0013358;EVM0013960;EVM0014968;EVM0015040;EVM0016063;EVM0017041;EVM0017695;EVM0018118;EVM0019318;EVM0019445;EVM0019473;EVM0020549;EVM0020794;EVM0021278;EVM0022469;EVM0022748;EVM0022828;EVM0023080;EVM0023933;EVM0024349;EVM0024635;EVM0024674;EVM0025408;EVM…	K13523+K13523+K00006+K13519+K00901+K13508+K13510+K01114+K00999+K01114+K00901+K13523+K05929+K01517+K00995+K13508+K15728+K01114+K01114+K00006+K14156+K13519+K13508+K06130+K01115+K13523+K00006+K00006+K00550+K13513+K08730+K13508+K01115+K01115+K06130+K01047+K15728+K01115+K00995+K00901+K00006+K15728+K13508+K01517+K00993+K05929+K01115+K13519+K00006+K01047+K06130+K01115+K00901+K00006+K15728+K13508+K00981+…
Ribosome biogenesis in eukaryotes	ko03008	40	201	2554	9544	EVM0000013;EVM0000581;EVM0001937;EVM0002769;EVM0006661;EVM0007390;EVM0008505;EVM0010486;EVM0011990;EVM0013094;EVM0013796;EVM0014033;EVM0015292;EVM0015476;EVM0015569;EVM0016250;EVM0016385;EVM0017000;EVM0017315;EVM0017648;EVM0017665;EVM0019301;EVM0022106;EVM0022422;EVM0024802;EVM0025414;EVM0026944;EVM0031621;EVM0032414;EVM0032796;EVM0033372;EVM0034846;EVM0035654;EVM0035808;EVM0036476;EVM0041572;EVM…	K14557+K14569+K11108+K14569+K14555+K03539+K14567+K14573+K14565+K14555+K14536+K14572+K14565+K14556+K07936+K14521+K14569+K14559+K14563+K14558+K14567+K14552+K14550+K14555+K14563+K14567+K14536+K14559+K06943+K14290+K14554+K14550+K14555+K14521+K14556+K14560+K14558+K14555+K14521+K14559
2-Oxocarboxylic acid metabolism	ko01210	20	108	2554	9544	EVM0003173;EVM0006288;EVM0008354;EVM0010913;EVM0017741;EVM0022898;EVM0025651;EVM0026261;EVM0026565;EVM0027954;EVM0030188;EVM0031814;EVM0034171;EVM0036228;EVM0038304;EVM0038356;EVM0041065;EVM0043092;EVM0043177;EVM0044004	K00826+K00031+K01649+K12153+K01703+K01653+K01647+K11820+K01649+K11820+K00826+K14272+K01653+K14455+K01652+K01649+K00826+K00031+K00030+K14677
Glycosylphosphatidylinositol(GPI)-anchor biosynthesis	ko00563	4	46	2554	9544	EVM0012803;EVM0017791;EVM0024912;EVM0036870	K03861+K05289+K05288+K05288
RNA polymerase	ko03020	12	85	2554	9544	EVM0001533;EVM0003315;EVM0004936;EVM0008320;EVM0016902;EVM0022037;EVM0023938;EVM0029226;EVM0029918;EVM0033416;EVM0040535;EVM0043402	K03012+K03027+K03008+K02999+K03018+K03000+K03006+K03018+K02999+K03021+K03015+K03009
Carbon fixation in photosynthetic organisms	ko00710	48	156	2554	9544	EVM0001593;EVM0001936;EVM0003694;EVM0003793;EVM0004835;EVM0004869;EVM0006282;EVM0007814;EVM0010624;EVM0011504;EVM0011600;EVM0015073;EVM0015293;EVM0015537;EVM0015700;EVM0016299;EVM0017498;EVM0020550;EVM0021042;EVM0023809;EVM0024611;EVM0025610;EVM0027446;EVM0028218;EVM0028448;EVM0031265;EVM0031814;EVM0032439;EVM0036228;EVM0038164;EVM0038324;EVM0038615;EVM0039205;EVM0040205;EVM0040451;EVM0040750;EVM…	K00927+K00615+K01006+K00028+K00927+K03841+K01807+K00026+K01803+K01783+K00134+K01807+K01610+K01807+K01006+K00025+K01807+K01807+K01610+K00026+K00026+K00029+K01623+K00134+K00927+K01595+K14272+K01595+K14455+K00029+K01803+K00025+K01807+K01595+K01610+K00026+K01783+K00029+K01803+K03841+K01602+K00025+K01595+K01803+K00134+K01602+K00029+K00134
Alanine, aspartate and glutamate metabolism	ko00250	29	97	2554	9544	EVM0000034;EVM0000661;EVM0000893;EVM0001503;EVM0001623;EVM0001846;EVM0002574;EVM0002604;EVM0007566;EVM0009247;EVM0010763;EVM0011971;EVM0012484;EVM0015956;EVM0018464;EVM0021911;EVM0022046;EVM0026278;EVM0029990;EVM0031392;EVM0031814;EVM0034801;EVM0035686;EVM0036228;EVM0037158;EVM0038260;EVM0044986;EVM0045481;Rosmarinus_officinalis_newGene_16776	K00261+K00827+K01939+K01955+K01915+K00830+K13566+K00827+K01915+K00764+K01915+K01915+K01915+K01953+K01580+K13566+K16871+K01953+K01580+K01953+K14272+K00827+K00827+K14455+K01580+K01915+K00261+K00609+K01580
Starch and sucrose metabolism	ko00500	141	454	2554	9544	EVM0000148;EVM0000235;EVM0000522;EVM0001036;EVM0001541;EVM0001826;EVM0002055;EVM0002666;EVM0002819;EVM0004290;EVM0004362;EVM0004466;EVM0004723;EVM0004776;EVM0004798;EVM0004826;EVM0005526;EVM0006135;EVM0006721;EVM0007372;EVM0007435;EVM0007940;EVM0008067;EVM0008961;EVM0009009;EVM0009521;EVM0009957;EVM0009962;EVM0009985;EVM0010001;EVM0010234;EVM0010531;EVM0011813;EVM0012595;EVM0013676;EVM0013890;EVM…	K08679+K00695+K01051+K00975+K05349+K01177+K16055+K05349+K01213+K19891+K16055+K00975+K01184+K01087+K01187+K00695+K16055+K01087+K01213+K01193+K16055+K13648+K01193+K16055+K15920+K15920+K00695+K00696+K01051+K05349+K01051+K05349+K01051+K01051+K01051+K16055+K00844+K08678+K08678+K05349+K00963+K16055+K01087+K01087+K01051+K00012+K19891+K01051+K01087+K01193+K00696+K01177+K00012+K16055+K19891+K01051+K00844+…
Other glycan degradation	ko00511	7	32	2554	9544	EVM0004017;EVM0009166;EVM0015662;EVM0020885;EVM0034870;EVM0036910;EVM0037034	K15923+K01191+K12373+K12373+K12373+K01206+K17108
N-Glycan biosynthesis	ko00510	7	92	2554	9544	EVM0017243;EVM0020851;EVM0020855;EVM0036505;EVM0037168;EVM0042799;Rosmarinus_officinalis_newGene_261	K03844+K07432+K12670+K00737+K03850+K07432+K03844
Inositol phosphate metabolism	ko00562	39	150	2554	9544	EVM0001692;EVM0004610;EVM0007567;EVM0007599;EVM0008036;EVM0008309;EVM0008754;EVM0010624;EVM0012678;EVM0013220;EVM0013373;EVM0016063;EVM0017041;EVM0019207;EVM0023390;EVM0027602;EVM0029545;EVM0030663;EVM0031867;EVM0032104;EVM0033867;EVM0034568;EVM0035086;EVM0035800;EVM0037203;EVM0038324;EVM0038600;EVM0038998;EVM0040673;EVM0040875;EVM0041621;EVM0042424;EVM0042442;EVM0042539;EVM0043140;EVM0045999;Ros…	K01858+K00889+K01114+K00469+K18081+K00999+K01114+K01803+K00913+K18081+K00889+K01114+K01114+K10047+K18649+K00889+K01110+K03103+K01110+K05857+K19801+K00921+K00921+K01858+K00889+K01803+K15422+K00889+K10047+K00921+K00140+K01803+K00889+K05857+K05857+K01803+K00921+K00469+K00888
Carbon metabolism	ko01200	174	530	2554	9544	EVM0000034;EVM0000255;EVM0000594;EVM0000853;EVM0001310;EVM0001593;EVM0001846;EVM0001936;EVM0002314;EVM0002374;EVM0002442;EVM0002682;EVM0002715;EVM0003344;EVM0003694;EVM0003793;EVM0004040;EVM0004729;EVM0004835;EVM0004869;EVM0005212;EVM0005361;EVM0005697;EVM0005720;EVM0006282;EVM0006288;EVM0006361;EVM0006464;EVM0006667;EVM0006837;EVM0007814;EVM0008606;EVM0008692;EVM0009960;EVM0010116;EVM0010186;EVM…	K00261+K00235+K00831+K00058+K00600+K00927+K00830+K00615+K00297+K00162+K19269+K00281+K15919+K00616+K01006+K00028+K00616+K00033+K00927+K03841+K15918+K00382+K00873+K00058+K01807+K00031+K00164+K00600+K15919+K11517+K00026+K01962+K00600+K00627+K01834+K01738+K01803+K03781+K00122+K00382+K01783+K00134+K01679+K00873+K00873+K00831+K00627+K00873+K00605+K00164+K00033+K00844+K00627+K01834+K00131+K01807+K01610+…
Mismatch repair	ko03430	21	88	2554	9544	EVM0004068;EVM0005834;EVM0008050;EVM0013739;EVM0014951;EVM0017671;EVM0018273;EVM0019227;EVM0020518;EVM0021361;EVM0022670;EVM0025017;EVM0026311;EVM0029517;EVM0031869;EVM0035798;EVM0036809;EVM0041168;EVM0043541;Rosmarinus_officinalis_newGene_1261;Rosmarinus_officinalis_newGene_15398	K08735+K02328+K07456+K02328+K10746+K10746+K07466+K10747+K07466+K10754+K04802+K10739+K10756+K07466+K07466+K04802+K10740+K10746+K07466+K10747+K08736
Sesquiterpenoid and triterpenoid biosynthesis	ko00909	8	20	2554	9544	EVM0002873;EVM0008224;EVM0017600;EVM0023766;EVM0025689;EVM0038539;EVM0039492;EVM0044577	K15472+K00511+K00511+K15813+K00801+K15813+K00511+K00801
Linoleic acid metabolism	ko00591	9	23	2554	9544	EVM0004701;EVM0004709;EVM0018508;EVM0025408;EVM0028034;EVM0030772;EVM0035843;EVM0039486;EVM0040057	K00454+K00454+K00454+K01047+K15718+K15718+K15718+K01047+K15718
Selenocompound metabolism	ko00450	15	39	2554	9544	EVM0001184;EVM0001879;EVM0005076;EVM0008495;EVM0009788;EVM0011487;EVM0025288;EVM0026214;EVM0026331;EVM0028732;EVM0030083;EVM0032926;EVM0035658;EVM0037812;EVM0045906	K01761+K00549+K00384+K00549+K08247+K13811+K01874+K00384+K00549+K08247+K01739+K00549+K13811+K01874+K00549
Stilbenoid, diarylheptanoid and gingerol biosynthesis	ko00945	17	44	2554	9544	EVM0000155;EVM0002880;EVM0006892;EVM0008937;EVM0009561;EVM0019359;EVM0020117;EVM0021643;EVM0021894;EVM0026623;EVM0027404;EVM0031586;EVM0035052;EVM0035468;EVM0042361;EVM0043181;EVM0044306	K09754+K13065+K13065+K09754+K09754+K00588+K09754+K13065+K09754+K13065+K13065+K00588+K00588+K09754+K09754+K00487+K00487
Ether lipid metabolism	ko00565	20	61	2554	9544	EVM0003105;EVM0004794;EVM0007567;EVM0008754;EVM0016063;EVM0017041;EVM0019318;EVM0020549;EVM0024349;EVM0024635;EVM0025408;EVM0027516;EVM0032951;EVM0034778;EVM0035793;EVM0039486;EVM0041743;Rosmarinus_officinalis_newGene_13375;Rosmarinus_officinalis_newGene_18546;Rosmarinus_officinalis_newGene_7628	K13519+K13510+K01114+K01114+K01114+K01114+K13519+K01115+K01115+K01115+K01047+K01115+K00993+K01115+K13519+K01047+K01115+K01115+K13510+K13510
Ascorbate and aldarate metabolism	ko00053	35	77	2554	9544	EVM0002146;EVM0002500;EVM0004410;EVM0007599;EVM0009094;EVM0010941;EVM0017291;EVM0017302;EVM0017324;EVM0018180;EVM0019207;EVM0019916;EVM0020790;EVM0022583;EVM0023390;EVM0024869;EVM0025634;EVM0026508;EVM0027298;EVM0029102;EVM0030169;EVM0033665;EVM0034611;EVM0035001;EVM0036133;EVM0036139;EVM0040673;EVM0041004;EVM0043129;EVM0044170;EVM0044815;EVM0045258;EVM0045737;Rosmarinus_officinalis_newGene_12938…	K08232+K00434+K12447+K00469+K08232+K00434+K00128+K00012+K08232+K00012+K10047+K10046+K00434+K08232+K18649+K00128+K10046+K00128+K14085+K00434+K00128+K00128+K00128+K00012+K14085+K00128+K10047+K14190+K00012+K14190+K00128+K00434+K08232+K00469+K08232
Lysine degradation	ko00310	22	48	2554	9544	EVM0006361;EVM0009707;EVM0012337;EVM0013198;EVM0013370;EVM0014288;EVM0017291;EVM0018670;EVM0024869;EVM0025458;EVM0026508;EVM0027298;EVM0030169;EVM0030875;EVM0033665;EVM0034388;EVM0034611;EVM0036133;EVM0036139;EVM0041435;EVM0043080;EVM0044815	K00164+K11420+K00306+K11420+K00164+K11420+K00128+K00306+K00128+K00306+K00128+K14085+K00128+K00626+K00128+K14157+K00128+K14085+K00128+K00626+K11420+K00128
Thiamine metabolism	ko00730	12	29	2554	9544	EVM0007380;EVM0007679;EVM0013791;EVM0013841;EVM0014719;EVM0017808;EVM0029437;EVM0031379;EVM0033646;EVM0040247;EVM0044571;Rosmarinus_officinalis_newGene_17036	K06928+K01662+K01662+K06928+K14153+K01662+K01662+K01662+K14153+K01662+K01662+K01662
Amino sugar and nucleotide sugar metabolism	ko00520	91	260	2554	9544	EVM0000148;EVM0000690;EVM0001036;EVM0002068;EVM0003541;EVM0003927;EVM0004200;EVM0004410;EVM0004466;EVM0005391;EVM0005611;EVM0006903;EVM0007121;EVM0007490;EVM0007688;EVM0007940;EVM0008902;EVM0009009;EVM0009342;EVM0009521;EVM0009958;EVM0010417;EVM0011268;EVM0011708;EVM0012408;EVM0013278;EVM0013938;EVM0014047;EVM0014191;EVM0014241;EVM0014447;EVM0015082;EVM0015459;EVM0015662;EVM0016154;EVM0017227;EVM…	K08679+K12449+K00975+K01183+K12450+K01784+K00972+K12447+K00975+K01784+K13379+K13379+K02377+K12448+K17497+K13648+K01183+K15920+K12451+K15920+K01711+K12450+K12449+K00326+K01209+K01809+K00844+K08678+K01209+K08678+K00963+K12449+K13379+K12373+K01784+K12446+K00012+K13379+K00012+K00844+K10046+K20867+K12373+K00847+K13648+K12448+K08679+K18677+K00975+K15920+K01711+K00966+K13379+K10046+K01183+K12446+K08679+…
Nicotinate and nicotinamide metabolism	ko00760	15	57	2554	9544	EVM0001734;EVM0003925;EVM0007830;EVM0009472;EVM0010454;EVM0013084;EVM0017481;EVM0018655;EVM0027965;EVM0028912;EVM0029946;EVM0031805;EVM0033858;Rosmarinus_officinalis_newGene_17056;Rosmarinus_officinalis_newGene_3318	K18551+K00767+K03517+K03787+K01240+K01081+K00858+K03787+K00763+K06210+K01513+K01513+K03426+K00767+K00767
alpha-Linolenic acid metabolism	ko00592	27	75	2554	9544	EVM0000335;EVM0001996;EVM0002917;EVM0004366;EVM0004701;EVM0004709;EVM0012248;EVM0016086;EVM0016490;EVM0016623;EVM0018508;EVM0018634;EVM0023957;EVM0025408;EVM0026149;EVM0027742;EVM0028404;EVM0031210;EVM0032738;EVM0034002;EVM0034988;EVM0035439;EVM0035729;EVM0039114;EVM0039486;EVM0041408;Rosmarinus_officinalis_newGene_3608	K18857+K01723+K10528+K01723+K00454+K00454+K05894+K01723+K05894+K05894+K00454+K01723+K10525+K01047+K01723+K00232+K10525+K10525+K10525+K05894+K18857+K07513+K01723+K10527+K01047+K10527+K10529
Base excision repair	ko03410	26	87	2554	9544	EVM0000205;EVM0005834;EVM0012598;EVM0013739;EVM0015725;EVM0016040;EVM0017898;EVM0018513;EVM0018709;EVM0018937;EVM0019054;EVM0019227;EVM0020654;EVM0020814;EVM0021977;EVM0022670;EVM0023350;EVM0029103;EVM0029342;EVM0029721;EVM0035798;EVM0042902;EVM0044734;Rosmarinus_officinalis_newGene_1261;Rosmarinus_officinalis_newGene_14284;Rosmarinus_officinalis_newGene_16104	K10798+K02328+K03652+K02328+K02326+K01246+K01246+K10803+K01246+K01246+K02326+K10747+K01246+K03575+K10801+K04802+K01246+K10798+K02325+K02326+K04802+K10798+K02325+K10747+K02324+K01246
Cysteine and methionine metabolism	ko00270	73	213	2554	9544	EVM0000289;EVM0000661;EVM0001184;EVM0001318;EVM0001871;EVM0001879;EVM0002604;EVM0002835;EVM0003173;EVM0003565;EVM0004918;EVM0007814;EVM0008215;EVM0008495;EVM0008923;EVM0010186;EVM0010328;EVM0012588;EVM0013328;EVM0013479;EVM0013914;EVM0015561;EVM0016299;EVM0016839;EVM0017688;EVM0017776;EVM0018052;EVM0018636;EVM0018926;EVM0019651;EVM0019852;EVM0019930;EVM0020718;EVM0021096;EVM0021196;EVM0021841;EVM…	K01251+K00827+K01761+K00789+K00797+K00549+K00827+K00558+K00826+K00558+K05933+K00026+K01251+K00549+K00789+K01738+K00815+K00558+K00815+K00789+K00547+K00558+K00025+K00547+K08963+K08967+K00789+K17398+K16054+K00789+K01251+K00547+K01251+K05933+K00016+K01611+K00640+K00026+K12524+K00026+K01919+K00640+K00549+K00558+K01251+K08967+K00789+K01611+K01739+K00826+K08967+K00789+K00558+K00789+K00789+K00549+K01611+…
Flavonoid biosynthesis	ko00941	26	65	2554	9544	EVM0000155;EVM0002880;EVM0003663;EVM0006892;EVM0006992;EVM0008937;EVM0009561;EVM0009748;EVM0017035;EVM0019359;EVM0020117;EVM0021643;EVM0021894;EVM0022569;EVM0025667;EVM0026623;EVM0027138;EVM0027404;EVM0031586;EVM0035052;EVM0035468;EVM0037969;EVM0041029;EVM0042361;EVM0043181;EVM0044306	K09754+K13065+K05280+K13065+K13083+K09754+K09754+K01859+K13082+K00588+K09754+K13065+K09754+K05278+K13083+K13065+K00660+K13065+K00588+K00588+K09754+K01859+K00660+K09754+K00487+K00487
Fatty acid biosynthesis	ko00061	48	105	2554	9544	EVM0000841;EVM0002919;EVM0002985;EVM0006139;EVM0006760;EVM0007397;EVM0008606;EVM0009673;EVM0009823;EVM0009950;EVM0014025;EVM0014063;EVM0014603;EVM0015042;EVM0016096;EVM0016644;EVM0017107;EVM0021452;EVM0021698;EVM0021795;EVM0022373;EVM0022931;EVM0023213;EVM0023251;EVM0023368;EVM0023772;EVM0025266;EVM0026655;EVM0026810;EVM0027940;EVM0028566;EVM0029076;EVM0029213;EVM0031039;EVM0032944;EVM0033935;EVM…	K01897+K00648+K09458+K09458+K10782+K00208+K01962+K00208+K02372+K01897+K03921+K09458+K03921+K01897+K01962+K01962+K09458+K02160+K09458+K10781+K03921+K01897+K09458+K01961+K01897+K01897+K00645+K09458+K01962+K00208+K09458+K02160+K00208+K09458+K01962+K10781+K02372+K02372+K00059+K09458+K01962+K02372+K11262+K02160+K09458+K01897+K02372+K03921
One carbon pool by folate	ko00670	14	43	2554	9544	EVM0001310;EVM0002314;EVM0006464;EVM0008692;EVM0013055;EVM0025048;EVM0025378;EVM0025751;EVM0029074;EVM0031734;EVM0032152;EVM0034935;EVM0038020;EVM0043630	K00600+K00297+K00600+K00600+K00605+K00600+K00600+K01938+K00600+K13998+K00600+K00600+K00297+K00297
Photosynthesis - antenna proteins	ko00196	20	37	2554	9544	EVM0003099;EVM0003400;EVM0004807;EVM0005647;EVM0008977;EVM0010277;EVM0015681;EVM0018205;EVM0019434;EVM0021928;EVM0022052;EVM0030152;EVM0032204;EVM0032968;EVM0036165;EVM0038791;EVM0039131;EVM0041714;EVM0044974;EVM0046018	K08910+K08910+K08916+K08910+K08913+K08916+K08912+K08912+K08917+K08907+K08917+K08917+K08912+K08912+K08909+K08914+K08913+K08914+K08917+K08916
Valine, leucine and isoleucine biosynthesis	ko00290	15	44	2554	9544	EVM0003173;EVM0008354;EVM0017741;EVM0022898;EVM0026565;EVM0027441;EVM0030188;EVM0034171;EVM0034400;EVM0036155;EVM0038304;EVM0038356;EVM0040065;EVM0041065;EVM0044753	K00826+K01649+K01703+K01653+K01649+K01754+K00826+K01653+K01754+K01754+K01652+K01649+K01754+K00826+K01754
Purine metabolism	ko00230	100	332	2554	9544	EVM0000349;EVM0000893;EVM0001533;EVM0002505;EVM0002867;EVM0003025;EVM0003176;EVM0003188;EVM0003315;EVM0004936;EVM0005139;EVM0005697;EVM0005834;EVM0006270;EVM0007170;EVM0007380;EVM0008320;EVM0009224;EVM0009247;EVM0009453;EVM0009472;EVM0010541;EVM0011485;EVM0011487;EVM0012168;EVM0012666;EVM0012773;EVM0013084;EVM0013358;EVM0013739;EVM0013841;EVM0015111;EVM0015633;EVM0015701;EVM0015725;EVM0016191;EVM…	K10807+K01939+K03012+K00860+K02321+K01490+K00940+K01945+K03027+K03008+K02320+K00873+K02328+K02083+K01514+K06928+K02999+K02684+K00764+K01951+K03787+K00942+K14641+K13811+K00873+K00873+K00873+K01081+K01517+K02328+K06928+K00939+K01945+K01951+K02326+K00939+K00873+K00939+K03018+K00759+K01514+K10808+K03787+K02326+K00940+K03000+K14977+K00873+K03006+K00856+K00759+K00873+K00939+K00939+K00759+K00939+K00942+…
Glycine, serine and threonine metabolism	ko00260	58	146	2554	9544	EVM0000594;EVM0000661;EVM0000853;EVM0001310;EVM0001846;EVM0002604;EVM0002682;EVM0002715;EVM0003045;EVM0005212;EVM0005361;EVM0005720;EVM0006464;EVM0006551;EVM0006667;EVM0008692;EVM0010116;EVM0011229;EVM0012337;EVM0012739;EVM0013055;EVM0014019;EVM0015280;EVM0017062;EVM0018670;EVM0024019;EVM0024960;EVM0025048;EVM0025378;EVM0025458;EVM0027298;EVM0027411;EVM0027441;EVM0029074;EVM0029827;EVM0030645;EVM…	K00831+K00827+K00058+K00600+K00830+K00827+K00281+K15919+K00276+K15918+K00382+K00058+K00600+K06001+K15919+K00600+K01834+K00382+K00306+K00831+K00605+K01834+K02437+K02437+K00306+K12524+K00276+K00600+K00600+K00306+K14085+K15919+K01754+K00600+K00276+K00276+K00276+K00382+K14272+K00600+K02437+K02437+K00382+K01754+K00827+K00600+K00827+K14085+K01754+K00276+K01834+K01754+K01079+K01754+K02437+K00276+K15633+…
Sulfur metabolism	ko00920	17	61	2554	9544	EVM0002505;EVM0003368;EVM0010186;EVM0011487;EVM0012063;EVM0013851;EVM0023664;EVM0026014;EVM0030083;EVM0033730;EVM0035658;EVM0038600;EVM0043819;Rosmarinus_officinalis_newGene_13879;Rosmarinus_officinalis_newGene_13897;Rosmarinus_officinalis_newGene_15612;Rosmarinus_officinalis_newGene_85	K00860+K08738+K01738+K13811+K08738+K05907+K00640+K00640+K01739+K00860+K13811+K15422+K05907+K00387+K00387+K00387+K13034
Glucosinolate biosynthesis	ko00966	3	6	2554	9544	EVM0010913;EVM0026261;EVM0027954	K12153+K11820+K11820
Monoterpenoid biosynthesis	ko00902	4	15	2554	9544	EVM0019931;EVM0021838;EVM0027003;Rosmarinus_officinalis_newGene_300	K15095+K15095+K15095+K15095
Carotenoid biosynthesis	ko00906	17	69	2554	9544	EVM0003301;EVM0007271;EVM0009542;EVM0010929;EVM0011616;EVM0013335;EVM0013779;EVM0019490;EVM0020590;EVM0021741;EVM0023838;EVM0034498;EVM0037286;EVM0040043;EVM0043667;EVM0046027;Rosmarinus_officinalis_newGene_9839	K09841+K09840+K09840+K06443+K09840+K09843+K09840+K09843+K14593+K09841+K09840+K09843+K09843+K09835+K15746+K15746+K15746
Steroid biosynthesis	ko00100	34	76	2554	9544	EVM0000198;EVM0002228;EVM0007743;EVM0007864;EVM0008224;EVM0010994;EVM0011423;EVM0012155;EVM0012682;EVM0014436;EVM0015947;EVM0017461;EVM0017600;EVM0018548;EVM0021614;EVM0021696;EVM0021918;EVM0022073;EVM0022749;EVM0025689;EVM0027146;EVM0031328;EVM0032677;EVM0033897;EVM0035485;EVM0038137;EVM0039492;EVM0039537;EVM0040219;EVM0041225;EVM0042266;EVM0044577;Rosmarinus_officinalis_newGene_1432;Rosmarinus_…	K01853+K14423+K07748+K01853+K00511+K00227+K20659+K20659+K01824+K14423+K09828+K14424+K00511+K01824+K09832+K01824+K01824+K01853+K01853+K00801+K01824+K07748+K09828+K00227+K00227+K07748+K00511+K01824+K00559+K00559+K01853+K00801+K08246+K01824
Endocytosis	ko04144	70	347	2554	9544	EVM0000191;EVM0001128;EVM0001196;EVM0001372;EVM0001512;EVM0004504;EVM0004610;EVM0005553;EVM0006289;EVM0006404;EVM0006731;EVM0007428;EVM0007766;EVM0008290;EVM0008527;EVM0010284;EVM0010315;EVM0010415;EVM0011026;EVM0011736;EVM0011780;EVM0012481;EVM0012603;EVM0012795;EVM0013373;EVM0013829;EVM0015878;EVM0016549;EVM0018093;EVM0020459;EVM0020549;EVM0021045;EVM0021729;EVM0022689;EVM0023861;EVM0024349;EVM…	K07897+K19476+K11827+K12192+K07904+K07904+K00889+K12183+K07901+K07904+K12196+K11827+K10591+K12486+K12486+K03283+K03283+K11827+K07904+K12194+K12471+K07904+K12486+K12191+K00889+K07904+K10396+K07904+K12489+K19476+K01115+K12492+K12191+K07889+K07904+K01115+K10591+K07897+K01115+K19366+K12483+K12188+K07897+K03283+K01115+K00889+K12183+K19476+K03283+K07904+K12200+K05758+K19476+K03283+K07901+K19475+K01115+…
Nitrogen metabolism	ko00910	24	70	2554	9544	EVM0000034;EVM0001486;EVM0001623;EVM0002317;EVM0005803;EVM0007566;EVM0010763;EVM0011620;EVM0011971;EVM0012484;EVM0012847;EVM0013687;EVM0016725;EVM0020015;EVM0028985;EVM0029033;EVM0030765;EVM0032613;EVM0033046;EVM0034817;EVM0038260;EVM0040011;EVM0044986;EVM0045060	K00261+K01673+K01915+K01674+K01674+K01915+K01915+K00366+K01915+K01915+K02575+K01674+K10534+K01455+K01673+K10534+K01725+K01673+K02575+K01674+K01915+K01673+K00261+K01673
Synthesis and degradation of ketone bodies	ko00072	4	14	2554	9544	EVM0003590;EVM0030875;EVM0034402;EVM0041435	K01641+K00626+K01641+K00626
Glycosaminoglycan degradation	ko00531	13	42	2554	9544	EVM0000939;EVM0000943;EVM0009982;EVM0013751;EVM0015662;EVM0018972;EVM0020885;EVM0023819;EVM0034870;EVM0036240;EVM0037440;EVM0039540;EVM0042291	K07964+K07964+K10532+K01205+K12373+K07964+K12373+K10532+K12373+K10532+K01205+K07964+K07964
Other types of O-glycan biosynthesis	ko00514	3	15	2554	9544	EVM0000396;EVM0012814;EVM0035498	K18134+K03691+K18134
Pantothenate and CoA biosynthesis	ko00770	15	52	2554	9544	EVM0003173;EVM0004965;EVM0017730;EVM0017950;EVM0018820;EVM0022898;EVM0023220;EVM0029946;EVM0030188;EVM0031805;EVM0031989;EVM0034171;EVM0038304;EVM0041065;EVM0043252	K00826+K01922+K01464+K00207+K01598+K01653+K00606+K01513+K00826+K01513+K01464+K01653+K01652+K00826+K00606
Plant hormone signal transduction	ko04075	176	543	2554	9544	EVM0000151;EVM0000201;EVM0000236;EVM0000836;EVM0001131;EVM0001611;EVM0001745;EVM0001884;EVM0002551;EVM0002593;EVM0003283;EVM0003602;EVM0003782;EVM0003796;EVM0004259;EVM0004430;EVM0004597;EVM0004963;EVM0005723;EVM0006081;EVM0006334;EVM0006621;EVM0006981;EVM0007140;EVM0007288;EVM0007343;EVM0007440;EVM0007559;EVM0007888;EVM0007903;EVM0008000;EVM0008129;EVM0008838;EVM0009030;EVM0009745;EVM0010183;EVM…	K13463+K14431+K14498+K14508+K14493+K14493+K14492+K14484+K13946+K14488+K14488+K14515+K14484+K14496+K14514+K14484+K14497+K14494+K14515+K14488+K14487+K14431+K14432+K14492+K14493+K16189+K12126+K14496+K14505+K14432+K14491+K14514+K14488+K13416+K13416+K14498+K14489+K14497+K14488+K13416+K14489+K14490+K14484+K14514+K14516+K14493+K14484+K14488+K14488+K13946+K14505+K14516+K14487+K14431+K13464+K14500+K14431+…
Glycosphingolipid biosynthesis - ganglio series	ko00604	3	10	2554	9544	EVM0015662;EVM0020885;EVM0034870	K12373+K12373+K12373
C5-Branched dibasic acid metabolism	ko00660	4	16	2554	9544	EVM0017741;EVM0022898;EVM0034171;EVM0038304	K01703+K01653+K01653+K01652
Phagosome	ko04145	60	185	2554	9544	EVM0000191;EVM0000256;EVM0001555;EVM0001770;EVM0001842;EVM0002744;EVM0003835;EVM0003940;EVM0004338;EVM0005463;EVM0005821;EVM0008127;EVM0008300;EVM0009155;EVM0009804;EVM0012319;EVM0013861;EVM0018472;EVM0018996;EVM0020867;EVM0022689;EVM0023326;EVM0024535;EVM0024826;EVM0025060;EVM0025068;EVM0025707;EVM0026035;EVM0026229;EVM0026375;EVM0028216;EVM0028731;EVM0029130;EVM0029811;EVM0030286;EVM0031058;EVM…	K07897+K07375+K07342+K02154+K04392+K04392+K07375+K07374+K07374+K02149+K04392+K07374+K04392+K02153+K04392+K02147+K07375+K02151+K02147+K02154+K07889+K07374+K07897+K04392+K07374+K04392+K03661+K07897+K02144+K07374+K10956+K02150+K07375+K08054+K04392+K08057+K04392+K04392+K00921+K07374+K00921+K09481+K08057+K02152+K07374+K07375+K07374+K02148+K00921+K07375+K07375+K02148+K07375+K02149+K08057+K00921+K07375+…
RNA transport	ko03013	57	369	2554	9544	EVM0003212;EVM0005790;EVM0006212;EVM0006733;EVM0006943;EVM0007390;EVM0008121;EVM0009654;EVM0010421;EVM0010636;EVM0010748;EVM0010924;EVM0012458;EVM0013242;EVM0015569;EVM0016292;EVM0016423;EVM0017114;EVM0017809;EVM0017863;EVM0018443;EVM0019739;EVM0020105;EVM0020733;EVM0022232;EVM0023466;EVM0024924;EVM0027318;EVM0028117;EVM0028269;EVM0028995;EVM0029472;EVM0030133;EVM0030421;EVM0030941;EVM0031106;EVM…	K14297+K13114+K14324+K14293+K14291+K03539+K03231+K13025+K14301+K13137+K03237+K14297+K14326+K13025+K07936+K14319+K14306+K12879+K13126+K14297+K13171+K10577+K13171+K14304+K03231+K14319+K12879+K14315+K14298+K03243+K14308+K03257+K14298+K03113+K14300+K14292+K14290+K03231+K13171+K14310+K12160+K03260+K13025+K18213+K18213+K14293+K14293+K03262+K14311+K14294+K03239+K14315+K03257+K14315+K14328+K14305+K03257
Glutathione metabolism	ko00480	46	161	2554	9544	EVM0000349;EVM0000456;EVM0000609;EVM0000923;EVM0001871;EVM0002500;EVM0002728;EVM0004020;EVM0004057;EVM0004729;EVM0005538;EVM0006288;EVM0007799;EVM0009019;EVM0009250;EVM0010941;EVM0013452;EVM0018547;EVM0020660;EVM0020790;EVM0021916;EVM0025959;EVM0026380;EVM0026517;EVM0027301;EVM0027976;EVM0029102;EVM0029642;EVM0030542;EVM0031197;EVM0032747;EVM0032989;EVM0033209;EVM0033952;EVM0034558;EVM0036109;EVM…	K10807+K00799+K00799+K00383+K00797+K00434+K00799+K00799+K00799+K00033+K00799+K00031+K00799+K00432+K01469+K00434+K00033+K10808+K00799+K00434+K00799+K01919+K00799+K00799+K00799+K00033+K00434+K00799+K10808+K00799+K00799+K00799+K00799+K00799+K10808+K00799+K00799+K10807+K00799+K10807+K00799+K00799+K00031+K00033+K00434+K00799
Glycolysis / Gluconeogenesis	ko00010	91	252	2554	9544	EVM0000281;EVM0000335;EVM0000638;EVM0001107;EVM0001297;EVM0001593;EVM0002374;EVM0002552;EVM0004835;EVM0004869;EVM0005361;EVM0005697;EVM0006775;EVM0009960;EVM0010116;EVM0010624;EVM0011229;EVM0011600;EVM0012168;EVM0012666;EVM0012768;EVM0012773;EVM0013895;EVM0013938;EVM0013995;EVM0014019;EVM0014728;EVM0015293;EVM0016413;EVM0016466;EVM0017291;EVM0019214;EVM0019327;EVM0019441;EVM0021042;EVM0021087;EVM…	K00895+K18857+K00895+K00001+K01568+K00927+K00162+K01785+K00927+K03841+K00382+K00873+K01792+K00627+K01834+K01803+K00382+K00134+K00873+K00873+K00627+K00873+K00895+K00844+K00627+K01834+K00131+K01610+K01792+K00873+K00128+K01689+K00001+K00844+K01610+K00161+K00016+K01689+K00850+K00873+K00627+K00128+K01785+K00161+K00873+K00128+K14085+K00895+K01623+K00134+K00927+K00844+K00128+K03103+K00382+K00001+K01689+…

## Sheet: L2 vs L3
KEGG counts of differentially expressed genes between L2 and L3
#KEGG_n	1860	KEGG_N	9544
#Pathway	ko_ID	DEgene	gene	DEgene_all	gene_all
RNA transport	ko03013	43	369	1860	9544	EVM0001787;EVM0003212;EVM0006908;EVM0006943;EVM0007390;EVM0007530;EVM0008121;EVM0010421;EVM0010748;EVM0010924;EVM0011933;EVM0017641;EVM0017786;EVM0017863;EVM0019828;EVM0020733;EVM0027318;EVM0027565;EVM0028488;EVM0028995;EVM0029472;EVM0030757;EVM0030941;EVM0032892;EVM0036244;EVM0036900;EVM0037349;EVM0038296;EVM0040168;EVM0040489;EVM0040722;EVM0041218;EVM0041755;EVM0041929;EVM0044108;EVM0045785;Ros…	K07936+K14297+K14300+K14291+K03539+K03239+K03231+K14301+K03237+K14297+K07936+K14298+K02516+K14297+K07936+K14304+K14315+K07936+K14304+K14308+K03257+K18213+K14300+K03231+K14310+K12160+K01164+K18213+K18213+K14293+K00784+K03113+K14305+K10577+K01164+K14291+K14311+K14294+K14315+K03257+K14315+K03257+K03262
Inositol phosphate metabolism	ko00562	35	150	1860	9544	EVM0000067;EVM0001692;EVM0004475;EVM0004610;EVM0007567;EVM0007599;EVM0008036;EVM0008754;EVM0010624;EVM0013152;EVM0013220;EVM0013686;EVM0014835;EVM0016063;EVM0017041;EVM0019207;EVM0020187;EVM0023390;EVM0026792;EVM0027149;EVM0027545;EVM0028542;EVM0029545;EVM0030646;EVM0030663;EVM0033740;EVM0035086;EVM0037203;EVM0037272;EVM0038556;EVM0038600;EVM0042539;EVM0043140;EVM0044085;EVM0045999	K01114+K01858+K10572+K00889+K01114+K00469+K18081+K01114+K01803+K00915+K18081+K01803+K05857+K01114+K01114+K10047+K05857+K18649+K19517+K00913+K00921+K05857+K01110+K10047+K03103+K01114+K00921+K00889+K10047+K00889+K15422+K05857+K05857+K05857+K01803
Glycolysis / Gluconeogenesis	ko00010	71	252	1860	9544	EVM0000335;EVM0000638;EVM0002374;EVM0002540;EVM0004869;EVM0005697;EVM0006295;EVM0006775;EVM0009616;EVM0010116;EVM0010624;EVM0011229;EVM0011600;EVM0012773;EVM0013686;EVM0013895;EVM0013938;EVM0014019;EVM0015293;EVM0016413;EVM0016508;EVM0018165;EVM0018212;EVM0019214;EVM0019327;EVM0019441;EVM0020620;EVM0021042;EVM0021148;EVM0021196;EVM0021673;EVM0023296;EVM0023337;EVM0024632;EVM0024869;EVM0026245;EVM…	K18857+K00895+K00162+K00844+K03841+K00873+K00844+K01792+K15634+K01834+K01803+K00382+K00134+K00873+K01803+K00895+K00844+K01834+K01610+K01792+K01792+K00873+K03841+K01689+K00001+K00844+K00382+K01610+K00873+K00016+K01689+K00850+K00873+K00627+K00128+K00873+K00128+K00895+K00134+K00844+K00128+K00873+K03103+K00382+K00001+K01689+K00627+K00873+K00161+K00128+K00382+K00016+K00128+K18857+K00128+K01834+K00161+…
Cyanoamino acid metabolism	ko00460	25	65	1860	9544	EVM0001310;EVM0001541;EVM0002666;EVM0006464;EVM0008692;EVM0010001;EVM0010531;EVM0010913;EVM0011484;EVM0013550;EVM0014312;EVM0020015;EVM0022778;EVM0024982;EVM0025048;EVM0025378;EVM0027153;EVM0029074;EVM0032152;EVM0032573;EVM0034935;EVM0035078;EVM0045397;Rosmarinus_officinalis_newGene_9608;Rosmarinus_officinalis_newGene_9610	K00600+K05349+K05349+K00600+K00600+K05349+K05349+K12153+K01188+K13035+K05349+K01455+K05349+K01188+K00600+K00600+K05349+K00600+K00600+K05349+K00600+K05349+K05350+K01188+K01188
Pyruvate metabolism	ko00620	62	202	1860	9544	EVM0002374;EVM0005545;EVM0005697;EVM0006159;EVM0008606;EVM0011229;EVM0012773;EVM0014004;EVM0015293;EVM0016096;EVM0016644;EVM0018165;EVM0020620;EVM0021042;EVM0021148;EVM0021196;EVM0021452;EVM0023251;EVM0023337;EVM0024632;EVM0024869;EVM0025122;EVM0025610;EVM0026245;EVM0026508;EVM0026810;EVM0028639;EVM0029076;EVM0029774;EVM0030169;EVM0030360;EVM0030875;EVM0031265;EVM0031281;EVM0032352;EVM0032387;EVM…	K00162+K01595+K00873+K00028+K01962+K00382+K00873+K01512+K01610+K01962+K01962+K00873+K00382+K01610+K00873+K00016+K02160+K01961+K00873+K00627+K00128+K00026+K00029+K00873+K00128+K01962+K00028+K02160+K01638+K00128+K00873+K00626+K01595+K00382+K01638+K00627+K00873+K01962+K00161+K00128+K01649+K00382+K00016+K00128+K00029+K00128+K01962+K00029+K00029+K11262+K02160+K00026+K00161+K00873+K00029+K00873+K00162+…
Porphyrin and chlorophyll metabolism	ko00860	12	84	1860	9544	EVM0003006;EVM0006795;EVM0009782;EVM0014322;EVM0022943;EVM0024025;EVM0026748;EVM0030315;EVM0034040;EVM0041130;EVM0043459;EVM0044538	K10960+K02492+K02492+K08099+K13600+K01772+K13600+K08099+K01749+K08099+K01772+K01772
Propanoate metabolism	ko00640	23	75	1860	9544	EVM0008606;EVM0011229;EVM0016096;EVM0016644;EVM0020620;EVM0021196;EVM0021452;EVM0023012;EVM0023251;EVM0026810;EVM0029076;EVM0030796;EVM0030875;EVM0031281;EVM0032422;EVM0032944;EVM0034342;EVM0034385;EVM0037041;EVM0038221;EVM0038889;EVM0040178;EVM0040763	K01962+K00382+K01962+K01962+K00382+K00016+K02160+K00166+K01961+K01962+K02160+K05605+K00626+K00382+K00167+K01962+K00382+K00016+K01962+K11262+K02160+K00166+K01900
Ascorbate and aldarate metabolism	ko00053	25	77	1860	9544	EVM0002146;EVM0002500;EVM0007599;EVM0010941;EVM0017302;EVM0018180;EVM0019207;EVM0019916;EVM0023390;EVM0024869;EVM0025218;EVM0025634;EVM0026293;EVM0026508;EVM0030169;EVM0030646;EVM0033665;EVM0034611;EVM0035001;EVM0036139;EVM0037272;EVM0043129;EVM0044815;EVM0045258;Rosmarinus_officinalis_newGene_12368	K08232+K00434+K00469+K00434+K00012+K00012+K10047+K10046+K18649+K00128+K14190+K10046+K00012+K00128+K00128+K10047+K00128+K00128+K00012+K00128+K10047+K00012+K00128+K00434+K00225
Nicotinate and nicotinamide metabolism	ko00760	11	57	1860	9544	EVM0001734;EVM0007099;EVM0007830;EVM0010454;EVM0013084;EVM0014864;EVM0018655;EVM0027965;EVM0029238;EVM0031805;Rosmarinus_officinalis_newGene_15171	K18551+K00278+K03517+K01240+K01081+K18551+K03787+K00763+K03426+K01513+K18551
Glycerophospholipid metabolism	ko00564	51	200	1860	9544	EVM0000067;EVM0000252;EVM0001833;EVM0002208;EVM0003420;EVM0003806;EVM0003881;EVM0004794;EVM0007567;EVM0008754;EVM0010012;EVM0010724;EVM0012497;EVM0012675;EVM0013960;EVM0014968;EVM0015040;EVM0016063;EVM0017041;EVM0017695;EVM0018453;EVM0019318;EVM0019445;EVM0020549;EVM0020794;EVM0021278;EVM0022469;EVM0023933;EVM0024349;EVM0024674;EVM0025537;EVM0026246;EVM0028320;EVM0028675;EVM0029796;EVM0031084;EVM…	K01114+K13523+K00006+K00901+K01126+K00901+K13508+K13510+K01114+K01114+K00901+K14156+K13523+K05929+K00995+K13508+K15728+K01114+K01114+K00006+K00901+K13519+K13508+K01115+K13523+K00006+K00006+K13508+K01115+K06130+K00901+K15728+K16818+K00006+K00901+K13508+K16818+K00993+K01114+K00901+K00006+K06130+K01115+K00901+K00006+K15728+K13508+K00981+K00968+K13510+K13510
Glutathione metabolism	ko00480	39	161	1860	9544	EVM0000456;EVM0001871;EVM0002500;EVM0002728;EVM0004020;EVM0004057;EVM0004729;EVM0005231;EVM0005538;EVM0007799;EVM0009019;EVM0009054;EVM0009250;EVM0010941;EVM0013452;EVM0018547;EVM0021916;EVM0025292;EVM0025959;EVM0026517;EVM0027301;EVM0027976;EVM0029642;EVM0031458;EVM0032408;EVM0032531;EVM0032852;EVM0032989;EVM0033209;EVM0034558;EVM0036109;EVM0040314;EVM0040931;EVM0041597;EVM0043092;EVM0045258;EVM…	K00799+K00797+K00434+K00799+K00799+K00799+K00033+K00432+K00799+K00799+K00432+K00799+K01469+K00434+K00033+K10808+K00799+K00799+K01919+K00799+K00799+K00033+K00799+K10808+K00432+K00799+K00799+K00799+K00799+K10808+K00799+K00799+K00799+K00799+K00031+K00434+K00799+K00799+K00432
Phosphatidylinositol signaling system	ko04070	38	163	1860	9544	EVM0001839;EVM0002208;EVM0003001;EVM0003104;EVM0003806;EVM0004475;EVM0004610;EVM0008036;EVM0009127;EVM0010012;EVM0013152;EVM0013220;EVM0014835;EVM0018453;EVM0019207;EVM0020187;EVM0023180;EVM0023390;EVM0025537;EVM0027149;EVM0027545;EVM0028542;EVM0029545;EVM0029796;EVM0030646;EVM0033299;EVM0035086;EVM0035703;EVM0037203;EVM0037272;EVM0038556;EVM0038600;EVM0041255;EVM0041761;EVM0042539;EVM0043140;EVM…	K02183+K00901+K02183+K02183+K00901+K10572+K00889+K18081+K13024+K00901+K00915+K18081+K05857+K00901+K10047+K05857+K02183+K18649+K00901+K00913+K00921+K05857+K01110+K00901+K10047+K02183+K00921+K00901+K00889+K10047+K00889+K15422+K02183+K00901+K05857+K05857+K05857+K00981
Tryptophan metabolism	ko00380	23	74	1860	9544	EVM0000257;EVM0003522;EVM0006128;EVM0009704;EVM0010882;EVM0013370;EVM0024869;EVM0025866;EVM0026261;EVM0026508;EVM0027954;EVM0029306;EVM0030169;EVM0030875;EVM0031659;EVM0032810;EVM0033158;EVM0033665;EVM0034611;EVM0036139;EVM0041612;EVM0044815;Rosmarinus_officinalis_newGene_1731	K11816+K16903+K01426+K16903+K03781+K00164+K00128+K07408+K11820+K00128+K11820+K11816+K00128+K00626+K16903+K01426+K11816+K00128+K00128+K00128+K03781+K00128+K16903
Glycerolipid metabolism	ko00561	48	137	1860	9544	EVM0000172;EVM0000252;EVM0001529;EVM0002208;EVM0003806;EVM0003881;EVM0004101;EVM0005212;EVM0005266;EVM0007036;EVM0007240;EVM0009698;EVM0010012;EVM0010370;EVM0012307;EVM0012497;EVM0014968;EVM0015040;EVM0016781;EVM0018453;EVM0019318;EVM0019445;EVM0019646;EVM0020650;EVM0020777;EVM0020794;EVM0023933;EVM0024869;EVM0025537;EVM0026246;EVM0026508;EVM0027046;EVM0029314;EVM0029796;EVM0030169;EVM0031084;EVM…	K07407+K13523+K03715+K00901+K00901+K13508+K07407+K15918+K01054+K14457+K14457+K01054+K00901+K01054+K01054+K13523+K13508+K15728+K03715+K00901+K13519+K13508+K07407+K14457+K07407+K13523+K13508+K00128+K00901+K15728+K00128+K01054+K00679+K00901+K00128+K13508+K00128+K00128+K07407+K07407+K00901+K09480+K00128+K03715+K00901+K15728+K00128+K13508
Terpenoid backbone biosynthesis	ko00900	42	133	1860	9544	EVM0000047;EVM0003006;EVM0003590;EVM0006125;EVM0006264;EVM0006378;EVM0007679;EVM0011341;EVM0011927;EVM0013377;EVM0013791;EVM0015932;EVM0016610;EVM0016674;EVM0016937;EVM0017808;EVM0019319;EVM0021240;EVM0021691;EVM0022731;EVM0023195;EVM0025820;EVM0026712;EVM0026791;EVM0030551;EVM0030875;EVM0031571;EVM0034402;EVM0038094;EVM0040247;EVM0040840;EVM0042190;EVM0042205;EVM0042944;EVM0043766;EVM0043898;EVM…	K13789+K10960+K01641+K13789+K00787+K01823+K01662+K01823+K11778+K15889+K01662+K05356+K01662+K00021+K03527+K01662+K00021+K00021+K05954+K00021+K00787+K00869+K13789+K11778+K13789+K00626+K13789+K01641+K05356+K01662+K05356+K00021+K13789+K03527+K01597+K01823+K01597+K00869+K13789+K15892+K15892+K01662
Sulfur metabolism	ko00920	17	61	1860	9544	EVM0002505;EVM0003368;EVM0011487;EVM0012063;EVM0013851;EVM0026014;EVM0027653;EVM0033730;EVM0035658;EVM0038600;EVM0043483;EVM0043819;EVM0044593;Rosmarinus_officinalis_newGene_12023;Rosmarinus_officinalis_newGene_13879;Rosmarinus_officinalis_newGene_13897;Rosmarinus_officinalis_newGene_15612	K00860+K08738+K13811+K08738+K05907+K00640+K00640+K00860+K13811+K15422+K05907+K05907+K00860+K01738+K00387+K00387+K00387
beta-Alanine metabolism	ko00410	27	75	1860	9544	EVM0001871;EVM0003045;EVM0006487;EVM0012823;EVM0013786;EVM0017730;EVM0023346;EVM0024449;EVM0024869;EVM0026419;EVM0026508;EVM0028391;EVM0029827;EVM0030169;EVM0030796;EVM0031989;EVM0032363;EVM0033665;EVM0034611;EVM0036139;EVM0037158;EVM0039874;EVM0040791;EVM0044815;Rosmarinus_officinalis_newGene_10741;Rosmarinus_officinalis_newGene_16030;Rosmarinus_officinalis_newGene_16776	K00797+K00276+K17839+K17839+K12259+K01464+K12259+K00276+K00128+K01918+K00128+K17839+K00276+K00128+K05605+K01464+K13366+K00128+K00128+K00128+K01580+K17839+K12259+K00128+K00276+K17839+K01580
Base excision repair	ko03410	7	87	1860	9544	EVM0017898;EVM0018513;EVM0019227;EVM0023350;EVM0029045;Rosmarinus_officinalis_newGene_14284;Rosmarinus_officinalis_newGene_16104	K01246+K10803+K10747+K01246+K10773+K02324+K01246
Non-homologous end-joining	ko03450	1	24	1860	9544	EVM0016796	K10866
Protein export	ko03060	14	115	1860	9544	EVM0002542;EVM0002984;EVM0005251;EVM0009702;EVM0013491;EVM0014647;EVM0021600;EVM0022506;EVM0024169;EVM0032221;EVM0033945;EVM0034435;EVM0035282;EVM0043287	K09490+K12272+K03100+K03100+K12948+K09490+K13280+K09490+K03070+K03116+K13280+K03116+K09481+K09490
Tropane, piperidine and pyridine alkaloid biosynthesis	ko00960	10	38	1860	9544	EVM0003045;EVM0010209;EVM0010328;EVM0013328;EVM0024449;EVM0029827;EVM0033869;EVM0035399;EVM0036228;Rosmarinus_officinalis_newGene_10741	K00276+K14454+K00815+K00815+K00276+K00276+K00815+K00815+K14455+K00276
Fatty acid metabolism	ko01212	46	146	1860	9544	EVM0000841;EVM0001056;EVM0001399;EVM0001908;EVM0002919;EVM0004928;EVM0006692;EVM0007397;EVM0008606;EVM0009950;EVM0012888;EVM0014025;EVM0014230;EVM0016096;EVM0016644;EVM0016921;EVM0021452;EVM0021795;EVM0022373;EVM0023213;EVM0023251;EVM0023368;EVM0023772;EVM0025266;EVM0026655;EVM0026724;EVM0026810;EVM0029076;EVM0030875;EVM0031039;EVM0032944;EVM0033935;EVM0035885;EVM0036236;EVM0037041;EVM0037500;EVM…	K01897+K10256+K10251+K01897+K00648+K01897+K10703+K00208+K01962+K01897+K10258+K03921+K01074+K01962+K01962+K10258+K02160+K10781+K03921+K09458+K01961+K01897+K01897+K00645+K09458+K10256+K01962+K02160+K00626+K09458+K01962+K10781+K09458+K01897+K01962+K10251+K02372+K11262+K02160+K10703+K10527+K09458+K01897+K10527+K03921+K00645
Phenylpropanoid biosynthesis	ko00940	83	242	1860	9544	EVM0000040;EVM0000155;EVM0000218;EVM0001541;EVM0002666;EVM0002764;EVM0003578;EVM0003973;EVM0004228;EVM0004342;EVM0004376;EVM0004397;EVM0006145;EVM0006219;EVM0006313;EVM0006892;EVM0006911;EVM0007719;EVM0008717;EVM0008955;EVM0009561;EVM0009994;EVM0010001;EVM0010531;EVM0011484;EVM0013258;EVM0014312;EVM0014476;EVM0015622;EVM0016661;EVM0017893;EVM0019359;EVM0019545;EVM0020117;EVM0020289;EVM0021643;EVM…	K00083+K09754+K00083+K05349+K05349+K00430+K00083+K10775+K00430+K10775+K12356+K00083+K09755+K01904+K01904+K13065+K00430+K01904+K00430+K09753+K09754+K01904+K05349+K05349+K01188+K13065+K05349+K01904+K10775+K13066+K13066+K00588+K00430+K09754+K12356+K13065+K13066+K09754+K05349+K09755+K01188+K12355+K00430+K01904+K13065+K13066+K05349+K13065+K00430+K10775+K13066+K00588+K05349+K12355+K10775+K00430+K13066+…
Cutin, suberine and wax biosynthesis	ko00073	28	66	1860	9544	EVM0003582;EVM0004097;EVM0005509;EVM0005915;EVM0006329;EVM0006578;EVM0010835;EVM0016923;EVM0018114;EVM0018808;EVM0019882;EVM0020693;EVM0023468;EVM0025217;EVM0027942;EVM0028027;EVM0028361;EVM0029015;EVM0030007;EVM0033746;EVM0039237;EVM0039332;EVM0040486;EVM0040905;EVM0041398;EVM0043687;EVM0044503;EVM0044823	K15400+K15404+K15398+K15404+K13356+K13356+K15400+K15404+K15400+K15401+K17991+K15400+K13356+K13356+K13356+K17991+K17991+K13356+K15404+K15403+K17991+K15400+K15398+K15400+K15404+K15400+K15398+K13356
Glyoxylate and dicarboxylate metabolism	ko00630	43	131	1860	9544	EVM0001310;EVM0001821;EVM0002442;EVM0002715;EVM0005212;EVM0006464;EVM0007566;EVM0008692;EVM0010882;EVM0010911;EVM0011229;EVM0011971;EVM0012484;EVM0013055;EVM0015280;EVM0015710;EVM0017062;EVM0020015;EVM0020620;EVM0025048;EVM0025122;EVM0025378;EVM0025651;EVM0027411;EVM0029074;EVM0029774;EVM0030875;EVM0031281;EVM0031814;EVM0032152;EVM0032352;EVM0033182;EVM0033901;EVM0034342;EVM0034935;EVM0038260;EVM…	K00600+K01915+K19269+K15919+K15918+K00600+K01915+K00600+K03781+K00122+K00382+K01915+K01915+K00605+K02437+K18121+K02437+K01455+K00382+K00600+K00026+K00600+K01647+K15919+K00600+K01638+K00626+K00382+K14272+K00600+K01638+K02437+K02437+K00382+K00600+K01915+K00026+K11517+K03781+K00025+K02437+K18121+K01601
Pentose phosphate pathway	ko00030	17	120	1860	9544	EVM0000638;EVM0003344;EVM0004729;EVM0004869;EVM0011504;EVM0013452;EVM0013895;EVM0015073;EVM0015537;EVM0018212;EVM0023296;EVM0026487;EVM0027326;EVM0027976;EVM0041746;EVM0042794;Rosmarinus_officinalis_newGene_15692	K00895+K00616+K00033+K03841+K01783+K00033+K00895+K01807+K01807+K03841+K00850+K00616+K00895+K00033+K00850+K03841+K00850
Circadian rhythm - plant	ko04712	30	88	1860	9544	EVM0000711;EVM0000724;EVM0001055;EVM0002497;EVM0007440;EVM0011869;EVM0012689;EVM0015405;EVM0017113;EVM0017731;EVM0020606;EVM0022235;EVM0027138;EVM0027759;EVM0029324;EVM0029356;EVM0030014;EVM0031522;EVM0032699;EVM0036844;EVM0037045;EVM0037516;EVM0037926;EVM0040902;EVM0041029;EVM0041226;EVM0043363;EVM0043573;EVM0045772;EVM0045773	K12130+K16241+K12124+K10143+K12126+K12125+K12119+K16223+K16241+K12115+K00660+K12125+K00660+K10143+K12125+K16223+K12126+K12116+K12130+K12120+K16222+K16241+K12118+K16240+K00660+K16240+K10143+K12130+K12126+K16241
Regulation of autophagy	ko04140	9	67	1860	9544	EVM0010644;EVM0016264;EVM0017960;EVM0018321;EVM0027451;EVM0030241;EVM0034477;EVM0039022;EVM0044770	K07198+K07198+K07198+K07198+K08332+K07198+K07198+K08331+K08331
DNA replication	ko03030	14	121	1860	9544	EVM0005139;EVM0007475;EVM0013080;EVM0017497;EVM0019227;EVM0021250;EVM0021720;EVM0025017;EVM0025787;EVM0036840;EVM0037300;EVM0041675;EVM0045194;Rosmarinus_officinalis_newGene_14284	K02320+K02212+K02540+K02541+K10747+K02212+K02542+K10739+K10739+K02209+K10742+K10743+K02321+K02324
RNA degradation	ko03018	23	222	1860	9544	EVM0000712;EVM0005722;EVM0019214;EVM0021673;EVM0023296;EVM0025434;EVM0026049;EVM0031876;EVM0031907;EVM0032139;EVM0032222;EVM0033417;EVM0036915;EVM0037532;EVM0041746;EVM0041974;EVM0044639;Rosmarinus_officinalis_newGene_11590;Rosmarinus_officinalis_newGene_11824;Rosmarinus_officinalis_newGene_13794;Rosmarinus_officinalis_newGene_15692;Rosmarinus_officinalis_newGene_16686;Rosmarinus_officinalis_newG…	K12581+K12608+K01689+K01689+K00850+K14442+K12581+K01689+K12604+K03654+K12599+K00962+K12608+K12581+K00850+K12608+K12598+K00962+K12611+K12611+K00850+K01689+K14442
Glycine, serine and threonine metabolism	ko00260	46	146	1860	9544	EVM0000853;EVM0001310;EVM0002604;EVM0002715;EVM0003045;EVM0005212;EVM0005720;EVM0006464;EVM0006551;EVM0008692;EVM0009616;EVM0010116;EVM0011229;EVM0013055;EVM0014019;EVM0015280;EVM0015473;EVM0017062;EVM0017376;EVM0020620;EVM0024019;EVM0024449;EVM0025048;EVM0025378;EVM0027411;EVM0027441;EVM0029074;EVM0029827;EVM0031281;EVM0031814;EVM0032152;EVM0033182;EVM0033536;EVM0033901;EVM0034342;EVM0034400;EVM…	K00058+K00600+K00827+K15919+K00276+K15918+K00058+K00600+K06001+K00600+K15634+K01834+K00382+K00605+K01834+K02437+K12524+K02437+K00058+K00382+K12524+K00276+K00600+K00600+K15919+K01754+K00600+K00276+K00382+K14272+K00600+K02437+K01696+K02437+K00382+K01754+K00600+K01754+K00928+K01834+K01754+K01079+K01754+K00058+K02437+K00276
Peroxisome	ko04146	30	170	1860	9544	EVM0000841;EVM0001908;EVM0004319;EVM0004928;EVM0005583;EVM0006329;EVM0006578;EVM0007144;EVM0009950;EVM0010882;EVM0018296;EVM0020237;EVM0023368;EVM0023468;EVM0023772;EVM0025217;EVM0025820;EVM0027942;EVM0029015;EVM0029238;EVM0036236;EVM0039845;EVM0041417;EVM0041612;EVM0042998;EVM0043092;EVM0044823;EVM0045580;EVM0045918;Rosmarinus_officinalis_newGene_15937	K01897+K01897+K04565+K01897+K13347+K13356+K13356+K13344+K01897+K03781+K13354+K13354+K01897+K13356+K01897+K13356+K00869+K13356+K13356+K03426+K01897+K01897+K11517+K03781+K13237+K00031+K13356+K00869+K13341+K13348
Butanoate metabolism	ko00650	12	39	1860	9544	EVM0003590;EVM0004925;EVM0011275;EVM0015710;EVM0021244;EVM0030875;EVM0034171;EVM0034402;EVM0037158;EVM0038304;Rosmarinus_officinalis_newGene_16776;Rosmarinus_officinalis_newGene_4287	K01641+K01652+K00074+K18121+K00074+K00626+K01653+K01641+K01580+K01652+K01580+K18121
Glucosinolate biosynthesis	ko00966	3	6	1860	9544	EVM0010913;EVM0026261;EVM0027954	K12153+K11820+K11820
Histidine metabolism	ko00340	8	33	1860	9544	EVM0023390;EVM0024869;EVM0026508;EVM0030169;EVM0033665;EVM0034611;EVM0036139;EVM0044815	K18649+K00128+K00128+K00128+K00128+K00128+K00128+K00128
Glycosaminoglycan degradation	ko00531	8	42	1860	9544	EVM0000939;EVM0000943;EVM0009982;EVM0013751;EVM0018972;EVM0021665;EVM0023819;EVM0034870	K07964+K07964+K10532+K01205+K07964+K01205+K10532+K12373
Glycosphingolipid biosynthesis - globo series	ko00603	8	25	1860	9544	EVM0000172;EVM0004101;EVM0019646;EVM0020777;EVM0034157;EVM0034839;EVM0034870;EVM0034896	K07407+K07407+K07407+K07407+K01988+K07407+K12373+K07407
Amino sugar and nucleotide sugar metabolism	ko00520	90	260	1860	9544	EVM0000690;EVM0001036;EVM0002081;EVM0002540;EVM0003541;EVM0003927;EVM0004466;EVM0005391;EVM0005563;EVM0005611;EVM0006295;EVM0007490;EVM0007688;EVM0008902;EVM0009009;EVM0009342;EVM0009521;EVM0009958;EVM0010417;EVM0011268;EVM0012408;EVM0012999;EVM0013278;EVM0013938;EVM0014047;EVM0014241;EVM0014447;EVM0014732;EVM0015082;EVM0015459;EVM0016154;EVM0016196;EVM0017227;EVM0017302;EVM0017578;EVM0018014;EVM…	K12449+K00975+K20867+K00844+K12450+K01784+K00975+K01784+K20867+K13379+K00844+K12448+K17497+K01183+K15920+K12451+K15920+K01711+K12450+K12449+K01209+K12450+K01809+K00844+K08678+K08678+K00963+K13648+K12449+K13379+K01784+K00621+K12446+K00012+K13379+K13648+K00012+K00844+K12450+K10046+K20867+K00847+K13648+K12448+K08679+K18677+K00975+K15920+K01711+K01784+K13379+K10046+K00012+K01183+K08679+K12446+K00844+…
Biosynthesis of unsaturated fatty acids	ko01040	11	47	1860	9544	EVM0001056;EVM0001399;EVM0006692;EVM0012888;EVM0014025;EVM0016921;EVM0022373;EVM0026724;EVM0037500;EVM0039062;Rosmarinus_officinalis_newGene_6404	K10256+K10251+K10703+K10258+K03921+K10258+K03921+K10256+K10251+K10703+K03921
Vitamin B6 metabolism	ko00750	8	25	1860	9544	EVM0006456;EVM0009300;EVM0017244;EVM0024523;EVM0029208;EVM0032471;EVM0042243;Rosmarinus_officinalis_newGene_16472	K06215+K13248+K00275+K13248+K06215+K13248+K08681+K08681
Fatty acid elongation	ko00062	30	65	1860	9544	EVM0001399;EVM0002399;EVM0005265;EVM0006692;EVM0007152;EVM0009617;EVM0012888;EVM0014230;EVM0014915;EVM0016921;EVM0017396;EVM0019962;EVM0020414;EVM0026952;EVM0027594;EVM0028319;EVM0031406;EVM0031542;EVM0031674;EVM0033602;EVM0036432;EVM0037500;EVM0038318;EVM0038944;EVM0039062;EVM0040243;EVM0040784;EVM0043660;Rosmarinus_officinalis_newGene_16995;Rosmarinus_officinalis_newGene_18543	K10251+K15397+K15397+K10703+K15397+K15397+K10258+K01074+K15397+K10258+K15397+K15397+K15397+K15397+K15397+K15397+K15397+K15397+K15397+K15397+K15397+K10251+K15397+K15397+K10703+K15397+K15397+K15397+K15397+K15397
Fatty acid biosynthesis	ko00061	35	105	1860	9544	EVM0000841;EVM0001908;EVM0002919;EVM0004928;EVM0006760;EVM0007397;EVM0008606;EVM0009950;EVM0014025;EVM0016096;EVM0016644;EVM0021452;EVM0021795;EVM0022373;EVM0023213;EVM0023251;EVM0023368;EVM0023772;EVM0025266;EVM0026655;EVM0026810;EVM0029076;EVM0031039;EVM0032944;EVM0033935;EVM0035885;EVM0036236;EVM0037041;EVM0038190;EVM0038221;EVM0038889;EVM0039527;EVM0039845;Rosmarinus_officinalis_newGene_6404;…	K01897+K01897+K00648+K01897+K10782+K00208+K01962+K01897+K03921+K01962+K01962+K02160+K10781+K03921+K09458+K01961+K01897+K01897+K00645+K09458+K01962+K02160+K09458+K01962+K10781+K09458+K01897+K01962+K02372+K11262+K02160+K09458+K01897+K03921+K00645
Pentose and glucuronate interconversions	ko00040	54	221	1860	9544	EVM0000522;EVM0000632;EVM0001017;EVM0002819;EVM0003861;EVM0004723;EVM0007205;EVM0009985;EVM0010234;EVM0011504;EVM0012582;EVM0012595;EVM0014032;EVM0014447;EVM0014609;EVM0016620;EVM0017302;EVM0017475;EVM0018180;EVM0018191;EVM0019432;EVM0021173;EVM0021265;EVM0021992;EVM0024869;EVM0025272;EVM0025541;EVM0026293;EVM0026508;EVM0027233;EVM0027893;EVM0030169;EVM0031110;EVM0032718;EVM0032724;EVM0033665;EVM…	K01051+K01051+K01728+K01213+K01728+K01184+K01728+K01051+K01051+K01783+K01805+K01051+K01728+K00963+K01051+K01728+K00012+K01051+K00012+K01728+K01051+K01728+K01728+K01728+K00128+K01051+K01728+K00012+K00128+K01051+K01728+K00128+K01051+K01728+K01051+K00128+K01728+K01051+K00128+K00012+K01728+K00128+K01051+K01213+K01728+K01728+K01728+K00963+K01051+K01051+K00012+K01051+K00128+K00963
Ether lipid metabolism	ko00565	14	61	1860	9544	EVM0000067;EVM0004794;EVM0007567;EVM0008754;EVM0016063;EVM0017041;EVM0019318;EVM0020549;EVM0024349;EVM0032951;EVM0033740;EVM0041743;Rosmarinus_officinalis_newGene_18546;Rosmarinus_officinalis_newGene_7628	K01114+K13510+K01114+K01114+K01114+K01114+K13519+K01115+K01115+K00993+K01114+K01115+K13510+K13510
Fatty acid degradation	ko00071	22	70	1860	9544	EVM0000335;EVM0000841;EVM0001908;EVM0004928;EVM0009950;EVM0019327;EVM0023368;EVM0023772;EVM0024869;EVM0026508;EVM0030169;EVM0030875;EVM0031465;EVM0033665;EVM0034611;EVM0034988;EVM0036139;EVM0036236;EVM0039114;EVM0039845;EVM0041408;EVM0044815	K18857+K01897+K01897+K01897+K01897+K00001+K01897+K01897+K00128+K00128+K00128+K00626+K00001+K00128+K00128+K18857+K00128+K01897+K10527+K01897+K10527+K00128
N-Glycan biosynthesis	ko00510	5	92	1860	9544	EVM0020851;EVM0020855;EVM0036505;EVM0042799;Rosmarinus_officinalis_newGene_261	K07432+K12670+K00737+K07432+K03844
Valine, leucine and isoleucine degradation	ko00280	23	94	1860	9544	EVM0002604;EVM0003173;EVM0003590;EVM0011229;EVM0015559;EVM0020620;EVM0023012;EVM0024869;EVM0026508;EVM0030169;EVM0030188;EVM0030796;EVM0030875;EVM0031281;EVM0032422;EVM0033665;EVM0034342;EVM0034402;EVM0034611;EVM0036139;EVM0040178;EVM0041065;EVM0044815	K00827+K00826+K01641+K00382+K18660+K00382+K00166+K00128+K00128+K00128+K00826+K05605+K00626+K00382+K00167+K00128+K00382+K01641+K00128+K00128+K00166+K00826+K00128
Biosynthesis of amino acids	ko01230	130	478	1860	9544	EVM0000853;EVM0001310;EVM0001318;EVM0001821;EVM0001879;EVM0001987;EVM0003173;EVM0003344;EVM0004925;EVM0005348;EVM0005697;EVM0005720;EVM0006380;EVM0006464;EVM0006551;EVM0006677;EVM0006802;EVM0007312;EVM0007566;EVM0008495;EVM0008692;EVM0008815;EVM0008923;EVM0009616;EVM0009670;EVM0010116;EVM0010209;EVM0010328;EVM0010484;EVM0010624;EVM0011504;EVM0011600;EVM0011971;EVM0012484;EVM0012773;EVM0013328;EVM…	K00058+K00600+K00789+K01915+K00549+K00891+K00826+K00616+K01652+K05359+K00873+K00058+K01657+K00600+K06001+K01850+K10206+K15227+K01915+K00549+K00600+K13832+K00789+K15634+K01658+K01834+K14454+K00815+K00215+K01803+K01783+K00134+K01915+K01915+K00873+K00815+K00789+K00789+K01803+K13832+K01834+K01714+K01807+K00800+K12524+K01807+K13832+K01850+K00891+K00058+K01714+K01703+K00789+K00873+K01689+K00789+K00873+…
Valine, leucine and isoleucine biosynthesis	ko00290	13	44	1860	9544	EVM0003173;EVM0004925;EVM0017741;EVM0027441;EVM0030188;EVM0033709;EVM0034171;EVM0034400;EVM0036155;EVM0038304;EVM0040065;EVM0041065;EVM0044753	K00826+K01652+K01703+K01754+K00826+K01649+K01653+K01754+K01754+K01652+K01754+K00826+K01754
Oxidative phosphorylation	ko00190	63	314	1860	9544	EVM0001770;EVM0001834;EVM0002656;EVM0003018;EVM0004627;EVM0004636;EVM0005463;EVM0007643;EVM0009155;EVM0009380;EVM0009655;EVM0010612;EVM0012131;EVM0012830;EVM0013193;EVM0013445;EVM0014593;EVM0015107;EVM0015680;EVM0016310;EVM0016892;EVM0017154;EVM0018034;EVM0018379;EVM0018472;EVM0018996;EVM0020053;EVM0020867;EVM0020888;EVM0021305;EVM0022635;EVM0022656;EVM0022772;EVM0023977;EVM0023982;EVM0024089;EVM…	K02154+K03945+K02267+K02155+K02150+K03946+K02149+K03953+K02153+K03963+K01507+K03945+K01535+K01507+K00417+K01535+K03938+K01535+K01535+K03955+K02135+K00234+K02134+K03965+K02151+K02147+K02134+K02154+K03952+K01535+K03963+K11352+K00235+K01535+K02266+K03943+K03938+K02267+K03940+K03939+K00419+K03661+K02144+K00234+K11352+K02150+K03955+K03966+K03945+K02132+K03943+K03946+K03965+K01535+K02150+K02152+K03934+…
Phenylalanine, tyrosine and tryptophan biosynthesis	ko00400	33	93	1860	9544	EVM0001987;EVM0005348;EVM0006380;EVM0006551;EVM0006677;EVM0007312;EVM0008815;EVM0009670;EVM0010209;EVM0010328;EVM0013328;EVM0013866;EVM0015463;EVM0015696;EVM0016477;EVM0017196;EVM0021679;EVM0024439;EVM0024855;EVM0027575;EVM0029336;EVM0029593;EVM0032639;EVM0033536;EVM0033869;EVM0035399;EVM0035872;EVM0036228;EVM0036746;EVM0036935;EVM0039379;EVM0042874;Rosmarinus_officinalis_newGene_16808	K00891+K05359+K01657+K06001+K01850+K15227+K13832+K01658+K14454+K00815+K00815+K13832+K00800+K13832+K01850+K00891+K13832+K13832+K01626+K01657+K00766+K01735+K00891+K01696+K00815+K00815+K13832+K14455+K01735+K05359+K01626+K05359+K01626
Steroid biosynthesis	ko00100	27	76	1860	9544	EVM0000198;EVM0002228;EVM0007743;EVM0007864;EVM0008224;EVM0011423;EVM0012155;EVM0012682;EVM0014436;EVM0017461;EVM0017600;EVM0021614;EVM0021696;EVM0021918;EVM0022073;EVM0022749;EVM0025512;EVM0025689;EVM0032677;EVM0038137;EVM0039492;EVM0040219;EVM0041225;EVM0042266;EVM0044577;Rosmarinus_officinalis_newGene_1432;Rosmarinus_officinalis_newGene_6240	K01853+K14423+K07748+K01853+K00511+K20659+K20659+K01824+K14423+K14424+K00511+K09832+K01824+K01824+K01853+K01853+K00511+K00801+K09828+K07748+K00511+K00559+K00559+K01853+K00801+K08246+K01824
Monobactam biosynthesis	ko00261	9	26	1860	9544	EVM0010484;EVM0011487;EVM0014498;EVM0015473;EVM0017595;EVM0024019;EVM0026482;EVM0035658;EVM0036660	K00215+K13811+K01714+K12524+K01714+K12524+K01714+K13811+K00928
Lysine biosynthesis	ko00300	8	35	1860	9544	EVM0006802;EVM0010484;EVM0014498;EVM0015473;EVM0017595;EVM0024019;EVM0026482;EVM0036660	K10206+K00215+K01714+K12524+K01714+K12524+K01714+K00928
Alanine, aspartate and glutamate metabolism	ko00250	21	97	1860	9544	EVM0001503;EVM0001821;EVM0002604;EVM0005680;EVM0007099;EVM0007566;EVM0007798;EVM0009247;EVM0010209;EVM0011971;EVM0012484;EVM0021826;EVM0026278;EVM0031814;EVM0033880;EVM0034273;EVM0036228;EVM0037158;EVM0038260;EVM0044986;Rosmarinus_officinalis_newGene_16776	K01955+K01915+K00827+K00764+K00278+K01915+K01955+K00764+K14454+K01915+K01915+K01756+K01953+K14272+K00764+K00820+K14455+K01580+K01915+K00261+K01580
One carbon pool by folate	ko00670	14	43	1860	9544	EVM0001310;EVM0002314;EVM0006464;EVM0008692;EVM0013055;EVM0024436;EVM0025048;EVM0025378;EVM0025751;EVM0029074;EVM0032152;EVM0034935;EVM0038020;EVM0043630	K00600+K00297+K00600+K00600+K00605+K01938+K00600+K00600+K01938+K00600+K00600+K00600+K00297+K00297
Isoquinoline alkaloid biosynthesis	ko00950	21	52	1860	9544	EVM0003045;EVM0005398;EVM0010209;EVM0010328;EVM0012840;EVM0013328;EVM0014223;EVM0018171;EVM0018423;EVM0020409;EVM0024449;EVM0029827;EVM0033869;EVM0034803;EVM0035218;EVM0035292;EVM0035399;EVM0036228;EVM0037901;EVM0039827;Rosmarinus_officinalis_newGene_10741	K00276+K01592+K14454+K00815+K00422+K00815+K00422+K00422+K00422+K00422+K00276+K00276+K00815+K00422+K01592+K00422+K00815+K14455+K00422+K00422+K00276
Flavone and flavonol biosynthesis	ko00944	2	3	1860	9544	EVM0003663;EVM0025667	K05280+K13083
Thiamine metabolism	ko00730	6	29	1860	9544	EVM0007679;EVM0013791;EVM0016610;EVM0017808;EVM0040247;Rosmarinus_officinalis_newGene_17036	K01662+K01662+K01662+K01662+K01662+K01662
Cysteine and methionine metabolism	ko00270	57	213	1860	9544	EVM0000289;EVM0001184;EVM0001318;EVM0001871;EVM0001879;EVM0002604;EVM0003150;EVM0003173;EVM0008215;EVM0008495;EVM0008923;EVM0010209;EVM0010328;EVM0013328;EVM0013479;EVM0013529;EVM0015473;EVM0017688;EVM0018052;EVM0018926;EVM0019651;EVM0019852;EVM0019930;EVM0020718;EVM0021096;EVM0021196;EVM0021841;EVM0024019;EVM0025122;EVM0025959;EVM0026014;EVM0026331;EVM0027653;EVM0028044;EVM0029424;EVM0029860;EVM…	K01251+K01761+K00789+K00797+K00549+K00827+K05933+K00826+K01251+K00549+K00789+K14454+K00815+K00815+K00789+K00789+K12524+K08963+K00789+K16054+K00789+K01251+K00547+K01251+K05933+K00016+K01611+K12524+K00026+K01919+K00640+K00549+K00640+K01251+K00789+K01611+K00826+K00789+K00558+K00789+K00789+K00549+K01611+K00815+K00016+K00815+K14455+K00928+K01611+K00558+K00026+K00826+K00789+K00025+K00549+K01738+K08967
Plant-pathogen interaction	ko04626	72	378	1860	9544	EVM0000069;EVM0000262;EVM0000363;EVM0001839;EVM0003001;EVM0003089;EVM0003104;EVM0003117;EVM0004326;EVM0004361;EVM0006095;EVM0007359;EVM0008514;EVM0009269;EVM0009597;EVM0009697;EVM0009733;EVM0009745;EVM0010812;EVM0012610;EVM0012748;EVM0013109;EVM0014068;EVM0014201;EVM0014391;EVM0015539;EVM0015766;EVM0016577;EVM0016783;EVM0017957;EVM0018798;EVM0019475;EVM0020218;EVM0020288;EVM0023180;EVM0023410;EVM…	K13425+K05391+K13448+K02183+K02183+K13425+K02183+K18834+K05391+K13448+K13420+K13448+K13447+K13448+K13420+K13448+K05391+K13416+K13416+K13425+K13448+K13412+K13448+K13448+K13448+K05391+K05391+K13420+K13448+K13448+K13448+K13425+K13448+K13448+K02183+K13448+K13412+K13412+K13448+K13412+K09487+K05391+K13448+K13447+K13412+K02183+K13425+K13420+K13412+K13412+K13413+K13412+K13412+K13436+K13412+K13412+K13412+…
Mismatch repair	ko03430	4	88	1860	9544	EVM0019227;EVM0025017;EVM0025787;Rosmarinus_officinalis_newGene_15398	K10747+K10739+K10739+K08736
mRNA surveillance pathway	ko03015	15	248	1860	9544	EVM0001217;EVM0003250;EVM0007217;EVM0007408;EVM0009381;EVM0012042;EVM0014952;EVM0018560;EVM0018602;EVM0023119;EVM0023584;EVM0026156;EVM0034986;EVM0041557;Rosmarinus_officinalis_newGene_12847	K11584+K14398+K14411+K03265+K14398+K14411+K11584+K11584+K14411+K14398+K06269+K14411+K11584+K14411+K14294
Plant hormone signal transduction	ko04075	141	543	1860	9544	EVM0000151;EVM0000201;EVM0000836;EVM0001611;EVM0001745;EVM0001884;EVM0002551;EVM0003283;EVM0003602;EVM0003796;EVM0004430;EVM0004597;EVM0004625;EVM0004963;EVM0005318;EVM0005377;EVM0005964;EVM0006081;EVM0006311;EVM0006334;EVM0007140;EVM0007343;EVM0007440;EVM0007718;EVM0007888;EVM0007903;EVM0008000;EVM0008129;EVM0008838;EVM0009239;EVM0009745;EVM0010032;EVM0010183;EVM0010224;EVM0010495;EVM0010539;EVM…	K13463+K14431+K14508+K14493+K14492+K14484+K13946+K14488+K14515+K14496+K14484+K14497+K14491+K14494+K14496+K14497+K14490+K14488+K14484+K14487+K14492+K16189+K12126+K13946+K14505+K14432+K14491+K14514+K14488+K14509+K13416+K16189+K14498+K14489+K14497+K14488+K13416+K14489+K14484+K14514+K14493+K14484+K14488+K13946+K14505+K14487+K14431+K13464+K14500+K14431+K14488+K14484+K14497+K14487+K14488+K14490+K13422+…
Proteasome	ko03050	7	128	1860	9544	EVM0005501;EVM0015394;EVM0028898;EVM0039701;EVM0045419;Rosmarinus_officinalis_newGene_15664;Rosmarinus_officinalis_newGene_16088	K10881+K03030+K03038+K02734+K02728+K02730+K02728
SNARE interactions in vesicular transport	ko04130	6	89	1860	9544	EVM0014128;EVM0020821;EVM0028085;EVM0043323;EVM0045550;Rosmarinus_officinalis_newGene_14725	K08496+K08486+K08516+K08490+K08516+K08504
Sesquiterpenoid and triterpenoid biosynthesis	ko00909	10	20	1860	9544	EVM0002873;EVM0008224;EVM0017600;EVM0019804;EVM0023766;EVM0025512;EVM0025689;EVM0038539;EVM0039492;EVM0044577	K15472+K00511+K00511+K15813+K15813+K00511+K00801+K15813+K00511+K00801
Flavonoid biosynthesis	ko00941	26	65	1860	9544	EVM0000155;EVM0003663;EVM0006892;EVM0009561;EVM0009748;EVM0013258;EVM0017035;EVM0019359;EVM0020117;EVM0020606;EVM0021643;EVM0021894;EVM0022569;EVM0025667;EVM0026623;EVM0027138;EVM0027404;EVM0031152;EVM0031586;EVM0035052;EVM0035468;EVM0037969;EVM0041029;EVM0042361;EVM0043181;EVM0044306	K09754+K05280+K13065+K09754+K01859+K13065+K13082+K00588+K09754+K00660+K13065+K09754+K05278+K13083+K13065+K00660+K13065+K05277+K00588+K00588+K09754+K01859+K00660+K09754+K00487+K00487
Monoterpenoid biosynthesis	ko00902	1	15	1860	9544	EVM0011905	K15095
Other types of O-glycan biosynthesis	ko00514	3	15	1860	9544	EVM0000396;EVM0012814;EVM0035498	K18134+K03691+K18134
Other glycan degradation	ko00511	3	32	1860	9544	EVM0004017;EVM0034870;EVM0036910	K15923+K12373+K01206
Purine metabolism	ko00230	72	332	1860	9544	EVM0001533;EVM0002505;EVM0003025;EVM0003188;EVM0003315;EVM0005139;EVM0005680;EVM0005697;EVM0006270;EVM0008320;EVM0009247;EVM0009453;EVM0009936;EVM0010541;EVM0011485;EVM0011487;EVM0012587;EVM0012773;EVM0013084;EVM0013661;EVM0015701;EVM0016191;EVM0016869;EVM0017121;EVM0017482;EVM0018165;EVM0018547;EVM0018655;EVM0021148;EVM0021621;EVM0021826;EVM0023337;EVM0024373;EVM0026245;EVM0027368;EVM0027540;EVM…	K03012+K00860+K01490+K01945+K03027+K02320+K00764+K00873+K02083+K02999+K00764+K01951+K00942+K00942+K14641+K13811+K00939+K00873+K01081+K00942+K01951+K00939+K00939+K00759+K01514+K00873+K10808+K03787+K00873+K00940+K01756+K00873+K00856+K00873+K00939+K00939+K00759+K00942+K03018+K02999+K00873+K00940+K10808+K01513+K00873+K03021+K00962+K00860+K00764+K00940+K02083+K10808+K00759+K13811+K03022+K00942+K00873+…
Starch and sucrose metabolism	ko00500	127	454	1860	9544	EVM0000235;EVM0000522;EVM0000632;EVM0001036;EVM0001442;EVM0001541;EVM0001826;EVM0002055;EVM0002081;EVM0002540;EVM0002666;EVM0002819;EVM0004466;EVM0004723;EVM0004776;EVM0004798;EVM0004826;EVM0005526;EVM0005563;EVM0006135;EVM0006295;EVM0006314;EVM0008067;EVM0008961;EVM0009009;EVM0009521;EVM0009957;EVM0009985;EVM0010001;EVM0010234;EVM0010531;EVM0011484;EVM0012174;EVM0012595;EVM0013938;EVM0014047;EVM…	K00695+K01051+K01051+K00975+K01177+K05349+K01177+K16055+K20867+K00844+K05349+K01213+K00975+K01184+K01087+K01187+K00695+K16055+K20867+K01087+K00844+K01193+K01193+K16055+K15920+K15920+K00695+K01051+K05349+K01051+K05349+K01188+K00700+K01051+K00844+K08678+K08678+K05349+K00963+K01051+K13648+K16055+K01087+K01087+K00012+K19891+K01051+K01087+K13648+K01193+K00696+K01177+K00012+K16055+K19891+K01051+K00844+…
Zeatin biosynthesis	ko00908	10	66	1860	9544	EVM0002174;EVM0004229;EVM0005146;EVM0005352;EVM0026644;EVM0027355;EVM0027810;EVM0032901;EVM0041826;EVM0044502	K13495+K13495+K13495+K13495+K13495+K00279+K00279+K13495+K13495+K00279
Ubiquinone and other terpenoid-quinone biosynthesis	ko00130	23	84	1860	9544	EVM0001431;EVM0004028;EVM0006219;EVM0006313;EVM0006327;EVM0007331;EVM0007719;EVM0008233;EVM0009994;EVM0010081;EVM0010328;EVM0010568;EVM0011760;EVM0013328;EVM0014476;EVM0025928;EVM0032961;EVM0033869;EVM0035399;EVM0043082;EVM0043181;EVM0044306;EVM0045598	K03809+K03809+K01904+K01904+K14760+K02552+K01904+K03809+K01904+K03809+K00815+K12502+K12502+K00815+K01904+K01904+K14759+K00815+K00815+K01904+K00487+K00487+K01904
Lysine degradation	ko00310	12	48	1860	9544	EVM0013296;EVM0013370;EVM0014288;EVM0024869;EVM0026508;EVM0030169;EVM0030875;EVM0033665;EVM0034388;EVM0034611;EVM0036139;EVM0044815	K00658+K00164+K11420+K00128+K00128+K00128+K00626+K00128+K14157+K00128+K00128+K00128
Linoleic acid metabolism	ko00591	7	23	1860	9544	EVM0004709;EVM0018508;EVM0024417;EVM0028034;EVM0038847;EVM0040546;EVM0044728	K00454+K00454+K00454+K15718+K00454+K00454+K15718
Glycosylphosphatidylinositol(GPI)-anchor biosynthesis	ko00563	3	46	1860	9544	EVM0012803;EVM0017791;EVM0024912	K03861+K05289+K05288
RNA polymerase	ko03020	9	85	1860	9544	EVM0001533;EVM0003315;EVM0008320;EVM0029226;EVM0029918;EVM0033416;EVM0036191;EVM0043402;EVM0045601	K03012+K03027+K02999+K03018+K02999+K03021+K03022+K03009+K03025
AGE-RAGE signaling pathway in diabetic complications	ko04933	15	40	1860	9544	EVM0001842;EVM0008300;EVM0009804;EVM0014835;EVM0019250;EVM0020187;EVM0025068;EVM0028542;EVM0030286;EVM0031129;EVM0031421;EVM0032202;EVM0042539;EVM0043140;EVM0044085	K04392+K04392+K04392+K05857+K04392+K05857+K04392+K05857+K04392+K04392+K04392+K04392+K05857+K05857+K05857
Ubiquitin mediated proteolysis	ko04120	28	264	1860	9544	EVM0002497;EVM0002713;EVM0003289;EVM0007796;EVM0008081;EVM0011814;EVM0014409;EVM0016008;EVM0017131;EVM0019572;EVM0023714;EVM0024329;EVM0027759;EVM0028876;EVM0032665;EVM0033017;EVM0035203;EVM0037212;EVM0037694;EVM0037896;EVM0041929;EVM0043363;EVM0043492;EVM0044348;Rosmarinus_officinalis_newGene_17368;Rosmarinus_officinalis_newGene_18004;Rosmarinus_officinalis_newGene_2098;Rosmarinus_officinalis_ne…	K10143+K04506+K10144+K04506+K10581+K04506+K10590+K03364+K10581+K06688+K04649+K10573+K10143+K10581+K03363+K10144+K10144+K06688+K06688+K04506+K10577+K10143+K10599+K10575+K10576+K03348+K03178+K03178
Ribosome	ko03010	26	657	1860	9544	EVM0002655;EVM0004045;EVM0008039;EVM0014265;EVM0016752;EVM0018115;EVM0018292;EVM0018347;EVM0020651;EVM0021129;EVM0021855;EVM0022051;EVM0022857;EVM0023579;EVM0023833;EVM0023890;EVM0027652;EVM0030685;EVM0032740;EVM0032965;EVM0039175;EVM0041140;EVM0043122;Rosmarinus_officinalis_newGene_12097;Rosmarinus_officinalis_newGene_15620;Rosmarinus_officinalis_newGene_9740	K02978+K02992+K02943+K02968+K02939+K02968+K02886+K02895+K02937+K02987+K02957+K02983+K02913+K02931+K02987+K02963+K02945+K02925+K02929+K02942+K02925+K02979+K02925+K02930+K02899+K02949
Synthesis and degradation of ketone bodies	ko00072	3	14	1860	9544	EVM0003590;EVM0030875;EVM0034402	K01641+K00626+K01641
Fructose and mannose metabolism	ko00051	31	111	1860	9544	EVM0000638;EVM0002540;EVM0004869;EVM0006295;EVM0007688;EVM0009958;EVM0010624;EVM0012582;EVM0013278;EVM0013686;EVM0013895;EVM0013938;EVM0018212;EVM0019441;EVM0020934;EVM0023165;EVM0023296;EVM0025550;EVM0027326;EVM0028843;EVM0030240;EVM0030274;EVM0031157;EVM0031413;EVM0041490;EVM0041746;EVM0041919;EVM0042794;EVM0044080;EVM0045999;Rosmarinus_officinalis_newGene_15692	K00895+K00844+K03841+K00844+K17497+K01711+K01803+K01805+K01809+K01803+K00895+K00844+K03841+K00844+K00847+K01711+K00850+K19355+K00895+K00844+K01809+K00847+K19355+K00966+K00844+K00850+K19355+K03841+K01809+K01803+K00850
2-Oxocarboxylic acid metabolism	ko01210	18	108	1860	9544	EVM0003173;EVM0004925;EVM0010209;EVM0010913;EVM0017741;EVM0025651;EVM0026261;EVM0027954;EVM0030188;EVM0031814;EVM0033709;EVM0034171;EVM0036228;EVM0036660;EVM0038304;EVM0041065;EVM0043092;EVM0044004	K00826+K01652+K14454+K12153+K01703+K01647+K11820+K11820+K00826+K14272+K01649+K01653+K14455+K00928+K01652+K00826+K00031+K14677
Taurine and hypotaurine metabolism	ko00430	4	17	1860	9544	EVM0005673;EVM0009421;EVM0037158;Rosmarinus_officinalis_newGene_16776	K10712+K10712+K01580+K01580
Carotenoid biosynthesis	ko00906	15	69	1860	9544	EVM0005100;EVM0005281;EVM0007271;EVM0009542;EVM0010714;EVM0013779;EVM0019490;EVM0020130;EVM0020590;EVM0021741;EVM0032899;EVM0034498;EVM0037286;EVM0043667;EVM0046027	K09840+K09840+K09840+K09840+K09843+K09840+K09843+K02291+K14593+K09841+K09843+K09843+K09843+K15746+K15746
Endocytosis	ko04144	49	347	1860	9544	EVM0000031;EVM0000191;EVM0001196;EVM0001512;EVM0001791;EVM0004504;EVM0004610;EVM0005553;EVM0010315;EVM0010415;EVM0011736;EVM0011780;EVM0012481;EVM0012538;EVM0012603;EVM0012795;EVM0013829;EVM0015211;EVM0015878;EVM0016315;EVM0016549;EVM0020549;EVM0022689;EVM0023398;EVM0023861;EVM0024349;EVM0024535;EVM0025239;EVM0025853;EVM0025939;EVM0025954;EVM0026035;EVM0026850;EVM0027684;EVM0027839;EVM0027990;EVM…	K12486+K07897+K11827+K07904+K12483+K07904+K00889+K12183+K03283+K11827+K12194+K12471+K07904+K07897+K12486+K12191+K07904+K12184+K10396+K12191+K07904+K01115+K07889+K03283+K07904+K01115+K07897+K19366+K12483+K12188+K19476+K07897+K12486+K07937+K12183+K12184+K07937+K07904+K05758+K19366+K07901+K12492+K00889+K00889+K07937+K19476+K01115+K07904+K04646
Phagosome	ko04145	50	185	1860	9544	EVM0000191;EVM0001770;EVM0001842;EVM0003018;EVM0003835;EVM0003940;EVM0004627;EVM0005463;EVM0008127;EVM0008300;EVM0009155;EVM0009804;EVM0012538;EVM0013861;EVM0018472;EVM0018996;EVM0019068;EVM0019250;EVM0020867;EVM0022689;EVM0023326;EVM0024535;EVM0025060;EVM0025068;EVM0025707;EVM0026035;EVM0026229;EVM0026375;EVM0027545;EVM0028731;EVM0029130;EVM0030286;EVM0031129;EVM0031421;EVM0032202;EVM0035062;EVM…	K07897+K02154+K04392+K02155+K07375+K07374+K02150+K02149+K07374+K04392+K02153+K04392+K07897+K07375+K02151+K02147+K07375+K04392+K02154+K07889+K07374+K07897+K07374+K04392+K03661+K07897+K02144+K07374+K00921+K02150+K07375+K04392+K04392+K04392+K04392+K07374+K00921+K09481+K02150+K02152+K07375+K07374+K07375+K07374+K07375+K07375+K07375+K02149+K07375+K02155
Brassinosteroid biosynthesis	ko00905	4	25	1860	9544	EVM0004224;EVM0010062;EVM0024477;EVM0045298	K12639+K15639+K12637+K12637
Glycosphingolipid biosynthesis - ganglio series	ko00604	1	10	1860	9544	EVM0034870	K12373
Lipoic acid metabolism	ko00785	2	10	1860	9544	EVM0029160;EVM0032035	K03644+K03644
Aminoacyl-tRNA biosynthesis	ko00970	9	123	1860	9544	EVM0007582;EVM0010406;EVM0027267;EVM0030387;EVM0031067;EVM0035943;EVM0037602;EVM0040547;EVM0045210	K01869+K02435+K01870+K01883+K01892+K01880+K04567+K01872+K01893
Photosynthesis - antenna proteins	ko00196	12	37	1860	9544	EVM0003099;EVM0003400;EVM0004807;EVM0005647;EVM0015681;EVM0018205;EVM0019434;EVM0022052;EVM0030152;EVM0030670;EVM0036165;EVM0044974	K08910+K08910+K08916+K08910+K08912+K08912+K08917+K08917+K08917+K14172+K08909+K08917
Photosynthesis	ko00195	20	122	1860	9544	EVM0010222;EVM0014340;EVM0015422;EVM0016776;EVM0018592;EVM0018812;EVM0019172;EVM0030266;EVM0030793;EVM0031297;EVM0032198;EVM0035441;EVM0036355;EVM0041311;EVM0043529;EVM0043718;EVM0044127;EVM0046089;Rosmarinus_officinalis_newGene_16692;Rosmarinus_officinalis_newGene_9591	K02636+K02639+K03541+K02717+K08901+K02712+K02717+K08903+K08903+K08902+K02699+K02717+K08902+K03542+K02717+K03542+K02717+K02721+K02691+K08906
Homologous recombination	ko03440	10	102	1860	9544	EVM0003833;EVM0005501;EVM0013102;EVM0016796;EVM0017568;EVM0025017;EVM0025787;EVM0026125;EVM0029360;Rosmarinus_officinalis_newGene_851	K03655+K10881+K10901+K10866+K10875+K10739+K10739+K10870+K03553+K10875
Tyrosine metabolism	ko00350	27	75	1860	9544	EVM0000335;EVM0003045;EVM0005398;EVM0010209;EVM0010328;EVM0012840;EVM0013162;EVM0013328;EVM0014223;EVM0018171;EVM0018423;EVM0019327;EVM0020409;EVM0024449;EVM0029827;EVM0031465;EVM0033869;EVM0034803;EVM0034988;EVM0035218;EVM0035292;EVM0035399;EVM0036228;EVM0037703;EVM0037901;EVM0039827;Rosmarinus_officinalis_newGene_10741	K18857+K00276+K01592+K14454+K00815+K00422+K07253+K00815+K00422+K00422+K00422+K00001+K00422+K00276+K00276+K00001+K00815+K00422+K18857+K01592+K00422+K00815+K14455+K00451+K00422+K00422+K00276
Biotin metabolism	ko00780	8	42	1860	9544	EVM0007397;EVM0023213;EVM0024964;EVM0026655;EVM0031039;EVM0035885;EVM0038190;EVM0039527	K00208+K09458+K19562+K09458+K09458+K09458+K02372+K09458
Phenylalanine metabolism	ko00360	33	68	1860	9544	EVM0003045;EVM0003973;EVM0004342;EVM0006128;EVM0006219;EVM0006313;EVM0007719;EVM0009994;EVM0010209;EVM0010328;EVM0011275;EVM0013162;EVM0013328;EVM0014476;EVM0015622;EVM0019359;EVM0021244;EVM0024449;EVM0025928;EVM0028819;EVM0029827;EVM0031586;EVM0032778;EVM0032810;EVM0033869;EVM0035052;EVM0035399;EVM0036228;EVM0043082;EVM0043181;EVM0044306;EVM0045598;Rosmarinus_officinalis_newGene_10741	K00276+K10775+K10775+K01426+K01904+K01904+K01904+K01904+K14454+K00815+K00074+K07253+K00815+K01904+K10775+K00588+K00074+K00276+K01904+K10775+K00276+K00588+K10775+K01426+K00815+K00588+K00815+K14455+K01904+K00487+K00487+K01904+K00276
Protein processing in endoplasmic reticulum	ko04141	45	466	1860	9544	EVM0002542;EVM0002571;EVM0008132;EVM0008982;EVM0010315;EVM0010748;EVM0011059;EVM0011528;EVM0013887;EVM0014647;EVM0018934;EVM0020612;EVM0020823;EVM0020855;EVM0021188;EVM0022016;EVM0022506;EVM0023398;EVM0024908;EVM0026868;EVM0027135;EVM0027966;EVM0029137;EVM0029963;EVM0030135;EVM0032731;EVM0032952;EVM0035282;EVM0035817;EVM0035864;EVM0038320;EVM0038571;EVM0038660;EVM0038724;EVM0038738;EVM0040406;EVM…	K09490+K09503+K14009+K13525+K03283+K03237+K16196+K13525+K13993+K09490+K07953+K14009+K13250+K12670+K04523+K13993+K09490+K03283+K10666+K13989+K09487+K09517+K13993+K13993+K04523+K10666+K10666+K09481+K14009+K09584+K14011+K10839+K13993+K10950+K13525+K09487+K10666+K10950+K09490+K13993+K10575+K09584+K13993+K09584+K09487
ABC transporters	ko02010	13	45	1860	9544	EVM0000873;EVM0002789;EVM0004988;EVM0009549;EVM0018199;EVM0022200;EVM0023158;EVM0025326;EVM0027977;EVM0030021;EVM0036379;EVM0045444;Rosmarinus_officinalis_newGene_15854	K05658+K05658+K05658+K05658+K05658+K05658+K05658+K05658+K05658+K05658+K05658+K05658+K05658
Diterpenoid biosynthesis	ko00904	25	70	1860	9544	EVM0000052;EVM0000545;EVM0010655;EVM0022335;EVM0022388;EVM0022612;EVM0023751;EVM0025836;EVM0026212;EVM0027869;EVM0027962;EVM0029048;EVM0031837;EVM0032376;EVM0034127;EVM0035454;EVM0035604;EVM0037479;EVM0037993;EVM0039049;EVM0039597;EVM0039935;EVM0040244;EVM0044610;Rosmarinus_officinalis_newGene_3842	K04120+K04123+K04125+K04125+K20513+K04121+K04125+K20513+K04121+K17961+K04121+K04120+K04125+K04125+K05282+K04120+K05282+K04120+K04121+K04121+K04120+K04125+K04125+K17961+K04122
Nucleotide excision repair	ko03420	6	128	1860	9544	EVM0009165;EVM0019227;EVM0025017;EVM0025787;EVM0038571;Rosmarinus_officinalis_newGene_14284	K10838+K10747+K10739+K10739+K10839+K02324
Arachidonic acid metabolism	ko00590	4	24	1860	9544	EVM0005231;EVM0009019;EVM0032408;Rosmarinus_officinalis_newGene_18383	K00432+K00432+K00432+K00432
Pyrimidine metabolism	ko00240	45	240	1860	9544	EVM0001503;EVM0001533;EVM0003315;EVM0005076;EVM0005139;EVM0007798;EVM0008320;EVM0008791;EVM0009691;EVM0010454;EVM0011485;EVM0011659;EVM0012786;EVM0013084;EVM0015925;EVM0017271;EVM0017730;EVM0018547;EVM0018655;EVM0019150;EVM0020046;EVM0021404;EVM0021621;EVM0029226;EVM0029918;EVM0030425;EVM0031249;EVM0031377;EVM0031458;EVM0031989;EVM0033416;EVM0033417;EVM0033912;EVM0034558;EVM0036191;EVM0041363;EVM…	K01955+K03012+K03027+K00384+K02320+K01955+K02999+K13800+K01489+K01240+K14641+K13800+K00857+K01081+K13800+K13421+K01464+K10808+K03787+K00876+K13421+K00876+K00940+K03018+K02999+K00940+K13421+K00876+K10808+K01464+K03021+K00962+K00940+K10808+K03022+K16904+K00940+K03009+K02321+K03025+K00962+K02324+K00943+K01520+K01520
Basal transcription factors	ko03022	6	95	1860	9544	EVM0001142;EVM0006158;EVM0007662;EVM0017033;EVM0023206;EVM0040160	K14649+K03127+K14649+K03124+K03128+K03124
Carbon metabolism	ko01200	138	530	1860	9544	EVM0000853;EVM0001310;EVM0002314;EVM0002374;EVM0002442;EVM0002540;EVM0002715;EVM0003344;EVM0004729;EVM0004869;EVM0005212;EVM0005545;EVM0005697;EVM0005720;EVM0006159;EVM0006295;EVM0006464;EVM0008606;EVM0008692;EVM0009616;EVM0010116;EVM0010209;EVM0010624;EVM0010882;EVM0010911;EVM0011229;EVM0011504;EVM0011600;EVM0012773;EVM0013055;EVM0013296;EVM0013370;EVM0013452;EVM0013686;EVM0013938;EVM0014019;EVM…	K00058+K00600+K00297+K00162+K19269+K00844+K15919+K00616+K00033+K03841+K15918+K01595+K00873+K00058+K00028+K00844+K00600+K01962+K00600+K15634+K01834+K14454+K01803+K03781+K00122+K00382+K01783+K00134+K00873+K00605+K00658+K00164+K00033+K01803+K00844+K01834+K01807+K01610+K01807+K18121+K01962+K01962+K00234+K00058+K00873+K03841+K01689+K00844+K01455+K00382+K01610+K00873+K02160+K01689+K00235+K01961+K00850+…
Carbon fixation in photosynthetic organisms	ko00710	33	156	1860	9544	EVM0004869;EVM0005545;EVM0006159;EVM0010209;EVM0010624;EVM0011504;EVM0011600;EVM0013686;EVM0015073;EVM0015293;EVM0015537;EVM0018212;EVM0021042;EVM0025122;EVM0025610;EVM0028218;EVM0028639;EVM0031265;EVM0031814;EVM0035563;EVM0036228;EVM0038085;EVM0038164;EVM0040750;EVM0041767;EVM0042794;EVM0045246;EVM0045496;EVM0045999;Rosmarinus_officinalis_newGene_16342;Rosmarinus_officinalis_newGene_5549;Rosmari…	K03841+K01595+K00028+K14454+K01803+K01783+K00134+K01803+K01807+K01610+K01807+K03841+K01610+K00026+K00029+K00134+K00028+K01595+K14272+K00029+K14455+K00029+K00029+K00026+K00029+K03841+K00025+K05298+K01803+K00134+K01601+K00029+K00134
Citrate cycle (TCA cycle)	ko00020	33	129	1860	9544	EVM0002374;EVM0007606;EVM0011229;EVM0012575;EVM0013296;EVM0013370;EVM0015293;EVM0017154;EVM0019661;EVM0020620;EVM0021042;EVM0022772;EVM0024632;EVM0025122;EVM0025651;EVM0027151;EVM0027651;EVM0030961;EVM0031281;EVM0032387;EVM0033443;EVM0034342;EVM0037115;EVM0040750;EVM0040763;EVM0040816;EVM0041092;EVM0042738;EVM0043092;EVM0043799;EVM0045246;Rosmarinus_officinalis_newGene_17271;Rosmarinus_officinali…	K00162+K01648+K00382+K01648+K00658+K00164+K01610+K00234+K01648+K00382+K01610+K00235+K00627+K00026+K01647+K00234+K01648+K01648+K00382+K00627+K00161+K00382+K01648+K00026+K01900+K00161+K01648+K00162+K00031+K01648+K00025+K00627+K00162
Arginine biosynthesis	ko00220	11	68	1860	9544	EVM0001821;EVM0007566;EVM0010209;EVM0011971;EVM0012484;EVM0029279;EVM0031814;EVM0036228;EVM0038260;EVM0044004;EVM0044986	K01915+K01915+K14454+K01915+K01915+K01476+K14272+K14455+K01915+K14677+K00261
Arginine and proline metabolism	ko00330	30	104	1860	9544	EVM0001871;EVM0006128;EVM0006487;EVM0010209;EVM0012823;EVM0013786;EVM0021841;EVM0023346;EVM0023586;EVM0023713;EVM0024273;EVM0024869;EVM0026508;EVM0028391;EVM0029279;EVM0029860;EVM0030169;EVM0032363;EVM0032810;EVM0033167;EVM0033665;EVM0034611;EVM0036139;EVM0036228;EVM0038151;EVM0039874;EVM0040791;EVM0044815;Rosmarinus_officinalis_newGene_1509;Rosmarinus_officinalis_newGene_16030	K00797+K01426+K17839+K14454+K17839+K12259+K01611+K12259+K00472+K00472+K00819+K00128+K00128+K17839+K01476+K01611+K00128+K13366+K01426+K01611+K00128+K00128+K00128+K14455+K01611+K17839+K12259+K00128+K00318+K17839
Ribosome biogenesis in eukaryotes	ko03008	49	201	1860	9544	EVM0000013;EVM0000581;EVM0001787;EVM0001937;EVM0002769;EVM0005026;EVM0005302;EVM0006661;EVM0007390;EVM0008228;EVM0008505;EVM0010486;EVM0011236;EVM0011933;EVM0013094;EVM0013394;EVM0014033;EVM0015292;EVM0015476;EVM0015477;EVM0016250;EVM0016385;EVM0017000;EVM0017315;EVM0017648;EVM0017665;EVM0019301;EVM0019828;EVM0022106;EVM0022422;EVM0024802;EVM0025414;EVM0027565;EVM0031013;EVM0031621;EVM0033372;EVM…	K14557+K14569+K07936+K11108+K14569+K14548+K14564+K14555+K03539+K14571+K14567+K14573+K14559+K07936+K14555+K14565+K14572+K14565+K14556+K11131+K14521+K14569+K14559+K14563+K14558+K14567+K14552+K07936+K14550+K14555+K14563+K14567+K07936+K14554+K14559+K14554+K14550+K06943+K14555+K14521+K14556+K01164+K14558+K14555+K14521+K01164+K18532+K14559+K14548
Sphingolipid metabolism	ko00600	12	53	1860	9544	EVM0000172;EVM0001502;EVM0004101;EVM0004844;EVM0008128;EVM0013139;EVM0014160;EVM0017964;EVM0019646;EVM0020777;EVM0034839;EVM0034896	K07407+K00654+K07407+K04712+K04711+K04715+K04713+K04712+K07407+K07407+K07407+K07407
Pantothenate and CoA biosynthesis	ko00770	13	52	1860	9544	EVM0003173;EVM0004925;EVM0017730;EVM0018820;EVM0023220;EVM0025834;EVM0026419;EVM0030188;EVM0031805;EVM0031989;EVM0034171;EVM0038304;EVM0041065	K00826+K01652+K01464+K01598+K00606+K09680+K01918+K00826+K01513+K01464+K01653+K01652+K00826
Selenocompound metabolism	ko00450	11	39	1860	9544	EVM0001184;EVM0001879;EVM0005076;EVM0008495;EVM0009788;EVM0011487;EVM0026331;EVM0028732;EVM0032926;EVM0035658;EVM0045906	K01761+K00549+K00384+K00549+K08247+K13811+K00549+K08247+K00549+K13811+K00549
Spliceosome	ko03040	25	406	1860	9544	EVM0000629;EVM0003772;EVM0005163;EVM0005167;EVM0009186;EVM0009325;EVM0010315;EVM0013036;EVM0014520;EVM0014793;EVM0015356;EVM0018339;EVM0023398;EVM0025398;EVM0026042;EVM0026895;EVM0028247;EVM0030346;EVM0031361;EVM0035370;EVM0040613;EVM0043492;EVM0045727;EVM0045937;Rosmarinus_officinalis_newGene_7727	K12865+K12823+K12858+K12885+K12837+K12741+K03283+K12821+K12818+K12856+K12821+K12856+K03283+K12862+K12741+K12741+K12818+K12852+K12854+K12885+K12860+K10599+K12836+K12869+K12869
Stilbenoid, diarylheptanoid and gingerol biosynthesis	ko00945	16	44	1860	9544	EVM0000155;EVM0006892;EVM0009561;EVM0013258;EVM0019359;EVM0020117;EVM0021643;EVM0021894;EVM0026623;EVM0027404;EVM0031586;EVM0035052;EVM0035468;EVM0042361;EVM0043181;EVM0044306	K09754+K13065+K09754+K13065+K00588+K09754+K13065+K09754+K13065+K13065+K00588+K00588+K09754+K09754+K00487+K00487
C5-Branched dibasic acid metabolism	ko00660	4	16	1860	9544	EVM0004925;EVM0017741;EVM0034171;EVM0038304	K01652+K01703+K01653+K01652
alpha-Linolenic acid metabolism	ko00592	30	75	1860	9544	EVM0000335;EVM0001996;EVM0002917;EVM0004366;EVM0004709;EVM0009366;EVM0016086;EVM0016490;EVM0016623;EVM0017886;EVM0018508;EVM0018634;EVM0023957;EVM0024417;EVM0026149;EVM0028320;EVM0028404;EVM0031210;EVM0032087;EVM0032738;EVM0034002;EVM0034988;EVM0035679;EVM0035729;EVM0038847;EVM0039114;EVM0040546;EVM0041408;EVM0044624;Rosmarinus_officinalis_newGene_3608	K18857+K01723+K10528+K01723+K00454+K08241+K01723+K05894+K05894+K10529+K00454+K01723+K10525+K00454+K01723+K16818+K10525+K10525+K16818+K10525+K05894+K18857+K08241+K01723+K00454+K10527+K00454+K10527+K10526+K10529
Nitrogen metabolism	ko00910	18	70	1860	9544	EVM0001821;EVM0002317;EVM0005803;EVM0007566;EVM0011971;EVM0012484;EVM0012847;EVM0013687;EVM0016725;EVM0019028;EVM0020015;EVM0028985;EVM0032613;EVM0033046;EVM0038260;EVM0039816;EVM0043795;EVM0044986	K01915+K01674+K01674+K01915+K01915+K01915+K02575+K01674+K10534+K01673+K01455+K01673+K01673+K02575+K01915+K02575+K01674+K00261
Galactose metabolism	ko00052	47	128	1860	9544	EVM0000172;EVM0000206;EVM0001769;EVM0002540;EVM0002705;EVM0003927;EVM0004101;EVM0004798;EVM0005391;EVM0006295;EVM0006314;EVM0007241;EVM0008067;EVM0010968;EVM0011239;EVM0013469;EVM0013938;EVM0014447;EVM0014459;EVM0015141;EVM0015242;EVM0015535;EVM0016154;EVM0018020;EVM0019441;EVM0019646;EVM0020777;EVM0022477;EVM0023296;EVM0024058;EVM0025264;EVM0028669;EVM0028843;EVM0032685;EVM0033669;EVM0033834;EVM…	K07407+K18819+K06617+K00844+K18819+K01784+K07407+K01187+K01784+K00844+K01193+K06617+K01193+K06617+K06617+K18819+K00844+K00963+K06617+K06617+K18819+K06617+K01784+K01193+K00844+K07407+K07407+K01187+K00850+K01784+K06617+K01193+K00844+K18819+K06611+K06611+K07407+K07407+K06617+K01193+K00844+K00850+K00963+K06617+K01193+K00850+K00963

## Sheet: S1 vs S2
KEGG counts of differentially expressed genes between S1 and S2
#KEGG_n	514	KEGG_N	9544
#Pathway	ko_ID	DEgene	gene	DEgene_all	gene_all
RNA degradation	ko03018	6	222	514	9544	EVM0001062;EVM0016137;EVM0016395;EVM0018580;EVM0021874;Rosmarinus_officinalis_newGene_17698	K04077+K12611+K00850+K10643+K13126+K14442
Pantothenate and CoA biosynthesis	ko00770	4	52	514	9544	EVM0003173;EVM0015089;EVM0031805;EVM0034171	K00826+K01513+K01513+K01653
C5-Branched dibasic acid metabolism	ko00660	1	16	514	9544	EVM0034171	K01653
Regulation of autophagy	ko04140	1	67	514	9544	EVM0007554	K08341
Lysine degradation	ko00310	5	48	514	9544	EVM0024869;EVM0025458;EVM0026508;EVM0033665;EVM0044815	K00128+K00306+K00128+K00128+K00128
Phagosome	ko04145	6	185	514	9544	EVM0009804;EVM0015960;EVM0020867;EVM0027545;EVM0029046;EVM0035086	K04392+K00921+K02154+K00921+K00921+K00921
Amino sugar and nucleotide sugar metabolism	ko00520	26	260	514	9544	EVM0000148;EVM0003479;EVM0004410;EVM0005391;EVM0006215;EVM0008902;EVM0011708;EVM0012408;EVM0013449;EVM0014241;EVM0019764;EVM0022285;EVM0022492;EVM0027168;EVM0028332;EVM0029539;EVM0030193;EVM0030556;EVM0030658;EVM0031339;EVM0035001;EVM0036812;EVM0038544;EVM0039780;Rosmarinus_officinalis_newGene_16028;Rosmarinus_officinalis_newGene_17160	K08679+K13648+K12447+K01784+K00975+K01183+K00326+K01209+K08679+K08678+K13379+K12448+K18677+K20867+K01209+K01183+K16190+K08678+K20867+K00966+K00012+K01183+K20867+K00975+K12448+K12448
SNARE interactions in vesicular transport	ko04130	1	89	514	9544	EVM0004282	K08493
Photosynthesis - antenna proteins	ko00196	2	37	514	9544	EVM0010414;Rosmarinus_officinalis_newGene_17572	K08908+K08911
Terpenoid backbone biosynthesis	ko00900	17	133	514	9544	EVM0007555;EVM0008437;EVM0011341;EVM0013791;EVM0016610;EVM0016937;EVM0017808;EVM0022447;EVM0023110;EVM0030551;EVM0031138;EVM0032258;EVM0042944;EVM0046005;Rosmarinus_officinalis_newGene_15617;Rosmarinus_officinalis_newGene_16463;Rosmarinus_officinalis_newGene_16464	K03526+K05906+K01823+K01662+K01662+K03527+K01662+K00099+K03527+K13789+K01662+K00099+K03527+K13789+K15892+K03526+K03526
Glycolysis / Gluconeogenesis	ko00010	13	252	514	9544	EVM0001107;EVM0012666;EVM0014725;EVM0016395;EVM0020620;EVM0024632;EVM0024869;EVM0026508;EVM0033665;EVM0034988;EVM0044815;Rosmarinus_officinalis_newGene_13761;Rosmarinus_officinalis_newGene_9899	K00001+K00873+K01623+K00850+K00382+K00627+K00128+K00128+K00128+K18857+K00128+K03841+K00162
Porphyrin and chlorophyll metabolism	ko00860	2	84	514	9544	EVM0014322;EVM0030315	K08099+K08099
Linoleic acid metabolism	ko00591	1	23	514	9544	EVM0038847	K00454
Biotin metabolism	ko00780	1	42	514	9544	EVM0023213	K09458
N-Glycan biosynthesis	ko00510	1	92	514	9544	EVM0007251	K03845
Glutathione metabolism	ko00480	9	161	514	9544	EVM0007799;EVM0021916;EVM0022881;EVM0027301;EVM0032989;EVM0036109;EVM0037073;EVM0045262;Rosmarinus_officinalis_newGene_16403	K00799+K00799+K00799+K00799+K00799+K00799+K00799+K00799+K00799
Diterpenoid biosynthesis	ko00904	10	70	514	9544	EVM0010655;EVM0012023;EVM0012549;EVM0017260;EVM0022388;EVM0026212;EVM0027962;EVM0029048;EVM0031837;EVM0035454	K04125+K04125+K04125+K04123+K20513+K04121+K04121+K04120+K04125+K04120
Brassinosteroid biosynthesis	ko00905	2	25	514	9544	EVM0024886;EVM0028735	K15639+K09588
Photosynthesis	ko00195	3	122	514	9544	EVM0018592;EVM0019172;EVM0035441	K08901+K02717+K02717
Synthesis and degradation of ketone bodies	ko00072	1	14	514	9544	EVM0011618	K01640
Pentose and glucuronate interconversions	ko00040	26	221	514	9544	EVM0000522;EVM0003861;EVM0004410;EVM0007205;EVM0012595;EVM0013676;EVM0014609;EVM0019432;EVM0021173;EVM0023902;EVM0024869;EVM0025272;EVM0025541;EVM0026508;EVM0027893;EVM0030193;EVM0032718;EVM0032724;EVM0033665;EVM0034099;EVM0035001;EVM0035612;EVM0036292;EVM0037886;EVM0044603;EVM0044815	K01051+K01728+K12447+K01728+K01051+K01051+K01051+K01051+K01728+K01051+K00128+K01051+K01728+K00128+K01728+K16190+K01728+K01051+K00128+K01728+K00012+K01728+K01051+K01728+K01051+K00128
Arginine biosynthesis	ko00220	4	68	514	9544	EVM0001821;EVM0008421;EVM0020944;EVM0036228	K01915+K01915+K00811+K14455
Monobactam biosynthesis	ko00261	2	26	514	9544	EVM0014912;EVM0026700	K13811+K13811
Sulfur metabolism	ko00920	4	61	514	9544	EVM0002505;EVM0014912;EVM0026700;Rosmarinus_officinalis_newGene_16330	K00860+K13811+K13811+K00387
Biosynthesis of amino acids	ko01230	27	478	514	9544	EVM0001821;EVM0001879;EVM0003173;EVM0004517;EVM0005451;EVM0006380;EVM0006464;EVM0006551;EVM0008421;EVM0012666;EVM0013866;EVM0014725;EVM0016395;EVM0017196;EVM0020944;EVM0023390;EVM0025642;EVM0029336;EVM0030374;EVM0032152;EVM0032639;EVM0032926;EVM0033536;EVM0034171;EVM0034400;EVM0036228;EVM0040065	K01915+K00549+K00826+K00600+K00789+K01657+K00600+K06001+K01915+K00873+K13832+K01623+K00850+K00891+K00811+K18649+K12657+K00766+K00789+K00600+K00891+K00549+K01696+K01653+K01754+K14455+K01754
mRNA surveillance pathway	ko03015	2	248	514	9544	EVM0021874;EVM0026156	K13126+K14411
Glycine, serine and threonine metabolism	ko00260	14	146	514	9544	EVM0004517;EVM0006464;EVM0006551;EVM0020620;EVM0025458;EVM0027411;EVM0030861;EVM0032152;EVM0033536;EVM0033901;EVM0034400;EVM0034801;EVM0040065;EVM0045836	K00600+K00600+K06001+K00382+K00306+K15919+K00276+K00600+K01696+K02437+K01754+K00827+K01754+K02437
Protein processing in endoplasmic reticulum	ko04141	8	466	514	9544	EVM0015391;EVM0025584;EVM0026889;EVM0032952;EVM0038104;EVM0042304;Rosmarinus_officinalis_newGene_13991;Rosmarinus_officinalis_newGene_17183	K14009+K10666+K13993+K10666+K13993+K13993+K03283+K09487
Sesquiterpenoid and triterpenoid biosynthesis	ko00909	4	20	514	9544	EVM0002873;EVM0017600;EVM0023766;EVM0029055	K15472+K00511+K15813+K15813
Purine metabolism	ko00230	12	332	514	9544	EVM0002505;EVM0005139;EVM0005680;EVM0009224;EVM0011485;EVM0012666;EVM0014912;EVM0015089;EVM0024388;EVM0026700;EVM0031805;EVM0045601	K00860+K02320+K00764+K02684+K14641+K00873+K13811+K01513+K00764+K13811+K01513+K03025
Spliceosome	ko03040	2	406	514	9544	EVM0042507;Rosmarinus_officinalis_newGene_13991	K12880+K03283
Glycerophospholipid metabolism	ko00564	16	200	514	9544	EVM0001833;EVM0003420;EVM0003881;EVM0007567;EVM0010724;EVM0012675;EVM0014968;EVM0021278;EVM0026246;EVM0026898;EVM0028675;EVM0029217;EVM0031084;EVM0037912;EVM0042960;EVM0044958	K00006+K01126+K13508+K01114+K14156+K05929+K13508+K00006+K15728+K01115+K00006+K06130+K13508+K00006+K01115+K13508
Oxidative phosphorylation	ko00190	5	314	514	9544	EVM0008389;EVM0013445;EVM0020867;EVM0023977;EVM0041722	K05573+K01535+K02154+K01535+K01535
Ether lipid metabolism	ko00565	3	61	514	9544	EVM0007567;EVM0026898;EVM0042960	K01114+K01115+K01115
Inositol phosphate metabolism	ko00562	11	150	514	9544	EVM0007567;EVM0015960;EVM0016899;EVM0019207;EVM0023390;EVM0027545;EVM0028542;EVM0029046;EVM0033577;EVM0035086;EVM0038998	K01114+K00921+K10572+K10047+K18649+K00921+K05857+K00921+K01858+K00921+K00889
Peroxisome	ko04146	14	170	514	9544	EVM0000841;EVM0001849;EVM0003892;EVM0004928;EVM0007722;EVM0009950;EVM0011618;EVM0023368;EVM0023468;EVM0023772;EVM0025458;EVM0029015;EVM0035611;EVM0039845	K01897+K13356+K00232+K01897+K04564+K01897+K01640+K01897+K13356+K01897+K00306+K13356+K00232+K01897
Glycerolipid metabolism	ko00561	17	137	514	9544	EVM0003881;EVM0005266;EVM0007036;EVM0007240;EVM0014968;EVM0021193;EVM0024869;EVM0025481;EVM0026246;EVM0026508;EVM0031084;EVM0033665;EVM0039008;EVM0039965;EVM0042841;EVM0044815;EVM0044958	K13508+K01054+K14457+K14457+K13508+K00679+K00128+K01054+K15728+K00128+K13508+K00128+K03715+K03715+K03715+K00128+K13508
Ubiquinone and other terpenoid-quinone biosynthesis	ko00130	9	84	514	9544	EVM0006313;EVM0009994;EVM0014476;EVM0018139;EVM0020746;EVM0025928;EVM0032961;EVM0043082;EVM0045598	K01904+K01904+K01904+K03809+K03809+K01904+K14759+K01904+K01904
Plant-pathogen interaction	ko04626	23	378	514	9544	EVM0004326;EVM0006095;EVM0007852;EVM0009445;EVM0009733;EVM0010196;EVM0013228;EVM0013937;EVM0015766;EVM0016085;EVM0016473;EVM0017145;EVM0020999;EVM0028515;EVM0029866;EVM0033761;EVM0037977;EVM0039629;EVM0041350;EVM0042919;Rosmarinus_officinalis_newGene_15949;Rosmarinus_officinalis_newGene_16433;Rosmarinus_officinalis_newGene_17183	K05391+K13420+K13416+K13448+K05391+K02183+K05391+K13416+K05391+K13447+K13420+K13448+K13448+K13448+K05391+K13412+K13447+K13412+K05391+K05391+K13457+K05391+K09487
Monoterpenoid biosynthesis	ko00902	1	15	514	9544	EVM0021838	K15095
Protein export	ko03060	2	115	514	9544	EVM0015588;EVM0021600	K03106+K13280
beta-Alanine metabolism	ko00410	7	75	514	9544	EVM0024869;EVM0026508;EVM0030861;EVM0033665;EVM0039874;EVM0044815;Rosmarinus_officinalis_newGene_16030	K00128+K00128+K00276+K00128+K17839+K00128+K17839
Fatty acid metabolism	ko01212	13	146	514	9544	EVM0000841;EVM0002919;EVM0003892;EVM0004928;EVM0009950;EVM0014603;EVM0023213;EVM0023251;EVM0023368;EVM0023772;EVM0035611;EVM0039062;EVM0039845	K01897+K00648+K00232+K01897+K01897+K03921+K09458+K01961+K01897+K01897+K00232+K10703+K01897
Tryptophan metabolism	ko00380	7	74	514	9544	EVM0012850;EVM0024869;EVM0026261;EVM0026508;EVM0027954;EVM0033665;EVM0044815	K07408+K00128+K11820+K00128+K11820+K00128+K00128
Ubiquitin mediated proteolysis	ko04120	7	264	514	9544	EVM0009743;EVM0012002;EVM0020026;EVM0035203;EVM0036669;EVM0041093;Rosmarinus_officinalis_newGene_6678	K04506+K10144+K10144+K10144+K10143+K03363+K10144
Cysteine and methionine metabolism	ko00270	19	213	514	9544	EVM0000289;EVM0001879;EVM0002367;EVM0002569;EVM0003173;EVM0003565;EVM0004918;EVM0005451;EVM0013838;EVM0014671;EVM0020944;EVM0025086;EVM0030374;EVM0032926;EVM0034801;EVM0036228;EVM0038615;EVM0041070;EVM0044050	K01251+K00549+K00026+K01611+K00826+K00558+K05933+K00789+K00026+K01762+K00811+K00026+K00789+K00549+K00827+K14455+K00025+K00547+K00558
Phosphatidylinositol signaling system	ko04070	12	163	514	9544	EVM0010196;EVM0013985;EVM0015960;EVM0016899;EVM0019207;EVM0020941;EVM0023390;EVM0027545;EVM0028542;EVM0029046;EVM0035086;EVM0038998	K02183+K13024+K00921+K10572+K10047+K13024+K18649+K00921+K05857+K00921+K00921+K00889
Sphingolipid metabolism	ko00600	1	53	514	9544	EVM0008128	K04711
Starch and sucrose metabolism	ko00500	61	454	514	9544	EVM0000148;EVM0000522;EVM0001442;EVM0003479;EVM0004362;EVM0004776;EVM0005767;EVM0006127;EVM0006215;EVM0007372;EVM0008067;EVM0009957;EVM0010531;EVM0011484;EVM0012174;EVM0012595;EVM0013449;EVM0013676;EVM0014241;EVM0014609;EVM0014913;EVM0015089;EVM0015160;EVM0015687;EVM0017565;EVM0018020;EVM0018363;EVM0019432;EVM0019784;EVM0020959;EVM0021873;EVM0022186;EVM0023444;EVM0023902;EVM0024982;EVM0025186;EVM…	K08679+K01051+K01177+K13648+K16055+K01087+K19893+K00703+K00975+K01193+K01193+K00695+K05349+K01188+K00700+K01051+K08679+K01051+K08678+K01051+K16055+K01513+K01087+K01087+K01087+K01193+K16055+K01051+K01087+K01087+K01188+K01194+K00688+K01051+K01188+K05349+K01051+K01177+K01193+K20867+K16055+K01179+K08678+K20867+K01513+K01051+K00012+K01051+K16055+K20867+K00975+K00695+K00695+K00700+K01193+K01177+K01051+…
Vitamin B6 metabolism	ko00750	1	25	514	9544	EVM0020098	K06215
Phenylpropanoid biosynthesis	ko00940	46	242	514	9544	EVM0000040;EVM0001349;EVM0002880;EVM0006145;EVM0006313;EVM0006892;EVM0008811;EVM0009994;EVM0010531;EVM0011484;EVM0013046;EVM0014476;EVM0015622;EVM0017893;EVM0019359;EVM0020289;EVM0021643;EVM0021776;EVM0021873;EVM0021878;EVM0023735;EVM0024982;EVM0025186;EVM0025232;EVM0025928;EVM0026623;EVM0026854;EVM0027117;EVM0028734;EVM0030373;EVM0031586;EVM0032919;EVM0033288;EVM0034490;EVM0035052;EVM0035468;EVM…	K00083+K13066+K13065+K09755+K01904+K13065+K09755+K01904+K05349+K01188+K00083+K01904+K10775+K13066+K00588+K12356+K13065+K13066+K01188+K00430+K09755+K01188+K05349+K12355+K01904+K13065+K13066+K13066+K00430+K13066+K00588+K00430+K13066+K09753+K00588+K09754+K00083+K18368+K00430+K13066+K09755+K01904+K05350+K01904+K00083+K01188
Taurine and hypotaurine metabolism	ko00430	3	17	514	9544	EVM0003136;EVM0005673;EVM0026372	K10712+K10712+K10712
Fatty acid degradation	ko00071	14	70	514	9544	EVM0000841;EVM0001107;EVM0003892;EVM0004928;EVM0009950;EVM0023368;EVM0023772;EVM0024869;EVM0026508;EVM0033665;EVM0034988;EVM0035611;EVM0039845;EVM0044815	K01897+K00001+K00232+K01897+K01897+K01897+K01897+K00128+K00128+K00128+K18857+K00232+K01897+K00128
Cutin, suberine and wax biosynthesis	ko00073	17	66	514	9544	EVM0001849;EVM0003582;EVM0004097;EVM0005509;EVM0005915;EVM0016923;EVM0018114;EVM0023468;EVM0023862;EVM0029015;EVM0030007;EVM0033746;EVM0039332;EVM0040486;EVM0041398;EVM0043687;EVM0044503	K13356+K15400+K15404+K15398+K15404+K15404+K15400+K13356+K15398+K13356+K15404+K15403+K15400+K15398+K15404+K15400+K15398
DNA replication	ko03030	3	121	514	9544	EVM0005139;EVM0009224;EVM0021720	K02320+K02684+K02542
Base excision repair	ko03410	6	87	514	9544	EVM0005161;EVM0011231;EVM0014687;EVM0021865;EVM0022969;EVM0027094	K03648+K01246+K01246+K01246+K01246+K01246
Stilbenoid, diarylheptanoid and gingerol biosynthesis	ko00945	8	44	514	9544	EVM0002880;EVM0006892;EVM0019359;EVM0021643;EVM0026623;EVM0031586;EVM0035052;EVM0035468	K13065+K13065+K00588+K13065+K13065+K00588+K00588+K09754
Valine, leucine and isoleucine degradation	ko00280	9	94	514	9544	EVM0003173;EVM0011618;EVM0020620;EVM0024869;EVM0026508;EVM0033665;EVM0034801;EVM0040178;EVM0044815	K00826+K01640+K00382+K00128+K00128+K00128+K00827+K00166+K00128
Ribosome	ko03010	9	657	514	9544	EVM0000314;EVM0012322;EVM0014521;EVM0022857;EVM0023054;EVM0023579;EVM0023890;EVM0032170;EVM0043145	K02932+K02990+K02933+K02913+K02981+K02931+K02963+K02881+K02871
Fatty acid biosynthesis	ko00061	10	105	514	9544	EVM0000841;EVM0002919;EVM0004928;EVM0009950;EVM0014603;EVM0023213;EVM0023251;EVM0023368;EVM0023772;EVM0039845	K01897+K00648+K01897+K01897+K03921+K09458+K01961+K01897+K01897+K01897
Fructose and mannose metabolism	ko00051	5	111	514	9544	EVM0014725;EVM0016395;EVM0018598;EVM0031339;Rosmarinus_officinalis_newGene_13761	K01623+K00850+K19355+K00966+K03841
Valine, leucine and isoleucine biosynthesis	ko00290	4	44	514	9544	EVM0003173;EVM0034171;EVM0034400;EVM0040065	K00826+K01653+K01754+K01754
Thiamine metabolism	ko00730	4	29	514	9544	EVM0013791;EVM0016610;EVM0017808;EVM0031138	K01662+K01662+K01662+K01662
2-Oxocarboxylic acid metabolism	ko01210	6	108	514	9544	EVM0003173;EVM0020944;EVM0026261;EVM0027954;EVM0034171;EVM0036228	K00826+K00811+K11820+K11820+K01653+K14455
Circadian rhythm - plant	ko04712	2	88	514	9544	EVM0036669;EVM0037045	K10143+K16222
Carbon fixation in photosynthetic organisms	ko00710	11	156	514	9544	EVM0002367;EVM0013838;EVM0014725;EVM0017990;EVM0020647;EVM0025086;EVM0036228;EVM0038615;EVM0045496;Rosmarinus_officinalis_newGene_13761;Rosmarinus_officinalis_newGene_5549	K00026+K00026+K01623+K01595+K05298+K00026+K14455+K00025+K05298+K03841+K01601
Butanoate metabolism	ko00650	3	39	514	9544	EVM0011618;EVM0015710;EVM0034171	K01640+K18121+K01653
Plant hormone signal transduction	ko04075	29	543	514	9544	EVM0000776;EVM0004597;EVM0005377;EVM0006334;EVM0007718;EVM0007852;EVM0010495;EVM0012653;EVM0013937;EVM0015591;EVM0016925;EVM0017178;EVM0017285;EVM0023598;EVM0024900;EVM0026407;EVM0029138;EVM0029257;EVM0029643;EVM0030452;EVM0030529;EVM0034552;EVM0035904;EVM0037100;EVM0039479;EVM0041086;EVM0041663;EVM0041665;EVM0042733	K14487+K14497+K14497+K14487+K13946+K13416+K14497+K14484+K13416+K14431+K14488+K14484+K14484+K14488+K14487+K14506+K14488+K14488+K14490+K13464+K13946+K14487+K14496+K14488+K14484+K13464+K14488+K14496+K14488
Carotenoid biosynthesis	ko00906	12	69	514	9544	EVM0005091;EVM0007271;EVM0010714;EVM0011616;EVM0012410;EVM0013779;EVM0021364;EVM0023838;EVM0028872;EVM0030668;EVM0032899;EVM0035073	K09842+K09840+K09843+K09840+K09843+K09840+K09840+K09840+K17912+K09840+K09843+K17911
Flavonoid biosynthesis	ko00941	13	65	514	9544	EVM0002880;EVM0003663;EVM0006892;EVM0008801;EVM0009748;EVM0019359;EVM0021643;EVM0022569;EVM0025667;EVM0026623;EVM0031586;EVM0035052;EVM0035468	K13065+K05280+K13065+K00475+K01859+K00588+K13065+K05278+K13083+K13065+K00588+K00588+K09754
Cyanoamino acid metabolism	ko00460	11	65	514	9544	EVM0004517;EVM0006464;EVM0010531;EVM0011484;EVM0020015;EVM0021873;EVM0024982;EVM0025186;EVM0032152;EVM0045397;Rosmarinus_officinalis_newGene_6	K00600+K00600+K05349+K01188+K01455+K01188+K01188+K05349+K00600+K05350+K01188
Selenocompound metabolism	ko00450	6	39	514	9544	EVM0001879;EVM0009788;EVM0014912;EVM0026700;EVM0028732;EVM0032926	K00549+K08247+K13811+K13811+K08247+K00549
alpha-Linolenic acid metabolism	ko00592	12	75	514	9544	EVM0002917;EVM0003892;EVM0009366;EVM0018634;EVM0026149;EVM0029303;EVM0031210;EVM0034988;EVM0035611;EVM0035679;EVM0035729;EVM0038847	K10528+K00232+K08241+K01723+K01723+K08241+K10525+K18857+K00232+K08241+K01723+K00454
Fatty acid elongation	ko00062	13	65	514	9544	EVM0007152;EVM0014915;EVM0027594;EVM0031674;EVM0033602;EVM0036432;EVM0037301;EVM0038944;EVM0039062;EVM0040784;EVM0044722;Rosmarinus_officinalis_newGene_16995;Rosmarinus_officinalis_newGene_18543	K15397+K15397+K15397+K15397+K15397+K15397+K15397+K15397+K10703+K15397+K15397+K15397+K15397
Galactose metabolism	ko00052	15	128	514	9544	EVM0001769;EVM0004410;EVM0005391;EVM0007372;EVM0008067;EVM0010968;EVM0014459;EVM0015242;EVM0016395;EVM0018020;EVM0021740;EVM0026962;EVM0032685;EVM0033834;EVM0043254	K06617+K12447+K01784+K01193+K01193+K06617+K06617+K18819+K00850+K01193+K06611+K01193+K18819+K06611+K01193
Biosynthesis of unsaturated fatty acids	ko01040	4	47	514	9544	EVM0003892;EVM0014603;EVM0035611;EVM0039062	K00232+K03921+K00232+K10703
Pyruvate metabolism	ko00620	14	202	514	9544	EVM0002367;EVM0012666;EVM0013838;EVM0017990;EVM0020620;EVM0023251;EVM0024632;EVM0024869;EVM0025086;EVM0026508;EVM0033665;EVM0038615;EVM0044815;Rosmarinus_officinalis_newGene_9899	K00026+K00873+K00026+K01595+K00382+K01961+K00627+K00128+K00026+K00128+K00128+K00025+K00128+K00162
Histidine metabolism	ko00340	5	33	514	9544	EVM0023390;EVM0024869;EVM0026508;EVM0033665;EVM0044815	K18649+K00128+K00128+K00128+K00128
Ascorbate and aldarate metabolism	ko00053	9	77	514	9544	EVM0004410;EVM0019207;EVM0023390;EVM0024869;EVM0026508;EVM0030193;EVM0033665;EVM0035001;EVM0044815	K12447+K10047+K18649+K00128+K00128+K16190+K00128+K00012+K00128
Citrate cycle (TCA cycle)	ko00020	7	129	514	9544	EVM0002367;EVM0013838;EVM0020620;EVM0024632;EVM0025086;EVM0038615;Rosmarinus_officinalis_newGene_9899	K00026+K00026+K00382+K00627+K00026+K00025+K00162
Other glycan degradation	ko00511	1	32	514	9544	EVM0036910	K01206
Tyrosine metabolism	ko00350	12	75	514	9544	EVM0001107;EVM0005398;EVM0013162;EVM0018171;EVM0018423;EVM0020944;EVM0030861;EVM0034803;EVM0034988;EVM0035292;EVM0036228;EVM0037901	K00001+K01592+K07253+K00422+K00422+K00811+K00276+K00422+K18857+K00422+K14455+K00422
Pentose phosphate pathway	ko00030	3	120	514	9544	EVM0014725;EVM0016395;Rosmarinus_officinalis_newGene_13761	K01623+K00850+K03841
RNA polymerase	ko03020	1	85	514	9544	EVM0045601	K03025
One carbon pool by folate	ko00670	3	43	514	9544	EVM0004517;EVM0006464;EVM0032152	K00600+K00600+K00600
Zeatin biosynthesis	ko00908	3	66	514	9544	EVM0007792;EVM0040404;EVM0044982	K10760+K13495+K13495
Glycosaminoglycan degradation	ko00531	2	42	514	9544	EVM0023819;EVM0039540	K10532+K07964
Flavone and flavonol biosynthesis	ko00944	2	3	514	9544	EVM0003663;EVM0025667	K05280+K13083
Glycosylphosphatidylinositol(GPI)-anchor biosynthesis	ko00563	1	46	514	9544	EVM0036870	K05288
Pyrimidine metabolism	ko00240	7	240	514	9544	EVM0005139;EVM0009224;EVM0011485;EVM0021404;EVM0030754;EVM0041363;EVM0045601	K02320+K02684+K14641+K00876+K01937+K16904+K03025
Arginine and proline metabolism	ko00330	12	104	514	9544	EVM0002569;EVM0017828;EVM0020944;EVM0024869;EVM0025642;EVM0026508;EVM0033665;EVM0036228;EVM0039874;EVM0044815;Rosmarinus_officinalis_newGene_1509;Rosmarinus_officinalis_newGene_16030	K01611+K00318+K00811+K00128+K12657+K00128+K00128+K14455+K17839+K00128+K00318+K17839
Isoquinoline alkaloid biosynthesis	ko00950	9	52	514	9544	EVM0005398;EVM0018171;EVM0018423;EVM0020944;EVM0030861;EVM0034803;EVM0035292;EVM0036228;EVM0037901	K01592+K00422+K00422+K00811+K00276+K00422+K00422+K14455+K00422
AGE-RAGE signaling pathway in diabetic complications	ko04933	2	40	514	9544	EVM0009804;EVM0028542	K04392+K05857
Glyoxylate and dicarboxylate metabolism	ko00630	16	131	514	9544	EVM0001821;EVM0002367;EVM0004517;EVM0006464;EVM0008421;EVM0013838;EVM0015710;EVM0020015;EVM0020620;EVM0025086;EVM0027411;EVM0032152;EVM0033901;EVM0038615;EVM0045836;Rosmarinus_officinalis_newGene_5549	K01915+K00026+K00600+K00600+K01915+K00026+K18121+K01455+K00382+K00026+K15919+K00600+K02437+K00025+K02437+K01601
Steroid biosynthesis	ko00100	3	76	514	9544	EVM0017600;EVM0021614;EVM0038137	K00511+K09832+K07748
Phenylalanine, tyrosine and tryptophan biosynthesis	ko00400	9	93	514	9544	EVM0006380;EVM0006551;EVM0013866;EVM0017196;EVM0020944;EVM0029336;EVM0032639;EVM0033536;EVM0036228	K01657+K06001+K13832+K00891+K00811+K00766+K00891+K01696+K14455
Alanine, aspartate and glutamate metabolism	ko00250	10	97	514	9544	EVM0001821;EVM0005680;EVM0008421;EVM0015956;EVM0020944;EVM0024388;EVM0026278;EVM0034801;EVM0036228;EVM0038227	K01915+K00764+K01915+K01953+K00811+K00764+K01953+K00827+K14455+K00278
Tropane, piperidine and pyridine alkaloid biosynthesis	ko00960	3	38	514	9544	EVM0020944;EVM0030861;EVM0036228	K00811+K00276+K14455
Propanoate metabolism	ko00640	3	75	514	9544	EVM0020620;EVM0023251;EVM0040178	K00382+K01961+K00166
Endocytosis	ko04144	6	347	514	9544	EVM0019940;EVM0026898;EVM0032441;EVM0038998;EVM0042960;Rosmarinus_officinalis_newGene_13991	K10365+K01115+K05758+K00889+K01115+K03283
Phenylalanine metabolism	ko00360	14	68	514	9544	EVM0006313;EVM0009994;EVM0013162;EVM0014476;EVM0015622;EVM0019359;EVM0020944;EVM0025928;EVM0030861;EVM0031586;EVM0035052;EVM0036228;EVM0043082;EVM0045598	K01904+K01904+K07253+K01904+K10775+K00588+K00811+K01904+K00276+K00588+K00588+K14455+K01904+K01904
Nitrogen metabolism	ko00910	12	70	514	9544	EVM0001821;EVM0005803;EVM0007165;EVM0008421;EVM0011620;EVM0013687;EVM0016725;EVM0019028;EVM0020015;EVM0024607;EVM0029033;EVM0039816	K01915+K01674+K01673+K01915+K00366+K01674+K10534+K01673+K01455+K01673+K10534+K02575
Nicotinate and nicotinamide metabolism	ko00760	5	57	514	9544	EVM0015089;EVM0027965;EVM0028912;EVM0031805;EVM0038227	K01513+K00763+K06210+K01513+K00278
ABC transporters	ko02010	3	45	514	9544	EVM0027977;EVM0038793;EVM0041795	K05658+K05658+K05658
Glucosinolate biosynthesis	ko00966	2	6	514	9544	EVM0026261;EVM0027954	K11820+K11820
Carbon metabolism	ko01200	25	530	514	9544	EVM0002367;EVM0004517;EVM0006464;EVM0012666;EVM0013838;EVM0014725;EVM0015710;EVM0016395;EVM0017990;EVM0020015;EVM0020620;EVM0020647;EVM0023251;EVM0024632;EVM0025086;EVM0027411;EVM0032152;EVM0034400;EVM0036228;EVM0038615;EVM0040065;EVM0045496;Rosmarinus_officinalis_newGene_13761;Rosmarinus_officinalis_newGene_5549;Rosmarinus_officinalis_newGene_9899	K00026+K00600+K00600+K00873+K00026+K01623+K18121+K00850+K01595+K01455+K00382+K05298+K01961+K00627+K00026+K15919+K00600+K01754+K14455+K00025+K01754+K05298+K03841+K01601+K00162
RNA transport	ko03013	4	369	514	9544	EVM0021874;EVM0042507;EVM0044950;Rosmarinus_officinalis_newGene_13068	K13126+K12880+K05749+K03238

## Sheet: S1 vs S3
KEGG counts of differentially expressed genes between S1 and S3
#KEGG_n	1083	KEGG_N	9544
#Pathway	ko_ID	DEgene	gene	DEgene_all	gene_all
Steroid biosynthesis	ko00100	7	76	1083	9544	EVM0000198;EVM0017600;EVM0018853;EVM0021614;EVM0032677;EVM0038137;EVM0044577	K01853+K00511+K00801+K09832+K09828+K07748+K00801
alpha-Linolenic acid metabolism	ko00592	24	75	1083	9544	EVM0002917;EVM0003892;EVM0004366;EVM0004709;EVM0009366;EVM0016490;EVM0018634;EVM0023957;EVM0026149;EVM0027458;EVM0027924;EVM0028320;EVM0028404;EVM0029303;EVM0029318;EVM0031210;EVM0032087;EVM0032738;EVM0034220;EVM0034988;EVM0035611;EVM0035679;EVM0035729;EVM0038847	K10528+K00232+K01723+K00454+K08241+K05894+K01723+K10525+K01723+K00232+K01723+K16818+K10525+K08241+K16818+K10525+K16818+K10525+K00232+K18857+K00232+K08241+K01723+K00454
Sulfur metabolism	ko00920	10	61	1083	9544	EVM0002505;EVM0009301;EVM0014912;EVM0015655;EVM0024691;EVM0026700;EVM0034903;EVM0036295;Rosmarinus_officinalis_newGene_12023;Rosmarinus_officinalis_newGene_16330	K00860+K13811+K13811+K08738+K08738+K13811+K01082+K17725+K01738+K00387
Glutathione metabolism	ko00480	29	161	1083	9544	EVM0000456;EVM0002728;EVM0004020;EVM0007799;EVM0008946;EVM0010941;EVM0018547;EVM0020660;EVM0021916;EVM0022881;EVM0025139;EVM0026517;EVM0027301;EVM0029642;EVM0031697;EVM0032408;EVM0032989;EVM0034558;EVM0036109;EVM0037607;EVM0038399;EVM0040075;EVM0040782;EVM0040931;EVM0041597;EVM0045258;EVM0045262;Rosmarinus_officinalis_newGene_16398;Rosmarinus_officinalis_newGene_16403	K00799+K00799+K00799+K00799+K00036+K00434+K10808+K00799+K00799+K00799+K00799+K00799+K00799+K00799+K00036+K00432+K00799+K10808+K00799+K10807+K00432+K00799+K00799+K00799+K00799+K00434+K00799+K00799+K00799
Glycerolipid metabolism	ko00561	32	137	1083	9544	EVM0001529;EVM0001883;EVM0003881;EVM0005212;EVM0005266;EVM0007036;EVM0007240;EVM0007779;EVM0010012;EVM0014968;EVM0016781;EVM0018453;EVM0019318;EVM0019445;EVM0019625;EVM0021193;EVM0023933;EVM0024869;EVM0025481;EVM0025537;EVM0026246;EVM0026508;EVM0031084;EVM0033665;EVM0039008;EVM0039965;EVM0040203;EVM0042841;EVM0043007;EVM0044815;EVM0044958;Rosmarinus_officinalis_newGene_17284	K03715+K13508+K13508+K15918+K01054+K14457+K14457+K07407+K00901+K13508+K03715+K00901+K13519+K13508+K13508+K00679+K13508+K00128+K01054+K00901+K15728+K00128+K13508+K00128+K03715+K03715+K13508+K03715+K00901+K00128+K13508+K00679
Purine metabolism	ko00230	29	332	1083	9544	EVM0002505;EVM0005139;EVM0005680;EVM0006270;EVM0006307;EVM0009224;EVM0009301;EVM0010541;EVM0011485;EVM0012666;EVM0013661;EVM0014912;EVM0015089;EVM0018547;EVM0024388;EVM0026245;EVM0026700;EVM0026974;EVM0028477;EVM0028664;EVM0029025;EVM0031805;EVM0034558;EVM0037607;EVM0040540;EVM0040587;EVM0044993;EVM0045194;EVM0045601	K00860+K02320+K00764+K02083+K03026+K02684+K13811+K00942+K14641+K00873+K00942+K13811+K01513+K10808+K00764+K00873+K13811+K00939+K00759+K00939+K03027+K01513+K10808+K10807+K00942+K02685+K00939+K02321+K03025
Mismatch repair	ko03430	3	88	1083	9544	EVM0017671;EVM0029517;EVM0038910	K10746+K07466+K08736
Protein export	ko03060	5	115	1083	9544	EVM0015588;EVM0021600;EVM0026133;EVM0033945;EVM0042139	K03106+K13280+K03100+K13280+K03106
Protein processing in endoplasmic reticulum	ko04141	15	466	1083	9544	EVM0002924;EVM0007701;EVM0010284;EVM0012097;EVM0014239;EVM0015391;EVM0023226;EVM0025584;EVM0028627;EVM0029963;EVM0032952;EVM0033591;EVM0038104;EVM0042304;Rosmarinus_officinalis_newGene_13994	K13993+K14009+K03283+K13993+K13993+K14009+K13993+K10666+K13993+K13993+K10666+K13989+K13993+K13993+K03283
Carbon metabolism	ko01200	76	530	1083	9544	EVM0000589;EVM0001310;EVM0001936;EVM0002367;EVM0002548;EVM0003457;EVM0004517;EVM0004869;EVM0005212;EVM0005361;EVM0006159;EVM0006464;EVM0006472;EVM0008307;EVM0008946;EVM0009558;EVM0012480;EVM0012666;EVM0013381;EVM0013838;EVM0013938;EVM0014725;EVM0015073;EVM0015710;EVM0016299;EVM0016644;EVM0017990;EVM0018001;EVM0020015;EVM0020355;EVM0020647;EVM0020893;EVM0020954;EVM0021042;EVM0021452;EVM0022054;EVM…	K05298+K00600+K00615+K00026+K00814+K03781+K00600+K03841+K15918+K00382+K00028+K00600+K00814+K15634+K00036+K00855+K00134+K00873+K19269+K00026+K00844+K01623+K01807+K18121+K00025+K01962+K01595+K00600+K01455+K01100+K05298+K00131+K01100+K01610+K02160+K00850+K01961+K00850+K00855+K00627+K00026+K00873+K01962+K15919+K00134+K00927+K00028+K00844+K02160+K19269+K01610+K00036+K14272+K00600+K15893+K00161+K01754+…
Peroxisome	ko04146	26	170	1083	9544	EVM0000841;EVM0001849;EVM0003457;EVM0003892;EVM0004319;EVM0004928;EVM0007722;EVM0009950;EVM0011618;EVM0014171;EVM0023368;EVM0023468;EVM0023772;EVM0025217;EVM0027458;EVM0029015;EVM0031336;EVM0034220;EVM0035368;EVM0035611;EVM0036236;EVM0039845;EVM0044823;EVM0044963;EVM0045580;Rosmarinus_officinalis_newGene_8062	K01897+K13356+K03781+K00232+K04565+K01897+K04564+K01897+K01640+K01640+K01897+K13356+K01897+K13356+K00232+K13356+K13348+K00232+K13356+K00232+K01897+K01897+K13356+K04565+K00869+K11517
mRNA surveillance pathway	ko03015	2	248	1083	9544	EVM0021874;EVM0026156	K13126+K14411
Pyrimidine metabolism	ko00240	18	240	1083	9544	EVM0003700;EVM0005139;EVM0006307;EVM0009224;EVM0009691;EVM0011485;EVM0017730;EVM0018547;EVM0021404;EVM0029025;EVM0030754;EVM0031989;EVM0034558;EVM0037607;EVM0040587;EVM0041363;EVM0045194;EVM0045601	K00207+K02320+K03026+K02684+K01489+K14641+K01464+K10808+K00876+K03027+K01937+K01464+K10808+K10807+K02685+K16904+K02321+K03025
Pentose and glucuronate interconversions	ko00040	33	221	1083	9544	EVM0000522;EVM0003861;EVM0004410;EVM0007205;EVM0007614;EVM0012595;EVM0014609;EVM0019432;EVM0021173;EVM0021265;EVM0021474;EVM0023902;EVM0024869;EVM0025272;EVM0025541;EVM0026508;EVM0027180;EVM0027770;EVM0027893;EVM0030193;EVM0031110;EVM0032718;EVM0032724;EVM0033665;EVM0034099;EVM0035612;EVM0037619;EVM0037886;EVM0039635;EVM0042834;EVM0043028;EVM0044603;EVM0044815	K01051+K01728+K12447+K01728+K01051+K01051+K01051+K01051+K01728+K01728+K01213+K01051+K00128+K01051+K01728+K00128+K01051+K01184+K01728+K16190+K01051+K01728+K01051+K00128+K01728+K01728+K01051+K01728+K01728+K00012+K01728+K01051+K00128
Spliceosome	ko03040	4	406	1083	9544	EVM0010284;EVM0023653;EVM0037624;Rosmarinus_officinalis_newGene_13994	K03283+K12818+K09564+K03283
Lysine degradation	ko00310	5	48	1083	9544	EVM0013198;EVM0024869;EVM0026508;EVM0033665;EVM0044815	K11420+K00128+K00128+K00128+K00128
Fatty acid biosynthesis	ko00061	19	105	1083	9544	EVM0000841;EVM0002044;EVM0004928;EVM0009823;EVM0009950;EVM0014025;EVM0014603;EVM0016644;EVM0021452;EVM0023213;EVM0023251;EVM0023368;EVM0023772;EVM0026810;EVM0029076;EVM0032818;EVM0035885;EVM0036236;EVM0039845	K01897+K09458+K01897+K02372+K01897+K03921+K03921+K01962+K02160+K09458+K01961+K01897+K01897+K01962+K02160+K00059+K09458+K01897+K01897
Histidine metabolism	ko00340	6	33	1083	9544	EVM0023390;EVM0024869;EVM0026508;EVM0033665;EVM0036299;EVM0044815	K18649+K00128+K00128+K00128+K00765+K00128
Sphingolipid metabolism	ko00600	2	53	1083	9544	EVM0007779;EVM0008128	K07407+K04711
Homologous recombination	ko03440	6	102	1083	9544	EVM0006756;EVM0013102;EVM0026399;EVM0029517;EVM0042532;Rosmarinus_officinalis_newGene_15828	K08775+K10901+K03165+K07466+K04482+K10901
Plant hormone signal transduction	ko04075	90	543	1083	9544	EVM0000201;EVM0000511;EVM0000776;EVM0003602;EVM0004597;EVM0005318;EVM0005377;EVM0006334;EVM0006621;EVM0007343;EVM0007559;EVM0007718;EVM0007852;EVM0007888;EVM0008000;EVM0008948;EVM0009239;EVM0010223;EVM0010495;EVM0011248;EVM0012193;EVM0012653;EVM0013149;EVM0013937;EVM0014703;EVM0014870;EVM0015262;EVM0015591;EVM0015713;EVM0016884;EVM0017065;EVM0017178;EVM0017454;EVM0017884;EVM0019679;EVM0019938;EVM…	K14431+K14491+K14487+K14515+K14497+K14496+K14497+K14487+K14431+K16189+K14496+K13946+K13416+K14505+K14491+K13946+K14509+K14494+K14497+K14489+K14516+K14484+K14488+K13416+K14487+K14491+K13946+K14431+K13464+K14431+K14484+K14484+K14487+K13416+K14497+K14488+K14488+K14484+K14490+K14488+K13946+K14487+K14488+K14487+K14506+K14488+K14492+K14491+K14484+K14484+K14488+K14488+K14490+K13464+K13946+K14491+K14489+…
Nucleotide excision repair	ko03420	1	128	1083	9544	EVM0029517	K07466
Glyoxylate and dicarboxylate metabolism	ko00630	29	131	1083	9544	EVM0001310;EVM0001623;EVM0002367;EVM0003457;EVM0004517;EVM0005212;EVM0005361;EVM0006464;EVM0007566;EVM0008421;EVM0013381;EVM0013838;EVM0015710;EVM0016299;EVM0017062;EVM0018001;EVM0020015;EVM0025086;EVM0027411;EVM0029381;EVM0031814;EVM0032152;EVM0033306;EVM0033901;EVM0038615;EVM0043367;EVM0045836;Rosmarinus_officinalis_newGene_5549;Rosmarinus_officinalis_newGene_8062	K00600+K01915+K00026+K03781+K00600+K15918+K00382+K00600+K01915+K01915+K19269+K00026+K18121+K00025+K02437+K00600+K01455+K00026+K15919+K19269+K14272+K00600+K15893+K02437+K00025+K01602+K02437+K01601+K11517
Linoleic acid metabolism	ko00591	3	23	1083	9544	EVM0004709;EVM0024381;EVM0038847	K00454+K15718+K00454
Biosynthesis of amino acids	ko01230	55	478	1083	9544	EVM0001310;EVM0001623;EVM0001879;EVM0001936;EVM0002548;EVM0004517;EVM0004977;EVM0005451;EVM0006380;EVM0006464;EVM0006472;EVM0006551;EVM0007566;EVM0008307;EVM0008421;EVM0012480;EVM0012666;EVM0013866;EVM0014725;EVM0015073;EVM0017196;EVM0018001;EVM0018155;EVM0022054;EVM0023296;EVM0023390;EVM0026245;EVM0027575;EVM0027929;EVM0028448;EVM0029336;EVM0030188;EVM0030374;EVM0031814;EVM0032140;EVM0032152;EVM…	K00600+K01915+K00549+K00615+K00814+K00600+K01658+K00789+K01657+K00600+K00814+K06001+K01915+K15634+K01915+K00134+K00873+K13832+K01623+K01807+K00891+K00600+K00928+K00850+K00850+K18649+K00873+K01657+K00134+K00927+K00766+K00826+K00789+K14272+K15849+K00600+K00891+K00549+K01696+K00815+K01653+K01754+K14455+K00765+K01623+K01754+K00616+K00789+K00030+K05359+K01754+K01733+K01738+K00058+K00815
Ribosome	ko03010	38	657	1083	9544	EVM0000017;EVM0000613;EVM0001664;EVM0003846;EVM0004045;EVM0010230;EVM0012322;EVM0014521;EVM0017179;EVM0017854;EVM0018292;EVM0018347;EVM0019998;EVM0020038;EVM0020251;EVM0020287;EVM0020728;EVM0021430;EVM0022857;EVM0023054;EVM0023579;EVM0023890;EVM0024037;EVM0028144;EVM0031711;EVM0032170;EVM0033533;EVM0034148;EVM0035251;EVM0037655;EVM0038678;EVM0039744;EVM0039859;EVM0041759;EVM0043145;EVM0043268;Ros…	K02916+K02906+K02867+K02887+K02992+K02988+K02990+K02933+K02904+K02906+K02886+K02895+K02926+K02946+K02914+K02904+K02945+K02902+K02913+K02981+K02931+K02963+K02876+K02968+K02894+K02881+K02916+K02914+K02931+K02881+K02962+K02939+K02988+K02902+K02871+K02895+K02899+K02896
Brassinosteroid biosynthesis	ko00905	4	25	1083	9544	EVM0011783;EVM0024477;EVM0024886;EVM0028735	K09588+K12637+K15639+K09588
Nicotinate and nicotinamide metabolism	ko00760	7	57	1083	9544	EVM0007164;EVM0014358;EVM0015089;EVM0027965;EVM0028912;EVM0031805;EVM0038227	K00858+K03517+K01513+K00763+K06210+K01513+K00278
Glycerophospholipid metabolism	ko00564	38	200	1083	9544	EVM0001833;EVM0001883;EVM0003420;EVM0003881;EVM0007567;EVM0010012;EVM0010724;EVM0012675;EVM0014968;EVM0015181;EVM0016063;EVM0016955;EVM0017041;EVM0017695;EVM0018453;EVM0019318;EVM0019445;EVM0019625;EVM0019637;EVM0021278;EVM0022469;EVM0023933;EVM0025537;EVM0026246;EVM0028320;EVM0028675;EVM0029217;EVM0029318;EVM0031084;EVM0031940;EVM0032087;EVM0037912;EVM0039075;EVM0040203;EVM0042951;EVM0043007;EVM…	K00006+K13508+K01126+K13508+K01114+K00901+K14156+K05929+K13508+K06129+K01114+K00995+K01114+K00006+K00901+K13519+K13508+K13508+K01115+K00006+K00006+K13508+K00901+K15728+K16818+K00006+K06130+K16818+K13508+K01115+K16818+K00006+K01114+K13508+K00006+K00901+K13508+K00981
Base excision repair	ko03410	6	87	1083	9544	EVM0011231;EVM0014687;EVM0018937;EVM0021865;EVM0022969;EVM0027094	K01246+K01246+K01246+K01246+K01246+K01246
Fatty acid degradation	ko00071	17	70	1083	9544	EVM0000841;EVM0001107;EVM0003892;EVM0004928;EVM0009950;EVM0023368;EVM0023772;EVM0024869;EVM0026508;EVM0027458;EVM0033665;EVM0034220;EVM0034988;EVM0035611;EVM0036236;EVM0039845;EVM0044815	K01897+K00001+K00232+K01897+K01897+K01897+K01897+K00128+K00128+K00232+K00128+K00232+K18857+K00232+K01897+K01897+K00128
Biosynthesis of unsaturated fatty acids	ko01040	10	47	1083	9544	EVM0003892;EVM0012888;EVM0014025;EVM0014603;EVM0022215;EVM0027458;EVM0032818;EVM0034220;EVM0035611;EVM0039062	K00232+K10258+K03921+K03921+K10258+K00232+K00059+K00232+K00232+K10703
Starch and sucrose metabolism	ko00500	92	454	1083	9544	EVM0000148;EVM0000235;EVM0000522;EVM0001223;EVM0001442;EVM0001541;EVM0002712;EVM0003479;EVM0004362;EVM0004466;EVM0004776;EVM0005767;EVM0006127;EVM0006215;EVM0006276;EVM0007372;EVM0007614;EVM0008067;EVM0009957;EVM0011484;EVM0012174;EVM0012595;EVM0013449;EVM0013938;EVM0014241;EVM0014609;EVM0014913;EVM0015089;EVM0015160;EVM0015687;EVM0017565;EVM0018020;EVM0018363;EVM0019335;EVM0019432;EVM0019784;EVM…	K08679+K00695+K01051+K08679+K01177+K05349+K08679+K13648+K16055+K00975+K01087+K19893+K00703+K00975+K01187+K01193+K01051+K01193+K00695+K01188+K00700+K01051+K08679+K00844+K08678+K01051+K16055+K01513+K01087+K01087+K01087+K01193+K16055+K19891+K01051+K01087+K01179+K00847+K01087+K01213+K01188+K01194+K00975+K15920+K00696+K00688+K00975+K01051+K01188+K05349+K01051+K01193+K01177+K01193+K20867+K01051+K01184+…
Arginine and proline metabolism	ko00330	16	104	1083	9544	EVM0002569;EVM0008622;EVM0014806;EVM0017828;EVM0023586;EVM0024869;EVM0026508;EVM0033167;EVM0033665;EVM0035970;EVM0036228;EVM0038151;EVM0039874;EVM0044815;Rosmarinus_officinalis_newGene_1509;Rosmarinus_officinalis_newGene_16030	K01611+K01611+K12251+K00318+K00472+K00128+K00128+K01611+K00128+K00318+K14455+K01611+K17839+K00128+K00318+K17839
Photosynthesis - antenna proteins	ko00196	8	37	1083	9544	EVM0003400;EVM0005356;EVM0005647;EVM0010414;EVM0021879;EVM0021928;EVM0025415;Rosmarinus_officinalis_newGene_17572	K08910+K08915+K08910+K08908+K08915+K08907+K08915+K08911
Phenylalanine metabolism	ko00360	21	68	1083	9544	EVM0003045;EVM0006313;EVM0007719;EVM0009994;EVM0013162;EVM0014476;EVM0015622;EVM0019359;EVM0024449;EVM0025928;EVM0030861;EVM0031586;EVM0032140;EVM0033869;EVM0035052;EVM0036228;EVM0037775;EVM0043082;EVM0043181;EVM0045598;Rosmarinus_officinalis_newGene_6371	K00276+K01904+K01904+K01904+K07253+K01904+K10775+K00588+K00276+K01904+K00276+K00588+K15849+K00815+K00588+K14455+K00276+K01904+K00487+K01904+K00815
Photosynthesis	ko00195	22	122	1083	9544	EVM0002903;EVM0002950;EVM0003405;EVM0010222;EVM0012691;EVM0014340;EVM0015422;EVM0018592;EVM0019172;EVM0021410;EVM0030266;EVM0030793;EVM0031297;EVM0034169;EVM0034203;EVM0035441;EVM0039829;EVM0041311;EVM0043529;EVM0043718;EVM0044761;EVM0046089	K02109+K02638+K02638+K02636+K02716+K02639+K03541+K08901+K02717+K02641+K08903+K08903+K08902+K02638+K02638+K02717+K02641+K03542+K02717+K03542+K02717+K02721
Nitrogen metabolism	ko00910	18	70	1083	9544	EVM0001623;EVM0005803;EVM0007165;EVM0007566;EVM0008421;EVM0011620;EVM0013687;EVM0016725;EVM0017921;EVM0019028;EVM0020015;EVM0024607;EVM0029033;EVM0031858;EVM0032613;EVM0034817;EVM0039816;EVM0043795	K01915+K01674+K01673+K01915+K01915+K00366+K01674+K10534+K01674+K01673+K01455+K01673+K10534+K02575+K01673+K01674+K02575+K01674
SNARE interactions in vesicular transport	ko04130	3	89	1083	9544	EVM0004282;EVM0040555;EVM0045550	K08493+K08486+K08516
Cutin, suberine and wax biosynthesis	ko00073	24	66	1083	9544	EVM0001233;EVM0001849;EVM0003582;EVM0004097;EVM0005509;EVM0005915;EVM0010835;EVM0016923;EVM0018114;EVM0018657;EVM0020693;EVM0023468;EVM0025217;EVM0029015;EVM0030007;EVM0033746;EVM0035368;EVM0037531;EVM0040486;EVM0040905;EVM0041398;EVM0043687;EVM0044503;EVM0044823	K15401+K13356+K15400+K15404+K15398+K15404+K15400+K15404+K15400+K15402+K15400+K13356+K13356+K13356+K15404+K15403+K13356+K15401+K15398+K15400+K15404+K15400+K15398+K13356
Terpenoid backbone biosynthesis	ko00900	21	133	1083	9544	EVM0003171;EVM0004590;EVM0008437;EVM0011341;EVM0013791;EVM0016610;EVM0016937;EVM0017411;EVM0017808;EVM0021240;EVM0022447;EVM0022731;EVM0023110;EVM0026434;EVM0030551;EVM0031138;EVM0032258;EVM0042944;EVM0045580;EVM0046005;Rosmarinus_officinalis_newGene_15617	K00787+K13789+K05906+K01823+K01662+K01662+K03527+K01770+K01662+K00021+K00099+K00021+K03527+K03526+K13789+K01662+K00099+K03527+K00869+K13789+K15892
Isoquinoline alkaloid biosynthesis	ko00950	15	52	1083	9544	EVM0003045;EVM0005398;EVM0018423;EVM0020996;EVM0024449;EVM0030861;EVM0032140;EVM0033869;EVM0034803;EVM0035292;EVM0036228;EVM0037775;EVM0037901;EVM0039827;Rosmarinus_officinalis_newGene_6371	K00276+K01592+K00422+K00422+K00276+K00276+K15849+K00815+K00422+K00422+K14455+K00276+K00422+K00422+K00815
Pentose phosphate pathway	ko00030	16	120	1083	9544	EVM0000638;EVM0001936;EVM0004869;EVM0008946;EVM0014725;EVM0015073;EVM0020893;EVM0022054;EVM0023296;EVM0031697;EVM0035501;EVM0038378;EVM0040601;EVM0042794;Rosmarinus_officinalis_newGene_13761;Rosmarinus_officinalis_newGene_15858	K00895+K00615+K03841+K00036+K01623+K01807+K00131+K00850+K00850+K00036+K03841+K01623+K00616+K03841+K03841+K00851
beta-Alanine metabolism	ko00410	15	75	1083	9544	EVM0003045;EVM0003700;EVM0017730;EVM0024449;EVM0024869;EVM0026508;EVM0030861;EVM0031989;EVM0033665;EVM0037158;EVM0037775;EVM0039874;EVM0044815;Rosmarinus_officinalis_newGene_16030;Rosmarinus_officinalis_newGene_16776	K00276+K00207+K01464+K00276+K00128+K00128+K00276+K01464+K00128+K01580+K00276+K17839+K00128+K17839+K01580
Plant-pathogen interaction	ko04626	53	378	1083	9544	EVM0001531;EVM0001801;EVM0002191;EVM0003001;EVM0005535;EVM0006095;EVM0007852;EVM0009269;EVM0009445;EVM0009733;EVM0010010;EVM0010034;EVM0010196;EVM0013187;EVM0013228;EVM0013937;EVM0014068;EVM0014391;EVM0015766;EVM0016085;EVM0016473;EVM0016577;EVM0017145;EVM0017409;EVM0017884;EVM0019475;EVM0019984;EVM0020863;EVM0020999;EVM0021869;EVM0023180;EVM0029866;EVM0029876;EVM0030050;EVM0030755;EVM0031131;EVM…	K13448+K05391+K05391+K02183+K13425+K13420+K13416+K13448+K13448+K05391+K13412+K13448+K02183+K13448+K05391+K13416+K13448+K13448+K05391+K13447+K13420+K13420+K13448+K13448+K13416+K13425+K05391+K13412+K13448+K13448+K02183+K05391+K13412+K13448+K13434+K13448+K13447+K13412+K13425+K13412+K13412+K13447+K13412+K13412+K13448+K05391+K05391+K05391+K13416+K13448+K13459+K13457+K05391
Ubiquinone and other terpenoid-quinone biosynthesis	ko00130	13	84	1083	9544	EVM0003174;EVM0006313;EVM0007719;EVM0009994;EVM0010568;EVM0014476;EVM0025928;EVM0032961;EVM0033869;EVM0043082;EVM0043181;EVM0045598;Rosmarinus_officinalis_newGene_6371	K01661+K01904+K01904+K01904+K12502+K01904+K01904+K14759+K00815+K01904+K00487+K01904+K00815
Tryptophan metabolism	ko00380	11	74	1083	9544	EVM0003457;EVM0024869;EVM0025866;EVM0026261;EVM0026508;EVM0027954;EVM0029306;EVM0031659;EVM0033665;EVM0040859;EVM0044815	K03781+K00128+K07408+K11820+K00128+K11820+K11816+K16903+K00128+K11816+K00128
Stilbenoid, diarylheptanoid and gingerol biosynthesis	ko00945	11	44	1083	9544	EVM0002880;EVM0004351;EVM0006892;EVM0019359;EVM0021643;EVM0022987;EVM0026623;EVM0031586;EVM0035052;EVM0035468;EVM0043181	K13065+K13065+K13065+K00588+K13065+K09754+K13065+K00588+K00588+K09754+K00487
N-Glycan biosynthesis	ko00510	1	92	1083	9544	EVM0011595	K00737
Zeatin biosynthesis	ko00908	8	66	1083	9544	EVM0003057;EVM0007155;EVM0007792;EVM0032901;EVM0036035;EVM0040404;EVM0044502;EVM0044982	K13495+K13495+K10760+K13495+K13495+K13495+K00279+K13495
RNA degradation	ko03018	11	222	1083	9544	EVM0001062;EVM0005225;EVM0016137;EVM0018580;EVM0021874;EVM0022054;EVM0023296;EVM0032139;EVM0041974;EVM0042515;Rosmarinus_officinalis_newGene_17698	K04077+K04077+K12611+K10643+K13126+K00850+K00850+K03654+K12608+K12581+K14442
Other glycan degradation	ko00511	3	32	1083	9544	EVM0015662;EVM0034870;EVM0036910	K12373+K12373+K01206
Tropane, piperidine and pyridine alkaloid biosynthesis	ko00960	8	38	1083	9544	EVM0003045;EVM0024449;EVM0030861;EVM0032140;EVM0033869;EVM0036228;EVM0037775;Rosmarinus_officinalis_newGene_6371	K00276+K00276+K00276+K15849+K00815+K14455+K00276+K00815
Phagosome	ko04145	16	185	1083	9544	EVM0000256;EVM0001770;EVM0003453;EVM0008203;EVM0009804;EVM0013955;EVM0018340;EVM0020867;EVM0022689;EVM0025707;EVM0027545;EVM0029046;EVM0034568;EVM0035008;EVM0035086;EVM0041605	K07375+K02154+K00921+K07375+K04392+K07375+K07374+K02154+K07889+K03661+K00921+K00921+K00921+K00921+K00921+K07375
One carbon pool by folate	ko00670	5	43	1083	9544	EVM0001310;EVM0004517;EVM0006464;EVM0018001;EVM0032152	K00600+K00600+K00600+K00600+K00600
Glycosphingolipid biosynthesis - globo series	ko00603	3	25	1083	9544	EVM0007779;EVM0015662;EVM0034870	K07407+K12373+K12373
Proteasome	ko03050	1	128	1083	9544	Rosmarinus_officinalis_newGene_15664	K02730
Basal transcription factors	ko03022	1	95	1083	9544	Rosmarinus_officinalis_newGene_15097	K03133
Synthesis and degradation of ketone bodies	ko00072	2	14	1083	9544	EVM0011618;EVM0014171	K01640+K01640
2-Oxocarboxylic acid metabolism	ko01210	10	108	1083	9544	EVM0002548;EVM0006472;EVM0018155;EVM0026261;EVM0027954;EVM0030188;EVM0031814;EVM0034171;EVM0036228;EVM0043177	K00814+K00814+K00928+K11820+K11820+K00826+K14272+K01653+K14455+K00030
AGE-RAGE signaling pathway in diabetic complications	ko04933	6	40	1083	9544	EVM0009804;EVM0017800;EVM0028542;EVM0042539;EVM0043140;EVM0044085	K04392+K05857+K05857+K05857+K05857+K05857
Citrate cycle (TCA cycle)	ko00020	13	129	1083	9544	EVM0002367;EVM0005361;EVM0013838;EVM0016299;EVM0021042;EVM0024632;EVM0025086;EVM0029574;EVM0033443;EVM0038615;EVM0040816;EVM0043177;Rosmarinus_officinalis_newGene_9899	K00026+K00382+K00026+K00025+K01610+K00627+K00026+K01610+K00161+K00025+K00161+K00030+K00162
DNA replication	ko03030	18	121	1083	9544	EVM0000530;EVM0005139;EVM0005362;EVM0007475;EVM0007625;EVM0009224;EVM0013080;EVM0017497;EVM0021250;EVM0021720;EVM0026065;EVM0029517;EVM0035195;EVM0036840;EVM0037300;EVM0040587;EVM0044109;EVM0045194	K02209+K02320+K02541+K02212+K10745+K02684+K02540+K02541+K02212+K02542+K02542+K07466+K02540+K02209+K10742+K02685+K02210+K02321
Sesquiterpenoid and triterpenoid biosynthesis	ko00909	7	20	1083	9544	EVM0002873;EVM0017600;EVM0018853;EVM0023766;EVM0029055;EVM0038539;EVM0044577	K15472+K00511+K00801+K15813+K15813+K15813+K00801
Inositol phosphate metabolism	ko00562	24	150	1083	9544	EVM0003453;EVM0007567;EVM0007599;EVM0007966;EVM0016063;EVM0016899;EVM0017041;EVM0017800;EVM0019207;EVM0023390;EVM0027545;EVM0028542;EVM0029046;EVM0033577;EVM0034568;EVM0035008;EVM0035086;EVM0037272;EVM0038998;EVM0039075;EVM0042539;EVM0043140;EVM0044085;Rosmarinus_officinalis_newGene_12938	K00921+K01114+K00469+K00889+K01114+K10572+K01114+K05857+K10047+K18649+K00921+K05857+K00921+K01858+K00921+K00921+K00921+K10047+K00889+K01114+K05857+K05857+K05857+K00469
Vitamin B6 metabolism	ko00750	4	25	1083	9544	EVM0017244;EVM0020098;EVM0042243;EVM0044835	K00275+K06215+K08681+K01733
RNA transport	ko03013	6	369	1083	9544	EVM0006733;EVM0021874;EVM0040489;EVM0042401;EVM0044950;Rosmarinus_officinalis_newGene_13068	K14293+K13126+K14293+K14293+K05749+K03238
Ascorbate and aldarate metabolism	ko00053	17	77	1083	9544	EVM0004410;EVM0007599;EVM0010941;EVM0019207;EVM0023390;EVM0024869;EVM0026508;EVM0030193;EVM0033665;EVM0037272;EVM0042071;EVM0042834;EVM0044815;EVM0045258;EVM0045737;Rosmarinus_officinalis_newGene_12938;Rosmarinus_officinalis_newGene_17374	K12447+K00469+K00434+K10047+K18649+K00128+K00128+K16190+K00128+K10047+K00225+K00012+K00128+K00434+K08232+K00469+K08232
Fructose and mannose metabolism	ko00051	21	111	1083	9544	EVM0000638;EVM0004869;EVM0008072;EVM0013278;EVM0013938;EVM0014725;EVM0018598;EVM0020934;EVM0022054;EVM0023296;EVM0025550;EVM0028843;EVM0031157;EVM0031339;EVM0031986;EVM0032931;EVM0035501;EVM0038378;EVM0041919;EVM0042794;Rosmarinus_officinalis_newGene_13761	K00895+K03841+K19355+K01809+K00844+K01623+K19355+K00847+K00850+K00850+K19355+K00844+K19355+K00966+K19355+K19355+K03841+K01623+K19355+K03841+K03841
RNA polymerase	ko03020	3	85	1083	9544	EVM0006307;EVM0029025;EVM0045601	K03026+K03027+K03025
Thiamine metabolism	ko00730	6	29	1083	9544	EVM0013791;EVM0016610;EVM0017808;EVM0031138;EVM0032323;EVM0039263	K01662+K01662+K01662+K01662+K03146+K03146
Glucosinolate biosynthesis	ko00966	2	6	1083	9544	EVM0026261;EVM0027954	K11820+K11820
Monoterpenoid biosynthesis	ko00902	4	15	1083	9544	EVM0009747;EVM0011905;EVM0021838;Rosmarinus_officinalis_newGene_300	K15095+K15095+K15095+K15095
Arachidonic acid metabolism	ko00590	2	24	1083	9544	EVM0032408;EVM0038399	K00432+K00432
Phenylpropanoid biosynthesis	ko00940	70	242	1083	9544	EVM0000040;EVM0000218;EVM0001541;EVM0002163;EVM0002322;EVM0002880;EVM0004351;EVM0006145;EVM0006313;EVM0006892;EVM0006911;EVM0007719;EVM0008811;EVM0009321;EVM0009994;EVM0011484;EVM0013046;EVM0014476;EVM0015622;EVM0017871;EVM0017893;EVM0018729;EVM0019359;EVM0020289;EVM0021643;EVM0021776;EVM0021873;EVM0021878;EVM0022987;EVM0023538;EVM0024982;EVM0025186;EVM0025232;EVM0025436;EVM0025928;EVM0026131;EVM…	K00083+K00083+K05349+K00430+K00430+K13065+K13065+K09755+K01904+K13065+K00430+K01904+K09755+K00430+K01904+K01188+K00083+K01904+K10775+K09755+K13066+K00430+K00588+K12356+K13065+K13066+K01188+K00430+K09754+K00430+K01188+K05349+K12355+K00430+K01904+K00430+K13065+K13066+K00430+K05349+K13066+K00588+K00430+K00430+K00430+K13066+K00430+K09753+K00083+K00588+K09754+K00430+K00083+K00430+K18368+K00430+K00430+…
Glycosylphosphatidylinositol(GPI)-anchor biosynthesis	ko00563	2	46	1083	9544	EVM0014403;EVM0036870	K05286+K05288
Phenylalanine, tyrosine and tryptophan biosynthesis	ko00400	14	93	1083	9544	EVM0004977;EVM0006380;EVM0006551;EVM0013866;EVM0017196;EVM0027575;EVM0029336;EVM0032140;EVM0032639;EVM0033536;EVM0033869;EVM0036228;EVM0043852;Rosmarinus_officinalis_newGene_6371	K01658+K01657+K06001+K13832+K00891+K01657+K00766+K15849+K00891+K01696+K00815+K14455+K05359+K00815
Pyruvate metabolism	ko00620	27	202	1083	9544	EVM0002367;EVM0005361;EVM0006159;EVM0012666;EVM0013838;EVM0016299;EVM0016644;EVM0017990;EVM0021042;EVM0021452;EVM0023251;EVM0024632;EVM0024869;EVM0025086;EVM0026245;EVM0026508;EVM0026810;EVM0028639;EVM0029076;EVM0029574;EVM0033443;EVM0033665;EVM0036625;EVM0038615;EVM0040816;EVM0044815;Rosmarinus_officinalis_newGene_9899	K00026+K00382+K00028+K00873+K00026+K00025+K01962+K01595+K01610+K02160+K01961+K00627+K00128+K00026+K00873+K00128+K01962+K00028+K02160+K01610+K00161+K00128+K01069+K00025+K00161+K00128+K00162
Glycosaminoglycan degradation	ko00531	5	42	1083	9544	EVM0000939;EVM0015662;EVM0023819;EVM0034870;EVM0039540	K07964+K12373+K10532+K12373+K07964
Endocytosis	ko04144	23	347	1083	9544	EVM0000984;EVM0004504;EVM0006731;EVM0007677;EVM0007966;EVM0010284;EVM0011736;EVM0011780;EVM0012603;EVM0019637;EVM0019940;EVM0022689;EVM0025239;EVM0025853;EVM0025954;EVM0030731;EVM0030856;EVM0031940;EVM0032441;EVM0032881;EVM0035107;EVM0038998;Rosmarinus_officinalis_newGene_13994	K19476+K07904+K12196+K19476+K00889+K03283+K12194+K12471+K12486+K01115+K10365+K07889+K19366+K12483+K19476+K07904+K12486+K01115+K05758+K19366+K12194+K00889+K03283
Pantothenate and CoA biosynthesis	ko00770	7	52	1083	9544	EVM0003700;EVM0015089;EVM0017730;EVM0030188;EVM0031805;EVM0031989;EVM0034171	K00207+K01513+K01464+K00826+K01513+K01464+K01653
Fatty acid metabolism	ko01212	27	146	1083	9544	EVM0000841;EVM0002044;EVM0003892;EVM0004928;EVM0009823;EVM0009950;EVM0012888;EVM0014025;EVM0014230;EVM0014603;EVM0016644;EVM0021452;EVM0022215;EVM0023213;EVM0023251;EVM0023368;EVM0023772;EVM0026810;EVM0027458;EVM0029076;EVM0032818;EVM0034220;EVM0035611;EVM0035885;EVM0036236;EVM0039062;EVM0039845	K01897+K09458+K00232+K01897+K02372+K01897+K10258+K03921+K01074+K03921+K01962+K02160+K10258+K09458+K01961+K01897+K01897+K01962+K00232+K02160+K00059+K00232+K00232+K09458+K01897+K10703+K01897
Other types of O-glycan biosynthesis	ko00514	2	15	1083	9544	EVM0000396;EVM0035498	K18134+K18134
Butanoate metabolism	ko00650	6	39	1083	9544	EVM0011618;EVM0014171;EVM0015710;EVM0034171;EVM0037158;Rosmarinus_officinalis_newGene_16776	K01640+K01640+K18121+K01653+K01580+K01580
Fatty acid elongation	ko00062	19	65	1083	9544	EVM0007152;EVM0012888;EVM0014230;EVM0014915;EVM0022215;EVM0027594;EVM0028319;EVM0031674;EVM0033602;EVM0036432;EVM0036457;EVM0037301;EVM0038944;EVM0039062;EVM0040784;EVM0041460;EVM0044722;Rosmarinus_officinalis_newGene_16995;Rosmarinus_officinalis_newGene_18543	K15397+K10258+K01074+K15397+K10258+K15397+K15397+K15397+K15397+K15397+K15397+K15397+K15397+K10703+K15397+K15397+K15397+K15397+K15397
Diterpenoid biosynthesis	ko00904	23	70	1083	9544	EVM0000545;EVM0010655;EVM0012023;EVM0012549;EVM0017260;EVM0022335;EVM0022388;EVM0022559;EVM0022612;EVM0023751;EVM0026212;EVM0027869;EVM0027962;EVM0029048;EVM0031837;EVM0035454;EVM0035604;EVM0037148;EVM0037993;EVM0039049;EVM0044346;EVM0044610;Rosmarinus_officinalis_newGene_3842	K04123+K04125+K04125+K04125+K04123+K04125+K20513+K04122+K04121+K04125+K04121+K17961+K04121+K04120+K04125+K04120+K05282+K17982+K04121+K04121+K04123+K17961+K04122
Cysteine and methionine metabolism	ko00270	37	213	1083	9544	EVM0000289;EVM0001184;EVM0001879;EVM0002367;EVM0002569;EVM0002835;EVM0003150;EVM0003565;EVM0004247;EVM0004605;EVM0004918;EVM0005451;EVM0008622;EVM0010302;EVM0013838;EVM0014671;EVM0015561;EVM0016299;EVM0018155;EVM0020718;EVM0023097;EVM0025086;EVM0030188;EVM0030374;EVM0030573;EVM0032926;EVM0033167;EVM0033869;EVM0034801;EVM0036228;EVM0038151;EVM0038615;EVM0040672;EVM0042504;EVM0044050;Rosmarinus_off…	K01251+K01761+K00549+K00026+K01611+K00558+K05933+K00558+K16054+K20772+K05933+K00789+K01611+K00827+K00026+K01762+K00558+K00025+K00928+K01251+K05933+K00026+K00826+K00789+K00558+K00549+K01611+K00815+K00827+K14455+K01611+K00025+K05933+K00789+K00558+K01738+K00815
Galactose metabolism	ko00052	31	128	1083	9544	EVM0000206;EVM0001769;EVM0002705;EVM0004410;EVM0005391;EVM0006276;EVM0006785;EVM0007372;EVM0007779;EVM0008067;EVM0010968;EVM0013469;EVM0013938;EVM0014459;EVM0015242;EVM0015535;EVM0017139;EVM0018020;EVM0019711;EVM0021740;EVM0022054;EVM0023296;EVM0025708;EVM0026962;EVM0028843;EVM0032685;EVM0033669;EVM0033834;EVM0038662;EVM0041351;EVM0043254	K18819+K06617+K18819+K12447+K01784+K01187+K18819+K01193+K07407+K01193+K06617+K18819+K00844+K06617+K18819+K06617+K06617+K01193+K01785+K06611+K00850+K00850+K01193+K01193+K00844+K18819+K06611+K06611+K06617+K01193+K01193
Glycolysis / Gluconeogenesis	ko00010	35	252	1083	9544	EVM0000638;EVM0001107;EVM0004869;EVM0005361;EVM0008307;EVM0012480;EVM0012666;EVM0013938;EVM0014725;EVM0019711;EVM0020893;EVM0021042;EVM0022054;EVM0023296;EVM0024632;EVM0024869;EVM0026245;EVM0026508;EVM0026557;EVM0027929;EVM0028448;EVM0028843;EVM0029574;EVM0033443;EVM0033665;EVM0033974;EVM0034988;EVM0035501;EVM0038378;EVM0040816;EVM0042739;EVM0042794;EVM0044815;Rosmarinus_officinalis_newGene_13761…	K00895+K00001+K03841+K00382+K15634+K00134+K00873+K00844+K01623+K01785+K00131+K01610+K00850+K00850+K00627+K00128+K00873+K00128+K01792+K00134+K00927+K00844+K01610+K00161+K00128+K01568+K18857+K03841+K01623+K00161+K01792+K03841+K00128+K03841+K00162
Tyrosine metabolism	ko00350	18	75	1083	9544	EVM0001107;EVM0003045;EVM0005398;EVM0013162;EVM0018423;EVM0020996;EVM0024449;EVM0030861;EVM0032140;EVM0033869;EVM0034803;EVM0034988;EVM0035292;EVM0036228;EVM0037775;EVM0037901;EVM0039827;Rosmarinus_officinalis_newGene_6371	K00001+K00276+K01592+K07253+K00422+K00422+K00276+K00276+K15849+K00815+K00422+K18857+K00422+K14455+K00276+K00422+K00422+K00815
Carotenoid biosynthesis	ko00906	18	69	1083	9544	EVM0005100;EVM0007271;EVM0010714;EVM0010806;EVM0011616;EVM0012177;EVM0012410;EVM0013779;EVM0020130;EVM0023838;EVM0027735;EVM0028872;EVM0030668;EVM0032899;EVM0035073;EVM0037286;EVM0040431;EVM0046027	K09840+K09840+K09843+K17913+K09840+K06444+K09843+K09840+K02291+K09840+K09839+K17912+K09840+K09843+K17911+K09843+K09839+K15746
Phosphatidylinositol signaling system	ko04070	27	163	1083	9544	EVM0003001;EVM0003453;EVM0007966;EVM0010012;EVM0010196;EVM0013985;EVM0016899;EVM0017800;EVM0018453;EVM0019207;EVM0020941;EVM0023180;EVM0023390;EVM0025537;EVM0027545;EVM0028542;EVM0029046;EVM0034568;EVM0035008;EVM0035086;EVM0037272;EVM0038998;EVM0042539;EVM0043007;EVM0043140;EVM0044085;EVM0045595	K02183+K00921+K00889+K00901+K02183+K13024+K10572+K05857+K00901+K10047+K13024+K02183+K18649+K00901+K00921+K05857+K00921+K00921+K00921+K00921+K10047+K00889+K05857+K00901+K05857+K05857+K00981
C5-Branched dibasic acid metabolism	ko00660	1	16	1083	9544	EVM0034171	K01653
Biotin metabolism	ko00780	5	42	1083	9544	EVM0002044;EVM0009823;EVM0023213;EVM0032818;EVM0035885	K09458+K02372+K09458+K00059+K09458
Glycosphingolipid biosynthesis - ganglio series	ko00604	2	10	1083	9544	EVM0015662;EVM0034870	K12373+K12373
Arginine biosynthesis	ko00220	7	68	1083	9544	EVM0001623;EVM0002548;EVM0006472;EVM0007566;EVM0008421;EVM0031814;EVM0036228	K01915+K00814+K00814+K01915+K01915+K14272+K14455
Circadian rhythm - plant	ko04712	6	88	1083	9544	EVM0012711;EVM0027138;EVM0036669;EVM0036844;EVM0037045;EVM0041029	K12133+K00660+K10143+K12120+K16222+K00660
Flavone and flavonol biosynthesis	ko00944	3	3	1083	9544	EVM0003663;EVM0006992;EVM0025667	K05280+K13083+K13083
Riboflavin metabolism	ko00740	1	18	1083	9544	Rosmarinus_officinalis_newGene_15245	K14652
Flavonoid biosynthesis	ko00941	19	65	1083	9544	EVM0002880;EVM0003663;EVM0004351;EVM0006892;EVM0006992;EVM0009748;EVM0019359;EVM0021643;EVM0022569;EVM0022987;EVM0025667;EVM0026623;EVM0027138;EVM0031152;EVM0031586;EVM0035052;EVM0035468;EVM0041029;EVM0043181	K13065+K05280+K13065+K13065+K13083+K01859+K00588+K13065+K05278+K09754+K13083+K13065+K00660+K05277+K00588+K00588+K09754+K00660+K00487
Propanoate metabolism	ko00640	7	75	1083	9544	EVM0005361;EVM0016644;EVM0021452;EVM0023251;EVM0026810;EVM0029076;EVM0040178	K00382+K01962+K02160+K01961+K01962+K02160+K00166
Porphyrin and chlorophyll metabolism	ko00860	8	84	1083	9544	EVM0006795;EVM0013754;EVM0014322;EVM0019084;EVM0030315;EVM0031669;EVM0035451;EVM0045466	K02492+K03404+K08099+K19073+K08099+K03428+K03404+K03405
Ubiquitin mediated proteolysis	ko04120	15	264	1083	9544	EVM0000132;EVM0001677;EVM0003289;EVM0004021;EVM0012002;EVM0016008;EVM0017131;EVM0020026;EVM0028876;EVM0033017;EVM0035203;EVM0036669;EVM0040254;Rosmarinus_officinalis_newGene_16480;Rosmarinus_officinalis_newGene_6678	K03364+K10144+K10144+K03364+K10144+K03364+K10581+K10144+K10581+K10144+K10144+K10143+K10581+K06688+K10144
Cyanoamino acid metabolism	ko00460	17	65	1083	9544	EVM0001310;EVM0001541;EVM0004517;EVM0006464;EVM0011484;EVM0018001;EVM0020015;EVM0021873;EVM0024982;EVM0025186;EVM0025810;EVM0029626;EVM0032152;EVM0045397;Rosmarinus_officinalis_newGene_15889;Rosmarinus_officinalis_newGene_3062;Rosmarinus_officinalis_newGene_6	K00600+K05349+K00600+K00600+K01188+K00600+K01455+K01188+K01188+K05349+K13035+K05349+K00600+K05350+K01188+K05349+K01188
Carbon fixation in photosynthetic organisms	ko00710	34	156	1083	9544	EVM0000589;EVM0001936;EVM0002367;EVM0002548;EVM0004869;EVM0006159;EVM0006472;EVM0009558;EVM0012480;EVM0013838;EVM0014725;EVM0015073;EVM0016299;EVM0017990;EVM0020355;EVM0020647;EVM0020954;EVM0021042;EVM0023939;EVM0025086;EVM0027929;EVM0028448;EVM0028639;EVM0029574;EVM0031814;EVM0035501;EVM0036228;EVM0038378;EVM0038615;EVM0042794;EVM0043367;EVM0045496;Rosmarinus_officinalis_newGene_13761;Rosmarinus…	K05298+K00615+K00026+K00814+K03841+K00028+K00814+K00855+K00134+K00026+K01623+K01807+K00025+K01595+K01100+K05298+K01100+K01610+K00855+K00026+K00134+K00927+K00028+K01610+K14272+K03841+K14455+K01623+K00025+K03841+K01602+K05298+K03841+K01601
Oxidative phosphorylation	ko00190	13	314	1083	9544	EVM0001770;EVM0002903;EVM0003888;EVM0008389;EVM0008870;EVM0013445;EVM0015107;EVM0020867;EVM0023977;EVM0025707;EVM0028457;EVM0041722;EVM0045806	K02154+K02109+K01535+K05573+K01535+K01535+K01535+K02154+K01535+K03661+K05572+K01535+K01507
Taurine and hypotaurine metabolism	ko00430	4	17	1083	9544	EVM0005673;EVM0026372;EVM0037158;Rosmarinus_officinalis_newGene_16776	K10712+K10712+K01580+K01580
Glycine, serine and threonine metabolism	ko00260	28	146	1083	9544	EVM0001310;EVM0003045;EVM0004517;EVM0005212;EVM0005361;EVM0006464;EVM0006551;EVM0008307;EVM0010302;EVM0017062;EVM0018001;EVM0018155;EVM0024449;EVM0027411;EVM0030861;EVM0031814;EVM0032152;EVM0033306;EVM0033536;EVM0033901;EVM0034400;EVM0034801;EVM0037775;EVM0040065;EVM0044753;EVM0044835;EVM0045836;Rosmarinus_officinalis_newGene_15388	K00600+K00276+K00600+K15918+K00382+K00600+K06001+K15634+K00827+K02437+K00600+K00928+K00276+K15919+K00276+K14272+K00600+K15893+K01696+K02437+K01754+K00827+K00276+K01754+K01754+K01733+K02437+K00058
Amino sugar and nucleotide sugar metabolism	ko00520	46	260	1083	9544	EVM0000148;EVM0001223;EVM0002712;EVM0003479;EVM0004410;EVM0004466;EVM0005391;EVM0006215;EVM0008902;EVM0009461;EVM0011268;EVM0011708;EVM0012408;EVM0013278;EVM0013449;EVM0013938;EVM0014241;EVM0015662;EVM0019764;EVM0020934;EVM0022285;EVM0022668;EVM0022980;EVM0023611;EVM0026374;EVM0027168;EVM0028843;EVM0029403;EVM0029539;EVM0030193;EVM0030556;EVM0030658;EVM0031339;EVM0034870;EVM0036812;EVM0037477;EVM…	K08679+K08679+K08679+K13648+K12447+K00975+K01784+K00975+K01183+K13379+K12449+K00326+K01209+K01809+K08679+K00844+K08678+K12373+K13379+K00847+K12448+K00975+K15920+K00975+K01183+K20867+K00844+K01183+K01183+K16190+K08678+K20867+K00966+K12373+K01183+K12449+K20867+K12450+K00975+K01183+K15920+K00012+K08679+K12448+K12448+K08678
Monobactam biosynthesis	ko00261	4	26	1083	9544	EVM0009301;EVM0014912;EVM0018155;EVM0026700	K13811+K13811+K00928+K13811
ABC transporters	ko02010	8	45	1083	9544	EVM0002789;EVM0011036;EVM0018199;EVM0026004;EVM0027977;EVM0036379;EVM0038793;EVM0041795	K05658+K05658+K05658+K05658+K05658+K05658+K05658+K05658
Valine, leucine and isoleucine biosynthesis	ko00290	5	44	1083	9544	EVM0030188;EVM0034171;EVM0034400;EVM0040065;EVM0044753	K00826+K01653+K01754+K01754+K01754
Ether lipid metabolism	ko00565	7	61	1083	9544	EVM0007567;EVM0016063;EVM0017041;EVM0019318;EVM0019637;EVM0031940;EVM0039075	K01114+K01114+K01114+K13519+K01115+K01115+K01114
Selenocompound metabolism	ko00450	8	39	1083	9544	EVM0001184;EVM0001879;EVM0009301;EVM0009788;EVM0014912;EVM0026700;EVM0028732;EVM0032926	K01761+K00549+K13811+K08247+K13811+K13811+K08247+K00549
Valine, leucine and isoleucine degradation	ko00280	11	94	1083	9544	EVM0005361;EVM0010302;EVM0011618;EVM0014171;EVM0024869;EVM0026508;EVM0030188;EVM0033665;EVM0034801;EVM0040178;EVM0044815	K00382+K00827+K01640+K01640+K00128+K00128+K00826+K00128+K00827+K00166+K00128
Lysine biosynthesis	ko00300	1	35	1083	9544	EVM0018155	K00928
Aminoacyl-tRNA biosynthesis	ko00970	1	123	1083	9544	EVM0045210	K01893
Alanine, aspartate and glutamate metabolism	ko00250	14	97	1083	9544	EVM0001623;EVM0002548;EVM0005680;EVM0006472;EVM0007566;EVM0008421;EVM0010302;EVM0024388;EVM0031814;EVM0034801;EVM0036228;EVM0037158;EVM0038227;Rosmarinus_officinalis_newGene_16776	K01915+K00814+K00764+K00814+K01915+K01915+K00827+K00764+K14272+K00827+K14455+K01580+K00278+K01580
Regulation of autophagy	ko04140	3	67	1083	9544	EVM0007554;EVM0010644;EVM0031902	K08341+K07198+K07198

## Sheet: S2 vs S3
KEGG counts of differentially expressed genes between S2 and S3
#KEGG_n	170	KEGG_N	9544
#Pathway	ko_ID	DEgene	gene	DEgene_all	gene_all
Ascorbate and aldarate metabolism	ko00053	3	77	170	9544	EVM0007599;EVM0036139;EVM0045737	K00469+K00128+K08232
Brassinosteroid biosynthesis	ko00905	1	25	170	9544	EVM0024477	K12637
Citrate cycle (TCA cycle)	ko00020	1	129	170	9544	Rosmarinus_officinalis_newGene_9899	K00162
Phenylalanine metabolism	ko00360	2	68	170	9544	EVM0009994;EVM0024449	K01904+K00276
Glycerophospholipid metabolism	ko00564	9	200	170	9544	EVM0001883;EVM0012675;EVM0015181;EVM0016063;EVM0019318;EVM0019625;EVM0028320;EVM0032087;EVM0040203	K13508+K05929+K06129+K01114+K13519+K13508+K16818+K16818+K13508
SNARE interactions in vesicular transport	ko04130	1	89	170	9544	EVM0045550	K08516
Fructose and mannose metabolism	ko00051	1	111	170	9544	EVM0020934	K00847
Purine metabolism	ko00230	1	332	170	9544	EVM0011485	K14641
Endocytosis	ko04144	2	347	170	9544	EVM0004504;EVM0007677	K07904+K19476
Glyoxylate and dicarboxylate metabolism	ko00630	1	131	170	9544	EVM0031814	K14272
alpha-Linolenic acid metabolism	ko00592	7	75	170	9544	EVM0009366;EVM0018634;EVM0026149;EVM0027924;EVM0028320;EVM0031210;EVM0032087	K08241+K01723+K01723+K01723+K16818+K10525+K16818
Alanine, aspartate and glutamate metabolism	ko00250	4	97	170	9544	EVM0002548;EVM0015956;EVM0026278;EVM0031814	K00814+K01953+K01953+K14272
Nitrogen metabolism	ko00910	6	70	170	9544	EVM0005803;EVM0007165;EVM0017921;EVM0019028;EVM0031858;EVM0043795	K01674+K01673+K01674+K01673+K02575+K01674
Isoquinoline alkaloid biosynthesis	ko00950	3	52	170	9544	EVM0018171;EVM0024449;EVM0034803	K00422+K00276+K00422
Phosphatidylinositol signaling system	ko04070	1	163	170	9544	EVM0003001	K02183
Fatty acid biosynthesis	ko00061	4	105	170	9544	EVM0002919;EVM0009950;EVM0023772;EVM0036236	K00648+K01897+K01897+K01897
Cutin, suberine and wax biosynthesis	ko00073	10	66	170	9544	EVM0001233;EVM0010835;EVM0018657;EVM0021644;EVM0030007;EVM0033746;EVM0035368;EVM0037531;EVM0040905;EVM0044503	K15401+K15400+K15402+K15401+K15404+K15403+K13356+K15401+K15400+K15398
Diterpenoid biosynthesis	ko00904	12	70	170	9544	EVM0000545;EVM0022335;EVM0022388;EVM0022612;EVM0027869;EVM0029048;EVM0031837;EVM0035604;EVM0036526;EVM0037993;EVM0044610;Rosmarinus_officinalis_newGene_3842	K04123+K04125+K20513+K04121+K17961+K04120+K04125+K05282+K04123+K04121+K17961+K04122
Linoleic acid metabolism	ko00591	1	23	170	9544	EVM0024381	K15718
Amino sugar and nucleotide sugar metabolism	ko00520	2	260	170	9544	EVM0020934;Rosmarinus_officinalis_newGene_17160	K00847+K12448
Inositol phosphate metabolism	ko00562	2	150	170	9544	EVM0007599;EVM0016063	K00469+K01114
Thiamine metabolism	ko00730	2	29	170	9544	EVM0016610;EVM0017808	K01662+K01662
Fatty acid elongation	ko00062	5	65	170	9544	EVM0014915;EVM0028319;EVM0036457;EVM0040784;EVM0041460	K15397+K15397+K15397+K15397+K15397
Valine, leucine and isoleucine biosynthesis	ko00290	1	44	170	9544	EVM0040065	K01754
Sulfur metabolism	ko00920	1	61	170	9544	EVM0024691	K08738
Stilbenoid, diarylheptanoid and gingerol biosynthesis	ko00945	2	44	170	9544	EVM0004351;EVM0006892	K13065+K13065
Glycerolipid metabolism	ko00561	5	137	170	9544	EVM0001883;EVM0019318;EVM0019625;EVM0036139;EVM0040203	K13508+K13519+K13508+K00128+K13508
Ubiquinone and other terpenoid-quinone biosynthesis	ko00130	1	84	170	9544	EVM0009994	K01904
ABC transporters	ko02010	4	45	170	9544	EVM0002789;EVM0018199;EVM0038793;EVM0041795	K05658+K05658+K05658+K05658
Fatty acid metabolism	ko01212	4	146	170	9544	EVM0002919;EVM0009950;EVM0023772;EVM0036236	K00648+K01897+K01897+K01897
Plant-pathogen interaction	ko04626	5	378	170	9544	EVM0003001;EVM0029866;EVM0030050;EVM0033761;EVM0044488	K02183+K05391+K13448+K13412+K13416
Biosynthesis of amino acids	ko01230	5	478	170	9544	EVM0002548;EVM0012480;EVM0027929;EVM0031814;EVM0040065	K00814+K00134+K00134+K14272+K01754
Arginine and proline metabolism	ko00330	3	104	170	9544	EVM0017828;EVM0036139;Rosmarinus_officinalis_newGene_1509	K00318+K00128+K00318
Lysine degradation	ko00310	2	48	170	9544	EVM0025458;EVM0036139	K00306+K00128
Glutathione metabolism	ko00480	7	161	170	9544	EVM0007799;EVM0021916;EVM0025139;EVM0029642;EVM0032989;EVM0040782;Rosmarinus_officinalis_newGene_16398	K00799+K00799+K00799+K00799+K00799+K00799+K00799
Histidine metabolism	ko00340	1	33	170	9544	EVM0036139	K00128
Ether lipid metabolism	ko00565	2	61	170	9544	EVM0016063;EVM0019318	K01114+K13519
Pentose and glucuronate interconversions	ko00040	7	221	170	9544	EVM0012595;EVM0014609;EVM0021474;EVM0027770;EVM0036139;EVM0037619;EVM0043028	K01051+K01051+K01213+K01184+K00128+K01051+K01728
Carotenoid biosynthesis	ko00906	3	69	170	9544	EVM0010806;EVM0021364;EVM0028872	K17913+K09840+K17912
2-Oxocarboxylic acid metabolism	ko01210	2	108	170	9544	EVM0002548;EVM0031814	K00814+K14272
Terpenoid backbone biosynthesis	ko00900	3	133	170	9544	EVM0016610;EVM0017808;EVM0046005	K01662+K01662+K13789
Flavonoid biosynthesis	ko00941	8	65	170	9544	EVM0004351;EVM0006892;EVM0008801;EVM0009748;EVM0017035;EVM0027138;EVM0031152;EVM0041029	K13065+K13065+K00475+K01859+K13082+K00660+K05277+K00660
Valine, leucine and isoleucine degradation	ko00280	1	94	170	9544	EVM0036139	K00128
Glycolysis / Gluconeogenesis	ko00010	4	252	170	9544	EVM0012480;EVM0027929;EVM0036139;Rosmarinus_officinalis_newGene_9899	K00134+K00134+K00128+K00162
Peroxisome	ko04146	5	170	170	9544	EVM0009950;EVM0023772;EVM0025458;EVM0035368;EVM0036236	K01897+K01897+K00306+K13356+K01897
Galactose metabolism	ko00052	4	128	170	9544	EVM0013469;EVM0021740;EVM0038662;EVM0043254	K18819+K06611+K06617+K01193
Tyrosine metabolism	ko00350	3	75	170	9544	EVM0018171;EVM0024449;EVM0034803	K00422+K00276+K00422
Starch and sucrose metabolism	ko00500	18	454	170	9544	EVM0000235;EVM0004776;EVM0009957;EVM0011484;EVM0012595;EVM0014609;EVM0020934;EVM0021474;EVM0024982;EVM0027770;EVM0029262;EVM0029562;EVM0029626;EVM0037619;EVM0040895;EVM0043254;EVM0046013;Rosmarinus_officinalis_newGene_3062	K00695+K01087+K00695+K01188+K01051+K01051+K00847+K01213+K01188+K01184+K01087+K01179+K05349+K01051+K00695+K01193+K01179+K05349
Arginine biosynthesis	ko00220	2	68	170	9544	EVM0002548;EVM0031814	K00814+K14272
Phenylpropanoid biosynthesis	ko00940	26	242	170	9544	EVM0000040;EVM0002163;EVM0002322;EVM0004351;EVM0006892;EVM0009321;EVM0009994;EVM0011484;EVM0018729;EVM0020350;EVM0021878;EVM0023538;EVM0024982;EVM0029626;EVM0032300;EVM0032710;EVM0032919;EVM0033007;EVM0033754;EVM0035678;EVM0037361;EVM0037612;EVM0039836;EVM0039981;EVM0041817;Rosmarinus_officinalis_newGene_3062	K00083+K00430+K00430+K13065+K13065+K00430+K01904+K01188+K00430+K00083+K00430+K00430+K01188+K05349+K00430+K12355+K00430+K00430+K00430+K00430+K00430+K00430+K00430+K13066+K00430+K05349
Tropane, piperidine and pyridine alkaloid biosynthesis	ko00960	1	38	170	9544	EVM0024449	K00276
Photosynthesis	ko00195	2	122	170	9544	EVM0030266;EVM0043718	K08903+K03542
Protein processing in endoplasmic reticulum	ko04141	2	466	170	9544	EVM0012097;EVM0014239	K13993+K13993
Other types of O-glycan biosynthesis	ko00514	1	15	170	9544	EVM0035498	K18134
Cyanoamino acid metabolism	ko00460	5	65	170	9544	EVM0011484;EVM0024982;EVM0025810;EVM0029626;Rosmarinus_officinalis_newGene_3062	K01188+K01188+K13035+K05349+K05349
Glycine, serine and threonine metabolism	ko00260	4	146	170	9544	EVM0024449;EVM0025458;EVM0031814;EVM0040065	K00276+K00306+K14272+K01754
Plant hormone signal transduction	ko04075	11	543	170	9544	EVM0000511;EVM0003602;EVM0006334;EVM0014703;EVM0015713;EVM0024789;EVM0026138;EVM0039994;EVM0042733;EVM0044488;EVM0044586	K14491+K14515+K14487+K14487+K13464+K14515+K14487+K14487+K14488+K13416+K14487
Carbon fixation in photosynthetic organisms	ko00710	6	156	170	9544	EVM0002548;EVM0012480;EVM0020647;EVM0027929;EVM0031814;EVM0045496	K00814+K00134+K05298+K00134+K14272+K05298
Fatty acid degradation	ko00071	4	70	170	9544	EVM0009950;EVM0023772;EVM0036139;EVM0036236	K01897+K01897+K00128+K01897
Carbon metabolism	ko01200	8	530	170	9544	EVM0002548;EVM0012480;EVM0020647;EVM0027929;EVM0031814;EVM0040065;EVM0045496;Rosmarinus_officinalis_newGene_9899	K00814+K00134+K05298+K00134+K14272+K01754+K05298+K00162
Tryptophan metabolism	ko00380	4	74	170	9544	EVM0025866;EVM0031659;EVM0036139;EVM0040859	K07408+K16903+K00128+K11816
beta-Alanine metabolism	ko00410	2	75	170	9544	EVM0024449;EVM0036139	K00276+K00128
Pyruvate metabolism	ko00620	2	202	170	9544	EVM0036139;Rosmarinus_officinalis_newGene_9899	K00128+K00162
Pyrimidine metabolism	ko00240	2	240	170	9544	EVM0011485;EVM0041363	K14641+K16904
Circadian rhythm - plant	ko04712	2	88	170	9544	EVM0027138;EVM0041029	K00660+K00660

## Sheet: S1 vs L1
KEGG counts of differentially expressed genes between S1 and L1
#KEGG_n	2198	KEGG_N	9544
#Pathway	ko_ID	DEgene	gene	DEgene_all	gene_all
Phagosome	ko04145	25	185	2198	9544	EVM0000256;EVM0000329;EVM0001508;EVM0003453;EVM0009804;EVM0012538;EVM0013955;EVM0015376;EVM0015960;EVM0016618;EVM0018472;EVM0019068;EVM0019250;EVM0021884;EVM0022689;EVM0023633;EVM0026215;EVM0034568;EVM0035008;EVM0040550;EVM0040875;EVM0041605;EVM0042813;Rosmarinus_officinalis_newGene_10958;Rosmarinus_officinalis_newGene_12712	K07375+K08517+K08057+K00921+K04392+K07897+K07375+K00921+K00921+K02154+K02151+K07375+K04392+K10956+K07889+K00921+K02153+K00921+K00921+K10956+K00921+K07375+K07375+K08057+K00921
Glycosylphosphatidylinositol(GPI)-anchor biosynthesis	ko00563	7	46	2198	9544	EVM0001333;EVM0012803;EVM0014403;EVM0016215;EVM0029288;EVM0029443;EVM0038385	K03858+K03861+K05286+K05287+K05283+K07541+K07541
Sulfur metabolism	ko00920	21	61	2198	9544	EVM0002505;EVM0003504;EVM0003641;EVM0007364;EVM0009255;EVM0009301;EVM0011487;EVM0020563;EVM0021082;EVM0033235;EVM0034903;EVM0035658;EVM0039015;EVM0042624;EVM0042829;EVM0043483;EVM0044000;Rosmarinus_officinalis_newGene_12023;Rosmarinus_officinalis_newGene_13879;Rosmarinus_officinalis_newGene_13897;Rosmarinus_officinalis_newGene_8515	K00860+K00640+K13811+K01082+K17725+K13811+K13811+K01739+K00640+K00640+K01082+K13811+K01011+K13034+K00640+K05907+K00640+K01738+K00387+K00387+K00860
Base excision repair	ko03410	16	87	2198	9544	EVM0005834;EVM0008528;EVM0012598;EVM0017898;EVM0018937;EVM0020865;EVM0021865;EVM0022670;EVM0022969;EVM0027094;EVM0029342;EVM0035798;EVM0037986;EVM0042902;EVM0044734;EVM0045015	K02328+K04799+K03652+K01246+K01246+K03652+K01246+K04802+K01246+K01246+K02325+K04802+K03512+K10798+K02325+K02335
Nicotinate and nicotinamide metabolism	ko00760	14	57	2198	9544	EVM0001290;EVM0001734;EVM0007099;EVM0007164;EVM0010325;EVM0013084;EVM0014358;EVM0014864;EVM0015089;EVM0017481;EVM0018655;EVM0031805;EVM0038227;Rosmarinus_officinalis_newGene_3318	K00858+K18551+K00278+K00858+K03787+K01081+K03517+K18551+K01513+K00858+K03787+K01513+K00278+K00767
Ether lipid metabolism	ko00565	17	61	2198	9544	EVM0000067;EVM0001956;EVM0002401;EVM0003105;EVM0004794;EVM0005000;EVM0008754;EVM0010848;EVM0019318;EVM0024349;EVM0025408;EVM0031940;EVM0032967;EVM0033740;EVM0037522;EVM0037996;EVM0039486	K01114+K16860+K01115+K13519+K13510+K01115+K01114+K01115+K13519+K01115+K01047+K01115+K01115+K01114+K13510+K13510+K01047
Lysine biosynthesis	ko00300	5	35	2198	9544	EVM0010484;EVM0014498;EVM0018155;EVM0028458;EVM0042264	K00215+K01714+K00928+K00215+K01714
Diterpenoid biosynthesis	ko00904	28	70	2198	9544	EVM0000545;EVM0010655;EVM0012023;EVM0012549;EVM0014496;EVM0017260;EVM0020284;EVM0022388;EVM0022612;EVM0023563;EVM0023751;EVM0025836;EVM0025851;EVM0027869;EVM0027962;EVM0029233;EVM0031837;EVM0032376;EVM0034127;EVM0034615;EVM0035454;EVM0036526;EVM0037479;EVM0037993;EVM0039049;EVM0043680;EVM0044346;EVM0044610	K04123+K04125+K04125+K04125+K05282+K04123+K05282+K20513+K04121+K05282+K04125+K20513+K04125+K17961+K04121+K04122+K04125+K04125+K05282+K04124+K04120+K04123+K04120+K04121+K04121+K04125+K04123+K17961
2-Oxocarboxylic acid metabolism	ko01210	29	108	2198	9544	EVM0003613;EVM0006288;EVM0006657;EVM0010209;EVM0010526;EVM0010913;EVM0012051;EVM0017741;EVM0018155;EVM0020108;EVM0020944;EVM0022898;EVM0023441;EVM0025651;EVM0025695;EVM0026261;EVM0027012;EVM0027954;EVM0028087;EVM0029778;EVM0034171;EVM0036228;EVM0037959;EVM0038782;EVM0039223;EVM0043092;EVM0043177;Rosmarinus_officinalis_newGene_13466;Rosmarinus_officinalis_newGene_16778	K00930+K00031+K14454+K14454+K00930+K12153+K01681+K01703+K00928+K01652+K00811+K01653+K14454+K01647+K14677+K11820+K00030+K11820+K00030+K01647+K01653+K14455+K14454+K00814+K14272+K00031+K00030+K14454+K00031
Photosynthesis - antenna proteins	ko00196	35	37	2198	9544	EVM0003099;EVM0003400;EVM0004807;EVM0005229;EVM0005356;EVM0005647;EVM0007065;EVM0007519;EVM0007962;EVM0008977;EVM0010214;EVM0010277;EVM0010414;EVM0015681;EVM0016850;EVM0018205;EVM0018916;EVM0019434;EVM0021879;EVM0021928;EVM0022052;EVM0025415;EVM0030152;EVM0030670;EVM0032204;EVM0032623;EVM0032968;EVM0036151;EVM0036165;EVM0038791;EVM0039131;EVM0041714;EVM0044974;EVM0046018;Rosmarinus_officinalis_ne…	K08910+K08910+K08916+K08907+K08915+K08910+K08915+K08908+K08915+K08913+K08909+K08916+K08908+K08912+K08910+K08912+K08910+K08917+K08915+K08907+K08917+K08915+K08917+K14172+K08912+K08912+K08912+K08909+K08909+K08914+K08913+K08914+K08917+K08916+K08911
SNARE interactions in vesicular transport	ko04130	16	89	2198	9544	EVM0000329;EVM0002223;EVM0003378;EVM0003566;EVM0005531;EVM0014128;EVM0016730;EVM0023120;EVM0031818;EVM0033401;EVM0036227;EVM0038222;EVM0038337;EVM0040555;EVM0041429;EVM0043323	K08517+K08486+K08498+K08489+K08503+K08496+K08503+K08490+K08495+K08515+K08505+K08486+K08490+K08486+K08505+K08490
Pentose and glucuronate interconversions	ko00040	41	221	2198	9544	EVM0000522;EVM0002870;EVM0003861;EVM0004141;EVM0004723;EVM0007013;EVM0007205;EVM0011813;EVM0013676;EVM0014609;EVM0014781;EVM0016620;EVM0017291;EVM0017302;EVM0018180;EVM0018249;EVM0021173;EVM0021265;EVM0024987;EVM0025272;EVM0026293;EVM0026508;EVM0027180;EVM0027233;EVM0027893;EVM0030169;EVM0030860;EVM0031475;EVM0031770;EVM0032378;EVM0032718;EVM0033665;EVM0034286;EVM0034611;EVM0035001;EVM0035612;EVM…	K01051+K00008+K01728+K00008+K01184+K01783+K01728+K01051+K01051+K01051+K01728+K01728+K00128+K00012+K00012+K01728+K01728+K01728+K01783+K01051+K00012+K00128+K01051+K01051+K01728+K00128+K01728+K01728+K01728+K01728+K01728+K00128+K01051+K00128+K00012+K01728+K01728+K01051+K01051+K00128+K01051
mRNA surveillance pathway	ko03015	21	248	2198	9544	EVM0000177;EVM0000430;EVM0001506;EVM0002176;EVM0005790;EVM0005861;EVM0007217;EVM0008370;EVM0009789;EVM0011503;EVM0014114;EVM0017352;EVM0017798;EVM0018560;EVM0019108;EVM0019704;EVM0030644;EVM0034424;EVM0038195;EVM0040554;EVM0042484	K11584+K06269+K04354+K14397+K13114+K14328+K14411+K14408+K11584+K06269+K06269+K04382+K11584+K11584+K11584+K04382+K14962+K08873+K14397+K11584+K13917
Phenylalanine, tyrosine and tryptophan biosynthesis	ko00400	26	93	2198	9544	EVM0004977;EVM0005348;EVM0005966;EVM0006657;EVM0009670;EVM0010209;EVM0015696;EVM0016639;EVM0016695;EVM0020944;EVM0021456;EVM0021664;EVM0023441;EVM0023966;EVM0027575;EVM0029336;EVM0029522;EVM0032659;EVM0033869;EVM0034869;EVM0036228;EVM0036935;EVM0037959;EVM0038325;EVM0042874;Rosmarinus_officinalis_newGene_13466	K01658+K05359+K00766+K14454+K01658+K14454+K13832+K00891+K01850+K00811+K00815+K15849+K14454+K15227+K01657+K00766+K01817+K01695+K00815+K15227+K14455+K05359+K14454+K00815+K05359+K14454
Carbon metabolism	ko01200	163	530	2198	9544	EVM0000034;EVM0000589;EVM0001846;EVM0002145;EVM0002367;EVM0002442;EVM0002540;EVM0002682;EVM0002715;EVM0002759;EVM0002824;EVM0003411;EVM0003457;EVM0003504;EVM0003793;EVM0004461;EVM0004517;EVM0004686;EVM0004869;EVM0005212;EVM0005431;EVM0005545;EVM0006159;EVM0006282;EVM0006288;EVM0006295;EVM0006464;EVM0006657;EVM0006837;EVM0007013;EVM0007139;EVM0007358;EVM0007881;EVM0008307;EVM0008460;EVM0008946;EVM…	K00261+K05298+K00830+K15633+K00026+K19269+K00844+K00281+K15919+K00051+K01623+K15919+K03781+K00640+K00028+K00051+K00600+K03841+K03841+K15918+K00164+K01595+K00028+K01807+K00031+K00844+K00600+K14454+K11517+K01783+K01601+K01807+K00873+K15634+K00615+K00036+K00855+K14454+K03841+K00830+K00382+K01681+K00873+K00121+K00873+K00831+K00627+K00605+K19269+K00382+K00121+K00026+K03781+K01623+K00131+K01807+K01807+…
Circadian rhythm - plant	ko04712	18	88	2198	9544	EVM0000711;EVM0001055;EVM0001099;EVM0011869;EVM0014206;EVM0014232;EVM0027581;EVM0027759;EVM0028278;EVM0036072;EVM0036669;EVM0037516;EVM0040257;EVM0042789;EVM0043363;EVM0043573;EVM0045772;Rosmarinus_officinalis_newGene_16002	K12130+K12124+K12130+K12125+K10143+K12121+K12127+K10143+K12125+K16240+K10143+K16241+K10143+K12133+K10143+K12130+K12126+K10143
Protein export	ko03060	26	115	2198	9544	EVM0001563;EVM0005251;EVM0005360;EVM0014647;EVM0015588;EVM0015885;EVM0019152;EVM0020206;EVM0021017;EVM0021600;EVM0021884;EVM0023952;EVM0025315;EVM0025497;EVM0026133;EVM0033716;EVM0033945;EVM0034475;EVM0034618;EVM0038340;EVM0039483;EVM0040550;EVM0042139;EVM0043009;EVM0045249;EVM0045514	K13431+K03100+K13431+K09490+K03106+K13431+K03116+K03110+K09540+K13280+K10956+K03217+K03118+K03100+K03100+K12272+K13280+K09490+K03070+K03110+K03070+K10956+K03106+K03217+K09540+K03116
Thiamine metabolism	ko00730	14	29	2198	9544	EVM0002636;EVM0005184;EVM0007679;EVM0011456;EVM0013791;EVM0029437;EVM0031138;EVM0032323;EVM0039263;EVM0040247;EVM0044571;Rosmarinus_officinalis_newGene_12860;Rosmarinus_officinalis_newGene_15830;Rosmarinus_officinalis_newGene_17036	K00949+K00878+K01662+K01662+K01662+K01662+K01662+K03146+K03146+K01662+K01662+K14153+K14153+K01662
Riboflavin metabolism	ko00740	8	18	2198	9544	EVM0022117;EVM0023500;EVM0029455;EVM0032272;EVM0035741;EVM0037953;EVM0043665;Rosmarinus_officinalis_newGene_15245	K14652+K14652+K14652+K14652+K14652+K11752+K14652+K14652
Histidine metabolism	ko00340	9	33	2198	9544	EVM0017291;EVM0026508;EVM0030169;EVM0033665;EVM0034611;EVM0036750;EVM0042555;EVM0044815;EVM0045925	K00128+K00128+K00128+K00128+K00128+K01590+K00765+K00128+K01693
Synthesis and degradation of ketone bodies	ko00072	3	14	2198	9544	EVM0011681;EVM0024586;EVM0030771	K01641+K00626+K01640
Glutathione metabolism	ko00480	35	161	2198	9544	EVM0000609;EVM0002728;EVM0004020;EVM0006288;EVM0007799;EVM0007897;EVM0008946;EVM0010399;EVM0012611;EVM0013601;EVM0013675;EVM0017933;EVM0020660;EVM0020790;EVM0022636;EVM0022881;EVM0026380;EVM0027875;EVM0029102;EVM0029804;EVM0031458;EVM0032408;EVM0032747;EVM0032989;EVM0035995;EVM0040075;EVM0041597;EVM0043092;EVM0045258;EVM0045262;EVM0045887;Rosmarinus_officinalis_newGene_13179;Rosmarinus_officinali…	K00799+K00799+K00799+K00031+K00799+K01255+K00036+K00799+K00383+K00799+K00383+K00036+K00799+K00434+K01255+K00799+K00799+K00434+K00434+K00434+K10808+K00432+K00799+K00799+K00434+K00799+K00799+K00031+K00434+K00799+K00036+K00434+K00799+K00031+K00432
Lipoic acid metabolism	ko00785	2	10	2198	9544	EVM0009626;EVM0011169	K03801+K03644
Ribosome	ko03010	82	657	2198	9544	EVM0000017;EVM0000613;EVM0001206;EVM0001664;EVM0002309;EVM0003462;EVM0003605;EVM0003705;EVM0003846;EVM0004045;EVM0005748;EVM0005820;EVM0006710;EVM0006763;EVM0007296;EVM0007463;EVM0010230;EVM0010351;EVM0011803;EVM0012300;EVM0012322;EVM0013363;EVM0013515;EVM0014265;EVM0014390;EVM0014521;EVM0017179;EVM0017326;EVM0017854;EVM0018115;EVM0018347;EVM0018581;EVM0019642;EVM0019998;EVM0020038;EVM0020251;EVM…	K02916+K02906+K02935+K02867+K02946+K02953+K02899+K02881+K02887+K02992+K02935+K02902+K02879+K02881+K02884+K02863+K02988+K02897+K02907+K02996+K02990+K02864+K02863+K02968+K02945+K02933+K02904+K02988+K02906+K02968+K02895+K02945+K02935+K02926+K02946+K02914+K02904+K02945+K02902+K02935+K02913+K02931+K02926+K02963+K02876+K02876+K02939+K02945+K02968+K02996+K02863+K02952+K02881+K02884+K02909+K02864+K02916+…
Arginine and proline metabolism	ko00330	31	104	2198	9544	EVM0006487;EVM0006657;EVM0010209;EVM0012823;EVM0014806;EVM0015229;EVM0017291;EVM0017828;EVM0020944;EVM0021360;EVM0022958;EVM0023441;EVM0023586;EVM0026508;EVM0029860;EVM0030169;EVM0032363;EVM0032810;EVM0033665;EVM0034611;EVM0035970;EVM0036228;EVM0037959;EVM0038151;EVM0038160;EVM0039874;EVM0040791;EVM0044815;Rosmarinus_officinalis_newGene_13466;Rosmarinus_officinalis_newGene_1509;Rosmarinus_officin…	K17839+K14454+K14454+K17839+K12251+K00472+K00128+K00318+K00811+K13366+K00472+K14454+K00472+K00128+K01611+K00128+K13366+K01426+K00128+K00128+K00318+K14455+K14454+K01611+K00294+K17839+K12259+K00128+K14454+K00318+K17839
Propanoate metabolism	ko00640	14	75	2198	9544	EVM0011229;EVM0013722;EVM0020620;EVM0021196;EVM0021452;EVM0023012;EVM0023215;EVM0023251;EVM0024586;EVM0032944;EVM0034385;EVM0040178;EVM0040544;Rosmarinus_officinalis_newGene_6236	K00382+K00382+K00382+K00016+K02160+K00166+K00382+K01961+K00626+K01962+K00016+K00166+K00166+K00382
Fatty acid elongation	ko00062	18	65	2198	9544	EVM0001399;EVM0002399;EVM0005075;EVM0006692;EVM0009646;EVM0012888;EVM0014230;EVM0014720;EVM0016921;EVM0017396;EVM0020414;EVM0022215;EVM0026952;EVM0031406;EVM0033602;EVM0039062;EVM0044722;Rosmarinus_officinalis_newGene_18543	K10251+K15397+K15397+K10703+K15397+K10258+K01074+K15397+K10258+K15397+K15397+K10258+K15397+K15397+K15397+K10703+K15397+K15397
Amino sugar and nucleotide sugar metabolism	ko00520	82	260	2198	9544	EVM0000310;EVM0000690;EVM0001036;EVM0001237;EVM0001995;EVM0002068;EVM0002081;EVM0002311;EVM0002540;EVM0002712;EVM0003479;EVM0004466;EVM0005391;EVM0005563;EVM0006215;EVM0006295;EVM0007490;EVM0007527;EVM0009461;EVM0009945;EVM0011268;EVM0012026;EVM0012999;EVM0013278;EVM0013467;EVM0014047;EVM0014191;EVM0014241;EVM0014732;EVM0015459;EVM0015598;EVM0015662;EVM0016097;EVM0016119;EVM0017302;EVM0017578;EVM…	K00847+K12449+K00975+K00847+K08679+K01183+K20867+K13648+K00844+K08679+K13648+K00975+K01784+K20867+K00975+K00844+K12448+K08678+K13379+K08679+K12449+K17497+K12450+K01809+K08679+K08678+K01209+K08678+K13648+K13379+K01183+K12373+K20867+K00972+K00012+K13379+K00012+K13379+K12450+K08678+K13648+K08679+K00975+K01711+K00975+K00966+K10046+K00012+K01183+K08679+K20867+K00844+K01183+K12449+K01835+K08678+K20867+…
Glyoxylate and dicarboxylate metabolism	ko00630	57	131	2198	9544	EVM0001623;EVM0001821;EVM0001846;EVM0002367;EVM0002442;EVM0002682;EVM0002715;EVM0003411;EVM0003457;EVM0004517;EVM0005212;EVM0006464;EVM0006837;EVM0007139;EVM0008421;EVM0010763;EVM0010989;EVM0011229;EVM0012051;EVM0012484;EVM0013055;EVM0013381;EVM0013722;EVM0013838;EVM0014152;EVM0014613;EVM0015280;EVM0015710;EVM0016334;EVM0017062;EVM0018001;EVM0020620;EVM0020708;EVM0023215;EVM0024586;EVM0025048;EVM…	K01915+K01915+K00830+K00026+K19269+K00281+K15919+K15919+K03781+K00600+K15918+K00600+K11517+K01601+K01915+K01915+K00830+K00382+K01681+K01915+K00605+K19269+K00382+K00026+K03781+K01915+K02437+K18121+K00281+K02437+K00600+K00382+K00605+K00382+K00626+K00600+K00026+K00600+K01647+K00281+K19269+K01647+K00600+K00600+K02437+K15893+K02437+K15918+K14272+K01433+K00600+K01602+K00025+K02437+K01602+K00382+K11517
Glycerolipid metabolism	ko00561	50	137	2198	9544	EVM0000172;EVM0000252;EVM0002208;EVM0002572;EVM0003105;EVM0004101;EVM0004966;EVM0005212;EVM0007036;EVM0007240;EVM0007779;EVM0009698;EVM0014518;EVM0014968;EVM0015040;EVM0016634;EVM0016781;EVM0017291;EVM0018453;EVM0019318;EVM0019445;EVM0020650;EVM0021193;EVM0022256;EVM0023933;EVM0024028;EVM0025537;EVM0026508;EVM0026638;EVM0027046;EVM0028080;EVM0029796;EVM0030169;EVM0031388;EVM0033665;EVM0033769;EVM…	K07407+K13523+K00901+K00679+K13519+K07407+K00864+K15918+K14457+K14457+K07407+K01054+K01054+K13508+K15728+K00864+K03715+K00128+K00901+K13519+K13508+K14457+K00679+K00901+K13508+K06119+K00901+K00128+K01054+K01054+K01054+K00901+K00128+K07407+K00128+K06118+K00128+K07407+K06118+K00901+K15918+K03715+K01054+K03715+K00901+K09480+K00128+K13508+K06118+K00679
Valine, leucine and isoleucine biosynthesis	ko00290	5	44	2198	9544	EVM0017741;EVM0020108;EVM0022898;EVM0034171;EVM0044753	K01703+K01652+K01653+K01653+K01754
Glycosphingolipid biosynthesis - ganglio series	ko00604	2	10	2198	9544	EVM0015662;EVM0034870	K12373+K12373
Glycine, serine and threonine metabolism	ko00260	50	146	2198	9544	EVM0000661;EVM0001846;EVM0002145;EVM0002604;EVM0002682;EVM0002715;EVM0003411;EVM0004517;EVM0005212;EVM0006464;EVM0008307;EVM0010989;EVM0011229;EVM0012337;EVM0012739;EVM0013055;EVM0013722;EVM0015280;EVM0016334;EVM0017062;EVM0018001;EVM0018155;EVM0020620;EVM0020708;EVM0023215;EVM0024449;EVM0024464;EVM0025048;EVM0025378;EVM0025458;EVM0026540;EVM0028357;EVM0031340;EVM0032152;EVM0032488;EVM0032659;EVM…	K00827+K00830+K15633+K00827+K00281+K15919+K15919+K00600+K15918+K00600+K15634+K00830+K00382+K00306+K00831+K00605+K00382+K02437+K00281+K02437+K00600+K00928+K00382+K00605+K00382+K00276+K00827+K00600+K00600+K00306+K00281+K01620+K00600+K00600+K00827+K01695+K02437+K15893+K02437+K00827+K00827+K15918+K14272+K00600+K01754+K01733+K00058+K02437+K00276+K00382
Vitamin B6 metabolism	ko00750	10	25	2198	9544	EVM0009300;EVM0012739;EVM0019716;EVM0020098;EVM0024523;EVM0024903;EVM0029208;EVM0042243;EVM0044835;Rosmarinus_officinalis_newGene_16472	K13248+K00831+K05275+K06215+K13248+K08681+K06215+K08681+K01733+K08681
Pyrimidine metabolism	ko00240	38	240	2198	9544	EVM0000194;EVM0001422;EVM0001528;EVM0002595;EVM0003700;EVM0005834;EVM0006766;EVM0008413;EVM0009691;EVM0010325;EVM0010735;EVM0011659;EVM0013084;EVM0013604;EVM0015925;EVM0017950;EVM0018655;EVM0019150;EVM0020085;EVM0021404;EVM0027753;EVM0029342;EVM0030425;EVM0030754;EVM0031377;EVM0031458;EVM0033912;EVM0035281;EVM0038603;EVM0040077;EVM0043142;EVM0044734;EVM0045015;EVM0045194;Rosmarinus_officinalis_ne…	K00384+K09903+K16904+K00876+K00207+K02328+K01489+K00962+K01489+K03787+K00384+K13800+K01081+K00254+K13800+K00207+K03787+K00876+K01493+K00876+K00940+K02325+K00940+K01937+K00876+K10808+K00940+K00962+K01510+K00962+K01510+K02325+K02335+K02321+K00962+K01520+K00962+K01520
Cyanoamino acid metabolism	ko00460	23	65	2198	9544	EVM0001541;EVM0004517;EVM0006464;EVM0010913;EVM0013489;EVM0018001;EVM0020597;EVM0020645;EVM0020811;EVM0021873;EVM0025048;EVM0025186;EVM0025378;EVM0025810;EVM0027153;EVM0031340;EVM0032152;EVM0041928;EVM0042624;EVM0045397;Rosmarinus_officinalis_newGene_15889;Rosmarinus_officinalis_newGene_9608;Rosmarinus_officinalis_newGene_9610	K05349+K00600+K00600+K12153+K01188+K00600+K05349+K01188+K05350+K01188+K00600+K05349+K00600+K13035+K05349+K00600+K00600+K00600+K13034+K05350+K01188+K01188+K01188
Cutin, suberine and wax biosynthesis	ko00073	16	66	2198	9544	EVM0005509;EVM0005784;EVM0018114;EVM0018808;EVM0020693;EVM0022250;EVM0023468;EVM0023862;EVM0025217;EVM0028361;EVM0033746;EVM0039237;EVM0040486;EVM0040905;EVM0043687;EVM0044503	K15398+K17991+K15400+K15401+K15400+K13356+K13356+K15398+K13356+K17991+K15403+K17991+K15398+K15400+K15400+K15398
Stilbenoid, diarylheptanoid and gingerol biosynthesis	ko00945	8	44	2198	9544	EVM0002880;EVM0006524;EVM0012241;EVM0019359;EVM0021643;EVM0028411;EVM0031586;EVM0035052	K13065+K13065+K13065+K00588+K13065+K13065+K00588+K00588
Phenylpropanoid biosynthesis	ko00940	66	242	2198	9544	EVM0000040;EVM0001541;EVM0002764;EVM0002880;EVM0004376;EVM0004397;EVM0004483;EVM0005393;EVM0006145;EVM0006313;EVM0006524;EVM0006911;EVM0006955;EVM0008955;EVM0012241;EVM0013046;EVM0013489;EVM0014476;EVM0015622;EVM0015751;EVM0016661;EVM0017871;EVM0017893;EVM0019359;EVM0019545;EVM0020597;EVM0020645;EVM0020811;EVM0021643;EVM0021776;EVM0021873;EVM0021878;EVM0023393;EVM0023735;EVM0025186;EVM0025232;EVM…	K00083+K05349+K00430+K13065+K12356+K00083+K00430+K00430+K09755+K01904+K13065+K00430+K00083+K09753+K13065+K00083+K01188+K01904+K10775+K00430+K13066+K09755+K13066+K00588+K00430+K05349+K01188+K05350+K13065+K13066+K01188+K00430+K00430+K09755+K05349+K12355+K00430+K13066+K05349+K00083+K13065+K00588+K00430+K09753+K00083+K00588+K00430+K00083+K00430+K00083+K00083+K00083+K00430+K09755+K00083+K12356+K18368+…
Biosynthesis of unsaturated fatty acids	ko01040	10	47	2198	9544	EVM0001399;EVM0006692;EVM0012888;EVM0014603;EVM0016921;EVM0022215;EVM0026724;EVM0027458;EVM0034220;EVM0039062	K10251+K10703+K10258+K03921+K10258+K10258+K10256+K00232+K00232+K10703
Sphingolipid metabolism	ko00600	18	53	2198	9544	EVM0000172;EVM0001502;EVM0002559;EVM0004101;EVM0006966;EVM0007779;EVM0008128;EVM0017964;EVM0019148;EVM0024305;EVM0030853;EVM0031388;EVM0032591;EVM0033421;EVM0034839;EVM0037034;EVM0038002;EVM0039074	K07407+K00654+K00654+K07407+K04718+K07407+K04711+K04712+K04711+K01634+K04711+K07407+K04710+K04713+K07407+K17108+K04711+K01190
N-Glycan biosynthesis	ko00510	11	92	2198	9544	EVM0007908;EVM0011981;EVM0018399;EVM0019626;EVM0020855;EVM0021125;EVM0021658;EVM0030192;EVM0042643;EVM0046073;Rosmarinus_officinalis_newGene_261	K00902+K00737+K01230+K00736+K12670+K00737+K01230+K00737+K01001+K00902+K03844
Phosphatidylinositol signaling system	ko04070	47	163	2198	9544	EVM0001630;EVM0002208;EVM0003001;EVM0003104;EVM0003453;EVM0004475;EVM0006234;EVM0006557;EVM0010196;EVM0010519;EVM0012678;EVM0014465;EVM0014835;EVM0015376;EVM0015960;EVM0018453;EVM0019207;EVM0020187;EVM0020644;EVM0021395;EVM0022256;EVM0023180;EVM0023450;EVM0023633;EVM0025537;EVM0027149;EVM0027602;EVM0028724;EVM0029796;EVM0032711;EVM0033299;EVM0034568;EVM0035008;EVM0035703;EVM0035831;EVM0037203;EVM…	K01092+K00901+K02183+K02183+K00921+K10572+K00915+K00981+K02183+K00889+K00913+K13024+K05857+K00921+K00921+K00901+K10047+K05857+K02183+K02183+K00901+K02183+K00889+K00921+K00901+K00913+K00889+K00981+K00901+K00913+K02183+K00921+K00921+K00901+K02183+K00889+K00921+K02183+K00901+K00889+K05857+K02183+K02183+K00981+K00913+K00913+K00921
Starch and sucrose metabolism	ko00500	126	454	2198	9544	EVM0000310;EVM0000522;EVM0001036;EVM0001237;EVM0001541;EVM0001826;EVM0001995;EVM0002055;EVM0002081;EVM0002311;EVM0002391;EVM0002540;EVM0002712;EVM0003479;EVM0004290;EVM0004362;EVM0004466;EVM0004723;EVM0004776;EVM0004798;EVM0005563;EVM0005767;EVM0006215;EVM0006295;EVM0007372;EVM0007527;EVM0009945;EVM0009957;EVM0009962;EVM0011813;EVM0013467;EVM0013489;EVM0013676;EVM0013890;EVM0014047;EVM0014241;EVM…	K00847+K01051+K00975+K00847+K05349+K01177+K08679+K16055+K20867+K13648+K01177+K00844+K08679+K13648+K19891+K16055+K00975+K01184+K01087+K01187+K20867+K19893+K00975+K00844+K01193+K08678+K08679+K00695+K00696+K01051+K08679+K01188+K01051+K16055+K08678+K08678+K01051+K13648+K16055+K19893+K01513+K01087+K01087+K20867+K00705+K00012+K19891+K01193+K00696+K00012+K16055+K19891+K08678+K05349+K01188+K01179+K05350+…
Other types of O-glycan biosynthesis	ko00514	5	15	2198	9544	EVM0000396;EVM0012814;EVM0016150;EVM0042133;EVM0043998	K18134+K03691+K09667+K09667+K18134
RNA degradation	ko03018	28	222	2198	9544	EVM0001062;EVM0001398;EVM0003754;EVM0004005;EVM0006575;EVM0007149;EVM0008413;EVM0012630;EVM0013643;EVM0014956;EVM0016137;EVM0016193;EVM0018580;EVM0020148;EVM0021662;EVM0023052;EVM0023296;EVM0024136;EVM0026191;EVM0035281;EVM0037532;EVM0038650;EVM0040077;EVM0042515;EVM0044983;Rosmarinus_officinalis_newGene_11590;Rosmarinus_officinalis_newGene_17698;Rosmarinus_officinalis_newGene_8218	K04077+K07573+K12581+K03681+K12581+K07573+K00962+K07573+K03679+K04077+K12611+K12592+K10643+K03679+K12603+K04077+K00850+K12590+K12589+K00962+K12581+K12592+K00962+K12581+K04077+K00962+K14442+K00962
Peroxisome	ko04146	43	170	2198	9544	EVM0001846;EVM0003457;EVM0004319;EVM0004737;EVM0004928;EVM0005583;EVM0006288;EVM0006837;EVM0007144;EVM0007722;EVM0008853;EVM0009950;EVM0010989;EVM0012337;EVM0014152;EVM0018296;EVM0018638;EVM0020672;EVM0021613;EVM0022250;EVM0022733;EVM0023368;EVM0023468;EVM0023772;EVM0025217;EVM0025224;EVM0025458;EVM0027458;EVM0028376;EVM0028563;EVM0030771;EVM0031336;EVM0034220;EVM0036236;EVM0039570;EVM0039845;EVM…	K00830+K03781+K04565+K01897+K01897+K13347+K00031+K11517+K13344+K04564+K13348+K01897+K00830+K00306+K03781+K13354+K13347+K13348+K13348+K13356+K13344+K01897+K13356+K01897+K13356+K13354+K00306+K00232+K04565+K13348+K01640+K13348+K00232+K01897+K04564+K01897+K00031+K13348+K13345+K04565+K13348+K00031+K11517
Zeatin biosynthesis	ko00908	11	66	2198	9544	EVM0005146;EVM0005598;EVM0007155;EVM0008255;EVM0016893;EVM0017752;EVM0019460;EVM0027355;EVM0036035;EVM0040404;EVM0042586	K13495+K10760+K13495+K10717+K10760+K10760+K00791+K00279+K13495+K13495+K00279
Ascorbate and aldarate metabolism	ko00053	28	77	2198	9544	EVM0007599;EVM0009094;EVM0017291;EVM0017302;EVM0017324;EVM0018180;EVM0018692;EVM0019207;EVM0020790;EVM0025634;EVM0026293;EVM0026508;EVM0027875;EVM0028948;EVM0029102;EVM0029804;EVM0030169;EVM0033665;EVM0033786;EVM0034611;EVM0035001;EVM0035995;EVM0041004;EVM0041543;EVM0044815;EVM0045258;Rosmarinus_officinalis_newGene_12938;Rosmarinus_officinalis_newGene_13179	K00469+K08232+K00128+K00012+K08232+K00012+K08232+K10047+K00434+K10046+K00012+K00128+K00434+K08232+K00434+K00434+K00128+K00128+K08232+K00128+K00012+K00434+K14190+K08232+K00128+K00434+K00469+K00434
Pentose phosphate pathway	ko00030	38	120	2198	9544	EVM0002824;EVM0004686;EVM0004869;EVM0006282;EVM0007013;EVM0007358;EVM0008460;EVM0008946;EVM0010779;EVM0014725;EVM0014728;EVM0015073;EVM0015537;EVM0017498;EVM0017933;EVM0018212;EVM0020169;EVM0020550;EVM0020893;EVM0021773;EVM0023296;EVM0024987;EVM0027326;EVM0030310;EVM0033229;EVM0034482;EVM0035492;EVM0035501;EVM0035656;EVM0038378;EVM0038841;EVM0039205;EVM0040820;EVM0041264;EVM0042794;EVM0045887;Ros…	K01623+K03841+K03841+K01807+K01783+K01807+K00615+K00036+K03841+K01623+K00131+K01807+K01807+K01807+K00036+K03841+K00616+K01807+K00131+K01807+K00850+K01783+K00895+K01835+K01623+K01623+K01835+K03841+K00615+K01623+K01623+K01807+K00948+K03841+K03841+K00036+K03841+K03841
Pyruvate metabolism	ko00620	57	202	2198	9544	EVM0002367;EVM0002759;EVM0003793;EVM0004461;EVM0005475;EVM0005545;EVM0006159;EVM0007881;EVM0011229;EVM0012168;EVM0012666;EVM0012768;EVM0013722;EVM0013838;EVM0015700;EVM0015794;EVM0016466;EVM0017224;EVM0017291;EVM0017990;EVM0020620;EVM0021042;EVM0021148;EVM0021196;EVM0021452;EVM0023215;EVM0023251;EVM0024586;EVM0025086;EVM0025610;EVM0026508;EVM0028639;EVM0029091;EVM0030169;EVM0030360;EVM0032387;EVM…	K00026+K00051+K00028+K00051+K01759+K01595+K00028+K00873+K00382+K00873+K00873+K00627+K00382+K00026+K01006+K01759+K00873+K00051+K00128+K01595+K00382+K01610+K00873+K00016+K02160+K00382+K01961+K00626+K00026+K00029+K00128+K00028+K00051+K00128+K00873+K00627+K01759+K01962+K00161+K00128+K00016+K00128+K00029+K01069+K01069+K01595+K00029+K00029+K00162+K01610+K00873+K00128+K00025+K00627+K00382+K00029+K00162
Ribosome biogenesis in eukaryotes	ko03008	11	201	2198	9544	EVM0002851;EVM0005026;EVM0008745;EVM0011933;EVM0013094;EVM0015049;EVM0016647;EVM0017919;EVM0022422;EVM0044474;Rosmarinus_officinalis_newGene_9012	K07562+K14548+K14552+K07936+K14555+K06943+K14553+K14290+K14555+K18532+K14290
Folate biosynthesis	ko00790	4	27	2198	9544	EVM0005600;EVM0025952;EVM0041414;EVM0041584	K18482+K13941+K01495+K01495
beta-Alanine metabolism	ko00410	21	75	2198	9544	EVM0003700;EVM0006487;EVM0012823;EVM0017291;EVM0017950;EVM0021360;EVM0024449;EVM0026508;EVM0029990;EVM0030010;EVM0030169;EVM0032363;EVM0033665;EVM0034611;EVM0037158;EVM0039874;EVM0040791;EVM0044815;Rosmarinus_officinalis_newGene_10741;Rosmarinus_officinalis_newGene_16030;Rosmarinus_officinalis_newGene_16776	K00207+K17839+K17839+K00128+K00207+K13366+K00276+K00128+K01580+K01580+K00128+K13366+K00128+K00128+K01580+K17839+K12259+K00128+K00276+K17839+K01580
Photosynthesis	ko00195	79	122	2198	9544	EVM0001160;EVM0001214;EVM0002342;EVM0002903;EVM0002950;EVM0003405;EVM0003864;EVM0004006;EVM0005104;EVM0006725;EVM0007511;EVM0007921;EVM0008009;EVM0008038;EVM0009123;EVM0010222;EVM0012579;EVM0012691;EVM0012855;EVM0014340;EVM0014782;EVM0014907;EVM0016776;EVM0017502;EVM0017528;EVM0018076;EVM0018592;EVM0018728;EVM0018733;EVM0018812;EVM0019172;EVM0019185;EVM0019748;EVM0019775;EVM0021410;EVM0021690;EVM…	K02636+K02113+K02693+K02109+K02638+K02638+K08901+K02689+K02704+K02112+K02639+K02693+K02113+K02639+K02701+K02636+K02113+K02716+K14332+K02639+K02699+K02690+K02717+K02716+K02641+K02637+K08901+K02694+K02115+K02712+K02717+K08902+K02698+K02109+K02641+K02721+K08901+K02695+K02109+K02113+K02716+K08901+K02639+K02115+K02723+K08905+K08903+K08903+K08902+K02641+K02699+K02111+K02707+K02723+K02692+K02698+K02638+…
Glycolysis / Gluconeogenesis	ko00010	71	252	2198	9544	EVM0000335;EVM0001297;EVM0002145;EVM0002540;EVM0002552;EVM0002824;EVM0004686;EVM0004869;EVM0006295;EVM0006489;EVM0007881;EVM0008307;EVM0010779;EVM0011229;EVM0012168;EVM0012249;EVM0012666;EVM0012768;EVM0013722;EVM0013831;EVM0014725;EVM0014728;EVM0016413;EVM0016466;EVM0017291;EVM0018212;EVM0020620;EVM0020893;EVM0021042;EVM0021148;EVM0021196;EVM0023215;EVM0023296;EVM0026508;EVM0027326;EVM0028448;EVM…	K18857+K01568+K15633+K00844+K01785+K01623+K03841+K03841+K00844+K01792+K00873+K15634+K03841+K00382+K00873+K00121+K00873+K00627+K00382+K00121+K01623+K00131+K01792+K00873+K00128+K03841+K00382+K00131+K01610+K00873+K00016+K00382+K00850+K00128+K00895+K00927+K00844+K00128+K01835+K00873+K00001+K00627+K00927+K01623+K00161+K00128+K01568+K00016+K01623+K00128+K18857+K01835+K03841+K01623+K01623+K00162+K01610+…
Galactose metabolism	ko00052	43	128	2198	9544	EVM0000172;EVM0000206;EVM0002540;EVM0002552;EVM0002705;EVM0003999;EVM0004101;EVM0004798;EVM0005391;EVM0006295;EVM0006785;EVM0007241;EVM0007372;EVM0007779;EVM0010968;EVM0013469;EVM0015242;EVM0015535;EVM0017139;EVM0017273;EVM0017988;EVM0018020;EVM0021740;EVM0022477;EVM0023057;EVM0023296;EVM0025264;EVM0025708;EVM0026962;EVM0028321;EVM0028843;EVM0030310;EVM0031388;EVM0033669;EVM0033834;EVM0034839;EVM…	K07407+K18819+K00844+K01785+K18819+K18819+K07407+K01187+K01784+K00844+K18819+K06617+K01193+K07407+K06617+K18819+K18819+K06617+K06617+K06617+K06617+K01193+K06611+K01187+K18819+K00850+K06617+K01193+K01193+K18819+K00844+K01835+K07407+K06611+K06611+K07407+K01835+K18819+K01190+K01193+K00844+K06617+K01193
Nitrogen metabolism	ko00910	22	70	2198	9544	EVM0000034;EVM0001486;EVM0001623;EVM0001821;EVM0007165;EVM0007674;EVM0008421;EVM0010763;EVM0012484;EVM0014613;EVM0017969;EVM0018858;EVM0019028;EVM0024607;EVM0028483;EVM0032613;EVM0033046;EVM0034817;EVM0039816;EVM0040011;EVM0044986;EVM0045060	K00261+K01673+K01915+K01915+K01673+K00264+K01915+K01915+K01915+K01915+K00264+K01673+K01673+K01673+K00264+K01673+K02575+K01674+K02575+K01673+K00261+K01673
Non-homologous end-joining	ko03450	3	24	2198	9544	EVM0000574;EVM0008528;EVM0037986	K10884+K04799+K03512
Plant hormone signal transduction	ko04075	171	543	2198	9544	EVM0000151;EVM0000776;EVM0000836;EVM0001125;EVM0001131;EVM0001477;EVM0001611;EVM0001884;EVM0002118;EVM0002551;EVM0002593;EVM0003299;EVM0003782;EVM0004259;EVM0004597;EVM0005094;EVM0005377;EVM0005754;EVM0005964;EVM0006311;EVM0006334;EVM0006938;EVM0007343;EVM0007559;EVM0007718;EVM0007852;EVM0007888;EVM0008129;EVM0008709;EVM0008838;EVM0009285;EVM0009745;EVM0010032;EVM0010164;EVM0010348;EVM0010495;EVM…	K13463+K14487+K14508+K14431+K14493+K13416+K14493+K14484+K13416+K13946+K14488+K14488+K14484+K14514+K14497+K13416+K14497+K13415+K14490+K14484+K14487+K13416+K16189+K14496+K13946+K13416+K14505+K14514+K14509+K14488+K14484+K13416+K16189+K13464+K16189+K14497+K14488+K14500+K14488+K14490+K14514+K14516+K14508+K14493+K13946+K14488+K13946+K14505+K14516+K13416+K14487+K13946+K13946+K14514+K14431+K13464+K14500+…
Sulfur relay system	ko04122	5	21	2198	9544	EVM0000073;EVM0002138;EVM0007199;EVM0032217;EVM0039015	K14168+K14168+K14169+K14168+K01011
Phenylalanine metabolism	ko00360	24	68	2198	9544	EVM0001073;EVM0006313;EVM0006657;EVM0010209;EVM0013162;EVM0014476;EVM0015622;EVM0019359;EVM0020944;EVM0021456;EVM0021664;EVM0023441;EVM0024449;EVM0030713;EVM0031586;EVM0032810;EVM0033869;EVM0035052;EVM0036228;EVM0037959;EVM0038325;EVM0043082;Rosmarinus_officinalis_newGene_10741;Rosmarinus_officinalis_newGene_13466	K07253+K01904+K14454+K14454+K07253+K01904+K10775+K00588+K00811+K00815+K15849+K14454+K00276+K07253+K00588+K01426+K00815+K00588+K14455+K14454+K00815+K01904+K00276+K14454
Regulation of autophagy	ko04140	13	67	2198	9544	EVM0001121;EVM0003179;EVM0006812;EVM0009931;EVM0010644;EVM0022674;EVM0023553;EVM0024490;EVM0027451;EVM0030241;EVM0031902;EVM0044264;Rosmarinus_officinalis_newGene_18515	K07198+K07198+K07198+K07198+K07198+K07198+K08332+K07198+K08332+K07198+K07198+K08332+K08334
Brassinosteroid biosynthesis	ko00905	7	25	2198	9544	EVM0004224;EVM0024477;EVM0024886;EVM0028565;EVM0028735;EVM0034221;EVM0038901	K12639+K12637+K15639+K12638+K09588+K15639+K09587
AGE-RAGE signaling pathway in diabetic complications	ko04933	7	40	2198	9544	EVM0009804;EVM0013317;EVM0014835;EVM0019250;EVM0020187;EVM0036673;EVM0042539	K04392+K04371+K05857+K04392+K05857+K06237+K05857
Basal transcription factors	ko03022	5	95	2198	9544	EVM0004667;EVM0006158;EVM0017033;EVM0044659;Rosmarinus_officinalis_newGene_5872	K03124+K03127+K03124+K03133+K03120
Monobactam biosynthesis	ko00261	9	26	2198	9544	EVM0003641;EVM0009301;EVM0010484;EVM0011487;EVM0014498;EVM0018155;EVM0028458;EVM0035658;EVM0042264	K13811+K13811+K00215+K13811+K01714+K00928+K00215+K13811+K01714
Glucosinolate biosynthesis	ko00966	3	6	2198	9544	EVM0010913;EVM0026261;EVM0027954	K12153+K11820+K11820
Lysine degradation	ko00310	11	48	2198	9544	EVM0005431;EVM0012337;EVM0017291;EVM0024586;EVM0025458;EVM0026508;EVM0030169;EVM0033665;EVM0034388;EVM0034611;EVM0044815	K00164+K00306+K00128+K00626+K00306+K00128+K00128+K00128+K14157+K00128+K00128
Carbon fixation in photosynthetic organisms	ko00710	74	156	2198	9544	EVM0000589;EVM0002367;EVM0002759;EVM0002824;EVM0003793;EVM0004461;EVM0004686;EVM0004869;EVM0005545;EVM0006159;EVM0006282;EVM0006657;EVM0007013;EVM0007139;EVM0007358;EVM0008460;EVM0009558;EVM0010209;EVM0010779;EVM0013838;EVM0014725;EVM0015073;EVM0015537;EVM0015700;EVM0017224;EVM0017498;EVM0017990;EVM0018212;EVM0020355;EVM0020550;EVM0020647;EVM0020954;EVM0021042;EVM0021773;EVM0023441;EVM0023939;EVM…	K05298+K00026+K00051+K01623+K00028+K00051+K03841+K03841+K01595+K00028+K01807+K14454+K01783+K01601+K01807+K00615+K00855+K14454+K03841+K00026+K01623+K01807+K01807+K01006+K00051+K01807+K01595+K03841+K01100+K01807+K05298+K01100+K01610+K01807+K14454+K00855+K05298+K01783+K00026+K00029+K00927+K00028+K00051+K01100+K00927+K01623+K01623+K03841+K00029+K00615+K14455+K01595+K14454+K00029+K00029+K01623+K00814+…
C5-Branched dibasic acid metabolism	ko00660	4	16	2198	9544	EVM0017741;EVM0020108;EVM0022898;EVM0034171	K01703+K01652+K01653+K01653
Valine, leucine and isoleucine degradation	ko00280	24	94	2198	9544	EVM0000661;EVM0002604;EVM0011229;EVM0011681;EVM0013722;EVM0013847;EVM0017291;EVM0020620;EVM0023012;EVM0023215;EVM0024464;EVM0024586;EVM0026508;EVM0030169;EVM0030771;EVM0032488;EVM0033665;EVM0034611;EVM0034801;EVM0037476;EVM0040178;EVM0040544;EVM0044815;Rosmarinus_officinalis_newGene_6236	K00827+K00827+K00382+K01641+K00382+K01968+K00128+K00382+K00166+K00382+K00827+K00626+K00128+K00128+K01640+K00827+K00128+K00128+K00827+K00827+K00166+K00166+K00128+K00382
One carbon pool by folate	ko00670	13	43	2198	9544	EVM0004517;EVM0006464;EVM0013055;EVM0018001;EVM0020708;EVM0025048;EVM0025378;EVM0031340;EVM0032152;EVM0037529;EVM0040031;EVM0041928;EVM0043597	K00600+K00600+K00605+K00600+K00605+K00600+K00600+K00600+K00600+K00604+K01433+K00600+K01934
Protein processing in endoplasmic reticulum	ko04141	77	466	2198	9544	EVM0001508;EVM0002924;EVM0003233;EVM0005497;EVM0007515;EVM0007607;EVM0007651;EVM0007701;EVM0008385;EVM0008786;EVM0008907;EVM0009034;EVM0010284;EVM0010367;EVM0010862;EVM0011998;EVM0012097;EVM0013887;EVM0014239;EVM0014647;EVM0015391;EVM0018399;EVM0020162;EVM0020855;EVM0021017;EVM0021529;EVM0021658;EVM0021884;EVM0023398;EVM0023726;EVM0025402;EVM0025737;EVM0026713;EVM0026766;EVM0026889;EVM0027235;EVM…	K08057+K13993+K10666+K06689+K10666+K10661+K03094+K14009+K14005+K09503+K03283+K13993+K03283+K08852+K13993+K10601+K13993+K13993+K13993+K09490+K14009+K01230+K04079+K12670+K09540+K09503+K01230+K10956+K03283+K03094+K10601+K04079+K10666+K03283+K13993+K10578+K13993+K03283+K14005+K13993+K10666+K14011+K13993+K13525+K13993+K09517+K10666+K13993+K03283+K09490+K13993+K10578+K13993+K13993+K14001+K14011+K13993+…
Endocytosis	ko04144	82	347	2198	9544	EVM0000646;EVM0000787;EVM0001230;EVM0002389;EVM0002401;EVM0002641;EVM0004504;EVM0004837;EVM0005000;EVM0006404;EVM0006731;EVM0007766;EVM0008907;EVM0009684;EVM0009753;EVM0010284;EVM0010519;EVM0010817;EVM0010848;EVM0011026;EVM0011127;EVM0012538;EVM0012603;EVM0014816;EVM0015211;EVM0015832;EVM0015878;EVM0016287;EVM0016437;EVM0017241;EVM0018093;EVM0020459;EVM0022689;EVM0023398;EVM0023450;EVM0024349;EVM…	K19476+K19476+K19366+K12483+K01115+K07904+K07904+K19366+K01115+K07904+K12196+K10591+K03283+K19476+K12486+K03283+K00889+K12183+K01115+K07904+K12479+K07897+K12486+K12471+K12184+K12200+K10396+K12194+K07901+K12471+K12489+K19476+K07889+K03283+K00889+K01115+K19476+K10591+K19366+K12483+K19476+K03283+K12486+K12471+K00889+K07937+K12184+K03283+K07937+K07904+K12486+K07904+K01115+K12183+K12200+K05758+K12196+…
Citrate cycle (TCA cycle)	ko00020	32	129	2198	9544	EVM0002367;EVM0005431;EVM0006288;EVM0011229;EVM0012051;EVM0012575;EVM0012768;EVM0013722;EVM0013838;EVM0020620;EVM0021042;EVM0023215;EVM0025086;EVM0025651;EVM0027012;EVM0027151;EVM0027651;EVM0028087;EVM0029778;EVM0032387;EVM0033443;EVM0037115;EVM0038937;EVM0040451;EVM0041092;EVM0043092;EVM0043177;EVM0045246;Rosmarinus_officinalis_newGene_16778;Rosmarinus_officinalis_newGene_17271;Rosmarinus_offici…	K00026+K00164+K00031+K00382+K01681+K01648+K00627+K00382+K00026+K00382+K01610+K00382+K00026+K01647+K00030+K00234+K01648+K00030+K01647+K00627+K00161+K01648+K00162+K01610+K01648+K00031+K00030+K00025+K00031+K00627+K00382+K00162
Proteasome	ko03050	5	128	2198	9544	EVM0009750;EVM0028898;EVM0029661;EVM0032730;Rosmarinus_officinalis_newGene_15664	K03063+K03038+K03038+K06699+K02730
Monoterpenoid biosynthesis	ko00902	9	15	2198	9544	EVM0009747;EVM0011905;EVM0016588;EVM0019931;EVM0026288;EVM0027003;EVM0045820;Rosmarinus_officinalis_newGene_300;Rosmarinus_officinalis_newGene_306	K15095+K15095+K15095+K15095+K15095+K15095+K20979+K15095+K15095
Glycosaminoglycan degradation	ko00531	10	42	2198	9544	EVM0000939;EVM0000943;EVM0009982;EVM0013751;EVM0015662;EVM0020274;EVM0022467;EVM0024214;EVM0034870;EVM0036240	K07964+K07964+K10532+K01205+K12373+K10532+K10532+K07964+K12373+K10532
Glycosphingolipid biosynthesis - globo series	ko00603	7	25	2198	9544	EVM0000172;EVM0004101;EVM0007779;EVM0015662;EVM0031388;EVM0034839;EVM0034870	K07407+K07407+K07407+K12373+K07407+K07407+K12373
Pantothenate and CoA biosynthesis	ko00770	10	52	2198	9544	EVM0003700;EVM0015089;EVM0017950;EVM0020108;EVM0022898;EVM0024728;EVM0025834;EVM0031805;EVM0034171;EVM0043252	K00207+K01513+K00207+K01652+K01653+K09680+K09680+K01513+K01653+K00606
Ubiquinone and other terpenoid-quinone biosynthesis	ko00130	28	84	2198	9544	EVM0001431;EVM0003174;EVM0004028;EVM0006313;EVM0006327;EVM0006426;EVM0007331;EVM0008233;EVM0009519;EVM0010081;EVM0010568;EVM0014476;EVM0018139;EVM0020746;EVM0021456;EVM0032961;EVM0033773;EVM0033869;EVM0036195;EVM0037084;EVM0038325;EVM0039864;EVM0040246;EVM0041352;EVM0043082;EVM0044352;EVM0045232;EVM0045573	K03809+K01661+K03809+K01904+K14760+K12501+K02552+K03809+K12502+K03809+K12502+K01904+K03809+K03809+K00815+K14759+K03809+K00815+K12501+K03809+K00815+K09833+K06125+K12502+K01904+K09834+K06127+K02548
Arginine biosynthesis	ko00220	20	68	2198	9544	EVM0000034;EVM0001623;EVM0001821;EVM0003613;EVM0006657;EVM0008421;EVM0010209;EVM0010526;EVM0010763;EVM0012484;EVM0014613;EVM0020944;EVM0023441;EVM0025695;EVM0036228;EVM0037959;EVM0038782;EVM0039223;EVM0044986;Rosmarinus_officinalis_newGene_13466	K00261+K01915+K01915+K00930+K14454+K01915+K14454+K00930+K01915+K01915+K01915+K00811+K14454+K14677+K14455+K14454+K00814+K14272+K00261+K14454
Other glycan degradation	ko00511	7	32	2198	9544	EVM0015662;EVM0023351;EVM0027500;EVM0034870;EVM0036910;EVM0037034;EVM0039074	K12373+K15923+K01191+K12373+K01206+K17108+K01190
Fructose and mannose metabolism	ko00051	39	111	2198	9544	EVM0000123;EVM0000310;EVM0001237;EVM0002540;EVM0002824;EVM0002870;EVM0004141;EVM0004686;EVM0004869;EVM0005158;EVM0006295;EVM0010779;EVM0011253;EVM0012026;EVM0013278;EVM0014725;EVM0018212;EVM0018598;EVM0022717;EVM0023165;EVM0023296;EVM0023778;EVM0027326;EVM0028843;EVM0031157;EVM0031986;EVM0032931;EVM0033229;EVM0034482;EVM0035501;EVM0038378;EVM0038841;EVM0041264;EVM0041490;EVM0041919;EVM0042424;EVM…	K01103+K00847+K00847+K00844+K01623+K00008+K00008+K03841+K03841+K19355+K00844+K03841+K19355+K17497+K01809+K01623+K03841+K19355+K01103+K01711+K00850+K00966+K00895+K00844+K19355+K19355+K19355+K01623+K01623+K03841+K01623+K01623+K03841+K00844+K19355+K01803+K03841+K03841+K03841
Carotenoid biosynthesis	ko00906	35	69	2198	9544	EVM0003301;EVM0003352;EVM0004905;EVM0005100;EVM0007271;EVM0008638;EVM0010043;EVM0010714;EVM0010806;EVM0012177;EVM0013335;EVM0013779;EVM0014198;EVM0014808;EVM0017843;EVM0019490;EVM0021741;EVM0022832;EVM0023838;EVM0026957;EVM0027735;EVM0029924;EVM0030668;EVM0032780;EVM0032899;EVM0034498;EVM0034651;EVM0037286;EVM0038481;EVM0040431;EVM0043667;EVM0043903;EVM0044868;EVM0046027;Rosmarinus_officinalis_ne…	K09841+K17913+K09840+K09840+K09840+K09843+K14593+K09843+K17913+K06444+K09843+K09840+K15744+K09842+K02293+K09843+K09841+K09837+K09840+K06443+K09839+K09840+K09840+K09838+K09843+K09843+K15744+K09843+K09838+K09839+K15746+K00514+K09837+K15746+K15746
Tyrosine metabolism	ko00350	31	75	2198	9544	EVM0000335;EVM0001073;EVM0006657;EVM0010209;EVM0012249;EVM0012840;EVM0013162;EVM0013831;EVM0014223;EVM0016897;EVM0018171;EVM0018423;EVM0020944;EVM0020996;EVM0021456;EVM0021664;EVM0023441;EVM0024449;EVM0030713;EVM0031465;EVM0033869;EVM0034803;EVM0034988;EVM0035218;EVM0036228;EVM0037901;EVM0037959;EVM0038325;EVM0039827;Rosmarinus_officinalis_newGene_10741;Rosmarinus_officinalis_newGene_13466	K18857+K07253+K14454+K14454+K00121+K00422+K07253+K00121+K00422+K01592+K00422+K00422+K00811+K00422+K00815+K15849+K14454+K00276+K07253+K00001+K00815+K00422+K18857+K01592+K14455+K00422+K14454+K00815+K00422+K00276+K14454
Selenocompound metabolism	ko00450	15	39	2198	9544	EVM0000194;EVM0001879;EVM0003641;EVM0006262;EVM0009301;EVM0009788;EVM0010735;EVM0011487;EVM0014884;EVM0020563;EVM0025288;EVM0028732;EVM0029513;EVM0032926;EVM0035658	K00384+K00549+K13811+K01761+K13811+K08247+K00384+K13811+K01761+K01739+K01874+K08247+K01874+K00549+K13811
Alanine, aspartate and glutamate metabolism	ko00250	44	97	2198	9544	EVM0000034;EVM0000661;EVM0001623;EVM0001821;EVM0001846;EVM0002574;EVM0002604;EVM0002703;EVM0005680;EVM0006657;EVM0007099;EVM0007674;EVM0008421;EVM0010209;EVM0010763;EVM0010989;EVM0012484;EVM0014412;EVM0014613;EVM0015956;EVM0017969;EVM0020944;EVM0021911;EVM0023441;EVM0024388;EVM0024464;EVM0028483;EVM0029990;EVM0030010;EVM0031392;EVM0032488;EVM0034801;EVM0036228;EVM0037158;EVM0037476;EVM0037959;EVM…	K00261+K00827+K01915+K01915+K00830+K13566+K00827+K01756+K00764+K14454+K00278+K00264+K01915+K14454+K01915+K00830+K01915+K01953+K01915+K01953+K00264+K00811+K13566+K14454+K00764+K00827+K00264+K01580+K01580+K01953+K00827+K00827+K14455+K01580+K00827+K14454+K00294+K00278+K00814+K14272+K13566+K00261+K14454+K01580
Tropane, piperidine and pyridine alkaloid biosynthesis	ko00960	15	38	2198	9544	EVM0006657;EVM0010209;EVM0020944;EVM0021456;EVM0021664;EVM0023441;EVM0024449;EVM0029802;EVM0033869;EVM0036228;EVM0037959;EVM0038325;EVM0045113;Rosmarinus_officinalis_newGene_10741;Rosmarinus_officinalis_newGene_13466	K14454+K14454+K00811+K00815+K15849+K14454+K00276+K08081+K00815+K14455+K14454+K00815+K08081+K00276+K14454
Homologous recombination	ko03440	13	102	2198	9544	EVM0000625;EVM0005834;EVM0009317;EVM0018273;EVM0020518;EVM0029360;EVM0029517;EVM0030174;EVM0031869;EVM0036809;EVM0044715;EVM0045015;Rosmarinus_officinalis_newGene_12817	K04482+K02328+K10882+K07466+K07466+K03553+K07466+K10879+K07466+K10740+K03553+K02335+K07466
Taurine and hypotaurine metabolism	ko00430	7	17	2198	9544	EVM0003136;EVM0009421;EVM0026372;EVM0029990;EVM0030010;EVM0037158;Rosmarinus_officinalis_newGene_16776	K10712+K10712+K10712+K01580+K01580+K01580+K01580
Nucleotide excision repair	ko03420	13	128	2198	9544	EVM0005834;EVM0012771;EVM0018273;EVM0020518;EVM0022670;EVM0029342;EVM0029517;EVM0031869;EVM0035798;EVM0036809;EVM0044734;EVM0045015;Rosmarinus_officinalis_newGene_12817	K02328+K10838+K07466+K07466+K04802+K02325+K07466+K07466+K04802+K10740+K02325+K02335+K07466
Spliceosome	ko03040	20	406	2198	9544	EVM0000598;EVM0005167;EVM0006425;EVM0008907;EVM0010284;EVM0015813;EVM0023398;EVM0026113;EVM0026766;EVM0029067;EVM0029853;EVM0033847;EVM0037240;EVM0042669;EVM0044378;EVM0045727;Rosmarinus_officinalis_newGene_13991;Rosmarinus_officinalis_newGene_2104;Rosmarinus_officinalis_newGene_2882;Rosmarinus_officinalis_newGene_9557	K12823+K12885+K10599+K03283+K03283+K12741+K03283+K10599+K03283+K03283+K12824+K03283+K12823+K12823+K03283+K12836+K03283+K12869+K03283+K12833
Purine metabolism	ko00230	65	332	2198	9544	EVM0000279;EVM0002505;EVM0002703;EVM0003641;EVM0005680;EVM0005834;EVM0006956;EVM0007881;EVM0008413;EVM0009301;EVM0009936;EVM0010304;EVM0010325;EVM0010541;EVM0011487;EVM0012168;EVM0012587;EVM0012666;EVM0013084;EVM0013661;EVM0015089;EVM0015633;EVM0016466;EVM0017121;EVM0017482;EVM0018655;EVM0019199;EVM0019981;EVM0021148;EVM0024388;EVM0025281;EVM0026974;EVM0027368;EVM0027627;EVM0027753;EVM0028477;EVM…	K00856+K00860+K01756+K13811+K00764+K02328+K01517+K00873+K00962+K13811+K00942+K00856+K03787+K00942+K13811+K00873+K00939+K00873+K01081+K00942+K01513+K01945+K00873+K00759+K01514+K03787+K01490+K01466+K00873+K00764+K00759+K00939+K00939+K01945+K00940+K00759+K00939+K00942+K02325+K01835+K00873+K00940+K00939+K10808+K01513+K00940+K02083+K00962+K01835+K13811+K01510+K00962+K00942+K00948+K00873+K01510+K18532+…
Ubiquitin mediated proteolysis	ko04120	38	264	2198	9544	EVM0005497;EVM0006425;EVM0007491;EVM0007651;EVM0007766;EVM0007796;EVM0008114;EVM0011814;EVM0011998;EVM0012540;EVM0014206;EVM0017131;EVM0018162;EVM0018652;EVM0019657;EVM0020026;EVM0023726;EVM0024457;EVM0025402;EVM0025625;EVM0026113;EVM0027235;EVM0027759;EVM0035160;EVM0035203;EVM0036669;EVM0039365;EVM0040257;EVM0040317;EVM0040438;EVM0041880;EVM0043363;EVM0045267;Rosmarinus_officinalis_newGene_16002…	K06689+K10599+K10144+K03094+K10591+K04506+K04506+K04506+K10601+K03354+K10143+K10581+K10144+K10583+K10598+K10144+K03094+K10591+K10601+K10144+K10599+K10578+K10143+K10578+K10144+K10143+K10580+K10143+K10144+K06689+K10571+K10143+K04554+K10143+K20217+K03178+K03354+K10589
Porphyrin and chlorophyll metabolism	ko00860	42	84	2198	9544	EVM0001148;EVM0002440;EVM0003421;EVM0005399;EVM0005606;EVM0006518;EVM0006795;EVM0006936;EVM0009782;EVM0012614;EVM0013347;EVM0013754;EVM0013901;EVM0017725;EVM0019084;EVM0019376;EVM0019909;EVM0022347;EVM0022381;EVM0022579;EVM0024398;EVM0025146;EVM0028349;EVM0029093;EVM0031093;EVM0031144;EVM0031669;EVM0032293;EVM0034040;EVM0035451;EVM0036789;EVM0036920;EVM0038141;EVM0040447;EVM0040537;EVM0041096;EVM…	K00510+K01845+K00510+K01599+K08101+K13600+K02492+K18010+K02492+K02492+K00510+K03404+K04040+K00228+K19073+K13606+K03403+K01719+K01749+K00510+K01845+K03403+K13600+K01772+K03404+K01719+K03428+K01599+K01749+K03404+K13606+K03405+K01599+K01599+K01599+K04040+K00231+K01772+K00231+K03405+K08099+K18010
Mismatch repair	ko03430	11	88	2198	9544	EVM0005834;EVM0014951;EVM0017671;EVM0018273;EVM0020518;EVM0022670;EVM0029517;EVM0031869;EVM0035798;EVM0036809;Rosmarinus_officinalis_newGene_12817	K02328+K10746+K10746+K07466+K07466+K04802+K07466+K07466+K04802+K10740+K07466
Fatty acid degradation	ko00071	23	70	2198	9544	EVM0000335;EVM0004737;EVM0004928;EVM0009950;EVM0012249;EVM0013831;EVM0017291;EVM0023368;EVM0023772;EVM0024586;EVM0026508;EVM0027458;EVM0030169;EVM0031465;EVM0033665;EVM0034220;EVM0034611;EVM0034988;EVM0036236;EVM0039114;EVM0039845;EVM0041408;EVM0044815	K18857+K01897+K01897+K01897+K00121+K00121+K00128+K01897+K01897+K00626+K00128+K00232+K00128+K00001+K00128+K00232+K00128+K18857+K01897+K10527+K01897+K10527+K00128
Biosynthesis of amino acids	ko01230	122	478	2198	9544	EVM0001623;EVM0001821;EVM0001879;EVM0002145;EVM0002824;EVM0003504;EVM0003613;EVM0004517;EVM0004977;EVM0005348;EVM0005966;EVM0006282;EVM0006288;EVM0006464;EVM0006657;EVM0007013;EVM0007358;EVM0007674;EVM0007881;EVM0008307;EVM0008421;EVM0008460;EVM0009670;EVM0010209;EVM0010484;EVM0010526;EVM0010763;EVM0012051;EVM0012168;EVM0012484;EVM0012666;EVM0012739;EVM0013529;EVM0014498;EVM0014613;EVM0014725;EVM…	K01915+K01915+K00549+K15633+K01623+K00640+K00930+K00600+K01658+K05359+K00766+K01807+K00031+K00600+K14454+K01783+K01807+K00264+K00873+K15634+K01915+K00615+K01658+K14454+K00215+K00930+K01915+K01681+K00873+K01915+K00873+K00831+K00789+K01714+K01915+K01623+K01807+K01807+K13832+K00873+K00891+K01850+K01807+K01703+K00264+K00600+K00789+K00928+K01652+K00616+K01807+K01739+K00811+K00640+K00873+K00815+K15849+…
Steroid biosynthesis	ko00100	20	76	2198	9544	EVM0001087;EVM0003293;EVM0007743;EVM0010994;EVM0011423;EVM0012155;EVM0015947;EVM0018384;EVM0018853;EVM0019020;EVM0022749;EVM0025827;EVM0032677;EVM0033897;EVM0035485;EVM0042266;EVM0044577;Rosmarinus_officinalis_newGene_1432;Rosmarinus_officinalis_newGene_6155;Rosmarinus_officinalis_newGene_6240	K01052+K07748+K07748+K00227+K20659+K20659+K09828+K00801+K00801+K07748+K01853+K08242+K09828+K00227+K00227+K01853+K00801+K08246+K07748+K01824
Flavone and flavonol biosynthesis	ko00944	1	3	2198	9544	EVM0025667	K13083
Plant-pathogen interaction	ko04626	152	378	2198	9544	EVM0000069;EVM0000262;EVM0000363;EVM0000869;EVM0001244;EVM0001477;EVM0001531;EVM0001915;EVM0001983;EVM0002106;EVM0002118;EVM0002191;EVM0002813;EVM0003001;EVM0003089;EVM0003104;EVM0003830;EVM0004326;EVM0004484;EVM0004873;EVM0004966;EVM0005094;EVM0005515;EVM0005584;EVM0006095;EVM0006805;EVM0006938;EVM0007852;EVM0007890;EVM0008302;EVM0008514;EVM0009098;EVM0009269;EVM0009445;EVM0009491;EVM0009597;EVM…	K13425+K05391+K13448+K05391+K13412+K13416+K13448+K13412+K13424+K13448+K13416+K05391+K13412+K02183+K13425+K02183+K05391+K05391+K05391+K13448+K00864+K13416+K13412+K13448+K13420+K05391+K13416+K13416+K13448+K13424+K13447+K13412+K13448+K13448+K13420+K13420+K13448+K13416+K13448+K02183+K13412+K12795+K13447+K13448+K13412+K13412+K13425+K13448+K13412+K13448+K13416+K13448+K13424+K13448+K18875+K13448+K13412+…
Arachidonic acid metabolism	ko00590	4	24	2198	9544	EVM0025408;EVM0032408;EVM0039486;Rosmarinus_officinalis_newGene_18383	K01047+K00432+K01047+K00432
Oxidative phosphorylation	ko00190	39	314	2198	9544	EVM0001214;EVM0001860;EVM0002903;EVM0006348;EVM0006725;EVM0008009;EVM0008389;EVM0009655;EVM0011950;EVM0012555;EVM0012579;EVM0012830;EVM0013445;EVM0014836;EVM0016618;EVM0018472;EVM0018733;EVM0019775;EVM0021305;EVM0021535;EVM0024684;EVM0024716;EVM0024975;EVM0025611;EVM0026215;EVM0027151;EVM0027282;EVM0028457;EVM0028673;EVM0030473;EVM0032539;EVM0033765;EVM0034656;EVM0035586;EVM0039550;EVM0041515;EVM…	K02113+K01535+K02109+K05574+K02112+K02113+K05573+K01507+K01507+K05575+K02113+K01507+K01535+K01507+K02154+K02151+K02115+K02109+K01535+K05582+K02109+K05579+K01507+K02113+K02153+K00234+K02115+K05572+K01507+K01535+K02111+K05578+K01535+K01535+K01535+K05580+K01507+K02110+K03953
Terpenoid backbone biosynthesis	ko00900	37	133	2198	9544	EVM0004521;EVM0004590;EVM0005151;EVM0007679;EVM0008437;EVM0009585;EVM0010928;EVM0011456;EVM0011681;EVM0013791;EVM0014053;EVM0015932;EVM0018982;EVM0019319;EVM0021117;EVM0024586;EVM0026434;EVM0029437;EVM0029970;EVM0030977;EVM0031138;EVM0031571;EVM0032258;EVM0033132;EVM0034563;EVM0038094;EVM0040247;EVM0040374;EVM0040840;EVM0041509;EVM0042190;EVM0042205;EVM0042240;EVM0043983;EVM0044571;Rosmarinus_off…	K00021+K13789+K11778+K01662+K05906+K03527+K13789+K01662+K01641+K01662+K15889+K05356+K00587+K00021+K03526+K00626+K03526+K01662+K03527+K13789+K01662+K13789+K00099+K00938+K00021+K05356+K01662+K03527+K05356+K13789+K00021+K13789+K11778+K13789+K01662+K15892+K01662
Aminoacyl-tRNA biosynthesis	ko00970	39	123	2198	9544	EVM0000683;EVM0002117;EVM0005021;EVM0005086;EVM0005359;EVM0005983;EVM0006107;EVM0006434;EVM0007501;EVM0009761;EVM0010406;EVM0011140;EVM0015787;EVM0017003;EVM0018251;EVM0018594;EVM0024197;EVM0024661;EVM0025288;EVM0026877;EVM0027612;EVM0028656;EVM0029513;EVM0030387;EVM0031126;EVM0031359;EVM0031600;EVM0034911;EVM0034927;EVM0037529;EVM0037602;EVM0037829;EVM0039522;EVM0040547;EVM0040661;EVM0041396;EVM…	K02435+K02433+K02434+K01880+K01883+K01869+K02434+K04567+K01881+K01876+K02435+K02433+K01870+K01893+K01873+K01866+K01867+K01872+K01874+K01881+K02433+K01883+K01874+K01883+K02435+K01875+K01880+K01867+K04567+K00604+K04567+K01889+K01892+K01872+K01889+K01880+K01881+K01866+K01870
Flavonoid biosynthesis	ko00941	12	65	2198	9544	EVM0002880;EVM0006524;EVM0008801;EVM0012241;EVM0017035;EVM0019359;EVM0021643;EVM0025667;EVM0028411;EVM0031152;EVM0031586;EVM0035052	K13065+K13065+K00475+K13065+K13082+K00588+K13065+K13083+K13065+K05277+K00588+K00588
ABC transporters	ko02010	10	45	2198	9544	EVM0000873;EVM0002481;EVM0003773;EVM0004988;EVM0018199;EVM0022200;EVM0027977;EVM0031629;EVM0041795;Rosmarinus_officinalis_newGene_15854	K05658+K05658+K05658+K05658+K05658+K05658+K05658+K05658+K05658+K05658
Fatty acid biosynthesis	ko00061	24	105	2198	9544	EVM0002919;EVM0002985;EVM0004737;EVM0004928;EVM0007397;EVM0009673;EVM0009950;EVM0014063;EVM0014603;EVM0021452;EVM0023251;EVM0023368;EVM0023772;EVM0025266;EVM0028566;EVM0029213;EVM0030404;EVM0031039;EVM0032944;EVM0033946;EVM0036236;EVM0039527;EVM0039845;EVM0044244	K00648+K09458+K01897+K01897+K00208+K00208+K01897+K09458+K03921+K02160+K01961+K01897+K01897+K00645+K09458+K00208+K00645+K09458+K01962+K09458+K01897+K09458+K01897+K09458
Biotin metabolism	ko00780	12	42	2198	9544	EVM0002985;EVM0004498;EVM0007397;EVM0009673;EVM0014063;EVM0024964;EVM0028566;EVM0029213;EVM0031039;EVM0033946;EVM0039527;EVM0044244	K09458+K01012+K00208+K00208+K09458+K19562+K09458+K00208+K09458+K09458+K09458+K09458
Linoleic acid metabolism	ko00591	14	23	2198	9544	EVM0001910;EVM0004709;EVM0004763;EVM0018508;EVM0019961;EVM0024417;EVM0025408;EVM0030438;EVM0030772;EVM0035843;EVM0039486;EVM0040057;EVM0040546;EVM0044728	K15718+K00454+K00454+K00454+K00454+K00454+K01047+K15718+K15718+K15718+K01047+K15718+K00454+K15718
alpha-Linolenic acid metabolism	ko00592	33	75	2198	9544	EVM0000335;EVM0001996;EVM0002917;EVM0004366;EVM0004709;EVM0004763;EVM0009366;EVM0016086;EVM0016490;EVM0016623;EVM0017886;EVM0018508;EVM0019220;EVM0019961;EVM0023957;EVM0024417;EVM0025408;EVM0026149;EVM0027458;EVM0028404;EVM0029318;EVM0031210;EVM0032738;EVM0034220;EVM0034988;EVM0035676;EVM0035679;EVM0035729;EVM0039114;EVM0039486;EVM0040546;EVM0041408;EVM0044624	K18857+K01723+K10528+K01723+K00454+K00454+K08241+K01723+K05894+K05894+K10529+K00454+K10528+K00454+K10525+K00454+K01047+K01723+K00232+K10525+K16818+K10525+K10525+K00232+K18857+K01723+K08241+K01723+K10527+K01047+K00454+K10527+K10526
Inositol phosphate metabolism	ko00562	35	150	2198	9544	EVM0000067;EVM0001630;EVM0001692;EVM0003453;EVM0004475;EVM0006234;EVM0007599;EVM0007738;EVM0008754;EVM0010519;EVM0012678;EVM0014835;EVM0015376;EVM0015960;EVM0019207;EVM0020187;EVM0023450;EVM0023633;EVM0026792;EVM0027149;EVM0027602;EVM0032711;EVM0033577;EVM0033740;EVM0034568;EVM0035008;EVM0037203;EVM0040875;EVM0042424;EVM0042442;EVM0042539;Rosmarinus_officinalis_newGene_1158;Rosmarinus_officinalis…	K01114+K01092+K01858+K00921+K10572+K00915+K00469+K19517+K01114+K00889+K00913+K05857+K00921+K00921+K10047+K05857+K00889+K00921+K19517+K00913+K00889+K00913+K01858+K01114+K00921+K00921+K00889+K00921+K01803+K00889+K05857+K00913+K00913+K00921+K00469
DNA replication	ko03030	23	121	2198	9544	EVM0000530;EVM0005834;EVM0007625;EVM0008528;EVM0013080;EVM0017497;EVM0018273;EVM0020518;EVM0021250;EVM0021720;EVM0022670;EVM0026065;EVM0029342;EVM0029517;EVM0031817;EVM0031869;EVM0035798;EVM0036809;EVM0044109;EVM0044734;EVM0045015;EVM0045194;Rosmarinus_officinalis_newGene_12817	K02209+K02328+K10745+K04799+K02540+K02541+K07466+K07466+K02212+K02542+K04802+K02542+K02325+K07466+K10744+K07466+K04802+K10740+K02210+K02325+K02335+K02321+K07466
Fatty acid metabolism	ko01212	37	146	2198	9544	EVM0001399;EVM0002919;EVM0002985;EVM0004737;EVM0004928;EVM0006692;EVM0007397;EVM0009673;EVM0009950;EVM0012888;EVM0014063;EVM0014230;EVM0014603;EVM0016921;EVM0021452;EVM0022215;EVM0023251;EVM0023368;EVM0023772;EVM0024586;EVM0025266;EVM0026724;EVM0027458;EVM0028566;EVM0029213;EVM0030404;EVM0031039;EVM0032944;EVM0033946;EVM0034220;EVM0036236;EVM0039062;EVM0039114;EVM0039527;EVM0039845;EVM0041408;EVM…	K10251+K00648+K09458+K01897+K01897+K10703+K00208+K00208+K01897+K10258+K09458+K01074+K03921+K10258+K02160+K10258+K01961+K01897+K01897+K00626+K00645+K10256+K00232+K09458+K00208+K00645+K09458+K01962+K09458+K00232+K01897+K10703+K10527+K09458+K01897+K10527+K09458
Cysteine and methionine metabolism	ko00270	58	213	2198	9544	EVM0000289;EVM0000661;EVM0001879;EVM0002127;EVM0002367;EVM0002604;EVM0003504;EVM0004247;EVM0004605;EVM0006262;EVM0006657;EVM0008215;EVM0010209;EVM0013529;EVM0013838;EVM0014884;EVM0018052;EVM0018155;EVM0019930;EVM0020563;EVM0020718;EVM0020944;EVM0021082;EVM0021196;EVM0021456;EVM0023097;EVM0023441;EVM0024464;EVM0025086;EVM0028044;EVM0029304;EVM0029483;EVM0029860;EVM0030374;EVM0032488;EVM0032926;EVM…	K01251+K00827+K00549+K05933+K00026+K00827+K00640+K16054+K20772+K01761+K14454+K01251+K14454+K00789+K00026+K01761+K00789+K00928+K00547+K01739+K01251+K00811+K00640+K00016+K00815+K05933+K14454+K00827+K00026+K01251+K08967+K05933+K01611+K00789+K00827+K00549+K00640+K00815+K00789+K00016+K00827+K14455+K00827+K14454+K01611+K00815+K01011+K05933+K00547+K00789+K13034+K00640+K00547+K00640+K00025+K01738+K14454+…
Isoquinoline alkaloid biosynthesis	ko00950	23	52	2198	9544	EVM0006657;EVM0010209;EVM0012840;EVM0014223;EVM0016897;EVM0018171;EVM0018423;EVM0020944;EVM0020996;EVM0021456;EVM0021664;EVM0023441;EVM0024449;EVM0033869;EVM0034803;EVM0035218;EVM0036228;EVM0037901;EVM0037959;EVM0038325;EVM0039827;Rosmarinus_officinalis_newGene_10741;Rosmarinus_officinalis_newGene_13466	K14454+K14454+K00422+K00422+K01592+K00422+K00422+K00811+K00422+K00815+K15849+K14454+K00276+K00815+K00422+K01592+K14455+K00422+K14454+K00815+K00422+K00276+K14454
Butanoate metabolism	ko00650	11	39	2198	9544	EVM0011681;EVM0015710;EVM0020108;EVM0022898;EVM0024586;EVM0029990;EVM0030010;EVM0030771;EVM0034171;EVM0037158;Rosmarinus_officinalis_newGene_16776	K01641+K18121+K01652+K01653+K00626+K01580+K01580+K01640+K01653+K01580+K01580
Tryptophan metabolism	ko00380	24	74	2198	9544	EVM0003457;EVM0003522;EVM0004611;EVM0005431;EVM0012850;EVM0014152;EVM0017291;EVM0024586;EVM0025401;EVM0025866;EVM0026261;EVM0026508;EVM0026642;EVM0027954;EVM0029306;EVM0030169;EVM0031418;EVM0032810;EVM0033158;EVM0033665;EVM0034611;EVM0035835;EVM0044815;Rosmarinus_officinalis_newGene_1731	K03781+K16903+K11816+K00164+K07408+K03781+K00128+K00626+K11816+K07408+K11820+K00128+K07408+K11820+K11816+K00128+K11816+K01426+K11816+K00128+K00128+K16903+K00128+K16903
Sesquiterpenoid and triterpenoid biosynthesis	ko00909	4	20	2198	9544	EVM0018384;EVM0018853;EVM0019804;EVM0044577	K00801+K00801+K15813+K00801
Glycerophospholipid metabolism	ko00564	53	200	2198	9544	EVM0000067;EVM0000252;EVM0001833;EVM0001956;EVM0002208;EVM0002401;EVM0003105;EVM0004794;EVM0005000;EVM0006557;EVM0006956;EVM0007316;EVM0008754;EVM0010724;EVM0010848;EVM0014968;EVM0015040;EVM0017695;EVM0018118;EVM0018453;EVM0019318;EVM0019445;EVM0022256;EVM0022469;EVM0023933;EVM0024349;EVM0024674;EVM0025408;EVM0025537;EVM0027820;EVM0028675;EVM0028724;EVM0029217;EVM0029318;EVM0029796;EVM0031940;EVM…	K01114+K13523+K00006+K16860+K00901+K01115+K13519+K13510+K01115+K00981+K01517+K08744+K01114+K14156+K01115+K13508+K15728+K00006+K14156+K00901+K13519+K13508+K00901+K00006+K13508+K01115+K06130+K01047+K00901+K00995+K00006+K00981+K06130+K16818+K00901+K01115+K01115+K00995+K05929+K01114+K00901+K13510+K00006+K13510+K01047+K00901+K01094+K00006+K13508+K01094+K00981+K01094+K00968
RNA transport	ko03013	32	369	2198	9544	EVM0002851;EVM0005790;EVM0005861;EVM0008989;EVM0010366;EVM0011933;EVM0013416;EVM0014718;EVM0017641;EVM0017919;EVM0019721;EVM0022232;EVM0025212;EVM0025987;EVM0028995;EVM0030421;EVM0030757;EVM0031690;EVM0035913;EVM0036900;EVM0038027;EVM0039136;EVM0041218;EVM0041503;EVM0044703;EVM0044950;Rosmarinus_officinalis_newGene_11914;Rosmarinus_officinalis_newGene_13068;Rosmarinus_officinalis_newGene_14316;Ro…	K07562+K13114+K14328+K14293+K00784+K07936+K03245+K18213+K14298+K14290+K14293+K03231+K14315+K03236+K14308+K03113+K18213+K03260+K03260+K12160+K18213+K03236+K03113+K03260+K03239+K05749+K03262+K03238+K14315+K03257+K14290+K03262

## Sheet: S2 vs L2
KEGG counts of differentially expressed genes between S2 and L2
#KEGG_n	2094	KEGG_N	9544
#Pathway	ko_ID	DEgene	gene	DEgene_all	gene_all
Pyrimidine metabolism	ko00240	33	240	2094	9544	EVM0000194;EVM0001422;EVM0001528;EVM0002595;EVM0004883;EVM0006419;EVM0006766;EVM0008413;EVM0008791;EVM0009691;EVM0010098;EVM0010325;EVM0010735;EVM0011659;EVM0012786;EVM0013084;EVM0013604;EVM0016206;EVM0018655;EVM0019150;EVM0021404;EVM0027753;EVM0030425;EVM0031377;EVM0031458;EVM0035281;EVM0037032;EVM0038603;EVM0040077;EVM0045015;EVM0045601;Rosmarinus_officinalis_newGene_16580;Rosmarinus_officinali…	K00384+K09903+K16904+K00876+K02324+K00876+K01489+K00962+K13800+K01489+K13800+K03787+K00384+K13800+K00857+K01081+K00254+K00609+K03787+K00876+K00876+K00940+K00940+K00876+K10808+K00962+K00940+K01510+K00962+K02335+K03025+K00943+K03022
Carotenoid biosynthesis	ko00906	37	69	2094	9544	EVM0000023;EVM0003301;EVM0003352;EVM0005091;EVM0005281;EVM0007271;EVM0008638;EVM0010043;EVM0010714;EVM0010806;EVM0012177;EVM0012410;EVM0013779;EVM0014808;EVM0017843;EVM0019490;EVM0020130;EVM0021020;EVM0021364;EVM0021953;EVM0023838;EVM0026957;EVM0027735;EVM0028872;EVM0032780;EVM0034498;EVM0034651;EVM0035073;EVM0038481;EVM0040431;EVM0040985;EVM0043667;EVM0043903;EVM0044868;EVM0046027;Rosmarinus_off…	K02293+K09841+K17913+K09842+K09840+K09840+K09843+K14593+K09843+K17913+K06444+K09843+K09840+K09842+K02293+K09843+K02291+K02291+K09840+K00514+K09840+K06443+K09839+K17912+K09838+K09843+K15744+K17911+K09838+K09839+K00514+K15746+K00514+K09837+K15746+K09835+K15746
Glycolysis / Gluconeogenesis	ko00010	76	252	2094	9544	EVM0001107;EVM0001297;EVM0001593;EVM0002540;EVM0002552;EVM0004686;EVM0004869;EVM0005361;EVM0005697;EVM0006295;EVM0006489;EVM0007881;EVM0008082;EVM0008307;EVM0010779;EVM0011229;EVM0011600;EVM0012168;EVM0012249;EVM0012666;EVM0013722;EVM0013831;EVM0014264;EVM0014725;EVM0014728;EVM0015293;EVM0015541;EVM0015666;EVM0016347;EVM0016395;EVM0016413;EVM0016508;EVM0018212;EVM0020620;EVM0020893;EVM0021041;EVM…	K00001+K01568+K00927+K00844+K01785+K03841+K03841+K00382+K00873+K00844+K01792+K00873+K01785+K15634+K03841+K00382+K00134+K00873+K00121+K00873+K00382+K00121+K00162+K01623+K00131+K01610+K00128+K01792+K01810+K00850+K01792+K01792+K03841+K00382+K00131+K01835+K01610+K00161+K00850+K00382+K00873+K00128+K01792+K00895+K00128+K00927+K01610+K00128+K01835+K00001+K00927+K01623+K00161+K01568+K00382+K18857+K01792+…
Fructose and mannose metabolism	ko00051	37	111	2094	9544	EVM0000123;EVM0000310;EVM0001237;EVM0002540;EVM0002870;EVM0004141;EVM0004686;EVM0004869;EVM0006295;EVM0008072;EVM0010779;EVM0011253;EVM0012026;EVM0013278;EVM0014725;EVM0016395;EVM0018212;EVM0018598;EVM0020934;EVM0022054;EVM0022717;EVM0023165;EVM0027326;EVM0030103;EVM0030274;EVM0031339;EVM0033229;EVM0035501;EVM0038378;EVM0038841;EVM0041264;EVM0041919;EVM0042424;EVM0042794;Rosmarinus_officinalis_ne…	K01103+K00847+K00847+K00844+K00008+K00008+K03841+K03841+K00844+K19355+K03841+K19355+K17497+K01809+K01623+K00850+K03841+K19355+K00847+K00850+K01103+K01711+K00895+K01809+K00847+K00966+K01623+K03841+K01623+K01623+K03841+K19355+K01803+K03841+K03841+K03841+K00850
Other glycan degradation	ko00511	7	32	2094	9544	EVM0015662;EVM0020885;EVM0022377;EVM0023351;EVM0027500;EVM0034870;EVM0036910	K12373+K12373+K12373+K15923+K01191+K12373+K01206
Sphingolipid metabolism	ko00600	7	53	2094	9544	EVM0000172;EVM0012887;EVM0024305;EVM0031388;EVM0032591;EVM0034839;Rosmarinus_officinalis_newGene_3985	K07407+K04708+K01634+K07407+K04710+K07407+K04713
Glycosaminoglycan degradation	ko00531	15	42	2094	9544	EVM0000939;EVM0000943;EVM0009982;EVM0013751;EVM0015662;EVM0018972;EVM0019644;EVM0020274;EVM0020885;EVM0022377;EVM0022467;EVM0024214;EVM0034870;EVM0036240;EVM0039540	K07964+K07964+K10532+K01205+K12373+K07964+K07964+K10532+K12373+K12373+K10532+K07964+K12373+K10532+K07964
Oxidative phosphorylation	ko00190	36	314	2094	9544	EVM0001214;EVM0001770;EVM0001860;EVM0002903;EVM0006725;EVM0008009;EVM0008389;EVM0008596;EVM0009655;EVM0011950;EVM0012037;EVM0012579;EVM0012830;EVM0014836;EVM0016618;EVM0018472;EVM0018733;EVM0019775;EVM0021305;EVM0023487;EVM0023977;EVM0024684;EVM0024975;EVM0025611;EVM0027282;EVM0028457;EVM0028673;EVM0031751;EVM0032539;EVM0035586;EVM0041146;EVM0041515;EVM0041722;EVM0045693;EVM0045731;Rosmarinus_off…	K02113+K02154+K01535+K02109+K02112+K02113+K05573+K02261+K01507+K01507+K02154+K02113+K01507+K01507+K02154+K02151+K02115+K02109+K01535+K01535+K01535+K02109+K01507+K02113+K02115+K05572+K01507+K01535+K02111+K01535+K01535+K05580+K01535+K01507+K02110+K02261
Folate biosynthesis	ko00790	4	27	2094	9544	EVM0024309;EVM0025952;EVM0041414;EVM0041584	K01930+K13941+K01495+K01495
Valine, leucine and isoleucine degradation	ko00280	29	94	2094	9544	EVM0003173;EVM0005361;EVM0011229;EVM0011681;EVM0013722;EVM0015541;EVM0015559;EVM0016000;EVM0020620;EVM0023012;EVM0023215;EVM0024464;EVM0026508;EVM0027334;EVM0030169;EVM0030771;EVM0030796;EVM0032422;EVM0032488;EVM0034342;EVM0034801;EVM0037476;EVM0040178;EVM0040544;EVM0040888;EVM0042560;EVM0044815;Rosmarinus_officinalis_newGene_16486;Rosmarinus_officinalis_newGene_6236	K00826+K00382+K00382+K01641+K00382+K00128+K18660+K09699+K00382+K00166+K00382+K00827+K00128+K00128+K00128+K01640+K05605+K00167+K00827+K00382+K00827+K00827+K00166+K00166+K00167+K00167+K00128+K00253+K00382
Cysteine and methionine metabolism	ko00270	61	213	2094	9544	EVM0000258;EVM0000289;EVM0001879;EVM0002127;EVM0002367;EVM0003150;EVM0003173;EVM0003504;EVM0003648;EVM0004247;EVM0004918;EVM0005451;EVM0006262;EVM0006657;EVM0008215;EVM0008495;EVM0010209;EVM0013479;EVM0013529;EVM0013838;EVM0014546;EVM0014671;EVM0014884;EVM0016839;EVM0018052;EVM0018926;EVM0019852;EVM0019930;EVM0020718;EVM0020944;EVM0021082;EVM0021456;EVM0021818;EVM0023097;EVM0024464;EVM0025086;EVM…	K01251+K01251+K00549+K05933+K00026+K05933+K00826+K00640+K01738+K16054+K05933+K00789+K01761+K14454+K01251+K00549+K14454+K00789+K00789+K00026+K01738+K01762+K01761+K00547+K00789+K16054+K01251+K00547+K01251+K00811+K00640+K00815+K05933+K05933+K00827+K00026+K00549+K01251+K08967+K01611+K00789+K00789+K00827+K00549+K00789+K00827+K14455+K00827+K00815+K00025+K01011+K00811+K00547+K00789+K13034+K00640+K00547+…
Biosynthesis of unsaturated fatty acids	ko01040	15	47	2094	9544	EVM0001399;EVM0001607;EVM0006560;EVM0006692;EVM0009735;EVM0012888;EVM0014025;EVM0014603;EVM0016921;EVM0022215;EVM0026724;EVM0032818;EVM0039062;EVM0040793;Rosmarinus_officinalis_newGene_6404	K10251+K10703+K03921+K10703+K10251+K10258+K03921+K03921+K10258+K10258+K10256+K00059+K10703+K00059+K03921
Homologous recombination	ko03440	13	102	2094	9544	EVM0009317;EVM0017749;EVM0026125;EVM0027649;EVM0029360;EVM0029517;EVM0030282;EVM0036880;EVM0039731;EVM0044715;EVM0045015;Rosmarinus_officinalis_newGene_12817;Rosmarinus_officinalis_newGene_15827	K10882+K07466+K10870+K10875+K03553+K07466+K10879+K10875+K10865+K03553+K02335+K07466+K10901
Photosynthesis - antenna proteins	ko00196	34	37	2094	9544	EVM0003099;EVM0003400;EVM0004807;EVM0005229;EVM0005356;EVM0005647;EVM0007065;EVM0007519;EVM0008977;EVM0010214;EVM0010277;EVM0010414;EVM0015681;EVM0016850;EVM0018205;EVM0018916;EVM0019434;EVM0021879;EVM0021928;EVM0022052;EVM0025415;EVM0030152;EVM0030670;EVM0032204;EVM0032623;EVM0032968;EVM0036151;EVM0036165;EVM0038791;EVM0039131;EVM0041714;EVM0044974;EVM0046018;Rosmarinus_officinalis_newGene_17572	K08910+K08910+K08916+K08907+K08915+K08910+K08915+K08908+K08913+K08909+K08916+K08908+K08912+K08910+K08912+K08910+K08917+K08915+K08907+K08917+K08915+K08917+K14172+K08912+K08912+K08912+K08909+K08909+K08914+K08913+K08914+K08917+K08916+K08911
RNA degradation	ko03018	29	222	2094	9544	EVM0001062;EVM0001398;EVM0003754;EVM0004005;EVM0007149;EVM0007261;EVM0008413;EVM0008477;EVM0009696;EVM0010532;EVM0012630;EVM0014956;EVM0016193;EVM0016395;EVM0021874;EVM0022054;EVM0026191;EVM0035214;EVM0035281;EVM0037532;EVM0037658;EVM0040077;EVM0041974;EVM0042515;EVM0044983;EVM0045777;Rosmarinus_officinalis_newGene_15691;Rosmarinus_officinalis_newGene_17698;Rosmarinus_officinalis_newGene_8671	K04077+K07573+K12581+K03681+K07573+K12613+K00962+K12617+K01148+K14442+K07573+K04077+K12592+K00850+K13126+K00850+K12589+K13126+K00962+K12581+K12581+K00962+K12608+K12581+K04077+K12592+K00850+K14442+K12602
Carbon fixation in photosynthetic organisms	ko00710	67	156	2094	9544	EVM0000589;EVM0001593;EVM0001936;EVM0002367;EVM0002759;EVM0004461;EVM0004686;EVM0004869;EVM0006159;EVM0006282;EVM0006657;EVM0007013;EVM0007139;EVM0007358;EVM0008460;EVM0009558;EVM0010209;EVM0010779;EVM0011600;EVM0013838;EVM0014725;EVM0015073;EVM0015293;EVM0015700;EVM0017224;EVM0017498;EVM0018212;EVM0020355;EVM0020550;EVM0020647;EVM0020954;EVM0021042;EVM0021773;EVM0023939;EVM0024584;EVM0024987;EVM…	K05298+K00927+K00615+K00026+K00051+K00051+K03841+K03841+K00028+K01807+K14454+K01783+K01601+K01807+K00615+K00855+K14454+K03841+K00134+K00026+K01623+K01807+K01610+K01006+K00051+K01807+K03841+K01100+K01807+K05298+K01100+K01610+K01807+K00855+K05298+K01783+K00026+K00927+K00051+K01610+K01100+K00927+K01623+K03841+K00029+K00615+K14455+K01595+K00029+K01623+K00025+K01623+K01807+K14272+K05298+K03841+K01803+…
Lipoic acid metabolism	ko00785	2	10	2094	9544	EVM0009626;EVM0011169	K03801+K03644
Butanoate metabolism	ko00650	9	39	2094	9544	EVM0004063;EVM0011681;EVM0015710;EVM0018464;EVM0021244;EVM0029990;EVM0030771;EVM0034171;EVM0045841	K01653+K01641+K18121+K01580+K00074+K01580+K01640+K01653+K01653
ABC transporters	ko02010	11	45	2094	9544	EVM0000873;EVM0009549;EVM0018199;EVM0022200;EVM0025115;EVM0025151;EVM0027977;EVM0030021;EVM0038793;EVM0045444;Rosmarinus_officinalis_newGene_15854	K05658+K05658+K05658+K05658+K05658+K05674+K05658+K05658+K05658+K05658+K05658
Phenylalanine metabolism	ko00360	30	68	2094	9544	EVM0001073;EVM0003045;EVM0004342;EVM0006128;EVM0006313;EVM0006657;EVM0009994;EVM0010209;EVM0013162;EVM0014476;EVM0015622;EVM0019359;EVM0020944;EVM0021244;EVM0021456;EVM0024960;EVM0025928;EVM0030713;EVM0030861;EVM0031586;EVM0032140;EVM0032778;EVM0035052;EVM0036228;EVM0038325;EVM0039900;EVM0043082;EVM0043181;EVM0044306;Rosmarinus_officinalis_newGene_10741	K07253+K00276+K10775+K01426+K01904+K14454+K01904+K14454+K07253+K01904+K10775+K00588+K00811+K00074+K00815+K00276+K01904+K07253+K00276+K00588+K15849+K10775+K00588+K14455+K00815+K00811+K01904+K00487+K00487+K00276
Spliceosome	ko03040	14	406	2094	9544	EVM0003847;EVM0013749;EVM0024277;EVM0026042;EVM0026766;EVM0029067;EVM0033462;EVM0033614;EVM0045727;Rosmarinus_officinalis_newGene_13994;Rosmarinus_officinalis_newGene_14444;Rosmarinus_officinalis_newGene_2104;Rosmarinus_officinalis_newGene_2882;Rosmarinus_officinalis_newGene_9557	K11086+K12881+K12890+K12741+K03283+K03283+K11086+K11096+K12836+K03283+K03283+K12869+K03283+K12833
Glycosphingolipid biosynthesis - ganglio series	ko00604	4	10	2094	9544	EVM0015662;EVM0020885;EVM0022377;EVM0034870	K12373+K12373+K12373+K12373
Arginine and proline metabolism	ko00330	26	104	2094	9544	EVM0006128;EVM0006657;EVM0010209;EVM0011072;EVM0012823;EVM0014806;EVM0015229;EVM0015541;EVM0017828;EVM0020944;EVM0023713;EVM0025642;EVM0026508;EVM0027334;EVM0028391;EVM0029279;EVM0029860;EVM0030169;EVM0031415;EVM0032363;EVM0035970;EVM0036228;EVM0039874;EVM0039900;EVM0044815;Rosmarinus_officinalis_newGene_1509	K01426+K14454+K14454+K13427+K17839+K12251+K00472+K00128+K00318+K00811+K00472+K12657+K00128+K00128+K17839+K01476+K01611+K00128+K12657+K13366+K00318+K14455+K17839+K00811+K00128+K00318
Ascorbate and aldarate metabolism	ko00053	27	77	2094	9544	EVM0004410;EVM0006843;EVM0015541;EVM0017302;EVM0018180;EVM0018692;EVM0019916;EVM0022795;EVM0022989;EVM0023390;EVM0025634;EVM0026293;EVM0026508;EVM0027334;EVM0027875;EVM0028948;EVM0029804;EVM0029821;EVM0030169;EVM0030193;EVM0035001;EVM0035995;EVM0041004;EVM0044170;EVM0044815;EVM0045258;EVM0045737	K12447+K00434+K00128+K00012+K00012+K08232+K10046+K14190+K14190+K18649+K10046+K00012+K00128+K00128+K00434+K08232+K00434+K00434+K00128+K16190+K00012+K00434+K14190+K14190+K00128+K00434+K08232
Pyruvate metabolism	ko00620	59	202	2094	9544	EVM0000166;EVM0002367;EVM0002759;EVM0004461;EVM0005361;EVM0005475;EVM0005697;EVM0006159;EVM0007881;EVM0008354;EVM0011229;EVM0012168;EVM0012666;EVM0013722;EVM0013838;EVM0014004;EVM0014264;EVM0015293;EVM0015541;EVM0015700;EVM0015794;EVM0016096;EVM0016644;EVM0017224;EVM0020620;EVM0021042;EVM0021087;EVM0021452;EVM0023215;EVM0023251;EVM0025086;EVM0026245;EVM0026508;EVM0026810;EVM0027334;EVM0029091;EVM…	K01962+K00026+K00051+K00051+K00382+K01759+K00873+K00028+K00873+K01649+K00382+K00873+K00873+K00382+K00026+K01512+K00162+K01610+K00128+K01006+K01759+K01962+K01962+K00051+K00382+K01610+K00161+K02160+K00382+K01961+K00026+K00873+K00128+K01962+K00128+K00051+K01610+K00128+K01759+K01962+K00161+K00382+K00029+K01962+K01069+K01595+K00029+K00025+K00162+K01512+K00161+K01962+K00128+K00025+K01595+K00627+K00382+…
Lysine biosynthesis	ko00300	3	35	2094	9544	EVM0006802;EVM0014498;EVM0042264	K10206+K01714+K01714
Nitrogen metabolism	ko00910	26	70	2094	9544	EVM0000034;EVM0001486;EVM0001623;EVM0002317;EVM0005803;EVM0007165;EVM0007566;EVM0007674;EVM0008421;EVM0010763;EVM0011971;EVM0012484;EVM0013687;EVM0014613;EVM0017969;EVM0018858;EVM0019028;EVM0024607;EVM0028483;EVM0032613;EVM0033046;EVM0037367;EVM0038260;EVM0040011;EVM0040302;EVM0043795	K00261+K01673+K01915+K01674+K01674+K01673+K01915+K00264+K01915+K01915+K01915+K01915+K01674+K01915+K00264+K01673+K01673+K01673+K00264+K01673+K02575+K01674+K01915+K01673+K01915+K01674
Brassinosteroid biosynthesis	ko00905	5	25	2094	9544	EVM0024477;EVM0024886;EVM0028735;EVM0034221;EVM0038901	K12637+K15639+K09588+K15639+K09587
Sesquiterpenoid and triterpenoid biosynthesis	ko00909	10	20	2094	9544	EVM0002873;EVM0006847;EVM0008224;EVM0014712;EVM0017600;EVM0019804;EVM0023766;EVM0025512;EVM0038539;EVM0039729	K15472+K00511+K00511+K00511+K00511+K15813+K15813+K00511+K15813+K00511
Terpenoid backbone biosynthesis	ko00900	54	133	2094	9544	EVM0003006;EVM0004521;EVM0004590;EVM0005151;EVM0006378;EVM0007555;EVM0007679;EVM0008437;EVM0009585;EVM0010928;EVM0011341;EVM0011456;EVM0011681;EVM0011927;EVM0014053;EVM0015932;EVM0016610;EVM0016937;EVM0017411;EVM0017808;EVM0018982;EVM0019319;EVM0021117;EVM0021240;EVM0022447;EVM0023110;EVM0024669;EVM0025764;EVM0026434;EVM0026791;EVM0029970;EVM0030551;EVM0030977;EVM0031853;EVM0032258;EVM0033132;EVM…	K10960+K00021+K13789+K11778+K01823+K03526+K01662+K05906+K03527+K13789+K01823+K01662+K01641+K11778+K15889+K05356+K01662+K03527+K01770+K01662+K00587+K00021+K03526+K00021+K00099+K03527+K01770+K00021+K03526+K11778+K03527+K13789+K13789+K13789+K00099+K00938+K03526+K00021+K05356+K11778+K01662+K03527+K05356+K13789+K00021+K13789+K11778+K03527+K13789+K15892+K11778+K03526+K03526+K01662
Photosynthesis	ko00195	79	122	2094	9544	EVM0001160;EVM0001214;EVM0002342;EVM0002903;EVM0002950;EVM0003405;EVM0003864;EVM0004006;EVM0005104;EVM0006725;EVM0007511;EVM0007921;EVM0008009;EVM0008038;EVM0009123;EVM0010222;EVM0011158;EVM0012064;EVM0012579;EVM0012691;EVM0012855;EVM0014340;EVM0014782;EVM0014907;EVM0016776;EVM0017502;EVM0017528;EVM0018076;EVM0018592;EVM0018728;EVM0018733;EVM0018812;EVM0019172;EVM0019185;EVM0019748;EVM0019775;EVM…	K02636+K02113+K02693+K02109+K02638+K02638+K08901+K02689+K02704+K02112+K02639+K02693+K02113+K02639+K02701+K02636+K02705+K02703+K02113+K02716+K14332+K02639+K02699+K02690+K02717+K02716+K02641+K02637+K08901+K02694+K02115+K02712+K02717+K08902+K02698+K02109+K02641+K02721+K08901+K02695+K02109+K02113+K02716+K08901+K02639+K02115+K02723+K08905+K08903+K08903+K08902+K02641+K02699+K02111+K02707+K02723+K02692+…
Amino sugar and nucleotide sugar metabolism	ko00520	84	260	2094	9544	EVM0000148;EVM0000310;EVM0000690;EVM0001036;EVM0001223;EVM0001237;EVM0002081;EVM0002540;EVM0003479;EVM0003878;EVM0004200;EVM0004410;EVM0004466;EVM0005391;EVM0005563;EVM0006215;EVM0006295;EVM0006656;EVM0007527;EVM0008902;EVM0009945;EVM0011708;EVM0012026;EVM0012408;EVM0012999;EVM0013278;EVM0013449;EVM0014047;EVM0014241;EVM0015662;EVM0016097;EVM0016119;EVM0016347;EVM0017302;EVM0017578;EVM0017605;EVM…	K08679+K00847+K12449+K00975+K08679+K00847+K20867+K00844+K13648+K08678+K00972+K12447+K00975+K01784+K20867+K00975+K00844+K00975+K08678+K01183+K08679+K00326+K17497+K01209+K12450+K01809+K08679+K08678+K08678+K12373+K20867+K00972+K01810+K00012+K13379+K13648+K00012+K10046+K08678+K12373+K00847+K01835+K12448+K12373+K18677+K00975+K15920+K01711+K12451+K13379+K10046+K00012+K08679+K20867+K08679+K01183+K01809+…
N-Glycan biosynthesis	ko00510	8	92	2094	9544	EVM0007908;EVM0020407;EVM0020851;EVM0020855;EVM0024508;EVM0042643;EVM0046073;Rosmarinus_officinalis_newGene_261	K00902+K00737+K07432+K12670+K00737+K01001+K00902+K03844
Ether lipid metabolism	ko00565	14	61	2094	9544	EVM0000067;EVM0001956;EVM0002401;EVM0003105;EVM0005000;EVM0007567;EVM0016063;EVM0017041;EVM0019318;EVM0019637;EVM0027516;EVM0033740;EVM0039075;EVM0041743	K01114+K16860+K01115+K13519+K01115+K01114+K01114+K01114+K13519+K01115+K01115+K01114+K01114+K01115
Regulation of autophagy	ko04140	6	67	2094	9544	EVM0003179;EVM0007554;EVM0009931;EVM0022674;EVM0033580;Rosmarinus_officinalis_newGene_10785	K07198+K08341+K07198+K07198+K08269+K07198
Selenocompound metabolism	ko00450	17	39	2094	9544	EVM0000194;EVM0001879;EVM0003641;EVM0006262;EVM0008495;EVM0009301;EVM0010735;EVM0011487;EVM0014884;EVM0014912;EVM0025288;EVM0026331;EVM0026700;EVM0029513;EVM0032926;EVM0035658;EVM0036132	K00384+K00549+K13811+K01761+K00549+K13811+K00384+K13811+K01761+K13811+K01874+K00549+K13811+K01874+K00549+K13811+K11717
beta-Alanine metabolism	ko00410	16	75	2094	9544	EVM0003045;EVM0012823;EVM0015541;EVM0018464;EVM0024960;EVM0026508;EVM0027334;EVM0028391;EVM0029990;EVM0030169;EVM0030796;EVM0030861;EVM0032363;EVM0039874;EVM0044815;Rosmarinus_officinalis_newGene_10741	K00276+K17839+K00128+K01580+K00276+K00128+K00128+K17839+K01580+K00128+K05605+K00276+K13366+K17839+K00128+K00276
2-Oxocarboxylic acid metabolism	ko01210	18	108	2094	9544	EVM0003173;EVM0004063;EVM0004755;EVM0006657;EVM0008354;EVM0010209;EVM0010913;EVM0017741;EVM0020944;EVM0025695;EVM0032192;EVM0034171;EVM0036228;EVM0039223;EVM0039900;EVM0043177;EVM0045841;Rosmarinus_officinalis_newGene_16778	K00826+K01653+K14682+K14454+K01649+K14454+K12153+K01703+K00811+K14677+K01703+K01653+K14455+K14272+K00811+K00030+K01653+K00031
Zeatin biosynthesis	ko00908	10	66	2094	9544	EVM0005146;EVM0007792;EVM0008255;EVM0017752;EVM0026644;EVM0027810;EVM0028739;EVM0042586;EVM0044502;EVM0045472	K13495+K10760+K10717+K10760+K13495+K00279+K10760+K00279+K00279+K10717
Phagosome	ko04145	44	185	2094	9544	EVM0000256;EVM0001770;EVM0003453;EVM0003835;EVM0003940;EVM0008127;EVM0008203;EVM0008373;EVM0009804;EVM0012037;EVM0012538;EVM0013861;EVM0013955;EVM0015960;EVM0016618;EVM0018472;EVM0019250;EVM0021884;EVM0022689;EVM0023633;EVM0025060;EVM0026375;EVM0027192;EVM0027545;EVM0028216;EVM0028905;EVM0029046;EVM0032202;EVM0034568;EVM0035008;EVM0035086;EVM0038213;EVM0039574;EVM0040016;EVM0040128;EVM0040550;EVM…	K07375+K02154+K00921+K07375+K07374+K07374+K07375+K07375+K04392+K02154+K07897+K07375+K07375+K00921+K02154+K02151+K04392+K10956+K07889+K00921+K07374+K07374+K07897+K00921+K10956+K07375+K00921+K04392+K00921+K00921+K00921+K07375+K07374+K07375+K07374+K10956+K00921+K00921+K07375+K07897+K07375+K04392+K07375+K07897
Galactose metabolism	ko00052	40	128	2094	9544	EVM0000172;EVM0000206;EVM0001769;EVM0002540;EVM0002552;EVM0003999;EVM0004410;EVM0004798;EVM0005391;EVM0006276;EVM0006295;EVM0007241;EVM0007372;EVM0008067;EVM0008082;EVM0013469;EVM0014459;EVM0016395;EVM0017139;EVM0017273;EVM0017988;EVM0021041;EVM0021740;EVM0022054;EVM0022477;EVM0023057;EVM0026962;EVM0028321;EVM0028669;EVM0030310;EVM0031388;EVM0032685;EVM0034839;EVM0035492;EVM0035878;EVM0038412;EVM…	K07407+K18819+K06617+K00844+K01785+K18819+K12447+K01187+K01784+K01187+K00844+K06617+K01193+K01193+K01785+K18819+K06617+K00850+K06617+K06617+K06617+K01835+K06611+K00850+K01187+K18819+K01193+K18819+K01193+K01835+K07407+K18819+K07407+K01835+K18819+K01193+K06617+K18819+K01193+K00850
Fatty acid metabolism	ko01212	47	146	2094	9544	EVM0000166;EVM0000841;EVM0001399;EVM0001607;EVM0002044;EVM0002919;EVM0004928;EVM0006560;EVM0006692;EVM0009735;EVM0009823;EVM0009950;EVM0012888;EVM0014025;EVM0014063;EVM0014603;EVM0016096;EVM0016644;EVM0016921;EVM0021452;EVM0022215;EVM0023213;EVM0023251;EVM0023368;EVM0023772;EVM0025266;EVM0026724;EVM0026810;EVM0030404;EVM0030902;EVM0031039;EVM0032818;EVM0032944;EVM0033946;EVM0035412;EVM0035885;EVM…	K01962+K01897+K10251+K10703+K09458+K00648+K01897+K03921+K10703+K10251+K02372+K01897+K10258+K03921+K09458+K03921+K01962+K01962+K10258+K02160+K10258+K09458+K01961+K01897+K01897+K00645+K10256+K01962+K00645+K10781+K09458+K00059+K01962+K09458+K02372+K09458+K01962+K10703+K10527+K09458+K01897+K00059+K10527+K01962+K01897+K01897+K03921
Taurine and hypotaurine metabolism	ko00430	6	17	2094	9544	EVM0003136;EVM0005673;EVM0009421;EVM0018464;EVM0026372;EVM0029990	K10712+K10712+K10712+K01580+K10712+K01580
Plant-pathogen interaction	ko04626	96	378	2094	9544	EVM0000069;EVM0000262;EVM0000363;EVM0000869;EVM0002106;EVM0002191;EVM0002266;EVM0003089;EVM0003104;EVM0003733;EVM0003830;EVM0004326;EVM0004361;EVM0004484;EVM0004873;EVM0004966;EVM0005094;EVM0005584;EVM0006268;EVM0006805;EVM0006938;EVM0007359;EVM0009445;EVM0009491;EVM0009597;EVM0009733;EVM0009745;EVM0010196;EVM0010818;EVM0011072;EVM0011775;EVM0011917;EVM0012333;EVM0012584;EVM0013109;EVM0013228;EVM…	K13425+K05391+K13448+K05391+K13448+K05391+K13420+K13425+K02183+K13424+K05391+K05391+K13448+K05391+K13448+K00864+K13416+K13448+K13457+K05391+K13416+K13448+K13448+K13420+K13420+K05391+K13416+K02183+K13412+K13427+K13457+K13448+K13412+K02183+K13412+K05391+K13416+K18875+K13448+K13412+K13448+K05391+K13412+K13447+K13420+K13420+K00864+K13448+K13448+K13448+K13412+K02183+K13448+K02183+K13412+K13448+K13412+…
Biotin metabolism	ko00780	13	42	2094	9544	EVM0002044;EVM0004498;EVM0009823;EVM0014063;EVM0023213;EVM0024964;EVM0031039;EVM0032818;EVM0033946;EVM0035412;EVM0035885;EVM0039527;EVM0040793	K09458+K01012+K02372+K09458+K09458+K19562+K09458+K00059+K09458+K02372+K09458+K09458+K00059
Propanoate metabolism	ko00640	26	75	2094	9544	EVM0000166;EVM0005361;EVM0007083;EVM0011229;EVM0013722;EVM0016000;EVM0016096;EVM0016644;EVM0020620;EVM0021452;EVM0023012;EVM0023215;EVM0023251;EVM0026810;EVM0030796;EVM0032422;EVM0032944;EVM0034342;EVM0037041;EVM0040178;EVM0040544;EVM0040888;EVM0042052;EVM0042560;EVM0044756;Rosmarinus_officinalis_newGene_6236	K01962+K00382+K01899+K00382+K00382+K09699+K01962+K01962+K00382+K02160+K00166+K00382+K01961+K01962+K05605+K00167+K01962+K00382+K01962+K00166+K00166+K00167+K01962+K00167+K01899+K00382
Circadian rhythm - plant	ko04712	23	88	2094	9544	EVM0000711;EVM0001099;EVM0002497;EVM0007440;EVM0014232;EVM0015405;EVM0017731;EVM0027138;EVM0027759;EVM0029356;EVM0030014;EVM0030622;EVM0031522;EVM0032699;EVM0037516;EVM0040257;EVM0041029;EVM0041226;EVM0043573;EVM0044601;EVM0045772;EVM0045773;Rosmarinus_officinalis_newGene_16002	K12130+K12130+K10143+K12126+K12121+K16223+K12115+K00660+K10143+K16223+K12126+K12116+K12116+K12130+K16241+K10143+K00660+K16240+K12130+K12124+K12126+K16241+K10143
Valine, leucine and isoleucine biosynthesis	ko00290	9	44	2094	9544	EVM0003173;EVM0004063;EVM0008354;EVM0017741;EVM0027441;EVM0032192;EVM0034171;EVM0040065;EVM0045841	K00826+K01653+K01649+K01703+K01754+K01703+K01653+K01754+K01653
Ribosome	ko03010	94	657	2094	9544	EVM0000017;EVM0000613;EVM0001206;EVM0001664;EVM0002309;EVM0002655;EVM0003605;EVM0003607;EVM0003705;EVM0003846;EVM0004045;EVM0005748;EVM0005820;EVM0006710;EVM0006763;EVM0007296;EVM0007463;EVM0007815;EVM0010230;EVM0010351;EVM0011351;EVM0011370;EVM0012141;EVM0012300;EVM0012322;EVM0012516;EVM0013363;EVM0013515;EVM0014265;EVM0014390;EVM0014521;EVM0014886;EVM0017099;EVM0017179;EVM0017326;EVM0017854;EVM…	K02916+K02906+K02935+K02867+K02946+K02978+K02899+K02891+K02881+K02887+K02992+K02935+K02902+K02879+K02881+K02884+K02863+K02982+K02988+K02897+K02900+K02891+K02882+K02996+K02990+K02978+K02864+K02863+K02968+K02945+K02933+K02979+K02900+K02904+K02988+K02906+K02968+K02886+K02895+K02945+K02926+K02946+K02914+K02904+K02945+K02902+K02913+K02981+K02931+K02926+K02963+K02876+K02876+K02939+K02899+K02900+K02945+…
Nicotinate and nicotinamide metabolism	ko00760	12	57	2094	9544	EVM0001290;EVM0007164;EVM0010325;EVM0013084;EVM0015089;EVM0017476;EVM0017481;EVM0018655;EVM0020063;EVM0027965;EVM0028912;EVM0031805	K00858+K00858+K03787+K01081+K01513+K03517+K00858+K03787+K00858+K00763+K06210+K01513
Monoterpenoid biosynthesis	ko00902	4	15	2094	9544	EVM0009747;EVM0021838;EVM0026288;EVM0045820	K15095+K15095+K15095+K20979
Mismatch repair	ko03430	6	88	2094	9544	EVM0000296;EVM0017671;EVM0017749;EVM0018745;EVM0029517;Rosmarinus_officinalis_newGene_12817	K10858+K10746+K07466+K10756+K07466+K07466
Peroxisome	ko04146	37	170	2094	9544	EVM0000841;EVM0001846;EVM0002990;EVM0003216;EVM0003457;EVM0004319;EVM0004928;EVM0006329;EVM0008853;EVM0009950;EVM0010989;EVM0012337;EVM0014152;EVM0022250;EVM0023327;EVM0023368;EVM0023468;EVM0023772;EVM0025206;EVM0025217;EVM0025224;EVM0027942;EVM0028342;EVM0028376;EVM0028563;EVM0030771;EVM0039845;EVM0044650;EVM0044768;EVM0044823;EVM0044917;EVM0044963;Rosmarinus_officinalis_newGene_15936;Rosmarinus…	K01897+K00830+K13348+K13237+K03781+K04565+K01897+K13356+K13348+K01897+K00830+K00306+K03781+K13356+K13348+K01897+K13356+K01897+K04565+K13356+K13354+K13356+K00477+K04565+K13348+K01640+K01897+K13345+K01897+K13356+K13356+K04565+K13348+K13348+K00031+K01897+K11517
Steroid biosynthesis	ko00100	20	76	2094	9544	EVM0003293;EVM0006847;EVM0007743;EVM0008224;EVM0010994;EVM0011423;EVM0011983;EVM0012155;EVM0014712;EVM0017600;EVM0019020;EVM0021614;EVM0022749;EVM0025512;EVM0032677;EVM0033897;EVM0038137;EVM0039729;EVM0042266;Rosmarinus_officinalis_newGene_1432	K07748+K00511+K07748+K00511+K00227+K20659+K00213+K20659+K00511+K00511+K07748+K09832+K01853+K00511+K09828+K00227+K07748+K00511+K01853+K08246
Proteasome	ko03050	1	128	2094	9544	Rosmarinus_officinalis_newGene_15664	K02730
Protein export	ko03060	21	115	2094	9544	EVM0005360;EVM0015588;EVM0015885;EVM0019152;EVM0021884;EVM0023952;EVM0024169;EVM0025315;EVM0025497;EVM0026133;EVM0028216;EVM0034618;EVM0038340;EVM0039483;EVM0040550;EVM0042139;EVM0043009;EVM0044159;EVM0045249;EVM0045514;EVM0045814	K13431+K03106+K13431+K03116+K10956+K03217+K03070+K03118+K03100+K03100+K10956+K03070+K03110+K03070+K10956+K03106+K03217+K03118+K09540+K03116+K03118
One carbon pool by folate	ko00670	16	43	2094	9544	EVM0001310;EVM0004517;EVM0006464;EVM0008692;EVM0013055;EVM0018001;EVM0020708;EVM0025048;EVM0025378;EVM0031340;EVM0032152;EVM0037529;EVM0038020;EVM0040031;EVM0041928;EVM0043597	K00600+K00600+K00600+K00600+K00605+K00600+K00605+K00600+K00600+K00600+K00600+K00604+K00297+K01433+K00600+K01934
DNA replication	ko03030	6	121	2094	9544	EVM0004883;EVM0017749;EVM0018745;EVM0029517;EVM0045015;Rosmarinus_officinalis_newGene_12817	K02324+K07466+K10756+K07466+K02335+K07466
Starch and sucrose metabolism	ko00500	144	454	2094	9544	EVM0000148;EVM0000235;EVM0000310;EVM0000522;EVM0001036;EVM0001223;EVM0001237;EVM0001245;EVM0001442;EVM0001541;EVM0001826;EVM0002081;EVM0002540;EVM0002666;EVM0002819;EVM0003479;EVM0003878;EVM0004362;EVM0004466;EVM0004723;EVM0004798;EVM0005563;EVM0006127;EVM0006215;EVM0006276;EVM0006295;EVM0006656;EVM0007372;EVM0007527;EVM0008067;EVM0008961;EVM0009945;EVM0009962;EVM0009985;EVM0010234;EVM0010531;EVM…	K08679+K00695+K00847+K01051+K00975+K08679+K00847+K00703+K01177+K05349+K01177+K20867+K00844+K05349+K01213+K13648+K08678+K16055+K00975+K01184+K01187+K20867+K00703+K00975+K01187+K00844+K00975+K01193+K08678+K01193+K16055+K08679+K00696+K01051+K01051+K05349+K01188+K00700+K08679+K01188+K01051+K16055+K08678+K08678+K16055+K19893+K01513+K01087+K00696+K20867+K00705+K01810+K01051+K00012+K01087+K13648+K00012+…
Sulfur metabolism	ko00920	26	61	2094	9544	EVM0002505;EVM0003145;EVM0003504;EVM0003641;EVM0003648;EVM0007364;EVM0009301;EVM0011487;EVM0014546;EVM0014912;EVM0016301;EVM0021082;EVM0024691;EVM0026700;EVM0033730;EVM0034903;EVM0035658;EVM0039015;EVM0042624;EVM0042829;EVM0044000;EVM0045907;Rosmarinus_officinalis_newGene_13879;Rosmarinus_officinalis_newGene_13897;Rosmarinus_officinalis_newGene_15612;Rosmarinus_officinalis_newGene_16330	K00860+K01082+K00640+K13811+K01738+K01082+K13811+K13811+K01738+K13811+K15422+K00640+K08738+K13811+K00860+K01082+K13811+K01011+K13034+K00640+K00640+K01738+K00387+K00387+K00387+K00387
Sulfur relay system	ko04122	2	21	2094	9544	EVM0007199;EVM0039015	K14169+K01011
Histidine metabolism	ko00340	9	33	2094	9544	EVM0015541;EVM0023390;EVM0026508;EVM0027334;EVM0030169;EVM0036299;EVM0042555;EVM0044815;EVM0045925	K00128+K18649+K00128+K00128+K00128+K00765+K00765+K00128+K01693
C5-Branched dibasic acid metabolism	ko00660	5	16	2094	9544	EVM0004063;EVM0017741;EVM0032192;EVM0034171;EVM0045841	K01653+K01703+K01703+K01653+K01653
Glycerophospholipid metabolism	ko00564	47	200	2094	9544	EVM0000067;EVM0000252;EVM0001833;EVM0001956;EVM0002401;EVM0003105;EVM0003420;EVM0003806;EVM0003881;EVM0005000;EVM0006956;EVM0007316;EVM0007567;EVM0010724;EVM0014968;EVM0015040;EVM0015181;EVM0016063;EVM0017041;EVM0017695;EVM0018453;EVM0019318;EVM0019445;EVM0019637;EVM0021278;EVM0022828;EVM0023933;EVM0024674;EVM0025537;EVM0026246;EVM0027516;EVM0027820;EVM0028675;EVM0029217;EVM0029796;EVM0031084;EVM…	K01114+K13523+K00006+K16860+K01115+K13519+K01126+K00901+K13508+K01115+K01517+K08744+K01114+K14156+K13508+K15728+K06129+K01114+K01114+K00006+K00901+K13519+K13508+K01115+K00006+K13513+K13508+K06130+K00901+K15728+K01115+K00995+K00006+K06130+K00901+K13508+K00995+K01114+K08730+K08730+K01114+K01115+K01094+K00006+K13508+K01094+K01094
Pentose and glucuronate interconversions	ko00040	51	221	2094	9544	EVM0000522;EVM0002819;EVM0002870;EVM0003861;EVM0004141;EVM0004410;EVM0004723;EVM0007013;EVM0007151;EVM0007205;EVM0009985;EVM0010234;EVM0013676;EVM0014032;EVM0015541;EVM0016461;EVM0016620;EVM0017302;EVM0018180;EVM0019432;EVM0021173;EVM0021265;EVM0021992;EVM0023902;EVM0024987;EVM0025272;EVM0025541;EVM0026293;EVM0026508;EVM0027334;EVM0027893;EVM0030169;EVM0030193;EVM0030860;EVM0031110;EVM0031770;EVM…	K01051+K01213+K00008+K01728+K00008+K12447+K01184+K01783+K01728+K01728+K01051+K01051+K01051+K01728+K00128+K01051+K01728+K00012+K00012+K01051+K01728+K01728+K01728+K01051+K01783+K01051+K01728+K00012+K00128+K00128+K01728+K00128+K16190+K01728+K01051+K01728+K01728+K01051+K01728+K01051+K00012+K01728+K01051+K01213+K01051+K01728+K01051+K01051+K01051+K01051+K00128
Protein processing in endoplasmic reticulum	ko04141	55	466	2094	9544	EVM0001767;EVM0002587;EVM0002924;EVM0003584;EVM0005497;EVM0007651;EVM0007701;EVM0008132;EVM0008385;EVM0008669;EVM0009774;EVM0010862;EVM0011998;EVM0012097;EVM0013359;EVM0014239;EVM0015391;EVM0018623;EVM0020855;EVM0021529;EVM0021884;EVM0022016;EVM0026371;EVM0026766;EVM0027135;EVM0028216;EVM0028627;EVM0029067;EVM0029963;EVM0030822;EVM0030888;EVM0031611;EVM0033591;EVM0034677;EVM0034879;EVM0035573;EVM…	K10666+K09584+K13993+K14004+K06689+K03094+K14009+K14009+K14005+K13993+K14003+K13993+K10601+K13993+K10666+K13993+K14009+K14016+K12670+K09503+K10956+K13993+K13719+K03283+K09487+K10956+K13993+K03283+K13993+K13993+K13525+K13993+K13989+K13993+K14009+K10666+K13993+K13993+K10950+K09584+K09487+K06689+K10956+K10950+K13993+K13993+K09584+K09540+K04554+K03283+K03283+K14012+K13993+K09486+K03283
Tropane, piperidine and pyridine alkaloid biosynthesis	ko00960	13	38	2094	9544	EVM0003045;EVM0006657;EVM0010209;EVM0020944;EVM0021456;EVM0024960;EVM0029802;EVM0030861;EVM0032140;EVM0036228;EVM0038325;EVM0039900;Rosmarinus_officinalis_newGene_10741	K00276+K14454+K14454+K00811+K00815+K00276+K08081+K00276+K15849+K14455+K00815+K00811+K00276
mRNA surveillance pathway	ko03015	19	248	2094	9544	EVM0000177;EVM0008370;EVM0009789;EVM0011503;EVM0013749;EVM0014114;EVM0014430;EVM0017352;EVM0018443;EVM0018479;EVM0018560;EVM0020105;EVM0021874;EVM0026156;EVM0032947;EVM0033936;EVM0034424;EVM0035214;EVM0042484	K11584+K14408+K11584+K06269+K12881+K06269+K14962+K04382+K13171+K06965+K11584+K13171+K13126+K14411+K13171+K06100+K08873+K13126+K13917
Glutathione metabolism	ko00480	43	161	2094	9544	EVM0000456;EVM0000923;EVM0002728;EVM0002987;EVM0004020;EVM0004057;EVM0006843;EVM0007799;EVM0007897;EVM0008946;EVM0009054;EVM0009250;EVM0013452;EVM0013601;EVM0013675;EVM0017933;EVM0019454;EVM0021916;EVM0022636;EVM0022881;EVM0025292;EVM0025830;EVM0027301;EVM0027775;EVM0027875;EVM0027976;EVM0029804;EVM0029821;EVM0029981;EVM0031197;EVM0031458;EVM0032531;EVM0032747;EVM0032989;EVM0034955;EVM0035995;EVM…	K00799+K00383+K00799+K00432+K00799+K00799+K00434+K00799+K01255+K00036+K00799+K01469+K00033+K00799+K00383+K00036+K00036+K00799+K01255+K00799+K00799+K00036+K00799+K00036+K00434+K00033+K00434+K00434+K00799+K00799+K10808+K00799+K00799+K00799+K00036+K00434+K00799+K00799+K00799+K00434+K00799+K00036+K00031
Ubiquitin mediated proteolysis	ko04120	34	264	2094	9544	EVM0001677;EVM0002497;EVM0002900;EVM0003289;EVM0005497;EVM0007491;EVM0007651;EVM0007796;EVM0008956;EVM0009743;EVM0011998;EVM0012540;EVM0018162;EVM0019657;EVM0019739;EVM0020026;EVM0022847;EVM0025625;EVM0027759;EVM0030397;EVM0030432;EVM0032069;EVM0033017;EVM0033733;EVM0035203;EVM0040257;EVM0040438;EVM0041093;EVM0041880;EVM0045267;Rosmarinus_officinalis_newGene_16002;Rosmarinus_officinalis_newGene_1…	K10144+K10143+K10580+K10144+K06689+K10144+K03094+K04506+K10583+K04506+K10601+K03354+K10144+K10598+K10577+K10144+K03352+K10144+K10143+K03351+K10140+K03875+K10144+K04506+K10144+K10143+K06689+K03363+K10571+K04554+K10143+K20217+K10576+K10144
Alanine, aspartate and glutamate metabolism	ko00250	32	97	2094	9544	EVM0000034;EVM0001623;EVM0001846;EVM0005680;EVM0006657;EVM0007566;EVM0007674;EVM0008421;EVM0010209;EVM0010763;EVM0010989;EVM0011971;EVM0012484;EVM0014412;EVM0014613;EVM0016206;EVM0017969;EVM0018464;EVM0020944;EVM0024464;EVM0026278;EVM0028483;EVM0029990;EVM0032488;EVM0034801;EVM0036228;EVM0037476;EVM0038260;EVM0039223;EVM0039900;EVM0040302;EVM0044759	K00261+K01915+K00830+K00764+K14454+K01915+K00264+K01915+K14454+K01915+K00830+K01915+K01915+K01953+K01915+K00609+K00264+K01580+K00811+K00827+K01953+K00264+K01580+K00827+K00827+K14455+K00827+K01915+K14272+K00811+K01915+K13566
Basal transcription factors	ko03022	4	95	2094	9544	EVM0006158;EVM0016416;EVM0017033;Rosmarinus_officinalis_newGene_5872	K03127+K03129+K03124+K03120
Phenylpropanoid biosynthesis	ko00940	87	242	2094	9544	EVM0000040;EVM0000218;EVM0001349;EVM0001541;EVM0002666;EVM0002764;EVM0002806;EVM0004342;EVM0004351;EVM0004376;EVM0004483;EVM0004953;EVM0005721;EVM0006145;EVM0006313;EVM0006524;EVM0006892;EVM0006911;EVM0006955;EVM0008717;EVM0008811;EVM0008955;EVM0009994;EVM0010531;EVM0010677;EVM0011484;EVM0013046;EVM0013489;EVM0014476;EVM0015622;EVM0015751;EVM0016661;EVM0017871;EVM0017893;EVM0019359;EVM0019545;EVM…	K00083+K00083+K13066+K05349+K05349+K00430+K12356+K10775+K13065+K12356+K00430+K00430+K13065+K09755+K01904+K13065+K13065+K00430+K00083+K00430+K09755+K09753+K01904+K05349+K00430+K01188+K00083+K01188+K01904+K10775+K00430+K13066+K09755+K13066+K00588+K00430+K12356+K01188+K05350+K13065+K13066+K09754+K09755+K00430+K01188+K12355+K01904+K13066+K00083+K00430+K05349+K13066+K00588+K00430+K10775+K00430+K13066+…
Ubiquinone and other terpenoid-quinone biosynthesis	ko00130	31	84	2094	9544	EVM0003174;EVM0004028;EVM0006313;EVM0006327;EVM0006426;EVM0007331;EVM0008233;EVM0009519;EVM0009994;EVM0010081;EVM0010568;EVM0013045;EVM0014476;EVM0018139;EVM0020746;EVM0021456;EVM0023218;EVM0025928;EVM0032961;EVM0033773;EVM0034679;EVM0036195;EVM0037084;EVM0038325;EVM0039864;EVM0041352;EVM0043082;EVM0043181;EVM0044306;EVM0044352;EVM0045573	K01661+K03809+K01904+K14760+K12501+K02552+K03809+K12502+K01904+K03809+K12502+K09834+K01904+K03809+K03809+K00815+K05928+K01904+K14759+K03809+K00591+K12501+K03809+K00815+K09833+K12502+K01904+K00487+K00487+K09834+K02548
Glyoxylate and dicarboxylate metabolism	ko00630	58	131	2094	9544	EVM0001310;EVM0001623;EVM0001846;EVM0002367;EVM0002442;EVM0002682;EVM0003457;EVM0004517;EVM0005212;EVM0005361;EVM0006464;EVM0007139;EVM0007566;EVM0008421;EVM0008692;EVM0010763;EVM0010989;EVM0011229;EVM0011971;EVM0012484;EVM0013055;EVM0013381;EVM0013722;EVM0013838;EVM0014152;EVM0014613;EVM0015280;EVM0015710;EVM0016334;EVM0017062;EVM0018001;EVM0020620;EVM0020708;EVM0023215;EVM0025048;EVM0025086;EVM…	K00600+K01915+K00830+K00026+K19269+K00281+K03781+K00600+K15918+K00382+K00600+K01601+K01915+K01915+K00600+K01915+K00830+K00382+K01915+K01915+K00605+K19269+K00382+K00026+K03781+K01915+K02437+K18121+K00281+K02437+K00600+K00382+K00605+K00382+K00600+K00026+K00600+K00281+K19269+K00600+K00600+K02437+K15893+K02437+K00382+K01915+K15918+K00025+K14272+K01433+K01915+K00600+K01602+K00025+K02437+K01602+K00382+…
Citrate cycle (TCA cycle)	ko00020	31	129	2094	9544	EVM0000036;EVM0002367;EVM0005361;EVM0007083;EVM0011229;EVM0012575;EVM0013722;EVM0013838;EVM0014264;EVM0015293;EVM0020620;EVM0021042;EVM0021087;EVM0023215;EVM0025086;EVM0027651;EVM0029574;EVM0033443;EVM0034342;EVM0037115;EVM0038615;EVM0038937;EVM0040816;EVM0041092;EVM0043177;EVM0044756;EVM0045246;Rosmarinus_officinalis_newGene_16778;Rosmarinus_officinalis_newGene_17271;Rosmarinus_officinalis_newGe…	K01648+K00026+K00382+K01899+K00382+K01648+K00382+K00026+K00162+K01610+K00382+K01610+K00161+K00382+K00026+K01648+K01610+K00161+K00382+K01648+K00025+K00162+K00161+K01648+K00030+K01899+K00025+K00031+K00627+K00382+K00162
Non-homologous end-joining	ko03450	1	24	2094	9544	EVM0039731	K10865
Glycine, serine and threonine metabolism	ko00260	53	146	2094	9544	EVM0000594;EVM0001310;EVM0001693;EVM0001846;EVM0002682;EVM0003045;EVM0004517;EVM0005212;EVM0005361;EVM0006464;EVM0008307;EVM0008692;EVM0010989;EVM0011229;EVM0012337;EVM0012739;EVM0013055;EVM0013722;EVM0015280;EVM0016334;EVM0017062;EVM0018001;EVM0020620;EVM0020708;EVM0023215;EVM0023454;EVM0024464;EVM0024960;EVM0025048;EVM0025378;EVM0026540;EVM0027441;EVM0028357;EVM0030861;EVM0031340;EVM0032152;EVM…	K00831+K00600+K00872+K00830+K00281+K00276+K00600+K15918+K00382+K00600+K15634+K00600+K00830+K00382+K00306+K00831+K00605+K00382+K02437+K00281+K02437+K00600+K00382+K00605+K00382+K00058+K00827+K00276+K00600+K00600+K00281+K01754+K01620+K00276+K00600+K00600+K00827+K02437+K15893+K02437+K00382+K00827+K00827+K15918+K14272+K01754+K01079+K00600+K00058+K02437+K00276+K00058+K00382
Vancomycin resistance	ko01502	1	2	2094	9544	EVM0018301	K01000
AGE-RAGE signaling pathway in diabetic complications	ko04933	8	40	2094	9544	EVM0009804;EVM0013317;EVM0019250;EVM0020187;EVM0028542;EVM0032202;EVM0043140;EVM0045452	K04392+K04371+K04392+K05857+K05857+K04392+K05857+K04392
Linoleic acid metabolism	ko00591	5	23	2094	9544	EVM0004701;EVM0018508;EVM0019961;EVM0030438;EVM0035843	K00454+K00454+K00454+K15718+K15718
Biosynthesis of amino acids	ko01230	139	478	2094	9544	EVM0000594;EVM0001310;EVM0001593;EVM0001623;EVM0001693;EVM0001879;EVM0001936;EVM0001987;EVM0003173;EVM0003504;EVM0003648;EVM0004063;EVM0004517;EVM0004755;EVM0005348;EVM0005451;EVM0005697;EVM0005966;EVM0006282;EVM0006380;EVM0006464;EVM0006657;EVM0006802;EVM0007013;EVM0007358;EVM0007566;EVM0007674;EVM0007881;EVM0008298;EVM0008307;EVM0008354;EVM0008421;EVM0008460;EVM0008495;EVM0008692;EVM0008815;EVM…	K00831+K00600+K00927+K01915+K00872+K00549+K00615+K00891+K00826+K00640+K01738+K01653+K00600+K14682+K05359+K00789+K00873+K00766+K01807+K01657+K00600+K14454+K10206+K01783+K01807+K01915+K00264+K00873+K01736+K15634+K01649+K01915+K00615+K00549+K00600+K13832+K01658+K14454+K01915+K00134+K01915+K00873+K01915+K00873+K00831+K00789+K00789+K13832+K01714+K01738+K01915+K01623+K01807+K00800+K13832+K00850+K01850+…
Vitamin B6 metabolism	ko00750	9	25	2094	9544	EVM0000594;EVM0006456;EVM0012739;EVM0019716;EVM0020098;EVM0024903;EVM0029208;EVM0042243;Rosmarinus_officinalis_newGene_16472	K00831+K06215+K00831+K05275+K06215+K08681+K06215+K08681+K08681
Endocytosis	ko04144	65	347	2094	9544	EVM0000031;EVM0000787;EVM0000984;EVM0001230;EVM0002401;EVM0002641;EVM0004504;EVM0004837;EVM0005000;EVM0006404;EVM0006525;EVM0007966;EVM0010519;EVM0010817;EVM0011780;EVM0012538;EVM0013829;EVM0014816;EVM0015211;EVM0015832;EVM0015878;EVM0016315;EVM0017241;EVM0019637;EVM0019940;EVM0020459;EVM0022689;EVM0023450;EVM0024453;EVM0025239;EVM0025753;EVM0025954;EVM0026766;EVM0027113;EVM0027192;EVM0027516;EVM…	K12486+K19476+K19476+K19366+K01115+K07904+K07904+K19366+K01115+K07904+K04646+K00889+K00889+K12183+K12471+K07897+K07904+K12471+K12184+K12200+K10396+K12191+K12471+K01115+K10365+K19476+K07889+K00889+K19476+K19366+K12489+K19476+K03283+K12471+K07897+K01115+K12184+K03283+K07904+K12486+K05756+K07904+K05758+K07904+K07901+K07901+K12185+K00889+K12198+K00889+K07937+K19476+K01115+K07937+K07897+K12197+K18443+…
Riboflavin metabolism	ko00740	7	18	2094	9544	EVM0023500;EVM0029455;EVM0035741;EVM0037953;EVM0038979;EVM0043665;Rosmarinus_officinalis_newGene_15245	K14652+K14652+K14652+K11752+K00793+K14652+K14652
Ribosome biogenesis in eukaryotes	ko03008	10	201	2094	9544	EVM0003446;EVM0008745;EVM0013094;EVM0015049;EVM0016874;EVM0017919;EVM0021031;EVM0022422;Rosmarinus_officinalis_newGene_788;Rosmarinus_officinalis_newGene_9830	K14566+K14552+K14555+K06943+K03538+K14290+K11131+K14555+K03264+K14550
Flavonoid biosynthesis	ko00941	20	65	2094	9544	EVM0003663;EVM0004351;EVM0005721;EVM0006524;EVM0006892;EVM0009748;EVM0017035;EVM0019359;EVM0021643;EVM0022569;EVM0022987;EVM0025667;EVM0027138;EVM0031152;EVM0031586;EVM0035052;EVM0035468;EVM0041029;EVM0043181;EVM0044306	K05280+K13065+K13065+K13065+K13065+K01859+K13082+K00588+K13065+K05278+K09754+K13083+K00660+K05277+K00588+K00588+K09754+K00660+K00487+K00487
Pantothenate and CoA biosynthesis	ko00770	7	52	2094	9544	EVM0003173;EVM0004063;EVM0004965;EVM0015089;EVM0031805;EVM0034171;EVM0045841	K00826+K01653+K01922+K01513+K01513+K01653+K01653
Fatty acid degradation	ko00071	20	70	2094	9544	EVM0000841;EVM0001107;EVM0004928;EVM0009950;EVM0012249;EVM0013831;EVM0015541;EVM0023368;EVM0023772;EVM0026508;EVM0027334;EVM0030169;EVM0031465;EVM0034988;EVM0039114;EVM0039845;EVM0041408;EVM0044768;EVM0044815;Rosmarinus_officinalis_newGene_5356	K01897+K00001+K01897+K01897+K00121+K00121+K00128+K01897+K01897+K00128+K00128+K00128+K00001+K18857+K10527+K01897+K10527+K01897+K00128+K01897
Plant hormone signal transduction	ko04075	132	543	2094	9544	EVM0000201;EVM0000699;EVM0000776;EVM0001125;EVM0001884;EVM0002593;EVM0003278;EVM0003299;EVM0003782;EVM0003796;EVM0004259;EVM0004597;EVM0005094;EVM0005318;EVM0005377;EVM0005754;EVM0006311;EVM0006334;EVM0006938;EVM0006981;EVM0007288;EVM0007440;EVM0007559;EVM0007718;EVM0007888;EVM0007903;EVM0008256;EVM0008948;EVM0009285;EVM0009745;EVM0010032;EVM0010495;EVM0010539;EVM0010815;EVM0011717;EVM0012653;EVM…	K14431+K14485+K14487+K14431+K14484+K14488+K14432+K14488+K14484+K14496+K14514+K14497+K13416+K14496+K14497+K13415+K14484+K14487+K13416+K14432+K14493+K12126+K14496+K13946+K14505+K14432+K14498+K13946+K14484+K13416+K16189+K14497+K14488+K14488+K14490+K14484+K14488+K13946+K14516+K13416+K14514+K13946+K13946+K14431+K14500+K14431+K14431+K14484+K14484+K14487+K14492+K14488+K14488+K14484+K14505+K14516+K14484+…
Inositol phosphate metabolism	ko00562	38	150	2094	9544	EVM0000067;EVM0001630;EVM0001692;EVM0003453;EVM0004475;EVM0007567;EVM0007738;EVM0007966;EVM0010519;EVM0013152;EVM0015960;EVM0016063;EVM0016301;EVM0016899;EVM0017041;EVM0020187;EVM0023390;EVM0023450;EVM0023633;EVM0026792;EVM0027545;EVM0028542;EVM0029046;EVM0032711;EVM0033577;EVM0033740;EVM0034568;EVM0035008;EVM0035086;EVM0037203;EVM0038556;EVM0039075;EVM0040679;EVM0040875;EVM0042424;EVM0043140;Ros…	K01114+K01092+K01858+K00921+K10572+K01114+K19517+K00889+K00889+K00915+K00921+K01114+K15422+K10572+K01114+K05857+K18649+K00889+K00921+K19517+K00921+K05857+K00921+K00913+K01858+K01114+K00921+K00921+K00921+K00889+K00889+K01114+K00921+K00921+K01803+K05857+K00913+K00913
Pentose phosphate pathway	ko00030	49	120	2094	9544	EVM0001936;EVM0004686;EVM0004869;EVM0006282;EVM0007013;EVM0007353;EVM0007358;EVM0008460;EVM0008946;EVM0010779;EVM0013452;EVM0014725;EVM0014728;EVM0015073;EVM0016347;EVM0016395;EVM0016648;EVM0017498;EVM0017933;EVM0018212;EVM0019454;EVM0020169;EVM0020550;EVM0020893;EVM0021041;EVM0021773;EVM0022054;EVM0024987;EVM0025830;EVM0027326;EVM0027775;EVM0027976;EVM0030310;EVM0033229;EVM0034955;EVM0035492;EVM…	K00615+K03841+K03841+K01807+K01783+K01057+K01807+K00615+K00036+K03841+K00033+K01623+K00131+K01807+K01810+K00850+K00616+K01807+K00036+K03841+K00036+K00616+K01807+K00131+K01835+K01807+K00850+K01783+K00036+K00895+K00036+K00033+K01835+K01623+K00036+K01835+K03841+K00615+K01623+K01623+K01807+K00616+K00948+K03841+K03841+K00036+K03841+K03841+K00850
Base excision repair	ko03410	15	87	2094	9544	EVM0004883;EVM0005161;EVM0011231;EVM0014687;EVM0016040;EVM0017898;EVM0018513;EVM0018937;EVM0020865;EVM0021865;EVM0022969;EVM0027094;EVM0029045;EVM0042902;EVM0045015	K02324+K03648+K01246+K01246+K01246+K01246+K10803+K01246+K03652+K01246+K01246+K01246+K10773+K10798+K02335
RNA polymerase	ko03020	2	85	2094	9544	EVM0045601;Rosmarinus_officinalis_newGene_9501	K03025+K03022
Cyanoamino acid metabolism	ko00460	27	65	2094	9544	EVM0001310;EVM0001541;EVM0002666;EVM0004517;EVM0004891;EVM0006464;EVM0008692;EVM0010531;EVM0010913;EVM0011484;EVM0013489;EVM0018001;EVM0020645;EVM0020811;EVM0024982;EVM0025048;EVM0025378;EVM0029626;EVM0031340;EVM0032152;EVM0041928;EVM0042624;EVM0045397;Rosmarinus_officinalis_newGene_3062;Rosmarinus_officinalis_newGene_6;Rosmarinus_officinalis_newGene_9608;Rosmarinus_officinalis_newGene_9610	K00600+K05349+K05349+K00600+K13035+K00600+K00600+K05349+K12153+K01188+K01188+K00600+K01188+K05350+K01188+K00600+K00600+K05349+K00600+K00600+K00600+K13034+K05350+K05349+K01188+K01188+K01188
Purine metabolism	ko00230	59	332	2094	9544	EVM0002505;EVM0003025;EVM0003641;EVM0004883;EVM0005680;EVM0005697;EVM0006956;EVM0007380;EVM0007881;EVM0008413;EVM0009301;EVM0010304;EVM0010325;EVM0010541;EVM0011487;EVM0012168;EVM0012637;EVM0012666;EVM0013084;EVM0014912;EVM0015089;EVM0016191;EVM0016869;EVM0017121;EVM0018655;EVM0019981;EVM0021041;EVM0022089;EVM0024373;EVM0025281;EVM0026245;EVM0026700;EVM0026974;EVM0027627;EVM0027753;EVM0028477;EVM…	K00860+K01490+K13811+K02324+K00764+K00873+K01517+K06928+K00873+K00962+K13811+K00856+K03787+K00942+K13811+K00873+K00856+K00873+K01081+K13811+K01513+K00939+K00939+K00759+K03787+K01466+K01835+K00942+K00856+K00759+K00873+K13811+K00939+K01945+K00940+K00759+K00942+K01835+K00940+K00939+K10808+K01513+K00860+K02083+K00962+K01835+K13811+K00940+K01510+K00962+K00942+K00948+K00939+K02335+K03025+K00939+K00856+…
Fatty acid biosynthesis	ko00061	36	105	2094	9544	EVM0000166;EVM0000841;EVM0002044;EVM0002919;EVM0004928;EVM0006560;EVM0009823;EVM0009950;EVM0014025;EVM0014063;EVM0014603;EVM0016096;EVM0016644;EVM0021452;EVM0023213;EVM0023251;EVM0023368;EVM0023772;EVM0025266;EVM0026810;EVM0030404;EVM0030902;EVM0031039;EVM0032818;EVM0032944;EVM0033946;EVM0035412;EVM0035885;EVM0037041;EVM0039527;EVM0039845;EVM0040793;EVM0042052;EVM0044768;Rosmarinus_officinalis_ne…	K01962+K01897+K09458+K00648+K01897+K03921+K02372+K01897+K03921+K09458+K03921+K01962+K01962+K02160+K09458+K01961+K01897+K01897+K00645+K01962+K00645+K10781+K09458+K00059+K01962+K09458+K02372+K09458+K01962+K09458+K01897+K00059+K01962+K01897+K01897+K03921
Aminoacyl-tRNA biosynthesis	ko00970	33	123	2094	9544	EVM0000683;EVM0002117;EVM0005021;EVM0005359;EVM0005983;EVM0006107;EVM0006434;EVM0007501;EVM0009761;EVM0010406;EVM0011140;EVM0015787;EVM0017003;EVM0018251;EVM0018594;EVM0024197;EVM0024661;EVM0025288;EVM0026877;EVM0027612;EVM0028656;EVM0029513;EVM0030387;EVM0031126;EVM0034911;EVM0034927;EVM0037529;EVM0037829;EVM0039522;EVM0040661;EVM0045210;EVM0046056;Rosmarinus_officinalis_newGene_15442	K02435+K02433+K02434+K01883+K01869+K02434+K04567+K01881+K01876+K02435+K02433+K01870+K01893+K01873+K01866+K01867+K01872+K01874+K01881+K02433+K01883+K01874+K01883+K02435+K01867+K04567+K00604+K01889+K01892+K01889+K01893+K01870+K01885
SNARE interactions in vesicular transport	ko04130	11	89	2094	9544	EVM0003378;EVM0004282;EVM0016730;EVM0017450;EVM0028085;EVM0030231;EVM0031818;EVM0034705;EVM0038337;EVM0040555;EVM0045695	K08498+K08493+K08503+K08493+K08516+K08490+K08495+K08495+K08490+K08486+K08495
Glycosphingolipid biosynthesis - globo series	ko00603	7	25	2094	9544	EVM0000172;EVM0015662;EVM0020885;EVM0022377;EVM0031388;EVM0034839;EVM0034870	K07407+K12373+K12373+K12373+K07407+K07407+K12373
Porphyrin and chlorophyll metabolism	ko00860	47	84	2094	9544	EVM0001148;EVM0002440;EVM0002891;EVM0003006;EVM0003421;EVM0005315;EVM0005399;EVM0005586;EVM0005606;EVM0006518;EVM0006936;EVM0009782;EVM0012614;EVM0013347;EVM0013754;EVM0013901;EVM0014322;EVM0017725;EVM0019084;EVM0019376;EVM0019909;EVM0022347;EVM0022381;EVM0022579;EVM0024025;EVM0024398;EVM0025146;EVM0028349;EVM0029093;EVM0030315;EVM0031144;EVM0031669;EVM0032293;EVM0035451;EVM0036789;EVM0036920;EVM…	K00510+K01845+K13071+K10960+K00510+K08101+K01599+K13606+K08101+K13600+K18010+K02492+K02492+K00510+K03404+K04040+K08099+K00228+K19073+K13606+K03403+K01719+K01749+K00510+K01772+K01845+K03403+K13600+K01772+K08099+K01719+K03428+K01599+K03404+K13606+K03405+K01599+K01599+K04040+K08099+K00231+K01772+K00231+K03405+K08099+K01885+K19054
Arginine biosynthesis	ko00220	20	68	2094	9544	EVM0000034;EVM0001623;EVM0004755;EVM0006657;EVM0007566;EVM0008421;EVM0010209;EVM0010763;EVM0011072;EVM0011971;EVM0012484;EVM0014613;EVM0020944;EVM0025695;EVM0029279;EVM0036228;EVM0038260;EVM0039223;EVM0039900;EVM0040302	K00261+K01915+K14682+K14454+K01915+K01915+K14454+K01915+K13427+K01915+K01915+K01915+K00811+K14677+K01476+K14455+K01915+K14272+K00811+K01915
Glucosinolate biosynthesis	ko00966	1	6	2094	9544	EVM0010913	K12153
Isoquinoline alkaloid biosynthesis	ko00950	22	52	2094	9544	EVM0003045;EVM0005398;EVM0006657;EVM0010209;EVM0012840;EVM0014223;EVM0016897;EVM0018171;EVM0018423;EVM0020944;EVM0021456;EVM0024960;EVM0030861;EVM0032140;EVM0034803;EVM0035218;EVM0035292;EVM0036228;EVM0038325;EVM0039827;EVM0039900;Rosmarinus_officinalis_newGene_10741	K00276+K01592+K14454+K14454+K00422+K00422+K01592+K00422+K00422+K00811+K00815+K00276+K00276+K15849+K00422+K01592+K00422+K14455+K00815+K00422+K00811+K00276
Diterpenoid biosynthesis	ko00904	20	70	2094	9544	EVM0000545;EVM0010655;EVM0012023;EVM0014496;EVM0017260;EVM0022335;EVM0022388;EVM0022612;EVM0026212;EVM0027962;EVM0029048;EVM0029233;EVM0030871;EVM0031837;EVM0032376;EVM0035454;EVM0037479;EVM0037993;EVM0039049;EVM0044346	K04123+K04125+K04125+K05282+K04123+K04125+K20513+K04121+K04121+K04121+K04120+K04122+K04121+K04125+K04125+K04120+K04120+K04121+K04121+K04123
Fatty acid elongation	ko00062	25	65	2094	9544	EVM0001399;EVM0001607;EVM0005075;EVM0005265;EVM0006692;EVM0007152;EVM0009646;EVM0009735;EVM0012888;EVM0014915;EVM0016921;EVM0019962;EVM0022215;EVM0027594;EVM0031674;EVM0033602;EVM0036432;EVM0037301;EVM0038318;EVM0039062;EVM0040243;EVM0040784;EVM0041397;Rosmarinus_officinalis_newGene_16995;Rosmarinus_officinalis_newGene_18543	K10251+K10703+K15397+K15397+K10703+K15397+K15397+K10251+K10258+K15397+K10258+K15397+K10258+K15397+K15397+K15397+K15397+K15397+K15397+K10703+K15397+K15397+K15397+K15397+K15397
Phenylalanine, tyrosine and tryptophan biosynthesis	ko00400	30	93	2094	9544	EVM0001987;EVM0005348;EVM0005966;EVM0006380;EVM0006657;EVM0008298;EVM0008815;EVM0009670;EVM0010209;EVM0013866;EVM0015463;EVM0015696;EVM0016477;EVM0016639;EVM0020944;EVM0021456;EVM0021679;EVM0024439;EVM0027575;EVM0029336;EVM0032140;EVM0034949;EVM0035872;EVM0036228;EVM0036935;EVM0038325;EVM0039379;EVM0039900;EVM0041051;EVM0043852	K00891+K05359+K00766+K01657+K14454+K01736+K13832+K01658+K14454+K13832+K00800+K13832+K01850+K00891+K00811+K00815+K13832+K13832+K01657+K00766+K15849+K01736+K13832+K14455+K05359+K00815+K01626+K00811+K00891+K05359
Monobactam biosynthesis	ko00261	8	26	2094	9544	EVM0003641;EVM0009301;EVM0011487;EVM0014498;EVM0014912;EVM0026700;EVM0035658;EVM0042264	K13811+K13811+K13811+K01714+K13811+K13811+K13811+K01714
Cutin, suberine and wax biosynthesis	ko00073	24	66	2094	9544	EVM0003582;EVM0004097;EVM0005509;EVM0005784;EVM0005915;EVM0006329;EVM0016923;EVM0018114;EVM0020693;EVM0022250;EVM0023468;EVM0023862;EVM0025217;EVM0027942;EVM0028361;EVM0030007;EVM0033746;EVM0039332;EVM0040486;EVM0041398;EVM0043687;EVM0044503;EVM0044823;EVM0044917	K15400+K15404+K15398+K17991+K15404+K13356+K15404+K15400+K15400+K13356+K13356+K15398+K13356+K13356+K17991+K15404+K15403+K15400+K15398+K15404+K15400+K15398+K13356+K13356
Synthesis and degradation of ketone bodies	ko00072	2	14	2094	9544	EVM0011681;EVM0030771	K01641+K01640
Tyrosine metabolism	ko00350	30	75	2094	9544	EVM0001073;EVM0001107;EVM0003045;EVM0005398;EVM0006657;EVM0010209;EVM0012249;EVM0012840;EVM0013162;EVM0013831;EVM0014223;EVM0016897;EVM0018171;EVM0018423;EVM0020944;EVM0021456;EVM0024960;EVM0030713;EVM0030861;EVM0031465;EVM0032140;EVM0034803;EVM0034988;EVM0035218;EVM0035292;EVM0036228;EVM0038325;EVM0039827;EVM0039900;Rosmarinus_officinalis_newGene_10741	K07253+K00001+K00276+K01592+K14454+K14454+K00121+K00422+K07253+K00121+K00422+K01592+K00422+K00422+K00811+K00815+K00276+K07253+K00276+K00001+K15849+K00422+K18857+K01592+K00422+K14455+K00815+K00422+K00811+K00276
Thiamine metabolism	ko00730	11	29	2094	9544	EVM0005949;EVM0007380;EVM0007679;EVM0011456;EVM0016610;EVM0017808;EVM0032323;EVM0039263;EVM0040247;Rosmarinus_officinalis_newGene_12860;Rosmarinus_officinalis_newGene_17036	K03147+K06928+K01662+K01662+K01662+K01662+K03146+K03146+K01662+K14153+K01662
Stilbenoid, diarylheptanoid and gingerol biosynthesis	ko00945	12	44	2094	9544	EVM0004351;EVM0005721;EVM0006524;EVM0006892;EVM0019359;EVM0021643;EVM0022987;EVM0031586;EVM0035052;EVM0035468;EVM0043181;EVM0044306	K13065+K13065+K13065+K13065+K00588+K13065+K09754+K00588+K00588+K09754+K00487+K00487
Arachidonic acid metabolism	ko00590	2	24	2094	9544	EVM0002987;EVM0004943	K00432+K01254
Phosphatidylinositol signaling system	ko04070	38	163	2094	9544	EVM0001630;EVM0003104;EVM0003453;EVM0003806;EVM0004475;EVM0007966;EVM0010196;EVM0010519;EVM0012584;EVM0013152;EVM0014465;EVM0015960;EVM0016301;EVM0016899;EVM0018453;EVM0020187;EVM0023180;EVM0023390;EVM0023450;EVM0023633;EVM0025176;EVM0025537;EVM0027545;EVM0028542;EVM0029046;EVM0029796;EVM0032711;EVM0033299;EVM0034568;EVM0035008;EVM0035086;EVM0037203;EVM0038556;EVM0040679;EVM0040875;EVM0043140;Ros…	K01092+K02183+K00921+K00901+K10572+K00889+K02183+K00889+K02183+K00915+K13024+K00921+K15422+K10572+K00901+K05857+K02183+K18649+K00889+K00921+K02183+K00901+K00921+K05857+K00921+K00901+K00913+K02183+K00921+K00921+K00921+K00889+K00889+K00921+K00921+K05857+K00913+K00913
Glycerolipid metabolism	ko00561	42	137	2094	9544	EVM0000172;EVM0000252;EVM0003105;EVM0003806;EVM0003881;EVM0004966;EVM0005212;EVM0005266;EVM0007036;EVM0007240;EVM0009698;EVM0012307;EVM0014968;EVM0015040;EVM0015541;EVM0016634;EVM0018453;EVM0019318;EVM0019445;EVM0022828;EVM0023933;EVM0024028;EVM0025481;EVM0025537;EVM0026246;EVM0026508;EVM0027046;EVM0027334;EVM0028080;EVM0029796;EVM0030169;EVM0031084;EVM0031388;EVM0033769;EVM0034839;EVM0034968;EVM…	K07407+K13523+K13519+K00901+K13508+K00864+K15918+K01054+K14457+K14457+K01054+K01054+K13508+K15728+K00128+K00864+K00901+K13519+K13508+K13513+K13508+K06119+K01054+K00901+K15728+K00128+K01054+K00128+K01054+K00901+K00128+K13508+K07407+K06118+K07407+K06118+K15918+K00128+K13508+K06118+K06119+K00679
Glycosylphosphatidylinositol(GPI)-anchor biosynthesis	ko00563	5	46	2094	9544	EVM0001333;EVM0012803;EVM0029443;EVM0029936;EVM0038385	K03858+K03861+K07541+K05284+K07541
Carbon metabolism	ko01200	170	530	2094	9544	EVM0000034;EVM0000166;EVM0000589;EVM0000594;EVM0001310;EVM0001593;EVM0001846;EVM0001936;EVM0002367;EVM0002442;EVM0002540;EVM0002682;EVM0002759;EVM0003457;EVM0003504;EVM0003648;EVM0004461;EVM0004517;EVM0004686;EVM0004869;EVM0005212;EVM0005361;EVM0005697;EVM0006159;EVM0006282;EVM0006295;EVM0006464;EVM0006657;EVM0007013;EVM0007083;EVM0007139;EVM0007353;EVM0007358;EVM0007881;EVM0008307;EVM0008460;EVM…	K00261+K01962+K05298+K00831+K00600+K00927+K00830+K00615+K00026+K19269+K00844+K00281+K00051+K03781+K00640+K01738+K00051+K00600+K03841+K03841+K15918+K00382+K00873+K00028+K01807+K00844+K00600+K14454+K01783+K01899+K01601+K01057+K01807+K00873+K15634+K00615+K00600+K00036+K00855+K14454+K03841+K00830+K00382+K00134+K00873+K00121+K00873+K00831+K00605+K19269+K00033+K00382+K00121+K00026+K03781+K00162+K01738+…
Flavone and flavonol biosynthesis	ko00944	2	3	2094	9544	EVM0003663;EVM0025667	K05280+K13083
alpha-Linolenic acid metabolism	ko00592	18	75	2094	9544	EVM0002917;EVM0004701;EVM0012248;EVM0016086;EVM0016623;EVM0017886;EVM0018508;EVM0018634;EVM0019220;EVM0019961;EVM0023957;EVM0028404;EVM0029303;EVM0034988;EVM0035676;EVM0035679;EVM0039114;EVM0041408	K10528+K00454+K05894+K01723+K05894+K10529+K00454+K01723+K10528+K00454+K10525+K10525+K08241+K18857+K01723+K08241+K10527+K10527
RNA transport	ko03013	26	369	2094	9544	EVM0003584;EVM0007530;EVM0010366;EVM0013749;EVM0015045;EVM0016874;EVM0017919;EVM0018443;EVM0019739;EVM0020105;EVM0021164;EVM0021874;EVM0030421;EVM0031690;EVM0032947;EVM0035214;EVM0035913;EVM0038027;EVM0041218;EVM0041503;EVM0043950;EVM0044950;Rosmarinus_officinalis_newGene_12074;Rosmarinus_officinalis_newGene_14316;Rosmarinus_officinalis_newGene_5324;Rosmarinus_officinalis_newGene_6439	K14004+K03239+K00784+K12881+K03253+K03538+K14290+K13171+K10577+K13171+K14291+K13126+K03113+K03260+K13171+K13126+K03260+K18213+K03113+K03260+K03113+K05749+K14311+K14315+K14305+K03257
Tryptophan metabolism	ko00380	15	74	2094	9544	EVM0003457;EVM0003522;EVM0006128;EVM0012850;EVM0014152;EVM0015541;EVM0025866;EVM0026508;EVM0026642;EVM0027334;EVM0029306;EVM0030169;EVM0033158;EVM0044815;Rosmarinus_officinalis_newGene_1731	K03781+K16903+K01426+K07408+K03781+K00128+K07408+K00128+K07408+K00128+K11816+K00128+K11816+K00128+K16903
Other types of O-glycan biosynthesis	ko00514	5	15	2094	9544	EVM0000396;EVM0003599;EVM0012814;EVM0027903;EVM0043998	K18134+K03691+K03691+K13667+K18134
Lysine degradation	ko00310	7	48	2094	9544	EVM0012337;EVM0015541;EVM0026508;EVM0027334;EVM0030169;EVM0043080;EVM0044815	K00306+K00128+K00128+K00128+K00128+K11420+K00128
Nucleotide excision repair	ko03420	7	128	2094	9544	EVM0004883;EVM0017749;EVM0018745;EVM0029517;EVM0030432;EVM0045015;Rosmarinus_officinalis_newGene_12817	K02324+K07466+K10756+K07466+K10140+K02335+K07466

## Sheet: S3 vs L3
KEGG counts of differentially expressed genes between S3 and L3
#KEGG_n	3321	KEGG_N	9544
#Pathway	ko_ID	DEgene	gene	DEgene_all	gene_all
N-Glycan biosynthesis	ko00510	18	92	3321	9544	EVM0007908;EVM0011981;EVM0013443;EVM0018399;EVM0018534;EVM0019626;EVM0020093;EVM0020407;EVM0020851;EVM0020855;EVM0021125;EVM0024508;EVM0030192;EVM0036505;EVM0037168;EVM0042643;EVM0042799;EVM0046073	K00902+K00737+K00737+K01230+K09659+K00736+K09658+K00737+K07432+K12670+K00737+K00737+K00737+K00737+K03850+K01001+K07432+K00902
Biotin metabolism	ko00780	11	42	3321	9544	EVM0002044;EVM0004498;EVM0009673;EVM0015858;EVM0021355;EVM0024964;EVM0026655;EVM0033946;EVM0038190;EVM0039527;EVM0040793	K09458+K01012+K00208+K02372+K00059+K19562+K09458+K09458+K02372+K09458+K00059
Ubiquitin mediated proteolysis	ko04120	73	264	3321	9544	EVM0000132;EVM0001569;EVM0001677;EVM0002713;EVM0002900;EVM0003289;EVM0004021;EVM0005034;EVM0005497;EVM0007419;EVM0007491;EVM0007796;EVM0007850;EVM0008081;EVM0008114;EVM0008549;EVM0008956;EVM0009743;EVM0011814;EVM0011998;EVM0012002;EVM0012540;EVM0014409;EVM0016008;EVM0018162;EVM0018652;EVM0019341;EVM0019572;EVM0019739;EVM0020026;EVM0021481;EVM0022847;EVM0024329;EVM0025402;EVM0025625;EVM0026601;EVM…	K03364+K10573+K10144+K04506+K10580+K10144+K03364+K10610+K06689+K03868+K10144+K04506+K10601+K10581+K04506+K10580+K10583+K04506+K04506+K10601+K10144+K03354+K10590+K03364+K10144+K10583+K10577+K06688+K10577+K10144+K06689+K03352+K10573+K10601+K10144+K10580+K10578+K10599+K10598+K10143+K10685+K03353+K06689+K03351+K10140+K03875+K03363+K10144+K10573+K06688+K10578+K10144+K04506+K06688+K06688+K04506+K10580+…
Zeatin biosynthesis	ko00908	17	66	3321	9544	EVM0002174;EVM0003207;EVM0004229;EVM0005352;EVM0007155;EVM0007792;EVM0008255;EVM0011162;EVM0017752;EVM0026644;EVM0027355;EVM0027810;EVM0028739;EVM0036035;EVM0041826;EVM0042586;Rosmarinus_officinalis_newGene_12381	K13495+K00279+K13495+K13495+K13495+K10760+K10717+K00279+K10760+K13495+K00279+K00279+K10760+K13495+K13495+K00279+K13495
Nitrogen metabolism	ko00910	28	70	3321	9544	EVM0001486;EVM0001623;EVM0001821;EVM0002317;EVM0005803;EVM0007165;EVM0008421;EVM0010763;EVM0011971;EVM0012484;EVM0012847;EVM0014613;EVM0016725;EVM0017921;EVM0017969;EVM0018858;EVM0019028;EVM0024607;EVM0028483;EVM0028985;EVM0031858;EVM0033046;EVM0037367;EVM0038260;EVM0039816;EVM0040011;EVM0043795;EVM0044986	K01673+K01915+K01915+K01674+K01674+K01673+K01915+K01915+K01915+K01915+K02575+K01915+K10534+K01674+K00264+K01673+K01673+K01673+K00264+K01673+K02575+K02575+K01674+K01915+K02575+K01673+K01674+K00261
Lysine degradation	ko00310	17	48	3321	9544	EVM0009707;EVM0012337;EVM0013198;EVM0013370;EVM0014288;EVM0015541;EVM0026508;EVM0027298;EVM0027334;EVM0030169;EVM0030875;EVM0033665;EVM0036133;EVM0036139;EVM0040400;EVM0041435;EVM0043080	K11420+K00306+K11420+K00164+K11420+K00128+K00128+K14085+K00128+K00128+K00626+K00128+K14085+K00128+K14085+K00626+K11420
Glycosphingolipid biosynthesis - globo series	ko00603	9	25	3321	9544	EVM0015662;EVM0018385;EVM0019646;EVM0020777;EVM0020885;EVM0031388;EVM0032619;EVM0034157;EVM0034896	K12373+K12373+K07407+K07407+K12373+K07407+K01988+K01988+K07407
SNARE interactions in vesicular transport	ko04130	27	89	3321	9544	EVM0000775;EVM0003378;EVM0003566;EVM0003646;EVM0004282;EVM0008312;EVM0010614;EVM0011129;EVM0011636;EVM0013668;EVM0016492;EVM0016730;EVM0017450;EVM0018747;EVM0020821;EVM0023120;EVM0028085;EVM0030231;EVM0034705;EVM0036227;EVM0038222;EVM0038337;EVM0040555;EVM0041429;EVM0043323;EVM0045695;Rosmarinus_officinalis_newGene_14725	K08516+K08498+K08489+K08486+K08493+K08490+K08496+K08490+K08517+K08506+K08498+K08503+K08493+K08504+K08486+K08490+K08516+K08490+K08495+K08505+K08486+K08490+K08486+K08505+K08490+K08495+K08504
Sesquiterpenoid and triterpenoid biosynthesis	ko00909	12	20	3321	9544	EVM0005370;EVM0006847;EVM0008224;EVM0014712;EVM0017600;EVM0018384;EVM0019804;EVM0025512;EVM0025689;EVM0029055;EVM0039492;EVM0039729	K15891+K00511+K00511+K00511+K00511+K00801+K15813+K00511+K00801+K15813+K00511+K00511
AGE-RAGE signaling pathway in diabetic complications	ko04933	19	40	3321	9544	EVM0001842;EVM0008300;EVM0009804;EVM0010540;EVM0013317;EVM0014835;EVM0019250;EVM0020134;EVM0020187;EVM0024826;EVM0025068;EVM0030286;EVM0031129;EVM0031421;EVM0032202;EVM0042539;EVM0044038;EVM0044085;EVM0045452	K04392+K04392+K04392+K05857+K04371+K05857+K04392+K04392+K05857+K04392+K04392+K04392+K04392+K04392+K04392+K05857+K04392+K05857+K04392
Fatty acid metabolism	ko01212	47	146	3321	9544	EVM0001056;EVM0002044;EVM0002919;EVM0006692;EVM0009673;EVM0009735;EVM0009950;EVM0012888;EVM0014025;EVM0014230;EVM0014603;EVM0015858;EVM0017901;EVM0021355;EVM0021452;EVM0021795;EVM0022215;EVM0022373;EVM0022616;EVM0023251;EVM0023772;EVM0026655;EVM0026724;EVM0029076;EVM0029389;EVM0030404;EVM0030875;EVM0030902;EVM0032564;EVM0032915;EVM0032944;EVM0033935;EVM0033946;EVM0035439;EVM0036236;EVM0037041;EVM…	K10256+K09458+K00648+K10703+K00208+K10251+K01897+K10258+K03921+K01074+K03921+K02372+K03921+K00059+K02160+K10781+K10258+K03921+K01962+K01961+K01897+K09458+K10256+K02160+K10781+K00645+K00626+K10781+K07512+K03921+K01962+K10781+K09458+K07513+K01897+K01962+K10251+K02372+K02160+K10527+K09458+K01897+K00059+K10527+K00626+K03921+K00645
RNA degradation	ko03018	60	222	3321	9544	EVM0001062;EVM0001398;EVM0001920;EVM0002798;EVM0003754;EVM0004005;EVM0005244;EVM0005722;EVM0007149;EVM0007261;EVM0007708;EVM0008413;EVM0008477;EVM0009696;EVM0010029;EVM0010532;EVM0012630;EVM0013643;EVM0014956;EVM0015437;EVM0016193;EVM0016395;EVM0017467;EVM0017483;EVM0019214;EVM0020148;EVM0021673;EVM0021874;EVM0022054;EVM0022840;EVM0023052;EVM0023296;EVM0023455;EVM0023599;EVM0025434;EVM0026191;EVM…	K04077+K07573+K03678+K14442+K12581+K03681+K12620+K12608+K07573+K12613+K01689+K00962+K12617+K01148+K12581+K14442+K07573+K03679+K04077+K12623+K12592+K00850+K12605+K14442+K01689+K03679+K01689+K13126+K00850+K12590+K04077+K00850+K00850+K12581+K14442+K12589+K01689+K03654+K12599+K00962+K12587+K13126+K00962+K03679+K12608+K12581+K12581+K12581+K12592+K00962+K00850+K12581+K12598+K04077+K12611+K12611+K00850+…
Inositol phosphate metabolism	ko00562	54	150	3321	9544	EVM0000067;EVM0001630;EVM0003453;EVM0004475;EVM0004610;EVM0007567;EVM0007599;EVM0007738;EVM0007966;EVM0008036;EVM0008496;EVM0008754;EVM0010519;EVM0010540;EVM0013686;EVM0014835;EVM0015960;EVM0016063;EVM0016899;EVM0017041;EVM0019207;EVM0020187;EVM0023390;EVM0023450;EVM0023633;EVM0026792;EVM0027149;EVM0027545;EVM0029046;EVM0029545;EVM0030646;EVM0030663;EVM0031867;EVM0032711;EVM0033075;EVM0033577;EVM…	K01114+K01092+K00921+K10572+K00889+K01114+K00469+K19517+K00889+K18081+K10572+K01114+K00889+K05857+K01803+K05857+K00921+K01114+K10572+K01114+K10047+K05857+K18649+K00889+K00921+K19517+K00913+K00921+K00921+K01110+K10047+K03103+K01110+K00913+K00921+K01858+K01114+K00921+K00921+K00921+K01858+K00889+K19801+K00889+K01114+K10047+K00921+K00921+K05857+K05857+K00913+K00469+K10572+K19801
Sulfur metabolism	ko00920	28	61	3321	9544	EVM0003145;EVM0003368;EVM0003504;EVM0003648;EVM0007364;EVM0009301;EVM0012063;EVM0013851;EVM0014546;EVM0014912;EVM0017975;EVM0020563;EVM0021082;EVM0024691;EVM0026014;EVM0026700;EVM0033730;EVM0034090;EVM0034903;EVM0042624;EVM0042829;EVM0043483;EVM0043819;EVM0044000;Rosmarinus_officinalis_newGene_13879;Rosmarinus_officinalis_newGene_15612;Rosmarinus_officinalis_newGene_16330;Rosmarinus_officinalis_n…	K01082+K08738+K00640+K01738+K01082+K13811+K08738+K05907+K01738+K13811+K01082+K01739+K00640+K08738+K00640+K13811+K00860+K01011+K01082+K13034+K00640+K05907+K05907+K00640+K00387+K00387+K00387+K13034
2-Oxocarboxylic acid metabolism	ko01210	33	108	3321	9544	EVM0004063;EVM0004925;EVM0006657;EVM0008354;EVM0008860;EVM0010209;EVM0017741;EVM0018648;EVM0019523;EVM0020108;EVM0020419;EVM0020944;EVM0025695;EVM0026261;EVM0026565;EVM0027012;EVM0027954;EVM0030188;EVM0031447;EVM0032192;EVM0032253;EVM0033709;EVM0036660;EVM0037959;EVM0038304;EVM0039223;EVM0039900;EVM0041065;EVM0043177;EVM0044004;EVM0045841;Rosmarinus_officinalis_newGene_16778;Rosmarinus_officinali…	K01653+K01652+K14454+K01649+K14677+K14454+K01703+K01647+K14682+K01652+K00053+K00811+K14677+K11820+K01649+K00030+K11820+K00826+K00031+K01703+K00818+K01649+K00928+K14454+K01652+K14272+K00811+K00826+K00030+K14677+K01653+K00031+K01652
C5-Branched dibasic acid metabolism	ko00660	8	16	3321	9544	EVM0004063;EVM0004925;EVM0017741;EVM0020108;EVM0032192;EVM0038304;EVM0045841;Rosmarinus_officinalis_newGene_7123	K01653+K01652+K01703+K01652+K01703+K01652+K01653+K01652
Lipoic acid metabolism	ko00785	1	10	3321	9544	EVM0009626	K03801
RNA polymerase	ko03020	18	85	3321	9544	EVM0000995;EVM0003315;EVM0008320;EVM0010498;EVM0012520;EVM0021272;EVM0025085;EVM0028572;EVM0029025;EVM0029226;EVM0029918;EVM0033416;EVM0034089;EVM0043402;EVM0045601;Rosmarinus_officinalis_newGene_14199;Rosmarinus_officinalis_newGene_18242;Rosmarinus_officinalis_newGene_9501	K03020+K03027+K02999+K03027+K03013+K03046+K03000+K03025+K03027+K03018+K02999+K03021+K03013+K03009+K03025+K03016+K03043+K03022
Folate biosynthesis	ko00790	7	27	3321	9544	EVM0005600;EVM0024309;EVM0025952;EVM0030233;EVM0031734;EVM0041414;EVM0041584	K18482+K01930+K13941+K01930+K13998+K01495+K01495
Cyanoamino acid metabolism	ko00460	30	65	3321	9544	EVM0001310;EVM0001541;EVM0002666;EVM0004517;EVM0004891;EVM0006464;EVM0008692;EVM0010531;EVM0013489;EVM0013550;EVM0014312;EVM0018001;EVM0020645;EVM0021873;EVM0022778;EVM0025048;EVM0025378;EVM0025687;EVM0025810;EVM0027153;EVM0029074;EVM0031340;EVM0032152;EVM0032573;EVM0034935;EVM0041928;EVM0042624;Rosmarinus_officinalis_newGene_15889;Rosmarinus_officinalis_newGene_6;Rosmarinus_officinalis_newGene_85	K00600+K05349+K05349+K00600+K13035+K00600+K00600+K05349+K01188+K13035+K05349+K00600+K01188+K01188+K05349+K00600+K00600+K18592+K13035+K05349+K00600+K00600+K00600+K05349+K00600+K00600+K13034+K01188+K01188+K13034
Glycosaminoglycan degradation	ko00531	17	42	3321	9544	EVM0000939;EVM0000943;EVM0009982;EVM0013751;EVM0015662;EVM0018385;EVM0018972;EVM0019644;EVM0020274;EVM0020885;EVM0021665;EVM0022467;EVM0023819;EVM0024214;EVM0036240;EVM0039540;EVM0042291	K07964+K07964+K10532+K01205+K12373+K12373+K07964+K07964+K10532+K12373+K01205+K10532+K10532+K07964+K10532+K07964+K07964
Phenylalanine, tyrosine and tryptophan biosynthesis	ko00400	49	93	3321	9544	EVM0001904;EVM0001987;EVM0002185;EVM0005348;EVM0005966;EVM0006657;EVM0006677;EVM0007312;EVM0008298;EVM0008815;EVM0009670;EVM0010209;EVM0010328;EVM0013328;EVM0013866;EVM0015463;EVM0015696;EVM0016477;EVM0016639;EVM0017196;EVM0019725;EVM0020944;EVM0021456;EVM0021664;EVM0021679;EVM0022168;EVM0024439;EVM0024855;EVM0027575;EVM0029346;EVM0029522;EVM0032140;EVM0032639;EVM0032659;EVM0033869;EVM0034153;EVM…	K00800+K00891+K01696+K05359+K00766+K14454+K01850+K15227+K01736+K13832+K01658+K14454+K00815+K00815+K13832+K00800+K13832+K01850+K00891+K00891+K01626+K00811+K00815+K15849+K13832+K01626+K13832+K01626+K01657+K01696+K01817+K15849+K00891+K01695+K00815+K00817+K01736+K00815+K13832+K01735+K05359+K14454+K00815+K01626+K00811+K00891+K05359+K05359+K01626
Arachidonic acid metabolism	ko00590	5	24	3321	9544	EVM0002987;EVM0004943;EVM0025687;EVM0032408;Rosmarinus_officinalis_newGene_18383	K00432+K01254+K18592+K00432+K00432
Tropane, piperidine and pyridine alkaloid biosynthesis	ko00960	22	38	3321	9544	EVM0006657;EVM0006851;EVM0010209;EVM0010328;EVM0013328;EVM0020944;EVM0021456;EVM0021664;EVM0024960;EVM0029802;EVM0029827;EVM0030645;EVM0030861;EVM0032140;EVM0033869;EVM0034153;EVM0035399;EVM0037959;EVM0038325;EVM0039900;EVM0045113;Rosmarinus_officinalis_newGene_10741	K14454+K08081+K14454+K00815+K00815+K00811+K00815+K15849+K00276+K08081+K00276+K00276+K00276+K15849+K00815+K00817+K00815+K14454+K00815+K00811+K08081+K00276
Purine metabolism	ko00230	114	332	3321	9544	EVM0000279;EVM0000569;EVM0000893;EVM0000995;EVM0002703;EVM0003025;EVM0003176;EVM0003188;EVM0003315;EVM0003544;EVM0004146;EVM0005139;EVM0006270;EVM0006956;EVM0007380;EVM0007881;EVM0008320;EVM0008413;EVM0009224;EVM0009247;EVM0009301;EVM0009453;EVM0009472;EVM0009936;EVM0010304;EVM0010325;EVM0010498;EVM0010541;EVM0011485;EVM0011694;EVM0012520;EVM0012587;EVM0012637;EVM0012773;EVM0013661;EVM0014912;EVM…	K00856+K00873+K01939+K03020+K01756+K01490+K00940+K01945+K03027+K00939+K00759+K02320+K02083+K01517+K06928+K00873+K02999+K00962+K02684+K00764+K13811+K01951+K03787+K00942+K00856+K03787+K03027+K00942+K14641+K14977+K03013+K00939+K00856+K00873+K00942+K13811+K01513+K00939+K01951+K00939+K00759+K01514+K00873+K10808+K03787+K01490+K01466+K01835+K00873+K03046+K01756+K00942+K00873+K00856+K03000+K00759+K13811+…
Tryptophan metabolism	ko00380	28	74	3321	9544	EVM0000257;EVM0003457;EVM0003522;EVM0006128;EVM0009704;EVM0010882;EVM0012850;EVM0013370;EVM0014152;EVM0015541;EVM0025866;EVM0026261;EVM0026508;EVM0026642;EVM0027298;EVM0027334;EVM0027954;EVM0030169;EVM0030875;EVM0032810;EVM0033158;EVM0033665;EVM0036133;EVM0036139;EVM0040400;EVM0040859;EVM0041435;EVM0041612	K11816+K03781+K16903+K01426+K16903+K03781+K07408+K00164+K03781+K00128+K07408+K11820+K00128+K07408+K14085+K00128+K11820+K00128+K00626+K01426+K11816+K00128+K14085+K00128+K14085+K11816+K00626+K03781
Photosynthesis	ko00195	83	122	3321	9544	EVM0001160;EVM0001214;EVM0002249;EVM0002342;EVM0002903;EVM0002950;EVM0003405;EVM0003864;EVM0004006;EVM0005104;EVM0006725;EVM0007511;EVM0007921;EVM0008009;EVM0008038;EVM0009120;EVM0009123;EVM0010222;EVM0011158;EVM0012064;EVM0012579;EVM0012691;EVM0012855;EVM0014340;EVM0014782;EVM0014907;EVM0015422;EVM0016776;EVM0017502;EVM0017528;EVM0018076;EVM0018492;EVM0018592;EVM0018728;EVM0018733;EVM0019172;EVM…	K02636+K02113+K02638+K02693+K02109+K02638+K02638+K08901+K02689+K02704+K02112+K02639+K02693+K02113+K02639+K02639+K02701+K02636+K02705+K02703+K02113+K02716+K14332+K02639+K02699+K02690+K03541+K02717+K02716+K02641+K02637+K02639+K08901+K02694+K02115+K02717+K08902+K02639+K02698+K02109+K02641+K02721+K08901+K02695+K02109+K02113+K02716+K08901+K02639+K02115+K02723+K08905+K08903+K08903+K02641+K02699+K02111+…
Aminoacyl-tRNA biosynthesis	ko00970	46	123	3321	9544	EVM0000683;EVM0002117;EVM0005086;EVM0005359;EVM0005983;EVM0006107;EVM0006434;EVM0007171;EVM0007501;EVM0009761;EVM0010840;EVM0011140;EVM0015787;EVM0016714;EVM0017003;EVM0018251;EVM0018594;EVM0020495;EVM0021942;EVM0024197;EVM0024240;EVM0024661;EVM0025288;EVM0026877;EVM0027267;EVM0027612;EVM0028656;EVM0029513;EVM0030387;EVM0031067;EVM0031126;EVM0031359;EVM0031600;EVM0034911;EVM0034927;EVM0035943;EVM…	K02435+K02433+K01880+K01883+K01869+K02434+K04567+K01872+K01881+K01876+K01875+K02433+K01870+K04567+K01893+K01873+K01866+K01881+K01885+K01867+K01866+K01872+K01874+K01881+K01870+K02433+K01883+K01874+K01883+K01892+K02435+K01875+K01880+K01867+K04567+K01880+K04567+K01889+K01872+K01889+K01876+K01880+K01866+K01893+K01870+K01885
Fatty acid elongation	ko00062	25	65	3321	9544	EVM0002399;EVM0005075;EVM0006692;EVM0007152;EVM0009617;EVM0009646;EVM0009735;EVM0012888;EVM0014230;EVM0014915;EVM0017396;EVM0019962;EVM0022215;EVM0026952;EVM0031406;EVM0031542;EVM0031674;EVM0032564;EVM0033602;EVM0036457;EVM0037301;EVM0037500;EVM0041397;EVM0041460;EVM0043660	K15397+K15397+K10703+K15397+K15397+K15397+K10251+K10258+K01074+K15397+K15397+K15397+K10258+K15397+K15397+K15397+K15397+K07512+K15397+K15397+K15397+K10251+K15397+K15397+K15397
Base excision repair	ko03410	24	87	3321	9544	EVM0005161;EVM0007006;EVM0008528;EVM0011231;EVM0011702;EVM0012170;EVM0014687;EVM0016040;EVM0017898;EVM0018709;EVM0018937;EVM0019227;EVM0020865;EVM0021764;EVM0021865;EVM0022969;EVM0027094;EVM0028618;EVM0032226;EVM0033311;EVM0034737;EVM0035798;EVM0042902;EVM0045015	K03648+K10772+K04799+K01246+K03512+K10563+K01246+K01246+K01246+K01246+K01246+K10747+K03652+K10563+K01246+K01246+K01246+K02327+K02335+K10563+K10801+K04802+K10798+K02335
Plant-pathogen interaction	ko04626	127	378	3321	9544	EVM0000069;EVM0000262;EVM0000869;EVM0001477;EVM0001801;EVM0001839;EVM0001915;EVM0002106;EVM0002118;EVM0002191;EVM0002266;EVM0002813;EVM0003089;EVM0003104;EVM0003430;EVM0003733;EVM0003830;EVM0004326;EVM0004361;EVM0004391;EVM0004484;EVM0004873;EVM0005535;EVM0006268;EVM0006805;EVM0006938;EVM0008514;EVM0009269;EVM0009445;EVM0009491;EVM0009697;EVM0009733;EVM0010010;EVM0010196;EVM0010818;EVM0011072;EVM…	K13425+K05391+K05391+K13416+K05391+K02183+K13412+K13448+K13416+K05391+K13420+K13412+K13425+K02183+K13413+K13424+K05391+K05391+K13448+K13457+K05391+K13448+K13425+K13457+K05391+K13416+K13447+K13448+K13448+K13420+K13448+K05391+K13412+K02183+K13412+K13427+K13436+K13457+K13448+K13412+K02183+K13425+K13448+K13412+K05391+K13416+K13448+K18875+K13448+K13412+K13448+K05391+K13412+K13412+K13447+K13420+K13448+…
Biosynthesis of amino acids	ko01230	224	478	3321	9544	EVM0000569;EVM0000594;EVM0000853;EVM0001310;EVM0001318;EVM0001593;EVM0001623;EVM0001693;EVM0001821;EVM0001879;EVM0001904;EVM0001936;EVM0001987;EVM0002185;EVM0002824;EVM0003037;EVM0003344;EVM0003504;EVM0003648;EVM0004063;EVM0004517;EVM0004765;EVM0004925;EVM0005348;EVM0005451;EVM0005720;EVM0005966;EVM0006464;EVM0006657;EVM0006677;EVM0007013;EVM0007312;EVM0007358;EVM0007708;EVM0007781;EVM0007881;EVM…	K00873+K00831+K00058+K00600+K00789+K00927+K01915+K00872+K01915+K00549+K00800+K00615+K00891+K01696+K01623+K12524+K00616+K00640+K01738+K01653+K00600+K01623+K01652+K05359+K00789+K00058+K00766+K00600+K14454+K01850+K01783+K15227+K01807+K01689+K01714+K00873+K01736+K15634+K01649+K01915+K00615+K00549+K00600+K13832+K14677+K00789+K15634+K01658+K01834+K14454+K00815+K00215+K01915+K01783+K00134+K01915+K01915+…
Protein processing in endoplasmic reticulum	ko04141	117	466	3321	9544	EVM0000245;EVM0000595;EVM0001555;EVM0001767;EVM0001796;EVM0002294;EVM0002542;EVM0002571;EVM0002924;EVM0003233;EVM0003584;EVM0003958;EVM0005497;EVM0007376;EVM0007419;EVM0007515;EVM0007602;EVM0007701;EVM0007850;EVM0007862;EVM0008385;EVM0008907;EVM0009774;EVM0009853;EVM0010284;EVM0010315;EVM0011059;EVM0011093;EVM0011453;EVM0011528;EVM0011998;EVM0012087;EVM0012258;EVM0013359;EVM0013887;EVM0014239;EVM…	K14004+K07953+K07342+K10666+K10839+K13250+K09490+K09503+K13993+K10666+K14004+K07953+K06689+K13525+K03868+K10666+K14007+K14009+K10601+K10956+K14005+K03283+K14003+K13993+K03283+K03283+K16196+K08288+K10839+K13525+K10601+K10666+K10666+K10666+K13993+K13993+K09490+K14009+K01230+K14016+K07953+K14009+K13250+K12670+K09540+K04523+K06689+K09503+K10956+K13993+K07953+K13989+K09490+K13993+K03283+K10666+K10601+…
Arginine and proline metabolism	ko00330	48	104	3321	9544	EVM0001871;EVM0001913;EVM0002569;EVM0006128;EVM0006487;EVM0006657;EVM0010209;EVM0011072;EVM0012823;EVM0013150;EVM0013786;EVM0014186;EVM0014806;EVM0015229;EVM0015541;EVM0017828;EVM0020944;EVM0021360;EVM0021841;EVM0023346;EVM0023586;EVM0025642;EVM0026508;EVM0027298;EVM0027334;EVM0028050;EVM0028391;EVM0029279;EVM0029860;EVM0030169;EVM0032363;EVM0032810;EVM0033167;EVM0033665;EVM0035970;EVM0036133;EVM…	K00797+K00472+K01611+K01426+K17839+K14454+K14454+K13427+K17839+K13366+K12259+K00472+K12251+K00472+K00128+K00318+K00811+K13366+K01611+K12259+K00472+K12657+K00128+K14085+K00128+K01611+K17839+K01476+K01611+K00128+K13366+K01426+K01611+K00128+K00318+K14085+K00128+K14454+K01611+K00294+K17839+K00811+K14085+K12259+K00472+K01583+K00318+K17839
Isoquinoline alkaloid biosynthesis	ko00950	26	52	3321	9544	EVM0006657;EVM0010209;EVM0010328;EVM0013328;EVM0014223;EVM0016897;EVM0018171;EVM0020409;EVM0020944;EVM0021456;EVM0021664;EVM0024960;EVM0029827;EVM0030645;EVM0030861;EVM0032140;EVM0033869;EVM0034803;EVM0035218;EVM0035399;EVM0037901;EVM0037959;EVM0038325;EVM0039827;EVM0039900;Rosmarinus_officinalis_newGene_10741	K14454+K14454+K00815+K00815+K00422+K01592+K00422+K00422+K00811+K00815+K15849+K00276+K00276+K00276+K00276+K15849+K00815+K00422+K01592+K00815+K00422+K14454+K00815+K00422+K00811+K00276
Peroxisome	ko04146	59	170	3321	9544	EVM0001846;EVM0002990;EVM0003216;EVM0003457;EVM0004319;EVM0004608;EVM0005583;EVM0006329;EVM0006578;EVM0006613;EVM0007144;EVM0008853;EVM0009950;EVM0010882;EVM0010989;EVM0012337;EVM0014152;EVM0014171;EVM0018296;EVM0018638;EVM0019750;EVM0020127;EVM0020237;EVM0022250;EVM0023327;EVM0023772;EVM0025114;EVM0025206;EVM0025217;EVM0025224;EVM0025820;EVM0028342;EVM0028376;EVM0028563;EVM0029238;EVM0030771;EVM…	K00830+K13348+K13237+K03781+K04565+K13343+K13347+K13356+K13356+K13341+K13344+K13348+K01897+K03781+K00830+K00306+K03781+K01640+K13354+K13347+K11517+K00869+K13354+K13356+K13348+K01897+K11517+K04565+K13356+K13354+K00869+K00477+K04565+K13348+K03426+K01640+K13348+K00031+K13356+K07513+K01897+K04564+K13342+K01897+K11517+K03781+K13337+K13237+K04565+K13348+K13345+K13356+K13356+K04565+K00869+K13348+K13348+…
Galactose metabolism	ko00052	64	128	3321	9544	EVM0000206;EVM0001769;EVM0002540;EVM0002552;EVM0002705;EVM0003999;EVM0004410;EVM0004798;EVM0005391;EVM0006276;EVM0006295;EVM0007241;EVM0007372;EVM0008067;EVM0010968;EVM0011239;EVM0013469;EVM0013938;EVM0014447;EVM0014459;EVM0015141;EVM0015242;EVM0015535;EVM0016154;EVM0016395;EVM0017139;EVM0017273;EVM0017988;EVM0018020;EVM0019441;EVM0019646;EVM0020777;EVM0021041;EVM0021740;EVM0022054;EVM0022477;EVM…	K18819+K06617+K00844+K01785+K18819+K18819+K12447+K01187+K01784+K01187+K00844+K06617+K01193+K01193+K06617+K06617+K18819+K00844+K00963+K06617+K06617+K18819+K06617+K01784+K00850+K06617+K06617+K06617+K01193+K00844+K07407+K07407+K01835+K06611+K00850+K01187+K18819+K00850+K00850+K01784+K06617+K01193+K18819+K01193+K00844+K07407+K06611+K06611+K07407+K01835+K18819+K06617+K01193+K06617+K01193+K00844+K00850+…
Tyrosine metabolism	ko00350	36	75	3321	9544	EVM0000335;EVM0001073;EVM0001107;EVM0006657;EVM0010209;EVM0010328;EVM0012249;EVM0013162;EVM0013328;EVM0013831;EVM0014223;EVM0016897;EVM0018171;EVM0019327;EVM0020409;EVM0020944;EVM0021456;EVM0021664;EVM0024960;EVM0029827;EVM0030645;EVM0030713;EVM0030861;EVM0032140;EVM0033869;EVM0034153;EVM0034803;EVM0035218;EVM0035399;EVM0037703;EVM0037901;EVM0037959;EVM0038325;EVM0039827;EVM0039900;Rosmarinus_off…	K18857+K07253+K00001+K14454+K14454+K00815+K00121+K07253+K00815+K00121+K00422+K01592+K00422+K00001+K00422+K00811+K00815+K15849+K00276+K00276+K00276+K07253+K00276+K15849+K00815+K00817+K00422+K01592+K00815+K00451+K00422+K14454+K00815+K00422+K00811+K00276
Spliceosome	ko03040	45	406	3321	9544	EVM0005101;EVM0005167;EVM0008248;EVM0008907;EVM0009043;EVM0009325;EVM0009654;EVM0010284;EVM0010315;EVM0012017;EVM0013036;EVM0013749;EVM0014793;EVM0014862;EVM0015356;EVM0015437;EVM0015472;EVM0016417;EVM0018339;EVM0020302;EVM0020485;EVM0023398;EVM0023653;EVM0025647;EVM0026042;EVM0026529;EVM0026895;EVM0027297;EVM0027790;EVM0028596;EVM0029853;EVM0030346;EVM0030895;EVM0031361;EVM0033847;EVM0033943;EVM…	K11096+K12885+K12818+K03283+K12863+K12741+K13025+K03283+K03283+K12890+K12821+K12881+K12856+K11092+K12821+K12623+K12824+K12827+K12856+K12819+K12830+K03283+K12818+K12867+K12741+K12830+K12741+K10599+K12824+K12830+K12824+K12852+K12837+K12854+K03283+K12828+K12854+K12821+K12821+K10599+K12900+K12823+K12869+K12869+K03283
Glutathione metabolism	ko00480	59	161	3321	9544	EVM0000923;EVM0001871;EVM0002500;EVM0002987;EVM0004020;EVM0004729;EVM0005538;EVM0006266;EVM0006843;EVM0007799;EVM0007897;EVM0008946;EVM0009250;EVM0010470;EVM0010941;EVM0013452;EVM0013601;EVM0013675;EVM0017933;EVM0018547;EVM0022636;EVM0022824;EVM0022881;EVM0025139;EVM0025687;EVM0025830;EVM0026380;EVM0026517;EVM0027775;EVM0027875;EVM0027976;EVM0029804;EVM0029821;EVM0029981;EVM0030542;EVM0031197;EVM…	K00383+K00797+K00434+K00432+K00799+K00033+K00799+K00036+K00434+K00799+K01255+K00036+K01469+K01920+K00434+K00033+K00799+K00383+K00036+K10808+K01255+K00799+K00799+K00799+K18592+K00036+K00799+K00799+K00036+K00434+K00033+K00434+K00434+K00799+K10808+K00799+K00031+K00432+K00799+K00799+K00799+K00799+K10808+K00434+K00799+K01255+K00799+K10807+K00799+K00799+K00033+K00033+K00434+K00036+K00799+K00799+K00799+…
Lysine biosynthesis	ko00300	13	35	3321	9544	EVM0003037;EVM0007781;EVM0010484;EVM0014498;EVM0015473;EVM0015557;EVM0017595;EVM0019336;EVM0027298;EVM0036133;EVM0036660;EVM0040400;EVM0042264	K12524+K01714+K00215+K01714+K12524+K00215+K01714+K12524+K14085+K14085+K00928+K14085+K01714
Carotenoid biosynthesis	ko00906	35	69	3321	9544	EVM0000023;EVM0003352;EVM0004905;EVM0005091;EVM0008638;EVM0009542;EVM0010806;EVM0010929;EVM0012177;EVM0012410;EVM0013335;EVM0014198;EVM0017843;EVM0019490;EVM0020130;EVM0020590;EVM0021953;EVM0022832;EVM0023838;EVM0026957;EVM0027735;EVM0028872;EVM0029924;EVM0032780;EVM0034651;EVM0035073;EVM0037286;EVM0038481;EVM0040431;EVM0040985;EVM0043667;EVM0043903;EVM0044868;EVM0046027;Rosmarinus_officinalis_ne…	K02293+K17913+K09840+K09842+K09843+K09840+K17913+K06443+K06444+K09843+K09843+K15744+K02293+K09843+K02291+K14593+K00514+K09837+K09840+K06443+K09839+K17912+K09840+K09838+K15744+K17911+K09843+K09838+K09839+K00514+K15746+K00514+K09837+K15746+K09835
Photosynthesis - antenna proteins	ko00196	32	37	3321	9544	EVM0003099;EVM0003400;EVM0004807;EVM0005229;EVM0005356;EVM0005647;EVM0007065;EVM0007519;EVM0007962;EVM0008977;EVM0010214;EVM0010277;EVM0010414;EVM0016850;EVM0018205;EVM0018916;EVM0019434;EVM0021879;EVM0021928;EVM0022052;EVM0025415;EVM0030152;EVM0030670;EVM0032204;EVM0032623;EVM0032968;EVM0036151;EVM0038791;EVM0039131;EVM0041714;EVM0046018;Rosmarinus_officinalis_newGene_17572	K08910+K08910+K08916+K08907+K08915+K08910+K08915+K08908+K08915+K08913+K08909+K08916+K08908+K08910+K08912+K08910+K08917+K08915+K08907+K08917+K08915+K08917+K14172+K08912+K08912+K08912+K08909+K08914+K08913+K08914+K08916+K08911
Pantothenate and CoA biosynthesis	ko00770	17	52	3321	9544	EVM0004063;EVM0004925;EVM0004965;EVM0015089;EVM0018820;EVM0020108;EVM0020419;EVM0022850;EVM0024728;EVM0025834;EVM0030188;EVM0031805;EVM0038304;EVM0041065;EVM0043863;EVM0045841;Rosmarinus_officinalis_newGene_7123	K01653+K01652+K01922+K01513+K01598+K01652+K00053+K00207+K09680+K09680+K00826+K01513+K01652+K00826+K01922+K01653+K01652
Carbon metabolism	ko01200	238	530	3321	9544	EVM0000255;EVM0000569;EVM0000589;EVM0000594;EVM0000853;EVM0001310;EVM0001593;EVM0001846;EVM0001936;EVM0002314;EVM0002367;EVM0002374;EVM0002442;EVM0002540;EVM0002682;EVM0002715;EVM0002759;EVM0002824;EVM0003344;EVM0003388;EVM0003411;EVM0003457;EVM0003504;EVM0003648;EVM0003694;EVM0003868;EVM0004461;EVM0004517;EVM0004729;EVM0004765;EVM0004869;EVM0005212;EVM0005545;EVM0005720;EVM0006159;EVM0006266;EVM…	K00235+K00873+K05298+K00831+K00058+K00600+K00927+K00830+K00615+K00297+K00026+K00162+K19269+K00844+K00281+K15919+K00051+K01623+K00616+K00162+K15919+K03781+K00640+K01738+K01006+K00025+K00051+K00600+K00033+K01623+K03841+K15918+K01595+K00058+K00028+K00036+K00844+K00600+K14454+K01783+K01601+K01057+K01807+K01689+K00873+K15634+K00615+K00600+K00036+K00855+K15634+K01834+K14454+K03841+K03781+K00830+K00382+…
Glycosylphosphatidylinositol(GPI)-anchor biosynthesis	ko00563	9	46	3321	9544	EVM0001333;EVM0012803;EVM0014403;EVM0016215;EVM0017791;EVM0020093;EVM0024912;EVM0029443;EVM0039892	K03858+K03861+K05286+K05287+K05289+K09658+K05288+K07541+K05310
RNA transport	ko03013	75	369	3321	9544	EVM0000245;EVM0001031;EVM0003212;EVM0003584;EVM0005657;EVM0006908;EVM0006943;EVM0007057;EVM0008121;EVM0008285;EVM0009654;EVM0010366;EVM0010636;EVM0011933;EVM0012458;EVM0012627;EVM0013749;EVM0015045;EVM0015569;EVM0015756;EVM0016579;EVM0016874;EVM0017641;EVM0017786;EVM0017863;EVM0018443;EVM0019341;EVM0019739;EVM0019828;EVM0020105;EVM0020733;EVM0020742;EVM0021782;EVM0021874;EVM0025525;EVM0027318;EVM…	K14004+K03257+K14297+K14004+K00784+K14300+K14291+K18213+K03231+K14311+K13025+K00784+K13137+K07936+K14326+K14303+K12881+K03253+K07936+K14311+K03257+K03538+K14298+K02516+K14297+K13171+K10577+K10577+K07936+K13171+K14304+K03257+K05019+K13126+K14319+K14315+K07936+K03243+K14308+K03257+K03239+K14298+K18213+K14300+K03260+K03231+K13171+K12160+K13126+K03260+K14310+K12160+K01164+K18213+K18213+K05019+K18213+…
beta-Alanine metabolism	ko00410	33	75	3321	9544	EVM0001871;EVM0006487;EVM0012823;EVM0013150;EVM0013786;EVM0015541;EVM0018464;EVM0021360;EVM0022850;EVM0023346;EVM0024960;EVM0026508;EVM0027298;EVM0027334;EVM0028391;EVM0029827;EVM0029990;EVM0030010;EVM0030169;EVM0030645;EVM0030796;EVM0030861;EVM0032363;EVM0033665;EVM0036133;EVM0036139;EVM0037158;EVM0039874;EVM0040400;EVM0040791;Rosmarinus_officinalis_newGene_10741;Rosmarinus_officinalis_newGene_1…	K00797+K17839+K17839+K13366+K12259+K00128+K01580+K13366+K00207+K12259+K00276+K00128+K14085+K00128+K17839+K00276+K01580+K01580+K00128+K00276+K05605+K00276+K13366+K00128+K14085+K00128+K01580+K17839+K14085+K12259+K00276+K17839+K01580
Sphingolipid metabolism	ko00600	17	53	3321	9544	EVM0001502;EVM0002230;EVM0004844;EVM0008128;EVM0012887;EVM0014160;EVM0019148;EVM0019646;EVM0020777;EVM0024305;EVM0030853;EVM0031388;EVM0032591;EVM0033421;EVM0034896;EVM0038002;Rosmarinus_officinalis_newGene_3985	K00654+K04711+K04712+K04711+K04708+K04713+K04711+K07407+K07407+K01634+K04711+K07407+K04710+K04713+K07407+K04711+K04713
Nicotinate and nicotinamide metabolism	ko00760	22	57	3321	9544	EVM0001290;EVM0001734;EVM0005607;EVM0007099;EVM0007164;EVM0007830;EVM0009472;EVM0010325;EVM0014358;EVM0014864;EVM0015089;EVM0017476;EVM0017481;EVM0018655;EVM0020063;EVM0028912;EVM0029238;EVM0031805;EVM0038227;Rosmarinus_officinalis_newGene_17056;Rosmarinus_officinalis_newGene_3307;Rosmarinus_officinalis_newGene_7749	K00858+K18551+K00858+K00278+K00858+K03517+K03787+K03787+K03517+K18551+K01513+K03517+K00858+K03787+K00858+K06210+K03426+K01513+K00278+K00767+K03787+K01950
Glycine, serine and threonine metabolism	ko00260	72	146	3321	9544	EVM0000594;EVM0000853;EVM0001310;EVM0001693;EVM0001846;EVM0002185;EVM0002604;EVM0002682;EVM0002715;EVM0003037;EVM0003411;EVM0004517;EVM0005212;EVM0005720;EVM0006464;EVM0008307;EVM0008692;EVM0009616;EVM0010116;EVM0010302;EVM0010989;EVM0011229;EVM0012337;EVM0012739;EVM0013055;EVM0015280;EVM0015473;EVM0016334;EVM0017062;EVM0018001;EVM0019336;EVM0019394;EVM0020620;EVM0020708;EVM0024464;EVM0024960;EVM…	K00831+K00058+K00600+K00872+K00830+K01696+K00827+K00281+K15919+K12524+K15919+K00600+K15918+K00058+K00600+K15634+K00600+K15634+K01834+K00827+K00830+K00382+K00306+K00831+K00605+K02437+K12524+K00281+K02437+K00600+K12524+K01079+K00382+K00605+K00827+K00276+K00600+K00600+K00281+K14085+K01754+K01620+K00600+K01696+K00276+K00276+K00276+K00600+K00600+K00827+K01695+K15893+K02437+K00382+K00600+K14085+K01754+…
Phosphatidylinositol signaling system	ko04070	61	163	3321	9544	EVM0001630;EVM0001839;EVM0002208;EVM0003104;EVM0003453;EVM0003806;EVM0004475;EVM0004610;EVM0006557;EVM0007966;EVM0008036;EVM0008496;EVM0009127;EVM0010012;EVM0010196;EVM0010519;EVM0010540;EVM0012584;EVM0013985;EVM0014835;EVM0015960;EVM0016899;EVM0018453;EVM0019207;EVM0020187;EVM0020941;EVM0023180;EVM0023390;EVM0023450;EVM0023633;EVM0025176;EVM0025537;EVM0027149;EVM0027545;EVM0028724;EVM0029046;EVM…	K01092+K02183+K00901+K02183+K00921+K00901+K10572+K00889+K00981+K00889+K18081+K10572+K13024+K00901+K02183+K00889+K05857+K02183+K13024+K05857+K00921+K10572+K00901+K10047+K05857+K13024+K02183+K18649+K00889+K00921+K02183+K00901+K00913+K00921+K00981+K00921+K01110+K00901+K10047+K01110+K00913+K00921+K02183+K00921+K00921+K00921+K00901+K00889+K19801+K00889+K10047+K00921+K00921+K00901+K05857+K05857+K00981+…
Arginine biosynthesis	ko00220	26	68	3321	9544	EVM0001623;EVM0001821;EVM0006657;EVM0008421;EVM0008860;EVM0010209;EVM0010763;EVM0011072;EVM0011971;EVM0012484;EVM0013119;EVM0014613;EVM0015021;EVM0017037;EVM0019523;EVM0020944;EVM0025695;EVM0029279;EVM0032253;EVM0033684;EVM0037959;EVM0038260;EVM0039223;EVM0039900;EVM0044004;EVM0044986	K01915+K01915+K14454+K01915+K14677+K14454+K01915+K13427+K01915+K01915+K01755+K01915+K01755+K01940+K14682+K00811+K14677+K01476+K00818+K01755+K14454+K01915+K14272+K00811+K14677+K00261
Vancomycin resistance	ko01502	1	2	3321	9544	EVM0018301	K01000
Valine, leucine and isoleucine biosynthesis	ko00290	17	44	3321	9544	EVM0004063;EVM0004925;EVM0008354;EVM0017741;EVM0020108;EVM0020419;EVM0026565;EVM0027441;EVM0030188;EVM0032192;EVM0033709;EVM0036155;EVM0038304;EVM0041065;EVM0044753;EVM0045841;Rosmarinus_officinalis_newGene_7123	K01653+K01652+K01649+K01703+K01652+K00053+K01649+K01754+K00826+K01703+K01649+K01754+K01652+K00826+K01754+K01653+K01652
Fructose and mannose metabolism	ko00051	60	111	3321	9544	EVM0000123;EVM0000281;EVM0000310;EVM0000638;EVM0002540;EVM0002544;EVM0002824;EVM0002870;EVM0004141;EVM0004765;EVM0004869;EVM0006295;EVM0007121;EVM0008072;EVM0009958;EVM0010779;EVM0012026;EVM0012582;EVM0013278;EVM0013686;EVM0013938;EVM0014725;EVM0016395;EVM0018212;EVM0018598;EVM0019441;EVM0020934;EVM0021239;EVM0021497;EVM0022054;EVM0022717;EVM0023165;EVM0023296;EVM0023455;EVM0025550;EVM0027446;EVM…	K01103+K00895+K00847+K00895+K00844+K00895+K01623+K00008+K00008+K01623+K03841+K00844+K02377+K19355+K01711+K03841+K17497+K01805+K01809+K01803+K00844+K01623+K00850+K03841+K19355+K00844+K00847+K00966+K01623+K00850+K01103+K01711+K00850+K00850+K19355+K01623+K00844+K01809+K01809+K00847+K00895+K19355+K00966+K00966+K01623+K03841+K00966+K01623+K01623+K18447+K03841+K00844+K00850+K03841+K01809+K01805+K03841+…
Cutin, suberine and wax biosynthesis	ko00073	25	66	3321	9544	EVM0001233;EVM0004097;EVM0005509;EVM0005784;EVM0006329;EVM0006578;EVM0010835;EVM0012812;EVM0016923;EVM0018657;EVM0018808;EVM0019882;EVM0021644;EVM0022250;EVM0023862;EVM0025217;EVM0028361;EVM0033746;EVM0035368;EVM0037531;EVM0039237;EVM0040905;EVM0044422;EVM0044823;EVM0044917	K15401+K15404+K15398+K17991+K13356+K13356+K15400+K17991+K15404+K15402+K15401+K17991+K15401+K13356+K15398+K13356+K17991+K15403+K13356+K15401+K17991+K15400+K15400+K13356+K13356
Porphyrin and chlorophyll metabolism	ko00860	53	84	3321	9544	EVM0002440;EVM0002891;EVM0003006;EVM0005315;EVM0005399;EVM0005586;EVM0005606;EVM0005652;EVM0006518;EVM0006795;EVM0006936;EVM0007381;EVM0009782;EVM0010832;EVM0012614;EVM0013347;EVM0013754;EVM0013901;EVM0014322;EVM0015043;EVM0017725;EVM0019084;EVM0019376;EVM0021942;EVM0022347;EVM0022381;EVM0022579;EVM0022943;EVM0024025;EVM0024398;EVM0025146;EVM0026748;EVM0028349;EVM0029093;EVM0030315;EVM0031093;EVM…	K01845+K13071+K10960+K08101+K01599+K13606+K08101+K10960+K13600+K02492+K18010+K18010+K02492+K01698+K02492+K00510+K03404+K04040+K08099+K13071+K00228+K19073+K13606+K01885+K01719+K01749+K00510+K13600+K01772+K01845+K03403+K13600+K13600+K01772+K08099+K03404+K01719+K03428+K01599+K01749+K03404+K13606+K03405+K01599+K01599+K01599+K04040+K00231+K01772+K01772+K00231+K03405+K01885
Pentose phosphate pathway	ko00030	67	120	3321	9544	EVM0000281;EVM0000638;EVM0001936;EVM0002544;EVM0002824;EVM0003344;EVM0004729;EVM0004765;EVM0004869;EVM0006266;EVM0007013;EVM0007353;EVM0007358;EVM0008460;EVM0008946;EVM0010779;EVM0011504;EVM0012503;EVM0013452;EVM0013616;EVM0014725;EVM0015073;EVM0016395;EVM0017498;EVM0017684;EVM0017933;EVM0018212;EVM0020169;EVM0020550;EVM0020893;EVM0021041;EVM0021497;EVM0021773;EVM0022054;EVM0023296;EVM0023455;EVM…	K00895+K00895+K00615+K00895+K01623+K00616+K00033+K01623+K03841+K00036+K01783+K01057+K01807+K00615+K00036+K03841+K01783+K01810+K00033+K01057+K01623+K01807+K00850+K01807+K01783+K00036+K03841+K00616+K01807+K00131+K01835+K01623+K01807+K00850+K00850+K00850+K01783+K00036+K00616+K01623+K00036+K00033+K00616+K00895+K01623+K01835+K03841+K00615+K01623+K01623+K01807+K00616+K00948+K03841+K01783+K00850+K03841+…
Glycolysis / Gluconeogenesis	ko00010	106	252	3321	9544	EVM0000281;EVM0000335;EVM0000569;EVM0000638;EVM0001107;EVM0001297;EVM0001593;EVM0002374;EVM0002540;EVM0002544;EVM0002552;EVM0002824;EVM0003388;EVM0004765;EVM0004869;EVM0006295;EVM0006489;EVM0007708;EVM0007881;EVM0008307;EVM0009616;EVM0010116;EVM0010779;EVM0011229;EVM0011600;EVM0012014;EVM0012249;EVM0012503;EVM0012773;EVM0013686;EVM0013831;EVM0013938;EVM0014725;EVM0015293;EVM0015541;EVM0016395;EVM…	K00895+K18857+K00873+K00895+K00001+K01568+K00927+K00162+K00844+K00895+K01785+K01623+K00162+K01623+K03841+K00844+K01792+K01689+K00873+K15634+K15634+K01834+K03841+K00382+K00134+K01792+K00121+K01810+K00873+K01803+K00121+K00844+K01623+K01610+K00128+K00850+K00873+K03841+K01689+K00001+K00844+K00382+K00131+K01835+K01610+K00161+K00873+K00016+K01623+K01689+K00850+K00850+K00873+K00850+K01792+K00128+K01792+…
Other types of O-glycan biosynthesis	ko00514	5	15	3321	9544	EVM0000002;EVM0000396;EVM0003599;EVM0012814;EVM0043998	K03691+K18134+K03691+K03691+K18134
Ubiquinone and other terpenoid-quinone biosynthesis	ko00130	43	84	3321	9544	EVM0001431;EVM0003174;EVM0004028;EVM0006219;EVM0006313;EVM0006426;EVM0007719;EVM0008233;EVM0009519;EVM0009994;EVM0010081;EVM0010328;EVM0010568;EVM0011757;EVM0011760;EVM0013045;EVM0013328;EVM0014476;EVM0018139;EVM0020746;EVM0021456;EVM0023218;EVM0025928;EVM0028854;EVM0029720;EVM0031177;EVM0032961;EVM0033773;EVM0033869;EVM0035399;EVM0036195;EVM0037084;EVM0038325;EVM0039864;EVM0040246;EVM0041352;EVM…	K03809+K01661+K03809+K01904+K01904+K12501+K01904+K03809+K12502+K01904+K03809+K00815+K12502+K03809+K12502+K09834+K00815+K01904+K03809+K03809+K00815+K05928+K01904+K03183+K09833+K00487+K14759+K03809+K00815+K00815+K12501+K03809+K00815+K09833+K06125+K12502+K01904+K00487+K00487+K09834+K06127+K02548+K01904
alpha-Linolenic acid metabolism	ko00592	35	75	3321	9544	EVM0000335;EVM0001996;EVM0002917;EVM0004366;EVM0004701;EVM0004709;EVM0004763;EVM0012248;EVM0016086;EVM0016490;EVM0016623;EVM0017886;EVM0018508;EVM0018829;EVM0019220;EVM0019961;EVM0021374;EVM0023957;EVM0024417;EVM0026149;EVM0027924;EVM0028320;EVM0028404;EVM0029303;EVM0031210;EVM0032738;EVM0034002;EVM0035439;EVM0035676;EVM0035729;EVM0039114;EVM0040546;EVM0041408;EVM0044624;Rosmarinus_officinalis_ne…	K18857+K01723+K10528+K01723+K00454+K00454+K00454+K05894+K01723+K05894+K05894+K10529+K00454+K10526+K10528+K00454+K05894+K10525+K00454+K01723+K01723+K16818+K10525+K08241+K10525+K10525+K05894+K07513+K01723+K01723+K10527+K00454+K10527+K10526+K10529
Vitamin B6 metabolism	ko00750	10	25	3321	9544	EVM0000594;EVM0006456;EVM0009300;EVM0012739;EVM0019716;EVM0020098;EVM0024523;EVM0029208;EVM0042243;EVM0044835	K00831+K06215+K13248+K00831+K05275+K06215+K13248+K06215+K08681+K01733
Riboflavin metabolism	ko00740	8	18	3321	9544	EVM0022117;EVM0023500;EVM0029455;EVM0035741;EVM0037953;EVM0038979;EVM0043665;Rosmarinus_officinalis_newGene_15245	K14652+K14652+K14652+K14652+K11752+K00793+K14652+K14652
Alanine, aspartate and glutamate metabolism	ko00250	50	97	3321	9544	EVM0000893;EVM0001503;EVM0001623;EVM0001821;EVM0001846;EVM0002604;EVM0002703;EVM0006657;EVM0007099;EVM0007798;EVM0008421;EVM0009247;EVM0010209;EVM0010302;EVM0010763;EVM0010989;EVM0011971;EVM0012484;EVM0013119;EVM0014385;EVM0014412;EVM0014613;EVM0015021;EVM0016206;EVM0017037;EVM0017969;EVM0018464;EVM0020944;EVM0021826;EVM0022046;EVM0024464;EVM0026278;EVM0028483;EVM0029990;EVM0030010;EVM0032488;EVM…	K01939+K01955+K01915+K01915+K00830+K00827+K01756+K14454+K00278+K01955+K01915+K00764+K14454+K00827+K01915+K00830+K01915+K01915+K01755+K01956+K01953+K01915+K01755+K00609+K01940+K00264+K01580+K00811+K01756+K16871+K00827+K01953+K00264+K01580+K01580+K00827+K01755+K00764+K01580+K00827+K14454+K00294+K00278+K01915+K14272+K00811+K13566+K00261+K00609+K01580
Glycerolipid metabolism	ko00561	59	137	3321	9544	EVM0000252;EVM0000470;EVM0001529;EVM0001883;EVM0002208;EVM0002572;EVM0003105;EVM0003806;EVM0005212;EVM0005266;EVM0009698;EVM0010012;EVM0010370;EVM0012497;EVM0014518;EVM0014968;EVM0015541;EVM0018453;EVM0019318;EVM0019625;EVM0019646;EVM0020650;EVM0020777;EVM0020794;EVM0022828;EVM0023933;EVM0024028;EVM0025481;EVM0025537;EVM0026508;EVM0027298;EVM0027334;EVM0028080;EVM0029314;EVM0029796;EVM0030169;EVM…	K13523+K01054+K03715+K13508+K00901+K00679+K13519+K00901+K15918+K01054+K01054+K00901+K01054+K13523+K01054+K13508+K00128+K00901+K13519+K13508+K07407+K14457+K07407+K13523+K13513+K13508+K06119+K01054+K00901+K00128+K14085+K00128+K01054+K00679+K00901+K00128+K13508+K07407+K00128+K06118+K07407+K06118+K00901+K14085+K00128+K15918+K03715+K13508+K14085+K00901+K03715+K00630+K01054+K15728+K06118+K00901+K06119+…
Basal transcription factors	ko03022	17	95	3321	9544	EVM0001142;EVM0002807;EVM0005932;EVM0006158;EVM0016416;EVM0017033;EVM0019970;EVM0024793;EVM0031879;EVM0035413;EVM0035505;EVM0039554;EVM0040160;EVM0043701;EVM0045515;Rosmarinus_officinalis_newGene_15097;Rosmarinus_officinalis_newGene_5872	K14649+K03136+K03126+K03127+K03129+K03124+K03138+K03137+K03129+K03136+K03128+K03137+K03124+K03123+K03142+K03133+K03120
Endocytosis	ko04144	119	347	3321	9544	EVM0000191;EVM0000787;EVM0000984;EVM0001196;EVM0001230;EVM0001512;EVM0002389;EVM0002401;EVM0002641;EVM0004504;EVM0004610;EVM0004837;EVM0005553;EVM0005651;EVM0006289;EVM0006404;EVM0006525;EVM0007025;EVM0007428;EVM0007677;EVM0007966;EVM0008012;EVM0008290;EVM0008907;EVM0009684;EVM0009753;EVM0010284;EVM0010315;EVM0010415;EVM0010519;EVM0010817;EVM0010848;EVM0011026;EVM0011736;EVM0012481;EVM0012603;EVM…	K07897+K19476+K19476+K11827+K19366+K07904+K12483+K01115+K07904+K07904+K00889+K19366+K12183+K07904+K07901+K07904+K04646+K12492+K11827+K19476+K00889+K07937+K12486+K03283+K19476+K12486+K03283+K03283+K11827+K00889+K12183+K01115+K07904+K12194+K07904+K12486+K12191+K12493+K07904+K07904+K12471+K12184+K10396+K07901+K07904+K12471+K01115+K10365+K19476+K01115+K12492+K10365+K12191+K07889+K03283+K00889+K07904+…
Brassinosteroid biosynthesis	ko00905	9	25	3321	9544	EVM0004224;EVM0010062;EVM0024477;EVM0024884;EVM0024886;EVM0028735;EVM0034221;EVM0038901;EVM0045298	K12639+K15639+K12637+K12640+K15639+K09588+K15639+K09587+K12637
Ribosome	ko03010	110	657	3321	9544	EVM0000017;EVM0000314;EVM0000613;EVM0000700;EVM0000962;EVM0001206;EVM0001664;EVM0001685;EVM0002309;EVM0002912;EVM0003605;EVM0003705;EVM0003846;EVM0004045;EVM0005582;EVM0005748;EVM0005820;EVM0006710;EVM0006763;EVM0007296;EVM0007463;EVM0008039;EVM0010230;EVM0010351;EVM0011803;EVM0012300;EVM0012322;EVM0013363;EVM0013515;EVM0014390;EVM0014521;EVM0014790;EVM0017153;EVM0017179;EVM0017326;EVM0017854;EVM…	K02916+K02932+K02906+K02907+K02888+K02935+K02867+K02950+K02946+K02900+K02899+K02881+K02887+K02992+K02941+K02935+K02902+K02879+K02881+K02884+K02863+K02943+K02988+K02897+K02907+K02996+K02990+K02864+K02863+K02945+K02933+K02969+K02905+K02904+K02988+K02906+K02968+K02895+K02945+K02941+K02926+K02946+K02914+K02904+K02937+K02945+K02902+K02957+K02912+K02983+K02935+K02913+K02981+K02942+K02931+K02926+K02963+…
Carbon fixation in photosynthetic organisms	ko00710	83	156	3321	9544	EVM0000589;EVM0001593;EVM0001936;EVM0002367;EVM0002759;EVM0002824;EVM0003694;EVM0003868;EVM0004461;EVM0004765;EVM0004869;EVM0005545;EVM0006159;EVM0006657;EVM0007013;EVM0007139;EVM0007358;EVM0008460;EVM0009558;EVM0010209;EVM0010779;EVM0011504;EVM0011600;EVM0013686;EVM0013838;EVM0014725;EVM0015073;EVM0015293;EVM0015700;EVM0017224;EVM0017498;EVM0017684;EVM0017990;EVM0018212;EVM0019452;EVM0020355;EVM…	K05298+K00927+K00615+K00026+K00051+K01623+K01006+K00025+K00051+K01623+K03841+K01595+K00028+K14454+K01783+K01601+K01807+K00615+K00855+K14454+K03841+K01783+K00134+K01803+K00026+K01623+K01807+K01610+K01006+K00051+K01807+K01783+K01595+K03841+K00025+K01100+K01807+K05298+K01100+K01610+K01623+K01807+K00855+K05298+K01783+K00026+K00029+K01623+K00134+K00927+K00028+K00051+K01100+K01595+K00927+K01623+K03841+…
Pyruvate metabolism	ko00620	79	202	3321	9544	EVM0000569;EVM0002367;EVM0002374;EVM0002759;EVM0003388;EVM0003694;EVM0003868;EVM0004461;EVM0005475;EVM0005545;EVM0006159;EVM0007881;EVM0008354;EVM0011229;EVM0011718;EVM0012773;EVM0013838;EVM0015293;EVM0015541;EVM0015700;EVM0015794;EVM0017224;EVM0017990;EVM0018165;EVM0019452;EVM0020620;EVM0021042;EVM0021087;EVM0021148;EVM0021196;EVM0021452;EVM0022616;EVM0023251;EVM0023337;EVM0025086;EVM0025610;EVM…	K00873+K00026+K00162+K00051+K00162+K01006+K00025+K00051+K01759+K01595+K00028+K00873+K01649+K00382+K01679+K00873+K00026+K01610+K00128+K01006+K01759+K00051+K01595+K00873+K00025+K00382+K01610+K00161+K00873+K00016+K02160+K01962+K01961+K00873+K00026+K00029+K00128+K01649+K14085+K00128+K00028+K02160+K00627+K00051+K01638+K00128+K00873+K00626+K01638+K01595+K01759+K00873+K01962+K00128+K01649+K00382+K00016+…
Amino sugar and nucleotide sugar metabolism	ko00520	137	260	3321	9544	EVM0000148;EVM0000310;EVM0000690;EVM0001036;EVM0001223;EVM0001995;EVM0002081;EVM0002241;EVM0002311;EVM0002540;EVM0003272;EVM0003479;EVM0003541;EVM0003878;EVM0004177;EVM0004200;EVM0004410;EVM0004466;EVM0005391;EVM0005563;EVM0005611;EVM0006215;EVM0006295;EVM0006903;EVM0007121;EVM0007490;EVM0007527;EVM0007940;EVM0009009;EVM0009342;EVM0009521;EVM0009958;EVM0010417;EVM0011268;EVM0011416;EVM0011708;EVM…	K08679+K00847+K12449+K00975+K08679+K08679+K20867+K00975+K13648+K00844+K13648+K13648+K12450+K08678+K13379+K00972+K12447+K00975+K01784+K20867+K13379+K00975+K00844+K13379+K02377+K12448+K08678+K13648+K15920+K12451+K15920+K01711+K12450+K12449+K13648+K00326+K17497+K13379+K01810+K12450+K01809+K08679+K00844+K08678+K08678+K00963+K13648+K12449+K13379+K01183+K12373+K20867+K00972+K01784+K00621+K12446+K00012+…
Pyrimidine metabolism	ko00240	72	240	3321	9544	EVM0000194;EVM0000995;EVM0001422;EVM0001503;EVM0001528;EVM0003176;EVM0003315;EVM0005076;EVM0005139;EVM0006419;EVM0006766;EVM0007798;EVM0008320;EVM0008413;EVM0009224;EVM0009472;EVM0009691;EVM0010098;EVM0010325;EVM0010498;EVM0010735;EVM0011485;EVM0011659;EVM0012520;EVM0012609;EVM0012786;EVM0013604;EVM0014385;EVM0015925;EVM0016206;EVM0018547;EVM0018655;EVM0020046;EVM0021272;EVM0021404;EVM0022850;EVM…	K00384+K03020+K09903+K01955+K16904+K00940+K03027+K00384+K02320+K00876+K01489+K01955+K02999+K00962+K02684+K03787+K01489+K13800+K03787+K03027+K00384+K14641+K13800+K03013+K01489+K00857+K00254+K01956+K13800+K00609+K10808+K03787+K13421+K03046+K00876+K00207+K03000+K00384+K00940+K03025+K02327+K03027+K03018+K00943+K02999+K10808+K00876+K13998+K02335+K00857+K03021+K00962+K03013+K10808+K00962+K01510+K00962+…
Proteasome	ko03050	22	128	3321	9544	EVM0002361;EVM0003414;EVM0004870;EVM0005501;EVM0006850;EVM0011004;EVM0014740;EVM0025547;EVM0027452;EVM0027536;EVM0028898;EVM0029106;EVM0029661;EVM0037849;EVM0039701;EVM0040187;EVM0041512;EVM0044389;EVM0044429;EVM0045419;Rosmarinus_officinalis_newGene_15664;Rosmarinus_officinalis_newGene_16088	K06700+K06699+K02727+K10881+K11599+K02739+K02726+K03036+K02739+K02735+K03038+K03065+K03038+K03031+K02734+K02738+K03032+K02729+K02738+K02728+K02730+K02728
Monobactam biosynthesis	ko00261	13	26	3321	9544	EVM0003037;EVM0007781;EVM0009301;EVM0010484;EVM0014498;EVM0014912;EVM0015473;EVM0015557;EVM0017595;EVM0019336;EVM0026700;EVM0036660;EVM0042264	K12524+K01714+K13811+K00215+K01714+K13811+K12524+K00215+K01714+K12524+K13811+K00928+K01714
Stilbenoid, diarylheptanoid and gingerol biosynthesis	ko00945	20	44	3321	9544	EVM0000155;EVM0004351;EVM0005721;EVM0006524;EVM0008937;EVM0009561;EVM0012241;EVM0019359;EVM0020117;EVM0021894;EVM0022987;EVM0026623;EVM0027404;EVM0031177;EVM0031586;EVM0035052;EVM0035468;EVM0042361;EVM0043181;EVM0044306	K09754+K13065+K13065+K13065+K09754+K09754+K13065+K00588+K09754+K09754+K09754+K13065+K13065+K00487+K00588+K00588+K09754+K09754+K00487+K00487
Nucleotide excision repair	ko03420	28	128	3321	9544	EVM0001796;EVM0005034;EVM0007419;EVM0008583;EVM0009165;EVM0009898;EVM0011453;EVM0012771;EVM0017749;EVM0018273;EVM0018745;EVM0019227;EVM0020259;EVM0021361;EVM0025017;EVM0028618;EVM0029517;EVM0030432;EVM0031869;EVM0032226;EVM0035798;EVM0036809;EVM0038571;EVM0040564;EVM0043541;EVM0045015;EVM0045515;Rosmarinus_officinalis_newGene_12817	K10839+K10610+K03868+K07466+K10838+K07466+K10839+K10838+K07466+K07466+K10756+K10747+K07466+K10754+K10739+K02327+K07466+K10140+K07466+K02335+K04802+K10740+K10839+K07466+K07466+K02335+K03142+K07466
Biosynthesis of unsaturated fatty acids	ko01040	16	47	3321	9544	EVM0001056;EVM0006692;EVM0009735;EVM0012888;EVM0014025;EVM0014603;EVM0017901;EVM0021355;EVM0022215;EVM0022373;EVM0026724;EVM0032915;EVM0035439;EVM0037500;EVM0040793;Rosmarinus_officinalis_newGene_6404	K10256+K10703+K10251+K10258+K03921+K03921+K03921+K00059+K10258+K03921+K10256+K03921+K07513+K10251+K00059+K03921
Protein export	ko03060	40	115	3321	9544	EVM0001555;EVM0002542;EVM0002984;EVM0005251;EVM0005360;EVM0007862;EVM0009618;EVM0013491;EVM0014647;EVM0015588;EVM0015885;EVM0017414;EVM0019152;EVM0020206;EVM0021017;EVM0021600;EVM0021884;EVM0022506;EVM0022699;EVM0023952;EVM0024169;EVM0025315;EVM0025497;EVM0026133;EVM0028216;EVM0030926;EVM0033302;EVM0033945;EVM0034618;EVM0038340;EVM0039483;EVM0040550;EVM0042139;EVM0043009;EVM0043287;EVM0043528;EVM…	K07342+K09490+K12272+K03100+K13431+K10956+K12947+K12948+K09490+K03106+K13431+K03217+K03116+K03110+K09540+K13280+K10956+K09490+K03109+K03217+K03070+K03118+K03100+K03100+K10956+K03109+K13280+K13280+K03070+K03110+K03070+K10956+K03106+K03217+K09490+K03070+K03118+K03116+K03070+K03118
Homologous recombination	ko03440	38	102	3321	9544	EVM0004822;EVM0005501;EVM0006385;EVM0008583;EVM0009898;EVM0011741;EVM0013102;EVM0017568;EVM0017749;EVM0018273;EVM0020259;EVM0020841;EVM0025017;EVM0026125;EVM0026399;EVM0027649;EVM0027801;EVM0028618;EVM0029360;EVM0029517;EVM0030174;EVM0030282;EVM0030769;EVM0031869;EVM0032226;EVM0034983;EVM0036809;EVM0036880;EVM0039731;EVM0040564;EVM0042532;EVM0043541;EVM0044715;EVM0045015;Rosmarinus_officinalis_ne…	K03655+K10881+K08991+K07466+K07466+K10865+K10901+K10875+K07466+K07466+K07466+K10865+K10739+K10870+K03165+K10875+K10875+K02327+K03553+K07466+K10879+K10879+K08775+K07466+K02335+K03553+K10740+K10875+K10865+K07466+K04482+K07466+K03553+K02335+K07466+K10875+K10875+K10870
Glycosphingolipid biosynthesis - ganglio series	ko00604	3	10	3321	9544	EVM0015662;EVM0018385;EVM0020885	K12373+K12373+K12373
One carbon pool by folate	ko00670	21	43	3321	9544	EVM0001310;EVM0002314;EVM0004517;EVM0006464;EVM0008692;EVM0013055;EVM0018001;EVM0020708;EVM0025048;EVM0025378;EVM0025751;EVM0029074;EVM0031340;EVM0031734;EVM0032152;EVM0034935;EVM0036447;EVM0038020;EVM0041928;EVM0043597;EVM0043630	K00600+K00297+K00600+K00600+K00600+K00605+K00600+K00605+K00600+K00600+K01938+K00600+K00600+K13998+K00600+K00600+K00601+K00297+K00600+K01934+K00297
Terpenoid backbone biosynthesis	ko00900	78	133	3321	9544	EVM0000047;EVM0003006;EVM0003590;EVM0004521;EVM0004590;EVM0005151;EVM0005370;EVM0005652;EVM0006125;EVM0006264;EVM0007555;EVM0008437;EVM0009585;EVM0011136;EVM0011456;EVM0011681;EVM0011927;EVM0013377;EVM0013791;EVM0014053;EVM0015890;EVM0015932;EVM0016610;EVM0016674;EVM0016937;EVM0017411;EVM0017808;EVM0018982;EVM0019319;EVM0020127;EVM0021117;EVM0021240;EVM0021691;EVM0022447;EVM0022731;EVM0022791;EVM…	K13789+K10960+K01641+K00021+K13789+K11778+K15891+K10960+K13789+K00787+K03526+K05906+K03527+K00991+K01662+K01641+K11778+K15889+K01662+K15889+K11778+K05356+K01662+K00021+K03527+K01770+K01662+K00587+K00021+K00869+K03526+K00021+K05954+K00099+K00021+K15889+K03527+K00787+K01770+K00021+K00869+K03526+K13789+K11778+K11778+K03527+K13789+K00626+K01662+K13789+K01662+K01662+K13789+K00099+K00938+K03526+K01641+…
Ether lipid metabolism	ko00565	24	61	3321	9544	EVM0000067;EVM0001956;EVM0002401;EVM0003105;EVM0004794;EVM0007567;EVM0008754;EVM0010848;EVM0016063;EVM0017041;EVM0019318;EVM0019637;EVM0020549;EVM0024349;EVM0026502;EVM0026898;EVM0027516;EVM0032951;EVM0032967;EVM0033740;EVM0039075;EVM0041743;Rosmarinus_officinalis_newGene_18546;Rosmarinus_officinalis_newGene_7628	K01114+K16860+K01115+K13519+K13510+K01114+K01114+K01115+K01114+K01114+K13519+K01115+K01115+K01115+K13510+K01115+K01115+K00993+K01115+K01114+K01114+K01115+K13510+K13510
Pentose and glucuronate interconversions	ko00040	64	221	3321	9544	EVM0000522;EVM0000632;EVM0001017;EVM0002819;EVM0002870;EVM0003861;EVM0004141;EVM0004410;EVM0007013;EVM0009985;EVM0010234;EVM0011504;EVM0011813;EVM0012582;EVM0013062;EVM0013676;EVM0014032;EVM0014447;EVM0015541;EVM0016461;EVM0016620;EVM0017084;EVM0017302;EVM0017475;EVM0017684;EVM0018180;EVM0018191;EVM0019432;EVM0021173;EVM0021265;EVM0021474;EVM0021992;EVM0023902;EVM0024987;EVM0026074;EVM0026293;EVM…	K01051+K01051+K01728+K01213+K00008+K01728+K00008+K12447+K01783+K01051+K01051+K01783+K01051+K01805+K01728+K01051+K01728+K00963+K00128+K01051+K01728+K01728+K00012+K01051+K01783+K00012+K01728+K01051+K01728+K01728+K01213+K01728+K01051+K01783+K01728+K00012+K00128+K01051+K00128+K01184+K01728+K00128+K16190+K01728+K01051+K00128+K01728+K01051+K01728+K00012+K01728+K00128+K01051+K01051+K01051+K01783+K00963+…
DNA replication	ko03030	38	121	3321	9544	EVM0000530;EVM0005139;EVM0005362;EVM0007475;EVM0008528;EVM0008583;EVM0009224;EVM0009898;EVM0013080;EVM0017497;EVM0017749;EVM0018273;EVM0018745;EVM0019227;EVM0020259;EVM0021250;EVM0021361;EVM0021720;EVM0025017;EVM0026065;EVM0028618;EVM0029517;EVM0031869;EVM0032226;EVM0035195;EVM0035798;EVM0036238;EVM0036809;EVM0036840;EVM0037209;EVM0037300;EVM0040564;EVM0041675;EVM0043541;EVM0044095;EVM0044109;EVM…	K02209+K02320+K02541+K02212+K04799+K07466+K02684+K07466+K02540+K02541+K07466+K07466+K10756+K10747+K07466+K02212+K10754+K02542+K10739+K02542+K02327+K07466+K07466+K02335+K02540+K04802+K02210+K10740+K02209+K10743+K10742+K07466+K10743+K07466+K02684+K02210+K02335+K07466
Ascorbate and aldarate metabolism	ko00053	41	77	3321	9544	EVM0002500;EVM0004410;EVM0006843;EVM0007599;EVM0010941;EVM0015541;EVM0017302;EVM0018180;EVM0018692;EVM0019207;EVM0019916;EVM0022795;EVM0022989;EVM0023390;EVM0026293;EVM0026508;EVM0027298;EVM0027334;EVM0027875;EVM0028948;EVM0029804;EVM0029821;EVM0030169;EVM0030193;EVM0030646;EVM0033665;EVM0033786;EVM0035001;EVM0035995;EVM0036133;EVM0036139;EVM0040400;EVM0040673;EVM0041004;EVM0042834;EVM0043129;EVM…	K00434+K12447+K00434+K00469+K00434+K00128+K00012+K00012+K08232+K10047+K10046+K14190+K14190+K18649+K00012+K00128+K14085+K00128+K00434+K08232+K00434+K00434+K00128+K16190+K10047+K00128+K08232+K00012+K00434+K14085+K00128+K14085+K10047+K14190+K00012+K00012+K14190+K00434+K08232+K00225+K00469
Ribosome biogenesis in eukaryotes	ko03008	58	201	3321	9544	EVM0000297;EVM0001937;EVM0002522;EVM0002769;EVM0003446;EVM0005026;EVM0006661;EVM0008228;EVM0008505;EVM0008745;EVM0010486;EVM0011236;EVM0011748;EVM0011933;EVM0011990;EVM0012146;EVM0013394;EVM0013796;EVM0015049;EVM0015292;EVM0015476;EVM0015545;EVM0015569;EVM0016250;EVM0016385;EVM0016422;EVM0016647;EVM0016874;EVM0017000;EVM0017315;EVM0017354;EVM0017648;EVM0017665;EVM0019828;EVM0022106;EVM0024802;EVM…	K14570+K11108+K07178+K14569+K14566+K14548+K14555+K14571+K14567+K14552+K14573+K14559+K14546+K07936+K14565+K14570+K14565+K14536+K06943+K14565+K14556+K14545+K07936+K14521+K14569+K14561+K14553+K03538+K14559+K14563+K06943+K14558+K14567+K07936+K14550+K14563+K14567+K14536+K07936+K11128+K14559+K14566+K06943+K14554+K14550+K14555+K14521+K14556+K01164+K14560+K14558+K14555+K14521+K01164+K14548+K14559+K14552+…
Sulfur relay system	ko04122	5	21	3321	9544	EVM0007199;EVM0010292;EVM0032217;EVM0034090;EVM0039946	K14169+K12161+K14168+K01011+K14169
Mismatch repair	ko03430	24	88	3321	9544	EVM0000296;EVM0001414;EVM0008050;EVM0008583;EVM0009898;EVM0012881;EVM0016886;EVM0017671;EVM0017749;EVM0018273;EVM0018745;EVM0019227;EVM0020259;EVM0021361;EVM0025017;EVM0028618;EVM0029517;EVM0031869;EVM0035798;EVM0036809;EVM0040564;EVM0043541;Rosmarinus_officinalis_newGene_12817;Rosmarinus_officinalis_newGene_15398	K10858+K07456+K07456+K07466+K07466+K08737+K08734+K10746+K07466+K07466+K10756+K10747+K07466+K10754+K10739+K02327+K07466+K07466+K04802+K10740+K07466+K07466+K07466+K08736
Diterpenoid biosynthesis	ko00904	27	70	3321	9544	EVM0000052;EVM0000545;EVM0006039;EVM0012023;EVM0012549;EVM0014496;EVM0017260;EVM0020284;EVM0022335;EVM0023563;EVM0023751;EVM0025836;EVM0026315;EVM0029233;EVM0030871;EVM0031837;EVM0034127;EVM0034615;EVM0036526;EVM0037479;EVM0039597;EVM0039935;EVM0040244;EVM0043680;EVM0044346;EVM0044610;Rosmarinus_officinalis_newGene_3842	K04120+K04123+K20513+K04125+K04125+K05282+K04123+K05282+K04125+K05282+K04125+K20513+K04125+K04122+K04121+K04125+K05282+K04124+K04123+K04120+K04120+K04125+K04125+K04125+K04123+K17961+K04122
Phenylalanine metabolism	ko00360	45	68	3321	9544	EVM0001073;EVM0003973;EVM0004342;EVM0006128;EVM0006219;EVM0006313;EVM0006657;EVM0007719;EVM0009994;EVM0010209;EVM0010328;EVM0011275;EVM0013162;EVM0013328;EVM0014476;EVM0015622;EVM0019359;EVM0020944;EVM0021244;EVM0021456;EVM0021664;EVM0024960;EVM0025928;EVM0028819;EVM0029827;EVM0030645;EVM0030713;EVM0030861;EVM0031177;EVM0031586;EVM0032140;EVM0032778;EVM0032810;EVM0033869;EVM0034153;EVM0035052;EVM…	K07253+K10775+K10775+K01426+K01904+K01904+K14454+K01904+K01904+K14454+K00815+K00074+K07253+K00815+K01904+K10775+K00588+K00811+K00074+K00815+K15849+K00276+K01904+K10775+K00276+K00276+K07253+K00276+K00487+K00588+K15849+K10775+K01426+K00815+K00817+K00588+K00815+K14454+K00815+K00811+K01904+K00487+K00487+K01904+K00276
Starch and sucrose metabolism	ko00500	180	454	3321	9544	EVM0000148;EVM0000235;EVM0000310;EVM0000522;EVM0000632;EVM0001036;EVM0001223;EVM0001245;EVM0001541;EVM0001826;EVM0001995;EVM0002055;EVM0002081;EVM0002241;EVM0002311;EVM0002540;EVM0002666;EVM0002819;EVM0003272;EVM0003479;EVM0003878;EVM0004290;EVM0004362;EVM0004466;EVM0004776;EVM0004798;EVM0004826;EVM0005526;EVM0005563;EVM0006127;EVM0006135;EVM0006215;EVM0006276;EVM0006295;EVM0007372;EVM0007527;EVM…	K08679+K00695+K00847+K01051+K01051+K00975+K08679+K00703+K05349+K01177+K08679+K16055+K20867+K00975+K13648+K00844+K05349+K01213+K13648+K13648+K08678+K19891+K16055+K00975+K01087+K01187+K00695+K16055+K20867+K00703+K01087+K00975+K01187+K00844+K01193+K08678+K13648+K01193+K16055+K15920+K15920+K00695+K00696+K01051+K01051+K05349+K13648+K01051+K00700+K01810+K08679+K01188+K01051+K16055+K00844+K08678+K08678+…
Propanoate metabolism	ko00640	26	75	3321	9544	EVM0011229;EVM0016000;EVM0020620;EVM0021196;EVM0021452;EVM0021863;EVM0022616;EVM0023012;EVM0023251;EVM0029076;EVM0030796;EVM0030875;EVM0032422;EVM0032944;EVM0034342;EVM0034385;EVM0037041;EVM0038889;EVM0040178;EVM0040544;EVM0040763;EVM0040888;EVM0041435;EVM0042560;EVM0044756;Rosmarinus_officinalis_newGene_6236	K00382+K09699+K00382+K00016+K02160+K09699+K01962+K00166+K01961+K02160+K05605+K00626+K00167+K01962+K00382+K00016+K01962+K02160+K00166+K00166+K01900+K00167+K00626+K00167+K01899+K00382
mRNA surveillance pathway	ko03015	55	248	3321	9544	EVM0000050;EVM0000177;EVM0000450;EVM0001217;EVM0003250;EVM0007217;EVM0007408;EVM0009381;EVM0009654;EVM0011126;EVM0011503;EVM0012042;EVM0012458;EVM0013129;EVM0013384;EVM0013749;EVM0014114;EVM0014430;EVM0017352;EVM0017574;EVM0018443;EVM0018479;EVM0018560;EVM0018602;EVM0019108;EVM0019704;EVM0020105;EVM0021874;EVM0022331;EVM0022633;EVM0023119;EVM0023584;EVM0023756;EVM0026156;EVM0026219;EVM0027096;EVM…	K14402+K11584+K11584+K11584+K14398+K14411+K03265+K14398+K13025+K06269+K06269+K14411+K14326+K04382+K14376+K12881+K06269+K14962+K04382+K14404+K13171+K06965+K11584+K14411+K11584+K04382+K13171+K13126+K06100+K11583+K14398+K06269+K04382+K14411+K04382+K03456+K13171+K06100+K14397+K08873+K11584+K13126+K00565+K11584+K14397+K14411+K04354+K14397+K14406+K11584+K14411+K13917+K06269+K06269+K14411
Flavone and flavonol biosynthesis	ko00944	3	3	3321	9544	EVM0003663;EVM0006992;EVM0025667	K05280+K13083+K13083
Steroid biosynthesis	ko00100	30	76	3321	9544	EVM0000198;EVM0002228;EVM0003293;EVM0006847;EVM0007743;EVM0007864;EVM0008224;EVM0011423;EVM0012155;EVM0012682;EVM0014436;EVM0014712;EVM0017461;EVM0017600;EVM0018384;EVM0019020;EVM0021696;EVM0021918;EVM0022073;EVM0025512;EVM0025689;EVM0032677;EVM0035485;EVM0038092;EVM0038137;EVM0039492;EVM0039729;EVM0040219;EVM0041225;Rosmarinus_officinalis_newGene_6240	K01853+K14423+K07748+K00511+K07748+K01853+K00511+K20659+K20659+K01824+K14423+K00511+K14424+K00511+K00801+K07748+K01824+K01824+K01853+K00511+K00801+K09828+K00227+K07748+K07748+K00511+K00511+K00559+K00559+K01824
Oxidative phosphorylation	ko00190	92	314	3321	9544	EVM0000255;EVM0000512;EVM0001214;EVM0001770;EVM0001834;EVM0001860;EVM0002656;EVM0002903;EVM0003709;EVM0003888;EVM0004627;EVM0004636;EVM0006725;EVM0007643;EVM0008009;EVM0008242;EVM0008389;EVM0009155;EVM0009380;EVM0009496;EVM0009655;EVM0010612;EVM0011560;EVM0011950;EVM0012131;EVM0012319;EVM0012555;EVM0012579;EVM0013193;EVM0014593;EVM0014836;EVM0015107;EVM0015401;EVM0015680;EVM0016310;EVM0016618;EVM…	K00235+K02138+K02113+K02154+K03945+K01535+K02267+K02109+K02138+K01535+K02150+K03946+K02112+K03953+K02113+K03661+K05573+K02153+K03963+K03934+K01507+K03945+K00416+K01507+K01535+K02147+K05575+K02113+K00417+K03938+K01507+K01535+K02265+K01535+K03955+K02154+K00416+K02134+K02151+K02115+K02147+K02109+K02134+K02267+K02154+K01535+K02266+K03937+K02109+K05579+K01507+K02267+K00416+K03939+K00419+K02113+K03661+…
ABC transporters	ko02010	14	45	3321	9544	EVM0000873;EVM0002481;EVM0009549;EVM0018199;EVM0022200;EVM0023158;EVM0025115;EVM0025151;EVM0025326;EVM0027977;EVM0030021;EVM0038793;EVM0041795;Rosmarinus_officinalis_newGene_15854	K05658+K05658+K05658+K05658+K05658+K05658+K05658+K05674+K05658+K05658+K05658+K05658+K05658+K05658
Citrate cycle (TCA cycle)	ko00020	42	129	3321	9544	EVM0000036;EVM0000255;EVM0002367;EVM0002374;EVM0003388;EVM0003868;EVM0007606;EVM0011229;EVM0011718;EVM0012575;EVM0013370;EVM0013838;EVM0015293;EVM0018648;EVM0019452;EVM0019661;EVM0020620;EVM0021042;EVM0021087;EVM0025086;EVM0026340;EVM0027012;EVM0027151;EVM0029089;EVM0030961;EVM0031447;EVM0034342;EVM0037115;EVM0038615;EVM0038937;EVM0040750;EVM0040763;EVM0041092;EVM0042738;EVM0043177;EVM0043799;EVM…	K01648+K00235+K00026+K00162+K00162+K00025+K01648+K00382+K01679+K01648+K00164+K00026+K01610+K01647+K00025+K01648+K00382+K01610+K00161+K00026+K00235+K00030+K00234+K00627+K01648+K00031+K00382+K01648+K00025+K00162+K00026+K01900+K01648+K00162+K00030+K01648+K01899+K00025+K00031+K00627+K00382+K00162
Linoleic acid metabolism	ko00591	13	23	3321	9544	EVM0004701;EVM0004709;EVM0004763;EVM0018508;EVM0019961;EVM0024381;EVM0024417;EVM0028034;EVM0030438;EVM0030772;EVM0040057;EVM0040546;EVM0044728	K00454+K00454+K00454+K00454+K00454+K15718+K00454+K15718+K15718+K15718+K15718+K00454+K15718
Phagosome	ko04145	82	185	3321	9544	EVM0000191;EVM0000256;EVM0001555;EVM0001770;EVM0001842;EVM0003453;EVM0003835;EVM0004627;EVM0007862;EVM0008127;EVM0008203;EVM0008242;EVM0008300;EVM0008373;EVM0009155;EVM0009804;EVM0011636;EVM0012319;EVM0013861;EVM0013955;EVM0015960;EVM0016618;EVM0018472;EVM0019068;EVM0019236;EVM0019250;EVM0020134;EVM0020867;EVM0021884;EVM0022689;EVM0023326;EVM0023633;EVM0024535;EVM0024826;EVM0025060;EVM0025068;EVM…	K07897+K07375+K07342+K02154+K04392+K00921+K07375+K02150+K10956+K07374+K07375+K03661+K04392+K07375+K02153+K04392+K08517+K02147+K07375+K07375+K00921+K02154+K02151+K07375+K02147+K04392+K04392+K02154+K10956+K07889+K07374+K00921+K07897+K04392+K07374+K04392+K03661+K07897+K02153+K07374+K00921+K10956+K02150+K07375+K00921+K07375+K07375+K07897+K04392+K08057+K04392+K04392+K04392+K02145+K00921+K00921+K07897+…
Fatty acid biosynthesis	ko00061	33	105	3321	9544	EVM0002044;EVM0002919;EVM0009673;EVM0009950;EVM0014025;EVM0014603;EVM0015858;EVM0017901;EVM0021355;EVM0021452;EVM0021795;EVM0022373;EVM0022616;EVM0023251;EVM0023772;EVM0026655;EVM0029076;EVM0029389;EVM0030404;EVM0030902;EVM0032915;EVM0032944;EVM0033935;EVM0033946;EVM0036236;EVM0037041;EVM0038190;EVM0038889;EVM0039527;EVM0039845;EVM0040793;Rosmarinus_officinalis_newGene_6404;Rosmarinus_officinalis…	K09458+K00648+K00208+K01897+K03921+K03921+K02372+K03921+K00059+K02160+K10781+K03921+K01962+K01961+K01897+K09458+K02160+K10781+K00645+K10781+K03921+K01962+K10781+K09458+K01897+K01962+K02372+K02160+K09458+K01897+K00059+K03921+K00645
Selenocompound metabolism	ko00450	21	39	3321	9544	EVM0000194;EVM0001879;EVM0005076;EVM0006262;EVM0008495;EVM0009301;EVM0009788;EVM0009838;EVM0010735;EVM0014884;EVM0014912;EVM0020563;EVM0025288;EVM0026214;EVM0026331;EVM0026700;EVM0028732;EVM0029513;EVM0032926;EVM0036132;EVM0045906	K00384+K00549+K00384+K01761+K00549+K13811+K08247+K11717+K00384+K01761+K13811+K01739+K01874+K00384+K00549+K13811+K08247+K01874+K00549+K11717+K00549
Butanoate metabolism	ko00650	23	39	3321	9544	EVM0003590;EVM0004063;EVM0004925;EVM0011275;EVM0011681;EVM0014171;EVM0015710;EVM0018464;EVM0020108;EVM0021244;EVM0022046;EVM0029990;EVM0030010;EVM0030771;EVM0030875;EVM0034402;EVM0037158;EVM0038304;EVM0041435;EVM0045841;Rosmarinus_officinalis_newGene_16776;Rosmarinus_officinalis_newGene_4287;Rosmarinus_officinalis_newGene_7123	K01641+K01653+K01652+K00074+K01641+K01640+K18121+K01580+K01652+K00074+K16871+K01580+K01580+K01640+K00626+K01641+K01580+K01652+K00626+K01653+K01580+K18121+K01652
Fatty acid degradation	ko00071	23	70	3321	9544	EVM0000335;EVM0001107;EVM0009950;EVM0012249;EVM0013831;EVM0015541;EVM0019327;EVM0023772;EVM0026508;EVM0027298;EVM0027334;EVM0030169;EVM0030875;EVM0033665;EVM0035439;EVM0036133;EVM0036139;EVM0036236;EVM0039114;EVM0039845;EVM0040400;EVM0041408;EVM0041435	K18857+K00001+K01897+K00121+K00121+K00128+K00001+K01897+K00128+K14085+K00128+K00128+K00626+K00128+K07513+K14085+K00128+K01897+K10527+K01897+K14085+K10527+K00626
Monoterpenoid biosynthesis	ko00902	3	15	3321	9544	EVM0026288;EVM0045820;Rosmarinus_officinalis_newGene_300	K15095+K20979+K15095
Other glycan degradation	ko00511	8	32	3321	9544	EVM0004017;EVM0015662;EVM0018385;EVM0019747;EVM0020885;EVM0023351;EVM0027500;EVM0036910	K15923+K12373+K12373+K01191+K12373+K15923+K01191+K01206
Plant hormone signal transduction	ko04075	224	543	3321	9544	EVM0000151;EVM0000674;EVM0000776;EVM0000836;EVM0001125;EVM0001477;EVM0001745;EVM0001884;EVM0001964;EVM0002118;EVM0002593;EVM0003283;EVM0003299;EVM0003884;EVM0004044;EVM0004259;EVM0004430;EVM0004963;EVM0005318;EVM0005377;EVM0005595;EVM0005754;EVM0005964;EVM0006311;EVM0006334;EVM0006621;EVM0006938;EVM0006981;EVM0007140;EVM0007288;EVM0007343;EVM0007440;EVM0007559;EVM0007718;EVM0007888;EVM0007903;EVM…	K13463+K14484+K14487+K14508+K14431+K13416+K14492+K14484+K14494+K13416+K14488+K14488+K14488+K14486+K14497+K14514+K14484+K14494+K14496+K14497+K14486+K13415+K14490+K14484+K14487+K14431+K13416+K14432+K14492+K14493+K16189+K12126+K14496+K13946+K14505+K14432+K14514+K14498+K14488+K13946+K14484+K16189+K14494+K14489+K16189+K14488+K14489+K14484+K14514+K14516+K13946+K14488+K14516+K13416+K14488+K14514+K14487+…
Taurine and hypotaurine metabolism	ko00430	11	17	3321	9544	EVM0003136;EVM0005673;EVM0009421;EVM0013799;EVM0018464;EVM0025687;EVM0026372;EVM0029990;EVM0030010;EVM0037158;Rosmarinus_officinalis_newGene_16776	K10712+K10712+K10712+K10712+K01580+K18592+K10712+K01580+K01580+K01580+K01580
Glycerophospholipid metabolism	ko00564	78	200	3321	9544	EVM0000067;EVM0000252;EVM0001883;EVM0001956;EVM0002208;EVM0002401;EVM0003105;EVM0003806;EVM0004794;EVM0006557;EVM0006956;EVM0007316;EVM0007567;EVM0008754;EVM0010012;EVM0010724;EVM0010848;EVM0012497;EVM0012675;EVM0013960;EVM0014968;EVM0015181;EVM0016063;EVM0017041;EVM0018118;EVM0018453;EVM0019318;EVM0019473;EVM0019625;EVM0019637;EVM0020549;EVM0020794;EVM0021278;EVM0022469;EVM0022679;EVM0022828;EVM…	K01114+K13523+K13508+K16860+K00901+K01115+K13519+K00901+K13510+K00981+K01517+K08744+K01114+K01114+K00901+K14156+K01115+K13523+K05929+K00995+K13508+K06129+K01114+K01114+K14156+K00901+K13519+K06130+K13508+K01115+K01115+K13523+K00006+K00006+K01613+K13513+K08730+K13508+K01115+K06130+K14156+K00006+K00901+K13510+K01115+K01115+K00995+K16818+K00981+K06130+K00901+K13508+K01517+K00993+K01115+K01114+K08730+…
Circadian rhythm - plant	ko04712	35	88	3321	9544	EVM0000711;EVM0000724;EVM0001055;EVM0001099;EVM0006868;EVM0007440;EVM0011869;EVM0012689;EVM0014232;EVM0017113;EVM0017731;EVM0022235;EVM0027077;EVM0027138;EVM0027581;EVM0027759;EVM0029324;EVM0030014;EVM0030622;EVM0031453;EVM0031522;EVM0032168;EVM0032699;EVM0036844;EVM0037516;EVM0037926;EVM0040257;EVM0040902;EVM0041029;EVM0041226;EVM0041648;EVM0043573;EVM0044601;EVM0045772;Rosmarinus_officinalis_ne…	K12130+K16241+K12124+K12130+K12115+K12126+K12125+K12119+K12121+K16241+K12115+K12125+K12129+K00660+K12127+K10143+K12125+K12126+K12116+K12129+K12116+K12125+K12130+K12120+K16241+K12118+K10143+K16240+K00660+K16240+K12130+K12130+K12124+K12126+K10143
Non-homologous end-joining	ko03450	8	24	3321	9544	EVM0000574;EVM0008528;EVM0011702;EVM0011741;EVM0020841;EVM0021945;EVM0037453;EVM0039731	K10884+K04799+K03512+K10865+K10865+K10777+K10777+K10865
Glucosinolate biosynthesis	ko00966	2	6	3321	9544	EVM0026261;EVM0027954	K11820+K11820
[truncated: 9 more rows]

## Sheet: Sheet1
KEGG enrichment of differentially expressed genes between L3 and S3
ID	Description	GeneRatio	BgRatio	enrich_factor	pvalue	qvalue	geneID
[truncated: 125 more rows]

[truncated: 8 more sheets: Sheet2, Sheet3, Sheet4, Sheet5, Sheet6, Sheet7, Sheet8, Sheet9]
