# Supplementary material for: High‐quality chromosome‐level genome assembly and multi‐omics analysis of rosemary (Salvia rosmarinus) reveals new insights into the environmental and genome adaptation
Source: Plant Biotechnol J. 2024 Feb 16;22(7):1833–47. doi: 10.1111/pbi.14305 (PMC11182591; doi:10.1111/pbi.14305)
Supplement: Supplementary file 8 — Data Set S8 Statistic of comparative transcriptome for rosemary leaves under heat, drought and salt stresses. [file PBI-22-1833-s008.xlsx]

## Sheet: CK vs D6
Differentially expressed genes detected in rosmary leaves under drought stress for 6 h
#ID	CK3_Count	CK2_Count	CK1_Count	D61_Count	D62_Count	CK3_FPKM	CK2_FPKM	CK1_FPKM	D61_FPKM	D62_FPKM	FDR	log2FC	regulated	COG_class	COG_class_annotation	GO_annotation	KEGG_annotation	KEGG_pathway_annotation	KOG_class	KOG_class_annotation	Pfam_annotation	Swiss-Prot_annotation	eggNOG_class	eggNOG_class_annotation	NR_annotation
EVM0017918	33	14	350	0	0	1.73494	0.776733	16.7914	0	0	0.00813625	-3.43847	down	--	--	Molecular Function: molecular_function (GO:0003674);; Molecular Function: binding (GO:0005488);; Cellular Component: cellular_component (GO:0005575);; Cellular Component: cell (GO:0005623);; Cellular Component: plasma membrane (GO:0005886);; Biological Process: transport (GO:0006810);; Biological Process: lipid transport (GO:0006869);; Biological Process: multicellular organism development (GO:00…	--	--	--	--	Probable lipid transfer	Xylogen-like protein 11 OS=Arabidopsis thaliana OX=3702 GN=XYP11 PE=2 SV=2	S	Function unknown	hypothetical protein CDL12_02350 [Handroanthus impetiginosus]
EVM0018328	165	168	219	437	401	4.66255	5.05599	5.63245	13.8879	10.8118	0.00419036	1.23891	up	[R]	General function prediction only	Cellular Component: cellular_component (GO:0005575);; Cellular Component: intracellular (GO:0005622);; Cellular Component: cell (GO:0005623);; Cellular Component: cytoplasm (GO:0005737);; Biological Process: organelle organization (GO:0006996);; Biological Process: biological_process (GO:0008150);; Cellular Component: chloroplast (GO:0009507);; Cellular Component: plastid envelope (GO:0009526);; …	--	--	--	--	Tetratricopeptide repeat	protein SLOW GREEN 1, chloroplastic OS=Arabidopsis thaliana OX=3702 GN=SG1 PE=1 SV=1	S	Function unknown	hypothetical protein Saspl_030147 [Salvia splendens]
EVM0007289	7490	3916	5079	1364	1396	87.4957	48.5607	53.9019	17.8408	15.4836	0.000289852	-1.84273	down	--	--	Molecular Function: protein binding (GO:0005515);; Cellular Component: cellular_component (GO:0005575);; Cellular Component: cell (GO:0005623);; Cellular Component: plasma membrane (GO:0005886);; Biological Process: cell communication (GO:0007154);; Biological Process: signal transduction (GO:0007165);; Biological Process: biological_process (GO:0008150);; Biological Process: response to radiatio…	--	--	[R]	General function prediction only	Leucine rich repeat	Plant intracellular Ras-group-related LRR protein 4 OS=Arabidopsis thaliana OX=3702 GN=PIRL4 PE=1 SV=1	S	Function unknown	hypothetical protein Saspl_051983 [Salvia splendens]
EVM0038966	357	454	559	829	1348	7.25996	9.81026	10.3246	18.88	26.0461	0.0040964	1.26205	up	--	--	Biological Process: regulation of circadian rhythm (GO:0042752);;	--	--	--	--	--	Protein TIME FOR COFFEE OS=Arabidopsis thaliana OX=3702 GN=TIC PE=1 SV=2	S	Function unknown	hypothetical protein Saspl_038199 [Salvia splendens]
EVM0016261	8066	11771	12515	2411	3064	179.625	278.283	253.178	60.0925	64.7735	7.82013e-07	-1.87215	down	--	--	--	--	--	--	--	--	--	--	--	hypothetical protein Saspl_000833 [Salvia splendens]
EVM0035571	2056	1575	2027	389	782	39.0018	31.7053	34.9322	8.24497	14.0695	0.000384402	-1.6043	down	--	--	Molecular Function: DNA binding (GO:0003677);; Cellular Component: nucleus (GO:0005634);;	K14491|2.3e-11|cmo:103487369|K14491 two-component response regulator ARR-B family | (RefSeq) two-component response regulator ARR12	Plant hormone signal transduction (ko04075)	--	--	Myb-like DNA-binding domain	Myb family transcription factor EFM OS=Arabidopsis thaliana OX=3702 GN=EFM PE=1 SV=2	K	Transcription	hypothetical protein Saspl_006835 [Salvia splendens]
EVM0039094	185	65	71	0	4	5.64466	2.09557	1.96613	0	0.100723	0.000265618	-3.97149	down	--	--	Cellular Component: integral component of membrane (GO:0016021);;	--	--	--	--	Late embryogenesis abundant protein	--	S	Function unknown	hypothetical protein Saspl_016189 [Salvia splendens]
EVM0021168	662	534	665	236	345	5.67232	4.85448	5.17638	2.2603	2.807	0.00722066	-1.02426	down	--	--	Molecular Function: molecular_function (GO:0003674);; Molecular Function: nucleic acid binding (GO:0003676);; Molecular Function: RNA binding (GO:0003723);; Molecular Function: catalytic activity (GO:0003824);; Molecular Function: nuclease activity (GO:0004518);; Molecular Function: endonuclease activity (GO:0004519);; Molecular Function: binding (GO:0005488);; Cellular Component: cellular_compon…	K22262|3.8e-111|qsu:112034235|K22262 WD repeat and FYVE domain-containing protein 3 | (RefSeq) protein SPIRRIG	--	[R]	General function prediction only	PPR repeat	Pentatricopeptide repeat-containing protein At4g39952, mitochondrial OS=Arabidopsis thaliana OX=3702 GN=PCMP-E98 PE=2 SV=2	S	Function unknown	pentatricopeptide repeat protein [Salvia miltiorrhiza]
EVM0029410	72279	89481	76720	6467	28353	1571.81	2065.95	1515.64	157.451	585.406	0.00926223	-2.01864	down	--	--	Cellular Component: nucleus (GO:0005634);; Molecular Function: zinc ion binding (GO:0008270);;	K12135|2.4e-33|thj:104802991|K12135 zinc finger protein CONSTANS | (RefSeq) zinc finger protein CONSTANS-LIKE 2-like	Circadian rhythm - plant (ko04712)	[K]	Transcription	CCT motif	Zinc finger protein CONSTANS-LIKE 4 OS=Arabidopsis thaliana OX=3702 GN=COL4 PE=2 SV=2	K	Transcription	zinc finger protein CONSTANS-LIKE 3 [Lagerstroemia indica]
EVM0017154	618	615	1163	2713	2565	7.09561	7.48869	12.1287	34.8753	27.9599	5.37732e-05	1.77842	up	[C]	Energy production and conversion	Cellular Component: mitochondrial inner membrane (GO:0005743);; Biological Process: tricarboxylic acid cycle (GO:0006099);; Molecular Function: succinate dehydrogenase (ubiquinone) activity (GO:0008177);; Biological Process: electron transport chain (GO:0022900);; Molecular Function: flavin adenine dinucleotide binding (GO:0050660);;	K00234|0.0e+00|sind:105177982|K00234 succinate dehydrogenase (ubiquinone) flavoprotein subunit [EC:1.3.5.1] | (RefSeq) succinate dehydrogenase [ubiquinone] flavoprotein subunit, mitochondrial	Citrate cycle (TCA cycle) (ko00020);; Oxidative phosphorylation (ko00190);; Carbon metabolism (ko01200)	[C]	Energy production and conversion	FAD binding domain	Succinate dehydrogenase [ubiquinone] flavoprotein subunit 1, mitochondrial OS=Arabidopsis thaliana OX=3702 GN=SDH1-1 PE=1 SV=1	C	Energy production and conversion	succinate dehydrogenase (ubiquinone) flavoprotein subunit [Salvia splendens]
EVM0042863	414	480	353	5159	906	3.91571	4.81849	3.03143	54.652	8.13343	0.00788556	2.54918	up	--	--	Molecular Function: ubiquitin-protein transferase activity (GO:0004842);;	K08332|1.8e-89|atr:18433192|K08332 vacuolar protein 8 | (RefSeq) U-box domain-containing protein 44 isoform X1	--	--	--	U-box domain	U-box domain-containing protein 57 OS=Arabidopsis thaliana OX=3702 GN=PUB57 PE=2 SV=2	S	Function unknown	hypothetical protein Saspl_012143 [Salvia splendens]
EVM0020181	1209	804	994	163	184	35.2141	24.8476	26.2899	5.31006	5.07749	8.28106e-10	-2.39423	down	--	--	Cellular Component: integral component of membrane (GO:0016021);;	--	--	--	--	--	--	S	Function unknown	hypothetical protein CDL12_02446 [Handroanthus impetiginosus]
EVM0022625	2988	2548	3292	1098	1576	51.0682	46.2303	51.1159	21.0127	25.5722	0.000120952	-1.0717	down	--	--	Biological Process: ribosomal large subunit assembly (GO:0000027);; Biological Process: ribosomal subunit export from nucleus (GO:0000054);; Biological Process: ribosomal large subunit export from nucleus (GO:0000055);; Molecular Function: molecular_function (GO:0003674);; Molecular Function: nucleic acid binding (GO:0003676);; Molecular Function: RNA binding (GO:0003723);; Molecular Function: bi…	K14840|1.0e-143|sind:105172224|K14840 nucleolar protein 53 | (RefSeq) uncharacterized protein At2g40430	--	[R]	General function prediction only	Nop53 (60S ribosomal biogenesis)	Ribosome biogenesis protein NOP53 OS=Arabidopsis thaliana OX=3702 GN=At2g40430 PE=1 SV=2	S	Function unknown	hypothetical protein Saspl_022800 [Salvia splendens]
EVM0026499	185	15	152	0	0	5.47472	0.453321	4.09609	0	0	0.000199067	-4.35205	down	--	--	Molecular Function: transcription factor activity, sequence-specific DNA binding (GO:0003700);;	K04374|1.8e-64|mus:103997104|K04374 cyclic AMP-dependent transcription factor ATF-4 | (RefSeq) basic leucine zipper 61-like	Protein processing in endoplasmic reticulum (ko04141)	--	--	bZIP transcription factor	Basic leucine zipper 61 OS=Arabidopsis thaliana OX=3702 GN=BZIP61 PE=1 SV=1	K	Transcription	hypothetical protein Saspl_001177 [Salvia splendens]
EVM0027854	93	66	89	9	20	1.81726	1.36292	1.57792	0.197609	0.372145	0.0037669	-2.23259	down	--	--	Cellular Component: integral component of membrane (GO:0016021);; Molecular Function: metal ion binding (GO:0046872);; Biological Process: oxidation-reduction process (GO:0055114);;	--	--	[T]	Signal transduction mechanisms	Protein of unknown function (DUF568)	Cytochrome b561 and DOMON domain-containing protein At4g17280 OS=Arabidopsis thaliana OX=3702 GN=At4g17280 PE=2 SV=1	T	Signal transduction mechanisms	hypothetical protein Saspl_006647 [Salvia splendens]
EVM0001692	32622	29901	29558	3243	1597	470.001	457.367	386.858	52.3128	21.8452	1.49489e-09	-3.33102	down	[I]	Lipid transport and metabolism	Molecular Function: inositol-3-phosphate synthase activity (GO:0004512);; Biological Process: inositol biosynthetic process (GO:0006021);; Biological Process: phospholipid biosynthetic process (GO:0008654);;	K01858|9.0e-279|sind:105171179|K01858 myo-inositol-1-phosphate synthase [EC:5.5.1.4] | (RefSeq) inositol-3-phosphate synthase-like	Inositol phosphate metabolism (ko00562)	[I]	Lipid transport and metabolism	Myo-inositol-1-phosphate synthase	Inositol-3-phosphate synthase OS=Sesamum indicum OX=4182 PE=2 SV=1	I	Lipid transport and metabolism	myo-inositol-1-phosphate synthase [Salvia splendens]
EVM0012984	79	56	59	252	296	2.79354	2.1089	1.91518	10.0565	10.0459	0.000114093	2.03201	up	--	--	Biological Process: activation of innate immune response (GO:0002218);; Biological Process: activation of immune response (GO:0002253);; Biological Process: immune system process (GO:0002376);; Biological Process: regulation of immune system process (GO:0002682);; Biological Process: positive regulation of immune system process (GO:0002684);; Cellular Component: cellular_component (GO:0005575);; …	K20725|1.2e-45|sind:105178108|K20725 MAP kinase substrate 1 | (RefSeq) protein MKS1	MAPK signaling pathway - plant (ko04016)	--	--	VQ motif	Protein MKS1 OS=Arabidopsis thaliana OX=3702 GN=MKS1 PE=1 SV=2	S	Function unknown	hypothetical protein Saspl_041054 [Salvia splendens]
EVM0035537	605	489	677	276	325	21.4551	18.4216	21.8224	10.9669	10.9411	0.00825005	-0.889212	down	--	--	Cellular Component: integral component of membrane (GO:0016021);;	K19222|1.1e-10|ats:109782834|K19222 1,4-dihydroxy-2-naphthoyl-CoA hydrolase [EC:3.1.2.28] | (RefSeq) uncharacterized protein LOC109782834 isoform X1	Ubiquinone and other terpenoid-quinone biosynthesis (ko00130)	[U]	Intracellular trafficking, secretion, and vesicular transport	Rab5-interacting protein (Rab5ip)	--	U	Intracellular trafficking, secretion, and vesicular transport	hypothetical protein Saspl_006788 [Salvia splendens]
EVM0027152	4300	3415	3644	999	1448	90.6672	76.433	69.7873	23.5784	28.989	1.97826e-05	-1.55617	down	--	--	--	--	--	--	--	Protein of unknown function (DUF760)	--	S	Function unknown	hypothetical protein Saspl_007675 [Salvia splendens]
EVM0017321	3564	1545	2277	515	822	41.3171	19.0171	23.9816	6.68013	9.03967	0.00474842	-1.73366	down	[G]	Carbohydrate transport and metabolism	Molecular Function: hydrolase activity, hydrolyzing O-glycosyl compounds (GO:0004553);; Biological Process: carbohydrate metabolic process (GO:0005975);;	K15920|6.4e-207|mus:103985427|K15920 xylan 1,4-beta-xylosidase [EC:3.2.1.37] | (RefSeq) beta-D-xylosidase 4-like	Amino sugar and nucleotide sugar metabolism (ko00520)	--	--	Glycosyl hydrolase family 3 C-terminal domain	Probable beta-D-xylosidase 6 OS=Arabidopsis thaliana OX=3702 GN=BXL6 PE=2 SV=1	G	Carbohydrate transport and metabolism	beta-D-xylosidase 4 [Salvia splendens]
EVM0032296	56	27	75	1523	149	0.560766	0.283655	0.68415	17.2382	1.42834	0.00177801	3.31434	up	[L]	Replication, recombination and repair	--	K10706|3.2e-180|vvi:100262126|K10706 senataxin [EC:3.6.4.-] | (RefSeq) uncharacterized LOC100262126	--	[A]	RNA processing and modification	AAA domain	Regulator of nonsense transcripts 1 homolog OS=Arabidopsis thaliana OX=3702 GN=UPF1 PE=1 SV=2	A	RNA processing and modification	regulator of nonsense transcripts 1 [Salvia splendens]
EVM0034420	215	83	320	31	24	5.5765	2.2854	7.54184	0.877985	0.572889	0.00383696	-2.42141	down	[T]	Signal transduction mechanisms	Molecular Function: protein kinase activity (GO:0004672);; Molecular Function: ATP binding (GO:0005524);;	K01968|2.5e-54|psom:113350054|K01968 3-methylcrotonyl-CoA carboxylase alpha subunit [EC:6.4.1.4] | (RefSeq) LOW QUALITY PROTEIN: methylcrotonoyl-CoA carboxylase subunit alpha, mitochondrial-like	Valine, leucine and isoleucine degradation (ko00280)	[T]	Signal transduction mechanisms	Protein tyrosine and serine/threonine kinase	Serine/threonine/tyrosine-protein kinase HT1 OS=Arabidopsis thaliana OX=3702 GN=HT1 PE=1 SV=1	T	Signal transduction mechanisms	MAP/microtubule affinity-regulating kinase [Salvia splendens]
EVM0043224	3337	2638	3341	1233	1825	37.3738	31.3737	33.9974	15.4565	19.4067	0.00439137	-0.958545	down	--	--	Molecular Function: molecular_function (GO:0003674);; Molecular Function: binding (GO:0005488);; Molecular Function: protein binding (GO:0005515);; Cellular Component: cellular_component (GO:0005575);; Cellular Component: intracellular (GO:0005622);; Cellular Component: cell (GO:0005623);; Cellular Component: cytoplasm (GO:0005737);; Cellular Component: endosome (GO:0005768);; Cellular Component:…	K12200|0.0e+00|sind:105160302|K12200 programmed cell death 6-interacting protein | (RefSeq) ALG-2 interacting protein X	Endocytosis (ko04144)	[R]	General function prediction only	BRO1-like domain	Vacuolar-sorting protein BRO1 OS=Arabidopsis thaliana OX=3702 GN=BRO1 PE=1 SV=1	S	Function unknown	programmed cell death 6-interacting protein [Salvia splendens]
EVM0032069	915	648	826	218	299	17.7847	13.3674	14.5855	4.74285	5.51764	6.37706e-05	-1.53238	down	--	--	Molecular Function: kinase activity (GO:0016301);;	K03875|2.7e-104|sind:105179950|K03875 F-box and leucine-rich repeat protein 1 (S-phase kinase-associated protein 2) | (RefSeq) F-box protein SKP2A-like	Ubiquitin mediated proteolysis (ko04120)	[R]	General function prediction only	Leucine Rich repeat	F-box protein SKP2B OS=Arabidopsis thaliana OX=3702 GN=SKP2B PE=1 SV=1	S	Function unknown	F-box protein SKP2A-like [Sesamum indicum]
EVM0035589	24984	11369	8395	1832	367	826.618	399.358	252.305	67.8621	11.5024	0.00231889	-2.96986	down	--	--	--	--	--	[R]	General function prediction only	C2H2-type zinc finger	Zinc finger protein ZAT6 OS=Arabidopsis thaliana OX=3702 GN=ZAT6 PE=2 SV=1	S	Function unknown	hypothetical protein Saspl_031803 [Salvia splendens]
EVM0014179	2197	1257	1907	664	572	41.7825	25.3817	32.9401	14.1261	10.3221	0.00611876	-1.38518	down	[G]	Carbohydrate transport and metabolism	Molecular Function: polygalacturonase activity (GO:0004650);; Biological Process: carbohydrate metabolic process (GO:0005975);;	K01184|2.4e-15|cqi:110691485|K01184 polygalacturonase [EC:3.2.1.15] | (RefSeq) polygalacturonase-like	Pentose and glucuronate interconversions (ko00040)	--	--	Glycosyl hydrolases family 28	--	G	Carbohydrate transport and metabolism	hypothetical protein Saspl_018561 [Salvia splendens]
EVM0025983	3173	2985	3595	1649	2150	42.1604	42.1175	43.4045	24.5328	27.1281	0.00704026	-0.712302	down	--	--	Molecular Function: nucleotidyltransferase activity (GO:0016779);;	K15919|6.0e-185|cic:CICLE_v10023615mg|K15919 glyoxylate/hydroxypyruvate reductase [EC:1.1.1.79 1.1.1.81] | (RefSeq) hypothetical protein	Glycine, serine and threonine metabolism (ko00260);; Glyoxylate and dicarboxylate metabolism (ko00630);; Carbon metabolism (ko01200)	[D]	Cell cycle control, cell division, chromosome partitioning	TUTase nucleotidyltransferase domain	UTP:RNA uridylyltransferase 1 OS=Arabidopsis thaliana OX=3702 GN=URT1 PE=1 SV=2	D	Cell cycle control, cell division, chromosome partitioning	hypothetical protein Saspl_005669 [Salvia splendens]
EVM0024340	15813	8622	5288	1311	511	401.701	232.531	122.035	37.2886	12.3158	0.000568184	-2.90529	down	--	--	Molecular Function: DNA binding (GO:0003677);; Molecular Function: transcription factor activity, sequence-specific DNA binding (GO:0003700);; Cellular Component: nucleus (GO:0005634);;	K09286|5.0e-85|sind:105178559|K09286 EREBP-like factor | (RefSeq) ethylene-responsive transcription factor 4-like	--	--	--	AP2 domain	Ethylene-responsive transcription factor 4 OS=Nicotiana tabacum OX=4097 GN=ERF4 PE=1 SV=1	K	Transcription	ethylene-responsive transcription factor ERF8 [Salvia miltiorrhiza]
EVM0039816	86	139	66	5287	337	1.33561	2.30025	0.935783	92.5164	4.99686	0.000418139	3.79804	up	[P]	Inorganic ion transport and metabolism	Cellular Component: integral component of membrane (GO:0016021);; Molecular Function: transmembrane transporter activity (GO:0022857);;	K02575|5.5e-241|sind:105156629|K02575 MFS transporter, NNP family, nitrate/nitrite transporter | (RefSeq) high affinity nitrate transporter 2.5	Nitrogen metabolism (ko00910)	--	--	Major Facilitator Superfamily	High affinity nitrate transporter 2.5 OS=Arabidopsis thaliana OX=3702 GN=NRT2.5 PE=1 SV=1	P	Inorganic ion transport and metabolism	MFS transporter, NNP family, nitrate/nitrite transporter [Salvia splendens]
EVM0034073	584	692	928	3283	2628	12.3421	15.5137	17.8074	77.6751	52.7344	7.82013e-07	2.04435	up	--	--	Cellular Component: endoplasmic reticulum membrane (GO:0005789);; Cellular Component: integral component of membrane (GO:0016021);;	K13989|6.5e-126|nto:104097719|K13989 Derlin-2/3 | (RefSeq) derlin-2.2	Protein processing in endoplasmic reticulum (ko04141)	[S]	Function unknown	Der1-like family	Derlin-2.2 OS=Arabidopsis thaliana OX=3702 GN=DER2.2 PE=2 SV=1	S	Function unknown	putative membrane protein [Handroanthus impetiginosus]
EVM0015043	1285	980	1240	13529	3990	22.3708	18.1116	19.6068	263.775	65.9673	0.000274024	2.74918	up	[PR]	Inorganic ion transport and metabolism;; General function prediction only	Molecular Function: chlorophyllide a oxygenase [overall] activity (GO:0010277);; Molecular Function: 2 iron, 2 sulfur cluster binding (GO:0051537);;	K13071|4.4e-236|sind:105169951|K13071 pheophorbide a oxygenase [EC:1.14.15.17] | (RefSeq) LOW QUALITY PROTEIN: pheophorbide a oxygenase, chloroplastic	Porphyrin and chlorophyll metabolism (ko00860)	--	--	Pheophorbide a oxygenase	Pheophorbide a oxygenase, chloroplastic OS=Arabidopsis thaliana OX=3702 GN=PAO PE=1 SV=1	P	Inorganic ion transport and metabolism	pheophorbide a oxygenase [Salvia splendens]
EVM0004814	0	19	17	831	173	0	0.413375	0.308771	19.2738	3.38555	0.00492667	3.52803	up	--	--	Molecular Function: magnesium ion binding (GO:0000287);; Molecular Function: terpene synthase activity (GO:0010333);;	K14173|1.1e-144|sind:105175393|K14173 alpha-farnesene synthase [EC:4.2.3.46] | (RefSeq) alpha-farnesene synthase	Sesquiterpenoid and triterpenoid biosynthesis (ko00909)	--	--	Terpene synthase family, metal binding domain	Alpha-farnesene synthase OS=Ricinus communis OX=3988 GN=TPS7 PE=1 SV=2	S	Function unknown	alpha-farnesene synthase [Salvia splendens]
EVM0009410	892	638	626	42	39	20.6984	15.7123	13.1856	1.06638	0.838296	2.00094e-16	-3.88618	down	--	--	Molecular Function: DNA binding (GO:0003677);; Cellular Component: nucleus (GO:0005634);;	K12133|2.5e-34|ppp:112280611|K12133 MYB-related transcription factor LHY | (RefSeq) uncharacterized protein LOC112280611	Circadian rhythm - plant (ko04712)	[O]	Posttranslational modification, protein turnover, chaperones	Myb-like DNA-binding domain	Protein REVEILLE 1 OS=Arabidopsis thaliana OX=3702 GN=RVE1 PE=1 SV=1	K	Transcription	circadian clock associated 1 [Salvia splendens]
EVM0045013	40	16	77	390	690	1.5311	0.619219	2.68276	16.9236	25.3575	9.72156e-06	3.31712	up	--	--	--	--	--	--	--	--	Cold-regulated protein 27 OS=Arabidopsis thaliana OX=3702 GN=COR27 PE=1 SV=1	S	Function unknown	hypothetical protein Saspl_020212 [Salvia splendens]
EVM0014478	658	387	1621	2	64	9.31181	5.81912	20.8652	0.03015	0.856	0.00348485	-3.33573	down	[DPM]	Cell cycle control, cell division, chromosome partitioning;; Inorganic ion transport and metabolism;; Cell wall/membrane/envelope biogenesis	Molecular Function: copper ion binding (GO:0005507);; Molecular Function: oxidoreductase activity (GO:0016491);;	K19791|3.6e-193|han:110912433|K19791 iron transport multicopper oxidase | (RefSeq) L-ascorbate oxidase homolog	--	[Q]	Secondary metabolites biosynthesis, transport and catabolism	Multicopper oxidase	L-ascorbate oxidase homolog OS=Brassica napus OX=3708 GN=Bp10 PE=2 SV=1	Q	Secondary metabolites biosynthesis, transport and catabolism	hypothetical protein Saspl_030651 [Salvia splendens]
EVM0007976	242	248	359	942	955	6.07196	6.60506	8.16995	26.4627	22.7537	1.021e-07	1.79454	up	[CR]	Energy production and conversion;; General function prediction only	Cellular Component: integral component of membrane (GO:0016021);; Molecular Function: oxidoreductase activity (GO:0016491);;	K23164|1.1e-172|sind:105176966|K23164 reticulon-4-interacting protein 1, mitochondrial | (RefSeq) reticulon-4-interacting protein 1, mitochondrial	--	[CR]	Energy production and conversion;; General function prediction only	Zinc-binding dehydrogenase	NADPH-dependent alkenal/one oxidoreductase, chloroplastic OS=Arabidopsis thaliana OX=3702 GN=AOR PE=1 SV=2	C	Energy production and conversion	hypothetical protein Saspl_046111 [Salvia splendens]
EVM0032473	2471	2248	3391	323	740	67.3065	65.0052	83.9119	9.85117	19.1381	1.68658e-06	-2.21956	down	--	--	Cellular Component: nucleus (GO:0005634);; Molecular Function: zinc ion binding (GO:0008270);;	K12135|1.5e-27|thj:104802991|K12135 zinc finger protein CONSTANS | (RefSeq) zinc finger protein CONSTANS-LIKE 2-like	Circadian rhythm - plant (ko04712)	[K]	Transcription	CCT motif	Zinc finger protein CONSTANS-LIKE 5 OS=Arabidopsis thaliana OX=3702 GN=COL5 PE=2 SV=2	K	Transcription	hypothetical protein Saspl_004150 [Salvia splendens]
EVM0010835	337	135	336	44	26	7.23402	3.06403	6.54135	1.05106	0.524909	0.00101199	-2.51538	down	--	--	Molecular Function: transferase activity, transferring acyl groups other than amino-acyl groups (GO:0016747);;	K15400|2.6e-223|sind:105158156|K15400 omega-hydroxypalmitate O-feruloyl transferase [EC:2.3.1.188] | (RefSeq) omega-hydroxypalmitate O-feruloyl transferase isoform X1	Cutin, suberine and wax biosynthesis (ko00073)	--	--	Transferase family	Omega-hydroxypalmitate O-feruloyl transferase OS=Arabidopsis thaliana OX=3702 GN=HHT1 PE=1 SV=1	S	Function unknown	omega-hydroxypalmitate O-feruloyl transferase [Salvia splendens]
EVM0002557	95	108	177	466	360	3.41589	4.13442	5.8051	18.8466	12.3571	0.00240586	1.73109	up	--	--	Cellular Component: mitochondrial matrix (GO:0005759);;	K15414|2.6e-93|sind:105167126|K15414 complement component 1 Q subcomponent-binding protein, mitochondrial | (RefSeq) uncharacterized protein At2g39795, mitochondrial	--	[C]	Energy production and conversion	Mitochondrial glycoprotein	Uncharacterized protein At2g39795, mitochondrial OS=Arabidopsis thaliana OX=3702 GN=At2g39795 PE=1 SV=1	C	Energy production and conversion	hypothetical protein Saspl_025919 [Salvia splendens]
EVM0022330	94	105	215	3799	308	0.509115	0.607527	1.06697	23.2723	1.59633	0.00224726	3.25032	up	--		Molecular Function: protein serine/threonine kinase activity (GO:0004674);; Molecular Function: ATP binding (GO:0005524);; Cellular Component: integral component of membrane (GO:0016021);; Biological Process: recognition of pollen (GO:0048544);;	K24104|4.4e-80|thj:104799061|K24104 GPN-loop GTPase | (RefSeq) LOW QUALITY PROTEIN: uncharacterized protein LOC104799061	--	--	--	Protein tyrosine and serine/threonine kinase	Receptor-like serine/threonine-protein kinase SD1-8 OS=Arabidopsis thaliana OX=3702 GN=SD18 PE=1 SV=1	T	Signal transduction mechanisms	hypothetical protein Saspl_043405 [Salvia splendens]
EVM0002942	723	1732	1939	4137	8806	15.9124	40.4923	38.7779	102	184.112	0.00400275	2.00525	up	--	--	--	--	--	--	--	--	Protein POST-ILLUMINATION CHLOROPHYLL FLUORESCENCE INCREASE, chloroplastic OS=Arabidopsis thaliana OX=3702 GN=PIFI PE=2 SV=1	S	Function unknown	hypothetical protein Saspl_030370 [Salvia splendens]
EVM0002504	2866	1356	1911	170	464	52.8052	26.5174	31.9833	3.49478	8.10669	0.000191936	-2.47382	down	[B]	Chromatin structure and dynamics	Cellular Component: RNA polymerase I transcription factor complex (GO:0000120);; Cellular Component: RNA polymerase I upstream activating factor complex (GO:0000500);; Molecular Function: protein binding (GO:0005515);; Cellular Component: cellular_component (GO:0005575);; Cellular Component: intracellular (GO:0005622);; Cellular Component: cell (GO:0005623);; Cellular Component: nucleus (GO:00056…	K15223|9.1e-134|sind:105176645|K15223 upstream activation factor subunit UAF30 | (RefSeq) uncharacterized protein LOC105176645	--	[K]	Transcription	SWIB/MDM2 domain	--	K	Transcription	upstream activation factor subunit UAF30 [Salvia splendens]
EVM0006006	12	11	15	738	64	0.515441	0.462672	0.57076	35.7598	2.60042	0.000177531	3.95724	up	--	--	Cellular Component: integral component of membrane (GO:0016021);;	--	--	--	--	Late embryogenesis abundant protein	--	S	Function unknown	hypothetical protein Saspl_050787 [Salvia splendens]
EVM0011036	96	189	294	25	35	0.645814	1.34814	1.79502	0.181275	0.218531	0.00224997	-2.33945	down	[V]	Defense mechanisms	Molecular Function: ATP binding (GO:0005524);; Cellular Component: integral component of membrane (GO:0016021);; Molecular Function: ATPase activity (GO:0016887);; Molecular Function: ATPase activity, coupled to transmembrane movement of substances (GO:0042626);;	K05658|0.0e+00|sind:105177189|K05658 ATP-binding cassette, subfamily B (MDR/TAP), member 1 [EC:7.6.2.2] | (RefSeq) ABC transporter B family member 15-like	ABC transporters (ko02010)	[Q]	Secondary metabolites biosynthesis, transport and catabolism	ABC transporter transmembrane region	ABC transporter B family member 15 OS=Arabidopsis thaliana OX=3702 GN=ABCB15 PE=3 SV=1	Q	Secondary metabolites biosynthesis, transport and catabolism	ATP-binding cassette, subfamily B (MDR/TAP), member 1 [Salvia splendens]
EVM0026693	3933	3427	3855	947	1561	27.3007	25.2605	24.3106	7.35704	10.2838	1.8093e-05	-1.50955	down	--	--	Molecular Function: molecular_function (GO:0003674);; Molecular Function: nucleic acid binding (GO:0003676);; Molecular Function: RNA binding (GO:0003723);; Molecular Function: catalytic activity (GO:0003824);; Molecular Function: nuclease activity (GO:0004518);; Molecular Function: endonuclease activity (GO:0004519);; Molecular Function: binding (GO:0005488);; Cellular Component: cellular_compon…	K23541|1.5e-134|pda:103710599|K23541 Ca2+/H+ antiporter, TMEM165/GDT1 family | (RefSeq) pentatricopeptide repeat-containing protein At5g04780, mitochondrial-like	--	[R]	General function prediction only	PPR repeat family	Putative pentatricopeptide repeat-containing protein At2g01510 OS=Arabidopsis thaliana OX=3702 GN=PCMP-H36 PE=3 SV=1	S	Function unknown	pentatricopeptide repeat protein [Salvia miltiorrhiza]
EVM0024272	28	31	15	2149	29	0.529702	0.621716	0.253452	45.5776	0.514326	0.00257781	3.68485	up	--	--	Molecular Function: nucleic acid binding (GO:0003676);; Molecular Function: zinc ion binding (GO:0008270);; Biological Process: DNA integration (GO:0015074);;	K12393|4.4e-33|aof:109845736|K12393 AP-1 complex subunit mu | (RefSeq) LOW QUALITY PROTEIN: AP-1 complex subunit mu-2-like	--	[R]	General function prediction only	gag-polypeptide of LTR copia-type	Retrovirus-related Pol polyprotein from transposon TNT 1-94 OS=Nicotiana tabacum OX=4097 PE=2 SV=1	L	Replication, recombination and repair	polyprotein [Citrus sinensis]
EVM0012731	8494	5241	6100	550	934	144.111	94.3991	94.0216	10.4334	15.0421	5.47621e-12	-3.00455	down	[G]	Carbohydrate transport and metabolism	Biological Process: polysaccharide catabolic process (GO:0000272);; Molecular Function: beta-amylase activity (GO:0016161);; Molecular Function: amylopectin maltohydrolase activity (GO:0102229);;	K01177|2.6e-90|ats:109732133|K01177 beta-amylase [EC:3.2.1.2] | (RefSeq) LOC109732133; beta-amylase 3, chloroplastic	Starch and sucrose metabolism (ko00500)	--	--	Glycosyl hydrolase family 14	Inactive beta-amylase 9 OS=Arabidopsis thaliana OX=3702 GN=BAM9 PE=2 SV=1	G	Carbohydrate transport and metabolism	hypothetical protein Saspl_005883 [Salvia splendens]
EVM0025120	111	33	437	8	10	2.18002	0.682076	7.8115	0.158753	0.172924	0.0054239	-3.11275	down	--	--	Molecular Function: transferase activity, transferring glycosyl groups (GO:0016757);;	K23869|1.5e-235|sind:105165907|K23869 galactan beta-1,4-galactosyltransferase [EC:2.4.1.-] | (RefSeq) galactan beta-1,4-galactosyltransferase GALS1	--	[S]	Function unknown	Glycosyltransferase family 92	Galactan beta-1,4-galactosyltransferase GALS1 OS=Arabidopsis thaliana OX=3702 GN=GALS1 PE=2 SV=2	S	Function unknown	hypothetical protein Saspl_020083 [Salvia splendens]
EVM0019130	548	522	526	1004	2434	5.08344	5.13461	4.43076	10.4232	21.4341	0.00432917	1.60998	up	--	--	Biological Process: regulation of photomorphogenesis (GO:0010099);;	--	--	--	--	--	--	S	Function unknown	hypothetical protein Saspl_003745 [Salvia splendens]
EVM0006776	573	490	459	953	1995	7.83366	7.11603	5.69732	14.5955	25.9146	0.00776133	1.47232	up	--	--	Cellular Component: integral component of membrane (GO:0016021);;	--	--	--	--	Protein of unknown function (DUF3754)	--	S	Function unknown	hypothetical protein Saspl_046532 [Salvia splendens]
EVM0000603	5520	5232	6733	2101	2571	88.7246	89.2719	98.3131	37.8128	39.2283	1.116e-09	-1.24359	down	--	--	--	--	--	--	--	--	--	--	--	hypothetical protein Saspl_022712 [Salvia splendens]
EVM0037021	1688	1758	1661	7171	4097	22.3798	24.7451	20.0011	106.454	51.579	0.00286198	1.72808	up	[H]	Coenzyme transport and metabolism	Biological Process: biological_process (GO:0008150);; Biological Process: response to radiation (GO:0009314);; Biological Process: response to light stimulus (GO:0009416);; Biological Process: response to abiotic stimulus (GO:0009628);; Biological Process: response to endogenous stimulus (GO:0009719);; Biological Process: response to hormone (GO:0009725);; Biological Process: response to auxin (G…	K14506|1.2e-292|sind:105173433|K14506 jasmonic acid-amino synthetase [EC:6.3.2.52] | (RefSeq) jasmonic acid-amido synthetase JAR1-like isoform X1	Plant hormone signal transduction (ko04075)	--	--	GH3 auxin-responsive promoter	Jasmonoyl--L-amino acid synthetase JAR6 OS=Nicotiana attenuata OX=49451 GN=JAR6 PE=1 SV=2	S	Function unknown	auxin responsive GH3 protein family [Salvia splendens]
EVM0006946	818	674	1236	4333	2154	13.4507	11.7685	18.4651	79.8217	33.6463	0.00357133	1.85989	up	--	--	Cellular Component: endoplasmic reticulum (GO:0005783);; Cellular Component: plasma membrane (GO:0005886);; Biological Process: regulation of proton transport (GO:0010155);; Cellular Component: integral component of membrane (GO:0016021);;	--	--	--	--	--	Proton pump-interactor 1 OS=Arabidopsis thaliana OX=3702 GN=PPI1 PE=1 SV=2	S	Function unknown	hypothetical protein Saspl_043761 [Salvia splendens]
EVM0042504	393	526	503	8833	811	7.67221	10.8956	8.91114	193.141	15.0316	0.00720679	2.83847	up	[H]	Coenzyme transport and metabolism	Molecular Function: methionine adenosyltransferase activity (GO:0004478);; Molecular Function: ATP binding (GO:0005524);; Biological Process: S-adenosylmethionine biosynthetic process (GO:0006556);; Biological Process: one-carbon metabolic process (GO:0006730);; Molecular Function: metal ion binding (GO:0046872);;	K00789|4.2e-220|rcu:8283996|K00789 S-adenosylmethionine synthetase [EC:2.5.1.6] | (RefSeq) S-adenosylmethionine synthase 3	Cysteine and methionine metabolism (ko00270);; Biosynthesis of amino acids (ko01230)	[H]	Coenzyme transport and metabolism	S-adenosylmethionine synthetase, C-terminal domain	S-adenosylmethionine synthase 3 OS=Catharanthus roseus OX=4058 GN=SAMS3 PE=1 SV=1	H	Coenzyme transport and metabolism	S-adenosylmethionine synthetase [Salvia splendens]
EVM0020442	161	286	209	3897	426	6.76784	12.7678	7.98209	183.711	17.0258	0.0083935	2.78926	up	--	--	Cellular Component: integral component of membrane (GO:0016021);;	--	--	--	--	Late embryogenesis abundant protein	--	S	Function unknown	hypothetical protein Saspl_001621 [Salvia splendens]
EVM0001783	10957	8984	11564	3423	5718	260.255	226.57	249.541	91.0339	128.952	0.00123527	-1.13718	down	--	--	Cellular Component: integral component of membrane (GO:0016021);; Molecular Function: transmembrane transporter activity (GO:0022857);;	--	--	--	--	EamA-like transporter family	WAT1-related protein At4g19185 OS=Arabidopsis thaliana OX=3702 GN=At4g19185 PE=2 SV=1	S	Function unknown	hypothetical protein Saspl_025705 [Salvia splendens]
EVM0025222	307	267	580	1236	924	2.87982	2.65395	4.94517	12.9977	8.23967	0.00843163	1.54556	up	--	--	Cellular Component: proteasome regulatory particle, base subcomplex (GO:0008540);; Cellular Component: integral component of membrane (GO:0016021);; Molecular Function: enzyme regulator activity (GO:0030234);; Biological Process: regulation of protein catabolic process (GO:0042176);;	K03032|0.0e+00|sind:105158660|K03032 26S proteasome regulatory subunit N2 | (RefSeq) 26S proteasome non-ATPase regulatory subunit 1 homolog A	Proteasome (ko03050)	[O]	Posttranslational modification, protein turnover, chaperones	26S proteasome regulatory subunit RPN2 C-terminal domain	26S proteasome non-ATPase regulatory subunit 1 homolog A OS=Arabidopsis thaliana OX=3702 GN=RPN2A PE=1 SV=1	O	Posttranslational modification, protein turnover, chaperones	26S proteasome regulatory subunit N2 [Salvia splendens]
EVM0018439	262	293	396	727	1666	4.17796	4.97568	5.75537	13.0084	25.3062	0.000406543	1.85615	up	--	--	Cellular Component: integral component of membrane (GO:0016021);;	--	--	--	--	--	Uncharacterized membrane protein At3g27390 OS=Arabidopsis thaliana OX=3702 GN=At3g27390 PE=1 SV=2	S	Function unknown	hypothetical protein Saspl_015574 [Salvia splendens]
EVM0003458	43	20	23	3408	7	1.59244	0.752228	0.742394	141.389	0.223065	0.0073269	3.48647	up	--	--	Molecular Function: transcription factor activity, sequence-specific DNA binding (GO:0003700);; Cellular Component: nucleus (GO:0005634);; Molecular Function: sequence-specific DNA binding (GO:0043565);;	K13424|4.9e-12|gmx:102666898|K13424 WRKY transcription factor 33 | (RefSeq) probable WRKY transcription factor 33	MAPK signaling pathway - plant (ko04016);; Plant-pathogen interaction (ko04626)	--	--	WRKY DNA -binding domain	Probable WRKY transcription factor 40 OS=Arabidopsis thaliana OX=3702 GN=WRKY40 PE=1 SV=1	K	Transcription	WRKY protein [Salvia miltiorrhiza]
EVM0043742	5	53	90	430	769	0.138788	1.95104	2.81352	16.6882	25.3171	0.00879391	2.8897	up	--	--	Cellular Component: integral component of membrane (GO:0016021);; Biological Process: respiratory electron transport chain (GO:0022904);;	--	--	--	--	Protein of unknown function (DUF4079)	--	S	Function unknown	uncharacterized protein LOC105174260 [Sesamum indicum]
EVM0035929	2460	2540	3034	876	1405	58.8367	64.4788	65.9095	23.447	31.8917	0.000496686	-1.16766	down	--	--	Cellular Component: nucleus (GO:0005634);; Biological Process: DNA-dependent DNA replication (GO:0006261);;	K10735|1.0e-106|sind:105178878|K10735 GINS complex subunit 4 | (RefSeq) DNA replication complex GINS protein SLD5	--	[L]	Replication, recombination and repair	DNA replication complex GINS protein SLD5 C-terminus	--	L	Replication, recombination and repair	DNA replication complex GINS protein SLD5 [Sesamum indicum]
EVM0025833	82	184	188	1181	463	1.52465	3.61582	3.17401	24.5935	8.16428	0.00718514	2.28074	up	[QV]	Secondary metabolites biosynthesis, transport and catabolism;; Defense mechanisms	Molecular Function: iron ion binding (GO:0005506);; Cellular Component: integral component of membrane (GO:0016021);; Molecular Function: oxidoreductase activity, acting on paired donors, with incorporation or reduction of molecular oxygen (GO:0016705);; Molecular Function: heme binding (GO:0020037);;	K20495|3.2e-111|nnu:104598197|K20495 long-chain fatty acid omega-monooxygenase [EC:1.14.14.80] | (RefSeq) cytochrome P450 704B1	Fatty acid degradation (ko00071);; Cutin, suberine and wax biosynthesis (ko00073)	[QI]	Secondary metabolites biosynthesis, transport and catabolism;; Lipid transport and metabolism	Cytochrome P450	Cytochrome P450 704C1 OS=Pinus taeda OX=3352 GN=CYP704C1 PE=2 SV=1	--	--	cytochrome P450 CYP704A99 [Salvia miltiorrhiza]
EVM0027857	27	18	30	380	179	0.599999	0.416097	0.618282	9.78108	3.89982	7.60724e-06	3.25672	up	[P]	Inorganic ion transport and metabolism	Cellular Component: integral component of membrane (GO:0016021);; Molecular Function: metal ion transmembrane transporter activity (GO:0046873);;	K14709|1.8e-136|sind:105170429|K14709 solute carrier family 39 (zinc transporter), member 1/2/3 | (RefSeq) zinc transporter 2	--	[P]	Inorganic ion transport and metabolism	ZIP Zinc transporter	Zinc transporter 2 OS=Arabidopsis thaliana OX=3702 GN=ZIP2 PE=2 SV=1	P	Inorganic ion transport and metabolism	solute carrier family 39 (zinc transporter), member 1/2/3 [Salvia splendens]
EVM0041684	72	94	216	0	7	0.900312	1.25458	2.46272	0	0.078484	0.000947975	-3.64217	down	[G]	Carbohydrate transport and metabolism	Molecular Function: beta-galactosidase activity (GO:0004565);; Biological Process: carbohydrate metabolic process (GO:0005975);;	K12309|1.2e-276|csat:104791541|K12309 beta-galactosidase [EC:3.2.1.23] | (RefSeq) beta-galactosidase 2 isoform X1	Galactose metabolism (ko00052);; Other glycan degradation (ko00511);; Glycosaminoglycan degradation (ko00531);; Sphingolipid metabolism (ko00600);; Glycosphingolipid biosynthesis - ganglio series (ko00604)	[G]	Carbohydrate transport and metabolism	Glycosyl hydrolases family 35	Beta-galactosidase 3 OS=Arabidopsis thaliana OX=3702 GN=BGAL3 PE=2 SV=1	G	Carbohydrate transport and metabolism	hypothetical protein Saspl_035251 [Salvia splendens]
EVM0029358	527	340	377	1872	2020	16.3131	11.1805	10.5995	64.9116	59.4029	3.37722e-07	2.20705	up	[R]	General function prediction only	Biological Process: lipid metabolic process (GO:0006629);; Cellular Component: integral component of membrane (GO:0016021);; Molecular Function: oxidoreductase activity, acting on the CH-CH group of donors (GO:0016627);;	--	--	[R]	General function prediction only	Protein of unknown function (DUF1295)	--	S	Function unknown	hypothetical protein Saspl_034941 [Salvia splendens]
EVM0004254	13	2	20	342	92	0.227632	0.040034	0.333086	7.23785	1.63916	0.00208463	3.38717	up	--	--	Molecular Function: carboxypeptidase activity (GO:0004180);; Molecular Function: serine-type peptidase activity (GO:0008236);;	K01285|2.5e-225|sind:105170769|K01285 lysosomal Pro-X carboxypeptidase [EC:3.4.16.2] | (RefSeq) lysosomal Pro-X carboxypeptidase	--	[OR]	Posttranslational modification, protein turnover, chaperones;; General function prediction only	Serine carboxypeptidase S28	Probable serine protease EDA2 OS=Arabidopsis thaliana OX=3702 GN=EDA2 PE=2 SV=2	O	Posttranslational modification, protein turnover, chaperones	Prolylcarboxypeptidase (angiotensinase C) [Handroanthus impetiginosus]
EVM0018315	7152	4963	5873	1378	2785	159.777	117.715	119.182	34.4635	59.0574	0.00406671	-1.44918	down	--	--	--	K22376|2.7e-57|dcr:108196719|K22376 E3 ubiquitin-protein ligase KCMF1 [EC:2.3.2.27] | (RefSeq) protein DEHYDRATION-INDUCED 19 homolog 4-like	--	--	--	Stress-induced protein Di19, C-terminal	Protein DEHYDRATION-INDUCED 19 homolog 3 OS=Arabidopsis thaliana OX=3702 GN=DI19-3 PE=1 SV=1	S	Function unknown	protein DEHYDRATION-INDUCED 19 homolog 3-like isoform X1 [Sesamum indicum]
EVM0019053	137	147	315	1828	2546	2.10481	2.40423	4.42314	31.6519	37.385	2.58502e-13	3.39168	up	[G]	Carbohydrate transport and metabolism	Cellular Component: integral component of membrane (GO:0016021);; Molecular Function: transmembrane transporter activity (GO:0022857);;	K08193|3.7e-276|sind:105173161|K08193 MFS transporter, ACS family, solute carrier family 17 (sodium-dependent inorganic phosphate cotransporter), other | (RefSeq) ascorbate transporter, chloroplastic	--	[G]	Carbohydrate transport and metabolism	Major Facilitator Superfamily	Ascorbate transporter, chloroplastic OS=Arabidopsis thaliana OX=3702 GN=PHT4;4 PE=1 SV=1	G	Carbohydrate transport and metabolism	hypothetical protein Saspl_002265 [Salvia splendens]
EVM0027591	443	289	411	40	111	5.72195	3.9615	4.81697	0.570568	1.35538	0.000937507	-2.15413	down	[T]	Signal transduction mechanisms	Cellular Component: integral component of membrane (GO:0016021);; Molecular Function: oxidoreductase activity (GO:0016491);;	K00521|5.4e-306|sind:105172876|K00521 ferric-chelate reductase [EC:1.16.1.7] | (RefSeq) ferric reduction oxidase 2	--	[PQ]	Inorganic ion transport and metabolism;; Secondary metabolites biosynthesis, transport and catabolism	Ferric reductase NAD binding domain	Ferric reduction oxidase 2 OS=Arabidopsis thaliana OX=3702 GN=FRO2 PE=1 SV=2	--	--	hypothetical protein Saspl_002174 [Salvia splendens]
EVM0023729	2873	2267	8943	0	79	96.0574	80.4606	271.708	0	2.47839	0.00474842	-3.55176	down	--	--	Molecular Function: hydrolase activity, hydrolyzing O-glycosyl compounds (GO:0004553);; Cellular Component: cell wall (GO:0005618);; Biological Process: xyloglucan metabolic process (GO:0010411);; Molecular Function: xyloglucan:xyloglucosyl transferase activity (GO:0016762);; Biological Process: cell wall biogenesis (GO:0042546);; Cellular Component: apoplast (GO:0048046);; Biological Process: ce…	K08235|7.8e-144|sind:105177854|K08235 xyloglucan:xyloglucosyl transferase [EC:2.4.1.207] | (RefSeq) probable xyloglucan endotransglucosylase/hydrolase protein 7	--	--	--	Glycosyl hydrolases family 16	Probable xyloglucan endotransglucosylase/hydrolase protein 7 OS=Arabidopsis thaliana OX=3702 GN=XTH7 PE=2 SV=2	G	Carbohydrate transport and metabolism	hypothetical protein Saspl_001307 [Salvia splendens]
EVM0033545	1362	3947	2518	12585	13995	31.3588	96.4813	52.6556	324.44	305.95	0.00192341	2.18472	up	--	--	Molecular Function: peroxidase activity (GO:0004601);; Cellular Component: extracellular region (GO:0005576);; Biological Process: response to oxidative stress (GO:0006979);; Molecular Function: heme binding (GO:0020037);; Biological Process: hydrogen peroxide catabolic process (GO:0042744);; Molecular Function: metal ion binding (GO:0046872);;	K00430|2.3e-123|oeu:111385717|K00430 peroxidase [EC:1.11.1.7] | (RefSeq) lignin-forming anionic peroxidase-like	Phenylpropanoid biosynthesis (ko00940)	--	--	Peroxidase	Lignin-forming anionic peroxidase OS=Nicotiana sylvestris OX=4096 PE=2 SV=1	Q	Secondary metabolites biosynthesis, transport and catabolism	hypothetical protein Saspl_038203 [Salvia splendens]
EVM0011035	771	390	2320	32	50	10.199	5.47329	27.8915	0.469338	0.619904	2.68857e-07	-4.0355	down	[GI]	Carbohydrate transport and metabolism;; Lipid transport and metabolism	Molecular Function: enzyme inhibitor activity (GO:0004857);; Cellular Component: integral component of membrane (GO:0016021);; Molecular Function: pectinesterase activity (GO:0030599);; Biological Process: cell wall modification (GO:0042545);; Molecular Function: aspartyl esterase activity (GO:0045330);; Biological Process: pectin catabolic process (GO:0045490);;	K01051|1.0e-140|pda:103711413|K01051 pectinesterase [EC:3.1.1.11] | (RefSeq) pectinesterase-like	Pentose and glucuronate interconversions (ko00040)	--	--	Pectinesterase	Probable pectinesterase/pectinesterase inhibitor 61 OS=Arabidopsis thaliana OX=3702 GN=PME61 PE=2 SV=1	I	Lipid transport and metabolism	probable pectinesterase/pectinesterase inhibitor 61 [Sesamum indicum]
EVM0033827	587	701	552	182	245	29.2163	37.0174	24.961	10.148	11.5748	0.00385025	-1.43867	down	[R]	General function prediction only	Molecular Function: GTP binding (GO:0005525);;	K07955|9.7e-98|oeu:111402140|K07955 ADP-ribosylation factor-like protein 8 | (RefSeq) ADP-ribosylation factor-like protein 8a isoform X1	--	[R]	General function prediction only	ADP-ribosylation factor family	ADP-ribosylation factor-like protein 8a OS=Arabidopsis thaliana OX=3702 GN=ARL8A PE=2 SV=1	U	Intracellular trafficking, secretion, and vesicular transport	GTP-binding ADP-ribosylation factor-like protein [Handroanthus impetiginosus]
EVM0028631	210	267	249	1034	1038	2.97093	4.00348	3.19881	16.3988	13.9511	1.74884e-07	2.09339	up	[IR]	Lipid transport and metabolism;; General function prediction only	Molecular Function: NAD+ kinase activity (GO:0003951);; Molecular Function: diacylglycerol kinase activity (GO:0004143);; Molecular Function: ATP binding (GO:0005524);; Biological Process: protein kinase C-activating G-protein coupled receptor signaling pathway (GO:0007205);; Cellular Component: integral component of membrane (GO:0016021);; Biological Process: intracellular signal transduction (G…	K00901|3.2e-204|sind:105168848|K00901 diacylglycerol kinase (ATP) [EC:2.7.1.107] | (RefSeq) diacylglycerol kinase 1	Glycerolipid metabolism (ko00561);; Glycerophospholipid metabolism (ko00564);; Phosphatidylinositol signaling system (ko04070)	[IT]	Lipid transport and metabolism;; Signal transduction mechanisms	Diacylglycerol kinase accessory domain	Diacylglycerol kinase 1 OS=Arabidopsis thaliana OX=3702 GN=DGK1 PE=1 SV=2	--	--	diacylglycerol kinase (ATP) [Salvia splendens]
EVM0009757	460	445	527	2421	3966	11.4979	11.825	11.9685	67.85	94.2753	1.70583e-19	2.72593	up	[R]	General function prediction only	Molecular Function: oxidoreductase activity (GO:0016491);; Molecular Function: protein dimerization activity (GO:0046983);;	K05275|3.9e-66|ota:OT_ostta10g00690|K05275 pyridoxine 4-dehydrogenase [EC:1.1.1.65] | (RefSeq) NADP-dependent oxidoreductase domain	Vitamin B6 metabolism (ko00750)	[C]	Energy production and conversion	Aldo/keto reductase family	Uncharacterized oxidoreductase At1g06690, chloroplastic OS=Arabidopsis thaliana OX=3702 GN=At1g06690 PE=1 SV=1	C	Energy production and conversion	uncharacterized oxidoreductase At1g06690, chloroplastic [Sesamum indicum]
EVM0023653	534	517	697	11883	754	4.33666	4.46066	5.14584	108.212	5.81515	0.00974402	2.85673	up	[J]	Translation, ribosomal structure and biogenesis	Molecular Function: helicase activity (GO:0004386);; Molecular Function: ATP binding (GO:0005524);;	K12818|0.0e+00|sind:105179816|K12818 ATP-dependent RNA helicase DHX8/PRP22 [EC:3.6.4.13] | (RefSeq) pre-mRNA-splicing factor ATP-dependent RNA helicase DEAH10	Spliceosome (ko03040)	[A]	RNA processing and modification	Alpha/beta hydrolase family	Pre-mRNA-splicing factor ATP-dependent RNA helicase DEAH10 OS=Arabidopsis thaliana OX=3702 GN=RID1 PE=1 SV=1	A	RNA processing and modification	pre-mRNA-splicing factor ATP-dependent RNA helicase DHX16 [Salvia splendens]
Rosmarinus_officinalis_newGene_5761	0	0	0	251	36	0	0	0	8.49434	1.01795	1.86275e-05	5.02319	up	--	--	Molecular Function: kinase activity (GO:0016301);;	K13420|1.1e-25|nto:104121495|K13420 LRR receptor-like serine/threonine-protein kinase FLS2 [EC:2.7.11.1] | (RefSeq) probable LRR receptor-like serine/threonine-protein kinase At3g47570	MAPK signaling pathway - plant (ko04016);; Plant-pathogen interaction (ko04626)	--	--	Leucine rich repeat N-terminal domain	Probable LRR receptor-like serine/threonine-protein kinase At3g47570 OS=Arabidopsis thaliana OX=3702 GN=At3g47570 PE=2 SV=1	S	Function unknown	LRR receptor-like serine/threonine-protein kinase EFR [Salvia splendens]
EVM0033141	224	295	239	3639	756	2.66957	3.73923	2.59014	48.7004	8.5691	0.0016695	2.80823	up	--		Molecular Function: protein serine/threonine kinase activity (GO:0004674);; Molecular Function: ATP binding (GO:0005524);; Cellular Component: integral component of membrane (GO:0016021);; Biological Process: recognition of pollen (GO:0048544);;	K13420|5.2e-60|mesc:110601988|K13420 LRR receptor-like serine/threonine-protein kinase FLS2 [EC:2.7.11.1] | (RefSeq) LRR receptor-like serine/threonine-protein kinase FLS2	MAPK signaling pathway - plant (ko04016);; Plant-pathogen interaction (ko04626)	--	--	Protein kinase domain	Putative receptor protein kinase ZmPK1 OS=Zea mays OX=4577 GN=PK1 PE=2 SV=2	T	Signal transduction mechanisms	hypothetical protein Saspl_009700 [Salvia splendens]
EVM0019407	2317	2525	3147	4284	4808	11.8333	13.6888	14.5997	24.4993	23.3155	0.00445493	0.832436	up	--	--	Molecular Function: translation initiation factor activity (GO:0003743);;	K03260|0.0e+00|sind:105173453|K03260 translation initiation factor 4G | (RefSeq) eukaryotic translation initiation factor 4G	RNA transport (ko03013)	[J]	Translation, ribosomal structure and biogenesis	MIF4G domain	Eukaryotic translation initiation factor 4G OS=Arabidopsis thaliana OX=3702 GN=EIF4G PE=1 SV=2	J	Translation, ribosomal structure and biogenesis	translation initiation factor 4G [Salvia splendens]
EVM0009016	162	1885	1276	40418	21608	6.53746	80.9327	46.8656	1830.74	829.958	6.70383e-05	3.92629	up	--	--	--	K12173|3.2e-18|gmx:100794341|K12173 BRCA1-A complex subunit BRE | (RefSeq) BRISC and BRCA1-A complex member 2	Homologous recombination (ko03440)	--	--	Thaumatin family	Pathogenesis-related protein R major form OS=Nicotiana tabacum OX=4097 PE=1 SV=1	O	Posttranslational modification, protein turnover, chaperones	hypothetical protein Saspl_041896 [Salvia splendens]
EVM0022450	1735	2664	3434	562	810	94.5021	154.085	169.967	34.2523	41.8925	9.75352e-05	-1.79777	down	--	--	Biological Process: reproduction (GO:0000003);; Cellular Component: ubiquitin ligase complex (GO:0000151);; Biological Process: mitotic cell cycle (GO:0000278);; Biological Process: mitotic cytokinesis (GO:0000281);; Biological Process: cell morphogenesis (GO:0000902);; Biological Process: cell morphogenesis involved in differentiation (GO:0000904);; Biological Process: cytokinesis (GO:0000910);;…	--	--	[R]	General function prediction only	Ankyrin repeats (many copies)	Phytochrome-interacting ankyrin-repeat protein 2 OS=Arabidopsis thaliana OX=3702 GN=PIA2 PE=1 SV=1	S	Function unknown	hypothetical protein Saspl_017716 [Salvia splendens]
EVM0016015	1163	1068	1968	22	14	49.7613	48.5238	76.5331	1.04941	0.53887	8.16972e-35	-5.81442	down	--	--	Biological Process: reproduction (GO:0000003);; Biological Process: developmental process involved in reproduction (GO:0003006);; Molecular Function: molecular_function (GO:0003674);; Molecular Function: binding (GO:0005488);; Molecular Function: phospholipid binding (GO:0005543);; Cellular Component: cellular_component (GO:0005575);; Cellular Component: intracellular (GO:0005622);; Cellular Comp…	K16223|1.4e-61|sind:105174211|K16223 protein FLOWERING LOCUS T | (RefSeq) protein HEADING DATE 3A	Circadian rhythm - plant (ko04712)	[R]	General function prediction only	Phosphatidylethanolamine-binding protein	Protein FLOWERING LOCUS T OS=Arabidopsis thaliana OX=3702 GN=FT PE=1 SV=2	S	Function unknown	protein FLOWERING LOCUS T [Salvia splendens]
EVM0000189	1245	800	1735	161	395	42.3909	28.8955	53.6732	6.13436	12.7466	0.000773763	-2.00321	down	--	--	Molecular Function: enzyme inhibitor activity (GO:0004857);;	K01051|5.3e-17|ccav:112509649|K01051 pectinesterase [EC:3.1.1.11] | (RefSeq) pectinesterase	Pentose and glucuronate interconversions (ko00040)	--	--	Plant invertase/pectin methylesterase inhibitor	21 kDa protein OS=Daucus carota OX=4039 PE=2 SV=1	S	Function unknown	hypothetical protein Saspl_050616 [Salvia splendens]
EVM0041147	4435	5586	7912	1301	2843	326.078	435.995	528.434	107.073	198.403	0.00840065	-1.42528	down	--	--	--	--	--	--	--	Dormancy/auxin associated protein	Dormancy-associated protein homolog 3 OS=Arabidopsis thaliana OX=3702 GN=At1g56220 PE=1 SV=1	S	Function unknown	hypothetical protein CDL12_27859 [Handroanthus impetiginosus]
Rosmarinus_officinalis_newGene_795	25	31	63	0	0	0.654781	0.8725	1.50777	0	0	0.000216679	-4.24764	down	--	--	Molecular Function: nucleic acid binding (GO:0003676);; Molecular Function: zinc ion binding (GO:0008270);; Biological Process: DNA integration (GO:0015074);;	K00234|1.6e-49|ghi:107942584|K00234 succinate dehydrogenase (ubiquinone) flavoprotein subunit [EC:1.3.5.1] | (RefSeq) succinate dehydrogenase [ubiquinone] flavoprotein subunit, mitochondrial-like	Citrate cycle (TCA cycle) (ko00020);; Oxidative phosphorylation (ko00190);; Carbon metabolism (ko01200)	[R]	General function prediction only	--	--	L	Replication, recombination and repair	Integrase [Actinidia chinensis var. chinensis]
EVM0029056	6	12	13	495	93	0.328269	0.700223	0.6155	31.0718	4.95309	4.34878e-05	4.00326	up	--	--	Molecular Function: protein binding (GO:0005515);;	K21435|2.0e-06|var:108322980|K21435 ankyrin repeat domain-containing protein 6 | (RefSeq) ankyrin repeat-containing protein At3g12360-like	--	--	--	Ankyrin repeats (many copies)	--	S	Function unknown	ankyrin repeat-containing protein ITN1-like [Rhodamnia argentea]
EVM0031351	919	846	1131	1995	4971	8.695	8.49264	9.71429	21.1333	44.6604	0.00060141	1.78686	up	[G]	Carbohydrate transport and metabolism	Molecular Function: 4-alpha-glucanotransferase activity (GO:0004134);; Molecular Function: beta-maltose 4-alpha-glucanotransferase activity (GO:0102500);; Molecular Function: starch binding (GO:2001070);;	K00705|0.0e+00|sind:105162703|K00705 4-alpha-glucanotransferase [EC:2.4.1.25] | (RefSeq) 4-alpha-glucanotransferase DPE2	Starch and sucrose metabolism (ko00500)	--	--	4-alpha-glucanotransferase	4-alpha-glucanotransferase DPE2 OS=Oryza sativa subsp. japonica OX=39947 GN=DPE2 PE=2 SV=1	G	Carbohydrate transport and metabolism	4-alpha-glucanotransferase DPE2 [Sesamum indicum]
EVM0024971	167	190	271	0	15	4.8885	5.92406	7.21585	0	0.395398	0.00316212	-3.37731	down	--	--	--	--	--	--	--	Protein of unknown function (DUF1645)	--	S	Function unknown	hypothetical protein Saspl_002316 [Salvia splendens]
EVM0000335	83	188	274	574	1559	1.51611	3.64813	4.55557	11.773	27.1296	0.00306019	2.32726	up	[R]	General function prediction only	Molecular Function: alcohol dehydrogenase (NAD) activity (GO:0004022);; Molecular Function: zinc ion binding (GO:0008270);;	K18857|9.3e-204|sind:105179807|K18857 alcohol dehydrogenase class-P [EC:1.1.1.1] | (RefSeq) alcohol dehydrogenase 1	Glycolysis / Gluconeogenesis (ko00010);; Fatty acid degradation (ko00071);; Tyrosine metabolism (ko00350);; alpha-Linolenic acid metabolism (ko00592)	[Q]	Secondary metabolites biosynthesis, transport and catabolism	Zinc-binding dehydrogenase	Alcohol dehydrogenase 1 OS=Petunia hybrida OX=4102 GN=ADH1 PE=1 SV=1	Q	Secondary metabolites biosynthesis, transport and catabolism	alcohol dehydrogenase 1 [Sesamum indicum]
EVM0017324	681	445	433	2889	1549	16.7629	11.6291	9.67174	79.6708	36.2249	0.00250389	2.03222	up	[I]	Lipid transport and metabolism	Molecular Function: oxidoreductase activity (GO:0016491);; Molecular Function: flavin adenine dinucleotide binding (GO:0050660);;	K08232|6.4e-181|oeu:111404068|K08232 monodehydroascorbate reductase (NADH) [EC:1.6.5.4] | (RefSeq) monodehydroascorbate reductase	Ascorbate and aldarate metabolism (ko00053)	[R]	General function prediction only	Pyridine nucleotide-disulphide oxidoreductase	Monodehydroascorbate reductase OS=Solanum lycopersicum OX=4081 GN=AFRR PE=1 SV=1	C	Energy production and conversion	hypothetical protein Saspl_037592 [Salvia splendens]
Rosmarinus_officinalis_newGene_18013	6679	6314	12499	1776	3543	134.306	134.803	228.339	39.9727	67.6343	0.00327967	-1.54109	down	--	--	--	K02996|8.4e-43|hbr:110658166|K02996 small subunit ribosomal protein S9 | (RefSeq) uncharacterized protein LOC110658166	Ribosome (ko03010)	--	--	Development and cell death domain	B2 protein OS=Daucus carota OX=4039 PE=2 SV=1	S	Function unknown	hypothetical protein Saspl_046261 [Salvia splendens]
EVM0013018	620	470	522	203	255	14.5629	11.7133	11.1435	5.32217	5.68201	0.0091559	-1.14794	down	--	--	--	--	--	--	--	--	--	--	--	hypothetical protein Saspl_005422 [Salvia splendens]
EVM0024118	1778	1721	2125	4062	3668	18.2497	18.7537	19.8104	46.688	35.755	0.0012724	1.10739	up	--	--	Biological Process: formation of cytoplasmic translation initiation complex (GO:0001732);; Molecular Function: translation initiation factor activity (GO:0003743);; Cellular Component: eukaryotic translation initiation factor 3 complex (GO:0005852);; Cellular Component: eukaryotic 43S preinitiation complex (GO:0016282);; Molecular Function: translation initiation factor binding (GO:0031369);; Cel…	K03253|0.0e+00|sind:105167194|K03253 translation initiation factor 3 subunit B | (RefSeq) eukaryotic translation initiation factor 3 subunit B	RNA transport (ko03013)	[J]	Translation, ribosomal structure and biogenesis	Eukaryotic translation initiation factor eIF2A	Eukaryotic translation initiation factor 3 subunit B OS=Nicotiana tabacum OX=4097 GN=TIF3B1 PE=2 SV=1	J	Translation, ribosomal structure and biogenesis	translation initiation factor 3 subunit B [Salvia splendens]
EVM0037070	209	1366	662	105599	1717	1.38991	9.65633	4.00122	787.446	10.8539	0.000623635	4.09085	up	[T]	Signal transduction mechanisms	Molecular Function: ATP binding (GO:0005524);; Cellular Component: integral component of membrane (GO:0016021);; Molecular Function: ATPase activity (GO:0016887);;	K08712|9.5e-89|qsu:112018613|K08712 ATP-binding cassette, subfamily G (WHITE), member 2, SNQ2 | (RefSeq) ABC transporter ATP-binding protein/permease PDR18-like	ABC transporters (ko02010)	[Q]	Secondary metabolites biosynthesis, transport and catabolism	ABC-2 type transporter	Pleiotropic drug resistance protein 1 OS=Nicotiana tabacum OX=4097 GN=PDR1 PE=2 SV=1	Q	Secondary metabolites biosynthesis, transport and catabolism	hypothetical protein Saspl_048803 [Salvia splendens]
EVM0005126	220	10	221	0	0	3.02508	0.139143	2.76389	0	0	0.00087926	-4.04069	down	[G]	Carbohydrate transport and metabolism	Molecular Function: cellulase activity (GO:0008810);; Biological Process: cellulose catabolic process (GO:0030245);;	K01179|7.1e-260|sind:105163102|K01179 endoglucanase [EC:3.2.1.4] | (RefSeq) endoglucanase 17	Starch and sucrose metabolism (ko00500)	--	--	Glycosyl hydrolase family 9	Endoglucanase 17 OS=Arabidopsis thaliana OX=3702 GN=At4g02290 PE=2 SV=1	G	Carbohydrate transport and metabolism	hypothetical protein Saspl_011486 [Salvia splendens]
EVM0045741	61	85	143	2490	160	1.02101	1.50491	2.1741	46.9594	2.54384	0.00612261	3.07573	up	--	--	Cellular Component: integral component of membrane (GO:0016021);;	K00889|7.2e-08|dcr:108218789|K00889 1-phosphatidylinositol-4-phosphate 5-kinase [EC:2.7.1.68] | (RefSeq) phosphatidylinositol 4-phosphate 5-kinase 6-like	Inositol phosphate metabolism (ko00562);; Phosphatidylinositol signaling system (ko04070);; Endocytosis (ko04144)	[R]	General function prediction only	Ankyrin repeats (3 copies)	--	S	Function unknown	hypothetical protein Saspl_046913 [Salvia splendens]
EVM0006188	1504	1063	1223	33	38	19.6128	14.7088	14.4835	0.475652	0.464769	7.02385e-36	-4.91138	down	--	--	Molecular Function: DNA binding (GO:0003677);; Cellular Component: nucleus (GO:0005634);; Biological Process: regulation of transcription, DNA-templated (GO:0006355);;	K16222|4.6e-57|csat:104740088|K16222 Dof zinc finger protein DOF5.5 | (RefSeq) cyclic dof factor 1	Circadian rhythm - plant (ko04712)	--	--	Dof domain, zinc finger	Cyclic dof factor 2 OS=Arabidopsis thaliana OX=3702 GN=CDF2 PE=1 SV=2	K	Transcription	Dof zinc finger protein DOF5.5 [Salvia splendens]
Rosmarinus_officinalis_newGene_16262	18	185	87	5413	171	0.350685	3.98976	1.64073	122.505	3.27641	0.00820399	3.3135	up	--	--	--	K14857|1.2e-09|pda:103712726|K14857 AdoMet-dependent rRNA methyltransferase SPB1 [EC:2.1.1.-] | (RefSeq) putative rRNA methyltransferase	--	[R]	General function prediction only	Endonuclease/Exonuclease/phosphatase family	--	E	Amino acid transport and metabolism	uncharacterized protein LOC105164532 [Sesamum indicum]
EVM0014965	86	125	109	3687	315	1.00413	1.56314	1.1648	48.7074	3.5206	0.000717892	3.48995	up	--	--	Molecular Function: protein serine/threonine kinase activity (GO:0004674);; Molecular Function: ATP binding (GO:0005524);; Cellular Component: integral component of membrane (GO:0016021);;	K00924|2.9e-50|sind:105173316|K00924 kinase [EC:2.7.1.-] | (RefSeq) LOW QUALITY PROTEIN: receptor-like protein kinase HSL1	--	--	--	Leucine rich repeat	Leucine-rich repeat receptor-like kinase protein HAR1 OS=Lotus japonicus OX=34305 GN=HAR1 PE=1 SV=1	T	Signal transduction mechanisms	hypothetical protein Saspl_000495 [Salvia splendens]
EVM0004454	1296	588	959	89	195	24.004	11.5579	16.1253	1.83458	3.41845	4.32957e-05	-2.52338	down	--	--	Biological Process: response to reactive oxygen species (GO:0000302);; Biological Process: response to acid chemical (GO:0001101);; Cellular Component: cellular_component (GO:0005575);; Cellular Component: intracellular (GO:0005622);; Cellular Component: cell (GO:0005623);; Cellular Component: cytoplasm (GO:0005737);; Biological Process: response to stress (GO:0006950);; Biological Process: respo…	--	--	--	--	CAP160 repeat	--	S	Function unknown	hypothetical protein Saspl_015477 [Salvia splendens]
EVM0008253	984	2318	2609	300	535	19.8007	49.5544	47.7277	6.75139	10.2116	0.0022861	-2.03615	down	--	--	Molecular Function: transcription factor activity, sequence-specific DNA binding (GO:0003700);; Cellular Component: nucleus (GO:0005634);; Cellular Component: host cell nucleus (GO:0042025);; Molecular Function: sequence-specific DNA binding (GO:0043565);;	K09419|4.2e-158|sind:105166828|K09419 heat shock transcription factor, other eukaryote | (RefSeq) heat stress transcription factor A-1-like	--	[K]	Transcription	HSF-type DNA-binding	Heat stress transcription factor A-1b OS=Arabidopsis thaliana OX=3702 GN=HSFA1B PE=1 SV=2	K	Transcription	heat shock transcription factor, other eukaryote [Salvia splendens]
EVM0007748	318	108	306	0	8	27.7422	10.0156	24.2558	0	0.587502	2.16476e-05	-4.32726	down	--	--	--	K13206|1.3e-19|ghi:107902778|K13206 coiled-coil domain-containing protein 55 | (RefSeq) LOW QUALITY PROTEIN: nuclear speckle splicing regulatory protein 1	--	--	--	--	Protein GL2-INTERACTING REPRESSOR 1 OS=Arabidopsis thaliana OX=3702 GN=GIR1 PE=1 SV=1	--	--	hypothetical protein Saspl_022580 [Salvia splendens]
EVM0032603	208	211	188	878	822	3.01407	3.25274	2.47297	14.2697	11.3303	1.83623e-06	2.05807	up	[E]	Amino acid transport and metabolism	Cellular Component: integral component of membrane (GO:0016021);; Molecular Function: transmembrane transporter activity (GO:0022857);;	--	--	[E]	Amino acid transport and metabolism	Amino acid permease	Probable polyamine transporter At1g31830 OS=Arabidopsis thaliana OX=3702 GN=At1g31830 PE=2 SV=1	E	Amino acid transport and metabolism	hypothetical protein Saspl_017688 [Salvia splendens]
EVM0015720	6	11	9	71	57	0.134157	0.275054	0.18984	2.00115	1.35889	0.00657796	2.52976	up	--	--	Molecular Function: hydrolase activity (GO:0016787);; Biological Process: phosphatidylinositol dephosphorylation (GO:0046856);;	K01099|4.4e-110|vra:106756783|K01099 inositol polyphosphate 5-phosphatase INPP5B/F [EC:3.1.3.36] | (RefSeq) type IV inositol polyphosphate 5-phosphatase 9-like isoform X1	Inositol phosphate metabolism (ko00562);; Phosphatidylinositol signaling system (ko04070)	[U]	Intracellular trafficking, secretion, and vesicular transport	Endonuclease/Exonuclease/phosphatase family	Type IV inositol polyphosphate 5-phosphatase 9 OS=Arabidopsis thaliana OX=3702 GN=IP5P9 PE=1 SV=1	U	Intracellular trafficking, secretion, and vesicular transport	hypothetical protein Saspl_041597 [Salvia splendens]
EVM0033842	2788	2907	3319	778	1579	30.7264	34.0217	33.2388	9.59805	16.5255	0.00508267	-1.28532	down	--	--	Molecular Function: methyltransferase activity (GO:0008168);; Biological Process: methylation (GO:0032259);;	K11844|6.0e-12|cmo:103483482|K11844 ubiquitin carboxyl-terminal hydrolase 16/45 [EC:3.4.19.12] | (RefSeq) ubiquitin carboxyl-terminal hydrolase 2	--	--	--	Zein-binding	Myosin-binding protein 7 OS=Arabidopsis thaliana OX=3702 GN=MYOB7 PE=1 SV=1	S	Function unknown	histone arginine demethylase JMJD6 [Salvia splendens]
EVM0029455	12079	3637	3687	660	738	176.767	56.5087	49.0071	10.8009	10.2473	0.000445945	-2.80071	down	[H]	Coenzyme transport and metabolism	Molecular Function: GTP cyclohydrolase II activity (GO:0003935);; Molecular Function: 3,4-dihydroxy-2-butanone-4-phosphate synthase activity (GO:0008686);; Biological Process: riboflavin biosynthetic process (GO:0009231);;	K14652|5.1e-189|sind:105170832|K14652 3,4-dihydroxy 2-butanone 4-phosphate synthase / GTP cyclohydrolase II [EC:4.1.99.12 3.5.4.25] | (RefSeq) monofunctional riboflavin biosynthesis protein RIBA 3, chloroplastic	Riboflavin metabolism (ko00740);; Folate biosynthesis (ko00790)	[H]	Coenzyme transport and metabolism	GTP cyclohydrolase II	Probable monofunctional riboflavin biosynthesis protein RIBA 3, chloroplastic OS=Oryza sativa subsp. japonica OX=39947 GN=RIBA3 PE=2 SV=1	H	Coenzyme transport and metabolism	3,4-dihydroxy 2-butanone 4-phosphate synthase / GTP cyclohydrolase II [Salvia splendens]
EVM0020701	187	41	1071	0	0	2.73784	0.635896	14.2609	0	0	3.59423e-05	-4.72667	down	--	--	Molecular Function: iron ion binding (GO:0005506);; Biological Process: lipid biosynthetic process (GO:0008610);; Cellular Component: integral component of membrane (GO:0016021);; Molecular Function: oxidoreductase activity (GO:0016491);;	K15404|2.4e-132|ppp:112278187|K15404 aldehyde decarbonylase [EC:4.1.99.5] | (RefSeq) protein ECERIFERUM 3-like	Cutin, suberine and wax biosynthesis (ko00073)	--	--	WAX2 C-terminal domain	Very-long-chain aldehyde decarbonylase CER3 OS=Arabidopsis thaliana OX=3702 GN=CER3 PE=1 SV=1	S	Function unknown	aldehyde decarbonylase [Salvia splendens]
Rosmarinus_officinalis_newGene_19279	24	24	12	11961	243	0.2931	0.318365	0.131604	168.262	2.88789	1.78872e-07	5.63214	up	[QV]	Secondary metabolites biosynthesis, transport and catabolism;; Defense mechanisms	Molecular Function: monooxygenase activity (GO:0004497);; Molecular Function: iron ion binding (GO:0005506);; Cellular Component: integral component of membrane (GO:0016021);; Molecular Function: oxidoreductase activity, acting on paired donors, with incorporation or reduction of molecular oxygen (GO:0016705);; Molecular Function: heme binding (GO:0020037);;	K15472|7.7e-145|spen:107017184|K15472 premnaspirodiene oxygenase [EC:1.14.14.151] | (RefSeq) premnaspirodiene oxygenase	Sesquiterpenoid and triterpenoid biosynthesis (ko00909)	[Q]	Secondary metabolites biosynthesis, transport and catabolism	Cytochrome P450	Cytochrome P450 71D13 OS=Mentha piperita OX=34256 GN=CYP71D13 PE=1 SV=1	Q	Secondary metabolites biosynthesis, transport and catabolism	cytochrome P450 CYP71D379 [Plectranthus barbatus]
EVM0034921	283	245	394	112	138	7.55124	6.9469	9.58277	3.34223	3.50397	0.00463455	-1.18602	down	[O]	Posttranslational modification, protein turnover, chaperones	Biological Process: protein folding (GO:0006457);; Molecular Function: unfolded protein binding (GO:0051082);;	K09510|2.6e-152|sind:105157118|K09510 DnaJ homolog subfamily B member 4 | (RefSeq) dnaJ homolog subfamily B member 1-like isoform X1	--	[O]	Posttranslational modification, protein turnover, chaperones	DnaJ C terminal domain	DnaJ protein homolog ANJ1 OS=Atriplex nummularia OX=3553 PE=2 SV=1	O	Posttranslational modification, protein turnover, chaperones	molecular chaperone DnaJ [Salvia splendens]
EVM0001301	147	175	262	3030	1108	3.02325	3.81593	4.88209	69.8366	21.6532	2.78274e-06	3.24335	up	[T]	Signal transduction mechanisms	Molecular Function: acid phosphatase activity (GO:0003993);; Molecular Function: metal ion binding (GO:0046872);;	K22390|6.3e-236|sind:105169679|K22390 acid phosphatase type 7 | (RefSeq) purple acid phosphatase 2	--	[G]	Carbohydrate transport and metabolism	Calcineurin-like phosphoesterase	Purple acid phosphatase 2 OS=Ipomoea batatas OX=4120 GN=PAP2 PE=1 SV=1	G	Carbohydrate transport and metabolism	hypothetical protein Saspl_016068 [Salvia splendens]
EVM0026952	141	7	974	2	2	2.93051	0.154771	18.4504	0.04174	0.033362	0.00723768	-3.446	down	[Q]	Secondary metabolites biosynthesis, transport and catabolism	Biological Process: fatty acid biosynthetic process (GO:0006633);; Cellular Component: integral component of membrane (GO:0016021);; Molecular Function: transferase activity, transferring acyl groups other than amino-acyl groups (GO:0016747);;	K15397|3.8e-217|sind:105160999|K15397 3-ketoacyl-CoA synthase [EC:2.3.1.199] | (RefSeq) 3-ketoacyl-CoA synthase 6-like	Fatty acid elongation (ko00062);; Plant-pathogen interaction (ko04626)	--	--	FAE1/Type III polyketide synthase-like protein	3-ketoacyl-CoA synthase 6 OS=Arabidopsis thaliana OX=3702 GN=CUT1 PE=1 SV=1	I	Lipid transport and metabolism	3-ketoacyl-CoA synthase [Salvia splendens]
EVM0005731	203	205	180	1449	797	2.06749	2.22183	1.67258	16.5946	7.73919	5.19486e-05	2.44432	up	[T]	Signal transduction mechanisms	Molecular Function: protein serine/threonine kinase activity (GO:0004674);; Molecular Function: ATP binding (GO:0005524);; Cellular Component: plasma membrane (GO:0005886);; Biological Process: protein phosphorylation (GO:0006468);; Cellular Component: integral component of membrane (GO:0016021);; Biological Process: recognition of pollen (GO:0048544);;	K24104|9.6e-73|thj:104799061|K24104 GPN-loop GTPase | (RefSeq) LOW QUALITY PROTEIN: uncharacterized protein LOC104799061	--	--	--	Protein tyrosine and serine/threonine kinase	G-type lectin S-receptor-like serine/threonine-protein kinase At4g27290 OS=Arabidopsis thaliana OX=3702 GN=At4g27290 PE=3 SV=4	T	Signal transduction mechanisms	hypothetical protein MIMGU_mgv1a020014mg [Erythranthe guttata]
EVM0007784	3367	8900	22426	216	1622	283.487	795.786	1715.74	20.314	129.644	0.0062824	-2.86054	down	--	--	Biological Process: lipid transport (GO:0006869);; Molecular Function: lipid binding (GO:0008289);;	--	--	--	--	Protease inhibitor/seed storage/LTP family	Non-specific lipid-transfer protein 2 OS=Solanum pennellii OX=28526 GN=LTP2 PE=3 SV=1	G	Carbohydrate transport and metabolism	hypothetical protein Saspl_032076 [Salvia splendens]
EVM0038148	1030	1089	1258	516	669	11.0692	12.4193	12.2758	6.198	6.81981	0.00597693	-0.858261	down	--	--	Biological Process: autophagosome assembly (GO:0000045);; Biological Process: autophagy of mitochondrion (GO:0000422);; Biological Process: mitophagy (GO:0000423);; Molecular Function: molecular_function (GO:0003674);; Molecular Function: binding (GO:0005488);; Molecular Function: protein binding (GO:0005515);; Cellular Component: cellular_component (GO:0005575);; Cellular Component: intracellula…	K17985|1.1e-252|nau:109229400|K17985 activating molecule in BECN1-regulated autophagy protein 1 | (RefSeq) uncharacterized protein LOC109229400 isoform X1	--	[R]	General function prediction only	WD domain, G-beta repeat	--	S	Function unknown	activating molecule in BECN1-regulated autophagy protein 1 [Salvia splendens]
EVM0015613	231	102	344	19	32	3.22105	1.50051	4.35629	0.282445	0.41826	0.000263255	-2.73282	down	--	--	Biological Process: response to acid chemical (GO:0001101);; Molecular Function: protein binding (GO:0005515);; Biological Process: response to stress (GO:0006950);; Biological Process: response to osmotic stress (GO:0006970);; Biological Process: biological_process (GO:0008150);; Biological Process: response to abiotic stimulus (GO:0009628);; Biological Process: response to salt stress (GO:00096…	K09527|7.2e-79|pavi:110759559|K09527 DnaJ homolog subfamily C member 7 | (RefSeq) TPR repeat-containing thioredoxin TTL1-like isoform X1	--	[R]	General function prediction only	Tetratricopeptide repeat	TPR repeat-containing thioredoxin TTL1 OS=Arabidopsis thaliana OX=3702 GN=TTL1 PE=1 SV=1	O	Posttranslational modification, protein turnover, chaperones	TPR repeat-containing thioredoxin TTL1 [Sesamum indicum]
EVM0005022	303	151	186	0	2	7.08656	3.7425	3.9396	0	0.037464	3.21535e-12	-5.91066	down	--	--	Biological Process: gravitropism (GO:0009630);; Biological Process: regulation of auxin polar transport (GO:2000012);;	--	--	--	--	--	Protein LAZY 1 OS=Arabidopsis thaliana OX=3702 GN=LAZY1 PE=1 SV=1	S	Function unknown	protein LAZY 1-like [Sesamum indicum]
EVM0031169	436	51	666	0	2	20.8111	2.54306	28.8521	0	0.065635	6.77492e-07	-5.19177	down	--	--	Cellular Component: plasma membrane (GO:0005886);; Cellular Component: integral component of membrane (GO:0016021);;	K20855|2.3e-25|dzi:111275668|K20855 beta-1,3-galactosyltransferase 1/2/3/4/5/7/8 [EC:2.4.1.-] | (RefSeq) probable beta-1,3-galactosyltransferase 4 isoform X1	--	--	--	Domain of unknown function (DUF588)	CASP-like protein 2A1 OS=Vitis vinifera OX=29760 GN=VIT_01s0010g01870 PE=2 SV=1	S	Function unknown	CASP-like protein 2A1 [Sesamum indicum]
EVM0025788	1951	1643	2710	749	995	12.5601	11.2292	15.8482	5.39695	6.07804	0.000158295	-1.17351	down	--	--	Biological Process: microtubule cytoskeleton organization (GO:0000226);; Biological Process: mitotic cell cycle (GO:0000278);; Biological Process: cell morphogenesis (GO:0000902);; Molecular Function: molecular_function (GO:0003674);; Molecular Function: binding (GO:0005488);; Molecular Function: protein binding (GO:0005515);; Cellular Component: cellular_component (GO:0005575);; Cellular Compone…	K16578|0.0e+00|sind:105165702|K16578 CLIP-associating protein 1/2 | (RefSeq) CLIP-associated protein isoform X1	--	[R]	General function prediction only	CLASP N terminal	CLIP-associated protein OS=Arabidopsis thaliana OX=3702 GN=CLASP PE=1 SV=1	S	Function unknown	CLIP-associating protein 1/2 [Salvia splendens]
Rosmarinus_officinalis_newGene_19276	51	448	158	48955	521	0.581457	6.88565	1.64532	646.876	5.68779	0.00059618	4.18377	up	--	--	Molecular Function: ATP binding (GO:0005524);; Cellular Component: integral component of membrane (GO:0016021);; Molecular Function: ATPase activity (GO:0016887);;	--	--	[Q]	Secondary metabolites biosynthesis, transport and catabolism	ABC-2 type transporter	Pleiotropic drug resistance protein 1 OS=Nicotiana tabacum OX=4097 GN=PDR1 PE=2 SV=1	Q	Secondary metabolites biosynthesis, transport and catabolism	hypothetical protein Saspl_009156 [Salvia splendens]
EVM0005081	8861	7927	10040	1770	3379	125.71	119.387	129.383	28.1147	45.5032	5.4842e-06	-1.71924	down	--	--	--	--	--	--	--	--	BTB/POZ domain-containing protein At2g13690 OS=Arabidopsis thaliana OX=3702 GN=PRL1-IFG PE=2 SV=2	S	Function unknown	hypothetical protein Saspl_003748 [Salvia splendens]
EVM0010714	217	521	291	48	12	4.20671	10.7384	5.12029	1.02654	0.212184	0.00427459	-2.79951	down	[QV]	Secondary metabolites biosynthesis, transport and catabolism;; Defense mechanisms	Molecular Function: monooxygenase activity (GO:0004497);; Molecular Function: iron ion binding (GO:0005506);; Cellular Component: integral component of membrane (GO:0016021);; Molecular Function: oxidoreductase activity, acting on paired donors, with incorporation or reduction of molecular oxygen (GO:0016705);; Molecular Function: heme binding (GO:0020037);;	K09843|4.5e-224|sind:105169543|K09843 (+)-abscisic acid 8'-hydroxylase [EC:1.14.14.137] | (RefSeq) abscisic acid 8'-hydroxylase 4	Carotenoid biosynthesis (ko00906)	[QI]	Secondary metabolites biosynthesis, transport and catabolism;; Lipid transport and metabolism	Cytochrome P450	Abscisic acid 8'-hydroxylase 4 OS=Arabidopsis thaliana OX=3702 GN=CYP707A4 PE=2 SV=2	Q	Secondary metabolites biosynthesis, transport and catabolism	hypothetical protein Saspl_013438 [Salvia splendens]
EVM0024681	289	194	1663	13	59	9.04699	6.46484	47.4218	0.456865	1.73474	0.00308644	-3.1818	down	[G]	Carbohydrate transport and metabolism	Molecular Function: hydrolase activity, hydrolyzing O-glycosyl compounds (GO:0004553);; Cellular Component: cell wall (GO:0005618);; Biological Process: xyloglucan metabolic process (GO:0010411);; Molecular Function: xyloglucan:xyloglucosyl transferase activity (GO:0016762);; Biological Process: cell wall biogenesis (GO:0042546);; Cellular Component: apoplast (GO:0048046);; Biological Process: ce…	K08235|2.3e-162|sind:105168500|K08235 xyloglucan:xyloglucosyl transferase [EC:2.4.1.207] | (RefSeq) probable xyloglucan endotransglucosylase/hydrolase protein 5	--	--	--	Glycosyl hydrolases family 16	Xyloglucan endotransglucosylase/hydrolase 1 OS=Glycine max OX=3847 GN=XTH1 PE=2 SV=2	G	Carbohydrate transport and metabolism	hypothetical protein Saspl_032136 [Salvia splendens]
EVM0037810	418	455	451	1987	3257	4.66361	5.38999	4.57098	24.8542	34.5479	5.87676e-13	2.53237	up	[M]	Cell wall/membrane/envelope biogenesis	Molecular Function: UDP-glycosyltransferase activity (GO:0008194);;	K08237|2.2e-189|sind:105173474|K08237 hydroquinone glucosyltransferase [EC:2.4.1.218] | (RefSeq) hydroquinone glucosyltransferase	--	[GC]	Carbohydrate transport and metabolism;; Energy production and conversion	UDP-glucoronosyl and UDP-glucosyl transferase	Hydroquinone glucosyltransferase OS=Rauvolfia serpentina OX=4060 GN=AS PE=1 SV=1	--	--	hypothetical protein Saspl_012873 [Salvia splendens]
EVM0010004	15	26	72	200	490	0.787007	1.43057	3.42407	11.8245	24.5834	0.00159737	2.82414	up	--	--	--	--	--	--	--	--	--	--	--	hypothetical protein Saspl_006846 [Salvia splendens]
EVM0042230	50	35	37	815	153	1.79058	1.30964	1.17801	32.751	5.20006	0.00116931	3.10549	up	--	--	Biological Process: biological_process (GO:0008150);; Biological Process: response to abiotic stimulus (GO:0009628);; Biological Process: response to stimulus (GO:0050896);; Biological Process: response to karrikin (GO:0080167);;	--	--	--	--	Salt stress response/antifungal	Cysteine-rich repeat secretory protein 55 OS=Arabidopsis thaliana OX=3702 GN=CRRSP55 PE=2 SV=1	S	Function unknown	hypothetical protein Saspl_004078 [Salvia splendens]
EVM0040898	135	208	241	1416	980	2.2761	3.71925	3.68557	26.7389	15.6902	1.68658e-06	2.57935	up	[GHR]	Carbohydrate transport and metabolism;; Coenzyme transport and metabolism;; General function prediction only	Molecular Function: magnesium ion binding (GO:0000287);; Molecular Function: pyruvate decarboxylase activity (GO:0004737);; Molecular Function: thiamine pyrophosphate binding (GO:0030976);;	K01568|8.1e-294|sind:105174592|K01568 pyruvate decarboxylase [EC:4.1.1.1] | (RefSeq) pyruvate decarboxylase 1	Glycolysis / Gluconeogenesis (ko00010)	[EH]	Amino acid transport and metabolism;; Coenzyme transport and metabolism	Thiamine pyrophosphate enzyme, N-terminal TPP binding domain	Pyruvate decarboxylase 2 OS=Arabidopsis thaliana OX=3702 GN=PDC2 PE=2 SV=1	--	--	Thiamine pyrophosphate-requiring enzyme [Handroanthus impetiginosus]
EVM0006522	698	944	1088	44	235	11.4149	16.3872	16.1682	0.804949	3.64534	0.00391622	-2.40494	down	--	--	Molecular Function: transcription cofactor activity (GO:0003712);; Cellular Component: nucleus (GO:0005634);;	K14494|1.7e-241|sind:105176368|K14494 DELLA protein | (RefSeq) DELLA protein GAI	Plant hormone signal transduction (ko04075)	--	--	GRAS domain family	DELLA protein GAI OS=Solanum lycopersicum OX=4081 GN=GAI PE=2 SV=1	K	Transcription	DELLA transcription factor 2 [Salvia miltiorrhiza]
EVM0035102	4605	4817	6539	1519	2801	70.9416	78.7858	91.5137	26.1882	40.9608	0.00264343	-1.22565	down	[R]	General function prediction only	--	K15363|5.2e-07|smo:SELMODRAFT_432061|K15363 fanconi-associated nuclease 1 [EC:3.1.21.- 3.1.4.1] | (RefSeq) hypothetical protein	--	[S]	Function unknown	--	--	S	Function unknown	hypothetical protein Saspl_029728 [Salvia splendens]
EVM0012780	1814	1839	2390	7982	13724	20.5928	22.1669	24.6516	101.505	147.988	9.17988e-15	2.42238	up	[O]	Posttranslational modification, protein turnover, chaperones	Molecular Function: metalloendopeptidase activity (GO:0004222);; Molecular Function: ATP binding (GO:0005524);; Cellular Component: membrane (GO:0016020);; Biological Process: cell division (GO:0051301);;	K03798|0.0e+00|sind:105159384|K03798 cell division protease FtsH [EC:3.4.24.-] | (RefSeq) ATP-dependent zinc metalloprotease FTSH, chloroplastic-like	--	[O]	Posttranslational modification, protein turnover, chaperones	Peptidase family M41	ATP-dependent zinc metalloprotease FTSH, chloroplastic OS=Nicotiana tabacum OX=4097 GN=FTSH PE=2 SV=2	O	Posttranslational modification, protein turnover, chaperones	cell division protease FtsH [Salvia splendens]
EVM0008641	537	657	695	197	244	17.2687	22.4122	20.2883	7.08702	7.43481	0.000179995	-1.42447	down	--	--	Molecular Function: nucleic acid binding (GO:0003676);; Molecular Function: 3'-5' exonuclease activity (GO:0008408);;	K22807|1.8e-19|egu:105043148|K22807 werner syndrome-like exonuclease [EC:3.1.11.-] | (RefSeq) Werner Syndrome-like exonuclease isoform X1	--	--	--	3'-5' exonuclease	--	S	Function unknown	hypothetical protein Saspl_034973 [Salvia splendens]
EVM0017843	1060	1027	1328	1773	2779	17.3457	17.8439	19.7343	32.4817	43.1809	0.00152184	1.03089	up	[R]	General function prediction only	Biological Process: carotenoid biosynthetic process (GO:0016117);; Molecular Function: phytoene dehydrogenase activity (GO:0016166);;	K02293|9.9e-295|sind:105157894|K02293 15-cis-phytoene desaturase [EC:1.3.5.5] | (RefSeq) phytoene dehydrogenase, chloroplastic/chromoplastic	Carotenoid biosynthesis (ko00906)	[Q]	Secondary metabolites biosynthesis, transport and catabolism	Flavin containing amine oxidoreductase	15-cis-phytoene desaturase, chloroplastic/chromoplastic OS=Solanum lycopersicum OX=4081 GN=PDS PE=1 SV=1	Q	Secondary metabolites biosynthesis, transport and catabolism	15-cis-phytoene desaturase [Salvia splendens]
EVM0002833	941	625	893	254	368	18.7763	13.2369	16.1962	5.66263	6.97356	0.00147584	-1.30817	down	--	--	Molecular Function: DNA binding (GO:0003677);; Cellular Component: nucleus (GO:0005634);;	K11649|4.8e-186|sind:105159020|K11649 SWI/SNF related-matrix-associated actin-dependent regulator of chromatin subfamily C | (RefSeq) SWI/SNF complex subunit SWI3B	--	[B]	Chromatin structure and dynamics	SWIRM domain	SWI/SNF complex subunit SWI3B OS=Arabidopsis thaliana OX=3702 GN=SWI3B PE=1 SV=1	B	Chromatin structure and dynamics	SWI/SNF related-matrix-associated actin-dependent regulator of chromatin subfamily C [Salvia splendens]
EVM0004168	2355	925	1359	157	332	123.925	51.6708	64.9449	9.22781	16.5867	0.000336761	-2.4288	down	--	--	Molecular Function: calcium ion binding (GO:0005509);;	K06268|3.2e-82|oeu:111373682|K06268 serine/threonine-protein phosphatase 2B regulatory subunit | (RefSeq) calcineurin subunit B-like	--	[T]	Signal transduction mechanisms	EF-hand domain pair	Calcineurin B-like protein 9 OS=Arabidopsis thaliana OX=3702 GN=CBL9 PE=1 SV=3	T	Signal transduction mechanisms	calcineurin subunit B-like [Olea europaea var. sylvestris]
EVM0042205	1107	360	471	15261	1685	23.4845	8.09436	9.07377	362.783	33.9586	0.00396004	3.07399	up	[H]	Coenzyme transport and metabolism	Molecular Function: farnesyltranstransferase activity (GO:0004311);; Biological Process: isoprenoid biosynthetic process (GO:0008299);;	K13789|1.1e-148|sind:105166180|K13789 geranylgeranyl diphosphate synthase, type II [EC:2.5.1.1 2.5.1.10 2.5.1.29] | (RefSeq) geranylgeranyl pyrophosphate synthase, chloroplastic-like	Terpenoid backbone biosynthesis (ko00900)	[H]	Coenzyme transport and metabolism	Polyprenyl synthetase	Geranylgeranyl pyrophosphate synthase, chloroplastic OS=Capsicum annuum OX=4072 GN=GGPS1 PE=3 SV=1	H	Coenzyme transport and metabolism	geranylgeranyl diphosphate synthase [Salvia miltiorrhiza]
EVM0012427	152	152	182	335	776	4.84459	5.15409	5.26525	11.9591	23.5186	0.0024416	1.70567	up	--	--	Molecular Function: molecular_function (GO:0003674);; Molecular Function: binding (GO:0005488);; Molecular Function: carbohydrate binding (GO:0030246);;	K20783|1.6e-06|vvi:100240902|K20783 arabinosyltransferase [EC:2.4.2.-] | (RefSeq) arabinosyltransferase RRA3	Other types of O-glycan biosynthesis (ko00514)	--	--	Phloem protein 2	F-box protein PP2-A12 OS=Arabidopsis thaliana OX=3702 GN=P2A12 PE=2 SV=1	S	Function unknown	hypothetical protein Saspl_050738 [Salvia splendens]
EVM0022731	258	29	1194	6	22	3.27329	0.384246	13.789	0.075161	0.263878	0.00886416	-3.20491	down	[I]	Lipid transport and metabolism	Molecular Function: hydroxymethylglutaryl-CoA reductase (NADPH) activity (GO:0004420);; Cellular Component: endoplasmic reticulum membrane (GO:0005789);; Biological Process: isoprenoid biosynthetic process (GO:0008299);; Biological Process: coenzyme A metabolic process (GO:0015936);; Cellular Component: integral component of membrane (GO:0016021);;	K00021|2.9e-262|oeu:111396750|K00021 hydroxymethylglutaryl-CoA reductase (NADPH) [EC:1.1.1.34] | (RefSeq) 3-hydroxy-3-methylglutaryl-coenzyme A reductase 1-like	Terpenoid backbone biosynthesis (ko00900)	[I]	Lipid transport and metabolism	Hydroxymethylglutaryl-coenzyme A reductase	3-hydroxy-3-methylglutaryl coenzyme A reductase 1 OS=Panax ginseng OX=4054 GN=HMGR1 PE=2 SV=1	I	Lipid transport and metabolism	3-hydroxy-3-methylglutaryl-coenzyme A reductase [Salvia miltiorrhiza]
EVM0006325	65	47	30	0	0	2.6358	2.01199	1.07635	0	0	7.71745e-05	-4.45608	down	--	--	--	--	--	--	--	Domain of unknown function (DUF4228)	--	S	Function unknown	PREDICTED: uncharacterized protein LOC107780942 [Nicotiana tabacum]
EVM0015409	3652	3211	4640	1314	1598	21.1996	19.7906	24.4702	8.53903	8.80654	4.69447e-09	-1.31109	down	--	--	Biological Process: microtubule cytoskeleton organization (GO:0000226);; Biological Process: mitotic cell cycle (GO:0000278);; Biological Process: cell morphogenesis (GO:0000902);; Molecular Function: molecular_function (GO:0003674);; Molecular Function: binding (GO:0005488);; Molecular Function: protein binding (GO:0005515);; Cellular Component: cellular_component (GO:0005575);; Cellular Compone…	K16578|0.0e+00|sind:105165702|K16578 CLIP-associating protein 1/2 | (RefSeq) CLIP-associated protein isoform X1	--	[R]	General function prediction only	CLASP N terminal	CLIP-associated protein OS=Arabidopsis thaliana OX=3702 GN=CLASP PE=1 SV=1	S	Function unknown	CLIP-associating protein 1/2 [Salvia splendens]
EVM0032033	9	8	23	442	415	0.148817	0.131497	0.341201	8.28343	6.58993	1.44643e-14	4.7076	up	[C]	Energy production and conversion	Molecular Function: oxidoreductase activity (GO:0016491);; Molecular Function: FAD binding (GO:0071949);;	K22395|1.1e-186|nsy:104227327|K22395 cinnamyl-alcohol dehydrogenase [EC:1.1.1.195] | (RefSeq) cannabidiolic acid synthase-like	Phenylpropanoid biosynthesis (ko00940)	--	--	FAD binding domain	Berberine bridge enzyme-like 18 OS=Arabidopsis thaliana OX=3702 GN=At4g20820 PE=3 SV=1	C	Energy production and conversion	hypothetical protein Saspl_040047 [Salvia splendens]
EVM0012556	1963	1612	2006	2784	4137	28.452	24.8077	26.4094	45.1765	56.9439	0.00477052	0.926558	up	[O]	Posttranslational modification, protein turnover, chaperones	Biological Process: iron-sulfur cluster assembly (GO:0016226);;	K09015|7.0e-217|sind:105158782|K09015 Fe-S cluster assembly protein SufD | (RefSeq) protein ABCI7, chloroplastic	--	--	--	SUF system FeS cluster assembly, SufBD	Protein ABCI7, chloroplastic OS=Arabidopsis thaliana OX=3702 GN=ABCI7 PE=1 SV=1	O	Posttranslational modification, protein turnover, chaperones	protein ABCI7, chloroplastic [Sesamum indicum]
EVM0009108	34	15	310	0	0	0.829805	0.380626	6.96846	0	0	0.0054756	-3.55936	down	--	--	Molecular Function: DNA binding (GO:0003677);; Molecular Function: transmembrane receptor protein tyrosine kinase activity (GO:0004714);; Cellular Component: nucleus (GO:0005634);; Cellular Component: host cell nucleus (GO:0042025);; Molecular Function: metal ion binding (GO:0046872);;	K13415|7.3e-20|mdm:103413440|K13415 protein brassinosteroid insensitive 1 [EC:2.7.10.1 2.7.11.1] | (RefSeq) uncharacterized protein LOC103413440 isoform X1	Plant hormone signal transduction (ko04075)	--	--	SBP domain	Squamosa promoter-binding-like protein 3 OS=Oryza sativa subsp. indica OX=39946 GN=SPL3 PE=2 SV=1	S	Function unknown	squamosa promoter-binding-like protein 12 [Sesamum indicum]
EVM0003740	1334	895	1538	3214	2735	8.9578	6.37686	9.38443	24.1678	17.4432	0.00282155	1.30988	up	--	--	Biological Process: regulation of transcription, DNA-templated (GO:0006355);;	K14558|4.5e-81|qsu:111986604|K14558 periodic tryptophan protein 2 | (RefSeq) protein TOPLESS isoform X1	Ribosome biogenesis in eukaryotes (ko03008)	[R]	General function prediction only	WD domain, G-beta repeat	Topless-related protein 3 OS=Arabidopsis thaliana OX=3702 GN=TPR3 PE=1 SV=1	S	Function unknown	hypothetical protein Saspl_001782 [Salvia splendens]
EVM0042055	897	737	906	329	420	12.4717	10.8784	11.4404	5.12242	5.54016	0.000588978	-1.10184	down	--	--	Cellular Component: nucleus (GO:0005634);; Molecular Function: methyltransferase activity (GO:0008168);; Biological Process: methylation (GO:0032259);; Molecular Function: metal ion binding (GO:0046872);;	K11422|1.1e-18|cme:CYME_CMG025C|K11422 [histone H3]-lysine4 N-trimethyltransferase SETD1 [EC:2.1.1.354] | (RefSeq) unknown RNA binding protein	Lysine degradation (ko00310)	[BK]	Chromatin structure and dynamics;; Transcription	PHD-finger	Histone-lysine N-methyltransferase ATX3 OS=Arabidopsis thaliana OX=3702 GN=ATX3 PE=2 SV=2	--	--	histone-lysine N-methyltransferase SETD1 [Salvia splendens]
EVM0028468	182	28	310	2	8	5.69192	0.925993	8.83716	0.070323	0.215873	0.00115915	-3.57787	down	--	--	Molecular Function: enzyme inhibitor activity (GO:0004857);; Cellular Component: integral component of membrane (GO:0016021);; Molecular Function: pectinesterase activity (GO:0030599);; Biological Process: cell wall modification (GO:0042545);; Molecular Function: aspartyl esterase activity (GO:0045330);; Biological Process: pectin catabolic process (GO:0045490);;	K01051|1.1e-34|qsu:112018941|K01051 pectinesterase [EC:3.1.1.11] | (RefSeq) pectinesterase-like	Pentose and glucuronate interconversions (ko00040)	--	--	Plant invertase/pectin methylesterase inhibitor	Probable pectinesterase/pectinesterase inhibitor 61 OS=Arabidopsis thaliana OX=3702 GN=PME61 PE=2 SV=1	I	Lipid transport and metabolism	hypothetical protein Saspl_015864 [Salvia splendens]
EVM0014849	1166	638	1312	303	355	93.9245	54.491	96.0041	27.2413	27.1353	0.00170819	-1.51049	down	--	--	--	--	--	--	--	--	--	--	--	hypothetical protein Saspl_010786 [Salvia splendens]
EVM0017090	97	26	460	4	10	1.95958	0.54408	8.45334	0.086552	0.177843	0.00741831	-3.1692	down	--	--	Molecular Function: kinase activity (GO:0016301);;	--	--	[R]	General function prediction only	Leucine rich repeat	Piriformospora indica-insensitive protein 2 OS=Arabidopsis thaliana OX=3702 GN=PII-2 PE=2 SV=1	S	Function unknown	LRR receptor-like serine/threonine-protein kinase FLS2 [Salvia splendens]
EVM0044837	151	78	63	4059	187	2.77383	1.50657	1.04237	83.6826	3.25894	0.0029961	3.4017	up	--	--	Cellular Component: integral component of membrane (GO:0016021);;	K20890|6.4e-35|oeu:111370894|K20890 xylan alpha-glucuronosyltransferase [EC:2.4.1.-] | (RefSeq) UDP-glucuronate:xylan alpha-glucuronosyltransferase 1-like	--	[R]	General function prediction only	Domain of unknown function	--	L	Replication, recombination and repair	hypothetical protein Saspl_007568 [Salvia splendens]
EVM0016143	1350	296	1477	7	45	14.2943	3.32592	14.213	0.071223	0.4515	4.41314e-06	-4.23322	down	[G]	Carbohydrate transport and metabolism	Molecular Function: beta-galactosidase activity (GO:0004565);; Biological Process: carbohydrate metabolic process (GO:0005975);;	K12309|1.8e-277|csat:104791541|K12309 beta-galactosidase [EC:3.2.1.23] | (RefSeq) beta-galactosidase 2 isoform X1	Galactose metabolism (ko00052);; Other glycan degradation (ko00511);; Glycosaminoglycan degradation (ko00531);; Sphingolipid metabolism (ko00600);; Glycosphingolipid biosynthesis - ganglio series (ko00604)	[G]	Carbohydrate transport and metabolism	Glycosyl hydrolases family 35	Beta-galactosidase 3 OS=Arabidopsis thaliana OX=3702 GN=BGAL3 PE=2 SV=1	G	Carbohydrate transport and metabolism	hypothetical protein Saspl_035251 [Salvia splendens]
Rosmarinus_officinalis_newGene_6815	748	788	1014	218	252	12.3531	14.017	15.5056	4.06456	4.17614	1.19956e-09	-1.7547	down	--	--	Molecular Function: ATP binding (GO:0005524);; Molecular Function: transferase activity (GO:0016740);;	K06689|3.4e-23|sind:105174683|K06689 ubiquitin-conjugating enzyme E2 D [EC:2.3.2.23] | (RefSeq) ubiquitin-conjugating enzyme E2 28	Ubiquitin mediated proteolysis (ko04120);; Protein processing in endoplasmic reticulum (ko04141)	[O]	Posttranslational modification, protein turnover, chaperones	Ubiquitin-conjugating enzyme	Ubiquitin-conjugating enzyme E2 28 OS=Arabidopsis thaliana OX=3702 GN=UBC28 PE=1 SV=1	O	Posttranslational modification, protein turnover, chaperones	unnamed protein product [Microthlaspi erraticum]
EVM0044855	3437	2815	4075	1647	2246	27.3256	23.76	29.4324	14.6601	16.9541	0.00867216	-0.749997	down	--	--	Molecular Function: DNA binding (GO:0003677);; Cellular Component: nucleus (GO:0005634);; Cellular Component: integral component of membrane (GO:0016021);; Cellular Component: host cell nucleus (GO:0042025);; Molecular Function: metal ion binding (GO:0046872);;	K20641|2.0e-10|cvr:CHLNCDRAFT_59250|K20641 Rho GTPase-activating protein 20 | (RefSeq) hypothetical protein	--	--	--	SBP domain	Squamosa promoter-binding-like protein 1 OS=Arabidopsis thaliana OX=3702 GN=SPL1 PE=1 SV=2	S	Function unknown	SQUAMOSA promoter binding protein-like 13, partial [Salvia miltiorrhiza]
EVM0044015	267	245	305	562	551	6.44049	6.25941	6.66934	15.1649	12.6102	0.00394173	1.0853	up	[J]	Translation, ribosomal structure and biogenesis	Molecular Function: tryptophan-tRNA ligase activity (GO:0004830);; Molecular Function: ATP binding (GO:0005524);; Biological Process: tryptophanyl-tRNA aminoacylation (GO:0006436);;	K01867|3.0e-202|sind:105159166|K01867 tryptophanyl-tRNA synthetase [EC:6.1.1.2] | (RefSeq) tryptophan--tRNA ligase, cytoplasmic	Aminoacyl-tRNA biosynthesis (ko00970)	[J]	Translation, ribosomal structure and biogenesis	tRNA synthetases class I (W and Y)	Tryptophan--tRNA ligase, cytoplasmic OS=Arabidopsis thaliana OX=3702 GN=At3g04600 PE=2 SV=1	J	Translation, ribosomal structure and biogenesis	tryptophan--tRNA ligase, cytoplasmic [Sesamum indicum]
EVM0021265	985	292	381	0	13	13.0104	4.09373	4.57469	0	0.15246	6.2627e-05	-4.34318	down	[G]	Carbohydrate transport and metabolism	Molecular Function: pectate lyase activity (GO:0030570);; Biological Process: pectin catabolic process (GO:0045490);; Molecular Function: metal ion binding (GO:0046872);;	K01728|1.7e-233|sind:105158641|K01728 pectate lyase [EC:4.2.2.2] | (RefSeq) probable pectate lyase 8	Pentose and glucuronate interconversions (ko00040)	--	--	Pectate lyase	Probable pectate lyase 8 OS=Arabidopsis thaliana OX=3702 GN=At3g07010 PE=2 SV=1	G	Carbohydrate transport and metabolism	pectate lyase [Salvia splendens]
EVM0001408	5324	10606	9905	76028	21679	34.6066	73.1997	58.4963	553.405	133.81	0.00660017	2.33308	up	[V]	Defense mechanisms	Molecular Function: ATP binding (GO:0005524);; Cellular Component: integral component of membrane (GO:0016021);; Molecular Function: ATPase activity (GO:0016887);;	K08712|2.9e-117|gsl:Gasu_29800|K08712 ATP-binding cassette, subfamily G (WHITE), member 2, SNQ2 | (RefSeq) ABC transporter, ATP-binding protein	ABC transporters (ko02010)	[Q]	Secondary metabolites biosynthesis, transport and catabolism	ABC-2 type transporter	Pleiotropic drug resistance protein 2 OS=Nicotiana plumbaginifolia OX=4092 GN=PDR2 PE=2 SV=1	Q	Secondary metabolites biosynthesis, transport and catabolism	hypothetical protein Saspl_007076 [Salvia splendens]
EVM0006329	229	52	72	0	4	4.25167	1.02486	1.21446	0	0.062769	0.000908299	-3.8056	down	[Q]	Secondary metabolites biosynthesis, transport and catabolism	Biological Process: lipid metabolic process (GO:0006629);; Molecular Function: fatty-acyl-CoA reductase (alcohol-forming) activity (GO:0080019);;	K13356|4.9e-205|sind:105171054|K13356 alcohol-forming fatty acyl-CoA reductase [EC:1.2.1.84] | (RefSeq) fatty acyl-CoA reductase 3	Cutin, suberine and wax biosynthesis (ko00073);; Peroxisome (ko04146)	[I]	Lipid transport and metabolism	Male sterility protein	Fatty acyl-CoA reductase 3 OS=Arabidopsis thaliana OX=3702 GN=FAR3 PE=1 SV=1	I	Lipid transport and metabolism	fatty acyl-CoA reductase [Salvia splendens]
EVM0044751	664	672	1195	232	352	16.3153	17.5452	26.685	6.37615	8.21587	0.00201852	-1.40573	down	--	--	Cellular Component: nucleus (GO:0005634);; Biological Process: regulation of transcription, DNA-templated (GO:0006355);; Molecular Function: sequence-specific DNA binding (GO:0043565);;	K09338|3.6e-84|sind:105158569|K09338 homeobox-leucine zipper protein | (RefSeq) homeobox-leucine zipper protein HAT22 isoform X1	--	[K]	Transcription	Homeodomain	Homeobox-leucine zipper protein HAT22 OS=Arabidopsis thaliana OX=3702 GN=HAT22 PE=1 SV=1	K	Transcription	homeobox-leucine zipper protein [Salvia splendens]
EVM0016460	2110	1559	1577	207	598	33.4888	26.2635	22.7339	3.67195	9.00732	0.00204351	-1.98665	down	[L]	Replication, recombination and repair	Molecular Function: ubiquitin-protein transferase activity (GO:0004842);;	K17592|4.8e-08|mpp:MICPUCDRAFT_51162|K17592 sacsin | (RefSeq) hypothetical protein	--	[S]	Function unknown	U-box domain	U-box domain-containing protein 9 OS=Arabidopsis thaliana OX=3702 GN=PUB9 PE=1 SV=1	S	Function unknown	hypothetical protein Saspl_029415 [Salvia splendens]
EVM0009922	3438	3754	4702	1818	2365	42.5759	49.358	52.8942	25.203	27.7995	0.00322481	-0.8504	down	--	--	Cellular Component: signal recognition particle, endoplasmic reticulum targeting (GO:0005786);; Biological Process: SRP-dependent cotranslational protein targeting to membrane (GO:0006614);; Molecular Function: 7S RNA binding (GO:0008312);;	K03108|1.6e-288|sind:105163568|K03108 signal recognition particle subunit SRP72 | (RefSeq) signal recognition particle subunit SRP72	Protein export (ko03060)	[U]	Intracellular trafficking, secretion, and vesicular transport	SRP72 RNA-binding domain	--	U	Intracellular trafficking, secretion, and vesicular transport	signal recognition particle subunit SRP72 [Salvia splendens]
EVM0002241	86	63	81	292	212	1.55139	1.20838	1.32355	5.92452	3.64392	0.00489756	1.71044	up	[G]	Carbohydrate transport and metabolism	Molecular Function: ATP binding (GO:0005524);; Biological Process: glycogen biosynthetic process (GO:0005978);; Molecular Function: glucose-1-phosphate adenylyltransferase activity (GO:0008878);; Cellular Component: chloroplast (GO:0009507);; Biological Process: starch biosynthetic process (GO:0019252);;	K00975|3.5e-259|sind:105165538|K00975 glucose-1-phosphate adenylyltransferase [EC:2.7.7.27] | (RefSeq) glucose-1-phosphate adenylyltransferase small subunit, chloroplastic/amyloplastic	Starch and sucrose metabolism (ko00500);; Amino sugar and nucleotide sugar metabolism (ko00520)	[M]	Cell wall/membrane/envelope biogenesis	Nucleotidyl transferase	Glucose-1-phosphate adenylyltransferase small subunit, chloroplastic/amyloplastic OS=Solanum tuberosum OX=4113 PE=1 SV=2	H	Coenzyme transport and metabolism	ADP-glucose pyrophosphorylase catalytic subunit [Perilla frutescens]
EVM0031014	76	36	24	0	0	2.07512	1.03162	0.59702	0	0	0.000448945	-4.13341	down	--	--	Molecular Function: AT DNA binding (GO:0003680);; Molecular Function: transcription factor activity, sequence-specific DNA binding (GO:0003700);; Cellular Component: nucleus (GO:0005634);;	--	--	--	--	Plants and Prokaryotes Conserved (PCC) domain	AT-hook motif nuclear-localized protein 27 OS=Arabidopsis thaliana OX=3702 GN=AHL27 PE=1 SV=1	K	Transcription	hypothetical protein CDL12_21832 [Handroanthus impetiginosus]
EVM0013713	976	1464	880	58277	4548	5.57458	8.88558	4.56818	373.058	24.6868	0.000114093	3.92015	up	[T]	Signal transduction mechanisms	Molecular Function: ATP binding (GO:0005524);; Cellular Component: integral component of membrane (GO:0016021);; Molecular Function: ATPase activity (GO:0016887);;	K08712|1.4e-130|gsl:Gasu_29800|K08712 ATP-binding cassette, subfamily G (WHITE), member 2, SNQ2 | (RefSeq) ABC transporter, ATP-binding protein	ABC transporters (ko02010)	[Q]	Secondary metabolites biosynthesis, transport and catabolism	ABC-2 type transporter	Pleiotropic drug resistance protein 2 OS=Nicotiana plumbaginifolia OX=4092 GN=PDR2 PE=2 SV=1	Q	Secondary metabolites biosynthesis, transport and catabolism	hypothetical protein Saspl_007076 [Salvia splendens]
EVM0017161	603	72	1710	6	51	8.13861	1.02963	20.974	0.084675	0.641189	0.00839013	-3.1658	down	[T]	Signal transduction mechanisms	Molecular Function: ATP binding (GO:0005524);; Cellular Component: integral component of membrane (GO:0016021);; Molecular Function: ATPase activity (GO:0016887);;	K05681|1.6e-57|cme:CYME_CMS467C|K05681 ATP-binding cassette, subfamily G (WHITE), member 2 | (RefSeq) ATP-binding cassette, sub-family G, member 2	ABC transporters (ko02010)	[Q]	Secondary metabolites biosynthesis, transport and catabolism	ABC-2 type transporter	ABC transporter G family member 11 OS=Arabidopsis thaliana OX=3702 GN=ABCG11 PE=1 SV=1	Q	Secondary metabolites biosynthesis, transport and catabolism	hypothetical protein Saspl_034504 [Salvia splendens]
EVM0002913	1954	1467	2012	441	741	72.3917	57.6953	67.7009	18.2809	26.0363	3.44811e-05	-1.53474	down	--	--	--	K03283|2.8e-52|cann:107854185|K03283 heat shock 70kDa protein 1/2/6/8 | (RefSeq) heat shock cognate 70 kDa protein 2-like	Spliceosome (ko03040);; Protein processing in endoplasmic reticulum (ko04141);; Endocytosis (ko04144)	--	--	Lecithin retinol acyltransferase	Protein LEAD-SENSITIVE 1 OS=Arabidopsis thaliana OX=3702 GN=PSE1 PE=2 SV=1	S	Function unknown	uncharacterized protein LOC105173988 [Sesamum indicum]
EVM0000338	144713	3416	9096	723	1481	3509.5	87.9526	200.387	19.6266	34.0973	0.00742633	-3.33705	down	[G]	Carbohydrate transport and metabolism	Molecular Function: channel activity (GO:0015267);; Cellular Component: integral component of membrane (GO:0016021);;	K09873|3.4e-114|ccav:112516482|K09873 aquaporin TIP | (RefSeq) aquaporin TIP2-1	--	[G]	Carbohydrate transport and metabolism	Major intrinsic protein	Aquaporin TIP2-1 OS=Arabidopsis thaliana OX=3702 GN=TIP2-1 PE=1 SV=2	G	Carbohydrate transport and metabolism	aquaporin TIP [Salvia splendens]
EVM0003530	58	294	295	960	2560	1.25971	6.86554	5.89599	23.6357	53.4673	0.00551208	2.59468	up	--	--	Cellular Component: integral component of membrane (GO:0016021);;	--	--	--	--	--	Maltose excess protein 1-like, chloroplastic OS=Oryza sativa subsp. japonica OX=39947 GN=Os04g0602400 PE=2 SV=2	S	Function unknown	hypothetical protein Saspl_005498 [Salvia splendens]
EVM0040219	1060	675	1289	259	408	20.7423	14.02	22.9161	5.66339	7.58111	0.00103758	-1.47723	down	[I]	Lipid transport and metabolism	Biological Process: steroid biosynthetic process (GO:0006694);; Molecular Function: methyltransferase activity (GO:0008168);; Biological Process: methylation (GO:0032259);;	K00559|2.0e-181|sind:105169293|K00559 sterol 24-C-methyltransferase [EC:2.1.1.41] | (RefSeq) cycloartenol-C-24-methyltransferase	Steroid biosynthesis (ko00100)	[IR]	Lipid transport and metabolism;; General function prediction only	Sterol methyltransferase C-terminal	Cycloartenol-C-24-methyltransferase OS=Arabidopsis thaliana OX=3702 GN=SMT1 PE=1 SV=1	H	Coenzyme transport and metabolism	hypothetical protein Saspl_052754 [Salvia splendens]
EVM0025730	444	544	673	1108	1403	15.4411	20.1079	21.2697	43.1757	46.3698	0.000586661	1.22026	up	--	--	Molecular Function: RNA binding (GO:0003723);; Molecular Function: metal ion binding (GO:0046872);;	K13210|2.3e-07|pper:18768027|K13210 far upstream element-binding protein | (RefSeq) far upstream element-binding protein 1	--	[R]	General function prediction only	Zinc finger C-x8-C-x5-C-x3-H type (and similar)	Zinc finger CCCH domain-containing protein 14 OS=Oryza sativa subsp. japonica OX=39947 GN=Os02g0194200 PE=2 SV=1	S	Function unknown	hypothetical protein Saspl_011658 [Salvia splendens]
EVM0004621	3940	3152	4969	993	1341	171.321	145.517	196.299	48.3151	55.3654	1.59966e-10	-1.69042	down	--	--	Cellular Component: cellular_component (GO:0005575);; Cellular Component: intracellular (GO:0005622);; Cellular Component: cell (GO:0005623);; Cellular Component: nucleus (GO:0005634);; Biological Process: cell communication (GO:0007154);; Biological Process: signal transduction (GO:0007165);; Biological Process: biological_process (GO:0008150);; Biological Process: response to radiation (GO:0009…	K22376|5.7e-62|sind:105156860|K22376 E3 ubiquitin-protein ligase KCMF1 [EC:2.3.2.27] | (RefSeq) protein DEHYDRATION-INDUCED 19 homolog 4-like	--	--	--	Stress-induced protein Di19, C-terminal	Protein DEHYDRATION-INDUCED 19 homolog 4 OS=Arabidopsis thaliana OX=3702 GN=DI19-4 PE=1 SV=1	S	Function unknown	hypothetical protein Saspl_043141 [Salvia splendens]
EVM0022767	3841	3297	3903	360	1081	59.4291	54.162	54.8533	6.22769	15.8732	0.000153954	-2.21341	down	--	--	--	K08287|2.4e-08|cann:107852573|K08287 dual-specificity kinase [EC:2.7.12.1] | (RefSeq) serine/threonine-protein kinase AFC2-like	--	[S]	Function unknown	Eukaryotic protein of unknown function (DUF829)	--	S	Function unknown	hypothetical protein Saspl_013422 [Salvia splendens]
EVM0035496	0	0	0	1157	39	0	0	0	15.5544	0.440597	8.19275e-06	5.23857	up	[M]	Cell wall/membrane/envelope biogenesis	Molecular Function: protein kinase activity (GO:0004672);; Molecular Function: ATP binding (GO:0005524);; Cellular Component: integral component of membrane (GO:0016021);; Molecular Function: polysaccharide binding (GO:0030247);;	K23544|2.8e-143|brp:103842861|K23544 serine incorporator 1/3 | (RefSeq) serine incorporator 3	--	--	--	Protein kinase domain	Wall-associated receptor kinase-like 2 OS=Arabidopsis thaliana OX=3702 GN=WAKL2 PE=2 SV=1	T	Signal transduction mechanisms	hypothetical protein Saspl_019885 [Salvia splendens]
EVM0027902	1958	1597	1863	802	961	34.1566	29.5776	29.5132	15.655	15.9091	0.00322529	-0.96215	down	--	--	Molecular Function: nucleic acid binding (GO:0003676);; Molecular Function: zinc ion binding (GO:0008270);;	K13128|6.9e-173|sind:105177744|K13128 zinc finger CCHC domain-containing protein 8 | (RefSeq) zinc finger CCHC domain-containing protein 8	--	[S]	Function unknown	PSP	--	A	RNA processing and modification	zinc finger CCHC domain-containing protein 8 [Salvia splendens]
Rosmarinus_officinalis_newGene_18353	147	66	161	3932	246	2.15564	1.01572	2.14721	64.7361	3.4252	0.00278759	3.294	up	--	--	Molecular Function: metal ion binding (GO:0046872);;	K13832|4.5e-10|boe:106335320|K13832 3-dehydroquinate dehydratase / shikimate dehydrogenase [EC:4.2.1.10 1.1.1.25] | (RefSeq) bifunctional 3-dehydroquinate dehydratase/shikimate dehydrogenase, chloroplastic-like isoform X1	Phenylalanine, tyrosine and tryptophan biosynthesis (ko00400);; Biosynthesis of amino acids (ko01230)	[R]	General function prediction only	Zinc finger C-x8-C-x5-C-x3-H type (and similar)	Zinc finger CCCH domain-containing protein 26 OS=Arabidopsis thaliana OX=3702 GN=ZFN2 PE=1 SV=1	S	Function unknown	hypothetical protein Saspl_000571 [Salvia splendens]
EVM0017787	906	848	1086	64	194	17.5827	17.4748	19.1486	1.38085	3.56497	3.35683e-06	-2.68557	down	--	--	Molecular Function: DNA binding (GO:0003677);; Cellular Component: nucleus (GO:0005634);; Biological Process: regulation of transcription, DNA-templated (GO:0006355);;	K16222|1.3e-53|csat:104726841|K16222 Dof zinc finger protein DOF5.5 | (RefSeq) cyclic dof factor 1-like	Circadian rhythm - plant (ko04712)	--	--	Dof domain, zinc finger	Cyclic dof factor 2 OS=Arabidopsis thaliana OX=3702 GN=CDF2 PE=1 SV=2	K	Transcription	Dof zinc finger protein DOF5.5 [Salvia splendens]
EVM0041064	1755	2393	2630	367	750	34.6615	50.184	47.1794	8.11345	14.0654	8.18349e-05	-1.9111	down	--	--	--	K23343|1.1e-153|sind:105175163|K23343 coiled-coil domain-containing protein 22 | (RefSeq) coiled-coil domain-containing protein 22	--	[S]	Function unknown	Protein of unknown function (DUF812)	--	S	Function unknown	hypothetical protein Saspl_017430 [Salvia splendens]
EVM0005655	352	362	389	122	170	10.2009	11.1311	10.2448	3.96502	4.66709	0.00188145	-1.2543	down	--	--	Molecular Function: protein binding (GO:0005515);;	--	--	[IU]	Lipid transport and metabolism;; Intracellular trafficking, secretion, and vesicular transport	SAM domain (Sterile alpha motif)	--	A	RNA processing and modification	uncharacterized protein LOC105177171 isoform X1 [Sesamum indicum]
EVM0016404	1114	1406	1837	5181	6145	16.6681	22.3271	24.975	86.8084	87.3139	8.25142e-10	1.99487	up	[E]	Amino acid transport and metabolism	Molecular Function: serine-type carboxypeptidase activity (GO:0004185);;	K16298|7.3e-241|sind:105174223|K16298 serine carboxypeptidase-like clade IV [EC:3.4.16.-] | (RefSeq) serine carboxypeptidase-like	--	[OE]	Posttranslational modification, protein turnover, chaperones;; Amino acid transport and metabolism	Serine carboxypeptidase	Serine carboxypeptidase-like 49 OS=Arabidopsis thaliana OX=3702 GN=SCPL49 PE=2 SV=2	O	Posttranslational modification, protein turnover, chaperones	vitellogenic carboxypeptidase-like protein [Salvia splendens]
EVM0012816	550	539	676	839	1163	14.2422	14.821	15.9174	24.3432	28.6277	0.00941749	0.810598	up	[S]	Function unknown	Cellular Component: cellular_component (GO:0005575);; Cellular Component: intracellular (GO:0005622);; Cellular Component: cell (GO:0005623);; Cellular Component: cytoplasm (GO:0005737);; Cellular Component: chloroplast (GO:0009507);; Cellular Component: plastid (GO:0009536);; Cellular Component: organelle (GO:0043226);; Cellular Component: membrane-bounded organelle (GO:0043227);; Cellular Compo…	--	--	--	--	Large ribosomal RNA subunit accumulation protein YceD	Large ribosomal RNA subunit accumulation protein YCED homolog 1, chloroplastic OS=Arabidopsis thaliana OX=3702 GN=At3g19810 PE=2 SV=1	S	Function unknown	hypothetical protein Saspl_030381 [Salvia splendens]
EVM0018424	379	489	678	10235	1109	9.4374	12.9446	15.3643	285.899	26.2468	0.00297826	2.99565	up	--	--	--	--	--	[I]	Lipid transport and metabolism	CRAL/TRIO domain	--	I	Lipid transport and metabolism	hypothetical protein Saspl_012126 [Salvia splendens]
EVM0027228	837	670	1103	358	409	12.2522	10.4106	14.679	5.8626	5.6843	0.00176468	-1.07646	down	--	--	Biological Process: ubiquitin-dependent protein catabolic process (GO:0006511);; Biological Process: multicellular organism development (GO:0007275);; Molecular Function: zinc ion binding (GO:0008270);; Cellular Component: host cell nucleus (GO:0042025);;	K04506|1.4e-176|sind:105160356|K04506 E3 ubiquitin-protein ligase SIAH1 [EC:2.3.2.27] | (RefSeq) E3 ubiquitin-protein ligase SINAT5	Ubiquitin mediated proteolysis (ko04120)	[R]	General function prediction only	Seven in absentia protein family	E3 ubiquitin-protein ligase SINAT3 OS=Arabidopsis thaliana OX=3702 GN=SINAT3 PE=1 SV=1	O	Posttranslational modification, protein turnover, chaperones	E3 ubiquitin-protein ligase SIAH1 [Salvia splendens]
EVM0006654	2026	1729	2223	732	1076	26.277	23.8056	26.2014	10.6255	13.2526	0.00031626	-1.07404	down	--	--	Molecular Function: chromatin binding (GO:0003682);; Molecular Function: metal ion binding (GO:0046872);;	--	--	--	--	PHD-finger	PHD finger protein At3g20280 OS=Arabidopsis thaliana OX=3702 GN=At3g20280 PE=2 SV=1	S	Function unknown	hypothetical protein Saspl_013990 [Salvia splendens]
EVM0000047	29	40	80	7498	62	0.841216	1.25056	2.13798	250.068	1.73103	0.000473155	4.17592	up	[H]	Coenzyme transport and metabolism	Molecular Function: molecular_function (GO:0003674);; Molecular Function: catalytic activity (GO:0003824);; Molecular Function: prenyltransferase activity (GO:0004659);; Cellular Component: cellular_component (GO:0005575);; Cellular Component: intracellular (GO:0005622);; Cellular Component: cell (GO:0005623);; Cellular Component: cytoplasm (GO:0005737);; Biological Process: lipid metabolic proce…	K13789|2.4e-109|sind:105173013|K13789 geranylgeranyl diphosphate synthase, type II [EC:2.5.1.1 2.5.1.10 2.5.1.29] | (RefSeq) heterodimeric geranylgeranyl pyrophosphate synthase small subunit, chloroplastic	Terpenoid backbone biosynthesis (ko00900)	[H]	Coenzyme transport and metabolism	Polyprenyl synthetase	Heterodimeric geranylgeranyl pyrophosphate synthase small subunit, chloroplastic OS=Arabidopsis thaliana OX=3702 GN=GGR PE=1 SV=2	H	Coenzyme transport and metabolism	geranylgeranyl diphosphate synthase [Prunella vulgaris]
EVM0014490	224	1225	561	33368	8694	10.3687	60.2363	23.5832	1730.54	382.347	1.49036e-05	4.11792	up	[E]	Amino acid transport and metabolism	Cellular Component: cellular_component (GO:0005575);; Cellular Component: intracellular (GO:0005622);; Cellular Component: cell (GO:0005623);; Cellular Component: cytoplasm (GO:0005737);; Cellular Component: cytosol (GO:0005829);; Cellular Component: plasma membrane (GO:0005886);; Biological Process: response to stress (GO:0006950);; Biological Process: defense response (GO:0006952);; Biological …	--	--	--	--	Stress responsive A/B Barrel Domain	Stress-response A/B barrel domain-containing protein HS1 OS=Arabidopsis thaliana OX=3702 GN=HS1 PE=1 SV=1	S	Function unknown	PREDICTED: probable protein Pop3 [Erythranthe guttata]
EVM0008889	1056	808	1041	361	465	36.4722	29.6245	32.6865	13.9448	15.255	0.000553604	-1.15062	down	--	--	Molecular Function: RNA binding (GO:0003723);;	K12898|3.2e-118|sind:105176010|K12898 heterogeneous nuclear ribonucleoprotein F/H | (RefSeq) heterogeneous nuclear ribonucleoprotein H2 isoform X1	--	[A]	RNA processing and modification	RNA recognition motif. (a.k.a. RRM, RBD, or RNP domain)	--	A	RNA processing and modification	heterogeneous nuclear ribonucleoprotein F/H [Salvia splendens]
EVM0021255	2302	312	1718	61	132	62.5954	8.99719	42.4265	1.83379	3.40474	0.00045217	-3.20579	down	[G]	Carbohydrate transport and metabolism	Molecular Function: hydrolase activity, hydrolyzing O-glycosyl compounds (GO:0004553);; Cellular Component: cell wall (GO:0005618);; Biological Process: xyloglucan metabolic process (GO:0010411);; Molecular Function: xyloglucan:xyloglucosyl transferase activity (GO:0016762);; Biological Process: cell wall biogenesis (GO:0042546);; Cellular Component: apoplast (GO:0048046);; Biological Process: ce…	K08235|5.8e-131|oeu:111384445|K08235 xyloglucan:xyloglucosyl transferase [EC:2.4.1.207] | (RefSeq) xyloglucan endotransglucosylase/hydrolase 2-like	--	--	--	Glycosyl hydrolases family 16	Xyloglucan endotransglucosylase/hydrolase 2 OS=Glycine max OX=3847 PE=2 SV=1	G	Carbohydrate transport and metabolism	PREDICTED: xyloglucan endotransglucosylase/hydrolase 2 [Erythranthe guttata]
EVM0039276	20	21	28	100	104	0.878809	0.973007	1.12239	5.01564	4.43744	0.00153617	2.07288	up	--	--	Cellular Component: endoplasmic reticulum membrane (GO:0005789);; Cellular Component: integral component of membrane (GO:0016021);;	K20723|7.2e-70|sind:105174530|K20723 reticulon-3 | (RefSeq) reticulon-like protein B12	--	[U]	Intracellular trafficking, secretion, and vesicular transport	Reticulon	Reticulon-like protein B12 OS=Arabidopsis thaliana OX=3702 GN=RTNLB12 PE=2 SV=1	U	Intracellular trafficking, secretion, and vesicular transport	hypothetical protein Saspl_049508 [Salvia splendens]
EVM0041105	6	12	29	152	109	0.059127	0.127609	0.266802	1.76079	1.06789	0.00484178	2.70936	up	--	--	Molecular Function: protein binding (GO:0005515);; Biological Process: biological_process (GO:0008150);; Biological Process: tissue development (GO:0009888);; Biological Process: meristem maintenance (GO:0010073);; Cellular Component: integral component of membrane (GO:0016021);; Biological Process: multicellular organismal process (GO:0032501);; Biological Process: developmental process (GO:0032…	K13466|7.6e-15|vvi:100246778|K13466 EIX receptor 1/2 | (RefSeq) receptor-like protein 12	Plant-pathogen interaction (ko04626)	[R]	General function prediction only	Leucine rich repeat	Receptor like protein 27 OS=Arabidopsis thaliana OX=3702 GN=RLP27 PE=2 SV=1	S	Function unknown	receptor-like protein 12 [Sesamum indicum]
EVM0044483	179	266	250	721	1347	30.0898	47.5138	38.1566	135.904	215.352	4.57802e-05	2.07798	up	[S]	Function unknown	Cellular Component: integral component of membrane (GO:0016021);;	--	--	[R]	General function prediction only	Proteolipid membrane potential modulator	Hydrophobic protein RCI2A OS=Arabidopsis thaliana OX=3702 GN=RCI2A PE=2 SV=1	S	Function unknown	plasma membrane protein 3-2 [Salvia miltiorrhiza]
EVM0006051	3792	4442	5052	1855	2473	20.1154	25.019	24.3502	11.0192	12.4565	0.00268172	-0.964439	down	--	--	--	K19027|0.0e+00|sind:105164782|K19027 zinc finger FYVE domain-containing protein 26 | (RefSeq) uncharacterized protein LOC105164782	--	[R]	General function prediction only	--	--	S	Function unknown	zinc finger FYVE domain-containing protein 26 [Salvia splendens]
EVM0039394	1193	1506	1571	219	442	24.5018	32.8327	29.3091	5.01535	8.60197	1.69566e-05	-2.00545	down	--	--	Molecular Function: protein binding (GO:0005515);; Cellular Component: cellular_component (GO:0005575);; Cellular Component: intracellular (GO:0005622);; Cellular Component: cell (GO:0005623);; Cellular Component: nucleus (GO:0005634);; Cellular Component: organelle (GO:0043226);; Cellular Component: membrane-bounded organelle (GO:0043227);; Cellular Component: intracellular organelle (GO:0043229…	K05857|2.8e-10|bna:106388063|K05857 phosphatidylinositol phospholipase C, delta [EC:3.1.4.11] | (RefSeq) phosphoinositide phospholipase C 4	Inositol phosphate metabolism (ko00562);; Phosphatidylinositol signaling system (ko04070)	[S]	Function unknown	Armadillo/beta-catenin-like repeat	Protein spotted leaf 11 OS=Oryza sativa subsp. indica OX=39946 GN=SPL11 PE=1 SV=2	S	Function unknown	hypothetical protein Saspl_001440 [Salvia splendens]
EVM0014711	718	600	528	85	111	15.2183	13.4836	10.1525	2.00999	2.23362	3.59193e-08	-2.51099	down	--	--	Biological Process: ion transport (GO:0006811);; Cellular Component: integral component of membrane (GO:0016021);;	K16075|2.5e-181|sind:105170886|K16075 magnesium transporter | (RefSeq) magnesium transporter MRS2-11, chloroplastic	--	[P]	Inorganic ion transport and metabolism	--	Magnesium transporter MRS2-11, chloroplastic OS=Arabidopsis thaliana OX=3702 GN=MRS2-11 PE=1 SV=1	P	Inorganic ion transport and metabolism	magnesium transporter [Salvia splendens]
EVM0019171	180	78	71	0	1	7.44922	3.4335	2.66205	0	0.039181	3.7908e-07	-5.07333	down	--	--	Molecular Function: DNA binding (GO:0003677);; Molecular Function: transcription factor activity, sequence-specific DNA binding (GO:0003700);; Cellular Component: nucleus (GO:0005634);;	K09286|7.6e-65|nau:109214099|K09286 EREBP-like factor | (RefSeq) dehydration-responsive element-binding protein 1A-like	--	--	--	AP2 domain	Dehydration-responsive element-binding protein 1C OS=Arabidopsis thaliana OX=3702 GN=DREB1C PE=1 SV=2	K	Transcription	PREDICTED: dehydration-responsive element-binding protein 1C-like [Erythranthe guttata]
EVM0010319	373	608	598	2278	12014	15.3107	26.5346	22.3342	104.857	468.934	1.86275e-05	3.30669	up	[O]	Posttranslational modification, protein turnover, chaperones	Biological Process: cell redox homeostasis (GO:0045454);;	K03671|5.3e-69|sind:105161230|K03671 thioredoxin 1 | (RefSeq) thioredoxin F1, chloroplastic-like	--	[O]	Posttranslational modification, protein turnover, chaperones	Thioredoxin	Thioredoxin F-type, chloroplastic OS=Pisum sativum OX=3888 PE=2 SV=1	O	Posttranslational modification, protein turnover, chaperones	thioredoxin 1 [Salvia splendens]
EVM0016113	0	0	5	583	125	0	0	0.231103	35.9445	6.53909	4.78589e-05	4.76797	up	[C]	Energy production and conversion	Molecular Function: oxidoreductase activity (GO:0016491);; Molecular Function: FAD binding (GO:0071949);;	K22395|1.5e-44|cann:107859064|K22395 cinnamyl-alcohol dehydrogenase [EC:1.1.1.195] | (RefSeq) tetrahydrocannabinolic acid synthase-like	Phenylpropanoid biosynthesis (ko00940)	--	--	FAD binding domain	Berberine bridge enzyme-like 18 OS=Arabidopsis thaliana OX=3702 GN=At4g20820 PE=3 SV=1	C	Energy production and conversion	hypothetical protein Saspl_040047 [Salvia splendens]
EVM0017820	48	65	46	2402	499	2.43547	3.48246	2.11908	136.879	24.1075	7.74847e-07	4.17887	up	--	--	Cellular Component: membrane (GO:0016020);; Cellular Component: integral component of membrane (GO:0016021);;	K21435|8.2e-09|var:108322980|K21435 ankyrin repeat domain-containing protein 6 | (RefSeq) ankyrin repeat-containing protein At3g12360-like	--	--	--	Domain of unknown function	--	S	Function unknown	PREDICTED: uncharacterized protein LOC105954742 [Erythranthe guttata]
EVM0030987	3084	3063	3439	940	1270	61.4398	64.7731	62.2314	20.9548	24.0097	2.21994e-08	-1.46366	down	--	--	--	--	--	--	--	--	--	--	--	hypothetical protein Saspl_015771 [Salvia splendens]
EVM0045841	751	746	849	1442	1662	13.9066	14.6691	14.2756	29.9032	29.2204	0.000268144	1.03643	up	[E]	Amino acid transport and metabolism	Biological Process: branched-chain amino acid biosynthetic process (GO:0009082);; Molecular Function: acetolactate synthase regulator activity (GO:1990610);;	K01653|1.2e-195|sind:105167154|K01653 acetolactate synthase I/III small subunit [EC:2.2.1.6] | (RefSeq) acetolactate synthase small subunit 1, chloroplastic-like isoform X2	Valine, leucine and isoleucine biosynthesis (ko00290);; Butanoate metabolism (ko00650);; C5-Branched dibasic acid metabolism (ko00660);; Pantothenate and CoA biosynthesis (ko00770);; 2-Oxocarboxylic acid metabolism (ko01210);; Biosynthesis of amino acids (ko01230)	[E]	Amino acid transport and metabolism	Small subunit of acetolactate synthase	Acetolactate synthase small subunit 2, chloroplastic OS=Arabidopsis thaliana OX=3702 GN=At2g31810 PE=1 SV=1	E	Amino acid transport and metabolism	hypothetical protein Saspl_036723 [Salvia splendens]
EVM0025694	430	447	415	120	189	8.83802	9.7597	7.75147	2.76589	3.68113	0.00306701	-1.40189	down	--	--	Molecular Function: metal ion binding (GO:0046872);;	K23553|1.1e-06|zma:103633950|K23553 post-GPI attachment to proteins factor 3 | (RefSeq) uncharacterized protein LOC103633950	--	[R]	General function prediction only	FYVE zinc finger	Protein FREE1 OS=Arabidopsis thaliana OX=3702 GN=FREE1 PE=1 SV=1	S	Function unknown	hypothetical protein Saspl_030625 [Salvia splendens]
EVM0033111	36	82	57	1	2	4.41338	10.8006	6.44308	0.08784	0.22694	0.000133863	-3.88934	down	--	--	--	--	--	--	--	--	--	--	--	hypothetical protein Saspl_020570 [Salvia splendens]
EVM0016377	10393	8432	9149	2139	2038	356.595	307.155	285.157	82.1467	66.3668	2.81102e-09	-2.04203	down	--	--	--	--	--	--	--	Dormancy/auxin associated protein	Dormancy-associated protein homolog 3 OS=Arabidopsis thaliana OX=3702 GN=At1g56220 PE=1 SV=1	S	Function unknown	auxin-repressed 12.5 kDa protein [Dorcoceras hygrometricum]
EVM0037756	2468	1419	1674	464	662	22.7685	13.8963	14.027	4.79291	5.79746	0.00159737	-1.61047	down	--	--	Molecular Function: phosphatidylinositol binding (GO:0035091);;	--	--	[T]	Signal transduction mechanisms	Putative zinc-RING and/or ribbon	--	T	Signal transduction mechanisms	hypothetical protein Saspl_035650 [Salvia splendens]
EVM0025133	557	362	554	2489	3930	12.5437	8.6512	11.324	62.7921	84.088	3.32839e-14	2.68796	up	--	--	Molecular Function: AT DNA binding (GO:0003680);; Cellular Component: nucleus (GO:0005634);;	--	--	--	--	Plants and Prokaryotes Conserved (PCC) domain	AT-hook motif nuclear-localized protein 11 OS=Arabidopsis thaliana OX=3702 GN=AHL11 PE=2 SV=1	K	Transcription	hypothetical protein Saspl_034154 [Salvia splendens]
EVM0044282	2161	2129	2396	825	623	54.0945	56.5797	54.4915	23.1071	14.8055	0.000639245	-1.48476	down	[J]	Translation, ribosomal structure and biogenesis	Molecular Function: RNA binding (GO:0003723);;	K12897|1.2e-30|dzi:111291217|K12897 transformer-2 protein | (RefSeq) serine/arginine-rich splicing factor SR45a-like	Spliceosome (ko03040)	[K]	Transcription	RNA recognition motif. (a.k.a. RRM, RBD, or RNP domain)	Serine/arginine-rich splicing factor SR45a OS=Arabidopsis thaliana OX=3702 GN=SR45A PE=1 SV=1	A	RNA processing and modification	hypothetical protein Saspl_050255 [Salvia splendens]
EVM0009323	172	149	244	22	54	2.08336	1.91884	2.68675	0.287347	0.617217	0.00115831	-2.10736	down	--	--	Biological Process: reproduction (GO:0000003);; Biological Process: developmental process involved in reproduction (GO:0003006);; Molecular Function: protein binding (GO:0005515);; Cellular Component: cellular_component (GO:0005575);; Cellular Component: cell (GO:0005623);; Biological Process: multicellular organism development (GO:0007275);; Biological Process: biological_process (GO:0008150);; …	--	--	--	--	NPH3 family	BTB/POZ domain-containing protein NPY2 OS=Arabidopsis thaliana OX=3702 GN=NPY2 PE=2 SV=1	S	Function unknown	hypothetical protein Saspl_007601 [Salvia splendens]
EVM0000011	498	420	475	36	117	22.2508	19.9549	19.2832	1.7702	4.93429	0.000297968	-2.40395	down	--	--	Molecular Function: zinc ion binding (GO:0008270);;	--	--	--	--	B-box zinc finger	B-box zinc finger protein 19 OS=Arabidopsis thaliana OX=3702 GN=BBX19 PE=1 SV=1	S	Function unknown	hypothetical protein Saspl_016086 [Salvia splendens]
EVM0002571	35541	29419	33457	12365	18746	755.153	663.638	645.8	294.164	378.181	0.00362591	-1.01904	down	[O]	Posttranslational modification, protein turnover, chaperones	Molecular Function: ATP binding (GO:0005524);; Biological Process: protein folding (GO:0006457);; Biological Process: response to heat (GO:0009408);; Molecular Function: heat shock protein binding (GO:0031072);; Molecular Function: metal ion binding (GO:0046872);; Molecular Function: unfolded protein binding (GO:0051082);;	K09503|3.7e-188|sind:105171005|K09503 DnaJ homolog subfamily A member 2 | (RefSeq) dnaJ protein homolog	Protein processing in endoplasmic reticulum (ko04141)	[O]	Posttranslational modification, protein turnover, chaperones	DnaJ C terminal domain	DnaJ protein homolog ANJ1 OS=Atriplex nummularia OX=3553 PE=2 SV=1	O	Posttranslational modification, protein turnover, chaperones	dnaJ protein homolog [Sesamum indicum]
EVM0012184	359	446	574	823	1573	4.65899	6.14475	6.77367	11.9785	19.4123	0.00556627	1.36893	up	--	--	Molecular Function: DNA binding (GO:0003677);; Cellular Component: nucleus (GO:0005634);;	K14491|4.6e-10|ath:AT3G62670|K14491 two-component response regulator ARR-B family | (RefSeq) RR20; two-component response regulator	Plant hormone signal transduction (ko04075)	--	--	MYB-CC type transfactor, LHEQLE motif	Myb family transcription factor PHL13 OS=Arabidopsis thaliana OX=3702 GN=PHL13 PE=2 SV=1	K	Transcription	hypothetical protein Saspl_032774 [Salvia splendens]
EVM0042329	1282	959	964	176	411	54.9827	43.6246	37.5232	8.40535	16.7155	0.0028174	-1.76046	down	--	--	Cellular Component: integral component of membrane (GO:0016021);;	K17616|3.1e-63|oeu:111404463|K17616 CTD small phosphatase-like protein 2 [EC:3.1.3.-] | (RefSeq) uncharacterized protein LOC111404463	--	--	--	Rubber elongation factor protein (REF)	REF/SRPP-like protein At1g67360 OS=Arabidopsis thaliana OX=3702 GN=At1g67360 PE=2 SV=1	S	Function unknown	hypothetical protein Saspl_021892 [Salvia splendens]
EVM0019904	174	313	413	1091	1427	2.30968	4.41883	4.98757	16.2485	18.015	0.000187858	2.03393	up	--	--	Cellular Component: integral component of membrane (GO:0016021);;	--	--	--	--	--	Maltose excess protein 1-like, chloroplastic OS=Oryza sativa subsp. japonica OX=39947 GN=Os04g0602400 PE=2 SV=2	S	Function unknown	hypothetical protein Saspl_037007 [Salvia splendens]
EVM0000987	1288	928	1301	2072	2399	14.9224	11.4169	13.6986	26.8912	26.4015	0.00294346	0.984571	up	--	--	--	K09264|7.3e-17|ghi:107924817|K09264 MADS-box transcription factor, plant | (RefSeq) agamous-like MADS-box protein AGL21	--	[L]	Replication, recombination and repair	Cid1 family poly A polymerase	--	L	Replication, recombination and repair	hypothetical protein Saspl_047350 [Salvia splendens]
EVM0026515	2403	1003	1037	179	186	162.438	72.0026	63.6653	13.5032	11.882	5.36575e-05	-2.72204	down	--	--	Biological Process: polysaccharide catabolic process (GO:0000272);; Molecular Function: beta-amylase activity (GO:0016161);; Molecular Function: amylopectin maltohydrolase activity (GO:0102229);;	K01177|3.8e-51|sind:105171828|K01177 beta-amylase [EC:3.2.1.2] | (RefSeq) beta-amylase 1, chloroplastic	Starch and sucrose metabolism (ko00500)	--	--	Glycosyl hydrolase family 14	Beta-amylase 1, chloroplastic OS=Arabidopsis thaliana OX=3702 GN=BAM1 PE=1 SV=1	G	Carbohydrate transport and metabolism	hypothetical protein Saspl_039890 [Salvia splendens]
EVM0015355	1410	1375	1870	2303	3308	8.43933	8.74128	10.1718	15.4399	18.807	0.00192982	0.901227	up	--	--	Cellular Component: nucleus (GO:0005634);; Biological Process: lipid transport (GO:0006869);; Molecular Function: lipid binding (GO:0008289);; Cellular Component: integral component of membrane (GO:0016021);;	K03511|2.5e-21|apro:F751_1873|K03511 DNA polymerase kappa [EC:2.7.7.7] | (RefSeq) DNA polymerase kappa	--	[R]	General function prediction only	C2 domain	Synaptotagmin-2 OS=Arabidopsis thaliana OX=3702 GN=SYT2 PE=2 SV=1	M	Cell wall/membrane/envelope biogenesis	hypothetical protein Saspl_020691 [Salvia splendens]
EVM0041298	106	42	74	510	269	1.54444	0.640038	0.979585	8.32798	3.72118	0.00492171	2.25857	up	[QV]	Secondary metabolites biosynthesis, transport and catabolism;; Defense mechanisms	Molecular Function: monooxygenase activity (GO:0004497);; Molecular Function: iron ion binding (GO:0005506);; Cellular Component: integral component of membrane (GO:0016021);; Molecular Function: oxidoreductase activity, acting on paired donors, with incorporation or reduction of molecular oxygen (GO:0016705);; Molecular Function: heme binding (GO:0020037);;	K09755|1.1e-178|oeu:111367389|K09755 ferulate-5-hydroxylase [EC:1.14.-.-] | (RefSeq) cytochrome P450 84A1	Phenylpropanoid biosynthesis (ko00940)	[Q]	Secondary metabolites biosynthesis, transport and catabolism	Cytochrome P450	Cytochrome P450 84A1 OS=Arabidopsis thaliana OX=3702 GN=CYP84A1 PE=1 SV=1	Q	Secondary metabolites biosynthesis, transport and catabolism	cytochrome P450 CYP84A60 [Salvia miltiorrhiza]
EVM0010331	4561	4064	4781	2073	2647	37.6553	35.6185	35.8581	19.157	20.7449	0.00147584	-0.856874	down	--	--	Molecular Function: calcium ion binding (GO:0005509);;	K12472|0.0e+00|sind:105178591|K12472 epidermal growth factor receptor substrate 15 | (RefSeq) epidermal growth factor receptor substrate 15	Endocytosis (ko04144)	[TU]	Signal transduction mechanisms;; Intracellular trafficking, secretion, and vesicular transport	Cytoskeletal-regulatory complex EF hand	EH domain-containing protein 2 OS=Arabidopsis thaliana OX=3702 GN=EHD2 PE=1 SV=1	--	--	hypothetical protein Saspl_020114 [Salvia splendens]
EVM0032883	228	193	278	70	109	16.723	15.0113	18.5256	5.71539	7.56148	0.0061102	-1.28061	down	[R]	General function prediction only	Molecular Function: dioxygenase activity (GO:0051213);;	K17725|2.1e-24|sind:105165531|K17725 sulfur dioxygenase [EC:1.13.11.18] | (RefSeq) persulfide dioxygenase ETHE1 homolog, mitochondrial	Sulfur metabolism (ko00920)	[R]	General function prediction only	--	Persulfide dioxygenase ETHE1 homolog, mitochondrial OS=Arabidopsis thaliana OX=3702 GN=GLY3 PE=1 SV=3	S	Function unknown	sulfur dioxygenase [Salvia splendens]
EVM0045991	612	892	1215	131	302	13.747	21.2911	24.8089	3.28568	6.44068	0.00147251	-1.91016	down	--	--	Molecular Function: protein dimerization activity (GO:0046983);;	K13422|9.6e-122|sind:105174042|K13422 transcription factor MYC2 | (RefSeq) transcription factor MYC2	MAPK signaling pathway - plant (ko04016);; Plant hormone signal transduction (ko04075)	--	--	bHLH-MYC and R2R3-MYB transcription factors N-terminal	Transcription factor bHLH14 OS=Arabidopsis thaliana OX=3702 GN=BHLH14 PE=1 SV=1	K	Transcription	basic helix-loop-helix transcription factor [Salvia miltiorrhiza]
EVM0028957	373	858	597	9714	1391	4.59414	11.2324	6.68259	134.165	16.2891	0.00737949	2.7389	up	--	--	Biological Process: DNA damage checkpoint (GO:0000077);; Molecular Function: UDP-glycosyltransferase activity (GO:0008194);; Cellular Component: checkpoint clamp complex (GO:0030896);;	K10903|3.7e-140|sind:105158364|K10903 HUS1 checkpoint protein | (RefSeq) checkpoint protein HUS1B	--	[DL]	Cell cycle control, cell division, chromosome partitioning;; Replication, recombination and repair	Hus1-like protein	UDP-glucose flavonoid 3-O-glucosyltransferase 6 OS=Fragaria ananassa OX=3747 GN=GT6 PE=1 SV=1	--	--	hypothetical protein Saspl_004521 [Salvia splendens]
EVM0015873	490	520	742	1354	1714	10.6711	12.0222	14.681	33.0065	35.4286	1.75586e-06	1.44204	up	[O]	Posttranslational modification, protein turnover, chaperones	Molecular Function: molecular_function (GO:0003674);; Cellular Component: cellular_component (GO:0005575);; Cellular Component: intracellular (GO:0005622);; Cellular Component: cell (GO:0005623);; Cellular Component: cytoplasm (GO:0005737);; Cellular Component: mitochondrion (GO:0005739);; Molecular Function: enzyme activator activity (GO:0008047);; Biological Process: biological_process (GO:0008…	K22066|1.9e-137|sind:105176566|K22066 BolA-like protein 1 | (RefSeq) sufE-like protein 1, chloroplastic/mitochondrial	--	--	--	Fe-S metabolism associated domain	SufE-like protein 1, chloroplastic/mitochondrial OS=Arabidopsis thaliana OX=3702 GN=SUFE1 PE=1 SV=2	T	Signal transduction mechanisms	BolA protein [Salvia splendens]
EVM0038875	4080	3360	4057	455	631	197.871	172.995	178.727	24.6989	29.0309	1.57056e-25	-2.72753	down	--	--	Biological Process: response to acid chemical (GO:0001101);; Molecular Function: molecular_function (GO:0003674);; Molecular Function: binding (GO:0005488);; Cellular Component: cellular_component (GO:0005575);; Cellular Component: intracellular (GO:0005622);; Cellular Component: cell (GO:0005623);; Cellular Component: nucleus (GO:0005634);; Cellular Component: cytoplasm (GO:0005737);; Cellular C…	K14496|8.7e-94|sind:105179132|K14496 abscisic acid receptor PYR/PYL family | (RefSeq) abscisic acid receptor PYL8	MAPK signaling pathway - plant (ko04016);; Plant hormone signal transduction (ko04075)	--	--	Polyketide cyclase / dehydrase and lipid transport	Abscisic acid receptor PYL8 OS=Arabidopsis thaliana OX=3702 GN=PYL8 PE=1 SV=1	S	Function unknown	abscisic acid receptor PYR/PYL family [Salvia splendens]
EVM0009685	4968	3450	6863	844	1147	61.3554	45.2339	77.0046	11.6608	13.4456	5.5907e-10	-2.21326	down	[T]	Signal transduction mechanisms	Molecular Function: ATP binding (GO:0005524);; Cellular Component: integral component of membrane (GO:0016021);; Molecular Function: ATPase activity (GO:0016887);;	K05681|2.3e-161|nau:109228191|K05681 ATP-binding cassette, subfamily G (WHITE), member 2 | (RefSeq) ABC transporter G family member 9-like	ABC transporters (ko02010)	[Q]	Secondary metabolites biosynthesis, transport and catabolism	ABC-2 type transporter	ABC transporter G family member 22 OS=Arabidopsis thaliana OX=3702 GN=ABCG22 PE=1 SV=1	Q	Secondary metabolites biosynthesis, transport and catabolism	hypothetical protein Saspl_028828 [Salvia splendens]
EVM0018816	402	371	413	24	101	16.4742	16.1277	15.3673	1.08255	3.91056	0.0016498	-2.40799	down	--	--	Cellular Component: nucleus (GO:0005634);; Biological Process: regulation of transcription, DNA-templated (GO:0006355);; Biological Process: auxin-activated signaling pathway (GO:0009734);;	K14484|3.3e-84|tcc:18600188|K14484 auxin-responsive protein IAA | (RefSeq) auxin-responsive protein IAA16	Plant hormone signal transduction (ko04075)	--	--	AUX/IAA family	Auxin-responsive protein IAA16 OS=Arabidopsis thaliana OX=3702 GN=IAA16 PE=1 SV=1	K	Transcription	auxin-responsive protein IAA [Salvia splendens]
EVM0021332	152	211	1285	20	27	4.22384	6.2457	32.5683	0.61934	0.701294	0.000620268	-3.42665	down	[O]	Posttranslational modification, protein turnover, chaperones	Molecular Function: cysteine-type peptidase activity (GO:0008234);;	K16292|4.6e-143|sind:105157313|K16292 KDEL-tailed cysteine endopeptidase [EC:3.4.22.-] | (RefSeq) vignain-like	--	[O]	Posttranslational modification, protein turnover, chaperones	Papain family cysteine protease	Vignain OS=Ricinus communis OX=3988 GN=CYSEP PE=1 SV=1	O	Posttranslational modification, protein turnover, chaperones	KDEL-tailed cysteine endopeptidase [Salvia splendens]
EVM0033484	393	377	434	1041	941	8.71462	8.87085	8.74062	25.8817	19.8356	0.000353309	1.35075	up	[C]	Energy production and conversion	Molecular Function: magnesium ion binding (GO:0000287);; Molecular Function: isocitrate dehydrogenase (NADP+) activity (GO:0004450);; Biological Process: tricarboxylic acid cycle (GO:0006099);; Biological Process: isocitrate metabolic process (GO:0006102);; Molecular Function: NAD binding (GO:0051287);;	K00031|2.8e-222|sind:105168086|K00031 isocitrate dehydrogenase [EC:1.1.1.42] | (RefSeq) isocitrate dehydrogenase [NADP] isoform X1	Citrate cycle (TCA cycle) (ko00020);; Glutathione metabolism (ko00480);; Carbon metabolism (ko01200);; 2-Oxocarboxylic acid metabolism (ko01210);; Biosynthesis of amino acids (ko01230);; Peroxisome (ko04146)	[C]	Energy production and conversion	Isocitrate/isopropylmalate dehydrogenase	Isocitrate dehydrogenase [NADP] OS=Nicotiana tabacum OX=4097 PE=2 SV=1	C	Energy production and conversion	isocitrate dehydrogenase [Salvia splendens]
EVM0042265	1556	1517	1617	699	818	25.0937	25.9768	23.6931	12.6109	12.5223	0.00225423	-0.972986	down	--	--	Biological Process: protein polyubiquitination (GO:0000209);; Molecular Function: molecular_function (GO:0003674);; Molecular Function: catalytic activity (GO:0003824);; Molecular Function: ubiquitin-protein transferase activity (GO:0004842);; Cellular Component: cellular_component (GO:0005575);; Cellular Component: cell (GO:0005623);; Cellular Component: plasma membrane (GO:0005886);; Biological…	K19043|5.3e-108|sind:105161693|K19043 E3 ubiquitin-protein ligase RHF [EC:2.3.2.27] | (RefSeq) E3 ubiquitin-protein ligase RHF2A-like	--	[O]	Posttranslational modification, protein turnover, chaperones	Ring finger domain	E3 ubiquitin-protein ligase RHF2A OS=Arabidopsis thaliana OX=3702 GN=RHF2A PE=2 SV=1	O	Posttranslational modification, protein turnover, chaperones	E3 ubiquitin-protein ligase RHF [Salvia splendens]
EVM0018885	985	666	334	0	2	37.2268	26.7119	11.4488	0	0.068974	3.77268e-17	-7.01676	down	--	--	Molecular Function: zinc ion binding (GO:0008270);;	K12135|5.1e-06|thj:104802991|K12135 zinc finger protein CONSTANS | (RefSeq) zinc finger protein CONSTANS-LIKE 2-like	Circadian rhythm - plant (ko04712)	[K]	Transcription	B-box zinc finger	Zinc finger protein CONSTANS-LIKE 4 OS=Arabidopsis thaliana OX=3702 GN=COL4 PE=2 SV=2	S	Function unknown	hypothetical protein CDL12_03383 [Handroanthus impetiginosus]
EVM0029886	85	42	51	263	234	1.96467	1.03658	1.07626	6.87138	5.17454	0.0054239	1.9703	up	--	--	--	--	--	--	--	--	--	--	--	hypothetical protein Saspl_024599 [Salvia splendens]
EVM0016659	2378	2681	2725	1182	1326	37.4221	44.7792	38.9542	20.821	19.8012	0.00485217	-0.97473	down	--	--	Cellular Component: integral component of membrane (GO:0016021);;	K13148|9.7e-29|egu:105053331|K13148 integrator complex subunit 11 [EC:3.1.27.-] | (RefSeq) uncharacterized protein LOC105053331	--	[O]	Posttranslational modification, protein turnover, chaperones	Ring finger domain	E3 ubiquitin-protein ligase At1g12760 OS=Arabidopsis thaliana OX=3702 GN=At1g12760 PE=1 SV=1	O	Posttranslational modification, protein turnover, chaperones	E3 ubiquitin-protein ligase RNF38/44 [Salvia splendens]
EVM0039604	3175	1761	2638	860	639	64.9167	38.2337	49.0059	19.6738	12.3939	0.00419483	-1.57446	down	[G]	Carbohydrate transport and metabolism	Cellular Component: integral component of membrane (GO:0016021);; Molecular Function: transmembrane transporter activity (GO:0022857);;	K03444|7.9e-210|sind:105169215|K03444 MFS transporter, SP family, ERD6-like sugar transporter | (RefSeq) sugar transporter ERD6-like 5	--	[R]	General function prediction only	Sugar (and other) transporter	Sugar transporter ERD6-like 5 OS=Arabidopsis thaliana OX=3702 GN=At1g54730 PE=2 SV=2	U	Intracellular trafficking, secretion, and vesicular transport	hypothetical protein Saspl_013148 [Salvia splendens]
EVM0017533	2009	1544	1168	74	352	59.6423	48.6474	31.4813	2.45154	9.91169	0.00164157	-2.58793	down	--	--	Biological Process: regulation of transcription, DNA-templated (GO:0006355);; Biological Process: circadian rhythm (GO:0007623);;	--	--	--	--	--	--	--	--	hypothetical protein Saspl_041134 [Salvia splendens]
EVM0006802	104	94	129	479	599	2.19328	2.11364	2.48111	11.3569	12.04	2.58502e-13	2.3239	up	[E]	Amino acid transport and metabolism	Molecular Function: transaminase activity (GO:0008483);; Biological Process: biosynthetic process (GO:0009058);; Molecular Function: pyridoxal phosphate binding (GO:0030170);;	K10206|1.4e-219|sind:105172820|K10206 LL-diaminopimelate aminotransferase [EC:2.6.1.83] | (RefSeq) aminotransferase ALD1 isoform X1	Lysine biosynthesis (ko00300);; Biosynthesis of amino acids (ko01230)	[E]	Amino acid transport and metabolism	Aminotransferase class I and II	Aminotransferase ALD1, chloroplastic OS=Arabidopsis thaliana OX=3702 GN=ALD1 PE=1 SV=2	E	Amino acid transport and metabolism	hypothetical protein Saspl_006953 [Salvia splendens]
EVM0044601	1074	748	800	3617	5129	8.68995	6.42356	5.88271	32.7915	39.4337	6.80787e-09	2.28733	up	--	--	Biological Process: regulation of photoperiodism, flowering (GO:2000028);;	K12124|0.0e+00|sind:105178750|K12124 GIGANTEA | (RefSeq) protein GIGANTEA-like	Circadian rhythm - plant (ko04712)	--	--	--	Protein GIGANTEA OS=Arabidopsis thaliana OX=3702 GN=GI PE=1 SV=2	S	Function unknown	GIGANTEA protein [Salvia splendens]
EVM0039490	1576	450	1057	2	8	32.029	9.69589	19.5055	0.036877	0.136668	5.64226e-18	-6.44144	down	--	--	Molecular Function: nucleotide binding (GO:0000166);; Molecular Function: molecular_function (GO:0003674);; Molecular Function: binding (GO:0005488);; Molecular Function: protein binding (GO:0005515);; Cellular Component: cellular_component (GO:0005575);; Cellular Component: intracellular (GO:0005622);; Cellular Component: cell (GO:0005623);; Cellular Component: cytoplasm (GO:0005737);; Cellular …	K13466|1.3e-08|qsu:112008965|K13466 EIX receptor 1/2 | (RefSeq) receptor-like protein EIX2	Plant-pathogen interaction (ko04626)	[R]	General function prediction only	Leucine rich repeat	DNA damage-repair/toleration protein DRT100 OS=Arabidopsis thaliana OX=3702 GN=DRT100 PE=2 SV=2	S	Function unknown	hypothetical protein Saspl_012844 [Salvia splendens]
EVM0010901	139	82	134	254	615	4.06252	2.52593	3.55172	8.32766	17.096	0.00719691	1.7759	up	--	--	--	--	--	--	--	Tetratricopeptide repeat	--	--	--	hypothetical protein Saspl_036720 [Salvia splendens]
EVM0031368	143	398	328	2925	1010	1.62686	4.82601	3.40123	37.4483	10.961	0.0041813	2.51833	up	--	--	Molecular Function: protein binding (GO:0005515);; Biological Process: biological_process (GO:0008150);; Biological Process: tissue development (GO:0009888);; Biological Process: meristem maintenance (GO:0010073);; Cellular Component: integral component of membrane (GO:0016021);; Biological Process: multicellular organismal process (GO:0032501);; Biological Process: developmental process (GO:0032…	K13466|1.4e-12|sly:101263330|K13466 EIX receptor 1/2 | (RefSeq) receptor-like protein EIX2	Plant-pathogen interaction (ko04626)	[R]	General function prediction only	Leucine rich repeat	Receptor like protein 22 OS=Arabidopsis thaliana OX=3702 GN=RLP22 PE=2 SV=1	S	Function unknown	verticillium wilt resistance-like protein [Mentha x piperita]
EVM0021008	470	431	468	130	190	38.451	37.4841	34.8393	11.8469	14.7691	0.000263255	-1.43327	down	--	--	--	--	--	[S]	Function unknown	Ubiquitin-binding domain	--	S	Function unknown	ubiquitin domain-containing protein 1 isoform X1 [Sesamum indicum]
EVM0038573	196	75	93	8	16	8.95533	3.63215	3.83678	0.387006	0.686788	0.00157207	-2.8255	down	--	--	Molecular Function: protein binding (GO:0005515);;	--	--	--	--	PB1 domain	--	S	Function unknown	hypothetical protein Saspl_014927 [Salvia splendens]
EVM0029246	751	820	1031	383	499	9.88741	11.4626	12.3368	5.65031	6.2324	0.00693185	-0.899177	down	--	--	--	K01988|7.6e-38|mtr:MTR_7g067510|K01988 lactosylceramide 4-alpha-galactosyltransferase [EC:2.4.1.228] | (RefSeq) lactosylceramide 4-alpha-galactosyltransferase-like protein	Glycosphingolipid biosynthesis - lacto and neolacto series (ko00601);; Glycosphingolipid biosynthesis - globo and isoglobo series (ko00603)	[G]	Carbohydrate transport and metabolism	Glycosyltransferase sugar-binding region containing DXD motif	Uncharacterized protein At4g19900 OS=Arabidopsis thaliana OX=3702 GN=At4g19900 PE=2 SV=1	G	Carbohydrate transport and metabolism	hypothetical protein Saspl_029169 [Salvia splendens]
EVM0012200	247	149	199	15143	906	2.43336	1.5604	1.77958	167.628	8.49946	2.68389e-05	4.28647	up	[V]	Defense mechanisms	Molecular Function: ATP binding (GO:0005524);; Cellular Component: integral component of membrane (GO:0016021);; Molecular Function: ATPase activity (GO:0016887);; Molecular Function: ATPase activity, coupled to transmembrane movement of substances (GO:0042626);;	K05641|4.8e-76|ota:OT_ostta18g01310|K05641 ATP-binding cassette, subfamily A (ABC1), member 1 | (RefSeq) ABC transporter, conserved site	ABC transporters (ko02010)	[IR]	Lipid transport and metabolism;; General function prediction only	ABC transporter	ABC transporter A family member 2 OS=Arabidopsis thaliana OX=3702 GN=ABCA2 PE=2 SV=1	I	Lipid transport and metabolism	hypothetical protein Saspl_028679 [Salvia splendens]
EVM0027757	333	447	637	1121	1191	21.3983	30.5198	37.1763	80.7119	72.7149	0.00386436	1.33616	up	[J]	Translation, ribosomal structure and biogenesis	Molecular Function: RNA binding (GO:0003723);; Cellular Component: ribosome (GO:0005840);;	K13195|2.9e-33|bdi:100840808|K13195 cold-inducible RNA-binding protein | (RefSeq) glycine-rich RNA-binding protein 4, mitochondrial	--	[R]	General function prediction only	RNA recognition motif. (a.k.a. RRM, RBD, or RNP domain)	Glycine-rich RNA-binding protein 4, mitochondrial OS=Arabidopsis thaliana OX=3702 GN=RBG4 PE=2 SV=1	A	RNA processing and modification	small subunit ribosomal protein S19 [Salvia splendens]
EVM0019306	482	319	496	159	126	16.0375	11.2781	14.9922	5.90084	3.95807	0.00652214	-1.43715	down	--	--	Biological Process: microtubule organizing center organization (GO:0031023);; Biological Process: spindle assembly (GO:0051225);;	K16585|9.0e-124|sind:105167265|K16585 HAUS augmin-like complex subunit 2 | (RefSeq) AUGMIN subunit 2	--	--	--	HAUS augmin-like complex subunit 2	AUGMIN subunit 2 OS=Arabidopsis thaliana OX=3702 GN=AUG2 PE=1 SV=2	S	Function unknown	HAUS augmin-like complex subunit 2 [Salvia splendens]
EVM0033751	498	458	247	1611	3879	17.4078	16.9719	7.82942	63.0444	128.751	0.000331376	2.50649	up	--	--	Molecular Function: isomerase activity (GO:0016853);;	K17911|1.4e-41|han:110903427|K17911 beta-carotene isomerase [EC:5.2.1.14] | (RefSeq) beta-carotene isomerase D27, chloroplastic-like	Carotenoid biosynthesis (ko00906)	--	--	Domain of unknown function (DUF4033)	Beta-carotene isomerase D27, chloroplastic OS=Medicago truncatula OX=3880 GN=D27 PE=1 SV=1	S	Function unknown	beta-carotene isomerase [Salvia splendens]
EVM0044674	2282	2895	3293	336	728	174.689	235.304	228.968	28.72	52.8693	9.36041e-07	-2.28834	down	--	--	--	--	--	--	--	--	--	--	--	uncharacterized protein LOC105171759 [Sesamum indicum]
EVM0042595	1664	1117	1252	366	524	31.1972	22.2396	21.3129	7.67177	9.3291	0.000882562	-1.50524	down	[T]	Signal transduction mechanisms	--	K01076|1.8e-148|sind:105177561|K01076 abhydrolase domain-containing protein 17 [EC:3.1.2.22] | (RefSeq) protein ABHD17C	--	[R]	General function prediction only	Serine aminopeptidase, S33	--	S	Function unknown	hypothetical protein Saspl_008848 [Salvia splendens]
EVM0010348	45	68	73	0	6	2.84035	4.57244	4.17189	0	0.311293	0.00893362	-3.06988	down	--	--	Molecular Function: protein dimerization activity (GO:0046983);;	K16189|8.9e-14|bdi:100831583|K16189 phytochrome-interacting factor 4 | (RefSeq) transcription factor PIF5 isoform X1	Plant hormone signal transduction (ko04075)	--	--	Helix-loop-helix DNA-binding domain	Transcription factor PHYTOCHROME INTERACTING FACTOR-LIKE 15 OS=Oryza sativa subsp. japonica OX=39947 GN=PIL15 PE=1 SV=2	K	Transcription	phytochrome-interacting factor 4 [Salvia splendens]
EVM0013945	1480	995	788	14410	5169	23.2168	16.5645	11.2322	253.183	77.0147	0.000118229	2.93404	up	[QV]	Secondary metabolites biosynthesis, transport and catabolism;; Defense mechanisms	Molecular Function: iron ion binding (GO:0005506);; Molecular Function: oxidoreductase activity, acting on paired donors, with incorporation or reduction of molecular oxygen (GO:0016705);; Molecular Function: heme binding (GO:0020037);; Biological Process: oxidation-reduction process (GO:0055114);;	K20667|8.6e-231|sind:105175834|K20667 beta-amyrin 28-monooxygenase [EC:1.14.14.126] | (RefSeq) beta-amyrin 28-oxidase	--	[QI]	Secondary metabolites biosynthesis, transport and catabolism;; Lipid transport and metabolism	Cytochrome P450	Beta-amyrin 28-monooxygenase OS=Medicago truncatula OX=3880 GN=CYP716A12 PE=1 SV=1	Q	Secondary metabolites biosynthesis, transport and catabolism	CYP03 [Salvia rosmarinus]
EVM0041398	61	23	471	0	3	1.10109	0.440545	7.7699	0	0.043865	0.00704709	-3.4344	down	--	--	Molecular Function: iron ion binding (GO:0005506);; Biological Process: lipid biosynthetic process (GO:0008610);; Cellular Component: integral component of membrane (GO:0016021);; Molecular Function: oxidoreductase activity (GO:0016491);;	K15404|7.0e-199|sind:105167221|K15404 aldehyde decarbonylase [EC:4.1.99.5] | (RefSeq) protein ECERIFERUM 1-like	Cutin, suberine and wax biosynthesis (ko00073)	--	--	WAX2 C-terminal domain	Very-long-chain aldehyde decarbonylase CER1 OS=Arabidopsis thaliana OX=3702 GN=CER1 PE=1 SV=1	S	Function unknown	aldehyde decarbonylase [Salvia splendens]
EVM0010701	2004	849	504	85	94	34.7146	15.6145	7.91944	1.6453	1.53249	0.000109235	-3.15426	down	--	--	Molecular Function: ubiquitin-protein transferase activity (GO:0004842);;	K10260|3.0e-14|cre:CHLREDRAFT_205525|K10260 F-box and WD-40 domain protein 7 | (RefSeq) predicted protein	Ubiquitin mediated proteolysis (ko04120)	--	--	U-box domain	U-box domain-containing protein 26 OS=Arabidopsis thaliana OX=3702 GN=PUB26 PE=2 SV=1	H	Coenzyme transport and metabolism	hypothetical protein Saspl_006849 [Salvia splendens]
EVM0041664	8	25	38	268	165	0.509235	1.69236	2.21201	19.7101	10.2908	0.00198726	2.84108	up	--	--	--	--	--	--	--	--	--	--	--	hypothetical protein Saspl_045153 [Salvia splendens]
EVM0006955	586	1319	644	41174	854	11.4747	27.4549	11.4595	904.185	15.8853	0.00586334	3.33634	up	[G]	Carbohydrate transport and metabolism	Molecular Function: zinc ion binding (GO:0008270);; Molecular Function: oxidoreductase activity (GO:0016491);;	K23232|5.7e-163|oeu:111373464|K23232 8-hydroxygeraniol dehydrogenase [EC:1.1.1.324] | (RefSeq) 8-hydroxygeraniol dehydrogenase-like	Monoterpenoid biosynthesis (ko00902)	[Q]	Secondary metabolites biosynthesis, transport and catabolism	Alcohol dehydrogenase GroES-like domain	Probable mannitol dehydrogenase OS=Fragaria ananassa OX=3747 GN=CAD PE=2 SV=1	Q	Secondary metabolites biosynthesis, transport and catabolism	cinnamyl alcohol dehydrogenase [Salvia miltiorrhiza]
EVM0004292	1317	481	387	5	19	41.3552	16.0298	11.0136	0.17487	0.552703	5.46801e-09	-4.90207	down	--	--	Biological Process: regulation of transcription, DNA-templated (GO:0006355);; Biological Process: circadian rhythm (GO:0007623);;	--	--	--	--	--	--	--	--	hypothetical protein Saspl_041134 [Salvia splendens]
EVM0026603	271	270	347	85	122	12.7142	13.4567	14.8134	4.46217	5.40853	0.000364775	-1.4213	down	--	--	Cellular Component: plasma membrane (GO:0005886);; Cellular Component: integral component of membrane (GO:0016021);;	--	--	--	--	Domain of unknown function (DUF588)	CASP-like protein 4B1 OS=Arabidopsis thaliana OX=3702 GN=At2g38480 PE=2 SV=2	S	Function unknown	hypothetical protein Saspl_025093 [Salvia splendens]
EVM0032159	515	565	715	101	218	31.9856	37.2785	40.3357	6.96383	12.8499	0.000366708	-1.79744	down	--	--	Molecular Function: ATP binding (GO:0005524);; Molecular Function: transferase activity (GO:0016740);;	K06689|5.0e-81|oeu:111401976|K06689 ubiquitin-conjugating enzyme E2 D [EC:2.3.2.23] | (RefSeq) ubiquitin-conjugating enzyme E2 28-like	Ubiquitin mediated proteolysis (ko04120);; Protein processing in endoplasmic reticulum (ko04141)	[O]	Posttranslational modification, protein turnover, chaperones	Ubiquitin-conjugating enzyme	Ubiquitin-conjugating enzyme E2 10 OS=Arabidopsis thaliana OX=3702 GN=UBC10 PE=1 SV=1	O	Posttranslational modification, protein turnover, chaperones	ubiquitin-conjugating enzyme E2 D/E [Salvia splendens]
EVM0007925	524	543	568	1259	1458	19.9539	21.9665	19.6417	53.7313	52.7738	1.65932e-05	1.34998	up	[T]	Signal transduction mechanisms	--	K14595|2.9e-62|mtr:MTR_4g485640|K14595 abscisate beta-glucosyltransferase [EC:2.4.1.263] | (RefSeq) UDP-glucosyltransferase 73B2	Carotenoid biosynthesis (ko00906)	--	--	CBS domain	CBS domain-containing protein CBSX1, chloroplastic OS=Arabidopsis thaliana OX=3702 GN=CBSX1 PE=1 SV=2	S	Function unknown	hypothetical protein Saspl_040990 [Salvia splendens]
EVM0018281	793	766	1087	421	509	28.4653	29.1984	35.4395	16.9175	17.3416	0.00672171	-0.837812	down	[C]	Energy production and conversion	Cellular Component: integral component of membrane (GO:0016021);;	K16302|4.7e-34|apro:F751_6247|K16302 metal transporter CNNM | (RefSeq) Protein MAM3	--	[S]	Function unknown	SNARE associated Golgi protein	Uncharacterized membrane protein At4g09580 OS=Arabidopsis thaliana OX=3702 GN=At4g09580 PE=1 SV=1	S	Function unknown	hypothetical protein Saspl_038559 [Salvia splendens]
EVM0023059	963	850	1004	347	438	24.3156	22.7813	23.0387	9.81064	10.4921	6.84579e-05	-1.18472	down	[G]	Carbohydrate transport and metabolism	Molecular Function: channel activity (GO:0015267);; Cellular Component: integral component of membrane (GO:0016021);;	K09872|3.5e-155|sind:105164080|K09872 aquaporin PIP | (RefSeq) probable aquaporin PIP-type pTOM75	--	[G]	Carbohydrate transport and metabolism	Major intrinsic protein	Aquaporin PIP1-3 OS=Arabidopsis thaliana OX=3702 GN=PIP1-3 PE=1 SV=1	P	Inorganic ion transport and metabolism	probable aquaporin PIP-type pTOM75 [Sesamum indicum]
EVM0015653	1601	615	978	182	315	70.9627	28.923	39.3713	9.00253	13.2394	0.00520483	-1.91094	down	--	--	Molecular Function: protein dimerization activity (GO:0046983);;	--	--	--	--	--	Transcription factor bHLH149 OS=Arabidopsis thaliana OX=3702 GN=BHLH149 PE=1 SV=1	K	Transcription	hypothetical protein CDL12_09719 [Handroanthus impetiginosus]
EVM0000284	6474	5568	6326	2242	3069	57.3172	52.3383	50.8749	22.2162	25.7964	0.000124001	-1.14179	down	[T]	Signal transduction mechanisms	Molecular Function: protein kinase activity (GO:0004672);; Molecular Function: ATP binding (GO:0005524);; Biological Process: cell division (GO:0051301);;	K08818|9.3e-301|sind:105168385|K08818 cell division cycle 2-like [EC:2.7.11.22] | (RefSeq) cyclin-dependent kinase G-2-like isoform X1	--	[R]	General function prediction only	Protein kinase domain	Cyclin-dependent kinase G-2 OS=Oryza sativa subsp. indica OX=39946 GN=CDKG-2 PE=3 SV=1	T	Signal transduction mechanisms	cell division cycle 2-like [Salvia splendens]
EVM0019656	1788	2048	2639	3477	4420	37.2192	45.2635	49.8941	81.0295	87.348	0.00348485	0.923418	up	[O]	Posttranslational modification, protein turnover, chaperones	Molecular Function: ATP-dependent peptidase activity (GO:0004176);; Molecular Function: serine-type endopeptidase activity (GO:0004252);; Biological Process: misfolded or incompletely synthesized protein catabolic process (GO:0006515);; Cellular Component: endopeptidase Clp complex (GO:0009368);; Molecular Function: ATPase binding (GO:0051117);;	K01358|3.2e-143|oeu:111377025|K01358 ATP-dependent Clp protease, protease subunit [EC:3.4.21.92] | (RefSeq) ATP-dependent Clp protease proteolytic subunit 5, chloroplastic-like	--	[O]	Posttranslational modification, protein turnover, chaperones	Clp protease	ATP-dependent Clp protease proteolytic subunit 5, chloroplastic OS=Arabidopsis thaliana OX=3702 GN=CLPP5 PE=1 SV=1	O	Posttranslational modification, protein turnover, chaperones	ATP-dependent Clp protease proteolytic subunit 5, chloroplastic-like [Olea europaea var. sylvestris]
EVM0012390	51	20	44	0	0	1.23967	0.511066	0.972403	0	0	0.00032542	-4.17381	down	[IR]	Lipid transport and metabolism;; General function prediction only	Cellular Component: integral component of membrane (GO:0016021);; Molecular Function: hydrolase activity, acting on ester bonds (GO:0016788);;	K00679|2.0e-46|cic:CICLE_v10027727mg|K00679 phospholipid:diacylglycerol acyltransferase [EC:2.3.1.158] | (RefSeq) hypothetical protein	Glycerolipid metabolism (ko00561)	--	--	GDSL-like Lipase/Acylhydrolase	GDSL esterase/lipase At2g23540 OS=Arabidopsis thaliana OX=3702 GN=At2g23540 PE=2 SV=1	S	Function unknown	hypothetical protein Saspl_007872 [Salvia splendens]
EVM0044344	16	57	35	307	242	0.53927	2.02884	1.07818	11.6966	7.79475	0.00324194	2.59326	up	[G]	Carbohydrate transport and metabolism	Molecular Function: channel activity (GO:0015267);; Cellular Component: integral component of membrane (GO:0016021);;	K09874|1.9e-86|oeu:111389959|K09874 aquaporin NIP | (RefSeq) nodulin-26-like	--	[G]	Carbohydrate transport and metabolism	Major intrinsic protein	Aquaporin NIP1-1 OS=Oryza sativa subsp. japonica OX=39947 GN=NIP1-1 PE=2 SV=1	G	Carbohydrate transport and metabolism	nodulin-26-like [Olea europaea var. sylvestris]
EVM0020013	246	139	342	35	38	5.19219	3.11865	6.56241	0.827917	0.757897	5.51432e-05	-2.44672	down	--	--	--	--	--	--	--	Protein of unknown function (DUF620)	--	S	Function unknown	hypothetical protein CDL12_05192 [Handroanthus impetiginosus]
EVM0017885	1351	966	915	74	189	27.4878	20.879	16.9171	1.67953	3.63966	1.52627e-06	-2.83749	down	--	--	Molecular Function: transcription factor activity, sequence-specific DNA binding (GO:0003700);; Cellular Component: nucleus (GO:0005634);; Cellular Component: host cell nucleus (GO:0042025);; Molecular Function: sequence-specific DNA binding (GO:0043565);;	K09419|1.4e-153|sind:105166828|K09419 heat shock transcription factor, other eukaryote | (RefSeq) heat stress transcription factor A-1-like	--	[K]	Transcription	HSF-type DNA-binding	Heat stress transcription factor A-1 OS=Oryza sativa subsp. japonica OX=39947 GN=HSFA1 PE=2 SV=1	K	Transcription	heat shock transcription factor, other eukaryote [Salvia splendens]
EVM0005462	388	291	313	0	10	9.70076	7.73027	7.10362	0	0.221404	2.459e-07	-4.74919	down	--	--	Cellular Component: cellular_component (GO:0005575);; Cellular Component: cell wall (GO:0005618);; Cellular Component: cell (GO:0005623);; Biological Process: biological_process (GO:0008150);; Biological Process: plant-type cell wall organization (GO:0009664);; Biological Process: cellular process (GO:0009987);; Biological Process: cellular component organization (GO:0016043);; Cellular Component…	--	--	--	--	Pollen protein Ole e 1 like	Proline-rich protein 4 OS=Arabidopsis thaliana OX=3702 GN=PRP4 PE=2 SV=1	S	Function unknown	hypothetical protein Saspl_037984 [Salvia splendens]
EVM0038588	396	568	265	5582	1504	7.06083	10.7705	4.29773	111.623	25.4984	0.00200978	2.76406	up	--	--	Molecular Function: transferase activity, transferring acyl groups other than amino-acyl groups (GO:0016747);;	K21383|2.1e-138|sind:105162663|K21383 anthocyanidin 3-O-glucoside 6''-O-acyltransferase [EC:2.3.1.215] | (RefSeq) anthocyanidin 3-O-glucoside 6''-O-acyltransferase-like	Anthocyanin biosynthesis (ko00942)	--	--	Transferase family	Malonyl-coenzyme:anthocyanin 5-O-glucoside-6'''-O-malonyltransferase OS=Salvia splendens OX=180675 GN=5MAT1 PE=1 SV=1	S	Function unknown	hypothetical protein Saspl_017081 [Salvia splendens]
EVM0011928	7352	5549	7187	2811	2147	23.739	19.0233	21.0808	10.1617	6.57991	0.00397777	-1.29706	down	--	--	--	K20478|2.7e-13|hbr:110673059|K20478 golgin subfamily B member 1 | (RefSeq) titin isoform X1	--	[S]	Function unknown	--	--	S	Function unknown	hypothetical protein Saspl_029614 [Salvia splendens]
Rosmarinus_officinalis_newGene_5789	43	110	168	2952	243	0.501046	1.36996	1.78928	58.8927	2.71216	0.00443117	3.16579	up	--	--	Cellular Component: integral component of membrane (GO:0016021);; Molecular Function: kinase activity (GO:0016301);;	--	--	[R]	General function prediction only	Leucine Rich repeats (2 copies)	Receptor-like protein 38 OS=Arabidopsis thaliana OX=3702 GN=RLP38 PE=3 SV=1	S	Function unknown	LRR receptor-like serine/threonine-protein kinase EFR [Salvia splendens]
EVM0041042	1968	2365	3106	1059	1054	28.4359	36.286	40.7702	17.1271	14.4622	0.00337313	-1.11946	down	--	--	Biological Process: response to acid chemical (GO:0001101);; Molecular Function: protein binding (GO:0005515);; Cellular Component: cellular_component (GO:0005575);; Cellular Component: intracellular (GO:0005622);; Cellular Component: cell (GO:0005623);; Cellular Component: nucleus (GO:0005634);; Biological Process: response to stress (GO:0006950);; Biological Process: response to osmotic stress …	K10523|3.6e-214|sind:105165278|K10523 speckle-type POZ protein | (RefSeq) BTB/POZ and MATH domain-containing protein 2	--	[DR]	Cell cycle control, cell division, chromosome partitioning;; General function prediction only	BTB/POZ domain	BTB/POZ and MATH domain-containing protein 2 OS=Arabidopsis thaliana OX=3702 GN=BPM2 PE=1 SV=1	D	Cell cycle control, cell division, chromosome partitioning	BTB/POZ and MATH domain-containing protein 2 [Sesamum indicum]
EVM0017135	744	530	384	9041	1774	16.1371	12.1993	7.56668	219.619	36.5417	0.00171806	2.90368	up	[R]	General function prediction only	Cellular Component: cellular_component (GO:0005575);; Cellular Component: cell (GO:0005623);; Cellular Component: plasma membrane (GO:0005886);; Biological Process: response to stress (GO:0006950);; Biological Process: response to oxidative stress (GO:0006979);; Biological Process: biological_process (GO:0008150);; Biological Process: response to inorganic substance (GO:0010035);; Biological Proc…	K23050|7.3e-135|oeu:111408953|K23050 phenylcoumaran benzylic ether reductase [EC:1.3.1.-] | (RefSeq) isoflavone reductase-like protein	--	--	--	NmrA-like family	Isoflavone reductase-like protein OS=Olea europaea OX=4146 PE=1 SV=1	S	Function unknown	hypothetical protein Saspl_001935 [Salvia splendens]
EVM0040517	1934	1513	1903	786	1065	34.6469	28.7818	30.9666	15.7617	18.1052	0.00844106	-0.879098	down	[G]	Carbohydrate transport and metabolism	--	K11883|8.8e-34|boe:106316952|K11883 RNA-binding protein NOB1 | (RefSeq) uncharacterized protein LOC106316952	Ribosome biogenesis in eukaryotes (ko03008)	[G]	Carbohydrate transport and metabolism	pfkB family carbohydrate kinase	--	G	Carbohydrate transport and metabolism	hypothetical protein Saspl_001930 [Salvia splendens]
EVM0015171	1985	1673	2290	7627	14763	30.4892	27.2871	31.9565	131.193	215.343	1.21751e-11	2.46478	up	--	--	Cellular Component: nucleus (GO:0005634);; Molecular Function: zinc ion binding (GO:0008270);;	K12135|3.0e-08|eus:EUTSA_v10015486mg|K12135 zinc finger protein CONSTANS | (RefSeq) hypothetical protein	Circadian rhythm - plant (ko04712)	--	--	CCT motif	Zinc finger protein CONSTANS-LIKE 10 OS=Arabidopsis thaliana OX=3702 GN=COL10 PE=1 SV=1	K	Transcription	hypothetical protein Saspl_001404 [Salvia splendens]
EVM0028730	219	224	319	701	641	4.35577	4.7406	5.78298	15.6574	12.1428	0.00029218	1.45652	up	[S]	Function unknown	--	K17662|1.4e-124|sind:105160649|K17662 cytochrome b pre-mRNA-processing protein 3 | (RefSeq) ubiquinol-cytochrome-c reductase complex assembly factor 1 isoform X1	--	[C]	Energy production and conversion	Ubiquinol-cytochrome C chaperone	--	C	Energy production and conversion	cytochrome b pre-mRNA-processing protein 3 [Salvia splendens]
EVM0007057	436	504	609	130	209	8.83731	10.8332	11.2075	2.94316	4.02217	0.000239394	-1.51636	down	--	--	Biological Process: RNA 5'-end processing (GO:0000966);; Biological Process: tRNA 5'-leader removal (GO:0001682);; Molecular Function: molecular_function (GO:0003674);; Molecular Function: catalytic activity (GO:0003824);; Molecular Function: nuclease activity (GO:0004518);; Molecular Function: endonuclease activity (GO:0004519);; Molecular Function: endoribonuclease activity (GO:0004521);; Molec…	K18213|6.4e-159|sind:105169999|K18213 proteinaceous RNase P [EC:3.1.26.5] | (RefSeq) proteinaceous RNase P 2	RNA transport (ko03013)	[R]	General function prediction only	Protein-only RNase P	Proteinaceous RNase P 3 OS=Arabidopsis thaliana OX=3702 GN=PRORP3 PE=1 SV=1	V	Defense mechanisms	proteinaceous RNase P [Salvia splendens]
EVM0003093	52	23	11	2827	226	2.96796	1.39776	0.538408	182.131	12.3003	6.42703e-05	4.32155	up	--	--	Molecular Function: electron carrier activity (GO:0009055);; Cellular Component: integral component of membrane (GO:0016021);;	--	--	--	--	Plastocyanin-like domain	Blue copper protein OS=Arabidopsis thaliana OX=3702 GN=BCB PE=2 SV=2	S	Function unknown	hypothetical protein Saspl_018457 [Salvia splendens]
EVM0032372	3441	2297	2717	611	789	59.5804	42.2171	42.7251	11.8375	12.9568	7.46868e-07	-1.90659	down	--	--	Cellular Component: integral component of membrane (GO:0016021);; Biological Process: Golgi vesicle transport (GO:0048193);;	--	--	--	--	Syntaxin 6, N-terminal	--	S	Function unknown	hypothetical protein CDL12_25721 [Handroanthus impetiginosus]
EVM0041291	1452	1315	1741	558	836	5.97046	5.74242	6.50528	2.56881	3.26436	0.000616383	-1.04004	down	--	--	Molecular Function: protein serine/threonine kinase activity (GO:0004674);; Molecular Function: ATP binding (GO:0005524);; Molecular Function: macromolecular complex binding (GO:0044877);;	K07203|0.0e+00|sind:105169347|K07203 serine/threonine-protein kinase mTOR [EC:2.7.11.1] | (RefSeq) serine/threonine-protein kinase TOR	Autophagy - other (ko04136)	[L]	Replication, recombination and repair	Phosphatidylinositol 3- and 4-kinase	Serine/threonine-protein kinase TOR OS=Arabidopsis thaliana OX=3702 GN=TOR PE=1 SV=1	L	Replication, recombination and repair	hypothetical protein Saspl_050452 [Salvia splendens]
EVM0044402	1544	1558	2110	576	936	34.8726	37.368	43.3052	14.5652	20.0773	0.00145507	-1.1271	down	[R]	General function prediction only	Biological Process: lipid catabolic process (GO:0016042);; Molecular Function: hydrolase activity (GO:0016787);;	K16816|1.3e-09|olu:OSTLU_31875|K16816 patatin-like phospholipase domain-containing protein 2 [EC:3.1.1.3] | (RefSeq) predicted protein	Glycerolipid metabolism (ko00561)	[U]	Intracellular trafficking, secretion, and vesicular transport	Patatin-like phospholipase	--	U	Intracellular trafficking, secretion, and vesicular transport	hypothetical protein Saspl_030075 [Salvia splendens]
EVM0042212	1304	1066	1217	105	259	22.9992	19.9541	19.4948	2.05872	4.33564	4.8436e-07	-2.57165	down	--	--	--	--	--	--	--	--	Uncharacterized protein At1g76660 OS=Arabidopsis thaliana OX=3702 GN=At1g76660 PE=2 SV=1	S	Function unknown	uncharacterized protein LOC105166690 [Sesamum indicum]
EVM0045039	1818	2196	3301	6656	6714	20.7139	26.565	34.1668	84.9169	72.6332	0.000125942	1.5109	up	[O]	Posttranslational modification, protein turnover, chaperones	Molecular Function: nucleotide binding (GO:0000166);; Molecular Function: molecular_function (GO:0003674);; Molecular Function: binding (GO:0005488);; Molecular Function: ATP binding (GO:0005524);; Cellular Component: cellular_component (GO:0005575);; Cellular Component: cell wall (GO:0005618);; Cellular Component: intracellular (GO:0005622);; Cellular Component: cell (GO:0005623);; Cellular Comp…	K09489|0.0e+00|sind:105164015|K09489 heat shock 70kDa protein 4 | (RefSeq) heat shock 70 kDa protein 14	--	[O]	Posttranslational modification, protein turnover, chaperones	Hsp70 protein	Heat shock 70 kDa protein 14 OS=Arabidopsis thaliana OX=3702 GN=HSP70-14 PE=1 SV=1	O	Posttranslational modification, protein turnover, chaperones	hypothetical protein Saspl_004564 [Salvia splendens]
EVM0037117	19	44	52	5445	136	0.294458	0.734295	0.750112	96.9158	2.0438	6.689e-05	4.47058	up	[QV]	Secondary metabolites biosynthesis, transport and catabolism;; Defense mechanisms	Molecular Function: monooxygenase activity (GO:0004497);; Molecular Function: iron ion binding (GO:0005506);; Molecular Function: oxidoreductase activity, acting on paired donors, with incorporation or reduction of molecular oxygen (GO:0016705);; Molecular Function: heme binding (GO:0020037);;	K20667|3.0e-90|nnu:104593852|K20667 beta-amyrin 28-monooxygenase [EC:1.14.14.126] | (RefSeq) beta-amyrin 28-oxidase-like	--	[QI]	Secondary metabolites biosynthesis, transport and catabolism;; Lipid transport and metabolism	Cytochrome P450	Cytochrome P450 716B1 OS=Picea sitchensis OX=3332 GN=CYP716B1 PE=2 SV=1	Q	Secondary metabolites biosynthesis, transport and catabolism	cytochrome P450 728D17-like protein [Salvia pomifera]
EVM0022012	9123	1790	2688	297	755	165.702	34.511	44.3542	6.02997	13.0141	0.00593927	-2.61713	down	--	--	Molecular Function: transferase activity, transferring acyl groups other than amino-acyl groups (GO:0016747);;	K19861|1.7e-204|jcu:105632501|K19861 benzyl alcohol O-benzoyltransferase [EC:2.3.1.196 2.3.1.232] | (RefSeq) benzyl alcohol O-benzoyltransferase	--	--	--	Transferase family	Benzyl alcohol O-benzoyltransferase OS=Nicotiana tabacum OX=4097 GN=HSR201 PE=1 SV=1	S	Function unknown	(Z)-3-hexen-1-ol acetyltransferase [Salvia splendens]
EVM0041494	302	1329	562	95918	1312	5.37009	25.1081	9.07878	1912.07	22.1783	0.000763509	4.03312	up	[G]	Carbohydrate transport and metabolism	Molecular Function: zinc ion binding (GO:0008270);; Molecular Function: oxidoreductase activity (GO:0016491);;	K23232|5.3e-84|oeu:111385603|K23232 8-hydroxygeraniol dehydrogenase [EC:1.1.1.324] | (RefSeq) 8-hydroxygeraniol dehydrogenase-like isoform X1	Monoterpenoid biosynthesis (ko00902)	[Q]	Secondary metabolites biosynthesis, transport and catabolism	Alcohol dehydrogenase GroES-like domain	8-hydroxygeraniol dehydrogenase OS=Catharanthus roseus OX=4058 GN=10HGO PE=1 SV=1	Q	Secondary metabolites biosynthesis, transport and catabolism	hypothetical protein Saspl_036545 [Salvia splendens]
EVM0041163	2541	2093	2896	984	1241	53.619	46.8889	55.5113	23.2414	24.8552	9.1617e-06	-1.09618	down	--	--	Molecular Function: phosphatase activity (GO:0016791);;	K17616|6.1e-151|sind:105175666|K17616 CTD small phosphatase-like protein 2 [EC:3.1.3.-] | (RefSeq) CTD small phosphatase-like protein 2	--	[K]	Transcription	NLI interacting factor-like phosphatase	--	K	Transcription	CTD small phosphatase-like protein 2 [Salvia splendens]
EVM0043692	15	24	53	3284	117	0.564482	0.993286	1.86101	144.338	4.34803	0.000105342	4.3173	up	--	--	--	K19996|1.0e-06|qsu:111998511|K19996 phosphatidylinositol transfer protein SFH5 | (RefSeq) patellin-4-like	--	[I]	Lipid transport and metabolism	CRAL/TRIO domain	Phosphatidylinositol/phosphatidylcholine transfer protein SFH9 OS=Arabidopsis thaliana OX=3702 GN=SFH9 PE=2 SV=1	I	Lipid transport and metabolism	hypothetical protein Saspl_022778 [Salvia splendens]
EVM0024284	423	5	476	0	0	16.8764	0.206342	17.2514	0	0	0.00760042	-3.46816	down	--	--	Biological Process: defense response (GO:0006952);;	--	--	--	--	Pathogenesis-related protein Bet v 1 family	Kirola OS=Actinidia deliciosa OX=3627 PE=1 SV=1	S	Function unknown	hypothetical protein Saspl_036755 [Salvia splendens]
EVM0005909	133	131	158	463	403	2.37142	2.47969	2.54779	9.24678	6.82456	0.000150521	1.65279	up	[Q]	Secondary metabolites biosynthesis, transport and catabolism	Biological Process: fatty acid biosynthetic process (GO:0006633);; Cellular Component: integral component of membrane (GO:0016021);; Molecular Function: transferase activity, transferring acyl groups other than amino-acyl groups (GO:0016747);;	K15397|5.2e-274|sind:105166293|K15397 3-ketoacyl-CoA synthase [EC:2.3.1.199] | (RefSeq) 3-ketoacyl-CoA synthase 4	Fatty acid elongation (ko00062);; Plant-pathogen interaction (ko04626)	--	--	FAE1/Type III polyketide synthase-like protein	3-ketoacyl-CoA synthase 4 OS=Arabidopsis thaliana OX=3702 GN=KCS4 PE=2 SV=1	I	Lipid transport and metabolism	3-ketoacyl-CoA synthase [Salvia splendens]
EVM0017707	442	382	408	64	116	9.1432	8.39526	7.66844	1.47027	2.27448	8.51895e-06	-2.07866	down	--	--	Molecular Function: molecular_function (GO:0003674);; Molecular Function: nucleic acid binding (GO:0003676);; Molecular Function: RNA binding (GO:0003723);; Molecular Function: catalytic activity (GO:0003824);; Molecular Function: nuclease activity (GO:0004518);; Molecular Function: endonuclease activity (GO:0004519);; Molecular Function: binding (GO:0005488);; Cellular Component: cellular_compon…	K17710|9.0e-150|cit:102607615|K17710 pentatricopeptide repeat domain-containing protein 1 | (RefSeq) putative pentatricopeptide repeat-containing protein At2g02150	--	[R]	General function prediction only	--	Uncharacterized protein At2g02148 OS=Arabidopsis thaliana OX=3702 GN=At2g02148 PE=2 SV=1	S	Function unknown	uncharacterized protein At2g02148 isoform X1 [Sesamum indicum]
EVM0011813	114	174	131	15	35	2.79151	4.51395	2.91141	0.405368	0.810533	0.00363812	-2.24009	down	[GI]	Carbohydrate transport and metabolism;; Lipid transport and metabolism	Molecular Function: pectinesterase activity (GO:0030599);; Biological Process: cell wall modification (GO:0042545);; Molecular Function: aspartyl esterase activity (GO:0045330);; Biological Process: pectin catabolic process (GO:0045490);;	K01051|4.9e-181|sind:105162040|K01051 pectinesterase [EC:3.1.1.11] | (RefSeq) probable pectinesterase 53	Pentose and glucuronate interconversions (ko00040)	--	--	Pectinesterase	Probable pectinesterase 53 OS=Arabidopsis thaliana OX=3702 GN=PME53 PE=2 SV=1	G	Carbohydrate transport and metabolism	hypothetical protein Saspl_041255 [Salvia splendens]
EVM0044769	2403	2188	2648	3620	6811	25.6665	24.8053	25.6878	43.2861	69.0666	0.00795479	1.11227	up	[T]	Signal transduction mechanisms	Molecular Function: GTPase activity (GO:0003924);; Molecular Function: GTP binding (GO:0005525);;	K06207|0.0e+00|sind:105159743|K06207 GTP-binding protein | (RefSeq) uncharacterized protein LOC105159743	--	[J]	Translation, ribosomal structure and biogenesis	Elongation factor Tu GTP binding domain	Putative elongation factor TypA-like SVR3, chloroplastic OS=Arabidopsis thaliana OX=3702 GN=SVR3 PE=1 SV=1	J	Translation, ribosomal structure and biogenesis	GTP-binding protein [Salvia splendens]
EVM0007771	888	353	282	90	61	18.2374	7.68344	5.24448	2.06797	1.17591	0.00830087	-2.33369	down	--	--	Biological Process: intracellular protein transport (GO:0006886);;	K13141|2.7e-29|csat:104745793|K13141 integrator complex subunit 4 | (RefSeq) protein SIEL-like	--	[U]	Intracellular trafficking, secretion, and vesicular transport	--	TOM1-like protein 9 OS=Arabidopsis thaliana OX=3702 GN=TOL9 PE=1 SV=1	U	Intracellular trafficking, secretion, and vesicular transport	hypothetical protein Saspl_038043 [Salvia splendens]
EVM0024592	913	760	955	2515	2490	15.8125	13.9854	15.0304	48.8124	40.9891	1.95728e-07	1.56399	up	[R]	General function prediction only	Cellular Component: integral component of membrane (GO:0016021);;	K23541|1.0e-31|dcr:108202624|K23541 Ca2+/H+ antiporter, TMEM165/GDT1 family | (RefSeq) GDT1-like protein 4	--	[S]	Function unknown	Uncharacterized protein family UPF0016	Protein PAM71-homolog, chloroplastic OS=Arabidopsis thaliana OX=3702 GN=PAM71-HL PE=1 SV=2	S	Function unknown	hypothetical protein Saspl_017965 [Salvia splendens]
Rosmarinus_officinalis_newGene_7529	69	168	145	5245	1195	0.822085	2.14774	1.5829	71.0448	13.6864	1.44762e-06	4.09616	up	--		Molecular Function: protein kinase activity (GO:0004672);; Molecular Function: ATP binding (GO:0005524);; Cellular Component: integral component of membrane (GO:0016021);; Molecular Function: polysaccharide binding (GO:0030247);;	K13430|1.3e-52|gra:105802395|K13430 serine/threonine-protein kinase PBS1 [EC:2.7.11.1] | (RefSeq) serine/threonine-protein kinase CDL1-like	Plant-pathogen interaction (ko04626)	--	--	Protein kinase domain	Rust resistance kinase Lr10 OS=Triticum aestivum OX=4565 GN=LRK10 PE=2 SV=1	T	Signal transduction mechanisms	hypothetical protein Saspl_041539 [Salvia splendens]
EVM0045890	864	1517	1650	3745	4737	10.3924	19.3686	18.0271	50.442	54.1078	0.000886007	1.6488	up	--	--	Molecular Function: DNA binding (GO:0003677);; Cellular Component: nucleus (GO:0005634);; Biological Process: regulation of transcription, DNA-templated (GO:0006355);;	--	--	[K]	Transcription	Associated with HOX	Homeobox protein BEL1 homolog OS=Arabidopsis thaliana OX=3702 GN=BEL1 PE=1 SV=2	K	Transcription	hypothetical protein Saspl_044731 [Salvia splendens]
EVM0008719	44	34	79	2	0	1.11237	0.904985	1.80853	0.041148	0	0.000462549	-3.7981	down	[IR]	Lipid transport and metabolism;; General function prediction only	Molecular Function: hydrolase activity, acting on ester bonds (GO:0016788);;	K00679|5.0e-50|cic:CICLE_v10027727mg|K00679 phospholipid:diacylglycerol acyltransferase [EC:2.3.1.158] | (RefSeq) hypothetical protein	Glycerolipid metabolism (ko00561)	--	--	GDSL-like Lipase/Acylhydrolase	GDSL esterase/lipase At4g18970 OS=Arabidopsis thaliana OX=3702 GN=At4g18970 PE=2 SV=1	L	Replication, recombination and repair	hypothetical protein Saspl_001034 [Salvia splendens]
EVM0011514	12	18	4	5649	142	0.201658	0.327854	0.047818	110.962	2.3608	1.90631e-06	5.28669	up	[C]	Energy production and conversion	Molecular Function: oxidoreductase activity (GO:0016491);; Molecular Function: FAD binding (GO:0071949);;	K22395|7.6e-164|han:110930985|K22395 cinnamyl-alcohol dehydrogenase [EC:1.1.1.195] | (RefSeq) berberine bridge enzyme-like 25	Phenylpropanoid biosynthesis (ko00940)	--	--	FAD binding domain	Berberine bridge enzyme-like 18 OS=Arabidopsis thaliana OX=3702 GN=At4g20820 PE=3 SV=1	C	Energy production and conversion	hypothetical protein Saspl_033522 [Salvia splendens]
EVM0043021	1685	1596	1696	735	760	50.51	50.774	46.1813	24.6701	21.6302	0.00200978	-1.06704	down	--	--	Molecular Function: DNA binding (GO:0003677);; Molecular Function: zinc ion binding (GO:0008270);;	--	--	[R]	General function prediction only	A20-like zinc finger	Zinc finger A20 and AN1 domain-containing stress-associated protein 8 OS=Oryza sativa subsp. indica OX=39946 GN=SAP8 PE=2 SV=2	S	Function unknown	hypothetical protein Saspl_011678 [Salvia splendens]
EVM0036166	659	647	668	24893	1110	12.3665	12.8994	11.3912	523.73	19.8001	0.00191828	3.42023	up	[C]	Energy production and conversion	Molecular Function: oxidoreductase activity (GO:0016491);;	K17872|3.0e-10|ath:AT5G08740|K17872 demethylphylloquinone reductase [EC:1.6.5.12] | (RefSeq) NDC1; NAD(P)H dehydrogenase C1	Ubiquinone and other terpenoid-quinone biosynthesis (ko00130)	[C]	Energy production and conversion	Pyridine nucleotide-disulphide oxidoreductase	External alternative NAD(P)H-ubiquinone oxidoreductase B2, mitochondrial OS=Arabidopsis thaliana OX=3702 GN=NDB2 PE=1 SV=1	C	Energy production and conversion	hypothetical protein Saspl_032975 [Salvia splendens]
EVM0025069	1840	1733	2170	4143	4495	58.4916	58.4822	62.6826	147.483	135.703	2.78677e-07	1.23245	up	[O]	Posttranslational modification, protein turnover, chaperones	Cellular Component: cellular_component (GO:0005575);; Cellular Component: intracellular (GO:0005622);; Cellular Component: cell (GO:0005623);; Cellular Component: cytoplasm (GO:0005737);; Cellular Component: myofibril (GO:0030016);; Cellular Component: sarcomere (GO:0030017);; Cellular Component: Z disc (GO:0030018);; Cellular Component: I band (GO:0031674);; Cellular Component: organelle (GO:004…	K09523|7.7e-14|oeu:111368952|K09523 DnaJ homolog subfamily C member 3 | (RefSeq) dnaJ protein P58IPK homolog	Protein processing in endoplasmic reticulum (ko04141)	[O]	Posttranslational modification, protein turnover, chaperones	DnaJ domain	DnaJ protein P58IPK homolog B OS=Oryza sativa subsp. japonica OX=39947 GN=P58B PE=1 SV=1	O	Posttranslational modification, protein turnover, chaperones	hypothetical protein CDL12_05428 [Handroanthus impetiginosus]
EVM0045166	1413	847	1277	227	253	36.3418	23.1259	29.8521	6.53054	6.17231	6.3833e-08	-2.15513	down	--	--	Molecular Function: molecular_function (GO:0003674);; Molecular Function: catalytic activity (GO:0003824);; Molecular Function: ubiquitin-protein transferase activity (GO:0004842);; Molecular Function: protein binding (GO:0005515);; Biological Process: cellular protein modification process (GO:0006464);; Biological Process: proteolysis (GO:0006508);; Biological Process: ubiquitin-dependent protei…	--	--	--	--	F-box domain	SKP1-interacting partner 15 OS=Arabidopsis thaliana OX=3702 GN=SKIP15 PE=1 SV=1	S	Function unknown	hypothetical protein Saspl_005515 [Salvia splendens]
EVM0038250	7775	6343	7754	933	1793	133.379	115.517	120.845	17.9205	29.1953	8.28106e-10	-2.32375	down	--	--	Molecular Function: DNA binding (GO:0003677);; Cellular Component: nucleus (GO:0005634);; Biological Process: regulation of transcription, DNA-templated (GO:0006355);;	K19589|2.9e-08|zma:100283871|K19589 release factor glutamine methyltransferase [EC:2.1.1.297] | (RefSeq) uncharacterized protein LOC100283871	--	[K]	Transcription	KNOX2 domain	Homeobox protein knotted-1-like LET12 OS=Solanum lycopersicum OX=4081 GN=LET12 PE=2 SV=1	K	Transcription	homeobox protein knotted-1-like LET12 isoform X1 [Sesamum indicum]
EVM0023678	78	56	205	0	0	3.26973	2.48218	7.87907	0	0	1.11916e-07	-5.41474	down	--	--	Biological Process: response to acid chemical (GO:0001101);; Cellular Component: cellular_component (GO:0005575);; Cellular Component: extracellular region (GO:0005576);; Biological Process: cell communication (GO:0007154);; Biological Process: signal transduction (GO:0007165);; Biological Process: biological_process (GO:0008150);; Biological Process: response to endogenous stimulus (GO:0009719);…	K03860|3.7e-22|nnu:104608881|K03860 phosphatidylinositol N-acetylglucosaminyltransferase subunit Q | (RefSeq) N-acetylglucosaminyl-phosphatidylinositol biosynthetic protein gpi1-like	Glycosylphosphatidylinositol (GPI)-anchor biosynthesis (ko00563)	--	--	Gibberellin regulated protein	Gibberellin-regulated protein 4 OS=Arabidopsis thaliana OX=3702 GN=GASA4 PE=1 SV=2	S	Function unknown	hypothetical protein Saspl_007725 [Salvia splendens]
EVM0027042	5180	1154	1918	315	435	123.981	29.3064	41.6996	8.44137	9.87923	0.00365129	-2.47927	down	--	--	--	--	--	--	--	PDDEXK-like family of unknown function	--	S	Function unknown	hypothetical protein Saspl_033333 [Salvia splendens]
EVM0018048	37	83	116	1866	319	0.973348	2.31221	2.77211	55.2971	7.99526	0.000801986	3.27849	up	--	--	Molecular Function: molecular_function (GO:0003674);; Molecular Function: catalytic activity (GO:0003824);; Molecular Function: ubiquitin-protein transferase activity (GO:0004842);; Biological Process: cellular protein modification process (GO:0006464);; Biological Process: proteolysis (GO:0006508);; Biological Process: ubiquitin-dependent protein catabolic process (GO:0006511);; Biological Proce…	--	--	--	--	--	F-box/kelch-repeat protein At5g43190 OS=Arabidopsis thaliana OX=3702 GN=At5g43190 PE=2 SV=1	S	Function unknown	hypothetical protein Saspl_020285 [Salvia splendens]
EVM0011115	1317	1219	1123	235	136	36.8371	36.2202	28.5489	7.35863	3.60997	1.13551e-05	-2.47092	down	--	--	Biological Process: reproduction (GO:0000003);; Biological Process: developmental process involved in reproduction (GO:0003006);; Molecular Function: molecular_function (GO:0003674);; Molecular Function: catalytic activity (GO:0003824);; Molecular Function: ubiquitin-protein transferase activity (GO:0004842);; Cellular Component: cellular_component (GO:0005575);; Cellular Component: intracellular…	--	--	--	--	--	Phytochrome A-associated F-box protein OS=Arabidopsis thaliana OX=3702 GN=EID1 PE=1 SV=2	S	Function unknown	hypothetical protein Saspl_018970 [Salvia splendens]
EVM0034515	301	212	343	612	627	3.94443	2.94753	4.0857	8.98676	7.80203	0.00407503	1.17616	up	--	--	Biological Process: fucose metabolic process (GO:0006004);; Cellular Component: integral component of membrane (GO:0016021);; Molecular Function: transferase activity, transferring glycosyl groups (GO:0016757);;	--	--	--	--	GDP-fucose protein O-fucosyltransferase	O-fucosyltransferase 30 OS=Arabidopsis thaliana OX=3702 GN=OFUT30 PE=2 SV=1	G	Carbohydrate transport and metabolism	hypothetical protein Saspl_035472 [Salvia splendens]
Rosmarinus_officinalis_newGene_19044	20072	8455	7640	381	482	226.119	101.126	78.1854	4.79669	5.15393	2.76104e-12	-4.35915	down	--	--	Molecular Function: DNA binding (GO:0003677);; Cellular Component: nucleus (GO:0005634);;	K12133|2.6e-37|ppp:112280611|K12133 MYB-related transcription factor LHY | (RefSeq) uncharacterized protein LOC112280611	Circadian rhythm - plant (ko04712)	[O]	Posttranslational modification, protein turnover, chaperones	Myb-like DNA-binding domain	Protein REVEILLE 1 OS=Arabidopsis thaliana OX=3702 GN=RVE1 PE=1 SV=1	K	Transcription	MYB-related transcription factor LHY [Salvia splendens]
EVM0011029	498	297	392	72	155	11.0227	6.96789	7.88666	1.76396	3.25735	0.00788556	-1.67289	down	--	--	Biological Process: immune system process (GO:0002376);; Cellular Component: cellular_component (GO:0005575);; Cellular Component: intracellular (GO:0005622);; Cellular Component: cell (GO:0005623);; Cellular Component: cytoplasm (GO:0005737);; Cellular Component: plasma membrane (GO:0005886);; Biological Process: response to stress (GO:0006950);; Biological Process: defense response (GO:0006952)…	K13457|1.1e-43|mtr:MTR_5g027860|K13457 disease resistance protein RPM1 | (RefSeq) disease resistance protein (CC-NBS-LRR class) family protein	Plant-pathogen interaction (ko04626)	[T]	Signal transduction mechanisms	NB-ARC domain	Putative late blight resistance protein homolog R1A-10 OS=Solanum demissum OX=50514 GN=R1A-10 PE=3 SV=1	T	Signal transduction mechanisms	PREDICTED: putative late blight resistance protein homolog R1B-17 [Erythranthe guttata]
EVM0022124	31	84	79	897	867	1.55528	4.553	3.62705	51.3536	42.0984	2.47263e-08	3.5306	up	--	--	Cellular Component: integral component of membrane (GO:0016021);;	K17290|2.3e-11|apro:F751_3177|K17290 oxidoreductase [EC:1.1.1.-] | (RefSeq) Oxidoreductase HTATIP2	--	--	--	Chlorophyll A-B binding protein	Early light-induced protein 1, chloroplastic OS=Arabidopsis thaliana OX=3702 GN=ELIP1 PE=1 SV=1	S	Function unknown	hypothetical protein Saspl_005779 [Salvia splendens]
EVM0026528	613	1656	752	12736	3745	9.17165	26.3003	10.2237	213.418	53.2132	0.00420898	2.66387	up	[O]	Posttranslational modification, protein turnover, chaperones	Molecular Function: protein kinase activity (GO:0004672);; Molecular Function: ATP binding (GO:0005524);; Cellular Component: integral component of membrane (GO:0016021);;	K13415|4.9e-37|cqi:110699238|K13415 protein brassinosteroid insensitive 1 [EC:2.7.10.1 2.7.11.1] | (RefSeq) systemin receptor SR160-like	Plant hormone signal transduction (ko04075)	--	--	Protein kinase domain	Leucine-rich repeat receptor-like serine/threonine/tyrosine-protein kinase SOBIR1 OS=Arabidopsis thaliana OX=3702 GN=SOBIR1 PE=1 SV=1	T	Signal transduction mechanisms	hypothetical protein Saspl_014882 [Salvia splendens]
EVM0045520	522	581	647	1648	1457	16.5401	19.5481	18.6388	58.5313	43.8723	0.000156925	1.4557	up	[H]	Coenzyme transport and metabolism	Cellular Component: mitochondrion (GO:0005739);; Biological Process: ubiquinone biosynthetic process (GO:0006744);; Molecular Function: lipid binding (GO:0008289);;	K18587|1.7e-117|sind:105173690|K18587 ubiquinone biosynthesis protein COQ9 | (RefSeq) ubiquinone biosynthesis protein COQ9, mitochondrial	--	[S]	Function unknown	COQ9	--	S	Function unknown	ubiquinone biosynthesis protein COQ9 [Salvia splendens]
EVM0005750	1210	497	524	86	61	20.3647	8.88472	8.0054	1.61952	0.972138	6.42703e-05	-2.93071	down	--	--	--	--	--	--	--	--	--	S	Function unknown	hypothetical protein Saspl_040778 [Salvia splendens]
EVM0037416	2565	1962	2340	992	971	59.5411	48.3562	49.3424	25.7638	21.3928	0.00314967	-1.12462	down	[P]	Inorganic ion transport and metabolism	Molecular Function: cation transmembrane transporter activity (GO:0008324);; Cellular Component: integral component of membrane (GO:0016021);;	K14692|5.4e-170|sind:105159773|K14692 solute carrier family 30 (zinc transporter), member 5/7 | (RefSeq) metal tolerance protein C2	--	[P]	Inorganic ion transport and metabolism	Cation efflux family	Metal tolerance protein C2 OS=Arabidopsis thaliana OX=3702 GN=MTPC2 PE=2 SV=1	P	Inorganic ion transport and metabolism	solute carrier family 30 (zinc transporter), member 5/7 [Salvia splendens]
EVM0024637	2916	3404	3563	32410	8716	46.3264	57.426	51.43	576.622	131.496	0.00188289	2.48972	up	--	--	Biological Process: amino acid transmembrane transport (GO:0003333);; Cellular Component: plasma membrane (GO:0005886);; Molecular Function: amino acid transmembrane transporter activity (GO:0015171);; Cellular Component: integral component of membrane (GO:0016021);;	K15015|4.5e-16|lang:109332400|K15015 solute carrier family 32 (vesicular inhibitory amino acid transporter) | (RefSeq) vacuolar amino acid transporter 1-like	--	[E]	Amino acid transport and metabolism	Transmembrane amino acid transporter protein	Lysine histidine transporter 1 OS=Arabidopsis thaliana OX=3702 GN=LHT1 PE=1 SV=1	E	Amino acid transport and metabolism	lysine histidine transporter 1 [Sesamum indicum]
EVM0037115	288	269	545	4936	720	4.32652	4.28123	7.44064	83.1068	10.2686	0.00772215	2.64176	up	[C]	Energy production and conversion	Molecular Function: lyase activity (GO:0016829);; Molecular Function: transferase activity, transferring acyl groups, acyl groups converted into alkyl on transfer (GO:0046912);;	K01648|0.0e+00|sind:105156841|K01648 ATP citrate (pro-S)-lyase [EC:2.3.3.8] | (RefSeq) ATP-citrate synthase beta chain protein 2	Citrate cycle (TCA cycle) (ko00020)	[C]	Energy production and conversion	Citrate synthase, C-terminal domain	ATP-citrate synthase beta chain protein 2 OS=Arabidopsis thaliana OX=3702 GN=ACLB-2 PE=1 SV=1	C	Energy production and conversion	ATP citrate (pro-S)-lyase [Salvia splendens]
EVM0006038	5791	1622	3073	357	462	72.6601	21.5987	35.0165	5.00154	5.49248	9.13142e-05	-2.75701	down	--	--	--	K09527|9.6e-24|lja:Lj3g3v3579380.1|K09527 DnaJ homolog subfamily C member 7 | (RefSeq) Lj3g3v3579380.1; -	--	--	--	Tetratricopeptide repeat	--	O	Posttranslational modification, protein turnover, chaperones	hypothetical protein Saspl_005340 [Salvia splendens]
EVM0016737	431	419	465	1237	937	16.9177	17.4441	16.5584	54.35	34.9179	0.00419318	1.35192	up	--	--	--	--	--	--	--	--	--	--	--	hypothetical protein Saspl_005019 [Salvia splendens]
EVM0034948	246	1122	471	34041	1099	5.02886	24.3775	8.74629	780.026	21.3439	0.00356956	3.48167	up	[G]	Carbohydrate transport and metabolism	Molecular Function: zinc ion binding (GO:0008270);; Molecular Function: oxidoreductase activity (GO:0016491);;	K23232|7.2e-166|oeu:111373464|K23232 8-hydroxygeraniol dehydrogenase [EC:1.1.1.324] | (RefSeq) 8-hydroxygeraniol dehydrogenase-like	Monoterpenoid biosynthesis (ko00902)	[Q]	Secondary metabolites biosynthesis, transport and catabolism	Alcohol dehydrogenase GroES-like domain	Probable mannitol dehydrogenase OS=Fragaria ananassa OX=3747 GN=CAD PE=2 SV=1	Q	Secondary metabolites biosynthesis, transport and catabolism	cinnamyl alcohol dehydrogenase [Salvia miltiorrhiza]
EVM0018909	266	255	321	720	752	2.23095	2.27088	2.4456	6.77974	5.99866	4.83651e-06	1.44012	up	--	--	--	--	--	--	--	--	--	--	--	hypothetical protein Saspl_035142 [Salvia splendens]
EVM0032410	284	195	202	56	79	12.1445	8.86496	7.84687	2.6764	3.20264	0.00643235	-1.62107	down	--	--	Molecular Function: protein dimerization activity (GO:0046983);;	--	--	--	--	Helix-loop-helix DNA-binding domain	Transcription factor BHLH062 OS=Oryza sativa subsp. japonica OX=39947 GN=BHLH062 PE=1 SV=1	K	Transcription	hypothetical protein Saspl_015664 [Salvia splendens]
EVM0000220	2480	2017	2397	421	751	46.6968	40.3098	40.9886	8.86904	13.4235	6.02249e-07	-1.88909	down	[O]	Posttranslational modification, protein turnover, chaperones	Molecular Function: peptidyl-prolyl cis-trans isomerase activity (GO:0003755);; Biological Process: protein folding (GO:0006457);;	K12737|9.5e-201|sind:105164650|K12737 peptidyl-prolyl cis-trans isomerase SDCCAG10 [EC:5.2.1.8] | (RefSeq) peptidyl-prolyl cis-trans isomerase CYP57	--	[O]	Posttranslational modification, protein turnover, chaperones	Cyclophilin type peptidyl-prolyl cis-trans isomerase/CLD	Peptidyl-prolyl cis-trans isomerase CYP57 OS=Arabidopsis thaliana OX=3702 GN=CYP57 PE=1 SV=1	O	Posttranslational modification, protein turnover, chaperones	peptidyl-prolyl cis-trans isomerase SDCCAG10 [Salvia splendens]
EVM0032710	612	344	421	3610	1382	11.9671	7.15283	7.48848	79.1476	25.6844	0.00217859	2.32716	up	[C]	Energy production and conversion	Molecular Function: oxidoreductase activity, acting on the aldehyde or oxo group of donors, NAD or NADP as acceptor (GO:0016620);;	K12355|1.2e-208|sind:105158825|K12355 coniferyl-aldehyde dehydrogenase [EC:1.2.1.68] | (RefSeq) aldehyde dehydrogenase family 2 member C4	Phenylpropanoid biosynthesis (ko00940)	[C]	Energy production and conversion	Aldehyde dehydrogenase family	Aldehyde dehydrogenase family 2 member C4 OS=Arabidopsis thaliana OX=3702 GN=ALDH2C4 PE=1 SV=2	C	Energy production and conversion	coniferyl-aldehyde dehydrogenase [Salvia splendens]
EVM0014758	1268	276	633	66	102	15.5452	3.58735	7.04528	0.904242	1.184	0.00147251	-2.6732	down	[P]	Inorganic ion transport and metabolism	Molecular Function: secondary active sulfate transmembrane transporter activity (GO:0008271);; Cellular Component: integral component of membrane (GO:0016021);; Molecular Function: hydrolase activity (GO:0016787);;	K17471|8.6e-311|sind:105159986|K17471 sulfate transporter 3 | (RefSeq) probable sulfate transporter 3.3	--	[P]	Inorganic ion transport and metabolism	Sulfate permease family	Probable sulfate transporter 3.3 OS=Arabidopsis thaliana OX=3702 GN=SULTR3;3 PE=2 SV=2	P	Inorganic ion transport and metabolism	sulfate transporter 1, high-affinity [Salvia splendens]
EVM0012120	45	21	126	0	0	3.652	1.80339	9.256	0	0	0.000212588	-4.29662	down	--	--	Cellular Component: cellular_component (GO:0005575);; Cellular Component: intracellular (GO:0005622);; Cellular Component: cell (GO:0005623);; Cellular Component: cytoplasm (GO:0005737);; Cellular Component: chloroplast (GO:0009507);; Cellular Component: plastid (GO:0009536);; Cellular Component: organelle (GO:0043226);; Cellular Component: membrane-bounded organelle (GO:0043227);; Cellular Compo…	--	--	--	--	Stress responsive A/B Barrel Domain	Stress-response A/B barrel domain-containing protein At5g22580 OS=Arabidopsis thaliana OX=3702 GN=At5g22580 PE=1 SV=1	S	Function unknown	hypothetical protein Saspl_003617 [Salvia splendens]
EVM0011681	409	465	536	12019	540	6.54066	7.89882	7.78632	215.563	8.21171	0.00864555	2.99679	up	[I]	Lipid transport and metabolism	Molecular Function: hydroxymethylglutaryl-CoA synthase activity (GO:0004421);; Biological Process: isoprenoid biosynthetic process (GO:0008299);; Biological Process: sterol biosynthetic process (GO:0016126);;	K01641|4.8e-247|sind:105164158|K01641 hydroxymethylglutaryl-CoA synthase [EC:2.3.3.10] | (RefSeq) hydroxymethylglutaryl-CoA synthase	Synthesis and degradation of ketone bodies (ko00072);; Valine, leucine and isoleucine degradation (ko00280);; Butanoate metabolism (ko00650);; Terpenoid backbone biosynthesis (ko00900)	[I]	Lipid transport and metabolism	Hydroxymethylglutaryl-coenzyme A synthase C terminal	Hydroxymethylglutaryl-CoA synthase OS=Arabidopsis thaliana OX=3702 GN=HMGS PE=1 SV=2	I	Lipid transport and metabolism	3-hydroxy-3-methylglutaryl coenzyme A synthase [Salvia miltiorrhiza]
EVM0028236	87	32	131	0	0	4.00178	1.52845	5.50624	0	0	2.66881e-06	-5.00019	down	--	--	Molecular Function: intramolecular lyase activity (GO:0016872);;	K01859|1.2e-72|pxb:103940646|K01859 chalcone isomerase [EC:5.5.1.6] | (RefSeq) probable chalcone--flavonone isomerase 3 isoform X1	Flavonoid biosynthesis (ko00941)	--	--	Chalcone-flavanone isomerase	Probable chalcone--flavonone isomerase 3 OS=Arabidopsis thaliana OX=3702 GN=CHI3 PE=1 SV=1	S	Function unknown	chalcone isomerase 3 [Salvia miltiorrhiza]
EVM0002633	449	492	633	1169	1352	5.39757	6.27938	6.91525	15.7508	15.4466	1.08293e-05	1.31554	up	--	--	Biological Process: ubiquitin-dependent protein catabolic process (GO:0006511);; Biological Process: protein deubiquitination (GO:0016579);; Molecular Function: thiol-dependent ubiquitinyl hydrolase activity (GO:0036459);;	K11841|2.9e-216|sind:105172148|K11841 ubiquitin carboxyl-terminal hydrolase 10 [EC:3.4.19.12] | (RefSeq) ubiquitin carboxyl-terminal hydrolase 24	--	[O]	Posttranslational modification, protein turnover, chaperones	Ubiquitin carboxyl-terminal hydrolase	Ubiquitin carboxyl-terminal hydrolase 24 OS=Arabidopsis thaliana OX=3702 GN=UBP24 PE=1 SV=1	O	Posttranslational modification, protein turnover, chaperones	ubiquitin carboxyl-terminal hydrolase 10 [Salvia splendens]
EVM0033396	1545	1941	2215	375	608	14.0502	18.7391	18.3056	3.81613	5.24385	7.40509e-07	-1.85963	down	--	--	Cellular Component: nucleus (GO:0005634);; Biological Process: regulation of transcription, DNA-templated (GO:0006355);; Molecular Function: zinc ion binding (GO:0008270);;	K17604|1.4e-103|vvi:100249256|K17604 zinc finger SWIM domain-containing protein 3 | (RefSeq) protein FAR1-RELATED SEQUENCE 8	--	--	--	FAR1 DNA-binding domain	Protein FAR-RED ELONGATED HYPOCOTYL 3 OS=Arabidopsis thaliana OX=3702 GN=FHY3 PE=1 SV=1	S	Function unknown	hypothetical protein Saspl_017026 [Salvia splendens]
EVM0033900	10463	7214	8764	1170	3102	135.251	98.9959	102.906	16.9274	38.0662	0.000834553	-1.92872	down	--	--	Cellular Component: cytoplasm (GO:0005737);; Biological Process: protein import into nucleus (GO:0006606);; Cellular Component: host cell nucleus (GO:0042025);; Molecular Function: nuclear import signal receptor activity (GO:0061608);;	K15042|5.2e-221|pper:18790137|K15042 importin subunit alpha-6/7 | (RefSeq) importin subunit alpha-2	--	[U]	Intracellular trafficking, secretion, and vesicular transport	Armadillo/beta-catenin-like repeat	Importin subunit alpha-1 OS=Arabidopsis thaliana OX=3702 GN=IMPA1 PE=1 SV=2	U	Intracellular trafficking, secretion, and vesicular transport	hypothetical protein Saspl_019614 [Salvia splendens]
EVM0000092	99	80	169	577	319	0.817722	0.695411	1.2673	5.33478	2.5012	0.00548697	1.94353	up	--	--	Cellular Component: cytoplasm (GO:0005737);; Biological Process: ER to Golgi vesicle-mediated transport (GO:0006888);;	K14005|0.0e+00|sind:105169428|K14005 protein transport protein SEC31 | (RefSeq) protein transport protein SEC31 homolog B	Protein processing in endoplasmic reticulum (ko04141)	[U]	Intracellular trafficking, secretion, and vesicular transport	Sec23-binding domain of Sec16	Protein transport protein SEC31 homolog B OS=Arabidopsis thaliana OX=3702 GN=SEC31B PE=1 SV=1	U	Intracellular trafficking, secretion, and vesicular transport	Vesicle coat complex COPII, subunit SEC31 [Handroanthus impetiginosus]
EVM0021705	2739	2570	3258	790	1534	36.4324	36.287	39.3647	11.7563	19.3729	0.00380426	-1.23055	down	[J]	Translation, ribosomal structure and biogenesis	Molecular Function: ATP binding (GO:0005524);; Biological Process: tRNA processing (GO:0008033);; Molecular Function: transferase activity (GO:0016740);;	K00791|1.7e-215|sind:105165434|K00791 tRNA dimethylallyltransferase [EC:2.5.1.75] | (RefSeq) tRNA dimethylallyltransferase 9 isoform X1	Zeatin biosynthesis (ko00908)	[J]	Translation, ribosomal structure and biogenesis	IPP transferase	tRNA dimethylallyltransferase 9 OS=Arabidopsis thaliana OX=3702 GN=IPT9 PE=2 SV=1	J	Translation, ribosomal structure and biogenesis	tRNA dimethylallyltransferase [Salvia splendens]
EVM0040092	530	528	616	954	1078	12.9826	13.7373	13.7097	26.1557	25.0793	0.00266287	0.916131	up	[P]	Inorganic ion transport and metabolism	Molecular Function: ferredoxin-NADP+ reductase activity (GO:0004324);; Cellular Component: chloroplast (GO:0009507);;	K02641|7.3e-201|sind:105167261|K02641 ferredoxin--NADP+ reductase [EC:1.18.1.2] | (RefSeq) ferredoxin--NADP reductase, root-type isozyme, chloroplastic	Photosynthesis (ko00195)	[C]	Energy production and conversion	Oxidoreductase NAD-binding domain	Ferredoxin--NADP reductase, root isozyme, chloroplastic OS=Pisum sativum OX=3888 PE=2 SV=2	C	Energy production and conversion	ferredoxin--NADP+ reductase [Salvia splendens]
EVM0016854	109	159	215	541	1221	3.62188	5.61621	6.49053	20.1824	38.6081	5.7229e-05	2.3385	up	--	--	Biological Process: response to reactive oxygen species (GO:0000302);; Biological Process: response to acid chemical (GO:0001101);; Cellular Component: cellular_component (GO:0005575);; Cellular Component: intracellular (GO:0005622);; Cellular Component: cell (GO:0005623);; Cellular Component: nucleus (GO:0005634);; Cellular Component: cytoplasm (GO:0005737);; Cellular Component: plasma membrane …	--	--	--	--	PAP_fibrillin	Plastid-lipid-associated protein 6, chloroplastic OS=Arabidopsis thaliana OX=3702 GN=PAP6 PE=1 SV=1	S	Function unknown	hypothetical protein Saspl_002453 [Salvia splendens]
EVM0004590	348	112	116	3775	493	9.12048	3.09353	2.76353	110.91	12.2728	0.00899239	2.85933	up	[H]	Coenzyme transport and metabolism	Molecular Function: farnesyltranstransferase activity (GO:0004311);; Biological Process: isoprenoid biosynthetic process (GO:0008299);;	K13789|4.0e-153|sind:105166180|K13789 geranylgeranyl diphosphate synthase, type II [EC:2.5.1.1 2.5.1.10 2.5.1.29] | (RefSeq) geranylgeranyl pyrophosphate synthase, chloroplastic-like	Terpenoid backbone biosynthesis (ko00900)	[H]	Coenzyme transport and metabolism	Polyprenyl synthetase	Geranylgeranyl pyrophosphate synthase, chloroplastic OS=Capsicum annuum OX=4072 GN=GGPS1 PE=3 SV=1	H	Coenzyme transport and metabolism	geranylgeranyl diphosphate synthase [Salvia miltiorrhiza]
EVM0007542	6	39	49	1255	108	0.200663	1.4609	1.55312	49.8678	3.63408	0.00457716	3.34665	up	[M]	Cell wall/membrane/envelope biogenesis	Molecular Function: serine-type endopeptidase activity (GO:0004252);; Cellular Component: integral component of membrane (GO:0016021);;	K15333|7.9e-21|nsy:104224633|K15333 tRNA guanosine-2'-O-methyltransferase [EC:2.1.1.34] | (RefSeq) uncharacterized protein LOC104224633	--	--	--	Subtilase family	Subtilisin-like protease OS=Petunia hybrida OX=4102 GN=SBT PE=2 SV=1	G	Carbohydrate transport and metabolism	hypothetical protein Saspl_050686 [Salvia splendens]
EVM0044381	267	317	269	69	96	19.3236	24.2819	17.6243	5.55693	6.5942	0.00119242	-1.67809	down	--	--	Biological Process: metal ion transport (GO:0030001);; Molecular Function: metal ion binding (GO:0046872);;	K11883|5.4e-07|nau:109216591|K11883 RNA-binding protein NOB1 | (RefSeq) RNA-binding protein NOB1 isoform X1	Ribosome biogenesis in eukaryotes (ko03008)	[P]	Inorganic ion transport and metabolism	Heavy-metal-associated domain	Heavy metal-associated isoprenylated plant protein 39 OS=Arabidopsis thaliana OX=3702 GN=HIPP39 PE=2 SV=1	P	Inorganic ion transport and metabolism	heavy metal-associated isoprenylated plant protein 39 isoform X1 [Sesamum indicum]
EVM0014734	3609	2920	3748	1336	1980	50.4784	43.3536	47.612	20.9111	26.2821	0.00199632	-0.982893	down	--	--	Biological Process: mRNA splicing, via spliceosome (GO:0000398);; Molecular Function: RNA binding (GO:0003723);; Cellular Component: spliceosomal complex (GO:0005681);; Molecular Function: zinc ion binding (GO:0008270);;	K12827|3.7e-272|sind:105160368|K12827 splicing factor 3A subunit 3 | (RefSeq) splicing factor SF3a60 homolog	Spliceosome (ko03040)	[A]	RNA processing and modification	Domain of unknown function (DUF3449)	Splicing factor SF3a60 homolog OS=Arabidopsis thaliana OX=3702 GN=ATO PE=1 SV=1	--	--	splicing factor 3A subunit 3 [Salvia splendens]
EVM0011408	186	178	190	50	71	13.203	13.4337	12.2534	3.95242	4.79161	0.00263003	-1.50487	down	--	--	--	--	--	--	--	--	--	S	Function unknown	hypothetical protein Saspl_025259 [Salvia splendens]
EVM0029845	1052	852	1079	435	330	22.0318	18.9445	20.5439	10.2033	6.5488	0.00915539	-1.24107	down	[I]	Lipid transport and metabolism	Biological Process: phospholipid metabolic process (GO:0006644);; Molecular Function: transferase activity, transferring acyl groups (GO:0016746);;	K13511|8.8e-198|sind:105172385|K13511 monolysocardiolipin acyltransferase [EC:2.3.1.-] | (RefSeq) uncharacterized protein LOC105172385	Glycerophospholipid metabolism (ko00564)	[I]	Lipid transport and metabolism	Acyltransferase	N-acylphosphatidylethanolamine synthase OS=Arabidopsis thaliana OX=3702 GN=At1g78690 PE=2 SV=1	I	Lipid transport and metabolism	monolysocardiolipin acyltransferase [Salvia splendens]
EVM0014364	341	367	1290	73	114	4.58258	5.23337	15.7717	1.09988	1.45742	0.00269083	-2.40153	down	[T]	Signal transduction mechanisms	Molecular Function: ATP binding (GO:0005524);; Cellular Component: integral component of membrane (GO:0016021);; Molecular Function: ATPase activity (GO:0016887);;	K21396|7.1e-61|gsl:Gasu_36200|K21396 ATP-binding cassette, subfamily G (WHITE), eye pigment precursor transporter | (RefSeq) ABC transporter, ATP-binding protein	--	[Q]	Secondary metabolites biosynthesis, transport and catabolism	ABC transporter	ABC transporter G family member 15 OS=Arabidopsis thaliana OX=3702 GN=ABCG15 PE=2 SV=2	Q	Secondary metabolites biosynthesis, transport and catabolism	hypothetical protein Saspl_043505 [Salvia splendens]
EVM0031657	5	19	2	394	213	0.056835	0.221653	0.020377	5.00191	2.29867	0.000268842	3.89132	up	--	--	Molecular Function: inorganic anion exchanger activity (GO:0005452);; Cellular Component: integral component of membrane (GO:0016021);;	K24194|4.8e-293|sind:105164218|K24194 boron transporter | (RefSeq) boron transporter 4 isoform X1	--	[P]	Inorganic ion transport and metabolism	HCO3- transporter family	Boron transporter 4 OS=Arabidopsis thaliana OX=3702 GN=BOR4 PE=2 SV=1	P	Inorganic ion transport and metabolism	hypothetical protein Saspl_004297 [Salvia splendens]
EVM0025260	561	457	712	231	292	8.85954	7.6605	10.221	4.07403	4.37713	0.0024416	-1.04705	down	[T]	Signal transduction mechanisms	Molecular Function: protein kinase activity (GO:0004672);; Molecular Function: ATP binding (GO:0005524);; Cellular Component: proton-transporting two-sector ATPase complex, catalytic domain (GO:0033178);; Molecular Function: proton-transporting ATPase activity, rotational mechanism (GO:0046961);;	K00924|1.4e-81|ath:AT3G55450|K00924 kinase [EC:2.7.1.-] | (RefSeq) PBL1; PBS1-like 1	--	[T]	Signal transduction mechanisms	ATP synthase (E/31 kDa) subunit	Probable serine/threonine-protein kinase PBL8 OS=Arabidopsis thaliana OX=3702 GN=PBL8 PE=1 SV=1	T	Signal transduction mechanisms	hypothetical protein Saspl_005559 [Salvia splendens]
EVM0026303	254	206	831	22	69	2.91069	2.50881	8.65936	0.282119	0.744965	0.00278759	-2.68776	down	--	--	Molecular Function: inorganic anion exchanger activity (GO:0005452);; Cellular Component: integral component of membrane (GO:0016021);;	K24194|0.0e+00|sind:105164829|K24194 boron transporter | (RefSeq) boron transporter 4-like	--	[P]	Inorganic ion transport and metabolism	HCO3- transporter family	Probable boron transporter 7 OS=Arabidopsis thaliana OX=3702 GN=BOR7 PE=2 SV=3	P	Inorganic ion transport and metabolism	hypothetical protein Saspl_037749 [Salvia splendens]
EVM0014464	5476	2113	2571	83	505	95.0517	38.9285	40.5296	1.60546	8.31235	0.000867698	-3.01326	down	--	--	Molecular Function: transcription factor activity, sequence-specific DNA binding (GO:0003700);;	--	--	--	--	Basic leucine-zipper C terminal	Light-inducible protein CPRF2 OS=Petroselinum crispum OX=4043 GN=CPRF2 PE=2 SV=2	K	Transcription	hypothetical protein Saspl_010168 [Salvia splendens]
EVM0027057	769	1052	1175	2757	2344	14.7076	21.3627	20.4076	59.0245	42.5558	0.00254245	1.39185	up	[C]	Energy production and conversion	Molecular Function: pyruvate dehydrogenase (acetyl-transferring) activity (GO:0004739);; Biological Process: acetyl-CoA biosynthetic process from pyruvate (GO:0006086);; Cellular Component: intracellular membrane-bounded organelle (GO:0043231);;	K00161|1.2e-203|sind:105168190|K00161 pyruvate dehydrogenase E1 component alpha subunit [EC:1.2.4.1] | (RefSeq) pyruvate dehydrogenase E1 component subunit alpha, mitochondrial	Glycolysis / Gluconeogenesis (ko00010);; Citrate cycle (TCA cycle) (ko00020);; Pyruvate metabolism (ko00620);; Carbon metabolism (ko01200)	[C]	Energy production and conversion	Dehydrogenase E1 component	Pyruvate dehydrogenase E1 component subunit alpha, mitochondrial OS=Solanum tuberosum OX=4113 PE=1 SV=1	C	Energy production and conversion	pyruvate dehydrogenase E1 component alpha subunit [Salvia splendens]
EVM0034102	27049	6263	6585	412	2218	734.116	180.445	162.346	12.5199	57.1559	0.00905206	-2.7197	down	[G]	Carbohydrate transport and metabolism	Cellular Component: vacuole (GO:0005773);; Cellular Component: plasma membrane (GO:0005886);; Biological Process: response to water deprivation (GO:0009414);; Cellular Component: plasmodesma (GO:0009506);; Molecular Function: water channel activity (GO:0015250);; Cellular Component: integral component of membrane (GO:0016021);;	K09872|2.6e-142|sind:105157965|K09872 aquaporin PIP | (RefSeq) probable aquaporin PIP-type pTOM75	--	[G]	Carbohydrate transport and metabolism	Major intrinsic protein	Probable aquaporin PIP-type pTOM75 OS=Solanum lycopersicum OX=4081 PE=2 SV=1	P	Inorganic ion transport and metabolism	PREDICTED: aquaporin PIP1-3-like [Erythranthe guttata]
EVM0003542	362	512	536	999	1797	10.7807	16.1669	14.4827	33.2883	50.8175	0.0015867	1.54093	up	--	--	Cellular Component: integral component of membrane (GO:0016021);;	--	--	--	--	Low psii accumulation1 / Rep27	--	S	Function unknown	hypothetical protein Saspl_009589 [Salvia splendens]
EVM0009928	2551	1850	2391	983	1177	28.8733	22.2343	24.5832	12.4517	12.6473	0.00450287	-0.987798	down	--	--	Molecular Function: nucleotidyltransferase activity (GO:0016779);;	K15919|6.8e-184|cic:CICLE_v10023615mg|K15919 glyoxylate/hydroxypyruvate reductase [EC:1.1.1.79 1.1.1.81] | (RefSeq) hypothetical protein	Glycine, serine and threonine metabolism (ko00260);; Glyoxylate and dicarboxylate metabolism (ko00630);; Carbon metabolism (ko01200)	[D]	Cell cycle control, cell division, chromosome partitioning	TUTase nucleotidyltransferase domain	UTP:RNA uridylyltransferase 1 OS=Arabidopsis thaliana OX=3702 GN=URT1 PE=1 SV=2	D	Cell cycle control, cell division, chromosome partitioning	hypothetical protein Saspl_005669 [Salvia splendens]
EVM0003037	632	726	823	1613	2128	5.49879	6.70202	6.50231	15.7051	17.5799	4.32537e-06	1.39391	up	[E]	Amino acid transport and metabolism	Molecular Function: aspartate kinase activity (GO:0004072);; Biological Process: cellular amino acid biosynthetic process (GO:0008652);; Molecular Function: oxidoreductase activity (GO:0016491);; Molecular Function: NADP binding (GO:0050661);;	K12524|0.0e+00|sind:105174896|K12524 bifunctional aspartokinase / homoserine dehydrogenase 1 [EC:2.7.2.4 1.1.1.3] | (RefSeq) bifunctional aspartokinase/homoserine dehydrogenase 1, chloroplastic-like	Glycine, serine and threonine metabolism (ko00260);; Monobactam biosynthesis (ko00261);; Cysteine and methionine metabolism (ko00270);; Lysine biosynthesis (ko00300);; Biosynthesis of amino acids (ko01230)	--	--	Homoserine dehydrogenase	Bifunctional aspartokinase/homoserine dehydrogenase 1, chloroplastic OS=Arabidopsis thaliana OX=3702 GN=AKHSDH1 PE=1 SV=1	E	Amino acid transport and metabolism	bifunctional aspartokinase / homoserine dehydrogenase 1 [Salvia splendens]
EVM0041322	280	338	410	785	736	6.77912	8.6835	9.01807	21.3148	16.9462	0.00498814	1.20036	up	--	--	Biological Process: ribosomal large subunit assembly (GO:0000027);; Biological Process: maturation of LSU-rRNA (GO:0000470);; Molecular Function: rRNA binding (GO:0019843);;	K14847|2.6e-151|sind:105174119|K14847 ribosome production factor 2 | (RefSeq) ribosome production factor 2 homolog	--	[J]	Translation, ribosomal structure and biogenesis	Brix domain	Ribosome production factor 2 homolog OS=Oryza sativa subsp. japonica OX=39947 GN=Os01g0513800 PE=2 SV=1	J	Translation, ribosomal structure and biogenesis	ribosome production factor 2 [Salvia splendens]
Rosmarinus_officinalis_newGene_9278	1089	353	352	42	6	43.1142	14.739	12.6819	1.58768	0.24392	0.00113036	-3.41858	down	--	--	Molecular Function: motor activity (GO:0003774);; Cellular Component: cytoplasm (GO:0005737);; Cellular Component: microtubule (GO:0005874);; Biological Process: microtubule-based process (GO:0007017);; Cellular Component: dynein complex (GO:0030286);;	K10418|2.3e-20|sind:105174776|K10418 dynein light chain LC8-type | (RefSeq) dynein light chain 2, cytoplasmic	--	[Z]	Cytoskeleton	Dynein light chain type 1	Dynein 8 kDa light chain, flagellar outer arm OS=Chlamydomonas reinhardtii OX=3055 PE=1 SV=1	Z	Cytoskeleton	hypothetical protein Saspl_033724 [Salvia splendens]
EVM0032428	7223	8078	9007	1617	3893	133.28	158.261	150.997	33.404	68.2123	0.00559549	-1.47854	down	--	--	Cellular Component: chloroplast (GO:0009507);; Molecular Function: [ribulose-bisphosphate carboxylase]-lysine N-methyltransferase activity (GO:0030785);;	K07399|2.9e-32|csl:COCSUDRAFT_46714|K07399 cytochrome c biogenesis protein | (RefSeq) ResB-domain-containing protein	--	[R]	General function prediction only	Rubisco LSMT substrate-binding	Ribulose-1,5 bisphosphate carboxylase/oxygenase large subunit N-methyltransferase, chloroplastic OS=Nicotiana tabacum OX=4097 GN=RBCMT PE=2 SV=1	S	Function unknown	hypothetical protein Saspl_042320 [Salvia splendens]
EVM0002643	1719	1475	1793	765	1027	13.4545	12.2552	12.7465	6.69828	7.63091	0.00627798	-0.827612	down	--	--	Cellular Component: GARP complex (GO:0000938);; Cellular Component: cytosol (GO:0005829);; Biological Process: retrograde transport, endosome to Golgi (GO:0042147);;	K17600|0.0e+00|sind:105167243|K17600 vacuolar protein sorting-associated protein 54 | (RefSeq) vacuolar protein sorting-associated protein 54, chloroplastic	--	[U]	Intracellular trafficking, secretion, and vesicular transport	Vps54-like protein	Vacuolar protein sorting-associated protein 54, chloroplastic OS=Arabidopsis thaliana OX=3702 GN=VPS54 PE=1 SV=1	U	Intracellular trafficking, secretion, and vesicular transport	vacuolar protein sorting-associated protein 54 [Salvia splendens]
EVM0041934	543	500	562	1215	1772	15.083	14.7512	14.2023	37.8283	46.7968	1.79392e-06	1.49667	up	[S]	Function unknown	Cellular Component: integral component of membrane (GO:0016021);;	K14638|3.3e-32|mng:MNEG_6196|K14638 solute carrier family 15 (peptide/histidine transporter), member 3/4 | (RefSeq) Peptide transporter PTR2	--	[S]	Function unknown	SNARE associated Golgi protein	--	S	Function unknown	hypothetical protein Saspl_024689 [Salvia splendens]
EVM0037223	0	0	0	1651	71	0	0	0	42.9128	1.55814	2.47172e-07	5.82264	up	--	--	Molecular Function: transferase activity, transferring acyl groups other than amino-acyl groups (GO:0016747);;	K13065|3.1e-69|oeu:111397779|K13065 shikimate O-hydroxycinnamoyltransferase [EC:2.3.1.133] | (RefSeq) pelargonidin 3-O-(6-caffeoylglucoside) 5-O-(6-O-malonylglucoside) 4'''-malonyltransferase-like	Phenylpropanoid biosynthesis (ko00940);; Flavonoid biosynthesis (ko00941);; Stilbenoid, diarylheptanoid and gingerol biosynthesis (ko00945)	--	--	Transferase family	Pelargonidin 3-O-(6-caffeoylglucoside) 5-O-(6-O-malonylglucoside) 4'''-malonyltransferase OS=Salvia splendens OX=180675 PE=1 SV=1	S	Function unknown	hypothetical protein Saspl_038127 [Salvia splendens]
EVM0033000	271	250	336	486	572	11.2833	11.0348	12.7273	22.6911	22.6355	0.00371567	0.944322	up	--	--	--	K22759|5.6e-44|oeu:111389029|K22759 coiled-coil-helix-coiled-coil-helix domain-containing protein 10 | (RefSeq) hemiasterlin resistant protein 1-like	--	[S]	Function unknown	CHCH domain	--	S	Function unknown	hypothetical protein Saspl_042104 [Salvia splendens]
EVM0029786	6373	5809	6629	1468	3035	163.537	158.26	154.527	42.1681	73.9272	0.00184754	-1.41134	down	--	--	Biological Process: rRNA processing (GO:0006364);;	--	--	[S]	Function unknown	rRNA-processing protein Efg1	--	A	RNA processing and modification	hypothetical protein Saspl_010113 [Salvia splendens]
EVM0045882	5682	3282	3582	248	785	153.316	94.0006	87.7905	7.48744	20.0889	2.80582e-05	-2.78294	down	--	--	Molecular Function: zinc ion binding (GO:0008270);;	--	--	--	--	B-box zinc finger	--	S	Function unknown	zinc finger protein CONSTANS-LIKE 4-like [Sesamum indicum]
EVM0006831	9	9	22	284	45	0.231742	0.245445	0.546914	8.8975	1.17637	0.00748814	2.97965	up	--	--	Molecular Function: transcription factor activity, sequence-specific DNA binding (GO:0003700);; Cellular Component: nucleus (GO:0005634);; Molecular Function: sequence-specific DNA binding (GO:0043565);;	K12835|2.3e-33|cmax:111493042|K12835 ATP-dependent RNA helicase DDX42 [EC:3.6.4.13] | (RefSeq) DEAD-box ATP-dependent RNA helicase 24 isoform X1	Spliceosome (ko03040)	--	--	WRKY DNA -binding domain	WRKY transcription factor 28 OS=Arabidopsis thaliana OX=3702 GN=WRKY28 PE=2 SV=1	K	Transcription	WRKY protein [Salvia miltiorrhiza]
EVM0024699	122	72	100	333	289	2.01333	1.24631	1.49086	6.1476	4.52424	0.00450287	1.65933	up	--	--	Molecular Function: protein binding (GO:0005515);; Cellular Component: cellular_component (GO:0005575);; Cellular Component: intracellular (GO:0005622);; Cellular Component: cell (GO:0005623);; Cellular Component: nucleus (GO:0005634);; Cellular Component: cytoplasm (GO:0005737);; Cellular Component: organelle (GO:0043226);; Cellular Component: membrane-bounded organelle (GO:0043227);; Cellular C…	--	--	[S]	Function unknown	Armadillo/beta-catenin-like repeat	--	S	Function unknown	hypothetical protein Saspl_038260 [Salvia splendens]
EVM0028224	0	14	23	5546	130	0	0.217341	0.299397	92.3289	1.82479	0.00106566	4.11128	up	--	--	Molecular Function: magnesium ion binding (GO:0000287);; Molecular Function: terpene synthase activity (GO:0010333);;	K15803|2.4e-198|oeu:111379520|K15803 (-)-germacrene D synthase [EC:4.2.3.75] | (RefSeq) vetispiradiene synthase 2-like	Sesquiterpenoid and triterpenoid biosynthesis (ko00909)	--	--	Terpene synthase family, metal binding domain	(-)-5-epieremophilene synthase STPS1 OS=Salvia miltiorrhiza OX=226208 GN=STPS1 PE=1 SV=1	S	Function unknown	RecName: Full=(-)-5-epieremophilene synthase STPS1; AltName: Full=Sesquiterpene synthase 1; Short=SmSTPS1 [Salvia miltiorrhiza]
EVM0005327	315	1093	774	3588	3373	4.36101	16.0886	9.75025	55.7012	44.4018	0.00795656	2.08604	up	[O]	Posttranslational modification, protein turnover, chaperones	Molecular Function: serine-type endopeptidase activity (GO:0004252);; Cellular Component: integral component of membrane (GO:0016021);;	K15333|7.9e-49|nsy:104224633|K15333 tRNA guanosine-2'-O-methyltransferase [EC:2.1.1.34] | (RefSeq) uncharacterized protein LOC104224633	--	--	--	Subtilase family	Subtilisin-like protease OS=Petunia hybrida OX=4102 GN=SBT PE=2 SV=1	G	Carbohydrate transport and metabolism	hypothetical protein Saspl_050686 [Salvia splendens]
EVM0029329	262	217	345	569	609	6.50507	5.71802	7.77481	15.8074	14.3455	0.00148341	1.16309	up	--	--	Biological Process: DNA-templated transcription, termination (GO:0006353);;	--	--	--	--	--	Rho-N domain-containing protein 1, chloroplastic OS=Arabidopsis thaliana OX=3702 GN=RHON1 PE=1 SV=1	S	Function unknown	hypothetical protein Saspl_002050 [Salvia splendens]
EVM0043617	5699	3794	4392	778	1860	86.1621	60.893	60.3306	13.1656	26.6963	0.00296044	-1.71102	down	--	--	Cellular Component: extracellular region (GO:0005576);; Cellular Component: cell wall (GO:0005618);; Molecular Function: hydrolase activity (GO:0016787);; Biological Process: cell wall organization (GO:0071555);;	K01280|2.4e-123|spen:107013676|K01280 tripeptidyl-peptidase II [EC:3.4.14.10] | (RefSeq) tripeptidyl-peptidase 2-like isoform X1	--	[M]	Cell wall/membrane/envelope biogenesis	Pectinacetylesterase	Pectin acetylesterase 10 OS=Arabidopsis thaliana OX=3702 GN=PAE10 PE=2 SV=1	M	Cell wall/membrane/envelope biogenesis	hypothetical protein Saspl_013017 [Salvia splendens]
EVM0012648	1407	1742	1890	3579	5157	19.1286	25.1434	23.3347	54.4784	66.5679	5.27013e-05	1.39483	up	[S]	Function unknown	Cellular Component: integral component of membrane (GO:0016021);;	--	--	[CU]	Energy production and conversion;; Intracellular trafficking, secretion, and vesicular transport	--	Uncharacterized protein At5g03900, chloroplastic OS=Arabidopsis thaliana OX=3702 GN=At5g03900 PE=2 SV=2	--	--	hypothetical protein Saspl_033129 [Salvia splendens]
EVM0015290	1920	487	670	90	204	16.5591	4.45191	5.24837	0.862628	1.66907	0.00755279	-2.41463	down	--	--	Molecular Function: DNA binding (GO:0003677);; Cellular Component: nucleus (GO:0005634);; Biological Process: regulation of transcription, DNA-templated (GO:0006355);; Biological Process: auxin-activated signaling pathway (GO:0009734);;	K14486|1.3e-234|ini:109187990|K14486 auxin response factor | (RefSeq) auxin response factor 19-like	Plant hormone signal transduction (ko04075)	--	--	Auxin response factor	Auxin response factor 19 OS=Oryza sativa subsp. japonica OX=39947 GN=ARF19 PE=2 SV=2	K	Transcription	auxin response factor ARF22 [Salvia miltiorrhiza]
EVM0039647	29	40	107	0	0	1.08872	1.58991	3.71018	0	0	6.2627e-05	-4.50551	down	--	--	Molecular Function: RNA polymerase II regulatory region sequence-specific DNA binding (GO:0000977);; Molecular Function: transcription factor activity, sequence-specific DNA binding (GO:0003700);; Cellular Component: nucleus (GO:0005634);; Biological Process: positive regulation of transcription from RNA polymerase II promoter (GO:0045944);; Molecular Function: protein dimerization activity (GO:0…	K09264|1.1e-72|atr:18446186|K09264 MADS-box transcription factor, plant | (RefSeq) AGL2; uncharacterized protein LOC18446186	--	[K]	Transcription	SRF-type transcription factor (DNA-binding and dimerisation domain)	Agamous-like MADS-box protein AGL9 homolog OS=Petunia hybrida OX=4102 GN=FBP2 PE=1 SV=2	K	Transcription	agamous-like MADS-box protein AGL9 homolog [Ipomoea triloba]
EVM0025545	513	462	1145	131	182	4.48237	4.27814	9.08361	1.28066	1.5046	0.00076821	-1.95039	down	--	--	Molecular Function: microtubule motor activity (GO:0003777);; Molecular Function: ATP binding (GO:0005524);; Biological Process: microtubule-based movement (GO:0007018);; Molecular Function: microtubule binding (GO:0008017);; Biological Process: regulation of microtubule-based process (GO:0032886);; Biological Process: root development (GO:0048364);;	K10396|8.9e-289|fve:101314520|K10396 kinesin family member 5 | (RefSeq) armadillo repeat-containing kinesin-like protein 1	Endocytosis (ko04144)	[Z]	Cytoskeleton	Kinesin motor domain	Kinesin-like protein KIN-UC OS=Arabidopsis thaliana OX=3702 GN=KINUC PE=1 SV=2	Z	Cytoskeleton	hypothetical protein Saspl_026417 [Salvia splendens]
EVM0000907	582	664	549	1208	2363	8.97809	10.8872	7.69939	20.8814	34.6551	0.00413933	1.51307	up	--	--	Cellular Component: integral component of membrane (GO:0016021);;	K14780|1.4e-79|dcr:108220614|K14780 ATP-dependent RNA helicase DHX37/DHR1 [EC:3.6.4.13] | (RefSeq) ATP-dependent RNA helicase DEAH13-like isoform X1	--	[G]	Carbohydrate transport and metabolism	Protein of unknown function, DUF604	--	G	Carbohydrate transport and metabolism	hypothetical protein Saspl_035589 [Salvia splendens]
EVM0014653	964	809	962	5625	2222	27.3039	24.3131	24.7466	178.406	59.7693	0.00314967	2.06365	up	--	--	--	--	--	[I]	Lipid transport and metabolism	CRAL/TRIO domain	--	I	Lipid transport and metabolism	hypothetical protein Saspl_008169 [Salvia splendens]
EVM0020973	2191	1304	1185	131	195	42.8939	27.1058	21.0687	2.85288	3.61452	1.44678e-08	-3.04773	down	--	--	Molecular Function: transcription factor activity, sequence-specific DNA binding (GO:0003700);;	--	--	--	--	Basic leucine-zipper C terminal	Light-inducible protein CPRF2 OS=Petroselinum crispum OX=4043 GN=CPRF2 PE=2 SV=2	K	Transcription	hypothetical protein Saspl_010168 [Salvia splendens]
EVM0026797	1318	1678	1668	3043	4359	16.42	22.1975	18.8762	42.4525	51.5738	0.000911948	1.26061	up	[E]	Amino acid transport and metabolism	Biological Process: oligopeptide transport (GO:0006857);; Cellular Component: integral component of membrane (GO:0016021);; Molecular Function: transmembrane transporter activity (GO:0022857);;	K14638|6.6e-286|sind:105156148|K14638 solute carrier family 15 (peptide/histidine transporter), member 3/4 | (RefSeq) protein NRT1/ PTR FAMILY 8.3	--	[E]	Amino acid transport and metabolism	POT family	Protein NRT1/ PTR FAMILY 8.3 OS=Arabidopsis thaliana OX=3702 GN=NPF8.3 PE=1 SV=1	E	Amino acid transport and metabolism	H+/oligopeptide symporter [Handroanthus impetiginosus]
EVM0036246	2968	4035	2327	692	1115	48.626	70.1924	34.6282	12.6828	17.3479	0.00557676	-1.68688	down	[GER]	Carbohydrate transport and metabolism;; Amino acid transport and metabolism;; General function prediction only	Cellular Component: integral component of membrane (GO:0016021);; Molecular Function: transmembrane transporter activity (GO:0022857);;	K17500|1.3e-109|nto:104085001|K17500 integrin-linked kinase-associated serine/threonine phosphatase 2C [EC:3.1.3.16] | (RefSeq) WAT1-related protein At3g18200 isoform X1	--	--	--	EamA-like transporter family	Protein WALLS ARE THIN 1 OS=Arabidopsis thaliana OX=3702 GN=WAT1 PE=1 SV=1	S	Function unknown	hypothetical protein Saspl_046187 [Salvia splendens]
EVM0030360	622	622	1026	1414	1941	8.07959	8.57215	12.1154	20.5747	23.9548	0.00126911	1.19941	up	[T]	Signal transduction mechanisms	Molecular Function: magnesium ion binding (GO:0000287);; Molecular Function: pyruvate kinase activity (GO:0004743);; Molecular Function: kinase activity (GO:0016301);; Molecular Function: potassium ion binding (GO:0030955);;	K00873|2.9e-280|sind:105174137|K00873 pyruvate kinase [EC:2.7.1.40] | (RefSeq) pyruvate kinase 1, cytosolic	Glycolysis / Gluconeogenesis (ko00010);; Purine metabolism (ko00230);; Pyruvate metabolism (ko00620);; Carbon metabolism (ko01200);; Biosynthesis of amino acids (ko01230)	[G]	Carbohydrate transport and metabolism	Pyruvate kinase, barrel domain	Pyruvate kinase 1, cytosolic OS=Oryza sativa subsp. indica OX=39946 GN=OsI_35105 PE=3 SV=1	G	Carbohydrate transport and metabolism	pyruvate kinase [Salvia splendens]
EVM0018848	5057	4818	6134	1378	2701	48.5301	49.0805	53.4719	14.8053	24.6031	0.00157207	-1.31878	down	--	--	Molecular Function: molecular_function (GO:0003674);; Molecular Function: catalytic activity (GO:0003824);; Molecular Function: 1-phosphatidylinositol 4-kinase activity (GO:0004430);; Molecular Function: binding (GO:0005488);; Molecular Function: protein binding (GO:0005515);; Biological Process: cellular protein modification process (GO:0006464);; Biological Process: protein phosphorylation (GO:…	K14544|3.6e-55|csl:COCSUDRAFT_65874|K14544 U3 small nucleolar RNA-associated protein 22 | (RefSeq) hypothetical protein	Ribosome biogenesis in eukaryotes (ko03008)	[T]	Signal transduction mechanisms	Phosphatidylinositol 3- and 4-kinase	Phosphatidylinositol 4-kinase gamma 7 OS=Arabidopsis thaliana OX=3702 GN=PI4KG7 PE=1 SV=2	T	Signal transduction mechanisms	hypothetical protein Saspl_021625 [Salvia splendens]
EVM0023529	130	144	310	7	5	1.7002	1.98692	3.67922	0.097088	0.049705	2.6351e-09	-4.29194	down	--	--	--	--	--	--	--	--	--	--	--	hypothetical protein Saspl_011230 [Salvia splendens]
EVM0040877	49	32	163	2	0	1.64642	1.13061	5.04211	0.076269	0	0.000863399	-3.819	down	--	--	Cellular Component: extracellular region (GO:0005576);; Cellular Component: cell wall (GO:0005618);; Biological Process: plant-type cell wall organization (GO:0009664);; Cellular Component: integral component of membrane (GO:0016021);;	K20628|4.5e-120|oeu:111367160|K20628 expansin | (RefSeq) expansin-A15-like	--	--	--	Lytic transglycolase	Expansin-A10 OS=Arabidopsis thaliana OX=3702 GN=EXPA10 PE=2 SV=1	S	Function unknown	hypothetical protein Saspl_007734 [Salvia splendens]
EVM0005202	3632	959	868	75	303	238.596	66.8471	51.7896	5.4698	18.8437	0.00719691	-2.70663	down	--	--	--	--	--	--	--	--	--	--	--	hypothetical protein Saspl_030204 [Salvia splendens]
EVM0029311	586	623	638	199	295	14.7733	16.6763	14.6252	5.61695	7.06595	0.00159737	-1.24855	down	--	--	Molecular Function: RNA binding (GO:0003723);; Molecular Function: helicase activity (GO:0004386);; Molecular Function: metal ion binding (GO:0046872);;	K19720|4.1e-15|cvr:CHLNCDRAFT_142094|K19720 collagen type III alpha | (RefSeq) hypothetical protein	--	[R]	General function prediction only	Zn-finger in Ran binding protein and others	Transcription initiation factor TFIID subunit 15 OS=Arabidopsis thaliana OX=3702 GN=TAF15 PE=1 SV=1	A	RNA processing and modification	ATP-dependent RNA helicase DDX23/PRP28 [Salvia splendens]
EVM0039589	36	242	194	9299	426	0.717106	5.21922	3.57413	212.127	8.22795	0.0020152	3.62318	up	[G]	Carbohydrate transport and metabolism	Molecular Function: zinc ion binding (GO:0008270);; Molecular Function: oxidoreductase activity (GO:0016491);;	K23232|5.7e-163|oeu:111373464|K23232 8-hydroxygeraniol dehydrogenase [EC:1.1.1.324] | (RefSeq) 8-hydroxygeraniol dehydrogenase-like	Monoterpenoid biosynthesis (ko00902)	[Q]	Secondary metabolites biosynthesis, transport and catabolism	Alcohol dehydrogenase GroES-like domain	Probable mannitol dehydrogenase OS=Fragaria ananassa OX=3747 GN=CAD PE=2 SV=1	Q	Secondary metabolites biosynthesis, transport and catabolism	cinnamyl alcohol dehydrogenase [Salvia miltiorrhiza]
EVM0022589	820	1232	1652	2535	3963	7.27595	11.6063	13.3249	25.1934	33.4088	0.00495926	1.4004	up	--	--	Biological Process: Group II intron splicing (GO:0000373);; Molecular Function: RNA binding (GO:0003723);;	K01148|8.9e-24|cpap:110821798|K01148 poly(A)-specific ribonuclease [EC:3.1.13.4] | (RefSeq) uncharacterized CRM domain-containing protein At3g25440, chloroplastic isoform X1	RNA degradation (ko03018)	[L]	Replication, recombination and repair	CRS1 / YhbY (CRM) domain	CRM-domain containing factor CFM3A, chloroplastic/mitochondrial OS=Arabidopsis thaliana OX=3702 GN=CFM3A PE=2 SV=1	L	Replication, recombination and repair	hypothetical protein Saspl_024783 [Salvia splendens]
EVM0027521	1048	1048	1381	1660	2493	9.95646	10.5666	11.9226	17.6638	22.4979	0.00643235	0.8812	up	[M]	Cell wall/membrane/envelope biogenesis	Molecular Function: ATP binding (GO:0005524);; Cellular Component: cytoplasm (GO:0005737);; Biological Process: regulation of cell shape (GO:0008360);; Biological Process: biosynthetic process (GO:0009058);; Biological Process: cell division (GO:0051301);; Molecular Function: UDP-N-acetylmuramoyl-L-alanyl-D-glutamate--D-lysine ligase activity (GO:0102195);;	--	--	--	--	Mur ligase middle domain	UDP-N-acetylmuramoyl-L-alanyl-D-glutamate--2,6-diaminopimelate ligase MurE homolog, chloroplastic OS=Arabidopsis thaliana OX=3702 GN=MURE PE=1 SV=1	M	Cell wall/membrane/envelope biogenesis	uncharacterized protein LOC105158896 [Sesamum indicum]
EVM0002077	10950	13413	12431	125	1161	243.264	316.355	250.867	3.10226	24.4813	3.60317e-05	-3.61925	down	--	--	Molecular Function: DNA binding (GO:0003677);; Cellular Component: nucleus (GO:0005634);;	K12133|1.9e-37|ppp:112280611|K12133 MYB-related transcription factor LHY | (RefSeq) uncharacterized protein LOC112280611	Circadian rhythm - plant (ko04712)	[O]	Posttranslational modification, protein turnover, chaperones	Myb-like DNA-binding domain	Protein REVEILLE 1 OS=Arabidopsis thaliana OX=3702 GN=RVE1 PE=1 SV=1	K	Transcription	MYB-related transcription factor LHY [Salvia splendens]
EVM0023453	1496	1060	1204	466	584	33.1483	24.9385	24.2316	11.5562	12.2835	0.00577721	-1.1736	down	--	--	Cellular Component: nucleus (GO:0005634);;	K14782|7.1e-157|sind:105172023|K14782 protein AATF/BFR2 | (RefSeq) putative uncharacterized protein DDB_G0270496	--	[KU]	Transcription;; Intracellular trafficking, secretion, and vesicular transport	Apoptosis antagonizing transcription factor	--	--	--	putative uncharacterized protein DDB_G0270496 [Sesamum indicum]
EVM0034668	73	51	32	867	144	1.66838	1.23014	0.645565	22.2017	3.12281	0.00920575	2.75373	up	--	--	Cellular Component: integral component of membrane (GO:0016021);;	K09122|9.9e-71|sbi:8057957|K09122 uncharacterized protein | (RefSeq) uncharacterized protein LOC8057957	--	--	--	Protein of unknown function (DUF707)	--	S	Function unknown	hypothetical protein Saspl_034313 [Salvia splendens]
EVM0036716	842	660	832	1383	1681	20.5549	17.1035	18.4461	37.7996	38.9625	0.00111287	1.02224	up	[Q]	Secondary metabolites biosynthesis, transport and catabolism	Molecular Function: molecular_function (GO:0003674);; Molecular Function: catalytic activity (GO:0003824);; Cellular Component: cellular_component (GO:0005575);; Cellular Component: cell (GO:0005623);; Cellular Component: plasma membrane (GO:0005886);; Biological Process: biological_process (GO:0008150);; Biological Process: metabolic process (GO:0008152);; Cellular Component: membrane (GO:001602…	K00477|3.4e-134|sind:105156242|K00477 phytanoyl-CoA hydroxylase [EC:1.14.11.18] | (RefSeq) phytanoyl-CoA dioxygenase	Peroxisome (ko04146)	[I]	Lipid transport and metabolism	Phytanoyl-CoA dioxygenase (PhyH)	Phytanoyl-CoA dioxygenase OS=Arabidopsis thaliana OX=3702 GN=PAHX PE=2 SV=2	I	Lipid transport and metabolism	phytanoyl-CoA hydroxylase [Salvia splendens]
EVM0021345	174	149	203	3989	264	3.76899	3.43223	3.99077	97.1086	5.44921	0.00696415	2.97181	up	[H]	Coenzyme transport and metabolism	Molecular Function: alternative oxidase activity (GO:0009916);; Cellular Component: integral component of membrane (GO:0016021);; Molecular Function: metal ion binding (GO:0046872);; Cellular Component: respiratory chain (GO:0070469);; Molecular Function: ubiquinol:oxygen oxidoreductase activity (GO:0102721);;	K17893|4.9e-156|sind:105172604|K17893 ubiquinol oxidase [EC:1.10.3.11] | (RefSeq) ubiquinol oxidase, mitochondrial	--	--	--	Alternative oxidase	Ubiquinol oxidase, mitochondrial OS=Mangifera indica OX=29780 GN=AOMI 1 PE=1 SV=2	C	Energy production and conversion	ubiquinol oxidase [Salvia splendens]
EVM0000652	6095	5669	4707	240	1329	394.835	389.89	276.963	17.4065	81.698	0.00218917	-2.52225	down	--	--	--	--	--	--	--	--	--	S	Function unknown	uncharacterized protein LOC105161583 isoform X2 [Sesamum indicum]
EVM0040997	25003	16354	21240	3559	7436	428.138	297.311	330.402	68.2263	120.896	0.000177531	-1.82601	down	--	--	Biological Process: flower development (GO:0009908);; Biological Process: cell differentiation (GO:0030154);;	K20553|3.4e-42|osa:4334408|K20553 5'-3' exoribonuclease 4 [EC:3.1.13.-] | (RefSeq) 5'-3' exoribonuclease 4	MAPK signaling pathway - plant (ko04016)	--	--	Frigida-like protein	FRIGIDA-like protein 3 OS=Arabidopsis thaliana OX=3702 GN=FRL3 PE=1 SV=1	J	Translation, ribosomal structure and biogenesis	hypothetical protein Saspl_046451 [Salvia splendens]
EVM0032158	176	128	138	547	390	1.61884	1.24085	1.14816	5.62643	3.40651	0.0054239	1.65999	up	--	--	Molecular Function: SNARE binding (GO:0000149);; Biological Process: regulation of peptide secretion (GO:0002791);; Molecular Function: molecular_function (GO:0003674);; Molecular Function: GTPase activator activity (GO:0005096);; Molecular Function: binding (GO:0005488);; Molecular Function: protein binding (GO:0005515);; Cellular Component: cellular_component (GO:0005575);; Cellular Component: …	K08518|7.6e-72|smo:SELMODRAFT_449132|K08518 syntaxin-binding protein 5 | (RefSeq) hypothetical protein	--	[U]	Intracellular trafficking, secretion, and vesicular transport	Anaphase-promoting complex subunit 4 WD40 domain	--	U	Intracellular trafficking, secretion, and vesicular transport	hypothetical protein Saspl_039679 [Salvia splendens]
EVM0019381	384	240	312	95	90	13.1046	8.70894	9.66326	3.61856	2.90839	0.00317615	-1.60162	down	--	--	Biological Process: protein transport (GO:0015031);;	K19476|6.6e-87|sind:105160892|K19476 vacuolar protein sorting-associated protein IST1 | (RefSeq) uncharacterized protein LOC105160892 isoform X1	Endocytosis (ko04144)	[Z]	Cytoskeleton	Regulator of Vps4 activity in the MVB pathway	--	Z	Cytoskeleton	hypothetical protein Saspl_021277 [Salvia splendens]
EVM0045961	174	12	1048	0	2	10.168	0.725429	55.7739	0	0.105774	0.00736909	-3.46488	down	--	--	Biological Process: lipid transport (GO:0006869);; Molecular Function: lipid binding (GO:0008289);;	--	--	--	--	Probable lipid transfer	Protein YLS3 OS=Arabidopsis thaliana OX=3702 GN=YLS3 PE=2 SV=1	S	Function unknown	hypothetical protein Saspl_046421 [Salvia splendens]
EVM0007365	6	59	10	1409	277	0.133932	1.65258	0.235168	41.7508	6.95645	0.00160072	3.65765	up	[M]	Cell wall/membrane/envelope biogenesis	Molecular Function: UDP-glucose 4-epimerase activity (GO:0003978);; Biological Process: galactose metabolic process (GO:0006012);;	K01784|3.8e-180|sind:105159167|K01784 UDP-glucose 4-epimerase [EC:5.1.3.2] | (RefSeq) UDP-glucose 4-epimerase GEPI48	Galactose metabolism (ko00052);; Amino sugar and nucleotide sugar metabolism (ko00520)	[M]	Cell wall/membrane/envelope biogenesis	GDP-mannose 4,6 dehydratase	UDP-glucose 4-epimerase GEPI48 OS=Cyamopsis tetragonoloba OX=3832 PE=2 SV=1	M	Cell wall/membrane/envelope biogenesis	UDP-glucose 4-epimerase/UDP-sulfoquinovose synthase [Handroanthus impetiginosus]
EVM0017345	2	41	35	3283	107	0.035718	0.771757	0.563785	65.8546	1.80712	0.00156305	3.88915	up	[C]	Energy production and conversion	Molecular Function: oxidoreductase activity (GO:0016491);; Molecular Function: FAD binding (GO:0071949);;	K22395|4.7e-150|var:108319885|K22395 cinnamyl-alcohol dehydrogenase [EC:1.1.1.195] | (RefSeq) tetrahydrocannabinolic acid synthase-like	Phenylpropanoid biosynthesis (ko00940)	--	--	FAD binding domain	Tetrahydrocannabinolic acid synthase OS=Cannabis sativa OX=3483 PE=1 SV=1	C	Energy production and conversion	hypothetical protein Saspl_008554 [Salvia splendens]
EVM0022357	2464	3536	3241	177	309	51.8736	79.0245	61.9839	4.14969	6.16245	2.9694e-17	-3.50438	down	--	--	Molecular Function: DNA binding (GO:0003677);; Cellular Component: nucleus (GO:0005634);; Biological Process: regulation of transcription, DNA-templated (GO:0006355);;	K16222|3.0e-57|eus:EUTSA_v10004655mg|K16222 Dof zinc finger protein DOF5.5 | (RefSeq) hypothetical protein	Circadian rhythm - plant (ko04712)	--	--	Dof domain, zinc finger	Cyclic dof factor 2 OS=Arabidopsis thaliana OX=3702 GN=CDF2 PE=1 SV=2	K	Transcription	cyclic dof factor 2-like [Sesamum indicum]
EVM0039145	8280	6616	6981	16994	36821	93.7324	79.516	71.7935	215.4	395.769	0.000207419	1.81521	up	[O]	Posttranslational modification, protein turnover, chaperones	Molecular Function: metalloendopeptidase activity (GO:0004222);; Molecular Function: ATP binding (GO:0005524);; Cellular Component: integral component of membrane (GO:0016021);; Biological Process: cell division (GO:0051301);;	K03798|0.0e+00|sind:105165610|K03798 cell division protease FtsH [EC:3.4.24.-] | (RefSeq) ATP-dependent zinc metalloprotease FTSH 2, chloroplastic	--	[O]	Posttranslational modification, protein turnover, chaperones	Peptidase family M41	ATP-dependent zinc metalloprotease FTSH 2, chloroplastic OS=Oryza sativa subsp. japonica OX=39947 GN=FTSH2 PE=3 SV=1	O	Posttranslational modification, protein turnover, chaperones	cell division protease FtsH [Salvia splendens]
EVM0044982	95	234	343	5957	545	1.60638	4.22666	5.30965	113.919	8.82826	0.003098	3.19043	up	--	--	Molecular Function: UDP-glycosyltransferase activity (GO:0008194);;	K13495|4.8e-95|oeu:111365957|K13495 cis-zeatin O-glucosyltransferase [EC:2.4.1.215] | (RefSeq) zeatin O-glucosyltransferase-like	Zeatin biosynthesis (ko00908)	[GC]	Carbohydrate transport and metabolism;; Energy production and conversion	UDP-glucoronosyl and UDP-glucosyl transferase	Zeatin O-glucosyltransferase OS=Phaseolus lunatus OX=3884 GN=ZOG1 PE=2 SV=1	--	--	zeatin O-xylosyltransferase [Salvia splendens]
EVM0023366	448	72	1126	30	23	8.68863	1.46675	19.8534	0.632072	0.423385	0.00255811	-3.19242	down	--	--	Cellular Component: integral component of membrane (GO:0016021);;	--	--	[R]	General function prediction only	Domain of unknown function	--	S	Function unknown	hypothetical protein Saspl_049165 [Salvia splendens]
Rosmarinus_officinalis_newGene_3533	1014	1071	1266	558	664	7.41196	8.54033	8.50237	4.63945	4.45848	0.00980341	-0.796599	down	[X]	Mobilome: prophages, transposons	Biological Process: mRNA processing (GO:0006397);;	K00764|3.3e-20|var:108324646|K00764 amidophosphoribosyltransferase [EC:2.4.2.14] | (RefSeq) amidophosphoribosyltransferase, chloroplastic-like	Purine metabolism (ko00230);; Alanine, aspartate and glutamate metabolism (ko00250)	[R]	General function prediction only	Reverse transcriptase (RNA-dependent DNA polymerase)	Nuclear intron maturase 4, mitochondrial OS=Arabidopsis thaliana OX=3702 GN=NMAT4 PE=3 SV=2	S	Function unknown	hypothetical protein Saspl_022986 [Salvia splendens]
EVM0024749	245	294	209	719	1676	10.4294	13.3092	8.09348	34.3472	67.9148	0.000617929	2.10438	up	--	--	Molecular Function: zinc ion binding (GO:0008270);; Cellular Component: integral component of membrane (GO:0016021);;	K10661|3.7e-08|sbi:8067695|K10661 E3 ubiquitin-protein ligase MARCH6 [EC:2.3.2.27] | (RefSeq) probable E3 ubiquitin ligase SUD1	Protein processing in endoplasmic reticulum (ko04141)	[A]	RNA processing and modification	Protein of unknown function (DUF3675)	Probable E3 ubiquitin ligase SUD1 OS=Arabidopsis thaliana OX=3702 GN=SUD1 PE=1 SV=1	A	RNA processing and modification	hypothetical protein Saspl_003530 [Salvia splendens]
EVM0002068	656	1768	1218	30054	5968	18.5465	53.1143	31.3153	952.344	160.355	0.000236148	3.38279	up	[G]	Carbohydrate transport and metabolism	Molecular Function: chitinase activity (GO:0004568);; Biological Process: carbohydrate metabolic process (GO:0005975);; Biological Process: chitin catabolic process (GO:0006032);; Molecular Function: chitin binding (GO:0008061);; Biological Process: cell wall macromolecule catabolic process (GO:0016998);;	K01183|5.6e-107|sind:110012680|K01183 chitinase [EC:3.2.1.14] | (RefSeq) endochitinase EP3-like	Amino sugar and nucleotide sugar metabolism (ko00520)	[R]	General function prediction only	Chitinase class I	Endochitinase EP3 OS=Arabidopsis thaliana OX=3702 GN=EP3 PE=1 SV=1	S	Function unknown	hypothetical protein Saspl_042738 [Salvia splendens]
EVM0015350	480	431	455	62	41	5.31156	5.05694	4.57387	0.762685	0.430794	1.21876e-08	-2.89652	down	[T]	Signal transduction mechanisms	Molecular Function: protein kinase activity (GO:0004672);; Molecular Function: ATP binding (GO:0005524);;	K13430|3.8e-86|nta:107764193|K13430 serine/threonine-protein kinase PBS1 [EC:2.7.11.1] | (RefSeq) serine/threonine-protein kinase PBS1-like	Plant-pathogen interaction (ko04626)	--	--	Protein kinase domain	Proline-rich receptor-like protein kinase PERK1 OS=Arabidopsis thaliana OX=3702 GN=PERK1 PE=1 SV=1	T	Signal transduction mechanisms	universal stress protein 22 [Salvia miltiorrhiza]
EVM0017492	593	434	603	1058	2507	12.0726	9.38407	11.1436	24.1178	48.4903	0.00216427	1.65471	up	--	--	Biological Process: starch metabolic process (GO:0005982);; Biological Process: circadian rhythm (GO:0007623);; Molecular Function: protein tyrosine/serine/threonine phosphatase activity (GO:0008138);; Cellular Component: integral component of membrane (GO:0016021);; Molecular Function: carbohydrate phosphatase activity (GO:0019203);;	K14165|5.0e-15|cme:CYME_CMT465C|K14165 atypical dual specificity phosphatase [EC:3.1.3.16 3.1.3.48] | (RefSeq) similar to dual-specificity phosphatase laforin	--	[V]	Defense mechanisms	Glycogen recognition site of AMP-activated protein kinase	Phosphoglucan phosphatase DSP4, amyloplastic OS=Castanea sativa OX=21020 GN=DSP4 PE=1 SV=1	--	--	prolactin regulatory element-binding protein [Salvia splendens]
EVM0005162	17	37	12	589	79	0.308307	0.716144	0.186569	12.2499	1.38875	0.00729937	3.05542	up	--	--	Molecular Function: protein kinase activity (GO:0004672);; Molecular Function: ATP binding (GO:0005524);; Cellular Component: integral component of membrane (GO:0016021);;	K20359|3.2e-15|eus:EUTSA_v10006389mg|K20359 PRA1 family protein 1 | (RefSeq) hypothetical protein	--	--	--	Leucine Rich repeats (2 copies)	Probable inactive receptor kinase At1g48480 OS=Arabidopsis thaliana OX=3702 GN=RKL1 PE=1 SV=1	P	Inorganic ion transport and metabolism	hypothetical protein Saspl_022755 [Salvia splendens]
EVM0020844	1438	853	477	186	185	66.9327	42.1248	20.1573	9.6794	8.14177	0.00967152	-2.05859	down	--	--	Molecular Function: protein binding (GO:0005515);;	--	--	--	--	PB1 domain	--	S	Function unknown	hypothetical protein Saspl_014927 [Salvia splendens]
EVM0006470	0	5	3	2128	38	0	0.096545	0.048561	43.6929	0.658157	0.000168913	4.57048	up	--	--	Cellular Component: integral component of membrane (GO:0016021);;	K19476|1.2e-46|cic:CICLE_v10026997mg|K19476 vacuolar protein sorting-associated protein IST1 | (RefSeq) hypothetical protein	Endocytosis (ko04144)	[E]	Amino acid transport and metabolism	Transmembrane amino acid transporter protein	Lysine histidine transporter-like 7 OS=Arabidopsis thaliana OX=3702 GN=At4g35180 PE=2 SV=2	E	Amino acid transport and metabolism	hypothetical protein Saspl_041110 [Salvia splendens]
EVM0030336	117	64	165	18	15	7.10857	4.08265	9.11943	1.21378	0.844873	0.00182162	-2.40281	down	--	--	Cellular Component: integral component of membrane (GO:0016021);;	--	--	--	--	--	--	--	--	hypothetical protein CDL12_20106 [Handroanthus impetiginosus]
EVM0009819	525	461	372	2353	1167	16.1368	15.0336	10.3884	81.0711	34.094	0.00668927	1.8983	up	--	--	Molecular Function: damaged DNA binding (GO:0003684);; Biological Process: DNA repair (GO:0006281);;	--	--	--	--	Peptidase of plants and bacteria	Basic secretory protease (Fragments) OS=Boswellia serrata OX=613112 PE=1 SV=1	S	Function unknown	hypothetical protein Saspl_006868 [Salvia splendens]
EVM0010100	41	22	41	7140	21	0.692933	0.3867	0.630223	138.245	0.338373	0.000951604	4.07493	up	[QV]	Secondary metabolites biosynthesis, transport and catabolism;; Defense mechanisms	Molecular Function: monooxygenase activity (GO:0004497);; Molecular Function: iron ion binding (GO:0005506);; Cellular Component: integral component of membrane (GO:0016021);; Molecular Function: oxidoreductase activity, acting on paired donors, with incorporation or reduction of molecular oxygen (GO:0016705);; Molecular Function: heme binding (GO:0020037);;	K20667|3.3e-251|sind:105173756|K20667 beta-amyrin 28-monooxygenase [EC:1.14.14.126] | (RefSeq) beta-amyrin 28-oxidase-like	--	[QI]	Secondary metabolites biosynthesis, transport and catabolism;; Lipid transport and metabolism	Cytochrome P450	Beta-amyrin 28-monooxygenase OS=Panax ginseng OX=4054 GN=CYP716A52v2 PE=1 SV=1	Q	Secondary metabolites biosynthesis, transport and catabolism	cytochrome P450 716A96 [Salvia pomifera]
EVM0037808	55	30	203	2	7	6.64496	3.76601	22.4638	0.146504	0.702132	0.00587221	-3.11458	down	--	--	Cellular Component: integral component of membrane (GO:0016021);;	--	--	--	--	Arabinogalactan peptide	Arabinogalactan protein 20 OS=Arabidopsis thaliana OX=3702 GN=AGP20 PE=1 SV=1	S	Function unknown	hypothetical protein Saspl_023932 [Salvia splendens]
EVM0041583	2079	1536	1752	267	625	108.169	84.8394	82.8255	15.5021	30.8754	0.000408385	-1.89882	down	--	--	--	--	--	--	--	--	--	S	Function unknown	hypothetical protein Saspl_018283 [Salvia splendens]
EVM0002067	63	56	85	170	203	0.813614	0.759207	0.996313	2.46687	2.49645	0.00243781	1.47585	up	[G]	Carbohydrate transport and metabolism	Cellular Component: integral component of membrane (GO:0016021);;	--	--	--	--	Nodulin-like	--	S	Function unknown	hypothetical protein Saspl_046856 [Salvia splendens]
EVM0032696	438	535	737	166	271	5.40692	7.01417	8.27274	2.29739	3.17556	0.00693185	-1.28287	down	--	--	Cellular Component: integral component of membrane (GO:0016021);;	--	--	[S]	Function unknown	Eukaryotic membrane protein family	Protein POLLEN DEFECTIVE IN GUIDANCE 1 OS=Arabidopsis thaliana OX=3702 GN=POD1 PE=1 SV=1	S	Function unknown	hypothetical protein Saspl_044227 [Salvia splendens]
EVM0032399	196	455	709	32	66	12.724	31.4901	41.9868	2.27176	4.08247	0.000238691	-2.80601	down	--	--	Cellular Component: integral component of membrane (GO:0016021);;	--	--	--	--	--	--	--	--	hypothetical protein Saspl_026216 [Salvia splendens]
EVM0041030	887	1069	1140	1921	3054	10.7033	13.7054	12.508	25.9659	35.0156	0.000909488	1.27486	up	[K]	Transcription	Molecular Function: RNA binding (GO:0003723);; Molecular Function: ribonuclease activity (GO:0004540);;	K01147|0.0e+00|sind:105174453|K01147 exoribonuclease II [EC:3.1.13.1] | (RefSeq) ribonuclease II, chloroplastic/mitochondrial	--	[J]	Translation, ribosomal structure and biogenesis	RNB domain	Ribonuclease II, chloroplastic/mitochondrial OS=Arabidopsis thaliana OX=3702 GN=RNR1 PE=2 SV=1	J	Translation, ribosomal structure and biogenesis	exoribonuclease II [Salvia splendens]
EVM0028128	674	321	443	23	107	23.8693	12.059	14.2541	0.886892	3.58234	0.00333645	-2.52817	down	--	--	Molecular Function: protein dimerization activity (GO:0046983);;	K12126|2.4e-09|egu:105040114|K12126 phytochrome-interacting factor 3 | (RefSeq) transcription factor PIF3-like isoform X1	Plant hormone signal transduction (ko04075);; Circadian rhythm - plant (ko04712)	--	--	Helix-loop-helix DNA-binding domain	Transcription factor bHLH80 OS=Arabidopsis thaliana OX=3702 GN=BHLH80 PE=2 SV=1	K	Transcription	basic helix-loop-helix transcription factor [Salvia miltiorrhiza]
Rosmarinus_officinalis_newGene_18323	301	82	147	6	8	6.44538	1.86292	2.84867	0.132001	0.158123	1.13551e-05	-3.8271	down	--	--	Molecular Function: zinc ion binding (GO:0008270);;	--	--	--	--	B-box zinc finger	Putative zinc finger protein CONSTANS-LIKE 11 OS=Arabidopsis thaliana OX=3702 GN=COL11 PE=1 SV=2	S	Function unknown	hypothetical protein Saspl_015315 [Salvia splendens]
Rosmarinus_officinalis_newGene_3088	682	606	698	251	372	16.8897	15.9431	15.7085	6.95014	8.7509	0.00643648	-1.02271	down	--	--	Cellular Component: integral component of membrane (GO:0016021);; Molecular Function: transmembrane transporter activity (GO:0022857);;	--	--	[R]	General function prediction only	Sugar (and other) transporter	Probable plastidic glucose transporter 3 OS=Arabidopsis thaliana OX=3702 GN=At1g79820 PE=2 SV=2	U	Intracellular trafficking, secretion, and vesicular transport	hypothetical protein Saspl_027964 [Salvia splendens]
EVM0002136	59	69	527	0	0	1.75688	2.17317	14.3294	0	0	1.09766e-05	-4.89621	down	--	--	Molecular Function: hydrolase activity, hydrolyzing O-glycosyl compounds (GO:0004553);; Cellular Component: cell wall (GO:0005618);; Biological Process: xyloglucan metabolic process (GO:0010411);; Molecular Function: xyloglucan:xyloglucosyl transferase activity (GO:0016762);; Biological Process: cell wall biogenesis (GO:0042546);; Cellular Component: apoplast (GO:0048046);; Biological Process: ce…	K08235|6.7e-152|sind:105168500|K08235 xyloglucan:xyloglucosyl transferase [EC:2.4.1.207] | (RefSeq) probable xyloglucan endotransglucosylase/hydrolase protein 5	--	--	--	Glycosyl hydrolases family 16	Xyloglucan endotransglucosylase/hydrolase 1 OS=Glycine max OX=3847 GN=XTH1 PE=2 SV=2	G	Carbohydrate transport and metabolism	hypothetical protein Saspl_032136 [Salvia splendens]
EVM0040119	463	452	736	1402	1467	8.94999	9.29058	12.9462	30.4006	26.9691	4.97159e-05	1.44537	up	--	--	Molecular Function: RNA binding (GO:0003723);;	K14944|1.8e-136|sind:105161033|K14944 RNA-binding protein Nova | (RefSeq) protein BTR1	--	[AR]	RNA processing and modification;; General function prediction only	KH domain	Protein BTR1 OS=Arabidopsis thaliana OX=3702 GN=BTR1 PE=1 SV=1	A	RNA processing and modification	RNA-binding protein Nova [Salvia splendens]
EVM0004055	557	441	608	1083	2548	7.45798	6.27516	7.40464	16.2425	32.4217	0.00101769	1.70609	up	[HR]	Coenzyme transport and metabolism;; General function prediction only	--	--	--	[R]	General function prediction only	Alpha/beta hydrolase family	--	--	--	hypothetical protein Saspl_014521 [Salvia splendens]
EVM0031984	24	50	59	514	155	0.327567	0.748308	0.745909	8.12751	2.08089	0.00534418	2.61859	up	[P]	Inorganic ion transport and metabolism	Molecular Function: secondary active sulfate transmembrane transporter activity (GO:0008271);; Cellular Component: integral component of membrane (GO:0016021);;	K17470|0.0e+00|sind:105158922|K17470 sulfate transporter 1, high-affinity | (RefSeq) sulfate transporter 1.3 isoform X3	--	[P]	Inorganic ion transport and metabolism	Sulfate permease family	Sulfate transporter 1.3 OS=Arabidopsis thaliana OX=3702 GN=SULTR1;3 PE=2 SV=1	P	Inorganic ion transport and metabolism	sulfate transporter 1, high-affinity [Salvia splendens]
EVM0009530	962	1109	997	325	481	22.561	27.6077	21.2328	8.52924	10.7072	0.00304595	-1.27717	down	--	--	--	K17822|1.6e-102|sind:105177256|K17822 DCN1-like protein 1/2 | (RefSeq) defective in cullin neddylation protein 1 isoform X2	--	[S]	Function unknown	Cullin binding	--	S	Function unknown	DCN1-like protein 1/2 [Salvia splendens]
EVM0039069	3	11	31	2045	183	0.036131	0.133699	0.337152	27.8762	2.11172	1.84723e-05	4.65457	up	[DPM]	Cell cycle control, cell division, chromosome partitioning;; Inorganic ion transport and metabolism;; Cell wall/membrane/envelope biogenesis	Molecular Function: copper ion binding (GO:0005507);; Biological Process: lignin catabolic process (GO:0046274);; Cellular Component: apoplast (GO:0048046);; Molecular Function: hydroquinone:oxygen oxidoreductase activity (GO:0052716);;	K05909|1.8e-227|sind:105174721|K05909 laccase [EC:1.10.3.2] | (RefSeq) laccase-7	--	[Q]	Secondary metabolites biosynthesis, transport and catabolism	Multicopper oxidase	Laccase-7 OS=Arabidopsis thaliana OX=3702 GN=LAC7 PE=2 SV=1	Q	Secondary metabolites biosynthesis, transport and catabolism	laccase 38 [Salvia miltiorrhiza]
EVM0017139	13673	2058	1521	285	408	174.224	27.8309	17.6058	4.06236	4.92754	0.00347791	-3.1149	down	[G]	Carbohydrate transport and metabolism	Molecular Function: catalytic activity (GO:0003824);;	K06617|3.8e-222|ath:AT3G57520|K06617 raffinose synthase [EC:2.4.1.82] | (RefSeq) SIP2; seed imbibition 2	Galactose metabolism (ko00052)	--	--	Raffinose synthase or seed imbibition protein Sip1	Probable galactinol--sucrose galactosyltransferase 2 OS=Arabidopsis thaliana OX=3702 GN=RFS2 PE=2 SV=2	S	Function unknown	hypothetical protein Saspl_034426 [Salvia splendens]
EVM0026177	226	153	277	15	22	3.58807	2.58006	4.01162	0.261369	0.324587	5.01851e-10	-3.2845	down	--	--	--	--	--	--	--	Weak chloroplast movement under blue light	WEB family protein At1g12150 OS=Arabidopsis thaliana OX=3702 GN=At1g12150 PE=2 SV=1	S	Function unknown	hypothetical protein Saspl_001413 [Salvia splendens]
EVM0012353	619	443	569	184	279	7.34263	5.57453	6.13799	2.44679	3.13917	0.00932226	-1.15241	down	[T]	Signal transduction mechanisms	Molecular Function: voltage-gated chloride channel activity (GO:0005247);; Cellular Component: integral component of membrane (GO:0016021);;	K05016|0.0e+00|oeu:111390694|K05016 chloride channel 7 | (RefSeq) putative chloride channel-like protein CLC-g isoform X1	--	[P]	Inorganic ion transport and metabolism	Voltage gated chloride channel	Putative chloride channel-like protein CLC-g OS=Arabidopsis thaliana OX=3702 GN=CLC-G PE=1 SV=2	P	Inorganic ion transport and metabolism	chloride channel 7 [Salvia splendens]
EVM0044029	93	128	146	419	1331	2.81293	4.10398	3.99073	14.1938	38.245	9.12818e-05	2.61308	up	[Q]	Secondary metabolites biosynthesis, transport and catabolism	Molecular Function: polygalacturonase activity (GO:0004650);; Biological Process: carbohydrate metabolic process (GO:0005975);;	--	--	[R]	General function prediction only	Dienelactone hydrolase family	--	Q	Secondary metabolites biosynthesis, transport and catabolism	pre-mRNA-splicing factor CWC26 [Salvia splendens]
EVM0011387	282	321	361	1018	788	7.39368	8.93045	8.59506	29.8843	19.6336	0.00112327	1.52613	up	[R]	General function prediction only	--	K22128|2.3e-23|smo:SELMODRAFT_404967|K22128 piezo-type mechanosensitive ion channel component 1/2 | (RefSeq) hypothetical protein	--	--	--	Divergent PAP2 family	--	S	Function unknown	hypothetical protein Saspl_036485 [Salvia splendens]
EVM0006640	350	209	483	70	84	5.65137	3.57504	7.08031	1.2615	1.28936	0.000305041	-1.9685	down	[T]	Signal transduction mechanisms	Molecular Function: protein kinase activity (GO:0004672);; Molecular Function: ATP binding (GO:0005524);;	K08857|4.8e-204|sind:105162525|K08857 NIMA (never in mitosis gene a)-related kinase 1/4/5 [EC:2.7.11.1] | (RefSeq) serine/threonine-protein kinase Nek6	--	[R]	General function prediction only	Protein kinase domain	Serine/threonine-protein kinase Nek6 OS=Oryza sativa subsp. japonica OX=39947 GN=NEK6 PE=1 SV=2	T	Signal transduction mechanisms	NIMA (never in mitosis protein a)-related kinase [Salvia splendens]
EVM0031278	804	952	1250	349	375	13.8548	17.4211	19.5866	6.72561	6.12685	0.000189248	-1.35823	down	[T]	Signal transduction mechanisms	Molecular Function: protein serine/threonine kinase activity (GO:0004674);; Molecular Function: ATP binding (GO:0005524);;	K00924|4.9e-203|sind:105172456|K00924 kinase [EC:2.7.1.-] | (RefSeq) shaggy-related protein kinase alpha	--	[G]	Carbohydrate transport and metabolism	Protein kinase domain	Shaggy-related protein kinase epsilon OS=Arabidopsis thaliana OX=3702 GN=ASK5 PE=1 SV=1	G	Carbohydrate transport and metabolism	shaggy-related protein kinase epsilon [Sesamum indicum]
EVM0045579	1086	360	268	27	59	21.2216	7.45581	4.74123	0.577446	1.08112	0.000476646	-3.15111	down	--	--	Biological Process: intracellular protein transport (GO:0006886);;	K13141|2.4e-39|csat:104745793|K13141 integrator complex subunit 4 | (RefSeq) protein SIEL-like	--	[U]	Intracellular trafficking, secretion, and vesicular transport	VHS domain	TOM1-like protein 9 OS=Arabidopsis thaliana OX=3702 GN=TOL9 PE=1 SV=1	U	Intracellular trafficking, secretion, and vesicular transport	hypothetical protein Saspl_000486 [Salvia splendens]
EVM0042624	4632	3315	4714	1697	2140	93.6878	71.1719	86.6148	38.415	41.0949	0.000801341	-1.05565	down	[E]	Amino acid transport and metabolism	Molecular Function: cysteine synthase activity (GO:0004124);; Cellular Component: cytoplasm (GO:0005737);; Cellular Component: mitochondrion (GO:0005739);; Biological Process: cysteine biosynthetic process from serine (GO:0006535);; Biological Process: cyanide metabolic process (GO:0019499);; Molecular Function: pyridoxal phosphate binding (GO:0030170);; Molecular Function: L-3-cyanoalanine synth…	K13034|1.3e-189|sind:105172766|K13034 L-3-cyanoalanine synthase/ cysteine synthase [EC:2.5.1.47 4.4.1.9] | (RefSeq) bifunctional L-3-cyanoalanine synthase/cysteine synthase 1, mitochondrial	Cysteine and methionine metabolism (ko00270);; Cyanoamino acid metabolism (ko00460);; Sulfur metabolism (ko00920);; Carbon metabolism (ko01200);; Biosynthesis of amino acids (ko01230)	[E]	Amino acid transport and metabolism	Pyridoxal-phosphate dependent enzyme	L-3-cyanoalanine synthase 1, mitochondrial OS=Malus domestica OX=3750 GN=CAS1 PE=1 SV=1	E	Amino acid transport and metabolism	bifunctional L-3-cyanoalanine synthase/cysteine synthase 1, mitochondrial [Sesamum indicum]
EVM0025059	78	56	81	10	12	3.37207	2.56747	3.20545	0.451112	0.467734	0.00106101	-2.38856	down	--	--	Cellular Component: integral component of membrane (GO:0016021);;	K17345|2.3e-26|sot:102597946|K17345 tetraspanin-5 | (RefSeq) tetraspanin-19-like	--	--	--	--	Tetraspanin-18 OS=Arabidopsis thaliana OX=3702 GN=TOM2AH2 PE=1 SV=1	S	Function unknown	tetraspanin-19-like [Sesamum indicum]
EVM0018306	11593	8521	10808	416	2750	158.327	123.546	134.087	6.358	35.6535	0.00578635	-2.39127	down	--	--	Molecular Function: DNA binding (GO:0003677);; Cellular Component: nucleus (GO:0005634);;	K12133|4.5e-37|ppp:112280611|K12133 MYB-related transcription factor LHY | (RefSeq) uncharacterized protein LOC112280611	Circadian rhythm - plant (ko04712)	[O]	Posttranslational modification, protein turnover, chaperones	Myb-like DNA-binding domain	Protein REVEILLE 1 OS=Arabidopsis thaliana OX=3702 GN=RVE1 PE=1 SV=1	K	Transcription	MYB-related transcription factor LHY [Salvia splendens]
EVM0040174	198	140	89	4079	348	2.28048	1.70486	0.929855	52.6418	3.80776	0.00302878	3.20484	up	--		Molecular Function: protein serine/threonine kinase activity (GO:0004674);; Molecular Function: ATP binding (GO:0005524);; Cellular Component: integral component of membrane (GO:0016021);; Biological Process: recognition of pollen (GO:0048544);;	K13416|1.0e-55|gmx:100800522|K13416 brassinosteroid insensitive 1-associated receptor kinase 1 [EC:2.7.10.1 2.7.11.1] | (RefSeq) BRASSINOSTEROID INSENSITIVE 1-associated receptor kinase 1	MAPK signaling pathway - plant (ko04016);; Plant hormone signal transduction (ko04075);; Plant-pathogen interaction (ko04626)	--	--	Protein kinase domain	G-type lectin S-receptor-like serine/threonine-protein kinase LECRK3 OS=Oryza sativa subsp. indica OX=39946 GN=LECRK3 PE=3 SV=2	T	Signal transduction mechanisms	hypothetical protein Saspl_049432 [Salvia splendens]
EVM0044908	849	1072	1450	353	464	10.4193	13.9726	16.1767	4.84809	5.40262	0.000640457	-1.35475	down	--	--	Molecular Function: metal ion binding (GO:0046872);;	--	--	--	--	Zinc finger C-x8-C-x5-C-x3-H type (and similar)	Protein FRIGIDA-ESSENTIAL 1 OS=Arabidopsis thaliana OX=3702 GN=FES1 PE=1 SV=2	S	Function unknown	hypothetical protein Saspl_043430 [Salvia splendens]
EVM0000911	13354	3727	5001	653	1735	232.538	68.8944	79.1117	12.7133	28.6859	0.00831353	-2.3016	down	[P]	Inorganic ion transport and metabolism	Cellular Component: integral component of membrane (GO:0016021);; Molecular Function: transmembrane transporter activity (GO:0022857);;	--	--	--	--	Nodulin-like	--	S	Function unknown	hypothetical protein Saspl_006117 [Salvia splendens]
EVM0029388	194	70	80	0	7	13.6906	5.23417	5.08851	0	0.405385	0.00346406	-3.41474	down	--	--	Molecular Function: DNA binding (GO:0003677);; Molecular Function: transcription factor activity, sequence-specific DNA binding (GO:0003700);; Cellular Component: nucleus (GO:0005634);;	K09286|7.4e-20|eus:EUTSA_v10000354mg|K09286 EREBP-like factor | (RefSeq) hypothetical protein	--	--	--	AP2 domain	Ethylene-responsive transcription factor ERF012 OS=Arabidopsis thaliana OX=3702 GN=ERF012 PE=2 SV=1	K	Transcription	EREBP-like factor [Salvia splendens]
EVM0017215	9	43	34	3733	83	0.092891	0.480194	0.326429	44.8604	0.838009	0.000394823	4.16177	up	[T]	Signal transduction mechanisms	Molecular Function: protein kinase activity (GO:0004672);; Molecular Function: calcium ion binding (GO:0005509);; Molecular Function: ATP binding (GO:0005524);; Cellular Component: integral component of membrane (GO:0016021);; Molecular Function: polysaccharide binding (GO:0030247);;	K23544|4.5e-97|brp:103842861|K23544 serine incorporator 1/3 | (RefSeq) serine incorporator 3	--	--	--	Protein kinase domain	Wall-associated receptor kinase-like 22 OS=Arabidopsis thaliana OX=3702 GN=WAKL22 PE=2 SV=1	T	Signal transduction mechanisms	hypothetical protein Saspl_026167 [Salvia splendens]
EVM0026747	82	127	134	6160	466	1.7019	2.8129	2.52654	143.895	9.22662	9.12818e-05	3.9717	up	--	--	Molecular Function: electron carrier activity (GO:0009055);; Cellular Component: integral component of membrane (GO:0016021);;	--	--	--	--	Plastocyanin-like domain	Stellacyanin OS=Toxicodendron vernicifluum OX=4013 PE=1 SV=1	S	Function unknown	hypothetical protein Saspl_016865 [Salvia splendens]
EVM0040912	18	8	15	94	135	0.290012	0.138025	0.22011	1.72287	2.10701	0.000191902	2.80751	up	[L]	Replication, recombination and repair	--	K02295|1.1e-288|sind:105157542|K02295 cryptochrome | (RefSeq) (6-4)DNA photolyase	--	[LT]	Replication, recombination and repair;; Signal transduction mechanisms	FAD binding domain of DNA photolyase	(6-4)DNA photolyase OS=Arabidopsis thaliana OX=3702 GN=UVR3 PE=1 SV=2	--	--	hypothetical protein Saspl_048667 [Salvia splendens]
EVM0001688	2651	905	1341	67	365	32.0123	11.5933	14.7047	0.900989	4.18414	0.00776726	-2.50231	down	[T]	Signal transduction mechanisms	Molecular Function: voltage-gated chloride channel activity (GO:0005247);; Cellular Component: integral component of membrane (GO:0016021);;	K05016|0.0e+00|sind:105177418|K05016 chloride channel 7 | (RefSeq) chloride channel protein CLC-a	--	[P]	Inorganic ion transport and metabolism	Voltage gated chloride channel	Chloride channel protein CLC-a OS=Arabidopsis thaliana OX=3702 GN=CLC-A PE=1 SV=2	P	Inorganic ion transport and metabolism	chloride channel 7 [Salvia splendens]
EVM0004908	537	397	518	786	1073	14.617	11.4764	12.82	23.9593	27.7349	0.00932226	0.975048	up	--	--	Cellular Component: integral component of membrane (GO:0016021);;	--	--	--	--	Phospholipase_D-nuclease N-terminal	--	S	Function unknown	hypothetical protein Saspl_027902 [Salvia splendens]
EVM0042727	168	115	214	339	923	5.43927	3.94817	6.30119	12.3063	28.4707	0.0057272	1.8289	up	[A]	RNA processing and modification	Molecular Function: 3'-5'-exoribonuclease activity (GO:0000175);; Molecular Function: nucleic acid binding (GO:0003676);;	K13288|8.1e-104|sind:105163807|K13288 oligoribonuclease [EC:3.1.-.-] | (RefSeq) oligoribonuclease	Ribosome biogenesis in eukaryotes (ko03008)	[A]	RNA processing and modification	Exonuclease	Oligoribonuclease OS=Arabidopsis thaliana OX=3702 GN=At2g26970 PE=2 SV=2	L	Replication, recombination and repair	oligoribonuclease [Salvia splendens]
EVM0007421	601	559	701	1571	1616	10.1954	10.068	10.8041	29.8478	26.0362	4.55063e-07	1.41578	up	[C]	Energy production and conversion	Molecular Function: pyruvate dehydrogenase (acetyl-transferring) activity (GO:0004739);; Biological Process: acetyl-CoA biosynthetic process from pyruvate (GO:0006086);;	K00162|4.8e-189|sind:105158166|K00162 pyruvate dehydrogenase E1 component beta subunit [EC:1.2.4.1] | (RefSeq) pyruvate dehydrogenase E1 component subunit beta-1, mitochondrial	Glycolysis / Gluconeogenesis (ko00010);; Citrate cycle (TCA cycle) (ko00020);; Pyruvate metabolism (ko00620);; Carbon metabolism (ko01200)	[C]	Energy production and conversion	Transketolase, pyrimidine binding domain	Pyruvate dehydrogenase E1 component subunit beta-1, mitochondrial OS=Oryza sativa subsp. japonica OX=39947 GN=Os08g0536000 PE=2 SV=1	C	Energy production and conversion	pyruvate dehydrogenase E1 component beta subunit [Salvia splendens]
EVM0009911	463	77	27	0	0	14.8151	2.58971	0.773058	0	0	0.000867348	-4.05141	down	--	--	Molecular Function: calcium ion binding (GO:0005509);;	K13448|8.2e-19|sind:105176261|K13448 calcium-binding protein CML | (RefSeq) putative calcium-binding protein CML23	Plant-pathogen interaction (ko04626)	--	--	EF-hand domain pair	Putative calcium-binding protein CML23 OS=Oryza sativa subsp. japonica OX=39947 GN=CML23 PE=3 SV=1	T	Signal transduction mechanisms	calcium-binding protein CML [Salvia splendens]
EVM0025814	88	127	94	6600	1421	0.575564	0.884996	0.557336	48.6737	8.88375	4.9324e-09	4.67093	up	[P]	Inorganic ion transport and metabolism	Molecular Function: magnesium ion binding (GO:0000287);; Molecular Function: ATP binding (GO:0005524);; Biological Process: phospholipid transport (GO:0015914);; Cellular Component: integral component of membrane (GO:0016021);;	K01530|0.0e+00|sind:105156439|K01530 phospholipid-translocating ATPase [EC:7.6.2.1] | (RefSeq) putative phospholipid-transporting ATPase 9	--	[R]	General function prediction only	Phospholipid-translocating P-type ATPase C-terminal	Putative phospholipid-transporting ATPase 9 OS=Arabidopsis thaliana OX=3702 GN=ALA9 PE=3 SV=1	P	Inorganic ion transport and metabolism	hypothetical protein Saspl_033926 [Salvia splendens]
EVM0014454	102	100	138	854	965	2.8579	2.96261	3.49591	26.8187	25.7188	8.56486e-25	3.02132	up	[CR]	Energy production and conversion;; General function prediction only	Molecular Function: NADPH:quinone reductase activity (GO:0003960);;	K00224|1.8e-155|sind:105170542|K00224 chloroplastic oxoene reductase [EC:1.3.1.-] | (RefSeq) putative quinone-oxidoreductase homolog, chloroplastic	alpha-Linolenic acid metabolism (ko00592)	[CR]	Energy production and conversion;; General function prediction only	Zinc-binding dehydrogenase	Chloroplast envelope quinone oxidoreductase homolog OS=Arabidopsis thaliana OX=3702 GN=CEQORH PE=1 SV=1	C	Energy production and conversion	Zinc-binding oxidoreductase [Handroanthus impetiginosus]
EVM0020401	32	52	220	2	5	0.690779	1.20176	4.42458	0.04963	0.102409	0.00229914	-3.38484	down	--	--	Molecular Function: shikimate O-hydroxycinnamoyltransferase activity (GO:0047172);;	K19747|1.1e-53|sind:105160456|K19747 BAHD acyltransferase [EC:2.3.1.-] | (RefSeq) LOW QUALITY PROTEIN: BAHD acyltransferase DCR	--	--	--	Transferase family	Uncharacterized acetyltransferase At3g50280 OS=Arabidopsis thaliana OX=3702 GN=At3g50280 PE=3 SV=1	S	Function unknown	Shikimate O-hydroxycinnamoyltransferase [Handroanthus impetiginosus]
EVM0018760	1811	1887	2085	664	1016	17.4938	19.3449	18.294	7.17626	9.31406	0.000770712	-1.13734	down	[O]	Posttranslational modification, protein turnover, chaperones	Molecular Function: protein serine/threonine kinase activity (GO:0004674);; Molecular Function: ATP binding (GO:0005524);; Cellular Component: integral component of membrane (GO:0016021);;	K13430|2.3e-62|dct:110101514|K13430 serine/threonine-protein kinase PBS1 [EC:2.7.11.1] | (RefSeq) serine/threonine-protein kinase PBS1	Plant-pathogen interaction (ko04626)	--	--	Protein kinase domain	Probable LRR receptor-like serine/threonine-protein kinase At1g06840 OS=Arabidopsis thaliana OX=3702 GN=At1g06840 PE=1 SV=2	T	Signal transduction mechanisms	hypothetical protein Saspl_036051 [Salvia splendens]
EVM0027151	712	740	1266	4235	2247	9.13198	10.0749	14.7547	60.8318	27.3637	0.00264343	1.86563	up	[C]	Energy production and conversion	Molecular Function: oxidoreductase activity (GO:0016491);;	K00234|0.0e+00|sind:105177982|K00234 succinate dehydrogenase (ubiquinone) flavoprotein subunit [EC:1.3.5.1] | (RefSeq) succinate dehydrogenase [ubiquinone] flavoprotein subunit, mitochondrial	Citrate cycle (TCA cycle) (ko00020);; Oxidative phosphorylation (ko00190);; Carbon metabolism (ko01200)	[C]	Energy production and conversion	FAD binding domain	Succinate dehydrogenase [ubiquinone] flavoprotein subunit 1, mitochondrial OS=Arabidopsis thaliana OX=3702 GN=SDH1-1 PE=1 SV=1	C	Energy production and conversion	succinate dehydrogenase (ubiquinone) flavoprotein subunit [Salvia splendens]
EVM0031109	288	207	404	673	702	1.25954	0.956968	1.60506	3.29577	2.91384	0.00516255	1.26016	up	--	--	--	--	--	--	--	N-terminal C2 in EEIG1 and EHBP1 proteins	--	S	Function unknown	hypothetical protein Saspl_009850 [Salvia splendens]
Rosmarinus_officinalis_newGene_19193	308	288	388	75	113	11.2134	11.1319	12.832	3.042	3.87992	1.13551e-05	-1.70035	down	--	--	Cellular Component: cellular_component (GO:0005575);; Cellular Component: intracellular (GO:0005622);; Cellular Component: cell (GO:0005623);; Cellular Component: nucleus (GO:0005634);; Cellular Component: nucleoplasm (GO:0005654);; Cellular Component: cytoplasm (GO:0005737);; Biological Process: nucleobase-containing compound metabolic process (GO:0006139);; Biological Process: DNA metabolic pro…	--	--	[S]	Function unknown	--	ARM REPEAT PROTEIN INTERACTING WITH ABF2 OS=Arabidopsis thaliana OX=3702 GN=ARIA PE=1 SV=2	S	Function unknown	hypothetical protein Saspl_011539 [Salvia splendens]
EVM0024882	1765	1829	2056	842	796	55.1071	60.6325	58.3162	29.4396	23.5959	0.0016695	-1.10475	down	--	--	Molecular Function: translation initiation factor activity (GO:0003743);; Cellular Component: cytoplasm (GO:0005737);;	K03259|5.9e-101|sind:105158602|K03259 translation initiation factor 4E | (RefSeq) eukaryotic translation initiation factor	RNA transport (ko03013)	[J]	Translation, ribosomal structure and biogenesis	Eukaryotic initiation factor 4E	Eukaryotic translation initiation factor isoform 4E-2 OS=Triticum aestivum OX=4565 PE=1 SV=1	J	Translation, ribosomal structure and biogenesis	translation initiation factor 4E [Salvia splendens]
EVM0002325	142	137	133	515	624	2.97025	3.05432	2.53609	12.1126	12.4348	9.26253e-08	2.0415	up	--	--	--	K06268|1.3e-15|ats:109740273|K06268 serine/threonine-protein phosphatase 2B regulatory subunit | (RefSeq) uncharacterized protein LOC109740273	--	--	--	Zein-binding	Probable myosin-binding protein 5 OS=Arabidopsis thaliana OX=3702 GN=MYOB5 PE=2 SV=1	S	Function unknown	hypothetical protein Saspl_035337 [Salvia splendens]
EVM0001337	87	85	274	1000	495	2.72964	2.85099	7.85477	35.4104	14.8567	0.00887393	2.23868	up	--	--	--	K21994|8.6e-29|bna:106434942|K21994 LOB domain-containing protein 18 | (RefSeq) LOB domain-containing protein 30	--	--	--	Lateral organ boundaries (LOB) domain	LOB domain-containing protein 4 OS=Arabidopsis thaliana OX=3702 GN=LBD4 PE=1 SV=1	S	Function unknown	hypothetical protein Saspl_008586 [Salvia splendens]
EVM0005723	714	1042	1460	2884	3439	6.33849	9.81959	11.7758	28.6721	29.0014	0.000479199	1.58654	up	--	--	Cellular Component: integral component of membrane (GO:0016021);;	K14515|5.9e-174|sind:105155632|K14515 EIN3-binding F-box protein | (RefSeq) EIN3-binding F-box protein 1	MAPK signaling pathway - plant (ko04016);; Plant hormone signal transduction (ko04075)	[R]	General function prediction only	Leucine Rich repeat	EIN3-binding F-box protein 2 OS=Arabidopsis thaliana OX=3702 GN=EBF2 PE=1 SV=1	S	Function unknown	EIN3-binding F-box protein [Salvia splendens]
EVM0009092	1093	799	1129	359	445	14.2948	11.081	13.4053	5.24995	5.5217	0.00017102	-1.23607	down	[T]	Signal transduction mechanisms	Molecular Function: protein kinase activity (GO:0004672);; Molecular Function: ATP binding (GO:0005524);;	K04427|1.0e-69|lang:109331017|K04427 mitogen-activated protein kinase kinase kinase 7 [EC:2.7.11.25] | (RefSeq) serine/threonine-protein kinase HT1-like	--	[T]	Signal transduction mechanisms	Protein tyrosine and serine/threonine kinase	Serine/threonine-protein kinase STY13 OS=Arabidopsis thaliana OX=3702 GN=STY13 PE=1 SV=2	T	Signal transduction mechanisms	hypothetical protein Saspl_048926 [Salvia splendens]
Rosmarinus_officinalis_newGene_4499	283	285	139	4552	497	5.48092	5.85736	2.43778	98.9237	9.14515	0.00874496	2.82759	up	--	--	Molecular Function: calcium ion binding (GO:0005509);;	--	--	--	--	EF hand	--	T	Signal transduction mechanisms	hypothetical protein Saspl_024443 [Salvia splendens]
EVM0004194	536	515	565	844	1131	12.504	12.7511	11.9759	22.0438	25.0411	0.00736732	0.906754	up	--	--	--	--	--	--	--	PAP_fibrillin	Probable plastid-lipid-associated protein 13, chloroplastic OS=Arabidopsis thaliana OX=3702 GN=PAP13 PE=1 SV=2	S	Function unknown	hypothetical protein Saspl_018578 [Salvia splendens]
EVM0003641	449	1222	962	9154	2365	9.08314	26.285	17.7043	207.756	45.5132	0.00920575	2.44256	up	[P]	Inorganic ion transport and metabolism	Biological Process: sulfate assimilation (GO:0000103);; Molecular Function: sulfate adenylyltransferase (ATP) activity (GO:0004781);;	K13811|2.3e-225|sind:105158413|K13811 3'-phosphoadenosine 5'-phosphosulfate synthase [EC:2.7.7.4 2.7.1.25] | (RefSeq) ATP sulfurylase 1, chloroplastic-like	Purine metabolism (ko00230);; Monobactam biosynthesis (ko00261);; Selenocompound metabolism (ko00450);; Sulfur metabolism (ko00920)	[P]	Inorganic ion transport and metabolism	ATP-sulfurylase	ATP sulfurylase 1, chloroplastic OS=Arabidopsis thaliana OX=3702 GN=APS1 PE=1 SV=1	P	Inorganic ion transport and metabolism	3'-phosphoadenosine 5'-phosphosulfate synthase [Salvia splendens]
EVM0024338	373	347	535	1559	1299	7.20873	7.1142	9.37734	33.7238	23.8266	3.77352e-06	1.82567	up	--	--	Cellular Component: integral component of membrane (GO:0016021);;	K04710|2.8e-17|gsl:Gasu_30160|K04710 ceramide synthetase [EC:2.3.1.24] | (RefSeq) longevity assurance protein LAG1	Sphingolipid metabolism (ko00600)	[U]	Intracellular trafficking, secretion, and vesicular transport	TLC domain	ASC1-like protein OS=Solanum lycopersicum OX=4081 PE=2 SV=1	U	Intracellular trafficking, secretion, and vesicular transport	ceramide synthetase [Salvia splendens]
Rosmarinus_officinalis_newGene_18522	53	41	49	4475	110	0.664728	0.554749	0.558871	63.9599	1.329	0.000256904	4.1219	up	--	--	Molecular Function: nucleic acid binding (GO:0003676);; Molecular Function: zinc ion binding (GO:0008270);; Biological Process: DNA integration (GO:0015074);;	K03006|1.6e-86|adu:107466525|K03006 DNA-directed RNA polymerase II subunit RPB1 [EC:2.7.7.6] | (RefSeq) LOW QUALITY PROTEIN: DNA-directed RNA polymerase II subunit 1-like	RNA polymerase (ko03020)	[R]	General function prediction only	Reverse transcriptase (RNA-dependent DNA polymerase)	Retrovirus-related Pol polyprotein from transposon TNT 1-94 OS=Nicotiana tabacum OX=4097 PE=2 SV=1	T	Signal transduction mechanisms	polyprotein [Citrus sinensis]
EVM0013459	412	330	265	60	69	19.454	16.5258	11.3683	3.15484	3.05225	0.000109235	-2.20953	down	--	--	Cellular Component: integral component of membrane (GO:0016021);;	K19040|9.6e-72|sind:105159754|K19040 E3 ubiquitin-protein ligase ATL10/75/76/77/78 [EC:2.3.2.27] | (RefSeq) RING-H2 finger protein ATL79-like	--	[O]	Posttranslational modification, protein turnover, chaperones	Ring finger domain	RING-H2 finger protein ATL73 OS=Arabidopsis thaliana OX=3702 GN=ATL73 PE=2 SV=1	O	Posttranslational modification, protein turnover, chaperones	RING-H2 finger protein ATL79-like [Sesamum indicum]
EVM0026483	25	40	22	218	253	0.590912	0.981717	0.455305	5.76367	5.66914	5.19486e-05	2.78202	up	--	--	--	--	--	--	--	Histidine phosphatase superfamily (branch 1)	--	S	Function unknown	hypothetical protein Saspl_031082 [Salvia splendens]
EVM0043067	1615	2037	2044	3289	8198	33.1622	44.4213	38.1343	75.6252	159.873	0.00861824	1.51946	up	--	--	Molecular Function: protein binding (GO:0005515);;	K12602|5.9e-08|obr:102715151|K12602 WD repeat-containing protein 61 | (RefSeq) WD repeat-containing protein VIP3	RNA degradation (ko03018)	--	--	Anaphase-promoting complex subunit 4 WD40 domain	--	S	Function unknown	hypothetical protein Saspl_020164 [Salvia splendens]
EVM0041874	4619	301	1494	85	117	58.613	4.04365	17.2231	1.20114	1.39884	0.00154055	-3.33092	down	--	--	Cellular Component: integral component of membrane (GO:0016021);;	K24195|2.1e-119|hbr:110655522|K24195 xenotropic and polytropic retrovirus receptor 1 | (RefSeq) phosphate transporter PHO1-like isoform X1	--	[U]	Intracellular trafficking, secretion, and vesicular transport	EXS family	Phosphate transporter PHO1 homolog 3 OS=Arabidopsis thaliana OX=3702 GN=PHO1;H3 PE=2 SV=2	U	Intracellular trafficking, secretion, and vesicular transport	hypothetical protein Saspl_018149 [Salvia splendens]
EVM0003927	13204	4641	6060	850	1498	218.818	81.6546	91.2335	15.7687	23.5699	0.000343568	-2.50409	down	[M]	Cell wall/membrane/envelope biogenesis	Molecular Function: UDP-glucose 4-epimerase activity (GO:0003978);; Cellular Component: plasma membrane (GO:0005886);; Biological Process: galactose metabolic process (GO:0006012);; Cellular Component: integral component of membrane (GO:0016021);;	K01784|5.2e-163|sind:105157539|K01784 UDP-glucose 4-epimerase [EC:5.1.3.2] | (RefSeq) bifunctional UDP-glucose 4-epimerase and UDP-xylose 4-epimerase 1-like	Galactose metabolism (ko00052);; Amino sugar and nucleotide sugar metabolism (ko00520)	[M]	Cell wall/membrane/envelope biogenesis	GDP-mannose 4,6 dehydratase	Bifunctional UDP-glucose 4-epimerase and UDP-xylose 4-epimerase 1 OS=Arabidopsis thaliana OX=3702 GN=UGE1 PE=1 SV=2	Q	Secondary metabolites biosynthesis, transport and catabolism	UDP-glucose 4-epimerase [Salvia splendens]
EVM0030265	985	954	1247	186	350	19.6092	20.1597	22.568	4.12698	6.60559	1.47863e-06	-1.89281	down	--	--	Biological Process: signal transduction (GO:0007165);;	K20642|2.1e-125|aip:107645583|K20642 Rho GTPase-activating protein 22/24/25 | (RefSeq) rho GTPase-activating protein 2	--	[T]	Signal transduction mechanisms	RhoGAP domain	Rho GTPase-activating protein 2 OS=Arabidopsis thaliana OX=3702 GN=ROPGAP2 PE=1 SV=1	T	Signal transduction mechanisms	hypothetical protein Saspl_020546 [Salvia splendens]
EVM0025131	141	160	957	0	8	3.69689	4.45436	22.7925	0	0.195687	0.000320251	-4.11032	down	[IR]	Lipid transport and metabolism;; General function prediction only	Molecular Function: hydrolase activity, acting on ester bonds (GO:0016788);;	K10691|2.3e-79|ats:109762802|K10691 E3 ubiquitin-protein ligase UBR4 [EC:2.3.2.27] | (RefSeq) LOC109762802; auxin transport protein BIG	--	--	--	GDSL-like Lipase/Acylhydrolase	GDSL esterase/lipase At2g04570 OS=Arabidopsis thaliana OX=3702 GN=At2g04570 PE=2 SV=1	I	Lipid transport and metabolism	hypothetical protein Saspl_027863 [Salvia splendens]
EVM0000792	215	162	238	583	457	5.59312	4.46626	5.63299	17.0228	11.3022	0.00534824	1.39049	up	[E]	Amino acid transport and metabolism	Cellular Component: cytoplasm (GO:0005737);; Molecular Function: diaminopimelate epimerase activity (GO:0008837);; Biological Process: lysine biosynthetic process via diaminopimelate (GO:0009089);;	K01778|3.4e-160|oeu:111382398|K01778 diaminopimelate epimerase [EC:5.1.1.7] | (RefSeq) diaminopimelate epimerase, chloroplastic	Lysine biosynthesis (ko00300);; Biosynthesis of amino acids (ko01230)	--	--	Diaminopimelate epimerase	Diaminopimelate epimerase, chloroplastic OS=Arabidopsis thaliana OX=3702 GN=DAPF PE=1 SV=1	E	Amino acid transport and metabolism	diaminopimelate epimerase [Salvia splendens]
EVM0004531	2841	2819	2424	490	786	59.8129	62.9946	46.3501	11.5333	15.7091	1.65115e-06	-1.99462	down	[M]	Cell wall/membrane/envelope biogenesis	Molecular Function: catalytic activity (GO:0003824);; Molecular Function: coenzyme binding (GO:0050662);;	K09753|1.4e-72|bdi:100832790|K09753 cinnamoyl-CoA reductase [EC:1.2.1.44] | (RefSeq) cinnamoyl-CoA reductase 1	Phenylpropanoid biosynthesis (ko00940)	[V]	Defense mechanisms	NAD dependent epimerase/dehydratase family	Phenylacetaldehyde reductase OS=Rosa hybrid cultivar OX=128735 GN=PAR PE=1 SV=1	V	Defense mechanisms	cinnamoyl-CoA reductase [Salvia splendens]
EVM0021516	268	719	1039	1970	5916	16.4209	46.7941	57.8529	135.321	344.602	0.00605747	2.28934	up	--	--	Molecular Function: RNA binding (GO:0003723);;	K13195|1.1e-19|sind:105172892|K13195 cold-inducible RNA-binding protein | (RefSeq) glycine-rich RNA-binding protein 2-like	--	[R]	General function prediction only	RNA recognition motif. (a.k.a. RRM, RBD, or RNP domain)	Glycine-rich RNA-binding protein GRP1A OS=Sinapis alba OX=3728 PE=2 SV=1	A	RNA processing and modification	hypothetical protein Saspl_046396 [Salvia splendens]
EVM0032390	263	141	204	21	55	3.80838	2.16373	2.68158	0.339587	0.746623	0.00345499	-2.17854	down	[V]	Defense mechanisms	Molecular Function: ATP binding (GO:0005524);; Cellular Component: integral component of membrane (GO:0016021);; Molecular Function: ATPase activity (GO:0016887);;	K05681|5.2e-191|nau:109228191|K05681 ATP-binding cassette, subfamily G (WHITE), member 2 | (RefSeq) ABC transporter G family member 9-like	ABC transporters (ko02010)	[Q]	Secondary metabolites biosynthesis, transport and catabolism	ABC-2 type transporter	ABC transporter G family member 14 OS=Arabidopsis thaliana OX=3702 GN=ABCG14 PE=1 SV=1	Q	Secondary metabolites biosynthesis, transport and catabolism	hypothetical protein Saspl_009246 [Salvia splendens]
EVM0022544	1335	1574	1938	3421	3761	15.8313	19.8158	20.8774	45.429	42.3569	0.000155442	1.20509	up	--	--	Biological Process: regulation of photomorphogenesis (GO:0010099);;	--	--	--	--	--	--	S	Function unknown	hypothetical protein Saspl_050351 [Salvia splendens]
EVM0031216	5132	2069	2302	716	727	136.206	58.2818	55.4901	21.2513	18.3056	0.00687416	-1.91688	down	--	--	Molecular Function: DNA binding (GO:0003677);; Cellular Component: nucleus (GO:0005634);;	K09422|2.6e-93|sind:105175664|K09422 transcription factor MYB, plant | (RefSeq) myb-related protein 330	--	[K]	Transcription	Myb-like DNA-binding domain	Myb-related protein 330 OS=Antirrhinum majus OX=4151 GN=MYB330 PE=2 SV=1	K	Transcription	MYB-related transcription factor [Salvia miltiorrhiza]
EVM0027708	471	273	412	50	119	17.509	10.7454	13.9046	2.07203	4.1799	0.00137979	-2.02154	down	--	--	Biological Process: regulation of transcription, DNA-templated (GO:0006355);; Molecular Function: protein dimerization activity (GO:0046983);;	K11253|1.6e-26|pop:18096237|K11253 histone H3 | (RefSeq) uncharacterized protein LOC18096237	--	--	--	--	Transcription factor bHLH79 OS=Arabidopsis thaliana OX=3702 GN=BHLH79 PE=1 SV=1	K	Transcription	basic helix-loop-helix transcription factor [Salvia miltiorrhiza]
EVM0036524	665	806	1073	314	371	23.4195	30.1254	34.3299	12.3741	12.3957	0.00177256	-1.20449	down	--	--	--	--	--	[S]	Function unknown	Bucentaur or craniofacial development	--	K	Transcription	hypothetical protein Saspl_030496 [Salvia splendens]
EVM0016710	326	75	251	0	0	8.25613	2.01832	5.78168	0	0	4.01904e-10	-6.08422	down	[IR]	Lipid transport and metabolism;; General function prediction only	Molecular Function: hydrolase activity, acting on ester bonds (GO:0016788);;	K00679|4.6e-51|cic:CICLE_v10027727mg|K00679 phospholipid:diacylglycerol acyltransferase [EC:2.3.1.158] | (RefSeq) hypothetical protein	Glycerolipid metabolism (ko00561)	--	--	GDSL-like Lipase/Acylhydrolase	GDSL esterase/lipase At5g45670 OS=Arabidopsis thaliana OX=3702 GN=At5g45670 PE=2 SV=1	L	Replication, recombination and repair	hypothetical protein Saspl_001034 [Salvia splendens]
EVM0039740	474	251	464	1276	2211	15.2951	8.59092	13.5825	46.1135	67.7558	1.66981e-05	2.09816	up	--	--	Cellular Component: integral component of membrane (GO:0016021);; Molecular Function: transferase activity, transferring alkyl or aryl (other than methyl) groups (GO:0016765);; Biological Process: dolichol biosynthetic process (GO:0019408);; Cellular Component: dehydrodolichyl diphosphate synthase complex (GO:1904423);;	K11778|4.2e-100|sind:105169621|K11778 ditrans,polycis-polyprenyl diphosphate synthase [EC:2.5.1.87] | (RefSeq) dehydrodolichyl diphosphate synthase complex subunit nus1-like	Terpenoid backbone biosynthesis (ko00900)	--	--	--	--	I	Lipid transport and metabolism	ditrans,polycis-polyprenyl diphosphate synthase [Salvia splendens]
EVM0011885	3440	2199	2428	884	983	67.3632	45.7094	43.189	19.3828	18.2712	0.00259892	-1.42115	down	--	--	Cellular Component: integral component of membrane (GO:0016021);;	K22379|2.0e-211|sind:105174693|K22379 E3 ubiquitin-protein ligase RNFT1 [EC:2.3.2.27] | (RefSeq) RING finger and transmembrane domain-containing protein 2	--	[S]	Function unknown	Zinc finger, C3HC4 type (RING finger)	--	O	Posttranslational modification, protein turnover, chaperones	hypothetical protein Saspl_049989 [Salvia splendens]
EVM0022447	1337	2007	2688	6245	5922	19.3421	30.8146	35.3214	101.152	81.3379	0.000610044	1.62981	up	[I]	Lipid transport and metabolism	Biological Process: isoprenoid biosynthetic process (GO:0008299);; Molecular Function: isomerase activity (GO:0016853);; Molecular Function: 1-deoxy-D-xylulose-5-phosphate reductoisomerase activity (GO:0030604);; Molecular Function: metal ion binding (GO:0046872);; Molecular Function: NADPH binding (GO:0070402);;	K00099|2.3e-244|sind:105157212|K00099 1-deoxy-D-xylulose-5-phosphate reductoisomerase [EC:1.1.1.267] | (RefSeq) 1-deoxy-D-xylulose 5-phosphate reductoisomerase, chloroplastic	Terpenoid backbone biosynthesis (ko00900)	--	--	1-deoxy-D-xylulose 5-phosphate reductoisomerase	1-deoxy-D-xylulose 5-phosphate reductoisomerase, chloroplastic OS=Mentha piperita OX=34256 GN=DXR PE=2 SV=2	I	Lipid transport and metabolism	1-deoxy-d-xylulose 5-phosphate reductoisomerase [Salvia miltiorrhiza]
EVM0020414	40	18	206	0	2	0.812862	0.382398	3.87106	0	0.039049	0.00605747	-3.43847	down	[Q]	Secondary metabolites biosynthesis, transport and catabolism	Biological Process: fatty acid biosynthetic process (GO:0006633);; Cellular Component: integral component of membrane (GO:0016021);; Molecular Function: transferase activity, transferring acyl groups other than amino-acyl groups (GO:0016747);;	K15397|1.3e-233|sind:105177945|K15397 3-ketoacyl-CoA synthase [EC:2.3.1.199] | (RefSeq) 3-ketoacyl-CoA synthase 6	Fatty acid elongation (ko00062);; Plant-pathogen interaction (ko04626)	--	--	FAE1/Type III polyketide synthase-like protein	3-ketoacyl-CoA synthase 6 OS=Arabidopsis thaliana OX=3702 GN=CUT1 PE=1 SV=1	I	Lipid transport and metabolism	3-ketoacyl-CoA synthase 6 [Sesamum indicum]
EVM0016901	61	87	123	542	341	0.823658	1.26022	1.52276	8.31625	4.44314	0.0004992	2.24527	up	[G]	Carbohydrate transport and metabolism	Molecular Function: catalytic activity (GO:0003824);;	--	--	--	--	Glucose / Sorbosone dehydrogenase	HIPL1 protein OS=Arabidopsis thaliana OX=3702 GN=HIPL1 PE=3 SV=2	G	Carbohydrate transport and metabolism	hypothetical protein Saspl_029725 [Salvia splendens]
EVM0040168	422	367	339	78	128	8.74771	8.08686	6.38051	1.8008	2.50901	0.00057444	-1.76572	down	--	--	Biological Process: RNA 5'-end processing (GO:0000966);; Biological Process: tRNA 5'-leader removal (GO:0001682);; Molecular Function: molecular_function (GO:0003674);; Molecular Function: catalytic activity (GO:0003824);; Molecular Function: nuclease activity (GO:0004518);; Molecular Function: endonuclease activity (GO:0004519);; Molecular Function: endoribonuclease activity (GO:0004521);; Molec…	K18213|3.7e-188|sind:105169999|K18213 proteinaceous RNase P [EC:3.1.26.5] | (RefSeq) proteinaceous RNase P 2	RNA transport (ko03013)	[R]	General function prediction only	Pentacotripeptide-repeat region of PRORP	Proteinaceous RNase P 2 OS=Arabidopsis thaliana OX=3702 GN=PRORP2 PE=1 SV=1	V	Defense mechanisms	proteinaceous RNase P [Salvia splendens]
EVM0032610	6548	6170	8058	989	2731	151.77	151.819	169.661	25.6525	60.0903	0.00144157	-1.78832	down	--	--	Cellular Component: cellular_component (GO:0005575);; Cellular Component: intracellular (GO:0005622);; Cellular Component: cell (GO:0005623);; Cellular Component: cytoplasm (GO:0005737);; Cellular Component: intracellular part (GO:0044424);; Cellular Component: cell part (GO:0044464);;	K19042|4.7e-162|sind:105159155|K19042 E3 ubiquitin-protein ligase BOI and related proteins [EC:2.3.2.27] | (RefSeq) probable BOI-related E3 ubiquitin-protein ligase 2	--	[O]	Posttranslational modification, protein turnover, chaperones	Zinc finger, C3HC4 type (RING finger)	Probable BOI-related E3 ubiquitin-protein ligase 3 OS=Arabidopsis thaliana OX=3702 GN=BRG3 PE=1 SV=1	O	Posttranslational modification, protein turnover, chaperones	probable BOI-related E3 ubiquitin-protein ligase 2 [Sesamum indicum]
EVM0031863	1865	1975	2467	4896	3890	18.807	21.1439	22.608	55.2904	37.254	0.00818044	1.12851	up	[J]	Translation, ribosomal structure and biogenesis	Molecular Function: glutamine-tRNA ligase activity (GO:0004819);; Molecular Function: ATP binding (GO:0005524);; Cellular Component: cytoplasm (GO:0005737);; Biological Process: glutaminyl-tRNA aminoacylation (GO:0006425);;	K01886|0.0e+00|sind:105156371|K01886 glutaminyl-tRNA synthetase [EC:6.1.1.18] | (RefSeq) glutamine--tRNA ligase isoform X1	Aminoacyl-tRNA biosynthesis (ko00970)	[J]	Translation, ribosomal structure and biogenesis	tRNA synthetases class I (E and Q), catalytic domain	Glutamine--tRNA ligase OS=Lupinus luteus OX=3873 PE=2 SV=2	J	Translation, ribosomal structure and biogenesis	glutaminyl-tRNA synthetase [Salvia splendens]
EVM0020358	187	68	109	7	6	4.6024	1.77714	2.4353	0.184772	0.117279	4.0347e-05	-3.50682	down	[IR]	Lipid transport and metabolism;; General function prediction only	Molecular Function: triglyceride lipase activity (GO:0004806);;	K00679|3.5e-46|cic:CICLE_v10027727mg|K00679 phospholipid:diacylglycerol acyltransferase [EC:2.3.1.158] | (RefSeq) hypothetical protein	Glycerolipid metabolism (ko00561)	--	--	GDSL-like Lipase/Acylhydrolase	GDSL esterase/lipase At2g23540 OS=Arabidopsis thaliana OX=3702 GN=At2g23540 PE=2 SV=1	S	Function unknown	GDSL esterase/lipase At2g23540 [Sesamum indicum]
EVM0029810	7	4	33	1818	490	0.102555	0.067869	0.499467	34.7867	7.94242	4.45122e-08	5.18319	up	[C]	Energy production and conversion	Molecular Function: oxidoreductase activity (GO:0016491);; Molecular Function: FAD binding (GO:0071949);;	K22395|1.3e-187|cann:107859064|K22395 cinnamyl-alcohol dehydrogenase [EC:1.1.1.195] | (RefSeq) tetrahydrocannabinolic acid synthase-like	Phenylpropanoid biosynthesis (ko00940)	--	--	FAD binding domain	Berberine bridge enzyme-like 18 OS=Arabidopsis thaliana OX=3702 GN=At4g20820 PE=3 SV=1	C	Energy production and conversion	hypothetical protein Saspl_029207 [Salvia splendens]
EVM0015684	4404	6900	4074	196	1293	101.564	168.96	85.3595	5.05893	28.3136	0.00825005	-2.44482	down	--	--	Cellular Component: extracellular region (GO:0005576);; Cellular Component: cell wall (GO:0005618);; Biological Process: plant-type cell wall organization (GO:0009664);; Cellular Component: membrane (GO:0016020);;	K20628|3.9e-105|sind:105166984|K20628 expansin | (RefSeq) expansin-A2	--	--	--	Expansin C-terminal domain	Expansin-A4 OS=Arabidopsis thaliana OX=3702 GN=EXPA4 PE=1 SV=1	S	Function unknown	expansin [Rehmannia glutinosa]
EVM0007821	952	811	921	55	99	12.4114	11.2252	10.907	0.789022	1.2189	3.94232e-19	-3.39458	down	--	--	Cellular Component: integral component of membrane (GO:0016021);; Molecular Function: transmembrane transporter activity (GO:0022857);;	K14638|5.7e-214|sind:105169013|K14638 solute carrier family 15 (peptide/histidine transporter), member 3/4 | (RefSeq) protein NRT1/ PTR FAMILY 4.5 isoform X2	--	[E]	Amino acid transport and metabolism	POT family	Protein NRT1/ PTR FAMILY 4.5 OS=Arabidopsis thaliana OX=3702 GN=NPF4.5 PE=2 SV=1	E	Amino acid transport and metabolism	solute carrier family 15 (peptide/histidine transporter), member 3/4 [Salvia splendens]
EVM0005510	76	33	47	989	375	2.02052	0.930215	1.12212	29.6374	9.51071	1.93062e-05	3.38541	up	[G]	Carbohydrate transport and metabolism	Cellular Component: cellular_component (GO:0005575);; Cellular Component: intracellular (GO:0005622);; Cellular Component: cell (GO:0005623);; Cellular Component: cytoplasm (GO:0005737);; Cellular Component: cytosol (GO:0005829);; Cellular Component: chloroplast (GO:0009507);; Cellular Component: plastid (GO:0009536);; Cellular Component: organelle (GO:0043226);; Cellular Component: membrane-boun…	--	--	[G]	Carbohydrate transport and metabolism	Histidine phosphatase superfamily (branch 1)	Phosphoglycerate mutase-like protein 1 OS=Arabidopsis thaliana OX=3702 GN=At5g64460 PE=2 SV=1	G	Carbohydrate transport and metabolism	hypothetical protein Saspl_001893 [Salvia splendens]
EVM0035760	497	117	242	1648	1631	13.8571	3.45463	6.13743	51.5324	43.2365	0.00465835	2.31595	up	--	--	Cellular Component: plasma membrane (GO:0005886);; Biological Process: response to nitrate (GO:0010167);; Biological Process: nitrate transport (GO:0015706);; Cellular Component: integral component of membrane (GO:0016021);; Biological Process: nitrate assimilation (GO:0042128);;	--	--	--	--	High-affinity nitrate transporter accessory	High-affinity nitrate transporter 3.1 OS=Arabidopsis thaliana OX=3702 GN=NRT3.1 PE=1 SV=1	S	Function unknown	hypothetical protein Saspl_020888 [Salvia splendens]
EVM0019082	323	413	281	11501	806	1.88411	2.55861	1.49293	75.3122	4.47426	0.00138952	3.39493	up	[T]	Signal transduction mechanisms	Molecular Function: protein kinase activity (GO:0004672);; Molecular Function: ATP binding (GO:0005524);; Cellular Component: integral component of membrane (GO:0016021);; Biological Process: recognition of pollen (GO:0048544);;	K13415|1.2e-76|ini:109185793|K13415 protein brassinosteroid insensitive 1 [EC:2.7.10.1 2.7.11.1] | (RefSeq) systemin receptor SR160-like	Plant hormone signal transduction (ko04075)	--	--	Protein kinase domain	G-type lectin S-receptor-like serine/threonine-protein kinase At1g11300 OS=Arabidopsis thaliana OX=3702 GN=At1g11300 PE=2 SV=1	T	Signal transduction mechanisms	hypothetical protein Saspl_037254 [Salvia splendens]
Rosmarinus_officinalis_newGene_4481	52	56	53	0	0	2.99969	3.44703	2.82235	0	0	2.48617e-06	-4.94223	down	--	--	Molecular Function: protein dimerization activity (GO:0046983);;	--	--	--	--	--	--	--	--	uncharacterized protein LOC116024293 [Ipomoea triloba]
EVM0030935	808	715	855	168	197	24.9676	23.4359	23.9961	5.81399	5.77993	2.1648e-12	-2.02268	down	--	--	Cellular Component: plasma membrane (GO:0005886);; Cellular Component: integral component of membrane (GO:0016021);;	--	--	--	--	Domain of unknown function (DUF588)	CASP-like protein 5A2 OS=Arabidopsis thaliana OX=3702 GN=At2g28370 PE=2 SV=1	S	Function unknown	hypothetical protein Saspl_003659 [Salvia splendens]
EVM0012361	479	260	332	41	92	24.2298	13.9737	15.2272	2.31901	4.39333	0.000722502	-2.22948	down	--	--	Biological Process: regulation of proteasomal ubiquitin-dependent protein catabolic process (GO:0032434);;	--	--	--	--	Det1 complexing ubiquitin ligase	--	S	Function unknown	hypothetical protein Saspl_021534 [Salvia splendens]
EVM0001715	162	126	127	447	558	4.02601	3.31521	2.86957	12.4914	13.2104	4.0449e-05	1.83905	up	[I]	Lipid transport and metabolism	--	--	--	[R]	General function prediction only	Alpha/beta hydrolase family	--	S	Function unknown	hypothetical protein Saspl_024418 [Salvia splendens]
EVM0027911	511	466	495	165	182	24.8702	24.095	21.9039	8.97835	8.38048	0.000238691	-1.40691	down	--	--	Cellular Component: holo TFIIH complex (GO:0005675);; Biological Process: nucleotide-excision repair (GO:0006289);; Molecular Function: kinase activity (GO:0016301);; Molecular Function: cyclin-dependent protein serine/threonine kinase activator activity (GO:0061575);;	K10842|1.6e-76|sind:105175740|K10842 CDK-activating kinase assembly factor MAT1 | (RefSeq) CDK-activating kinase assembly factor MAT1 isoform X1	Basal transcription factors (ko03022);; Nucleotide excision repair (ko03420)	[O]	Posttranslational modification, protein turnover, chaperones	CDK-activating kinase assembly factor MAT1	--	O	Posttranslational modification, protein turnover, chaperones	CDK-activating kinase assembly factor MAT1 [Salvia splendens]
EVM0020046	123	129	109	404	424	1.8931	2.0975	1.52195	6.96866	6.2038	0.000295102	1.75979	up	[F]	Nucleotide transport and metabolism	Molecular Function: orotate phosphoribosyltransferase activity (GO:0004588);; Molecular Function: orotidine-5'-phosphate decarboxylase activity (GO:0004590);; Biological Process: 'de novo' pyrimidine nucleobase biosynthetic process (GO:0006207);; Biological Process: nucleoside metabolic process (GO:0009116);; Biological Process: 'de novo' UMP biosynthetic process (GO:0044205);;	K13421|1.8e-239|sind:105172172|K13421 uridine monophosphate synthetase [EC:2.4.2.10 4.1.1.23] | (RefSeq) uridine 5'-monophosphate synthase	Pyrimidine metabolism (ko00240)	[F]	Nucleotide transport and metabolism	Orotidine 5'-phosphate decarboxylase / HUMPS family	Uridine 5'-monophosphate synthase (Fragment) OS=Nicotiana tabacum OX=4097 GN=PYR5-6 PE=2 SV=1	F	Nucleotide transport and metabolism	uridine monophosphate synthetase [Salvia splendens]
EVM0014954	1114	876	944	1728	3384	11.8309	9.87926	9.10683	20.5462	34.1269	0.00630524	1.351	up	[HT]	Coenzyme transport and metabolism;; Signal transduction mechanisms	Molecular Function: protein kinase activity (GO:0004672);; Molecular Function: ATP binding (GO:0005524);;	K08869|0.0e+00|sind:105171857|K08869 aarF domain-containing kinase | (RefSeq) uncharacterized protein LOC105171857	--	[R]	General function prediction only	ABC1 family	Protein ACTIVITY OF BC1 COMPLEX KINASE 3, chloroplastic OS=Arabidopsis thaliana OX=3702 GN=ABC1K3 PE=1 SV=1	S	Function unknown	aarF domain-containing kinase [Salvia splendens]
EVM0024086	1647	1524	1061	93	260	47.5062	46.6891	27.8025	2.97888	7.10087	1.66981e-05	-2.78936	down	--	--	Molecular Function: electron carrier activity (GO:0009055);; Molecular Function: protein disulfide oxidoreductase activity (GO:0015035);;	K17479|5.0e-86|sind:105161815|K17479 glutaredoxin domain-containing cysteine-rich protein 1 | (RefSeq) uncharacterized protein LOC105161815	--	[O]	Posttranslational modification, protein turnover, chaperones	Glutaredoxin	Uncharacterized protein At5g39865 OS=Arabidopsis thaliana OX=3702 GN=At5g39865 PE=2 SV=1	O	Posttranslational modification, protein turnover, chaperones	glutaredoxin domain-containing cysteine-rich protein 1 [Salvia splendens]
EVM0000638	153	167	192	1350	607	2.09925	2.42654	2.39218	20.7811	7.9227	0.00019305	2.44792	up	[G]	Carbohydrate transport and metabolism	Molecular Function: 6-phosphofructokinase activity (GO:0003872);; Molecular Function: ATP binding (GO:0005524);; Cellular Component: cytoplasm (GO:0005737);; Molecular Function: metal ion binding (GO:0046872);; Molecular Function: diphosphate-fructose-6-phosphate 1-phosphotransferase activity (GO:0047334);;	K00895|0.0e+00|sind:105158858|K00895 diphosphate-dependent phosphofructokinase [EC:2.7.1.90] | (RefSeq) pyrophosphate--fructose 6-phosphate 1-phosphotransferase subunit alpha	Glycolysis / Gluconeogenesis (ko00010);; Pentose phosphate pathway (ko00030);; Fructose and mannose metabolism (ko00051)	[G]	Carbohydrate transport and metabolism	Phosphofructokinase	Pyrophosphate--fructose 6-phosphate 1-phosphotransferase subunit alpha OS=Solanum tuberosum OX=4113 GN=PFP-ALPHA PE=1 SV=2	G	Carbohydrate transport and metabolism	hypothetical protein Saspl_002605 [Salvia splendens]
EVM0037490	1165	1315	1323	508	707	30.2291	36.2134	31.1844	14.7551	17.4184	0.00788556	-0.999363	down	--	--	Molecular Function: molecular_function (GO:0003674);; Molecular Function: catalytic activity (GO:0003824);; Molecular Function: phosphoprotein phosphatase activity (GO:0004721);; Biological Process: cellular protein modification process (GO:0006464);; Biological Process: protein dephosphorylation (GO:0006470);; Biological Process: phosphorus metabolic process (GO:0006793);; Biological Process: ph…	K17616|9.6e-78|sind:105175666|K17616 CTD small phosphatase-like protein 2 [EC:3.1.3.-] | (RefSeq) CTD small phosphatase-like protein 2	--	[K]	Transcription	NLI interacting factor-like phosphatase	--	K	Transcription	CTD small phosphatase-like protein 2 [Salvia splendens]
EVM0024048	1014	812	995	417	363	26.8366	22.8074	23.919	12.3295	9.11492	0.00660717	-1.15564	down	--	--	Molecular Function: molecular_function (GO:0003674);; Molecular Function: binding (GO:0005488);; Molecular Function: protein binding (GO:0005515);; Cellular Component: cellular_component (GO:0005575);; Cellular Component: intracellular (GO:0005622);; Cellular Component: cell (GO:0005623);; Cellular Component: nucleus (GO:0005634);; Cellular Component: nuclear envelope (GO:0005635);; Cellular Comp…	--	--	--	--	--	Nuclear envelope-associated protein 2 OS=Arabidopsis thaliana OX=3702 GN=NEAP2 PE=1 SV=1	S	Function unknown	hypothetical protein Saspl_013189 [Salvia splendens]
EVM0043387	400	325	394	126	180	19.5995	16.8693	17.5001	6.89985	8.35523	0.00346454	-1.20528	down	--	--	--	--	--	--	--	--	--	--	--	hypothetical protein Saspl_025080 [Salvia splendens]
EVM0017398	1597	1562	2843	727	943	14.5337	15.0948	23.5073	7.40774	8.14262	0.00680953	-1.14043	down	--	--	Molecular Function: protein binding (GO:0005515);;	K01583|9.4e-11|bvg:104904245|K01583 arginine decarboxylase [EC:4.1.1.19] | (RefSeq) arginine decarboxylase	Arginine and proline metabolism (ko00330)	--	--	FHA domain	--	S	Function unknown	hypothetical protein Saspl_022223 [Salvia splendens]
EVM0040420	181	81	129	11113	203	2.58103	1.22988	1.66811	177.97	2.74825	0.000737959	3.9248	up	[QV]	Secondary metabolites biosynthesis, transport and catabolism;; Defense mechanisms	Molecular Function: monooxygenase activity (GO:0004497);; Molecular Function: iron ion binding (GO:0005506);; Molecular Function: oxidoreductase activity, acting on paired donors, with incorporation or reduction of molecular oxygen (GO:0016705);; Molecular Function: heme binding (GO:0020037);;	K20623|9.3e-230|sind:105163106|K20623 typhasterol/6-deoxotyphasterol 2alpha-hydroxylase | (RefSeq) cytochrome P450 71A1	Brassinosteroid biosynthesis (ko00905)	[Q]	Secondary metabolites biosynthesis, transport and catabolism	Cytochrome P450	Trimethyltridecatetraene synthase OS=Zea mays OX=4577 GN=CYP92C6 PE=1 SV=1	Q	Secondary metabolites biosynthesis, transport and catabolism	cytochrome P450 CYP92A73 [Salvia miltiorrhiza]
Rosmarinus_officinalis_newGene_19262	253	83	956	4	34	3.56073	1.23942	14.4783	0.057316	0.444309	0.0073269	-3.11963	down	--	--	Biological Process: fatty acid biosynthetic process (GO:0006633);; Cellular Component: integral component of membrane (GO:0016021);; Molecular Function: transferase activity, transferring acyl groups other than amino-acyl groups (GO:0016747);;	K15397|3.8e-36|csv:101217359|K15397 3-ketoacyl-CoA synthase [EC:2.3.1.199] | (RefSeq) 3-ketoacyl-CoA synthase 10	Fatty acid elongation (ko00062);; Plant-pathogen interaction (ko04626)	--	--	FAE1/Type III polyketide synthase-like protein	3-ketoacyl-CoA synthase 10 OS=Arabidopsis thaliana OX=3702 GN=FDH PE=1 SV=2	I	Lipid transport and metabolism	3-ketoacyl-CoA synthase [Salvia splendens]
EVM0032317	347	272	452	888	987	11.8147	9.84346	13.978	33.8885	31.9517	1.48523e-05	1.45086	up	[O]	Posttranslational modification, protein turnover, chaperones	Molecular Function: peptidyl-prolyl cis-trans isomerase activity (GO:0003755);;	K09569|1.4e-70|sind:105170120|K09569 FK506-binding protein 2 [EC:5.2.1.8] | (RefSeq) FK506-binding protein 2-like	--	[O]	Posttranslational modification, protein turnover, chaperones	FKBP-type peptidyl-prolyl cis-trans isomerase	Peptidyl-prolyl cis-trans isomerase FKBP15-2 OS=Arabidopsis thaliana OX=3702 GN=FKBP15-2 PE=2 SV=2	O	Posttranslational modification, protein turnover, chaperones	FK506-binding protein 2 [Salvia splendens]
EVM0041115	265	318	440	946	966	3.17109	4.04552	4.79128	12.711	11.0115	0.000101808	1.53386	up	[J]	Translation, ribosomal structure and biogenesis	Molecular Function: RNA binding (GO:0003723);;	K14411|6.8e-204|sind:105176615|K14411 RNA-binding protein Musashi | (RefSeq) heterogeneous nuclear ribonucleoprotein 1-like	mRNA surveillance pathway (ko03015)	[A]	RNA processing and modification	RNA recognition motif. (a.k.a. RRM, RBD, or RNP domain)	Heterogeneous nuclear ribonucleoprotein 1 OS=Arabidopsis thaliana OX=3702 GN=RNP1 PE=1 SV=1	A	RNA processing and modification	heterogeneous nuclear ribonucleoprotein A/B/D [Salvia splendens]
EVM0035651	154	247	160	6694	335	2.72054	4.64006	2.56605	133.012	5.63538	0.00308644	3.31811	up	[MDT]	Cell wall/membrane/envelope biogenesis;; Cell cycle control, cell division, chromosome partitioning;; Signal transduction mechanisms	Molecular Function: ATP binding (GO:0005524);;	K08900|6.3e-203|sind:105165764|K08900 mitochondrial chaperone BCS1 | (RefSeq) AAA-ATPase At3g50940-like	--	[O]	Posttranslational modification, protein turnover, chaperones	Domain associated at C-terminal with AAA	Protein HYPER-SENSITIVITY-RELATED 4 OS=Arabidopsis thaliana OX=3702 GN=HSR4 PE=2 SV=1	O	Posttranslational modification, protein turnover, chaperones	AAA+-type ATPase [Handroanthus impetiginosus]
EVM0027509	172	483	338	3304	2150	5.43536	16.1976	9.68928	116.941	64.5168	8.85781e-05	2.82552	up	--	--	--	K14399|1.7e-40|csl:COCSUDRAFT_47181|K14399 polyribonucleotide 5'-hydroxyl-kinase [EC:2.7.1.78] | (RefSeq) Clp1-domain-containing protein	mRNA surveillance pathway (ko03015)	[I]	Lipid transport and metabolism	CRAL/TRIO domain	Phosphatidylinositol/phosphatidylcholine transfer protein SFH12 OS=Arabidopsis thaliana OX=3702 GN=SFH12 PE=2 SV=1	I	Lipid transport and metabolism	hypothetical protein Saspl_024145 [Salvia splendens]
EVM0032190	223	107	205	556	1222	20.5731	10.471	17.2134	57.5896	107.442	0.000320365	2.20437	up	--	--	--	--	--	--	--	zinc-finger of the FCS-type, C2-C2	FCS-Like Zinc finger 3 OS=Arabidopsis thaliana OX=3702 GN=FLZ3 PE=1 SV=1	S	Function unknown	hypothetical protein Saspl_036242 [Salvia splendens]
EVM0042069	970	1239	606	138	192	18.8389	25.543	10.6899	2.98988	3.53798	0.000345001	-2.32646	down	[G]	Carbohydrate transport and metabolism	Cellular Component: integral component of plasma membrane (GO:0005887);; Molecular Function: sucrose transmembrane transporter activity (GO:0008515);;	K15378|4.2e-214|sind:105176216|K15378 solute carrier family 45, member 1/2/4 | (RefSeq) sucrose transport protein SUC2	--	[G]	Carbohydrate transport and metabolism	MFS/sugar transport protein	Sucrose transport protein OS=Spinacia oleracea OX=3562 PE=2 SV=1	G	Carbohydrate transport and metabolism	solute carrier family 45, member 1/2/4 [Salvia splendens]
EVM0028675	123	28	304	2	12	1.66626	0.394197	3.76262	0.030538	0.152095	0.00938914	-3.0508	down	[C]	Energy production and conversion	Molecular Function: glycerol-3-phosphate dehydrogenase [NAD+] activity (GO:0004367);; Biological Process: carbohydrate metabolic process (GO:0005975);; Cellular Component: glycerol-3-phosphate dehydrogenase complex (GO:0009331);; Biological Process: glycerol-3-phosphate catabolic process (GO:0046168);; Molecular Function: NAD binding (GO:0051287);;	K00006|1.1e-249|sind:105159848|K00006 glycerol-3-phosphate dehydrogenase (NAD+) [EC:1.1.1.8] | (RefSeq) probable glycerol-3-phosphate dehydrogenase [NAD(+)] 1, cytosolic	Glycerophospholipid metabolism (ko00564)	[C]	Energy production and conversion	NAD-dependent glycerol-3-phosphate dehydrogenase C-terminus	Probable glycerol-3-phosphate dehydrogenase [NAD(+)] 1, cytosolic OS=Oryza sativa subsp. japonica OX=39947 GN=Os01g0939600 PE=2 SV=1	C	Energy production and conversion	probable glycerol-3-phosphate dehydrogenase [NAD(+)] 1, cytosolic [Sesamum indicum]
EVM0015327	26	45	18	821	74	0.334896	0.629307	0.212641	12.2129	0.925614	0.00843163	3.03649	up	[M]	Cell wall/membrane/envelope biogenesis	Molecular Function: protein serine/threonine kinase activity (GO:0004674);; Molecular Function: calcium ion binding (GO:0005509);; Molecular Function: ATP binding (GO:0005524);; Cellular Component: integral component of membrane (GO:0016021);; Molecular Function: polysaccharide binding (GO:0030247);;	K23544|2.3e-99|brp:103842861|K23544 serine incorporator 1/3 | (RefSeq) serine incorporator 3	--	--	--	Protein kinase domain	Wall-associated receptor kinase 5 OS=Arabidopsis thaliana OX=3702 GN=WAK5 PE=2 SV=1	T	Signal transduction mechanisms	hypothetical protein Saspl_033288 [Salvia splendens]
EVM0018687	153	212	226	51	70	13.3494	19.6657	17.9401	4.98213	5.75948	0.00472996	-1.57382	down	--	--	--	--	--	--	--	--	--	--	--	clavata3-like [Striga asiatica]
EVM0004552	1544	1264	1709	2519	2740	11.7754	10.2357	11.8465	21.52	19.8467	0.00232859	0.868044	up	[E]	Amino acid transport and metabolism	Molecular Function: aminopeptidase activity (GO:0004177);; Cellular Component: FACT complex (GO:0035101);;	--	--	[E]	Amino acid transport and metabolism	FACT complex subunit (SPT16/CDC68)	FACT complex subunit SPT16 OS=Oryza sativa subsp. japonica OX=39947 GN=SPT16 PE=2 SV=2	E	Amino acid transport and metabolism	Xaa-Pro aminopeptidase [Salvia splendens]
EVM0014314	878	558	877	304	296	24.9226	16.8319	22.6237	9.64402	7.97408	0.00595073	-1.23607	down	--	--	Molecular Function: electron carrier activity (GO:0009055);;	--	--	--	--	Plastocyanin-like domain	Early nodulin-like protein 2 OS=Arabidopsis thaliana OX=3702 GN=At4g27520 PE=1 SV=1	S	Function unknown	hypothetical protein Saspl_049837 [Salvia splendens]
EVM0009135	226	340	341	2497	766	9.00787	14.3887	12.3439	111.607	29.0334	0.00545043	2.29242	up	--	--	Cellular Component: integral component of membrane (GO:0016021);;	--	--	[S]	Function unknown	Transmembrane proteins 14C	Protein FATTY ACID EXPORT 1, chloroplastic OS=Arabidopsis thaliana OX=3702 GN=FAX1 PE=1 SV=1	S	Function unknown	hypothetical protein Saspl_035001 [Salvia splendens]
EVM0015866	659	546	664	1091	1273	23.836	20.9674	21.8033	44.1907	43.713	0.00197525	0.971133	up	[O]	Posttranslational modification, protein turnover, chaperones	Molecular Function: molecular_function (GO:0003674);; Molecular Function: catalytic activity (GO:0003824);; Molecular Function: thioredoxin-disulfide reductase activity (GO:0004791);; Cellular Component: cellular_component (GO:0005575);; Cellular Component: intracellular (GO:0005622);; Cellular Component: cell (GO:0005623);; Cellular Component: cytoplasm (GO:0005737);; Biological Process: respons…	K01723|3.5e-82|psom:113291501|K01723 hydroperoxide dehydratase [EC:4.2.1.92] | (RefSeq) allene oxide synthase-like	alpha-Linolenic acid metabolism (ko00592)	[O]	Posttranslational modification, protein turnover, chaperones	Thioredoxin	Thioredoxin-like protein HCF164, chloroplastic OS=Oryza sativa subsp. japonica OX=39947 GN=Os03g0767500 PE=2 SV=1	O	Posttranslational modification, protein turnover, chaperones	hypothetical protein Saspl_007343 [Salvia splendens]
EVM0035927	613	423	513	78	141	15.1311	11.0939	11.4908	2.1553	3.28945	1.33213e-05	-2.11357	down	--	--	--	--	--	[S]	Function unknown	--	--	S	Function unknown	hypothetical protein Saspl_003582 [Salvia splendens]
EVM0028450	563	3762	1859	71722	5541	13.1816	93.6594	39.6021	1883.4	123.387	0.00580929	3.21448	up	[CR]	Energy production and conversion;; General function prediction only	Molecular Function: zinc ion binding (GO:0008270);; Molecular Function: oxidoreductase activity (GO:0016491);;	K18980|6.1e-121|sind:105168259|K18980 2-methylene-furan-3-one reductase [EC:1.3.1.105] | (RefSeq) 2-methylene-furan-3-one reductase	--	[CR]	Energy production and conversion;; General function prediction only	Zinc-binding dehydrogenase	2-methylene-furan-3-one reductase OS=Solanum lycopersicum OX=4081 GN=EO PE=1 SV=1	C	Energy production and conversion	2-methylene-furan-3-one reductase [Salvia splendens]
EVM0036596	9228	5808	6866	2096	2436	216.591	144.74	146.397	55.0707	54.2812	0.000211759	-1.58277	down	--	--	--	--	--	--	--	PLATZ transcription factor	--	S	Function unknown	uncharacterized protein LOC105166840 [Sesamum indicum]
EVM0042610	964	924	1257	387	327	18.3984	18.7331	21.8013	8.25535	5.92907	0.000239394	-1.42233	down	[V]	Defense mechanisms	Molecular Function: antiporter activity (GO:0015297);; Cellular Component: integral component of membrane (GO:0016021);; Molecular Function: xenobiotic transporter activity (GO:0042910);;	K03327|9.3e-193|sind:105176980|K03327 multidrug resistance protein, MATE family | (RefSeq) protein DETOXIFICATION 18-like	--	[R]	General function prediction only	MatE	Protein DETOXIFICATION 19 OS=Arabidopsis thaliana OX=3702 GN=DTX19 PE=2 SV=1	V	Defense mechanisms	multidrug resistance protein, MATE family [Salvia splendens]
EVM0045803	118	126	117	1060	452	1.71788	1.95531	1.55324	17.3589	6.27221	0.00032542	2.52859	up	[R]	General function prediction only	Molecular Function: ATP binding (GO:0005524);; Cellular Component: mitochondrion (GO:0005739);; Biological Process: mitochondrion organization (GO:0007005);;	K17681|7.5e-243|sind:105160217|K17681 ATPase family AAA domain-containing protein 3A/B | (RefSeq) ATPase family AAA domain-containing protein 3-B-like	--	[O]	Posttranslational modification, protein turnover, chaperones	Domain of unknown function (DUF3523)	Cell division control protein 48 homolog E OS=Arabidopsis thaliana OX=3702 GN=CDC48E PE=2 SV=2	O	Posttranslational modification, protein turnover, chaperones	ATPase family AAA domain-containing protein 3A/B [Salvia splendens]
EVM0042974	2445	2563	3517	5045	5087	18.9729	21.1158	24.7944	43.8343	37.4832	0.00574843	0.905782	up	[J]	Translation, ribosomal structure and biogenesis	Molecular Function: aminoacyl-tRNA editing activity (GO:0002161);; Molecular Function: valine-tRNA ligase activity (GO:0004832);; Molecular Function: ATP binding (GO:0005524);; Cellular Component: cytoplasm (GO:0005737);; Biological Process: valyl-tRNA aminoacylation (GO:0006438);;	K01873|0.0e+00|sind:105174323|K01873 valyl-tRNA synthetase [EC:6.1.1.9] | (RefSeq) valine--tRNA ligase, mitochondrial 1	Aminoacyl-tRNA biosynthesis (ko00970)	[J]	Translation, ribosomal structure and biogenesis	tRNA synthetases class I (I, L, M and V)	Valine--tRNA ligase, mitochondrial 1 OS=Arabidopsis thaliana OX=3702 GN=TWN2 PE=1 SV=2	J	Translation, ribosomal structure and biogenesis	valyl-tRNA synthetase [Salvia splendens]
EVM0044576	33	24	19	337	107	0.794297	0.607003	0.417628	9.1479	2.46994	0.0033318	2.75433	up	[T]	Signal transduction mechanisms	Molecular Function: protein serine/threonine kinase activity (GO:0004674);; Molecular Function: ATP binding (GO:0005524);;	K00924|1.0e-109|eus:EUTSA_v10010443mg|K00924 kinase [EC:2.7.1.-] | (RefSeq) hypothetical protein	--	[T]	Signal transduction mechanisms	Protein tyrosine and serine/threonine kinase	Probable serine/threonine-protein kinase PBL3 OS=Arabidopsis thaliana OX=3702 GN=PBL3 PE=1 SV=1	T	Signal transduction mechanisms	hypothetical protein Saspl_027171 [Salvia splendens]
EVM0032465	989	1112	1289	463	539	80.3178	95.9036	95.1419	42.082	41.5544	0.00059618	-1.0916	down	--	--	Biological Process: DNA replication (GO:0006260);; Cellular Component: host cell nucleus (GO:0042025);;	K03505|1.0e-41|sind:105160194|K03505 DNA polymerase delta subunit 4 | (RefSeq) DNA polymerase delta subunit 4	DNA replication (ko03030);; Base excision repair (ko03410);; Nucleotide excision repair (ko03420);; Mismatch repair (ko03430);; Homologous recombination (ko03440)	--	--	DNA polymerase delta, subunit 4	--	S	Function unknown	DNA polymerase delta subunit 4 [Salvia splendens]
EVM0005502	258	280	265	1123	625	5.52852	6.37936	5.15942	26.9832	12.7241	0.00778605	1.69625	up	--	--	Molecular Function: heme binding (GO:0020037);; Molecular Function: metal ion binding (GO:0046872);;	K23490|8.4e-11|lang:109351655|K23490 cytochrome b5 | (RefSeq) cytochrome b5-like	--	[C]	Energy production and conversion	Cytochrome b5-like Heme/Steroid binding domain	Cytochrome b5 domain-containing protein RLF OS=Arabidopsis thaliana OX=3702 GN=RLF PE=2 SV=1	C	Energy production and conversion	hypothetical protein Saspl_027117 [Salvia splendens]
EVM0031816	703	506	721	1039	1355	13.7387	10.4938	12.7882	22.7173	25.1391	0.00766498	0.941091	up	[I]	Lipid transport and metabolism	--	--	--	--	--	alpha/beta hydrolase fold	--	S	Function unknown	hypothetical protein Saspl_037604 [Salvia splendens]
EVM0000517	0	4	27	2330	118	0	0.035018	0.24353	26.1173	1.12132	0.00240721	3.86337	up	[V]	Defense mechanisms	Molecular Function: ATP binding (GO:0005524);; Cellular Component: integral component of membrane (GO:0016021);; Molecular Function: ATPase activity (GO:0016887);; Molecular Function: ATPase activity, coupled to transmembrane movement of substances (GO:0042626);;	K05643|1.5e-69|mesc:110621937|K05643 ATP-binding cassette, subfamily A (ABC1), member 3 | (RefSeq) ABC transporter A family member 1 isoform X1	ABC transporters (ko02010)	[IR]	Lipid transport and metabolism;; General function prediction only	ABC transporter	ABC transporter A family member 7 OS=Arabidopsis thaliana OX=3702 GN=ABCA7 PE=3 SV=2	Q	Secondary metabolites biosynthesis, transport and catabolism	hypothetical protein Saspl_028680 [Salvia splendens]
EVM0008344	162	115	190	307	707	2.60147	1.95389	2.78027	5.52693	10.814	0.00580457	1.64401	up	--	--	--	--	--	--	--	LysM domain	--	S	Function unknown	hypothetical protein Saspl_035846 [Salvia splendens]
EVM0001879	658	844	1553	6395	2529	6.6741	9.08345	14.3096	72.6232	24.3554	0.00640476	2.09445	up	[E]	Amino acid transport and metabolism	Molecular Function: 5-methyltetrahydropteroyltriglutamate-homocysteine S-methyltransferase activity (GO:0003871);; Molecular Function: zinc ion binding (GO:0008270);; Biological Process: methionine biosynthetic process (GO:0009086);; Biological Process: methylation (GO:0032259);;	K00549|0.0e+00|sind:105173934|K00549 5-methyltetrahydropteroyltriglutamate--homocysteine methyltransferase [EC:2.1.1.14] | (RefSeq) 5-methyltetrahydropteroyltriglutamate-- homocysteine methyltransferase	Cysteine and methionine metabolism (ko00270);; Selenocompound metabolism (ko00450);; Biosynthesis of amino acids (ko01230)	[E]	Amino acid transport and metabolism	Cobalamin-independent synthase, Catalytic domain	5-methyltetrahydropteroyltriglutamate--homocysteine methyltransferase OS=Plectranthus scutellarioides OX=4142 GN=MET PE=1 SV=2	E	Amino acid transport and metabolism	5-methyltetrahydropteroyltriglutamate--homocysteine methyltransferase [Salvia splendens]
EVM0011324	10	14	16	63	91	0.169955	0.248904	0.232675	1.1823	1.46426	0.00322529	2.3183	up	[C]	Energy production and conversion	Molecular Function: oxidoreductase activity (GO:0016491);; Molecular Function: FAD binding (GO:0071949);;	K22395|5.3e-269|sind:105175932|K22395 cinnamyl-alcohol dehydrogenase [EC:1.1.1.195] | (RefSeq) berberine bridge enzyme-like 15	Phenylpropanoid biosynthesis (ko00940)	--	--	FAD binding domain	Berberine bridge enzyme-like 13 OS=Arabidopsis thaliana OX=3702 GN=At1g30760 PE=1 SV=1	C	Energy production and conversion	hypothetical protein Saspl_033508 [Salvia splendens]
EVM0025673	476	409	646	1025	1093	7.9215	7.22647	9.7646	19.098	17.2774	0.000711358	1.12159	up	--	--	Cellular Component: integral component of membrane (GO:0016021);; Molecular Function: heme binding (GO:0020037);;	--	--	--	--	Ethylbenzene dehydrogenase	--	S	Function unknown	hypothetical protein Saspl_031542 [Salvia splendens]
EVM0032937	72	322	483	8	32	1.8542	8.80395	11.3019	0.229219	0.774892	0.00356621	-3.02186	down	--	--	Molecular Function: DNA binding (GO:0003677);; Cellular Component: nucleus (GO:0005634);;	K12133|1.3e-21|thj:104825910|K12133 MYB-related transcription factor LHY | (RefSeq) protein LHY-like isoform X1	Circadian rhythm - plant (ko04712)	[O]	Posttranslational modification, protein turnover, chaperones	--	Protein REVEILLE 1 OS=Arabidopsis thaliana OX=3702 GN=RVE1 PE=1 SV=1	K	Transcription	circadian clock associated 1 [Salvia splendens]
EVM0036136	193	170	175	381	469	3.27727	3.06371	2.69775	7.26949	7.59201	0.00308574	1.25767	up	--	--	Molecular Function: zinc ion binding (GO:0008270);;	K10683|8.5e-86|cic:CICLE_v10014038mg|K10683 BRCA1-associated RING domain protein 1 | (RefSeq) hypothetical protein	Homologous recombination (ko03440)	[R]	General function prediction only	PPR repeat family	Pentatricopeptide repeat-containing protein At2g01510, mitochondrial OS=Arabidopsis thaliana OX=3702 GN=PCMP-H37 PE=3 SV=1	S	Function unknown	pentatricopeptide repeat protein [Salvia miltiorrhiza]
EVM0004364	407	276	658	70	126	7.09177	5.09699	10.4164	1.36596	2.08099	0.000605805	-1.98974	down	--	--	Molecular Function: protein binding (GO:0005515);;	--	--	--	--	Protein of unknown function (DUF4005)	Protein IQ-DOMAIN 14 OS=Arabidopsis thaliana OX=3702 GN=IQD14 PE=1 SV=1	S	Function unknown	hypothetical protein Saspl_046635 [Salvia splendens]
EVM0006911	15	19	48	1515	31	0.401638	0.565245	1.22083	48.4967	0.831474	0.00499347	3.44219	up	--	--	Molecular Function: peroxidase activity (GO:0004601);; Cellular Component: extracellular region (GO:0005576);; Biological Process: response to oxidative stress (GO:0006979);; Molecular Function: heme binding (GO:0020037);; Biological Process: hydrogen peroxide catabolic process (GO:0042744);; Molecular Function: metal ion binding (GO:0046872);;	K00430|9.4e-141|tcc:18608323|K00430 peroxidase [EC:1.11.1.7] | (RefSeq) peroxidase N1	Phenylpropanoid biosynthesis (ko00940)	--	--	Peroxidase	Peroxidase N1 OS=Nicotiana tabacum OX=4097 GN=poxN1 PE=1 SV=1	Q	Secondary metabolites biosynthesis, transport and catabolism	hypothetical protein Saspl_043917 [Salvia splendens]
EVM0015227	508	251	526	9	76	10.4045	5.4402	9.77516	0.205871	1.47676	0.00462172	-2.76145	down	[M]	Cell wall/membrane/envelope biogenesis	Molecular Function: protein serine/threonine kinase activity (GO:0004674);; Molecular Function: ATP binding (GO:0005524);; Cellular Component: integral component of membrane (GO:0016021);;	K01180|1.1e-73|cmax:111487562|K01180 endo-1,3(4)-beta-glucanase [EC:3.2.1.6] | (RefSeq) uncharacterized protein LOC111487562	--	[T]	Signal transduction mechanisms	Protein kinase domain	Probable receptor-like serine/threonine-protein kinase At4g34500 OS=Arabidopsis thaliana OX=3702 GN=At4g34500 PE=2 SV=1	T	Signal transduction mechanisms	hypothetical protein Saspl_029924 [Salvia splendens]
EVM0027714	489	489	559	875	969	37.7092	40.0244	39.1942	75.5486	70.9681	0.00559207	0.898301	up	[O]	Posttranslational modification, protein turnover, chaperones	Biological Process: glycerol ether metabolic process (GO:0006662);; Molecular Function: protein disulfide oxidoreductase activity (GO:0015035);; Biological Process: cell redox homeostasis (GO:0045454);;	K03671|1.3e-47|sind:105166083|K03671 thioredoxin 1 | (RefSeq) thioredoxin H-type	--	[O]	Posttranslational modification, protein turnover, chaperones	Thioredoxin	Thioredoxin H-type 1 OS=Nicotiana tabacum OX=4097 PE=2 SV=1	O	Posttranslational modification, protein turnover, chaperones	thioredoxin 1 [Salvia splendens]
Rosmarinus_officinalis_newGene_7461	1855	1849	1255	270	434	26.3532	27.878	16.1978	4.29044	5.84219	7.46846e-05	-2.11644	down	--	--	Molecular Function: potassium channel activity (GO:0005267);; Cellular Component: integral component of membrane (GO:0016021);;	K05389|1.7e-174|sind:105167314|K05389 potassium channel subfamily K, other eukaryote | (RefSeq) two-pore potassium channel 3-like	--	[P]	Inorganic ion transport and metabolism	Ion channel	Two-pore potassium channel 3 OS=Arabidopsis thaliana OX=3702 GN=TPK3 PE=2 SV=1	P	Inorganic ion transport and metabolism	potassium channel subfamily K, other eukaryote [Salvia splendens]
EVM0019117	10300	3382	4157	399	1371	154.731	53.9394	56.7223	6.70398	19.5479	0.00538523	-2.41801	down	[C]	Energy production and conversion	Molecular Function: malate synthase activity (GO:0004474);; Biological Process: glyoxylate cycle (GO:0006097);; Biological Process: tricarboxylic acid cycle (GO:0006099);;	K01638|6.5e-302|sind:105158081|K01638 malate synthase [EC:2.3.3.9] | (RefSeq) malate synthase, glyoxysomal	Pyruvate metabolism (ko00620);; Glyoxylate and dicarboxylate metabolism (ko00630);; Carbon metabolism (ko01200)	[C]	Energy production and conversion	Malate synthase	Malate synthase, glyoxysomal OS=Cucumis sativus OX=3659 PE=2 SV=2	H	Coenzyme transport and metabolism	hypothetical protein Saspl_032352 [Salvia splendens]
EVM0025446	180	57	394	6	15	11.0622	3.7218	22.0927	0.382638	0.838239	0.000529437	-3.37229	down	--	--	Biological Process: multicellular organism development (GO:0007275);;	--	--	--	--	YABBY protein	Axial regulator YABBY 1 OS=Arabidopsis thaliana OX=3702 GN=YAB1 PE=1 SV=1	S	Function unknown	axial regulator YABBY 1 [Sesamum indicum]
EVM0003459	4750	891	3226	8	120	95.6455	19.0406	59.0128	0.179793	2.28847	8.02531e-05	-4.08852	down	--	--	Molecular Function: hydrolase activity, hydrolyzing O-glycosyl compounds (GO:0004553);; Biological Process: carbohydrate metabolic process (GO:0005975);; Cellular Component: integral component of membrane (GO:0016021);; Cellular Component: anchored component of plasma membrane (GO:0046658);;	K19892|7.0e-69|aly:9321038|K19892 glucan endo-1,3-beta-glucosidase 4 [EC:3.2.1.39] | (RefSeq) glucan endo-1,3-beta-glucosidase 4	Starch and sucrose metabolism (ko00500)	--	--	Glycosyl hydrolases family 17	Glucan endo-1,3-beta-glucosidase 11 OS=Arabidopsis thaliana OX=3702 GN=At1g32860 PE=2 SV=1	G	Carbohydrate transport and metabolism	glucan endo-1,3-beta-glucosidase 11 [Sesamum indicum]
EVM0025528	652	557	732	1091	1221	10.3019	9.34569	10.5048	19.3088	18.3267	0.00198177	0.896776	up	--	--	--	--	--	--	--	--	--	S	Function unknown	hypothetical protein Saspl_044279 [Salvia splendens]
EVM0014197	1251	924	1083	2251	2387	18.0284	14.1287	14.1819	36.3206	32.6697	0.00325801	1.13259	up	[X]	Mobilome: prophages, transposons	Molecular Function: hydrolase activity, hydrolyzing O-glycosyl compounds (GO:0004553);; Biological Process: carbohydrate metabolic process (GO:0005975);;	K01179|4.0e-131|vvi:100257079|K01179 endoglucanase [EC:3.2.1.4] | (RefSeq) endoglucanase B	Starch and sucrose metabolism (ko00500)	--	--	Cellulase (glycosyl hydrolase family 5)	Glycosyl hydrolase 5 family protein OS=Chamaecyparis obtusa OX=13415 PE=1 SV=1	G	Carbohydrate transport and metabolism	hypothetical protein Saspl_004633 [Salvia splendens]
EVM0030505	3637	2046	2373	205	552	89.8279	53.6498	53.2499	5.64715	12.934	2.47309e-05	-2.6274	down	--	--	Molecular Function: fatty-acyl-CoA binding (GO:0000062);;	--	--	[I]	Lipid transport and metabolism	Acyl CoA binding protein	Acyl-CoA-binding domain-containing protein 3 OS=Arabidopsis thaliana OX=3702 GN=ACBP3 PE=1 SV=1	I	Lipid transport and metabolism	hypothetical protein Saspl_024005 [Salvia splendens]
EVM0025256	48	56	69	536	228	1.29926	1.60765	1.70257	16.4734	5.95044	0.00045217	2.59261	up	--	--	Cellular Component: integral component of membrane (GO:0016021);;	K15285|3.4e-133|cpep:111804475|K15285 solute carrier family 35, member E3 | (RefSeq) UDP-rhamnose/UDP-galactose transporter 6-like	--	[GE]	Carbohydrate transport and metabolism;; Amino acid transport and metabolism	Triose-phosphate Transporter family	UDP-rhamnose/UDP-galactose transporter 6 OS=Arabidopsis thaliana OX=3702 GN=URGT6 PE=1 SV=1	--	--	solute carrier family 35, member E3 [Salvia splendens]
EVM0010462	51	43	34	0	3	6.58925	5.89583	3.93532	0	0.301457	0.00348504	-3.34336	down	--	--	--	--	--	--	--	--	--	--	--	hypothetical protein CDL12_15691 [Handroanthus impetiginosus]
EVM0001442	26934	19284	19551	525	2631	359.363	273.155	236.966	7.84005	33.3232	3.4815e-06	-3.41488	down	[G]	Carbohydrate transport and metabolism	Biological Process: polysaccharide catabolic process (GO:0000272);; Molecular Function: beta-amylase activity (GO:0016161);; Molecular Function: amylopectin maltohydrolase activity (GO:0102229);;	K01177|8.2e-305|sind:105171828|K01177 beta-amylase [EC:3.2.1.2] | (RefSeq) beta-amylase 1, chloroplastic	Starch and sucrose metabolism (ko00500)	--	--	Glycosyl hydrolase family 14	Beta-amylase 1, chloroplastic OS=Arabidopsis thaliana OX=3702 GN=BAM1 PE=1 SV=1	G	Carbohydrate transport and metabolism	hypothetical protein Saspl_039890 [Salvia splendens]
EVM0038055	4946	5730	7455	1641	3200	54.027	66.4523	73.9837	20.069	33.185	0.00675204	-1.24279	down	[Q]	Secondary metabolites biosynthesis, transport and catabolism	Molecular Function: cellulase activity (GO:0008810);; Cellular Component: integral component of membrane (GO:0016021);; Biological Process: cellulose catabolic process (GO:0030245);;	K01179|0.0e+00|sind:105172484|K01179 endoglucanase [EC:3.2.1.4] | (RefSeq) endoglucanase 25-like	Starch and sucrose metabolism (ko00500)	--	--	Glycosyl hydrolase family 9	Endoglucanase 25 OS=Arabidopsis thaliana OX=3702 GN=KOR PE=1 SV=1	G	Carbohydrate transport and metabolism	hypothetical protein Saspl_004443 [Salvia splendens]
EVM0022847	55160	42328	39628	10365	12508	358.599	292.152	234.037	75.4435	77.2013	2.7689e-06	-1.89959	down	[ER]	Amino acid transport and metabolism;; General function prediction only	Cellular Component: anaphase-promoting complex (GO:0005680);; Biological Process: anaphase-promoting complex-dependent catabolic process (GO:0031145);; Biological Process: positive regulation of mitotic metaphase/anaphase transition (GO:0045842);; Biological Process: protein K11-linked ubiquitination (GO:0070979);;	K03352|0.0e+00|sind:105178725|K03352 anaphase-promoting complex subunit 5 | (RefSeq) anaphase-promoting complex subunit 5	Ubiquitin mediated proteolysis (ko04120)	[E]	Amino acid transport and metabolism	Anaphase-promoting complex subunit 5	Anaphase-promoting complex subunit 5 OS=Arabidopsis thaliana OX=3702 GN=APC5 PE=1 SV=1	--	--	PREDICTED: anaphase-promoting complex subunit 5 [Erythranthe guttata]
EVM0032580	426	457	1355	15	33	7.22679	8.22409	20.8804	0.276857	0.517802	4.03313e-10	-4.32886	down	[S]	Function unknown	Molecular Function: ATP binding (GO:0005524);; Cellular Component: integral component of membrane (GO:0016021);; Molecular Function: ATPase activity (GO:0016887);;	K05681|4.5e-50|ccaj:109807560|K05681 ATP-binding cassette, subfamily G (WHITE), member 2 | (RefSeq) ABC transporter G family member 5-like	ABC transporters (ko02010)	[Q]	Secondary metabolites biosynthesis, transport and catabolism	ABC-2 type transporter	ABC transporter G family member 11 OS=Arabidopsis thaliana OX=3702 GN=ABCG11 PE=1 SV=1	Q	Secondary metabolites biosynthesis, transport and catabolism	hypothetical protein Saspl_039047 [Salvia splendens]
EVM0018277	516	63	124	7	2	12.9744	1.67508	2.82453	0.187936	0.047369	0.000567059	-3.82584	down	--	--	Molecular Function: nucleotide binding (GO:0000166);; Molecular Function: molecular_function (GO:0003674);; Molecular Function: binding (GO:0005488);; Molecular Function: protein binding (GO:0005515);; Cellular Component: cellular_component (GO:0005575);; Cellular Component: intracellular (GO:0005622);; Cellular Component: cell (GO:0005623);; Cellular Component: cytoplasm (GO:0005737);; Cellular …	K13420|4.1e-07|nto:104110667|K13420 LRR receptor-like serine/threonine-protein kinase FLS2 [EC:2.7.11.1] | (RefSeq) receptor kinase-like protein Xa21	MAPK signaling pathway - plant (ko04016);; Plant-pathogen interaction (ko04626)	[R]	General function prediction only	Leucine rich repeat	DNA damage-repair/toleration protein DRT100 OS=Arabidopsis thaliana OX=3702 GN=DRT100 PE=2 SV=2	S	Function unknown	hypothetical protein Saspl_012844 [Salvia splendens]
EVM0041742	480	1177	1783	5976	13717	5.32767	13.8713	17.9914	74.3159	144.665	5.97381e-05	2.86214	up	[G]	Carbohydrate transport and metabolism	Biological Process: carbohydrate metabolic process (GO:0005975);; Molecular Function: glycogen phosphorylase activity (GO:0008184);; Molecular Function: pyridoxal phosphate binding (GO:0030170);; Molecular Function: SHG alpha-glucan phosphorylase activity (GO:0102499);;	K00688|0.0e+00|sind:105155668|K00688 glycogen phosphorylase [EC:2.4.1.1] | (RefSeq) alpha-glucan phosphorylase, H isozyme	Starch and sucrose metabolism (ko00500)	[G]	Carbohydrate transport and metabolism	Carbohydrate phosphorylase	Alpha-glucan phosphorylase, H isozyme OS=Solanum tuberosum OX=4113 PE=1 SV=1	G	Carbohydrate transport and metabolism	hypothetical protein Saspl_030861 [Salvia splendens]
EVM0016326	1380	193	4855	7	79	120.564	17.8953	385.457	0.590393	6.48052	0.00213453	-3.6019	down	--	--	--	K03860|9.0e-08|nnu:104608881|K03860 phosphatidylinositol N-acetylglucosaminyltransferase subunit Q | (RefSeq) N-acetylglucosaminyl-phosphatidylinositol biosynthetic protein gpi1-like	Glycosylphosphatidylinositol (GPI)-anchor biosynthesis (ko00563)	--	--	Gibberellin regulated protein	Gibberellin-regulated protein 14 OS=Arabidopsis thaliana OX=3702 GN=GASA14 PE=1 SV=1	S	Function unknown	PREDICTED: snakin-2-like [Erythranthe guttata]
EVM0035465	115	38	61	632	396	2.71868	0.935695	1.29834	16.8476	8.9395	0.000922678	2.63027	up	--	--	Cellular Component: integral component of membrane (GO:0016021);;	K18789|3.7e-51|cic:CICLE_v10010628mg|K18789 xylogalacturonan beta-1,3-xylosyltransferase [EC:2.4.2.41] | (RefSeq) hypothetical protein	--	[RT]	General function prediction only;; Signal transduction mechanisms	Haemolysin-III related	Heptahelical transmembrane protein 4 OS=Arabidopsis thaliana OX=3702 GN=HHP4 PE=2 SV=1	T	Signal transduction mechanisms	hypothetical protein Saspl_004571 [Salvia splendens]
EVM0038666	0	0	5	249	42	0	0	0.067032	4.52053	0.636571	0.00832126	3.47264	up	[DPM]	Cell cycle control, cell division, chromosome partitioning;; Inorganic ion transport and metabolism;; Cell wall/membrane/envelope biogenesis	Molecular Function: copper ion binding (GO:0005507);; Biological Process: lignin catabolic process (GO:0046274);; Cellular Component: apoplast (GO:0048046);; Molecular Function: hydroquinone:oxygen oxidoreductase activity (GO:0052716);;	K05909|2.5e-229|sind:105174721|K05909 laccase [EC:1.10.3.2] | (RefSeq) laccase-7	--	[Q]	Secondary metabolites biosynthesis, transport and catabolism	Multicopper oxidase	Laccase-7 OS=Arabidopsis thaliana OX=3702 GN=LAC7 PE=2 SV=1	Q	Secondary metabolites biosynthesis, transport and catabolism	laccase 38 [Salvia miltiorrhiza]
EVM0014860	345	420	531	1148	2284	7.53582	9.74912	10.5607	28.1347	47.4816	2.02369e-05	1.94968	up	--	--	--	--	--	--	--	Tetratricopeptide repeat	--	--	--	hypothetical protein Saspl_031458 [Salvia splendens]
EVM0029043	201	151	238	42	80	16.3124	12.9669	17.5626	3.78632	6.15407	0.00692493	-1.55766	down	--	--	--	--	--	--	--	--	--	--	--	hypothetical protein Saspl_032728 [Salvia splendens]
EVM0028812	1405	1057	580	60	160	26.3373	21.0361	9.87845	1.252	2.83132	0.00011493	-2.89959	down	--	--	Cellular Component: integral component of membrane (GO:0016021);; Molecular Function: transmembrane transporter activity (GO:0022857);;	K14638|7.0e-212|sind:105169013|K14638 solute carrier family 15 (peptide/histidine transporter), member 3/4 | (RefSeq) protein NRT1/ PTR FAMILY 4.5 isoform X2	--	[E]	Amino acid transport and metabolism	POT family	Protein NRT1/ PTR FAMILY 4.5 OS=Arabidopsis thaliana OX=3702 GN=NPF4.5 PE=2 SV=1	E	Amino acid transport and metabolism	solute carrier family 15 (peptide/histidine transporter), member 3/4 [Salvia splendens]
EVM0036622	18	15	69	314	394	0.716535	0.662283	2.6187	14.7168	15.6539	0.000253654	3.07752	up	--	--	Molecular Function: protein serine/threonine phosphatase activity (GO:0004722);;	K17506|2.3e-13|vcn:VOLCADRAFT_63584|K17506 protein phosphatase 1L [EC:3.1.3.16] | (RefSeq) hypothetical protein	--	[T]	Signal transduction mechanisms	Protein phosphatase 2C	Probable protein phosphatase 2C 34 OS=Arabidopsis thaliana OX=3702 GN=At3g05640 PE=1 SV=1	T	Signal transduction mechanisms	Serine/threonine protein phosphatase [Handroanthus impetiginosus]
EVM0010829	4119	4301	4907	1843	2334	41.1569	45.6245	44.548	20.6184	22.1425	0.000102667	-1.0215	down	--	--	Molecular Function: protein binding (GO:0005515);; Cellular Component: cellular_component (GO:0005575);; Cellular Component: intracellular (GO:0005622);; Cellular Component: cell (GO:0005623);; Cellular Component: nucleus (GO:0005634);; Cellular Component: nucleoplasm (GO:0005654);; Biological Process: nucleobase-containing compound metabolic process (GO:0006139);; Biological Process: DNA metabol…	K18667|0.0e+00|sind:105159108|K18667 activating signal cointegrator complex subunit 2 | (RefSeq) activating signal cointegrator 1 complex subunit 2	--	[K]	Transcription	CUE domain	--	K	Transcription	activating signal cointegrator complex subunit 2 [Salvia splendens]
EVM0041084	1237	1397	1702	3313	3622	10.0894	12.0978	12.6187	30.2718	28.0635	6.47936e-06	1.31483	up	--	--	Biological Process: regulation of circadian rhythm (GO:0042752);;	--	--	--	--	--	Protein TIME FOR COFFEE OS=Arabidopsis thaliana OX=3702 GN=TIC PE=1 SV=2	S	Function unknown	hypothetical protein Saspl_027493 [Salvia splendens]
EVM0033843	327	249	345	824	801	2.44476	1.97046	2.34123	6.89591	5.68354	7.71745e-05	1.45277	up	--	--	Molecular Function: DNA binding (GO:0003677);; Biological Process: transcription, DNA-templated (GO:0006351);; Cellular Component: transcriptional repressor complex (GO:0017053);;	K03164|2.9e-19|bna:106383351|K03164 DNA topoisomerase II [EC:5.6.2.2] | (RefSeq) DNA topoisomerase 2-like	--	[BDT]	Chromatin structure and dynamics;; Cell cycle control, cell division, chromosome partitioning;; Signal transduction mechanisms	DIRP	Protein ALWAYS EARLY 3 OS=Arabidopsis thaliana OX=3702 GN=ALY3 PE=1 SV=1	--	--	hypothetical protein Saspl_021112 [Salvia splendens]
EVM0005405	237	244	386	1688	780	4.99422	5.46708	7.39836	39.9608	15.651	0.00190919	2.08032	up	--	--	Molecular Function: UDP-glycosyltransferase activity (GO:0008194);;	K23452|2.8e-71|bna:106358180|K23452 UDP-glucosyltransferase 85A [EC:2.4.1.-] | (RefSeq) UDP-glycosyltransferase 85A3-like	Zeatin biosynthesis (ko00908)	[GC]	Carbohydrate transport and metabolism;; Energy production and conversion	UDP-glucoronosyl and UDP-glucosyl transferase	7-deoxyloganetic acid glucosyl transferase OS=Catharanthus roseus OX=4058 GN=7DLGT PE=1 SV=1	--	--	UDP-glucosyltransferase BX9 [Salvia splendens]
EVM0004720	4812	5398	5591	2067	2812	119.619	142.443	126.249	57.5203	66.361	0.0012724	-1.0486	down	--	--	--	--	--	[K]	Transcription	--	--	K	Transcription	hypothetical protein Saspl_041293 [Salvia splendens]
EVM0029090	320	324	409	101	159	7.60131	8.16744	8.82965	2.67973	3.58257	0.00109417	-1.34619	down	--	--	Molecular Function: RNA binding (GO:0003723);;	K14050|8.7e-08|aly:9318693|K14050 geranylgeranyl transferase type-2 subunit alpha [EC:2.5.1.60] | (RefSeq) geranylgeranyl transferase type-2 subunit alpha 2	--	[T]	Signal transduction mechanisms	Nuclear transport factor 2 (NTF2) domain	Nuclear transport factor 2 OS=Arabidopsis thaliana OX=3702 GN=NTF2 PE=1 SV=1	A	RNA processing and modification	hypothetical protein Saspl_048727 [Salvia splendens]
EVM0022539	1116	1540	1916	4359	3234	10.1415	14.8598	15.8213	44.381	27.9179	0.00959418	1.36401	up	--	--	Molecular Function: motor activity (GO:0003774);; Molecular Function: actin binding (GO:0003779);; Molecular Function: ATP binding (GO:0005524);; Cellular Component: myosin complex (GO:0016459);;	K10357|0.0e+00|pop:7486359|K10357 myosin V | (RefSeq) myosin-1 isoform X1	--	[Z]	Cytoskeleton	Myosin head (motor domain)	Myosin-1 OS=Arabidopsis thaliana OX=3702 GN=VIII-1 PE=1 SV=1	Z	Cytoskeleton	myosin V [Salvia splendens]
EVM0001427	2400	2223	2618	1018	1377	21.2743	20.9196	21.0814	10.1029	11.5834	0.00057444	-0.948306	down	--	--	--	--	--	[D]	Cell cycle control, cell division, chromosome partitioning	Wings apart-like protein regulation of heterochromatin	Wings apart-like protein 2 OS=Arabidopsis thaliana OX=3702 GN=WAPL2 PE=2 SV=1	D	Cell cycle control, cell division, chromosome partitioning	hypothetical protein Saspl_048006 [Salvia splendens]
EVM0044175	1886	1565	2606	4384	4612	10.6484	9.38213	13.3695	27.7229	24.7342	0.000104724	1.22801	up	[C]	Energy production and conversion	Molecular Function: oxoglutarate dehydrogenase (succinyl-transferring) activity (GO:0004591);; Biological Process: tricarboxylic acid cycle (GO:0006099);; Molecular Function: protein-arginine N-methyltransferase activity (GO:0016274);; Molecular Function: thiamine pyrophosphate binding (GO:0030976);;	K00164|0.0e+00|sind:105172198|K00164 2-oxoglutarate dehydrogenase E1 component [EC:1.2.4.2] | (RefSeq) 2-oxoglutarate dehydrogenase, mitochondrial-like	Citrate cycle (TCA cycle) (ko00020);; Carbon metabolism (ko01200)	[G]	Carbohydrate transport and metabolism	Transketolase, pyrimidine binding domain	Probable protein arginine N-methyltransferase 3 OS=Arabidopsis thaliana OX=3702 GN=PRMT3 PE=2 SV=1	C	Energy production and conversion	2-oxoglutarate dehydrogenase E1 component [Salvia splendens]
EVM0034974	241	554	243	19799	1034	3.89491	9.51575	3.56781	358.809	15.8822	0.000637984	3.76461	up	[QV]	Secondary metabolites biosynthesis, transport and catabolism;; Defense mechanisms	Molecular Function: iron ion binding (GO:0005506);; Molecular Function: oxidoreductase activity, acting on paired donors, with incorporation or reduction of molecular oxygen (GO:0016705);; Molecular Function: heme binding (GO:0020037);; Biological Process: oxidation-reduction process (GO:0055114);;	K20667|1.1e-230|sind:105175834|K20667 beta-amyrin 28-monooxygenase [EC:1.14.14.126] | (RefSeq) beta-amyrin 28-oxidase	--	[QI]	Secondary metabolites biosynthesis, transport and catabolism;; Lipid transport and metabolism	Cytochrome P450	Beta-amyrin 28-monooxygenase OS=Medicago truncatula OX=3880 GN=CYP716A12 PE=1 SV=1	Q	Secondary metabolites biosynthesis, transport and catabolism	CYP03 [Salvia rosmarinus]
EVM0015226	72	162	107	1448	359	1.00626	2.43113	1.37136	22.954	4.82383	0.00537121	2.64203	up	[MDT]	Cell wall/membrane/envelope biogenesis;; Cell cycle control, cell division, chromosome partitioning;; Signal transduction mechanisms	Molecular Function: ATP binding (GO:0005524);;	K08900|1.5e-187|sind:105169662|K08900 mitochondrial chaperone BCS1 | (RefSeq) AAA-ATPase At3g50940-like	--	[O]	Posttranslational modification, protein turnover, chaperones	Domain associated at C-terminal with AAA	Protein HYPER-SENSITIVITY-RELATED 4 OS=Arabidopsis thaliana OX=3702 GN=HSR4 PE=2 SV=1	O	Posttranslational modification, protein turnover, chaperones	AAA-ATPase At3g50940-like [Sesamum indicum]
EVM0037557	417	320	469	135	202	5.1637	4.2067	5.26649	1.86463	2.3719	0.00458566	-1.16638	down	[M]	Cell wall/membrane/envelope biogenesis	Molecular Function: protein kinase activity (GO:0004672);; Molecular Function: ATP binding (GO:0005524);;	K13430|3.0e-97|nta:107764193|K13430 serine/threonine-protein kinase PBS1 [EC:2.7.11.1] | (RefSeq) serine/threonine-protein kinase PBS1-like	Plant-pathogen interaction (ko04626)	--	--	Protein kinase domain	Proline-rich receptor-like protein kinase PERK1 OS=Arabidopsis thaliana OX=3702 GN=PERK1 PE=1 SV=1	T	Signal transduction mechanisms	universal stress protein 3 [Salvia miltiorrhiza]
EVM0026791	5613	447	890	61	61	113.283	9.56106	16.3163	1.36434	1.15733	0.00028595	-3.82948	down	[I]	Lipid transport and metabolism	Molecular Function: transferase activity, transferring alkyl or aryl (other than methyl) groups (GO:0016765);;	K11778|1.4e-97|sind:105162744|K11778 ditrans,polycis-polyprenyl diphosphate synthase [EC:2.5.1.87] | (RefSeq) dehydrodolichyl diphosphate synthase 6	Terpenoid backbone biosynthesis (ko00900)	[I]	Lipid transport and metabolism	Putative undecaprenyl diphosphate synthase	Dehydrodolichyl diphosphate synthase 6 OS=Arabidopsis thaliana OX=3702 GN=At2g17570 PE=2 SV=2	I	Lipid transport and metabolism	ditrans,polycis-polyprenyl diphosphate synthase [Salvia splendens]
EVM0036939	423	381	529	655	971	12.045	11.4916	13.6636	20.8779	26.2265	0.00826583	0.91217	up	[Q]	Secondary metabolites biosynthesis, transport and catabolism	Molecular Function: hydrolase activity (GO:0016787);;	K01557|1.1e-120|sind:105156881|K01557 acylpyruvate hydrolase [EC:3.7.1.5] | (RefSeq) acylpyruvase FAHD1, mitochondrial	Tyrosine metabolism (ko00350)	[R]	General function prediction only	Fumarylacetoacetate (FAA) hydrolase family	Probable acylpyruvase FAHD1, mitochondrial OS=Arabidopsis thaliana OX=3702 GN=FAHD1 PE=1 SV=1	Q	Secondary metabolites biosynthesis, transport and catabolism	acylpyruvase FAHD1, mitochondrial [Sesamum indicum]
EVM0008233	225	167	176	598	475	6.22411	4.90194	4.40677	18.5195	12.4659	0.00663746	1.50747	up	[C]	Energy production and conversion	Molecular Function: NAD(P)H dehydrogenase (quinone) activity (GO:0003955);; Molecular Function: FMN binding (GO:0010181);;	K03809|3.2e-102|ccav:112500421|K03809 NAD(P)H dehydrogenase (quinone) [EC:1.6.5.2] | (RefSeq) NAD(P)H dehydrogenase (quinone) FQR1-like	Ubiquinone and other terpenoid-quinone biosynthesis (ko00130)	[R]	General function prediction only	NADPH-dependent FMN reductase	Probable NAD(P)H dehydrogenase (quinone) FQR1-like 1 OS=Arabidopsis thaliana OX=3702 GN=At4g27270 PE=1 SV=1	S	Function unknown	NAD(P)H dehydrogenase (quinone) [Salvia splendens]
EVM0009026	234	340	278	37	61	3.9639	6.13108	4.28613	0.695697	0.973632	3.26082e-05	-2.36718	down	--	--	--	--	--	--	--	--	TSL-kinase interacting protein 1 OS=Arabidopsis thaliana OX=3702 GN=TKI1 PE=1 SV=2	S	Function unknown	hypothetical protein Saspl_032383 [Salvia splendens]
EVM0045844	1799	1689	1902	184	628	26.8665	26.7934	25.8093	3.077	8.90344	0.00253497	-2.00156	down	[GI]	Carbohydrate transport and metabolism;; Lipid transport and metabolism	Molecular Function: pectinesterase activity (GO:0030599);; Biological Process: cell wall modification (GO:0042545);; Molecular Function: aspartyl esterase activity (GO:0045330);; Biological Process: pectin catabolic process (GO:0045490);; Molecular Function: pectinesterase inhibitor activity (GO:0046910);;	K01051|3.3e-199|sind:105161968|K01051 pectinesterase [EC:3.1.1.11] | (RefSeq) pectinesterase	Pentose and glucuronate interconversions (ko00040)	--	--	Pectinesterase	Probable pectinesterase/pectinesterase inhibitor 54 OS=Arabidopsis thaliana OX=3702 GN=PME54 PE=2 SV=1	G	Carbohydrate transport and metabolism	PREDICTED: pectinesterase-like [Erythranthe guttata]
EVM0040840	604	610	543	1950	2295	15.082	16.1455	12.31	54.5056	54.4084	4.33519e-07	1.85305	up	[H]	Coenzyme transport and metabolism	Biological Process: isoprenoid biosynthetic process (GO:0008299);; Molecular Function: transferase activity (GO:0016740);;	K05356|3.0e-159|sind:105176904|K05356 all-trans-nonaprenyl-diphosphate synthase [EC:2.5.1.84 2.5.1.85] | (RefSeq) probable solanesyl-diphosphate synthase 3, chloroplastic isoform X1	Terpenoid backbone biosynthesis (ko00900)	[H]	Coenzyme transport and metabolism	Polyprenyl synthetase	Solanesyl diphosphate synthase 1, chloroplastic OS=Arabidopsis thaliana OX=3702 GN=SPS1 PE=1 SV=1	H	Coenzyme transport and metabolism	putative solanesyl diphosphate synthase [Salvia miltiorrhiza]
EVM0014613	3794	3566	4536	7235	8864	98.448	98.242	106.912	210.21	218.392	1.95728e-07	1.07705	up	[E]	Amino acid transport and metabolism	Molecular Function: glutamate-ammonia ligase activity (GO:0004356);; Molecular Function: ATP binding (GO:0005524);; Biological Process: glutamine biosynthetic process (GO:0006542);;	K01915|8.4e-199|sind:105167750|K01915 glutamine synthetase [EC:6.3.1.2] | (RefSeq) glutamine synthetase cytosolic isozyme	Arginine biosynthesis (ko00220);; Alanine, aspartate and glutamate metabolism (ko00250);; Glyoxylate and dicarboxylate metabolism (ko00630);; Nitrogen metabolism (ko00910);; Biosynthesis of amino acids (ko01230)	[E]	Amino acid transport and metabolism	Glutamine synthetase, catalytic domain	Glutamine synthetase cytosolic isozyme 2 OS=Vitis vinifera OX=29760 GN=GS1-2 PE=2 SV=1	E	Amino acid transport and metabolism	glutamine synthetase [Salvia splendens]
EVM0028446	889	524	926	146	243	37.085	23.1917	35.0907	6.7768	9.58863	6.64471e-05	-1.87124	down	--	--	--	--	--	--	--	Protein of unknown function, DUF538	--	S	Function unknown	hypothetical protein Saspl_009371 [Salvia splendens]
EVM0023092	52	41	47	3330	59	0.834203	0.694605	0.689945	60.7395	0.908054	0.00162821	3.72434	up	--	--	Molecular Function: calmodulin binding (GO:0005516);; Biological Process: defense response (GO:0006952);; Biological Process: response to biotic stimulus (GO:0009607);; Cellular Component: integral component of membrane (GO:0016021);;	K08472|3.2e-212|oeu:111370597|K08472 mlo protein | (RefSeq) MLO-like protein 2	--	--	--	Mlo family	MLO-like protein 12 OS=Arabidopsis thaliana OX=3702 GN=MLO12 PE=1 SV=2	G	Carbohydrate transport and metabolism	mlo protein [Salvia splendens]
EVM0032653	50	37	50	331	206	0.734872	0.577171	0.66831	5.51075	2.9076	9.22813e-05	2.47758	up	--		Molecular Function: protein kinase activity (GO:0004672);; Molecular Function: ATP binding (GO:0005524);; Cellular Component: integral component of membrane (GO:0016021);;	K13416|5.8e-46|ccaj:109804867|K13416 brassinosteroid insensitive 1-associated receptor kinase 1 [EC:2.7.10.1 2.7.11.1] | (RefSeq) BRASSINOSTEROID INSENSITIVE 1-associated receptor kinase 1-like	MAPK signaling pathway - plant (ko04016);; Plant hormone signal transduction (ko04075);; Plant-pathogen interaction (ko04626)	[T]	Signal transduction mechanisms	Protein kinase domain	Rust resistance kinase Lr10 OS=Triticum aestivum OX=4565 GN=LRK10 PE=2 SV=1	T	Signal transduction mechanisms	hypothetical protein Saspl_015851 [Salvia splendens]
EVM0020283	203	104	15	0	0	8.30926	4.48522	0.558329	0	0	0.000815087	-4.0519	down	--	--	Molecular Function: DNA binding (GO:0003677);; Molecular Function: transcription factor activity, sequence-specific DNA binding (GO:0003700);; Cellular Component: nucleus (GO:0005634);;	K09286|1.8e-66|sind:105179256|K09286 EREBP-like factor | (RefSeq) dehydration-responsive element-binding protein 1B	--	--	--	AP2 domain	Dehydration-responsive element-binding protein 1A OS=Arabidopsis thaliana OX=3702 GN=DREB1A PE=1 SV=2	K	Transcription	CRT/DRE-binding factor 2 [Avicennia marina]
EVM0002636	259	211	208	715	570	9.09149	7.86924	6.62498	28.1856	19.0571	0.00457903	1.51342	up	[H]	Coenzyme transport and metabolism	Molecular Function: thiamine diphosphokinase activity (GO:0004788);; Molecular Function: ATP binding (GO:0005524);; Biological Process: thiamine metabolic process (GO:0006772);; Biological Process: thiamine diphosphate biosynthetic process (GO:0009229);; Molecular Function: kinase activity (GO:0016301);; Molecular Function: thiamine binding (GO:0030975);;	K00949|6.5e-116|sind:105163143|K00949 thiamine pyrophosphokinase [EC:2.7.6.2] | (RefSeq) thiamine pyrophosphokinase 1 isoform X1	Thiamine metabolism (ko00730)	[H]	Coenzyme transport and metabolism	Thiamin pyrophosphokinase, catalytic domain	Thiamine pyrophosphokinase 1 OS=Arabidopsis thaliana OX=3702 GN=TPK1 PE=2 SV=1	H	Coenzyme transport and metabolism	thiamine pyrophosphokinase [Salvia splendens]
EVM0029139	155	42	153	7	17	5.1917	1.49245	4.65233	0.25656	0.529244	0.00612261	-2.66645	down	--	--	Cellular Component: integral component of membrane (GO:0016021);;	--	--	--	--	Late embryogenesis abundant protein	NDR1/HIN1-like protein 13 OS=Arabidopsis thaliana OX=3702 GN=NHL13 PE=2 SV=1	S	Function unknown	hypothetical protein Saspl_018663 [Salvia splendens]
EVM0017108	2035	1863	1609	19	81	40.684	39.5297	29.2078	0.421921	1.52043	2.58502e-13	-4.72454	down	--	--	Biological Process: regulation of transcription, DNA-templated (GO:0006355);; Biological Process: circadian rhythm (GO:0007623);;	--	--	--	--	--	--	--	--	hypothetical protein Saspl_041134 [Salvia splendens]
EVM0025687	243	232	336	648	656	3.88153	3.93459	4.87337	11.5985	9.96372	0.000177061	1.32921	up	[E]	Amino acid transport and metabolism	Biological Process: glutathione catabolic process (GO:0006751);; Molecular Function: glutathione hydrolase activity (GO:0036374);;	K18592|9.6e-245|sind:105171242|K18592 gamma-glutamyltranspeptidase / glutathione hydrolase / leukotriene-C4 hydrolase [EC:2.3.2.2 3.4.19.13 3.4.19.14] | (RefSeq) gamma-glutamyltranspeptidase 1 isoform X1	Taurine and hypotaurine metabolism (ko00430);; Cyanoamino acid metabolism (ko00460);; Glutathione metabolism (ko00480);; Arachidonic acid metabolism (ko00590)	[E]	Amino acid transport and metabolism	Gamma-glutamyltranspeptidase	Glutathione hydrolase 1 OS=Arabidopsis thaliana OX=3702 GN=GGT1 PE=2 SV=1	E	Amino acid transport and metabolism	gamma-glutamyltranspeptidase / glutathione hydrolase / leukotriene-C4 hydrolase [Salvia splendens]
EVM0031812	52	47	52	231	429	0.845957	0.815399	0.765623	4.22947	6.66758	2.80185e-07	2.60466	up	[G]	Carbohydrate transport and metabolism	Biological Process: polysaccharide catabolic process (GO:0000272);; Molecular Function: beta-amylase activity (GO:0016161);; Molecular Function: amylopectin maltohydrolase activity (GO:0102229);;	K01177|6.1e-252|sind:105178611|K01177 beta-amylase [EC:3.2.1.2] | (RefSeq) beta-amylase	Starch and sucrose metabolism (ko00500)	--	--	Glycosyl hydrolase family 14	Beta-amylase OS=Vigna unguiculata OX=3917 GN=BMY1 PE=2 SV=1	G	Carbohydrate transport and metabolism	hypothetical protein Saspl_001256 [Salvia splendens]
EVM0044287	75	55	73	334	290	2.77126	2.16688	2.45871	13.9363	10.2778	9.1617e-06	2.19111	up	--	--	Molecular Function: transcription cofactor activity (GO:0003712);; Biological Process: regulation of transcription, DNA-templated (GO:0006355);;	K14972|4.8e-20|oeu:111381183|K14972 PAX-interacting protein 1 | (RefSeq) mediator of RNA polymerase II transcription subunit 15a-like isoform X1	--	--	--	KIX domain	--	S	Function unknown	mediator of RNA polymerase II transcription subunit 15a-like [Pyrus ussuriensis x Pyrus communis]
EVM0042422	483	451	543	747	985	3.5497	3.51438	3.62705	6.14405	6.87717	0.00548697	0.857635	up	[ET]	Amino acid transport and metabolism;; Signal transduction mechanisms	Molecular Function: G-protein coupled receptor activity (GO:0004930);; Molecular Function: ligand-gated ion channel activity (GO:0015276);; Cellular Component: integral component of membrane (GO:0016021);;	K05387|0.0e+00|sind:105178487|K05387 glutamate receptor, ionotropic, plant | (RefSeq) glutamate receptor 3.3	--	[PET]	Inorganic ion transport and metabolism;; Amino acid transport and metabolism;; Signal transduction mechanisms	Receptor family ligand binding region	Glutamate receptor 3.3 OS=Arabidopsis thaliana OX=3702 GN=GLR3.3 PE=1 SV=1	--	--	glutamate receptor, ionotropic, plant [Salvia splendens]
EVM0034145	45	181	114	49228	278	0.434361	1.89018	1.01707	543.21	2.59967	7.77792e-05	4.68945	up	[QV]	Secondary metabolites biosynthesis, transport and catabolism;; Defense mechanisms	Molecular Function: iron ion binding (GO:0005506);; Molecular Function: oxidoreductase activity, acting on paired donors, with incorporation or reduction of molecular oxygen (GO:0016705);; Molecular Function: heme binding (GO:0020037);;	K13260|9.9e-191|sind:105162117|K13260 isoflavone/4'-methoxyisoflavone 2'-hydroxylase [EC:1.14.14.90 1.14.14.89] | (RefSeq) cytochrome P450 81D11-like	Isoflavonoid biosynthesis (ko00943)	[Q]	Secondary metabolites biosynthesis, transport and catabolism	Cytochrome P450	Cytochrome P450 81Q32 OS=Catharanthus roseus OX=4058 GN=CYP81Q32 PE=2 SV=1	Q	Secondary metabolites biosynthesis, transport and catabolism	hypothetical protein Saspl_028027 [Salvia splendens]
EVM0023772	771	300	3823	11	51	10.5285	4.33913	47.447	0.153244	0.660084	6.37706e-05	-4.12126	down	[I]	Lipid transport and metabolism	Molecular Function: catalytic activity (GO:0003824);;	K01897|0.0e+00|sind:105163021|K01897 long-chain acyl-CoA synthetase [EC:6.2.1.3] | (RefSeq) long chain acyl-CoA synthetase 1	Fatty acid biosynthesis (ko00061);; Fatty acid degradation (ko00071);; Fatty acid metabolism (ko01212);; Peroxisome (ko04146)	[I]	Lipid transport and metabolism	AMP-binding enzyme	Long chain acyl-CoA synthetase 1 OS=Arabidopsis thaliana OX=3702 GN=LACS1 PE=2 SV=1	I	Lipid transport and metabolism	Long-Chain Acyl-CoA Synthetase [Salvia miltiorrhiza]
EVM0032706	3667	2581	3043	1200	1588	53.6583	40.0912	40.4531	19.6581	22.0618	0.00737937	-1.07777	down	[T]	Signal transduction mechanisms	Biological Process: phosphorelay signal transduction system (GO:0000160);; Molecular Function: DNA binding (GO:0003677);; Molecular Function: transcription factor activity, sequence-specific DNA binding (GO:0003700);; Cellular Component: nucleus (GO:0005634);;	K14491|1.2e-195|vvi:100250832|K14491 two-component response regulator ARR-B family | (RefSeq) two-component response regulator ORR21	Plant hormone signal transduction (ko04075)	[K]	Transcription	Response regulator receiver domain	Two-component response regulator ORR21 OS=Oryza sativa subsp. indica OX=39946 GN=RR21 PE=3 SV=1	K	Transcription	two-component response regulator ARR-B family [Salvia splendens]
EVM0011833	73	93	87	5369	66	1.13264	1.53959	1.22772	93.7383	0.962864	0.00382172	3.52345	up	[R]	General function prediction only	--	K07456|9.8e-43|pavi:110766748|K07456 DNA mismatch repair protein MutS2 | (RefSeq) uncharacterized protein LOC110766748	Mismatch repair (ko03430)	--	--	Domain of unknown function (DUF2828)	--	S	Function unknown	hypothetical protein Saspl_050668 [Salvia splendens]
EVM0039651	9072	7990	9687	2821	4850	149.717	139.985	145.229	52.1134	75.9922	0.00139813	-1.15736	down	[T]	Signal transduction mechanisms	Biological Process: regulation of protein phosphorylation (GO:0001932);; Molecular Function: molecular_function (GO:0003674);; Cellular Component: cellular_component (GO:0005575);; Cellular Component: cell wall (GO:0005618);; Cellular Component: cell (GO:0005623);; Biological Process: biological_process (GO:0008150);; Cellular Component: plant-type cell wall (GO:0009505);; Molecular Function: kin…	--	--	[C]	Energy production and conversion	CBS domain	SNF1-related protein kinase regulatory subunit gamma-1 OS=Arabidopsis thaliana OX=3702 GN=KING1 PE=1 SV=2	C	Energy production and conversion	hypothetical protein Saspl_003167 [Salvia splendens]
EVM0039440	27	21	76	1112	102	1.43757	1.17102	3.72642	67.829	5.23169	0.00484723	3.16068	up	--	--	Cellular Component: integral component of membrane (GO:0016021);;	--	--	--	--	--	--	--	--	uncharacterized protein LOC105164811 [Sesamum indicum]
Rosmarinus_officinalis_newGene_18971	13	159	97	3516	347	0.064354	0.943285	0.464527	26.1872	1.75864	0.00628848	3.26802	up	[T]	Signal transduction mechanisms	Molecular Function: protein serine/threonine kinase activity (GO:0004674);; Molecular Function: ATP binding (GO:0005524);; Cellular Component: integral component of membrane (GO:0016021);;	K00924|3.0e-84|lang:109334483|K00924 kinase [EC:2.7.1.-] | (RefSeq) receptor-like protein kinase HSL1	--	--	--	Leucine rich repeat	LRR receptor-like serine/threonine-protein kinase HSL2 OS=Arabidopsis thaliana OX=3702 GN=HSL2 PE=1 SV=1	T	Signal transduction mechanisms	hypothetical protein Saspl_041629 [Salvia splendens]
EVM0030397	230	200	257	498	547	2.47778	2.28658	2.51536	6.0105	5.59185	0.000239394	1.23774	up	--	--	Cellular Component: anaphase-promoting complex (GO:0005680);; Biological Process: anaphase-promoting complex-dependent catabolic process (GO:0031145);; Cellular Component: nuclear periphery (GO:0034399);; Biological Process: positive regulation of mitotic metaphase/anaphase transition (GO:0045842);; Biological Process: protein K11-linked ubiquitination (GO:0070979);;	K03351|0.0e+00|sind:105167928|K03351 anaphase-promoting complex subunit 4 | (RefSeq) anaphase-promoting complex subunit 4	Ubiquitin mediated proteolysis (ko04120)	[DO]	Cell cycle control, cell division, chromosome partitioning;; Posttranslational modification, protein turnover, chaperones	Anaphase-promoting complex, cyclosome, subunit 4	Anaphase-promoting complex subunit 4 OS=Arabidopsis thaliana OX=3702 GN=APC4 PE=2 SV=2	--	--	PREDICTED: anaphase-promoting complex subunit 4 [Erythranthe guttata]
EVM0029975	13	71	101	2599	163	0.407792	2.41629	2.93667	93.9056	4.97047	0.0042194	3.37806	up	--	--	Molecular Function: DNA binding (GO:0003677);; Cellular Component: nucleus (GO:0005634);; Biological Process: regulation of transcription, DNA-templated (GO:0006355);;	K00521|2.3e-42|cmos:111447866|K00521 ferric-chelate reductase [EC:1.16.1.7] | (RefSeq) ferric reduction oxidase 7, chloroplastic-like	--	--	--	No apical meristem (NAM) protein	Transcription factor JUNGBRUNNEN 1 OS=Arabidopsis thaliana OX=3702 GN=JUB1 PE=1 SV=1	K	Transcription	transcription factor JUNGBRUNNEN 1-like [Sesamum indicum]
EVM0012717	9861	1190	3567	48	0	266.313	34.1029	87.5056	1.44854	0	0.00982968	-3.35776	down	[G]	Carbohydrate transport and metabolism	Molecular Function: hydrolase activity, hydrolyzing O-glycosyl compounds (GO:0004553);; Cellular Component: cell wall (GO:0005618);; Biological Process: xyloglucan metabolic process (GO:0010411);; Molecular Function: xyloglucan:xyloglucosyl transferase activity (GO:0016762);; Biological Process: cell wall biogenesis (GO:0042546);; Cellular Component: apoplast (GO:0048046);; Biological Process: ce…	K08235|2.1e-151|sind:105177854|K08235 xyloglucan:xyloglucosyl transferase [EC:2.4.1.207] | (RefSeq) probable xyloglucan endotransglucosylase/hydrolase protein 7	--	--	--	Glycosyl hydrolases family 16	Probable xyloglucan endotransglucosylase/hydrolase protein 7 OS=Arabidopsis thaliana OX=3702 GN=XTH7 PE=2 SV=2	G	Carbohydrate transport and metabolism	probable xyloglucan endotransglucosylase/hydrolase protein 7 [Sesamum indicum]
EVM0024229	340	54	320	10	27	11.928	2.00416	10.2033	0.382408	0.88122	0.00447709	-2.89939	down	[J]	Translation, ribosomal structure and biogenesis	Molecular Function: structural constituent of ribosome (GO:0003735);; Cellular Component: ribosome (GO:0005840);; Biological Process: translation (GO:0006412);;	K02953|1.5e-77|dzi:111304615|K02953 small subunit ribosomal protein S13e | (RefSeq) 40S ribosomal protein S13	Ribosome (ko03010)	[J]	Translation, ribosomal structure and biogenesis	Ribosomal S13/S15 N-terminal domain	40S ribosomal protein S13 OS=Glycine max OX=3847 GN=RPS13 PE=2 SV=1	J	Translation, ribosomal structure and biogenesis	small subunit ribosomal protein S13e [Salvia splendens]
EVM0033706	2053	1752	1506	37	150	121.879	110.435	81.2268	2.40344	8.44899	7.26701e-09	-3.8661	down	--	--	--	--	--	--	--	Domain of unknown function (DUF4228)	--	S	Function unknown	hypothetical protein CDL12_20807 [Handroanthus impetiginosus]
EVM0031987	15006	16522	14679	3154	7203	179.296	209.589	159.326	42.188	81.7123	0.00580752	-1.5041	down	[S]	Function unknown	Cellular Component: integral component of membrane (GO:0016021);; Biological Process: transmembrane transport (GO:0055085);;	K15363|1.5e-47|bna:111210893|K15363 fanconi-associated nuclease 1 [EC:3.1.21.- 3.1.4.1] | (RefSeq) fanconi-associated nuclease 1 homolog	--	--	--	OPT oligopeptide transporter protein	Metal-nicotianamine transporter YSL3 OS=Arabidopsis thaliana OX=3702 GN=YSL3 PE=2 SV=1	S	Function unknown	hypothetical protein Saspl_016796 [Salvia splendens]
EVM0028895	838	287	759	25	100	27.919	10.1309	22.9614	0.923837	3.16084	0.000552703	-2.87983	down	--	--	Molecular Function: chaperone binding (GO:0051087);;	--	--	[T]	Signal transduction mechanisms	BAG domain	BAG family molecular chaperone regulator 1 OS=Arabidopsis thaliana OX=3702 GN=BAG1 PE=1 SV=1	T	Signal transduction mechanisms	hypothetical protein Saspl_046928 [Salvia splendens]
EVM0017297	342	22	41	0	0	13.3353	0.892261	1.44195	0	0	0.00356133	-3.68515	down	--	--	Molecular Function: DNA binding (GO:0003677);; Molecular Function: transcription factor activity, sequence-specific DNA binding (GO:0003700);; Cellular Component: nucleus (GO:0005634);;	K09286|4.1e-61|sind:105173545|K09286 EREBP-like factor | (RefSeq) ethylene-responsive transcription factor TINY-like	--	--	--	AP2 domain	Dehydration-responsive element-binding protein 3 OS=Arabidopsis thaliana OX=3702 GN=DREB3 PE=2 SV=1	K	Transcription	EREBP-like factor [Salvia splendens]
EVM0019884	264	205	288	589	771	3.45858	2.84599	3.42446	8.63588	9.58254	6.36515e-06	1.46534	up	[K]	Transcription	Molecular Function: RNA binding (GO:0003723);; Molecular Function: ribonuclease activity (GO:0004540);;	K01147|4.0e-261|sind:105174453|K01147 exoribonuclease II [EC:3.1.13.1] | (RefSeq) ribonuclease II, chloroplastic/mitochondrial	--	[J]	Translation, ribosomal structure and biogenesis	RNB domain	Ribonuclease II, chloroplastic/mitochondrial OS=Arabidopsis thaliana OX=3702 GN=RNR1 PE=2 SV=1	J	Translation, ribosomal structure and biogenesis	exoribonuclease II [Salvia splendens]
EVM0011880	550	452	625	1414	1313	11.2237	9.78644	11.5903	32.3325	25.4757	5.69023e-05	1.38887	up	--	--	--	--	--	--	--	Nuclease-related domain	--	S	Function unknown	hypothetical protein Saspl_011276 [Salvia splendens]
EVM0034339	3955	3575	3927	1735	2337	21.8619	20.9829	19.7185	10.7377	12.2655	0.0078546	-0.848856	down	--	--	Biological Process: reproduction (GO:0000003);; Biological Process: developmental process involved in reproduction (GO:0003006);; Molecular Function: molecular_function (GO:0003674);; Molecular Function: transcription factor activity, sequence-specific DNA binding (GO:0003700);; Cellular Component: cellular_component (GO:0005575);; Cellular Component: intracellular (GO:0005622);; Cellular Compone…	--	--	[K]	Transcription	CID domain	ENHANCER OF AG-4 protein 2 OS=Arabidopsis thaliana OX=3702 GN=HUA2 PE=2 SV=1	K	Transcription	hypothetical protein Saspl_032148 [Salvia splendens]
EVM0008915	274	370	143	20	28	31.2257	44.8852	14.8189	2.52188	2.95877	0.000125942	-3.04405	down	--	--	Biological Process: regulation of transcription, DNA-templated (GO:0006355);; Molecular Function: zinc ion binding (GO:0008270);; Molecular Function: sequence-specific DNA binding (GO:0043565);;	--	--	--	--	--	--	--	--	hypothetical protein Saspl_022761 [Salvia splendens]
EVM0012721	5179	3457	2971	17	114	206.801	146.534	107.749	0.732347	4.29535	5.97987e-11	-5.0707	down	--	--	Molecular Function: DNA binding (GO:0003677);; Cellular Component: nucleus (GO:0005634);; Biological Process: regulation of transcription, DNA-templated (GO:0006355);;	K16222|1.4e-45|bna:106351799|K16222 Dof zinc finger protein DOF5.5 | (RefSeq) cyclic dof factor 1-like	Circadian rhythm - plant (ko04712)	--	--	Dof domain, zinc finger	Cyclic dof factor 1 OS=Arabidopsis thaliana OX=3702 GN=CDF1 PE=1 SV=2	B	Chromatin structure and dynamics	Dof zinc finger protein DOF5.5 [Salvia splendens]
EVM0020986	476	18	286	2	7	11.4647	0.444445	6.25362	0.050603	0.153675	0.0017941	-3.67163	down	[V]	Defense mechanisms	Molecular Function: antiporter activity (GO:0015297);; Cellular Component: integral component of membrane (GO:0016021);; Molecular Function: xenobiotic transporter activity (GO:0042910);;	K03327|1.1e-143|sind:105176981|K03327 multidrug resistance protein, MATE family | (RefSeq) protein DETOXIFICATION 18 isoform X1	--	[R]	General function prediction only	MatE	Protein DETOXIFICATION 18 OS=Arabidopsis thaliana OX=3702 GN=DTX18 PE=2 SV=1	V	Defense mechanisms	multidrug resistance protein, MATE family [Salvia splendens]
EVM0029860	9999	7124	8462	817	2370	239.34	181.055	184.018	21.8723	53.8502	0.000112159	-2.27468	down	--	--	Molecular Function: adenosylmethionine decarboxylase activity (GO:0004014);; Biological Process: S-adenosylmethioninamine biosynthetic process (GO:0006557);; Biological Process: spermine biosynthetic process (GO:0006597);; Biological Process: spermidine biosynthetic process (GO:0008295);;	K01611|2.1e-147|sind:105177577|K01611 S-adenosylmethionine decarboxylase [EC:4.1.1.50] | (RefSeq) S-adenosylmethionine decarboxylase proenzyme-like	Cysteine and methionine metabolism (ko00270);; Arginine and proline metabolism (ko00330)	[T]	Signal transduction mechanisms	Adenosylmethionine decarboxylase	S-adenosylmethionine decarboxylase proenzyme OS=Ipomoea nil OX=35883 GN=SAMDC PE=3 SV=1	H	Coenzyme transport and metabolism	S-adenosylmethionine decarboxylase proenzyme-like [Sesamum indicum]
EVM0014722	65	26	82	0	0	1.38301	0.578095	1.59732	0	0	2.23548e-05	-4.66417	down	--	--	Biological Process: gravitropism (GO:0009630);; Biological Process: regulation of auxin polar transport (GO:2000012);;	--	--	--	--	--	Protein LAZY 1 OS=Arabidopsis thaliana OX=3702 GN=LAZY1 PE=1 SV=1	S	Function unknown	hypothetical protein Saspl_004698 [Salvia splendens]
EVM0044090	34	307	126	22721	311	0.879425	8.6727	3.04311	677.856	7.86203	0.00128193	3.94849	up	[IQR]	Lipid transport and metabolism;; Secondary metabolites biosynthesis, transport and catabolism;; General function prediction only	--	K09841|6.6e-47|nto:104121195|K09841 xanthoxin dehydrogenase [EC:1.1.1.288] | (RefSeq) xanthoxin dehydrogenase-like	Carotenoid biosynthesis (ko00906)	[R]	General function prediction only	Enoyl-(Acyl carrier protein) reductase	(-)-isopiperitenol/(-)-carveol dehydrogenase, mitochondrial OS=Mentha piperita OX=34256 PE=1 SV=1	Q	Secondary metabolites biosynthesis, transport and catabolism	(-)-isopiperitenol dehydrogenase [Mentha canadensis]
EVM0011983	337	426	593	1751	2427	5.93043	7.95664	9.48999	34.5492	40.6023	9.61533e-10	2.21713	up	[O]	Posttranslational modification, protein turnover, chaperones	Cellular Component: integral component of membrane (GO:0016021);; Biological Process: sterol biosynthetic process (GO:0016126);; Molecular Function: oxidoreductase activity, acting on the CH-CH group of donors, NAD or NADP as acceptor (GO:0016628);;	K00213|3.5e-247|sind:105157928|K00213 7-dehydrocholesterol reductase [EC:1.3.1.21] | (RefSeq) 7-dehydrocholesterol reductase	Steroid biosynthesis (ko00100)	[IT]	Lipid transport and metabolism;; Signal transduction mechanisms	Ergosterol biosynthesis ERG4/ERG24 family	7-dehydrocholesterol reductase OS=Arabidopsis thaliana OX=3702 GN=DWF5 PE=1 SV=1	--	--	7-dehydrocholesterol reductase [Salvia splendens]
EVM0004765	2621	3551	4915	18624	9496	47.7277	68.6455	81.3149	379.775	164.195	0.00235647	1.93286	up	[G]	Carbohydrate transport and metabolism	Molecular Function: fructose-bisphosphate aldolase activity (GO:0004332);; Biological Process: glycolytic process (GO:0006096);;	K01623|5.7e-187|sly:101262466|K01623 fructose-bisphosphate aldolase, class I [EC:4.1.2.13] | (RefSeq) SlFBA8; fructose 1,6-bisphosphate aldolase	Glycolysis / Gluconeogenesis (ko00010);; Pentose phosphate pathway (ko00030);; Fructose and mannose metabolism (ko00051);; Carbon fixation in photosynthetic organisms (ko00710);; Carbon metabolism (ko01200);; Biosynthesis of amino acids (ko01230)	[G]	Carbohydrate transport and metabolism	Fructose-bisphosphate aldolase class-I	Fructose-bisphosphate aldolase 1, cytoplasmic OS=Oryza sativa subsp. japonica OX=39947 GN=FBA1 PE=1 SV=2	G	Carbohydrate transport and metabolism	fructose-bisphosphate aldolase, class I [Salvia splendens]
EVM0041655	7169	3827	4484	690	1845	112.298	63.6533	63.8102	12.1016	27.4379	0.00568971	-1.88219	down	--	--	Biological Process: regulation of protein phosphorylation (GO:0001932);; Molecular Function: molecular_function (GO:0003674);; Cellular Component: cellular_component (GO:0005575);; Cellular Component: cell wall (GO:0005618);; Cellular Component: cell (GO:0005623);; Biological Process: biological_process (GO:0008150);; Cellular Component: plant-type cell wall (GO:0009505);; Molecular Function: kin…	--	--	[C]	Energy production and conversion	CBS domain	SNF1-related protein kinase regulatory subunit gamma-1 OS=Arabidopsis thaliana OX=3702 GN=KING1 PE=1 SV=2	C	Energy production and conversion	hypothetical protein Saspl_003167 [Salvia splendens]
EVM0020617	1685	781	1160	240	279	21.4314	10.5506	13.4036	3.40825	3.36602	0.000198485	-2.04385	down	--	--	--	--	--	--	--	--	--	--	--	hypothetical protein Saspl_045994 [Salvia splendens]
EVM0037782	71	83	118	324	274	1.84442	2.29386	2.80641	9.49445	6.81797	0.00115831	1.73937	up	[T]	Signal transduction mechanisms	Molecular Function: phosphoprotein phosphatase activity (GO:0004721);; Molecular Function: metal ion binding (GO:0046872);;	K17506|1.9e-25|ppp:112274707|K17506 protein phosphatase 1L [EC:3.1.3.16] | (RefSeq) probable protein phosphatase 2C 59 isoform X1	--	[T]	Signal transduction mechanisms	Protein phosphatase 2C	Probable protein phosphatase 2C 35 OS=Arabidopsis thaliana OX=3702 GN=At3g06270 PE=2 SV=1	T	Signal transduction mechanisms	hypothetical protein Saspl_005876 [Salvia splendens]
EVM0011810	116	141	144	2053	251	2.38787	3.09532	2.69472	47.6268	4.93422	0.00939903	2.686	up	[T]	Signal transduction mechanisms	Molecular Function: protein serine/threonine kinase activity (GO:0004674);; Molecular Function: ATP binding (GO:0005524);;	K00924|7.0e-110|csat:104729643|K00924 kinase [EC:2.7.1.-] | (RefSeq) probable serine/threonine-protein kinase Cx32, chloroplastic	--	[T]	Signal transduction mechanisms	Protein tyrosine and serine/threonine kinase	Probable serine/threonine-protein kinase PIX13 OS=Arabidopsis thaliana OX=3702 GN=PIX13 PE=1 SV=2	T	Signal transduction mechanisms	hypothetical protein Saspl_000100 [Salvia splendens]
EVM0019224	218	30	186	0	4	3.02002	0.437258	2.33161	0	0.045602	0.000721385	-3.88606	down	--	--	Molecular Function: protein binding (GO:0005515);;	--	--	--	--	Protein of unknown function (DUF4005)	Protein IQ-DOMAIN 1 OS=Arabidopsis thaliana OX=3702 GN=IQD1 PE=1 SV=1	S	Function unknown	hypothetical protein Saspl_022872 [Salvia splendens]
EVM0035099	1045	732	854	186	194	31.7172	23.5971	23.5538	6.30702	5.57061	2.88488e-07	-2.07669	down	--	--	Cellular Component: integral component of membrane (GO:0016021);;	--	--	--	--	--	Uncharacterized protein At1g01500 OS=Arabidopsis thaliana OX=3702 GN=At1g01500 PE=2 SV=1	S	Function unknown	hypothetical protein Saspl_001624 [Salvia splendens]
EVM0019329	1103	2254	2378	341	558	26.8087	58.1694	52.5254	9.28275	12.8597	0.00110184	-1.92963	down	--	--	Molecular Function: transcription factor activity, sequence-specific DNA binding (GO:0003700);; Cellular Component: nucleus (GO:0005634);; Cellular Component: host cell nucleus (GO:0042025);; Molecular Function: sequence-specific DNA binding (GO:0043565);;	K09419|3.7e-120|sind:105177528|K09419 heat shock transcription factor, other eukaryote | (RefSeq) heat shock factor protein HSF30	--	[K]	Transcription	HSF-type DNA-binding	Heat shock factor protein HSF30 OS=Solanum peruvianum OX=4082 GN=HSF30 PE=2 SV=1	K	Transcription	heat shock transcription factor, other eukaryote [Salvia splendens]
EVM0035723	1725	1892	2160	797	996	40.0479	46.6318	45.5539	20.6967	21.9496	0.000427593	-1.03121	down	--	--	--	K19525|3.7e-171|sind:105155975|K19525 vacuolar protein sorting-associated protein 13A/C | (RefSeq) LOW QUALITY PROTEIN: uncharacterized protein LOC105155975	--	[U]	Intracellular trafficking, secretion, and vesicular transport	Vacuolar protein sorting-associated protein 62	--	U	Intracellular trafficking, secretion, and vesicular transport	hypothetical protein Saspl_038586 [Salvia splendens]
EVM0035381	45	108	38	3101	256	0.641831	1.66478	0.496127	50.592	3.54125	0.000801102	3.65957	up	[G]	Carbohydrate transport and metabolism	Molecular Function: beta-fructofuranosidase activity (GO:0004564);; Biological Process: carbohydrate metabolic process (GO:0005975);;	K01193|8.2e-225|mdm:103453569|K01193 beta-fructofuranosidase [EC:3.2.1.26] | (RefSeq) CWI; beta-fructofuranosidase, insoluble isoenzyme CWINV1-like precursor	Galactose metabolism (ko00052);; Starch and sucrose metabolism (ko00500)	[G]	Carbohydrate transport and metabolism	Glycosyl hydrolases family 32 N-terminal domain	Fructan 6-exohydrolase OS=Beta vulgaris OX=161934 GN=6-FEH PE=1 SV=1	G	Carbohydrate transport and metabolism	cell wall invertase FCw-Inv [Elsholtzia haichowensis]
EVM0018422	3863	3958	4948	1027	1974	45.6368	49.6448	53.1052	13.5809	22.1366	0.000434857	-1.43123	down	--	--	Biological Process: reproduction (GO:0000003);; Cellular Component: ubiquitin ligase complex (GO:0000151);; Molecular Function: inositol hexakisphosphate binding (GO:0000822);; Biological Process: developmental process involved in reproduction (GO:0003006);; Molecular Function: molecular_function (GO:0003674);; Molecular Function: catalytic activity (GO:0003824);; Molecular Function: ubiquitin-pr…	K14485|6.8e-312|sind:105165245|K14485 transport inhibitor response 1 | (RefSeq) protein TRANSPORT INHIBITOR RESPONSE 1-like	Plant hormone signal transduction (ko04075)	[R]	General function prediction only	Transport inhibitor response 1 protein domain	Protein TRANSPORT INHIBITOR RESPONSE 1 OS=Arabidopsis thaliana OX=3702 GN=TIR1 PE=1 SV=2	S	Function unknown	transport inhibitor response 1 [Salvia splendens]
EVM0017092	550	611	591	92	112	10.241	12.0766	10.0037	1.9141	1.97215	1.03085e-10	-2.4012	down	[G]	Carbohydrate transport and metabolism	Cellular Component: integral component of membrane (GO:0016021);; Molecular Function: transmembrane transporter activity (GO:0022857);;	K08150|5.4e-236|sind:105166492|K08150 MFS transporter, SP family, solute carrier family 2 (myo-inositol transporter), member 13 | (RefSeq) inositol transporter 1	--	[R]	General function prediction only	Sugar (and other) transporter	Inositol transporter 1 OS=Arabidopsis thaliana OX=3702 GN=INT1 PE=1 SV=1	U	Intracellular trafficking, secretion, and vesicular transport	MFS transporter, SP family, solute carrier family 2 (myo-inositol transporter), member 13 [Salvia splendens]
EVM0017669	4023	3972	4717	5940	9303	65.3003	68.4448	69.5569	107.955	143.379	0.00801142	0.875176	up	[R]	General function prediction only	Cellular Component: integral component of membrane (GO:0016021);;	K03453|7.2e-195|sind:105164275|K03453 bile acid:Na+ symporter, BASS family | (RefSeq) sodium/pyruvate cotransporter BASS2, chloroplastic isoform X1	--	[P]	Inorganic ion transport and metabolism	Sodium Bile acid symporter family	Sodium/pyruvate cotransporter BASS2, chloroplastic OS=Arabidopsis thaliana OX=3702 GN=BASS2 PE=1 SV=1	P	Inorganic ion transport and metabolism	bile acid:Na+ symporter, BASS family [Salvia splendens]
EVM0025524	681	611	849	1343	1389	11.3685	10.8275	12.8783	25.1048	22.0207	0.000835483	1.00399	up	[E]	Amino acid transport and metabolism	Molecular Function: gamma-glutamyl-peptidase activity (GO:0034722);;	K01307|1.7e-156|sind:105176926|K01307 gamma-glutamyl hydrolase [EC:3.4.19.9] | (RefSeq) gamma-glutamyl hydrolase 2 isoform X1	Folate biosynthesis (ko00790)	[H]	Coenzyme transport and metabolism	Peptidase C26	Gamma-glutamyl hydrolase 2 OS=Arabidopsis thaliana OX=3702 GN=GGH2 PE=1 SV=2	H	Coenzyme transport and metabolism	gamma-glutamyl hydrolase [Salvia splendens]
EVM0005564	23218	10399	9080	2999	2262	467.238	222.184	165.993	67.5598	43.21	0.00346803	-2.15879	down	--	--	--	--	--	--	--	Proline-rich nuclear receptor coactivator motif	--	S	Function unknown	hypothetical protein Saspl_005872 [Salvia splendens]
EVM0025693	6139	4763	5245	43508	42196	334.504	275.537	259.637	2654.61	2183.22	7.27802e-20	2.9886	up	[J]	Translation, ribosomal structure and biogenesis	Molecular Function: RNA binding (GO:0003723);;	K13195|3.4e-41|sind:105172891|K13195 cold-inducible RNA-binding protein | (RefSeq) glycine-rich RNA-binding protein 2-like isoform X1	--	[R]	General function prediction only	RNA recognition motif. (a.k.a. RRM, RBD, or RNP domain)	Glycine-rich RNA-binding protein GRP2A OS=Sinapis alba OX=3728 PE=2 SV=1	A	RNA processing and modification	hypothetical protein Saspl_046396 [Salvia splendens]
EVM0032323	523	2618	3424	8428	27115	11.2363	59.7432	66.8522	202.827	553.356	0.00749253	2.57597	up	[H]	Coenzyme transport and metabolism	Molecular Function: iron ion binding (GO:0005506);; Cellular Component: cytosol (GO:0005829);; Biological Process: thiamine biosynthetic process (GO:0009228);; Cellular Component: chloroplast stroma (GO:0009570);; Molecular Function: transferase activity, transferring pentosyl groups (GO:0016763);; Biological Process: thiazole biosynthetic process (GO:0052837);;	K03146|3.2e-171|sind:105167970|K03146 cysteine-dependent adenosine diphosphate thiazole synthase [EC:2.4.2.60] | (RefSeq) thiamine thiazole synthase 2, chloroplastic-like	Thiamine metabolism (ko00730)	[R]	General function prediction only	Thi4 family	Thiamine thiazole synthase 2, chloroplastic OS=Vitis vinifera OX=29760 GN=THI1-2 PE=3 SV=1	H	Coenzyme transport and metabolism	thiamine thiazole synthase [Salvia splendens]
EVM0042327	583	383	585	1114	1136	9.73365	6.79148	8.86734	20.8275	18.0132	0.00409482	1.17439	up	[E]	Amino acid transport and metabolism	Molecular Function: serine-type carboxypeptidase activity (GO:0004185);;	K09646|1.4e-222|sind:105170767|K09646 serine carboxypeptidase 1 [EC:3.4.16.-] | (RefSeq) serine carboxypeptidase-like 51	--	[O]	Posttranslational modification, protein turnover, chaperones	Serine carboxypeptidase	Serine carboxypeptidase-like 51 OS=Arabidopsis thaliana OX=3702 GN=SCPL51 PE=2 SV=2	O	Posttranslational modification, protein turnover, chaperones	serine carboxypeptidase 1 [Salvia splendens]
EVM0023284	44090	41201	37775	59	390	997.847	989.986	776.647	1.48815	8.37061	4.69123e-20	-6.53584	down	--	--	Cellular Component: nucleus (GO:0005634);; Molecular Function: zinc ion binding (GO:0008270);;	K12135|3.2e-49|thj:104802991|K12135 zinc finger protein CONSTANS | (RefSeq) zinc finger protein CONSTANS-LIKE 2-like	Circadian rhythm - plant (ko04712)	[K]	Transcription	CCT motif	Zinc finger protein CONSTANS-LIKE 2 OS=Arabidopsis thaliana OX=3702 GN=COL2 PE=1 SV=1	K	Transcription	zinc finger protein CONSTANS-LIKE 2 [Lagerstroemia indica]
EVM0008059	571	305	540	56	143	24.1129	13.6785	20.7285	2.65079	5.7432	0.00177653	-2.0582	down	--	--	Molecular Function: chaperone binding (GO:0051087);;	--	--	--	--	BAG domain	BAG family molecular chaperone regulator 5, mitochondrial OS=Arabidopsis thaliana OX=3702 GN=BAG5 PE=1 SV=1	S	Function unknown	BAG family molecular chaperone regulator 5, mitochondrial [Sesamum indicum]
EVM0028550	115	510	688	14995	2194	1.64992	7.76999	8.97025	241.133	29.9097	0.000617929	3.55038	up	[E]	Amino acid transport and metabolism	Cellular Component: integral component of membrane (GO:0016021);; Molecular Function: transmembrane transporter activity (GO:0022857);;	K14638|1.2e-213|lsv:111881295|K14638 solute carrier family 15 (peptide/histidine transporter), member 3/4 | (RefSeq) protein NRT1/ PTR FAMILY 5.2-like	--	[E]	Amino acid transport and metabolism	POT family	Protein NRT1/ PTR FAMILY 5.2 OS=Arabidopsis thaliana OX=3702 GN=NPF5.2 PE=2 SV=1	E	Amino acid transport and metabolism	hypothetical protein Saspl_002459 [Salvia splendens]
EVM0018928	1927	2108	2122	3684	4941	71.9469	83.6012	72.0098	154.047	175.236	0.0008879	1.09478	up	[T]	Signal transduction mechanisms	--	--	--	--	--	Universal stress protein family	--	S	Function unknown	hypothetical protein Saspl_025153 [Salvia splendens]
Rosmarinus_officinalis_newGene_19410	74	111	192	615	528	1.27245	1.93933	2.72377	11.2277	7.97929	0.00047045	2.15947	up	[O]	Posttranslational modification, protein turnover, chaperones	Molecular Function: protein disulfide isomerase activity (GO:0003756);; Biological Process: cell redox homeostasis (GO:0045454);;	K09584|5.9e-195|sind:105167452|K09584 protein disulfide-isomerase A6 [EC:5.3.4.1] | (RefSeq) protein disulfide isomerase-like 2-3	Protein processing in endoplasmic reticulum (ko04141)	[O]	Posttranslational modification, protein turnover, chaperones	Thioredoxin	Protein disulfide isomerase-like 2-3 OS=Oryza sativa subsp. japonica OX=39947 GN=PDIL2-3 PE=2 SV=1	O	Posttranslational modification, protein turnover, chaperones	protein disulfide isomerase-like 2-3 [Sesamum indicum]
EVM0037843	184	42	60	3	4	11.0479	2.66115	3.25779	0.200268	0.217939	0.000769209	-3.53391	down	--	--	Molecular Function: molecular_function (GO:0003674);; Molecular Function: binding (GO:0005488);; Cellular Component: cellular_component (GO:0005575);; Cellular Component: intracellular (GO:0005622);; Cellular Component: cell (GO:0005623);; Cellular Component: cytoplasm (GO:0005737);; Biological Process: transport (GO:0006810);; Biological Process: ion transport (GO:0006811);; Biological Process: …	K10572|9.4e-06|fve:101291401|K10572 inositol-pentakisphosphate 2-kinase [EC:2.7.1.158] | (RefSeq) inositol-pentakisphosphate 2-kinase	Inositol phosphate metabolism (ko00562);; Phosphatidylinositol signaling system (ko04070)	[P]	Inorganic ion transport and metabolism	--	Heavy metal-associated isoprenylated plant protein 39 OS=Arabidopsis thaliana OX=3702 GN=HIPP39 PE=2 SV=1	P	Inorganic ion transport and metabolism	hypothetical protein Saspl_001623 [Salvia splendens]
EVM0030520	1826	1863	2672	823	1121	33.1583	35.9289	44.0794	16.7355	19.3253	0.000616383	-1.0419	down	--	--	Biological Process: gene silencing by RNA (GO:0031047);;	K03283|3.9e-08|cqi:110683318|K03283 heat shock 70kDa protein 1/2/6/8 | (RefSeq) heat shock 70 kDa protein-like	Spliceosome (ko03040);; Protein processing in endoplasmic reticulum (ko04141);; Endocytosis (ko04144)	--	--	XS domain	Protein SUPPRESSOR OF GENE SILENCING 3 OS=Solanum lycopersicum OX=4081 GN=SGS3 PE=1 SV=1	S	Function unknown	hypothetical protein Saspl_032353 [Salvia splendens]
EVM0033114	37	85	136	869	354	0.5774	1.42929	1.96667	15.48	5.34395	0.00305003	2.60827	up	[MR]	Cell wall/membrane/envelope biogenesis;; General function prediction only	Molecular Function: racemase and epimerase activity, acting on amino acids and derivatives (GO:0016855);; Molecular Function: metal ion binding (GO:0046872);;	K14759|2.6e-13|ppp:112287061|K14759 isochorismate synthase / 2-succinyl-5-enolpyruvyl-6-hydroxy-3-cyclohexene-1-carboxylate synthase / 2-succinyl-6-hydroxy-2,4-cyclohexadiene-1-carboxylate synthase / O-succinylbenzoate synthase [EC:5.4.4.2 2.2.1.9 4.2.99.20 4.2.1.113] | (RefSeq) protein PHYLLO, chloroplastic-like isoform X1	Ubiquinone and other terpenoid-quinone biosynthesis (ko00130)	--	--	Enolase C-terminal domain-like	L-Ala-D/L-amino acid epimerase OS=Populus trichocarpa OX=3694 GN=POPTR_0012s05040g PE=3 SV=2	M	Cell wall/membrane/envelope biogenesis	hypothetical protein CDL12_04817 [Handroanthus impetiginosus]
EVM0015565	1127	1264	1035	2100	3800	30.3478	36.1173	25.3131	63.3162	97.1436	0.00917763	1.32433	up	--	--	--	--	--	--	--	PAP_fibrillin	Plastoglobulin-1, chloroplastic OS=Pisum sativum OX=3888 GN=PG1 PE=1 SV=1	S	Function unknown	hypothetical protein Saspl_016813 [Salvia splendens]
EVM0016729	1252	1029	1426	278	608	39.2878	34.2799	40.6678	9.76061	18.119	0.005373	-1.39594	down	[M]	Cell wall/membrane/envelope biogenesis	Molecular Function: protein serine/threonine kinase activity (GO:0004674);; Molecular Function: ATP binding (GO:0005524);;	K02206|5.0e-165|sind:105173240|K02206 cyclin-dependent kinase 2 [EC:2.7.11.22] | (RefSeq) cell division control protein 2 homolog A	--	[R]	General function prediction only	Protein kinase domain	Cell division control protein 2 homolog A OS=Antirrhinum majus OX=4151 GN=CDC2A PE=2 SV=2	G	Carbohydrate transport and metabolism	hypothetical protein Saspl_038057 [Salvia splendens]
EVM0005515	166	164	190	538	648	2.87907	3.03068	3.00198	10.4753	10.7129	1.04343e-08	1.79968	up	[M]	Cell wall/membrane/envelope biogenesis	Molecular Function: protein kinase activity (GO:0004672);; Molecular Function: calcium ion binding (GO:0005509);; Molecular Function: ATP binding (GO:0005524);;	K13412|3.4e-273|sind:105159744|K13412 calcium-dependent protein kinase [EC:2.7.11.1] | (RefSeq) calcium-dependent protein kinase 32	Plant-pathogen interaction (ko04626)	[T]	Signal transduction mechanisms	Protein kinase domain	Calcium-dependent protein kinase 32 OS=Arabidopsis thaliana OX=3702 GN=CPK32 PE=1 SV=1	T	Signal transduction mechanisms	calcium-dependent protein kinase [Salvia splendens]
EVM0030599	141	51	56	4	3	6.45875	2.48272	2.33121	0.203669	0.101234	0.000399455	-3.51408	down	--	--	Cellular Component: integral component of membrane (GO:0016021);;	--	--	--	--	Late embryogenesis abundant protein	--	S	Function unknown	hypothetical protein Saspl_041687 [Salvia splendens]
EVM0001391	3264	2860	3495	951	1623	53.0406	49.3492	51.592	17.304	25.0358	0.000485252	-1.25347	down	[T]	Signal transduction mechanisms	Molecular Function: protein kinase activity (GO:0004672);; Molecular Function: ATP binding (GO:0005524);;	K00924|8.9e-211|boe:106335614|K00924 kinase [EC:2.7.1.-] | (RefSeq) CDPK-related kinase 6	--	[T]	Signal transduction mechanisms	Protein kinase domain	CDPK-related kinase 3 OS=Arabidopsis thaliana OX=3702 GN=CRK3 PE=1 SV=1	T	Signal transduction mechanisms	CDPK-related kinase 3 [Sesamum indicum]
EVM0033029	121	210	43	39900	462	2.05857	3.79176	0.660665	762.184	7.48297	7.58727e-05	4.64456	up	[C]	Energy production and conversion	Molecular Function: oxidoreductase activity (GO:0016491);; Molecular Function: FAD binding (GO:0071949);;	K22395|1.0e-155|nau:109214673|K22395 cinnamyl-alcohol dehydrogenase [EC:1.1.1.195] | (RefSeq) berberine bridge enzyme-like 28	Phenylpropanoid biosynthesis (ko00940)	--	--	FAD binding domain	Tetrahydrocannabinolic acid synthase OS=Cannabis sativa OX=3483 PE=1 SV=1	C	Energy production and conversion	hypothetical protein Saspl_033515 [Salvia splendens]
EVM0015742	8583	7275	8653	2862	3451	86.8286	78.1441	79.5228	32.4116	33.1444	3.51211e-07	-1.29796	down	--	--	Molecular Function: DNA binding (GO:0003677);;	K03255|1.1e-50|smo:SELMODRAFT_442478|K03255 protein TIF31 | (RefSeq) hypothetical protein	--	--	--	--	Telomere repeat-binding protein 4 OS=Arabidopsis thaliana OX=3702 GN=TRP4 PE=1 SV=1	K	Transcription	hypothetical protein Saspl_031909 [Salvia splendens]
EVM0042715	3199	3596	4243	370	722	33.3784	39.8361	40.2254	4.3139	7.15145	6.1098e-12	-2.64013	down	--	--	Molecular Function: DNA binding (GO:0003677);; Cellular Component: nucleus (GO:0005634);; Biological Process: regulation of transcription, DNA-templated (GO:0006355);; Biological Process: auxin-activated signaling pathway (GO:0009734);;	K14486|1.8e-255|sind:105165118|K14486 auxin response factor | (RefSeq) auxin response factor 9	Plant hormone signal transduction (ko04075)	--	--	Auxin response factor	Auxin response factor 9 OS=Arabidopsis thaliana OX=3702 GN=ARF9 PE=1 SV=1	K	Transcription	auxin response factor [Salvia splendens]
EVM0033863	1465	1059	1201	307	497	137.057	105.139	102.067	32.093	44.0772	0.000398778	-1.54497	down	--	--	Molecular Function: translation elongation factor activity (GO:0003746);; Biological Process: ubiquitin-dependent protein catabolic process (GO:0006511);;	K03872|3.7e-48|sind:105170634|K03872 elongin-C | (RefSeq) elongin-C	Ubiquitin mediated proteolysis (ko04120)	[K]	Transcription	Skp1 family, tetramerisation domain	--	K	Transcription	transcription elongation factor B, polypeptide 1 [Salvia splendens]
EVM0024598	361	154	244	9	15	5.9353	2.68059	3.65068	0.165864	0.231219	8.68509e-09	-3.90922	down	[GI]	Carbohydrate transport and metabolism;; Lipid transport and metabolism	Molecular Function: enzyme inhibitor activity (GO:0004857);; Cellular Component: extracellular region (GO:0005576);; Cellular Component: cell wall (GO:0005618);; Cellular Component: integral component of membrane (GO:0016021);; Molecular Function: pectinesterase activity (GO:0030599);; Biological Process: cell wall modification (GO:0042545);; Molecular Function: aspartyl esterase activity (GO:004…	K01051|1.1e-197|hbr:110634634|K01051 pectinesterase [EC:3.1.1.11] | (RefSeq) uncharacterized protein LOC110634634	Pentose and glucuronate interconversions (ko00040)	--	--	Pectinesterase	Pectinesterase 1 OS=Arabidopsis thaliana OX=3702 GN=PME1 PE=1 SV=1	I	Lipid transport and metabolism	pectinesterase 1-like [Sesamum indicum]
EVM0024520	534	376	401	14798	990	7.44186	5.55878	5.069	231.05	13.1019	0.00124309	3.41399	up	[R]	General function prediction only	Molecular Function: catalytic activity (GO:0003824);;	K00953|7.7e-89|obr:102718041|K00953 FAD synthetase [EC:2.7.7.2] | (RefSeq) probable FAD synthase	Riboflavin metabolism (ko00740)	[EH]	Amino acid transport and metabolism;; Coenzyme transport and metabolism	Phosphoadenosine phosphosulfate reductase family	--	--	--	hypothetical protein Saspl_023031 [Salvia splendens]
Rosmarinus_officinalis_newGene_5821	35	102	45	1553	294	0.204461	0.70068	0.234417	11.1824	1.819	0.00132809	3.25663	up	--	--	Molecular Function: protein serine/threonine kinase activity (GO:0004674);; Molecular Function: ATP binding (GO:0005524);; Cellular Component: plasma membrane (GO:0005886);; Cellular Component: integral component of membrane (GO:0016021);; Biological Process: protein autophosphorylation (GO:0046777);;	K13420|5.6e-69|sind:105172069|K13420 LRR receptor-like serine/threonine-protein kinase FLS2 [EC:2.7.11.1] | (RefSeq) probable LRR receptor-like serine/threonine-protein kinase At3g47570	MAPK signaling pathway - plant (ko04016);; Plant-pathogen interaction (ko04626)	--	--	Protein tyrosine and serine/threonine kinase	Putative receptor-like protein kinase At3g47110 OS=Arabidopsis thaliana OX=3702 GN=At3g47110 PE=3 SV=1	T	Signal transduction mechanisms	PREDICTED: probable LRR receptor-like serine/threonine-protein kinase At3g47570 [Erythranthe guttata]
EVM0030178	81	119	210	675	873	0.795556	1.24998	1.88624	7.47918	8.21105	7.91245e-06	2.45347	up	[G]	Carbohydrate transport and metabolism	Biological Process: carbohydrate metabolic process (GO:0005975);; Molecular Function: glycogen phosphorylase activity (GO:0008184);; Molecular Function: SHG alpha-glucan phosphorylase activity (GO:0102499);;	K00688|0.0e+00|sind:105177309|K00688 glycogen phosphorylase [EC:2.4.1.1] | (RefSeq) alpha-1,4 glucan phosphorylase L-1 isozyme, chloroplastic/amyloplastic	Starch and sucrose metabolism (ko00500)	[G]	Carbohydrate transport and metabolism	Carbohydrate phosphorylase	Alpha-1,4 glucan phosphorylase L-1 isozyme, chloroplastic/amyloplastic OS=Solanum tuberosum OX=4113 PE=1 SV=2	G	Carbohydrate transport and metabolism	hypothetical protein Saspl_007771 [Salvia splendens]
[truncated: 1,007 more rows]

## Sheet: CK vs D12
Differentially expressed genes detected in rosmary leaves under drought stress for 12 h
#ID	CK3_Count	CK2_Count	CK1_Count	D122_Count	D121_Count	CK3_FPKM	CK2_FPKM	CK1_FPKM	D122_FPKM	D121_FPKM	FDR	log2FC	regulated	COG_class	COG_class_annotation	GO_annotation	KEGG_annotation	KEGG_pathway_annotation	KOG_class	KOG_class_annotation	Pfam_annotation	Swiss-Prot_annotation	eggNOG_class	eggNOG_class_annotation	NR_annotation
[truncated: 2,424 more rows]

## Sheet: CK vs D24
Differentially expressed genes detected in rosmary leaves under drought stress for 24 h
[truncated: 2,607 more rows]

## Sheet: CK vs G3
Differentially expressed genes detected in rosmary leaves under heat stress for 3 h
[truncated: 7,795 more rows]

## Sheet: CK vs G6
Differentially expressed genes detected in rosmary leaves under heat stress for 6 h
[truncated: 1,216 more rows]

[truncated: 4 more sheets: CK vs G9, CK vs Y6, CK vs Y12, CK vs Y24]
