# Supplementary material for: High‐quality chromosome‐level genome assembly and multi‐omics analysis of rosemary (Salvia rosmarinus) reveals new insights into the environmental and genome adaptation
Source: Plant Biotechnol J. 2024 Feb 16;22(7):1833–47. doi: 10.1111/pbi.14305 (PMC11182591; doi:10.1111/pbi.14305)
Supplement: Supplementary file 9 — Data Set S9 GO counts and enrichment of differentially expressed genes in rosemary leaves under drought, heat and salt stresses. [file PBI-22-1833-s002.xlsx]

## Sheet: GO counts for CK vs D6
GO counts of differentially expressed genes in rosemary leaves under drought stress for 6 h
#GO_classify1	GO_classify2	All	DE
#Total_gene		37411	1403
cellular component	extracellular region	696	30
cellular component	cell	11766	368
cellular component	nucleoid	24	0
cellular component	membrane	11523	443
cellular component	cell junction	222	7
cellular component	membrane-enclosed lumen	764	23
cellular component	macromolecular complex	3453	61
cellular component	organelle	9314	283
cellular component	other organism	372	17
cellular component	other organism part	372	17
cellular component	extracellular region part	36	0
cellular component	organelle part	3233	71
cellular component	membrane part	10361	404
cellular component	synapse part	3	1
cellular component	cell part	11766	368
cellular component	synapse	6	1
cellular component	symplast	206	6
cellular component	supramolecular complex	209	9
molecular function	transcription factor activity, protein binding	163	5
molecular function	nucleic acid binding transcription factor activity	1344	53
molecular function	catalytic activity	16025	689
molecular function	signal transducer activity	219	10
molecular function	structural molecule activity	833	7
molecular function	transporter activity	1733	88
molecular function	binding	18736	722
molecular function	electron carrier activity	262	7
molecular function	antioxidant activity	214	10
molecular function	metallochaperone activity	3	0
molecular function	protein tag	15	0
molecular function	nutrient reservoir activity	105	1
molecular function	molecular transducer activity	188	11
molecular function	molecular function regulator	625	25
biological process	reproduction	619	31
biological process	immune system process	200	4
biological process	behavior	17	0
biological process	metabolic process	15668	612
biological process	cellular process	14890	500
biological process	reproductive process	619	31
biological process	biological adhesion	7	1
biological process	signaling	1110	50
biological process	multicellular organismal process	1042	47
biological process	developmental process	1071	43
biological process	growth	110	4
biological process	locomotion	26	0
biological process	single-organism process	9449	428
biological process	rhythmic process	38	7
biological process	response to stimulus	3176	128
biological process	localization	3553	129
biological process	multi-organism process	678	26
biological process	biological regulation	5803	235
biological process	cellular component organization or biogenesis	2634	70
biological process	cell aggregation	3	0
biological process	detoxification	232	10
biological process	presynaptic process involved in chemical synaptic transmission	1	0

## Sheet: GO counts for CK vs D12
GO counts of differentially expressed genes in rosemary leaves under drought stress for 12 h
#GO_classify1	GO_classify2	All	DE
#Total_gene		37411	2060
cellular component	extracellular region	696	48
cellular component	cell	11766	561
cellular component	nucleoid	24	3
cellular component	membrane	11523	635
cellular component	cell junction	222	13
cellular component	membrane-enclosed lumen	764	20
cellular component	macromolecular complex	3453	99
cellular component	organelle	9314	444
cellular component	other organism	372	16
cellular component	other organism part	372	16
cellular component	extracellular region part	36	5
cellular component	organelle part	3233	107
cellular component	membrane part	10361	576
cellular component	synapse part	3	2
cellular component	cell part	11766	561
cellular component	synapse	6	2
cellular component	symplast	206	10
cellular component	supramolecular complex	209	15
molecular function	transcription factor activity, protein binding	163	8
molecular function	nucleic acid binding transcription factor activity	1344	110
molecular function	catalytic activity	16025	959
molecular function	signal transducer activity	219	20
molecular function	structural molecule activity	833	18
molecular function	transporter activity	1733	104
molecular function	binding	18736	1094
molecular function	electron carrier activity	262	11
molecular function	antioxidant activity	214	11
molecular function	metallochaperone activity	3	0
molecular function	protein tag	15	0
molecular function	nutrient reservoir activity	105	2
molecular function	molecular transducer activity	188	14
molecular function	molecular function regulator	625	31
biological process	reproduction	619	30
biological process	immune system process	200	5
biological process	behavior	17	0
biological process	metabolic process	15668	880
biological process	cellular process	14890	784
biological process	reproductive process	619	30
biological process	biological adhesion	7	0
biological process	signaling	1110	77
biological process	multicellular organismal process	1042	48
biological process	developmental process	1071	57
biological process	growth	110	5
biological process	locomotion	26	1
biological process	single-organism process	9449	576
biological process	rhythmic process	38	11
biological process	response to stimulus	3176	210
biological process	localization	3553	192
biological process	multi-organism process	678	38
biological process	biological regulation	5803	359
biological process	cellular component organization or biogenesis	2634	134
biological process	cell aggregation	3	1
biological process	detoxification	232	11
biological process	presynaptic process involved in chemical synaptic transmission	1	0

## Sheet: GO counts for CK vs D24
GO counts of differentially expressed genes in rosemary leaves under drought stress for 24 h
#GO_classify1	GO_classify2	All	DE
#Total_gene		37411	2213
cellular component	extracellular region	696	23
cellular component	cell	11766	661
cellular component	nucleoid	24	4
cellular component	membrane	11523	621
cellular component	cell junction	222	22
cellular component	membrane-enclosed lumen	764	36
cellular component	macromolecular complex	3453	174
cellular component	organelle	9314	520
cellular component	other organism	372	20
cellular component	other organism part	372	20
cellular component	extracellular region part	36	1
cellular component	organelle part	3233	158
cellular component	membrane part	10361	551
cellular component	synapse part	3	1
cellular component	cell part	11766	661
cellular component	synapse	6	2
cellular component	symplast	206	19
cellular component	supramolecular complex	209	11
molecular function	transcription factor activity, protein binding	163	9
molecular function	nucleic acid binding transcription factor activity	1344	68
molecular function	catalytic activity	16025	1030
molecular function	signal transducer activity	219	23
molecular function	structural molecule activity	833	31
molecular function	transporter activity	1733	107
molecular function	binding	18736	1082
molecular function	electron carrier activity	262	18
molecular function	antioxidant activity	214	19
molecular function	metallochaperone activity	3	0
molecular function	protein tag	15	1
molecular function	nutrient reservoir activity	105	2
molecular function	molecular transducer activity	188	21
molecular function	molecular function regulator	625	28
biological process	reproduction	619	32
biological process	immune system process	200	10
biological process	behavior	17	2
biological process	metabolic process	15668	1015
biological process	cellular process	14890	922
biological process	reproductive process	619	32
biological process	biological adhesion	7	0
biological process	signaling	1110	68
biological process	multicellular organismal process	1042	60
biological process	developmental process	1071	62
biological process	growth	110	5
biological process	locomotion	26	0
biological process	single-organism process	9449	654
biological process	rhythmic process	38	9
biological process	response to stimulus	3176	210
biological process	localization	3553	216
biological process	multi-organism process	678	29
biological process	biological regulation	5803	332
biological process	cellular component organization or biogenesis	2634	105
biological process	cell aggregation	3	0
biological process	detoxification	232	19
biological process	presynaptic process involved in chemical synaptic transmission	1	0

## Sheet: GO counts for CK vs G3
GO counts of differentially expressed genes in rosemary leaves under heat stress for 3 h
#GO_classify1	GO_classify2	All	DE
#Total_gene		37411	6591
cellular component	extracellular region	696	57
cellular component	cell	11766	2222
cellular component	nucleoid	24	6
cellular component	membrane	11523	1925
cellular component	cell junction	222	48
cellular component	membrane-enclosed lumen	764	169
cellular component	macromolecular complex	3453	732
cellular component	organelle	9314	1775
cellular component	other organism	372	78
cellular component	other organism part	372	78
cellular component	extracellular region part	36	3
cellular component	organelle part	3233	631
cellular component	membrane part	10361	1712
cellular component	synapse part	3	1
cellular component	cell part	11766	2222
cellular component	synapse	6	2
cellular component	symplast	206	43
cellular component	supramolecular complex	209	30
molecular function	transcription factor activity, protein binding	163	28
molecular function	nucleic acid binding transcription factor activity	1344	206
molecular function	catalytic activity	16025	2874
molecular function	signal transducer activity	219	39
molecular function	structural molecule activity	833	179
molecular function	transporter activity	1733	363
molecular function	binding	18736	3324
molecular function	electron carrier activity	262	48
molecular function	antioxidant activity	214	37
molecular function	metallochaperone activity	3	0
molecular function	protein tag	15	5
molecular function	nutrient reservoir activity	105	6
molecular function	molecular transducer activity	188	31
molecular function	molecular function regulator	625	91
biological process	reproduction	619	110
biological process	immune system process	200	36
biological process	behavior	17	2
biological process	metabolic process	15668	2947
biological process	cellular process	14890	2828
biological process	reproductive process	619	110
biological process	biological adhesion	7	1
biological process	signaling	1110	198
biological process	multicellular organismal process	1042	165
biological process	developmental process	1071	172
biological process	growth	110	20
biological process	locomotion	26	1
biological process	single-organism process	9449	1780
biological process	rhythmic process	38	17
biological process	response to stimulus	3176	633
biological process	localization	3553	691
biological process	multi-organism process	678	105
biological process	biological regulation	5803	1018
biological process	cellular component organization or biogenesis	2634	439
biological process	cell aggregation	3	0
biological process	detoxification	232	40
biological process	presynaptic process involved in chemical synaptic transmission	1	0

## Sheet: GO counts for CK vs G6
GO counts of differentially expressed genes in rosemary leaves under heat stress for 6 h
#GO_classify1	GO_classify2	All	DE
#Total_gene		37411	1014
cellular component	extracellular region	696	10
cellular component	cell	11766	301
cellular component	nucleoid	24	0
cellular component	membrane	11523	315
cellular component	cell junction	222	14
cellular component	membrane-enclosed lumen	764	10
cellular component	macromolecular complex	3453	61
cellular component	organelle	9314	240
cellular component	other organism	372	19
cellular component	other organism part	372	19
cellular component	extracellular region part	36	1
cellular component	organelle part	3233	58
cellular component	membrane part	10361	280
cellular component	synapse part	3	0
cellular component	cell part	11766	301
cellular component	synapse	6	0
cellular component	symplast	206	14
cellular component	supramolecular complex	209	5
molecular function	transcription factor activity, protein binding	163	2
molecular function	nucleic acid binding transcription factor activity	1344	52
molecular function	catalytic activity	16025	459
molecular function	signal transducer activity	219	14
molecular function	structural molecule activity	833	7
molecular function	transporter activity	1733	55
molecular function	binding	18736	536
molecular function	electron carrier activity	262	8
molecular function	antioxidant activity	214	12
molecular function	metallochaperone activity	3	0
molecular function	protein tag	15	2
molecular function	nutrient reservoir activity	105	1
molecular function	molecular transducer activity	188	8
molecular function	molecular function regulator	625	21
biological process	reproduction	619	26
biological process	immune system process	200	3
biological process	behavior	17	0
biological process	metabolic process	15668	393
biological process	cellular process	14890	382
biological process	reproductive process	619	26
biological process	biological adhesion	7	0
biological process	signaling	1110	49
biological process	multicellular organismal process	1042	35
biological process	developmental process	1071	40
biological process	growth	110	12
biological process	locomotion	26	1
biological process	single-organism process	9449	294
biological process	rhythmic process	38	2
biological process	response to stimulus	3176	138
biological process	localization	3553	90
biological process	multi-organism process	678	16
biological process	biological regulation	5803	191
biological process	cellular component organization or biogenesis	2634	57
biological process	cell aggregation	3	0
biological process	detoxification	232	12
biological process	presynaptic process involved in chemical synaptic transmission	1	0

## Sheet: GO counts for CK vs G9
GO counts of differentially expressed genes in rosemary leaves under heat stress for 9 h
#GO_classify1	GO_classify2	All	DE
#Total_gene		37411	7971
cellular component	extracellular region	696	93
cellular component	cell	11766	2563
cellular component	nucleoid	24	6
cellular component	membrane	11523	2438
cellular component	cell junction	222	48
cellular component	membrane-enclosed lumen	764	168
cellular component	macromolecular complex	3453	750
cellular component	organelle	9314	2005
cellular component	other organism	372	94
cellular component	other organism part	372	94
cellular component	extracellular region part	36	8
cellular component	organelle part	3233	728
cellular component	membrane part	10361	2179
cellular component	synapse part	3	1
cellular component	cell part	11766	2563
cellular component	synapse	6	1
cellular component	symplast	206	46
cellular component	supramolecular complex	209	45
molecular function	transcription factor activity, protein binding	163	34
molecular function	nucleic acid binding transcription factor activity	1344	235
molecular function	catalytic activity	16025	3535
molecular function	signal transducer activity	219	48
molecular function	structural molecule activity	833	135
molecular function	transporter activity	1733	404
molecular function	binding	18736	4047
molecular function	electron carrier activity	262	61
molecular function	antioxidant activity	214	36
molecular function	metallochaperone activity	3	0
molecular function	protein tag	15	3
molecular function	nutrient reservoir activity	105	8
molecular function	molecular transducer activity	188	32
molecular function	molecular function regulator	625	109
biological process	reproduction	619	122
biological process	immune system process	200	32
biological process	behavior	17	2
biological process	metabolic process	15668	3462
biological process	cellular process	14890	3357
biological process	reproductive process	619	122
biological process	biological adhesion	7	0
biological process	signaling	1110	247
biological process	multicellular organismal process	1042	199
biological process	developmental process	1071	219
biological process	growth	110	26
biological process	locomotion	26	4
biological process	single-organism process	9449	2086
biological process	rhythmic process	38	17
biological process	response to stimulus	3176	719
biological process	localization	3553	817
biological process	multi-organism process	678	119
biological process	biological regulation	5803	1195
biological process	cellular component organization or biogenesis	2634	555
biological process	cell aggregation	3	0
biological process	detoxification	232	40
biological process	presynaptic process involved in chemical synaptic transmission	1	0

## Sheet: GO counts for CK vs Y6
GO counts of differentially expressed genes in rosemary leaves under salt stressfor 6 h
#GO_classify1	GO_classify2	All	DE
#Total_gene		37411	5173
cellular component	extracellular region	696	81
cellular component	cell	11766	1505
cellular component	nucleoid	24	2
cellular component	membrane	11523	1561
cellular component	cell junction	222	32
cellular component	membrane-enclosed lumen	764	103
cellular component	macromolecular complex	3453	428
cellular component	organelle	9314	1164
cellular component	other organism	372	61
cellular component	other organism part	372	61
cellular component	extracellular region part	36	5
cellular component	organelle part	3233	387
cellular component	membrane part	10361	1388
cellular component	synapse part	3	1
cellular component	cell part	11766	1505
cellular component	synapse	6	2
cellular component	symplast	206	30
cellular component	supramolecular complex	209	38
molecular function	transcription factor activity, protein binding	163	19
molecular function	nucleic acid binding transcription factor activity	1344	207
molecular function	catalytic activity	16025	2388
molecular function	signal transducer activity	219	37
molecular function	structural molecule activity	833	92
molecular function	transporter activity	1733	252
molecular function	binding	18736	2751
molecular function	electron carrier activity	262	26
molecular function	antioxidant activity	214	28
molecular function	metallochaperone activity	3	0
molecular function	protein tag	15	2
molecular function	nutrient reservoir activity	105	6
molecular function	molecular transducer activity	188	29
molecular function	molecular function regulator	625	76
biological process	reproduction	619	83
biological process	immune system process	200	23
biological process	behavior	17	2
biological process	metabolic process	15668	2307
biological process	cellular process	14890	2117
biological process	reproductive process	619	83
biological process	biological adhesion	7	1
biological process	signaling	1110	155
biological process	multicellular organismal process	1042	127
biological process	developmental process	1071	130
biological process	growth	110	13
biological process	locomotion	26	2
biological process	single-organism process	9449	1382
biological process	rhythmic process	38	10
biological process	response to stimulus	3176	495
biological process	localization	3553	503
biological process	multi-organism process	678	98
biological process	biological regulation	5803	827
biological process	cellular component organization or biogenesis	2634	304
biological process	cell aggregation	3	1
biological process	detoxification	232	30
biological process	presynaptic process involved in chemical synaptic transmission	1	0

## Sheet: GO counts for CK vs Y12
GO counts of differentially expressed genes in rosemary leaves under salt stress for 12 h
#GO_classify1	GO_classify2	All	DE
#Total_gene		37411	2142
cellular component	extracellular region	696	13
cellular component	cell	11766	683
cellular component	nucleoid	24	1
cellular component	membrane	11523	590
cellular component	cell junction	222	18
cellular component	membrane-enclosed lumen	764	58
cellular component	macromolecular complex	3453	185
cellular component	organelle	9314	570
cellular component	other organism	372	21
cellular component	other organism part	372	21
cellular component	extracellular region part	36	1
cellular component	organelle part	3233	187
cellular component	membrane part	10361	528
cellular component	synapse part	3	1
cellular component	cell part	11766	683
cellular component	synapse	6	2
cellular component	symplast	206	15
cellular component	supramolecular complex	209	11
molecular function	transcription factor activity, protein binding	163	8
molecular function	nucleic acid binding transcription factor activity	1344	77
molecular function	catalytic activity	16025	946
molecular function	signal transducer activity	219	18
molecular function	structural molecule activity	833	27
molecular function	transporter activity	1733	93
molecular function	binding	18736	1156
molecular function	electron carrier activity	262	7
molecular function	antioxidant activity	214	12
molecular function	metallochaperone activity	3	0
molecular function	protein tag	15	0
molecular function	nutrient reservoir activity	105	0
molecular function	molecular transducer activity	188	14
molecular function	molecular function regulator	625	22
biological process	reproduction	619	33
biological process	immune system process	200	8
biological process	behavior	17	1
biological process	metabolic process	15668	944
biological process	cellular process	14890	890
biological process	reproductive process	619	33
biological process	biological adhesion	7	1
biological process	signaling	1110	63
biological process	multicellular organismal process	1042	57
biological process	developmental process	1071	63
biological process	growth	110	3
biological process	locomotion	26	0
biological process	single-organism process	9449	547
biological process	rhythmic process	38	12
biological process	response to stimulus	3176	212
biological process	localization	3553	192
biological process	multi-organism process	678	34
biological process	biological regulation	5803	355
biological process	cellular component organization or biogenesis	2634	125
biological process	cell aggregation	3	0
biological process	detoxification	232	12
biological process	presynaptic process involved in chemical synaptic transmission	1	0

## Sheet: GO counts for CK vs Y24
GO counts of differentially expressed genes in rosemary leaves under salt stress for 24 h
#GO_classify1	GO_classify2	All	DE
#Total_gene		37411	1031
cellular component	extracellular region	696	29
cellular component	cell	11766	288
cellular component	nucleoid	24	1
cellular component	membrane	11523	335
cellular component	cell junction	222	9
cellular component	membrane-enclosed lumen	764	6
cellular component	macromolecular complex	3453	30
cellular component	organelle	9314	215
cellular component	other organism	372	8
cellular component	other organism part	372	8
cellular component	extracellular region part	36	2
cellular component	organelle part	3233	52
cellular component	membrane part	10361	296
cellular component	synapse part	3	0
cellular component	cell part	11766	288
cellular component	synapse	6	0
cellular component	symplast	206	9
cellular component	supramolecular complex	209	12
molecular function	transcription factor activity, protein binding	163	5
molecular function	nucleic acid binding transcription factor activity	1344	50
molecular function	catalytic activity	16025	451
molecular function	signal transducer activity	219	9
molecular function	structural molecule activity	833	3
molecular function	transporter activity	1733	61
molecular function	binding	18736	493
molecular function	electron carrier activity	262	7
molecular function	antioxidant activity	214	8
molecular function	metallochaperone activity	3	0
molecular function	protein tag	15	1
molecular function	nutrient reservoir activity	105	2
molecular function	molecular transducer activity	188	8
molecular function	molecular function regulator	625	11
biological process	reproduction	619	22
biological process	immune system process	200	2
biological process	behavior	17	2
biological process	metabolic process	15668	397
biological process	cellular process	14890	365
biological process	reproductive process	619	22
biological process	biological adhesion	7	0
biological process	signaling	1110	59
biological process	multicellular organismal process	1042	36
biological process	developmental process	1071	35
biological process	growth	110	7
biological process	locomotion	26	0
biological process	single-organism process	9449	292
biological process	rhythmic process	38	9
biological process	response to stimulus	3176	131
biological process	localization	3553	93
biological process	multi-organism process	678	16
biological process	biological regulation	5803	216
biological process	cellular component organization or biogenesis	2634	64
biological process	cell aggregation	3	0
biological process	detoxification	232	8
biological process	presynaptic process involved in chemical synaptic transmission	1	0

## Sheet: Biological_Process for D6
GO enrichment of differentially expressed genes in rosemary leaves under drought stress for 6 h
ID	Description	GeneRatio	BgRatio	enrich_factor	pvalue	qvalue	geneID
GO:0008299	isoprenoid biosynthetic process	0.0197	0.0035	5.65	1.02713e-06	0.0012412	EVM0000047;EVM0004590;EVM0011136;EVM0011681;EVM0015932;EVM0022447;EVM0022731;EVM0034402;EVM0038094;EVM0040840;EVM0042205;EVM0043983
GO:0001682	tRNA 5'-leader removal	0.0082	0.0005	17.66	2.80315e-06	0.00169369	EVM0007057;EVM0014718;EVM0037349;EVM0040168;EVM0040754
GO:0030522	intracellular receptor signaling pathway	0.0066	0.0003	22.6	7.5589e-06	0.00304478	EVM0004621;EVM0006909;EVM0029596;EVM0045978
GO:0009637	response to blue light	0.0115	0.0014	8.24	1.37693e-05	0.00332909	EVM0004621;EVM0006000;EVM0006909;EVM0029596;EVM0030622;EVM0031522;EVM0045978
GO:0034471	ncRNA 5'-end processing	0.0066	0.0003	18.83	2.20393e-05	0.00332909	EVM0007057;EVM0014718;EVM0040168;EVM0040754
GO:0045014	negative regulation of transcription by glucose	0.0066	0.0003	18.83	2.20393e-05	0.00332909	EVM0018422;EVM0022677;EVM0044781;EVM0045291
GO:0046015	regulation of transcription by glucose	0.0066	0.0003	18.83	2.20393e-05	0.00332909	EVM0018422;EVM0022677;EVM0044781;EVM0045291
GO:0099116	tRNA 5'-end processing	0.0066	0.0003	18.83	2.20393e-05	0.00332909	EVM0007057;EVM0014718;EVM0040168;EVM0040754
GO:0071214	cellular response to abiotic stimulus	0.0164	0.0034	4.79	3.76875e-05	0.00506026	EVM0004621;EVM0006909;EVM0010535;EVM0011115;EVM0022926;EVM0023152;EVM0029596;EVM0031727;EVM0041042;EVM0045978
GO:0045013	carbon catabolite repression of transcription	0.0066	0.0005	14.12	9.71594e-05	0.0106736	EVM0018422;EVM0022677;EVM0044781;EVM0045291
GO:0045990	carbon catabolite regulation of transcription	0.0066	0.0005	14.12	9.71594e-05	0.0106736	EVM0018422;EVM0022677;EVM0044781;EVM0045291
GO:0031668	cellular response to extracellular stimulus	0.0148	0.0032	4.62	0.000122013	0.0122869	EVM0010535;EVM0018422;EVM0022677;EVM0022926;EVM0023152;EVM0031727;EVM0041042;EVM0044781;EVM0045291
GO:0009785	blue light signaling pathway	0.0066	0.0005	12.55	0.000169989	0.0136945	EVM0004621;EVM0006909;EVM0029596;EVM0045978
GO:0010152	pollen maturation	0.0066	0.0005	12.55	0.000169989	0.0136945	EVM0018422;EVM0022677;EVM0044781;EVM0045291
GO:0071483	cellular response to blue light	0.0066	0.0005	12.55	0.000169989	0.0136945	EVM0004621;EVM0006909;EVM0029596;EVM0045978
GO:0009738	abscisic acid-activated signaling pathway	0.0148	0.0034	4.31	0.000212647	0.0160604	EVM0002562;EVM0004333;EVM0004454;EVM0006909;EVM0016975;EVM0024421;EVM0029596;EVM0038875;Rosmarinus_officinalis_newGene_19694
GO:0090502	RNA phosphodiester bond hydrolysis, endonucleolytic	0.0066	0.0006	11.3	0.000275388	0.0187848	EVM0007057;EVM0014718;EVM0040168;EVM0040754
GO:0071229	cellular response to acid chemical	0.023	0.0079	2.93	0.000309921	0.0187848	EVM0002562;EVM0004454;EVM0006909;EVM0010535;EVM0016225;EVM0022837;EVM0022926;EVM0023152;EVM0023678;EVM0024421;EVM0029596;EVM0031727;EVM0038875;EVM0041042
GO:0042631	cellular response to water deprivation	0.0082	0.001	7.85	0.000319269	0.0187848	EVM0010535;EVM0022926;EVM0023152;EVM0031727;EVM0041042
GO:0071462	cellular response to water stimulus	0.0082	0.001	7.85	0.000319269	0.0187848	EVM0010535;EVM0022926;EVM0023152;EVM0031727;EVM0041042
GO:0007623	circadian rhythm	0.0115	0.0022	5.2	0.000326444	0.0187848	EVM0004292;EVM0004454;EVM0017108;EVM0017492;EVM0017533;EVM0030622;EVM0031522
GO:0000272	polysaccharide catabolic process	0.0099	0.0017	5.84	0.00045467	0.0249742	EVM0001442;EVM0009939;EVM0012731;EVM0026515;EVM0031812;EVM0043730
GO:0009414	response to water deprivation	0.0164	0.0048	3.4	0.000682411	0.0352986	EVM0004454;EVM0010535;EVM0015535;EVM0022926;EVM0023152;EVM0031727;EVM0034102;EVM0038875;EVM0040341;EVM0041042
GO:0071496	cellular response to external stimulus	0.0148	0.004	3.68	0.000701053	0.0352986	EVM0010535;EVM0018422;EVM0022677;EVM0022926;EVM0023152;EVM0031727;EVM0041042;EVM0044781;EVM0045291
GO:0043144	snoRNA processing	0.0049	0.0003	14.12	0.000814991	0.038823	EVM0007057;EVM0040168;EVM0040754
GO:0048544	recognition of pollen	0.0197	0.0068	2.92	0.000835303	0.038823	EVM0005148;EVM0005731;EVM0018537;EVM0019082;EVM0022330;EVM0026230;EVM0032954;EVM0033141;EVM0035249;EVM0040174;EVM0042153;EVM0045629
GO:0009755	hormone-mediated signaling pathway	0.023	0.0087	2.64	0.000897668	0.0391753	EVM0002562;EVM0004454;EVM0006909;EVM0016225;EVM0018422;EVM0022677;EVM0022837;EVM0023678;EVM0024421;EVM0024900;EVM0029596;EVM0038875;EVM0044781;EVM0045291
GO:0048443	stamen development	0.0099	0.0019	5.14	0.000940138	0.0391753	EVM0015743;EVM0016225;EVM0018422;EVM0022677;EVM0044781;EVM0045291
GO:0048466	androecium development	0.0099	0.0019	5.14	0.000940138	0.0391753	EVM0015743;EVM0016225;EVM0018422;EVM0022677;EVM0044781;EVM0045291
GO:0009991	response to extracellular stimulus	0.0148	0.0043	3.48	0.00105983	0.0415561	EVM0010535;EVM0018422;EVM0022677;EVM0022926;EVM0023152;EVM0031727;EVM0041042;EVM0044781;EVM0045291
GO:0051172	negative regulation of nitrogen compound metabolic process	0.0247	0.0099	2.49	0.00106605	0.0415561	EVM0002015;EVM0006909;EVM0010535;EVM0016735;EVM0018422;EVM0022450;EVM0022677;EVM0022837;EVM0022926;EVM0029596;EVM0035404;EVM0038875;EVM0044781;EVM0045291;Rosmarinus_officinalis_newGene_19193
GO:0010161	red light signaling pathway	0.0033	0.0001	28.25	0.00125119	0.0458172	EVM0004621;EVM0045978
GO:0071491	cellular response to red light	0.0033	0.0001	28.25	0.00125119	0.0458172	EVM0004621;EVM0045978
GO:0006536	glutamate metabolic process	0.0049	0.0004	12.11	0.00138875	0.0493586	EVM0029990;EVM0037158;Rosmarinus_officinalis_newGene_19035
GO:0009638	phototropism	0.0066	0.0009	7.53	0.00155408	0.0521662	EVM0006000;EVM0006737;EVM0007959;EVM0023252
GO:0031023	microtubule organizing center organization	0.0066	0.0009	7.53	0.00155408	0.0521662	EVM0013171;EVM0015409;EVM0019306;EVM0025788
GO:0055114	oxidation-reduction process	0.0247	0.0103	2.39	0.00159883	0.0522178	EVM0009681;EVM0013945;EVM0015866;EVM0018498;EVM0022304;EVM0026345;EVM0027850;EVM0027854;EVM0028342;EVM0031074;EVM0033256;EVM0034633;EVM0034974;EVM0036716;Rosmarinus_officinalis_newGene_9520
GO:0009314	response to radiation	0.0312	0.0147	2.12	0.00172915	0.0535778	EVM0004621;EVM0006000;EVM0006909;EVM0007289;EVM0011115;EVM0011648;EVM0016015;EVM0016225;EVM0022450;EVM0024695;EVM0024900;EVM0029596;EVM0030622;EVM0030767;EVM0031522;EVM0034339;EVM0037021;EVM0040341;EVM0045978
GO:0009416	response to light stimulus	0.0312	0.0147	2.12	0.00172915	0.0535778	EVM0004621;EVM0006000;EVM0006909;EVM0007289;EVM0011115;EVM0011648;EVM0016015;EVM0016225;EVM0022450;EVM0024695;EVM0024900;EVM0029596;EVM0030622;EVM0030767;EVM0031522;EVM0034339;EVM0037021;EVM0040341;EVM0045978
GO:0031324	negative regulation of cellular metabolic process	0.0247	0.0105	2.34	0.00199259	0.0601973	EVM0002015;EVM0006909;EVM0010535;EVM0016735;EVM0018422;EVM0022450;EVM0022677;EVM0022837;EVM0022926;EVM0029596;EVM0035404;EVM0038875;EVM0044781;EVM0045291;Rosmarinus_officinalis_newGene_19193
GO:0070887	cellular response to chemical stimulus	0.0362	0.0185	1.96	0.0021365	0.0629705	EVM0002562;EVM0004454;EVM0006909;EVM0010535;EVM0015866;EVM0016225;EVM0018422;EVM0022304;EVM0022450;EVM0022677;EVM0022837;EVM0022926;EVM0023152;EVM0023678;EVM0024421;EVM0024900;EVM0029596;EVM0031727;EVM0038875;EVM0041042;EVM0044781;EVM0045291
GO:0009628	response to abiotic stimulus	0.0543	0.032	1.69	0.00228724	0.0631675	EVM0001325;EVM0004454;EVM0004621;EVM0006000;EVM0006909;EVM0007289;EVM0009323;EVM0010535;EVM0011115;EVM0011648;EVM0015535;EVM0015613;EVM0016015;EVM0016225;EVM0022450;EVM0022926;EVM0023152;EVM0024695;EVM0024900;EVM0029596;EVM0030622;EVM0030767;EVM0031522;EVM0031727;EVM0034339;EVM0037021;EVM0038875;EVM0039461;EVM0040341;EVM0041042;EVM0042230;EVM0045039;EVM0045978
GO:0071482	cellular response to light stimulus	0.0082	0.0016	5.23	0.0023117	0.0631675	EVM0004621;EVM0006909;EVM0011115;EVM0029596;EVM0045978
GO:0000966	RNA 5'-end processing	0.0066	0.001	6.65	0.00256136	0.0631675	EVM0007057;EVM0014718;EVM0040168;EVM0040754
GO:0006399	tRNA metabolic process	0.0066	0.001	6.65	0.00256136	0.0631675	EVM0007057;EVM0014718;EVM0040168;EVM0040754
GO:0008156	negative regulation of DNA replication	0.0066	0.001	6.65	0.00256136	0.0631675	EVM0010535;EVM0022926;EVM0035404;Rosmarinus_officinalis_newGene_19193
GO:0031670	cellular response to nutrient	0.0066	0.001	6.65	0.00256136	0.0631675	EVM0018422;EVM0022677;EVM0044781;EVM0045291
GO:0051053	negative regulation of DNA metabolic process	0.0066	0.001	6.65	0.00256136	0.0631675	EVM0010535;EVM0022926;EVM0035404;Rosmarinus_officinalis_newGene_19193
GO:2000104	negative regulation of DNA-dependent DNA replication	0.0066	0.001	6.65	0.00256136	0.0631675	EVM0010535;EVM0022926;EVM0035404;Rosmarinus_officinalis_newGene_19193
GO:0006099	tricarboxylic acid cycle	0.0148	0.0048	3.06	0.00262769	0.0635072	EVM0003027;EVM0017154;EVM0018498;EVM0019117;EVM0025122;EVM0032029;EVM0033484;EVM0044175;Rosmarinus_officinalis_newGene_19037
GO:0071478	cellular response to radiation	0.0082	0.0016	5.04	0.00273345	0.0641912	EVM0004621;EVM0006909;EVM0011115;EVM0029596;EVM0045978
GO:0001101	response to acid chemical	0.0345	0.0178	1.94	0.00304245	0.0641912	EVM0002562;EVM0004454;EVM0006909;EVM0010314;EVM0010535;EVM0015535;EVM0015613;EVM0016225;EVM0016854;EVM0022837;EVM0022926;EVM0023152;EVM0023678;EVM0024421;EVM0024695;EVM0029596;EVM0030767;EVM0031727;EVM0038875;EVM0040341;EVM0041042
GO:1901701	cellular response to oxygen-containing compound	0.023	0.01	2.31	0.00309895	0.0641912	EVM0002562;EVM0004454;EVM0006909;EVM0010535;EVM0016225;EVM0022837;EVM0022926;EVM0023152;EVM0023678;EVM0024421;EVM0029596;EVM0031727;EVM0038875;EVM0041042
GO:0048580	regulation of post-embryonic development	0.0181	0.0069	2.63	0.00311749	0.0641912	EVM0010535;EVM0011115;EVM0014220;EVM0016015;EVM0016225;EVM0022926;EVM0030622;EVM0031522;EVM0034339;EVM0040341;EVM0041601
GO:0016074	snoRNA metabolic process	0.0049	0.0005	9.42	0.00316056	0.0641912	EVM0007057;EVM0040168;EVM0040754
GO:0042335	cuticle development	0.0049	0.0005	9.42	0.00316056	0.0641912	EVM0005833;EVM0017918;EVM0040341
GO:0090329	regulation of DNA-dependent DNA replication	0.0066	0.001	6.28	0.00320196	0.0641912	EVM0010535;EVM0022926;EVM0035404;Rosmarinus_officinalis_newGene_19193
GO:0006283	transcription-coupled nucleotide-excision repair	0.0033	0.0002	18.83	0.00366527	0.0641912	EVM0025646;EVM0037545
GO:0007026	negative regulation of microtubule depolymerization	0.0033	0.0002	18.83	0.00366527	0.0641912	EVM0015409;EVM0025788
GO:0031110	regulation of microtubule polymerization or depolymerization	0.0033	0.0002	18.83	0.00366527	0.0641912	EVM0015409;EVM0025788
GO:0031111	negative regulation of microtubule polymerization or depolymerization	0.0033	0.0002	18.83	0.00366527	0.0641912	EVM0015409;EVM0025788
GO:0031114	regulation of microtubule depolymerization	0.0033	0.0002	18.83	0.00366527	0.0641912	EVM0015409;EVM0025788
GO:0034453	microtubule anchoring	0.0033	0.0002	18.83	0.00366527	0.0641912	EVM0015409;EVM0025788
GO:0043242	negative regulation of protein complex disassembly	0.0033	0.0002	18.83	0.00366527	0.0641912	EVM0015409;EVM0025788
GO:0045842	positive regulation of mitotic metaphase/anaphase transition	0.0033	0.0002	18.83	0.00366527	0.0641912	EVM0022847;EVM0030397
GO:0070979	protein K11-linked ubiquitination	0.0033	0.0002	18.83	0.00366527	0.0641912	EVM0022847;EVM0030397
GO:1901880	negative regulation of protein depolymerization	0.0033	0.0002	18.83	0.00366527	0.0641912	EVM0015409;EVM0025788
GO:2000037	regulation of stomatal complex patterning	0.0033	0.0002	18.83	0.00366527	0.0641912	EVM0010535;EVM0022926
GO:2000038	regulation of stomatal complex development	0.0033	0.0002	18.83	0.00366527	0.0641912	EVM0010535;EVM0022926
GO:2000113	negative regulation of cellular macromolecule biosynthetic process	0.0148	0.0052	2.82	0.00454336	0.0784327	EVM0002015;EVM0010535;EVM0018422;EVM0022677;EVM0022926;EVM0035404;EVM0044781;EVM0045291;Rosmarinus_officinalis_newGene_19193
GO:0032870	cellular response to hormone stimulus	0.023	0.0104	2.21	0.00466568	0.0794099	EVM0002562;EVM0004454;EVM0006909;EVM0016225;EVM0018422;EVM0022677;EVM0022837;EVM0023678;EVM0024421;EVM0024900;EVM0029596;EVM0038875;EVM0044781;EVM0045291
GO:0007584	response to nutrient	0.0066	0.0012	5.65	0.00479333	0.0804494	EVM0018422;EVM0022677;EVM0044781;EVM0045291
GO:0010605	negative regulation of macromolecule metabolic process	0.0247	0.0116	2.12	0.00512444	0.0848285	EVM0002015;EVM0006909;EVM0010535;EVM0016735;EVM0018422;EVM0022450;EVM0022677;EVM0022837;EVM0022926;EVM0029596;EVM0035404;EVM0038875;EVM0044781;EVM0045291;Rosmarinus_officinalis_newGene_19193
GO:0071495	cellular response to endogenous stimulus	0.023	0.0107	2.16	0.00566052	0.0912039	EVM0002562;EVM0004454;EVM0006909;EVM0016225;EVM0018422;EVM0022677;EVM0022837;EVM0023678;EVM0024421;EVM0024900;EVM0029596;EVM0038875;EVM0044781;EVM0045291
GO:2000026	regulation of multicellular organismal development	0.023	0.0107	2.16	0.00566052	0.0912039	EVM0004454;EVM0010535;EVM0011115;EVM0014220;EVM0016015;EVM0016225;EVM0022926;EVM0030622;EVM0031522;EVM0031608;EVM0034339;EVM0040341;EVM0041601;EVM0043224
GO:0006275	regulation of DNA replication	0.0066	0.0012	5.38	0.00575779	0.0915505	EVM0010535;EVM0022926;EVM0035404;Rosmarinus_officinalis_newGene_19193
GO:0071472	cellular response to salt stress	0.0049	0.0006	7.7	0.00588821	0.0924082	EVM0023152;EVM0031727;EVM0041042
GO:0009908	flower development	0.0181	0.0075	2.41	0.00613021	0.0949728	EVM0009323;EVM0014220;EVM0015743;EVM0016225;EVM0018422;EVM0022677;EVM0028714;EVM0034339;EVM0040997;EVM0044781;EVM0045291
GO:0009415	response to water	0.0148	0.0056	2.65	0.00692724	0.105495	EVM0004454;EVM0010535;EVM0015535;EVM0022926;EVM0023152;EVM0031727;EVM0038875;EVM0040341;EVM0041042
GO:0032958	inositol phosphate biosynthetic process	0.0033	0.0002	14.12	0.0071586	0.105495	EVM0006234;EVM0010746
GO:0080144	amino acid homeostasis	0.0033	0.0002	14.12	0.0071586	0.105495	EVM0002562;EVM0024421
GO:1901527	abscisic acid-activated signaling pathway involved in stomatal movement	0.0033	0.0002	14.12	0.0071586	0.105495	EVM0002562;EVM0024421
GO:0071215	cellular response to abscisic acid stimulus	0.0099	0.0029	3.46	0.00736789	0.107271	EVM0002562;EVM0004454;EVM0006909;EVM0024421;EVM0029596;EVM0038875
GO:2000243	positive regulation of reproductive process	0.0049	0.0007	7.06	0.00764648	0.109023	EVM0016015;EVM0030622;EVM0031522
GO:0010558	negative regulation of macromolecule biosynthetic process	0.0164	0.0067	2.46	0.00766867	0.109023	EVM0002015;EVM0010535;EVM0018422;EVM0022677;EVM0022837;EVM0022926;EVM0035404;EVM0044781;EVM0045291;Rosmarinus_officinalis_newGene_19193
GO:0097306	cellular response to alcohol	0.0099	0.0029	3.39	0.00812835	0.114215	EVM0002562;EVM0004454;EVM0006909;EVM0024421;EVM0029596;EVM0038875
GO:0045934	negative regulation of nucleobase-containing compound metabolic process	0.0148	0.0058	2.57	0.00843029	0.117096	EVM0010535;EVM0018422;EVM0022677;EVM0022837;EVM0022926;EVM0035404;EVM0044781;EVM0045291;Rosmarinus_officinalis_newGene_19193
GO:0042592	homeostatic process	0.0148	0.0058	2.54	0.0089826	0.121923	EVM0002562;EVM0015866;EVM0022304;EVM0022450;EVM0023678;EVM0024421;EVM0024900;EVM0031074;EVM0037843
GO:0016126	sterol biosynthetic process	0.0066	0.0014	4.71	0.00940164	0.121923	EVM0002883;EVM0011681;EVM0011983;EVM0034402
GO:0031327	negative regulation of cellular biosynthetic process	0.0164	0.0069	2.37	0.00966453	0.121923	EVM0002015;EVM0010535;EVM0018422;EVM0022677;EVM0022837;EVM0022926;EVM0035404;EVM0044781;EVM0045291;Rosmarinus_officinalis_newGene_19193
GO:0090567	reproductive shoot system development	0.0164	0.0069	2.37	0.00966453	0.121923	EVM0009323;EVM0014220;EVM0015743;EVM0016015;EVM0016225;EVM0018422;EVM0022677;EVM0034339;EVM0044781;EVM0045291
GO:0006353	DNA-templated transcription, termination	0.0049	0.0008	6.52	0.00968204	0.121923	EVM0004968;EVM0029329;EVM0040360
GO:0010099	regulation of photomorphogenesis	0.0049	0.0008	6.52	0.00968204	0.121923	EVM0011115;EVM0019130;EVM0022544
GO:0010193	response to ozone	0.0049	0.0008	6.52	0.00968204	0.121923	EVM0016854;EVM0024695;EVM0030767
GO:0048582	positive regulation of post-embryonic development	0.0049	0.0008	6.52	0.00968204	0.121923	EVM0016015;EVM0030622;EVM0031522
GO:0009892	negative regulation of metabolic process	0.0247	0.0125	1.97	0.00974667	0.121923	EVM0002015;EVM0006909;EVM0010535;EVM0016735;EVM0018422;EVM0022450;EVM0022677;EVM0022837;EVM0022926;EVM0029596;EVM0035404;EVM0038875;EVM0044781;EVM0045291;Rosmarinus_officinalis_newGene_19193
GO:0006950	response to stress	0.0658	0.0448	1.47	0.00978677	0.121923	EVM0001325;EVM0004454;EVM0005833;EVM0006909;EVM0010535;EVM0010746;EVM0010829;EVM0011029;EVM0011648;EVM0014490;EVM0015535;EVM0015613;EVM0015866;EVM0016225;EVM0016854;EVM0017135;EVM0018422;EVM0022304;EVM0022677;EVM0022837;EVM0022926;EVM0023152;EVM0024246;EVM0024695;EVM0027850;EVM0029596;EVM0030767;EVM0031727;EVM0036479;EVM0038148;EVM0038875;EVM0039461;EVM0040341;EVM0041042;EVM0041601;EVM0044781;EVM…
GO:0048438	floral whorl development	0.0115	0.004	2.91	0.0100857	0.124365	EVM0014220;EVM0015743;EVM0016225;EVM0018422;EVM0022677;EVM0044781;EVM0045291
GO:0048519	negative regulation of biological process	0.0444	0.0275	1.61	0.0103424	0.126242	EVM0002015;EVM0006909;EVM0010535;EVM0014220;EVM0015409;EVM0016225;EVM0016315;EVM0016735;EVM0018422;EVM0022450;EVM0022677;EVM0022837;EVM0022853;EVM0022926;EVM0025788;EVM0029596;EVM0031608;EVM0034339;EVM0035404;EVM0038148;EVM0038875;EVM0040341;EVM0041601;EVM0043224;EVM0044781;EVM0045291;Rosmarinus_officinalis_newGene_19193
GO:0021700	developmental maturation	0.0082	0.0023	3.62	0.0116458	0.1341	EVM0010314;EVM0018422;EVM0022677;EVM0044781;EVM0045291
GO:0005997	xylulose metabolic process	0.0033	0.0003	11.3	0.011652	0.1341	EVM0003935;EVM0018677
GO:0019321	pentose metabolic process	0.0033	0.0003	11.3	0.011652	0.1341	EVM0003935;EVM0018677
GO:0043244	regulation of protein complex disassembly	0.0033	0.0003	11.3	0.011652	0.1341	EVM0015409;EVM0025788
GO:0045333	cellular respiration	0.0033	0.0003	11.3	0.011652	0.1341	EVM0018498;Rosmarinus_officinalis_newGene_9520
GO:1901879	regulation of protein depolymerization	0.0033	0.0003	11.3	0.011652	0.1341	EVM0015409;EVM0025788
GO:0048523	negative regulation of cellular process	0.0378	0.0227	1.67	0.0120158	0.135911	EVM0002015;EVM0006909;EVM0010535;EVM0015409;EVM0016315;EVM0016735;EVM0018422;EVM0022450;EVM0022677;EVM0022837;EVM0022926;EVM0025788;EVM0029596;EVM0031608;EVM0034339;EVM0035404;EVM0038148;EVM0038875;EVM0041601;EVM0043224;EVM0044781;EVM0045291;Rosmarinus_officinalis_newGene_19193
GO:0009890	negative regulation of biosynthetic process	0.0164	0.0072	2.3	0.0120343	0.135911	EVM0002015;EVM0010535;EVM0018422;EVM0022677;EVM0022837;EVM0022926;EVM0035404;EVM0044781;EVM0045291;Rosmarinus_officinalis_newGene_19193
GO:0009267	cellular response to starvation	0.0066	0.0015	4.35	0.0125118	0.139995	EVM0018422;EVM0022677;EVM0044781;EVM0045291
GO:0010035	response to inorganic substance	0.0247	0.0129	1.91	0.0128082	0.141997	EVM0004454;EVM0010535;EVM0015535;EVM0016854;EVM0017135;EVM0022450;EVM0022926;EVM0023152;EVM0024695;EVM0030767;EVM0031727;EVM0038875;EVM0040341;EVM0041042;EVM0045039
GO:0071365	cellular response to auxin stimulus	0.0082	0.0023	3.53	0.012932	0.142066	EVM0018422;EVM0022677;EVM0024900;EVM0044781;EVM0045291
GO:0009734	auxin-activated signaling pathway	0.0197	0.0095	2.07	0.0138891	0.150105	EVM0015290;EVM0017503;EVM0018422;EVM0018816;EVM0022013;EVM0022677;EVM0024900;EVM0031551;EVM0032179;EVM0042715;EVM0044781;EVM0045291
GO:0010411	xyloglucan metabolic process	0.0099	0.0033	3.03	0.0139122	0.150105	EVM0002136;EVM0012717;EVM0021255;EVM0023729;EVM0024681;EVM0026349
GO:0010017	red or far-red light signaling pathway	0.0049	0.0009	5.65	0.0146151	0.154923	EVM0004621;EVM0011115;EVM0045978
GO:0071489	cellular response to red or far red light	0.0049	0.0009	5.65	0.0146151	0.154923	EVM0004621;EVM0011115;EVM0045978
GO:0007154	cell communication	0.0428	0.0271	1.58	0.0152916	0.160684	EVM0002562;EVM0004454;EVM0004621;EVM0006909;EVM0007289;EVM0010535;EVM0011029;EVM0011115;EVM0012984;EVM0016225;EVM0018422;EVM0022450;EVM0022677;EVM0022837;EVM0022926;EVM0023152;EVM0023678;EVM0024421;EVM0024900;EVM0029596;EVM0031727;EVM0038875;EVM0041042;EVM0044781;EVM0045291;EVM0045978
GO:0051239	regulation of multicellular organismal process	0.023	0.0121	1.9	0.0163325	0.170142	EVM0004454;EVM0010535;EVM0011115;EVM0014220;EVM0016015;EVM0016225;EVM0022926;EVM0030622;EVM0031522;EVM0031608;EVM0034339;EVM0040341;EVM0041601;EVM0043224
GO:0006464	cellular protein modification process	0.0395	0.0247	1.6	0.0165	0.170418	EVM0002562;EVM0006000;EVM0011115;EVM0011194;EVM0013330;EVM0016735;EVM0018048;EVM0018422;EVM0018498;EVM0018848;EVM0020065;EVM0022367;EVM0022450;EVM0022677;EVM0024246;EVM0024421;EVM0037490;EVM0039606;EVM0040341;EVM0041601;EVM0042265;EVM0044781;EVM0045166;EVM0045291
GO:0006101	citrate metabolic process	0.0033	0.0003	9.42	0.0170705	0.173347	EVM0003027;EVM0018498
GO:0046835	carbohydrate phosphorylation	0.0033	0.0003	9.42	0.0170705	0.173347	EVM0003935;EVM0018677
GO:0010466	negative regulation of peptidase activity	0.0049	0.0009	5.3	0.0175229	0.176459	EVM0006909;EVM0016735;EVM0029596
GO:1901700	response to oxygen-containing compound	0.0395	0.0249	1.59	0.0178073	0.177841	EVM0002562;EVM0004454;EVM0006909;EVM0010314;EVM0010535;EVM0011648;EVM0014220;EVM0015535;EVM0015613;EVM0016225;EVM0016854;EVM0022450;EVM0022837;EVM0022926;EVM0023152;EVM0023678;EVM0024421;EVM0024695;EVM0029596;EVM0030767;EVM0031727;EVM0038875;EVM0040341;EVM0041042
GO:0048437	floral organ development	0.0132	0.0055	2.4	0.0182672	0.180938	EVM0014220;EVM0015743;EVM0016225;EVM0018422;EVM0022677;EVM0034339;EVM0044781;EVM0045291
GO:0050793	regulation of developmental process	0.0263	0.0149	1.77	0.020316	0.197947	EVM0004454;EVM0008314;EVM0010535;EVM0011115;EVM0014220;EVM0015743;EVM0016015;EVM0016225;EVM0022926;EVM0030622;EVM0031522;EVM0031608;EVM0034339;EVM0040341;EVM0041601;EVM0043224
GO:0010090	trichome morphogenesis	0.0066	0.0017	3.77	0.0205303	0.197947	EVM0010535;EVM0016624;EVM0018562;EVM0022926
GO:0042221	response to chemical	0.0576	0.0401	1.43	0.0207176	0.197947	EVM0002562;EVM0004454;EVM0006909;EVM0008314;EVM0010314;EVM0010535;EVM0011648;EVM0014220;EVM0015535;EVM0015613;EVM0015866;EVM0016225;EVM0016854;EVM0017135;EVM0018422;EVM0022304;EVM0022450;EVM0022677;EVM0022837;EVM0022926;EVM0023152;EVM0023678;EVM0024421;EVM0024695;EVM0024900;EVM0029596;EVM0030767;EVM0031727;EVM0037021;EVM0038875;EVM0040341;EVM0041042;EVM0044781;EVM0045039;EVM0045291
GO:0006662	glycerol ether metabolic process	0.0049	0.001	4.99	0.020729	0.197947	EVM0009180;EVM0024465;EVM0027714
GO:0008033	tRNA processing	0.0082	0.0026	3.14	0.0208034	0.197947	EVM0007057;EVM0014718;EVM0021705;EVM0040168;EVM0040754
GO:0006102	isocitrate metabolic process	0.0033	0.0004	8.07	0.0233432	0.216988	EVM0033484;Rosmarinus_officinalis_newGene_19037
GO:0009911	positive regulation of flower development	0.0033	0.0004	8.07	0.0233432	0.216988	EVM0030622;EVM0031522
GO:0032876	negative regulation of DNA endoreduplication	0.0033	0.0004	8.07	0.0233432	0.216988	EVM0010535;EVM0022926
GO:0009909	regulation of flower development	0.0099	0.0037	2.69	0.0237053	0.218671	EVM0014220;EVM0016015;EVM0016225;EVM0030622;EVM0031522;EVM0034339
GO:2000241	regulation of reproductive process	0.0132	0.0058	2.28	0.0241492	0.22019	EVM0014220;EVM0016015;EVM0016225;EVM0030622;EVM0031522;EVM0034339;EVM0041601;EVM0043224
GO:0010118	stomatal movement	0.0049	0.001	4.71	0.0242343	0.22019	EVM0002562;EVM0016225;EVM0024421
GO:0042742	defense response to bacterium	0.0132	0.0058	2.26	0.025468	0.229672	EVM0006909;EVM0014490;EVM0016225;EVM0016854;EVM0029596;EVM0041601;EVM0045830;Rosmarinus_officinalis_newGene_12644
GO:0007165	signal transduction	0.0461	0.0312	1.48	0.026369	0.236036	EVM0002562;EVM0004454;EVM0004621;EVM0006909;EVM0007289;EVM0011029;EVM0011115;EVM0012984;EVM0015066;EVM0016225;EVM0017960;EVM0018422;EVM0022611;EVM0022677;EVM0022837;EVM0023678;EVM0024421;EVM0024900;EVM0029596;EVM0030061;EVM0030241;EVM0030265;EVM0035608;EVM0038875;EVM0044781;EVM0045291;EVM0045666;EVM0045978
GO:0016036	cellular response to phosphate starvation	0.0066	0.0019	3.42	0.0282225	0.240328	EVM0018422;EVM0022677;EVM0044781;EVM0045291
GO:0030245	cellulose catabolic process	0.0066	0.0019	3.42	0.0282225	0.240328	EVM0005126;EVM0016084;EVM0038055;EVM0045833
GO:0032446	protein modification by small protein conjugation	0.0263	0.0155	1.69	0.0286197	0.240328	EVM0002562;EVM0006000;EVM0011115;EVM0016735;EVM0018048;EVM0018422;EVM0022450;EVM0022677;EVM0024246;EVM0024421;EVM0040341;EVM0041601;EVM0042265;EVM0044781;EVM0045166;EVM0045291
GO:0050896	response to stimulus	0.1003	0.0786	1.28	0.0286735	0.240328	EVM0001325;EVM0002562;EVM0004454;EVM0004621;EVM0005833;EVM0006000;EVM0006909;EVM0007289;EVM0008314;EVM0009323;EVM0010314;EVM0010535;EVM0010746;EVM0010829;EVM0011029;EVM0011115;EVM0011648;EVM0012984;EVM0014220;EVM0014490;EVM0015535;EVM0015613;EVM0015866;EVM0016015;EVM0016225;EVM0016854;EVM0017135;EVM0018422;EVM0022304;EVM0022450;EVM0022677;EVM0022837;EVM0022926;EVM0023152;EVM0023678;EVM0024246;EVM…
GO:0051253	negative regulation of RNA metabolic process	0.0115	0.0049	2.35	0.0292049	0.240328	EVM0010535;EVM0018422;EVM0022677;EVM0022837;EVM0022926;EVM0044781;EVM0045291
GO:1902679	negative regulation of RNA biosynthetic process	0.0115	0.0049	2.35	0.0292049	0.240328	EVM0010535;EVM0018422;EVM0022677;EVM0022837;EVM0022926;EVM0044781;EVM0045291
GO:1903507	negative regulation of nucleic acid-templated transcription	0.0115	0.0049	2.35	0.0292049	0.240328	EVM0010535;EVM0018422;EVM0022677;EVM0022837;EVM0022926;EVM0044781;EVM0045291
GO:0045490	pectin catabolic process	0.0181	0.0094	1.92	0.0293627	0.240328	EVM0007151;EVM0011035;EVM0011813;EVM0019432;EVM0021265;EVM0024598;EVM0028468;EVM0032378;EVM0032844;EVM0034099;EVM0045844
GO:0009861	jasmonic acid and ethylene-dependent systemic resistance	0.0033	0.0005	7.06	0.030403	0.240328	EVM0010746;EVM0016225
GO:0016132	brassinosteroid biosynthetic process	0.0033	0.0005	7.06	0.030403	0.240328	EVM0026345;EVM0031074
GO:0031109	microtubule polymerization or depolymerization	0.0033	0.0005	7.06	0.030403	0.240328	EVM0015409;EVM0025788
GO:0046785	microtubule polymerization	0.0033	0.0005	7.06	0.030403	0.240328	EVM0015409;EVM0025788
GO:0051258	protein polymerization	0.0033	0.0005	7.06	0.030403	0.240328	EVM0015409;EVM0025788
GO:0010311	lateral root formation	0.0066	0.002	3.32	0.0311186	0.240328	EVM0018422;EVM0022677;EVM0044781;EVM0045291
GO:0019637	organophosphate metabolic process	0.0066	0.002	3.32	0.0311186	0.240328	EVM0010746;EVM0011194;EVM0018498;EVM0018848
GO:0009605	response to external stimulus	0.0411	0.0277	1.49	0.0319496	0.240328	EVM0004454;EVM0005833;EVM0006000;EVM0006909;EVM0009323;EVM0010535;EVM0010746;EVM0011029;EVM0011115;EVM0014490;EVM0016225;EVM0016854;EVM0018422;EVM0022677;EVM0022926;EVM0023152;EVM0029596;EVM0031727;EVM0034339;EVM0041042;EVM0041601;EVM0044781;EVM0045291;EVM0045830;Rosmarinus_officinalis_newGene_12644
GO:0052547	regulation of peptidase activity	0.0049	0.0012	4.24	0.032141	0.240328	EVM0006909;EVM0016735;EVM0029596
GO:0071470	cellular response to osmotic stress	0.0049	0.0012	4.24	0.032141	0.240328	EVM0023152;EVM0031727;EVM0041042
GO:0036211	protein modification process	0.0362	0.0236	1.53	0.0322373	0.240328	EVM0002562;EVM0006000;EVM0011115;EVM0011194;EVM0013330;EVM0016735;EVM0018048;EVM0018422;EVM0018498;EVM0018848;EVM0020065;EVM0022450;EVM0022677;EVM0024246;EVM0024421;EVM0037490;EVM0040341;EVM0041601;EVM0042265;EVM0044781;EVM0045166;EVM0045291
GO:0048878	chemical homeostasis	0.0099	0.004	2.49	0.0329991	0.240328	EVM0002562;EVM0022450;EVM0024421;EVM0024900;EVM0031074;EVM0037843
GO:0070647	protein modification by small protein conjugation or removal	0.0263	0.0158	1.66	0.0331334	0.240328	EVM0002562;EVM0006000;EVM0011115;EVM0016735;EVM0018048;EVM0018422;EVM0022450;EVM0022677;EVM0024246;EVM0024421;EVM0040341;EVM0041601;EVM0042265;EVM0044781;EVM0045166;EVM0045291
GO:0006644	phospholipid metabolic process	0.0066	0.002	3.23	0.034183	0.240328	EVM0011194;EVM0018848;EVM0029387;EVM0029845
GO:0000902	cell morphogenesis	0.0132	0.0062	2.13	0.034446	0.240328	EVM0010535;EVM0015409;EVM0016624;EVM0018562;EVM0022450;EVM0022926;EVM0024900;EVM0025788
GO:0006633	fatty acid biosynthetic process	0.0164	0.0085	1.93	0.034892	0.240328	EVM0002399;EVM0005909;EVM0019962;EVM0020414;EVM0026952;EVM0040243;EVM0040297;EVM0041460;Rosmarinus_officinalis_newGene_19262;Rosmarinus_officinalis_newGene_21065
GO:0032269	negative regulation of cellular protein metabolic process	0.0099	0.004	2.46	0.0351045	0.240328	EVM0002015;EVM0006909;EVM0016735;EVM0022450;EVM0029596;EVM0038875
GO:0051248	negative regulation of protein metabolic process	0.0099	0.004	2.46	0.0351045	0.240328	EVM0002015;EVM0006909;EVM0016735;EVM0022450;EVM0029596;EVM0038875
GO:0006020	inositol metabolic process	0.0016	0.0001	28.25	0.0354003	0.240328	EVM0010746
GO:0006121	mitochondrial electron transport, succinate to ubiquinone	0.0016	0.0001	28.25	0.0354003	0.240328	EVM0018498
GO:0006307	DNA dealkylation involved in DNA repair	0.0016	0.0001	28.25	0.0354003	0.240328	EVM0010829
GO:0006772	thiamine metabolic process	0.0016	0.0001	28.25	0.0354003	0.240328	EVM0002636
GO:0009061	anaerobic respiration	0.0016	0.0001	28.25	0.0354003	0.240328	Rosmarinus_officinalis_newGene_9520
GO:0016129	phytosteroid biosynthetic process	0.0016	0.0001	28.25	0.0354003	0.240328	EVM0031074
GO:0016134	saponin metabolic process	0.0016	0.0001	28.25	0.0354003	0.240328	EVM0031074
GO:0016135	saponin biosynthetic process	0.0016	0.0001	28.25	0.0354003	0.240328	EVM0031074
GO:0016138	glycoside biosynthetic process	0.0016	0.0001	28.25	0.0354003	0.240328	EVM0031074
GO:0018065	protein-cofactor linkage	0.0016	0.0001	28.25	0.0354003	0.240328	EVM0018498
GO:0018293	protein-FAD linkage	0.0016	0.0001	28.25	0.0354003	0.240328	EVM0018498
GO:0031099	regeneration	0.0016	0.0001	28.25	0.0354003	0.240328	EVM0027850
GO:0034552	respiratory chain complex II assembly	0.0016	0.0001	28.25	0.0354003	0.240328	EVM0018498
GO:0034553	mitochondrial respiratory chain complex II assembly	0.0016	0.0001	28.25	0.0354003	0.240328	EVM0018498
GO:0042246	tissue regeneration	0.0016	0.0001	28.25	0.0354003	0.240328	EVM0027850
GO:1900367	positive regulation of defense response to insect	0.0016	0.0001	28.25	0.0354003	0.240328	EVM0010746
GO:1905036	positive regulation of antifungal innate immune response	0.0016	0.0001	28.25	0.0354003	0.240328	EVM0010746
GO:0045861	negative regulation of proteolysis	0.0049	0.0012	4.04	0.0365382	0.245297	EVM0006909;EVM0016735;EVM0029596
GO:0046486	glycerolipid metabolic process	0.0049	0.0012	4.04	0.0365382	0.245297	EVM0011194;EVM0018848;Rosmarinus_officinalis_newGene_18886
GO:0090626	plant epidermis morphogenesis	0.0066	0.0021	3.14	0.0374165	0.249469	EVM0010535;EVM0016624;EVM0018562;EVM0022926
GO:0010268	brassinosteroid homeostasis	0.0033	0.0005	6.28	0.0381866	0.249469	EVM0026345;EVM0031074
GO:0015706	nitrate transport	0.0033	0.0005	6.28	0.0381866	0.249469	EVM0006529;EVM0035760
GO:0051781	positive regulation of cell division	0.0033	0.0005	6.28	0.0381866	0.249469	EVM0015409;EVM0025788
GO:0009617	response to bacterium	0.0148	0.0075	1.99	0.0381918	0.249469	EVM0004454;EVM0006909;EVM0014490;EVM0016225;EVM0016854;EVM0029596;EVM0041601;EVM0045830;Rosmarinus_officinalis_newGene_12644
GO:0090697	post-embryonic plant organ morphogenesis	0.0082	0.0031	2.66	0.0389079	0.25278	EVM0014220;EVM0018422;EVM0022677;EVM0044781;EVM0045291
GO:0071310	cellular response to organic substance	0.023	0.0136	1.69	0.03931	0.254027	EVM0002562;EVM0004454;EVM0006909;EVM0016225;EVM0018422;EVM0022677;EVM0022837;EVM0023678;EVM0024421;EVM0024900;EVM0029596;EVM0038875;EVM0044781;EVM0045291
GO:0031669	cellular response to nutrient levels	0.0066	0.0022	3.05	0.0408197	0.260992	EVM0018422;EVM0022677;EVM0044781;EVM0045291
GO:2000028	regulation of photoperiodism, flowering	0.0066	0.0022	3.05	0.0408197	0.260992	EVM0016015;EVM0020039;EVM0041601;EVM0044601
GO:0032886	regulation of microtubule-based process	0.0049	0.0013	3.85	0.0412269	0.261988	EVM0015409;EVM0025545;EVM0025788
GO:0006979	response to oxidative stress	0.0263	0.0163	1.61	0.0414092	0.261988	EVM0004228;EVM0004454;EVM0004483;EVM0006911;EVM0015535;EVM0015866;EVM0016854;EVM0017135;EVM0019545;EVM0022304;EVM0023393;EVM0024695;EVM0030767;EVM0032919;EVM0033545;EVM0036479
GO:0060548	negative regulation of cell death	0.0082	0.0031	2.62	0.0416803	0.26233	EVM0001323;EVM0016315;EVM0016735;EVM0038148;EVM0041601
GO:0071396	cellular response to lipid	0.0115	0.0053	2.17	0.0424093	0.265535	EVM0002562;EVM0004454;EVM0006909;EVM0023678;EVM0024421;EVM0029596;EVM0038875
GO:0048367	shoot system development	0.0214	0.0126	1.7	0.0441045	0.266809	EVM0004454;EVM0009323;EVM0011115;EVM0014220;EVM0015743;EVM0016015;EVM0016225;EVM0018422;EVM0022677;EVM0034339;EVM0040341;EVM0044781;EVM0045291
GO:0010101	post-embryonic root morphogenesis	0.0066	0.0022	2.97	0.0443927	0.266809	EVM0018422;EVM0022677;EVM0044781;EVM0045291
GO:0010102	lateral root morphogenesis	0.0066	0.0022	2.97	0.0443927	0.266809	EVM0018422;EVM0022677;EVM0044781;EVM0045291
GO:0016567	protein ubiquitination	0.0263	0.0165	1.6	0.0448652	0.266809	EVM0002562;EVM0006000;EVM0011115;EVM0016735;EVM0018048;EVM0018422;EVM0022450;EVM0022677;EVM0024246;EVM0024421;EVM0040341;EVM0041601;EVM0042265;EVM0044781;EVM0045166;EVM0045291
GO:0009737	response to abscisic acid	0.0164	0.0089	1.85	0.0456374	0.266809	EVM0002562;EVM0004454;EVM0006909;EVM0010314;EVM0011068;EVM0015535;EVM0015613;EVM0024421;EVM0029596;EVM0038875
GO:0045454	cell redox homeostasis	0.0164	0.0089	1.85	0.0456374	0.266809	EVM0009180;EVM0010319;EVM0015613;EVM0015866;EVM0022304;EVM0023678;EVM0024465;EVM0027714;EVM0035389;Rosmarinus_officinalis_newGene_19410
GO:0030865	cortical cytoskeleton organization	0.0049	0.0013	3.68	0.0462025	0.266809	EVM0014743;EVM0015409;EVM0025788
GO:0051225	spindle assembly	0.0049	0.0013	3.68	0.0462025	0.266809	EVM0008034;EVM0013171;EVM0019306
GO:0010091	trichome branching	0.0033	0.0006	5.65	0.046634	0.266809	EVM0016624;EVM0018562
GO:0015980	energy derivation by oxidation of organic compounds	0.0033	0.0006	5.65	0.046634	0.266809	EVM0018498;Rosmarinus_officinalis_newGene_9520
GO:0031145	anaphase-promoting complex-dependent catabolic process	0.0033	0.0006	5.65	0.046634	0.266809	EVM0022847;EVM0030397
GO:0042128	nitrate assimilation	0.0033	0.0006	5.65	0.046634	0.266809	EVM0006529;EVM0035760
GO:0046834	lipid phosphorylation	0.0033	0.0006	5.65	0.046634	0.266809	EVM0011194;EVM0018848
GO:0055081	anion homeostasis	0.0033	0.0006	5.65	0.046634	0.266809	EVM0002562;EVM0024421
GO:0070507	regulation of microtubule cytoskeleton organization	0.0033	0.0006	5.65	0.046634	0.266809	EVM0015409;EVM0025788
GO:0072659	protein localization to plasma membrane	0.0033	0.0006	5.65	0.046634	0.266809	EVM0014743;EVM0022450
GO:0009611	response to wounding	0.0115	0.0054	2.13	0.0467904	0.266809	EVM0004454;EVM0010746;EVM0016225;EVM0022837;EVM0024695;EVM0027850;EVM0030767
GO:0009743	response to carbohydrate	0.0049	0.0014	3.53	0.0514598	0.266809	EVM0004454;EVM0011648;EVM0022450
GO:0032989	cellular component morphogenesis	0.0132	0.0067	1.97	0.0515774	0.266809	EVM0010535;EVM0015409;EVM0016624;EVM0018562;EVM0022450;EVM0022926;EVM0024900;EVM0025788
GO:0090501	RNA phosphodiester bond hydrolysis	0.0066	0.0023	2.82	0.0520467	0.266809	EVM0007057;EVM0014718;EVM0040168;EVM0040754
GO:0009653	anatomical structure morphogenesis	0.0263	0.0169	1.56	0.0537164	0.266809	EVM0010535;EVM0014220;EVM0015409;EVM0015743;EVM0016624;EVM0018422;EVM0018562;EVM0022450;EVM0022677;EVM0022926;EVM0024900;EVM0025788;EVM0040341;EVM0043224;EVM0044781;EVM0045291
GO:0008610	lipid biosynthetic process	0.0115	0.0056	2.06	0.0538864	0.266809	EVM0000047;EVM0004097;EVM0018384;EVM0020701;EVM0031074;EVM0041398;Rosmarinus_officinalis_newGene_18886
GO:0051301	cell division	0.0164	0.0092	1.79	0.0545557	0.266809	EVM0000284;EVM0006809;EVM0010253;EVM0012780;EVM0014336;EVM0022450;EVM0024933;EVM0027521;EVM0039145;EVM0040695
GO:0006542	glutamine biosynthetic process	0.0033	0.0006	5.14	0.0556886	0.266809	EVM0014613;EVM0040302
GO:0015976	carbon utilization	0.0033	0.0006	5.14	0.0556886	0.266809	EVM0018858;EVM0040011
GO:0042753	positive regulation of circadian rhythm	0.0033	0.0006	5.14	0.0556886	0.266809	EVM0004344;EVM0010606
GO:0046488	phosphatidylinositol metabolic process	0.0033	0.0006	5.14	0.0556886	0.266809	EVM0011194;EVM0018848
GO:0042594	response to starvation	0.0066	0.0024	2.76	0.0561262	0.266809	EVM0018422;EVM0022677;EVM0044781;EVM0045291
GO:0005978	glycogen biosynthetic process	0.0049	0.0015	3.39	0.0569926	0.266809	EVM0002241;EVM0022653;EVM0042647
GO:0048511	rhythmic process	0.0049	0.0015	3.39	0.0569926	0.266809	EVM0004454;EVM0030622;EVM0031522
GO:0043549	regulation of kinase activity	0.0049	0.0015	3.26	0.0627945	0.266809	EVM0038148;EVM0039651;EVM0041655
GO:0044267	cellular protein metabolic process	0.0411	0.0298	1.38	0.0647154	0.266809	EVM0002562;EVM0006000;EVM0011115;EVM0011194;EVM0013330;EVM0016225;EVM0016735;EVM0018048;EVM0018422;EVM0018498;EVM0018848;EVM0020065;EVM0022450;EVM0022677;EVM0024246;EVM0024421;EVM0037490;EVM0040341;EVM0041412;EVM0041601;EVM0042265;EVM0044781;EVM0045166;EVM0045291;Rosmarinus_officinalis_newGene_9520
GO:0000413	protein peptidyl-prolyl isomerization	0.0033	0.0007	4.71	0.065297	0.266809	EVM0016080;EVM0016486
GO:0005996	monosaccharide metabolic process	0.0033	0.0007	4.71	0.065297	0.266809	EVM0003935;EVM0018677
GO:0008361	regulation of cell size	0.0033	0.0007	4.71	0.065297	0.266809	EVM0010535;EVM0022926
GO:0022904	respiratory electron transport chain	0.0033	0.0007	4.71	0.065297	0.266809	EVM0018498;EVM0043742
GO:0030308	negative regulation of cell growth	0.0033	0.0007	4.71	0.065297	0.266809	EVM0010535;EVM0022926
GO:0034285	response to disaccharide	0.0033	0.0007	4.71	0.065297	0.266809	EVM0011648;EVM0022450
GO:0023052	signaling	0.0345	0.0242	1.43	0.0660519	0.266809	EVM0002562;EVM0004454;EVM0004621;EVM0006909;EVM0007289;EVM0011029;EVM0011115;EVM0012984;EVM0016225;EVM0018422;EVM0022450;EVM0022677;EVM0022837;EVM0023678;EVM0024421;EVM0024900;EVM0029596;EVM0038875;EVM0044781;EVM0045291;EVM0045978
GO:0034622	cellular macromolecular complex assembly	0.0099	0.0047	2.09	0.0671526	0.266809	EVM0015409;EVM0015866;EVM0018498;EVM0022625;EVM0025788;EVM0034324
GO:0048831	regulation of shoot system development	0.0099	0.0047	2.09	0.0671526	0.266809	EVM0014220;EVM0016015;EVM0016225;EVM0030622;EVM0031522;EVM0034339
GO:0009651	response to salt stress	0.0132	0.0071	1.85	0.0681438	0.266809	EVM0001325;EVM0004454;EVM0015613;EVM0023152;EVM0031727;EVM0038875;EVM0039461;EVM0041042
GO:0006012	galactose metabolic process	0.0049	0.0016	3.14	0.0688581	0.266809	EVM0003927;EVM0007365;EVM0007490
GO:0051052	regulation of DNA metabolic process	0.0066	0.0026	2.57	0.0693602	0.266809	EVM0010535;EVM0022926;EVM0035404;Rosmarinus_officinalis_newGene_19193
GO:0000147	actin cortical patch assembly	0.0016	0.0001	14.12	0.0695494	0.266809	EVM0014743
GO:0002028	regulation of sodium ion transport	0.0016	0.0001	14.12	0.0695494	0.266809	EVM0022450
GO:0002183	cytoplasmic translational initiation	0.0016	0.0001	14.12	0.0695494	0.266809	EVM0019612
GO:0003254	regulation of membrane depolarization	0.0016	0.0001	14.12	0.0695494	0.266809	EVM0022450
GO:0006336	DNA replication-independent nucleosome assembly	0.0016	0.0001	14.12	0.0695494	0.266809	EVM0038310
GO:0006425	glutaminyl-tRNA aminoacylation	0.0016	0.0001	14.12	0.0695494	0.266809	EVM0031863
GO:0006680	glucosylceramide catabolic process	0.0016	0.0001	14.12	0.0695494	0.266809	EVM0035670
GO:0007016	cytoskeletal anchoring at plasma membrane	0.0016	0.0001	14.12	0.0695494	0.266809	EVM0022450
GO:0007528	neuromuscular junction development	0.0016	0.0001	14.12	0.0695494	0.266809	EVM0022450
GO:0008037	cell recognition	0.0016	0.0001	14.12	0.0695494	0.266809	EVM0022450
GO:0009229	thiamine diphosphate biosynthetic process	0.0016	0.0001	14.12	0.0695494	0.266809	EVM0002636
GO:0009609	response to symbiotic bacterium	0.0016	0.0001	14.12	0.0695494	0.266809	EVM0004454
GO:0009865	pollen tube adhesion	0.0016	0.0001	14.12	0.0695494	0.266809	EVM0014490
GO:0009870	defense response signaling pathway, resistance gene-dependent	0.0016	0.0001	14.12	0.0695494	0.266809	EVM0012984
GO:0009988	cell-cell recognition	0.0016	0.0001	14.12	0.0695494	0.266809	EVM0022450
GO:0010338	leaf formation	0.0016	0.0001	14.12	0.0695494	0.266809	EVM0042582
GO:0010555	response to mannitol	0.0016	0.0001	14.12	0.0695494	0.266809	EVM0004454
GO:0010649	regulation of cell communication by electrical coupling	0.0016	0.0001	14.12	0.0695494	0.266809	EVM0022450
GO:0010650	positive regulation of cell communication by electrical coupling	0.0016	0.0001	14.12	0.0695494	0.266809	EVM0022450
GO:0010765	positive regulation of sodium ion transport	0.0016	0.0001	14.12	0.0695494	0.266809	EVM0022450
GO:0010960	magnesium ion homeostasis	0.0016	0.0001	14.12	0.0695494	0.266809	EVM0022450
GO:0016128	phytosteroid metabolic process	0.0016	0.0001	14.12	0.0695494	0.266809	EVM0031074
GO:0016131	brassinosteroid metabolic process	0.0016	0.0001	14.12	0.0695494	0.266809	EVM0031074
GO:0018230	peptidyl-L-cysteine S-palmitoylation	0.0016	0.0001	14.12	0.0695494	0.266809	EVM0038242
GO:0019226	transmission of nerve impulse	0.0016	0.0001	14.12	0.0695494	0.266809	EVM0022450
GO:0019228	neuronal action potential	0.0016	0.0001	14.12	0.0695494	0.266809	EVM0022450
GO:0019751	polyol metabolic process	0.0016	0.0001	14.12	0.0695494	0.266809	EVM0010746
GO:0022407	regulation of cell-cell adhesion	0.0016	0.0001	14.12	0.0695494	0.266809	EVM0022450
GO:0022409	positive regulation of cell-cell adhesion	0.0016	0.0001	14.12	0.0695494	0.266809	EVM0022450
GO:0030388	fructose 1,6-bisphosphate metabolic process	0.0016	0.0001	14.12	0.0695494	0.266809	EVM0004869
GO:0031542	positive regulation of anthocyanin biosynthetic process	0.0016	0.0001	14.12	0.0695494	0.266809	EVM0022450
GO:0032026	response to magnesium ion	0.0016	0.0001	14.12	0.0695494	0.266809	EVM0022450
GO:0033750	ribosome localization	0.0016	0.0001	14.12	0.0695494	0.266809	EVM0022625
GO:0034110	regulation of homotypic cell-cell adhesion	0.0016	0.0001	14.12	0.0695494	0.266809	EVM0022450
GO:0034112	positive regulation of homotypic cell-cell adhesion	0.0016	0.0001	14.12	0.0695494	0.266809	EVM0022450
GO:0042060	wound healing	0.0016	0.0001	14.12	0.0695494	0.266809	EVM0027850
GO:0043001	Golgi to plasma membrane protein transport	0.0016	0.0001	14.12	0.0695494	0.266809	EVM0022450
GO:0043267	negative regulation of potassium ion transport	0.0016	0.0001	14.12	0.0695494	0.266809	EVM0022450
GO:0043647	inositol phosphate metabolic process	0.0016	0.0001	14.12	0.0695494	0.266809	EVM0010746
GO:0044091	membrane biogenesis	0.0016	0.0001	14.12	0.0695494	0.266809	EVM0022450
GO:0044396	actin cortical patch organization	0.0016	0.0001	14.12	0.0695494	0.266809	EVM0014743
GO:0045026	plasma membrane fusion	0.0016	0.0001	14.12	0.0695494	0.266809	EVM0022450
GO:0045760	positive regulation of action potential	0.0016	0.0001	14.12	0.0695494	0.266809	EVM0022450
GO:0045785	positive regulation of cell adhesion	0.0016	0.0001	14.12	0.0695494	0.266809	EVM0022450
GO:0045921	positive regulation of exocytosis	0.0016	0.0001	14.12	0.0695494	0.266809	EVM0032158
GO:0046173	polyol biosynthetic process	0.0016	0.0001	14.12	0.0695494	0.266809	EVM0010746
GO:0050808	synapse organization	0.0016	0.0001	14.12	0.0695494	0.266809	EVM0022450
GO:0052837	thiazole biosynthetic process	0.0016	0.0001	14.12	0.0695494	0.266809	EVM0032323
GO:0060178	regulation of exocyst localization	0.0016	0.0001	14.12	0.0695494	0.266809	EVM0002965
GO:0070407	oxidation-dependent protein catabolic process	0.0016	0.0001	14.12	0.0695494	0.266809	EVM0003788
GO:0071286	cellular response to magnesium ion	0.0016	0.0001	14.12	0.0695494	0.266809	EVM0022450
GO:0071428	rRNA-containing ribonucleoprotein complex export from nucleus	0.0016	0.0001	14.12	0.0695494	0.266809	EVM0022625
GO:0071709	membrane assembly	0.0016	0.0001	14.12	0.0695494	0.266809	EVM0022450
GO:0072350	tricarboxylic acid metabolic process	0.0016	0.0001	14.12	0.0695494	0.266809	EVM0018498
GO:0072658	maintenance of protein location in membrane	0.0016	0.0001	14.12	0.0695494	0.266809	EVM0022450
GO:0072660	maintenance of protein location in plasma membrane	0.0016	0.0001	14.12	0.0695494	0.266809	EVM0022450
GO:0080086	stamen filament development	0.0016	0.0001	14.12	0.0695494	0.266809	EVM0015743
GO:0080173	male-female gamete recognition during double fertilization	0.0016	0.0001	14.12	0.0695494	0.266809	EVM0022450
GO:0090313	regulation of protein targeting to membrane	0.0016	0.0001	14.12	0.0695494	0.266809	EVM0022450
GO:0090314	positive regulation of protein targeting to membrane	0.0016	0.0001	14.12	0.0695494	0.266809	EVM0022450
GO:0098902	regulation of membrane depolarization during action potential	0.0016	0.0001	14.12	0.0695494	0.266809	EVM0022450
GO:1900364	negative regulation of mRNA polyadenylation	0.0016	0.0001	14.12	0.0695494	0.266809	EVM0030559
GO:1900825	regulation of membrane depolarization during cardiac muscle cell action
potential	0.0016	0.0001	14.12	0.0695494	0.266809	EVM0022450
GO:1900827	positive regulation of membrane depolarization during cardiac muscle cell action
potential	0.0016	0.0001	14.12	0.0695494	0.266809	EVM0022450
GO:1901017	negative regulation of potassium ion transmembrane transporter activity	0.0016	0.0001	14.12	0.0695494	0.266809	EVM0022450
GO:1901380	negative regulation of potassium ion transmembrane transport	0.0016	0.0001	14.12	0.0695494	0.266809	EVM0022450
GO:1902259	regulation of delayed rectifier potassium channel activity	0.0016	0.0001	14.12	0.0695494	0.266809	EVM0022450
GO:1902260	negative regulation of delayed rectifier potassium channel activity	0.0016	0.0001	14.12	0.0695494	0.266809	EVM0022450
GO:1902305	regulation of sodium ion transmembrane transport	0.0016	0.0001	14.12	0.0695494	0.266809	EVM0022450
GO:1902307	positive regulation of sodium ion transmembrane transport	0.0016	0.0001	14.12	0.0695494	0.266809	EVM0022450
GO:1903817	negative regulation of voltage-gated potassium channel activity	0.0016	0.0001	14.12	0.0695494	0.266809	EVM0022450
GO:1904181	positive regulation of membrane depolarization	0.0016	0.0001	14.12	0.0695494	0.266809	EVM0022450
GO:1905034	regulation of antifungal innate immune response	0.0016	0.0001	14.12	0.0695494	0.266809	EVM0010746
GO:1905475	regulation of protein localization to membrane	0.0016	0.0001	14.12	0.0695494	0.266809	EVM0022450
GO:1905477	positive regulation of protein localization to membrane	0.0016	0.0001	14.12	0.0695494	0.266809	EVM0022450
GO:2000068	regulation of defense response to insect	0.0016	0.0001	14.12	0.0695494	0.266809	EVM0010746
GO:2000649	regulation of sodium ion transmembrane transporter activity	0.0016	0.0001	14.12	0.0695494	0.266809	EVM0022450
GO:2000651	positive regulation of sodium ion transmembrane transporter activity	0.0016	0.0001	14.12	0.0695494	0.266809	EVM0022450
GO:0065008	regulation of biological quality	0.023	0.0148	1.55	0.0700936	0.268046	EVM0002562;EVM0010535;EVM0015409;EVM0015866;EVM0022304;EVM0022450;EVM0022926;EVM0023678;EVM0024421;EVM0024900;EVM0025788;EVM0031074;EVM0037843;EVM0040341
GO:0051094	positive regulation of developmental process	0.0066	0.0026	2.51	0.0740974	0.282463	EVM0016015;EVM0030622;EVM0031522;EVM0043224
GO:0006557	S-adenosylmethioninamine biosynthetic process	0.0033	0.0008	4.35	0.0754088	0.284483	EVM0029860;EVM0038151
GO:0006564	L-serine biosynthetic process	0.0033	0.0008	4.35	0.0754088	0.284483	EVM0000853;EVM0005720
GO:0031647	regulation of protein stability	0.0033	0.0008	4.35	0.0754088	0.284483	EVM0015409;EVM0025788
GO:0009719	response to endogenous stimulus	0.0329	0.0232	1.42	0.0755688	0.284483	EVM0002562;EVM0004454;EVM0006909;EVM0008314;EVM0010314;EVM0011648;EVM0015535;EVM0015613;EVM0016225;EVM0018422;EVM0022677;EVM0022837;EVM0023678;EVM0024421;EVM0024900;EVM0029596;EVM0037021;EVM0038875;EVM0044781;EVM0045291
GO:0009725	response to hormone	0.0329	0.0233	1.41	0.0770499	0.289158	EVM0002562;EVM0004454;EVM0006909;EVM0008314;EVM0010314;EVM0011648;EVM0015535;EVM0015613;EVM0016225;EVM0018422;EVM0022677;EVM0022837;EVM0023678;EVM0024421;EVM0024900;EVM0029596;EVM0037021;EVM0038875;EVM0044781;EVM0045291
GO:0044260	cellular macromolecule metabolic process	0.0526	0.0405	1.3	0.0792525	0.296503	EVM0002562;EVM0006000;EVM0010535;EVM0010829;EVM0011115;EVM0011194;EVM0013330;EVM0016225;EVM0016735;EVM0018048;EVM0018422;EVM0018498;EVM0018848;EVM0020065;EVM0022450;EVM0022677;EVM0022926;EVM0024200;EVM0024246;EVM0024421;EVM0035404;EVM0037490;EVM0040341;EVM0040360;EVM0041412;EVM0041601;EVM0042265;EVM0044781;EVM0045166;EVM0045291;Rosmarinus_officinalis_newGene_19193;Rosmarinus_officinalis_newGene_9…
GO:0048827	phyllome development	0.0148	0.0087	1.71	0.0828649	0.309061	EVM0004454;EVM0011115;EVM0014220;EVM0015743;EVM0016225;EVM0018422;EVM0022677;EVM0044781;EVM0045291
GO:0010026	trichome differentiation	0.0066	0.0027	2.4	0.0840477	0.310596	EVM0010535;EVM0016624;EVM0018562;EVM0022926
GO:0050801	ion homeostasis	0.0066	0.0027	2.4	0.0840477	0.310596	EVM0002562;EVM0022450;EVM0024421;EVM0037843
GO:0051346	negative regulation of hydrolase activity	0.0066	0.0027	2.4	0.0840477	0.310596	EVM0006909;EVM0016735;EVM0029596;EVM0038875
GO:0006650	glycerophospholipid metabolic process	0.0033	0.0008	4.04	0.0859765	0.314836	EVM0011194;EVM0018848
GO:0010167	response to nitrate	0.0033	0.0008	4.04	0.0859765	0.314836	EVM0006529;EVM0035760
GO:1990778	protein localization to cell periphery	0.0033	0.0008	4.04	0.0859765	0.314836	EVM0014743;EVM0022450
GO:0044092	negative regulation of molecular function	0.0099	0.0051	1.95	0.0879685	0.318047	EVM0006909;EVM0016735;EVM0022450;EVM0022853;EVM0029596;EVM0038875
GO:0009664	plant-type cell wall organization	0.0082	0.0039	2.11	0.088338	0.318047	EVM0005462;EVM0015684;EVM0026574;EVM0034687;EVM0040877
GO:0001932	regulation of protein phosphorylation	0.0049	0.0017	2.82	0.0885403	0.318047	EVM0022450;EVM0039651;EVM0041655
GO:0006261	DNA-dependent DNA replication	0.0049	0.0017	2.82	0.0885403	0.318047	EVM0035404;EVM0035929;Rosmarinus_officinalis_newGene_19193
GO:0009411	response to UV	0.0049	0.0017	2.82	0.0885403	0.318047	EVM0024695;EVM0030767;EVM0034339
GO:0045926	negative regulation of growth	0.0049	0.0017	2.82	0.0885403	0.318047	EVM0010535;EVM0014220;EVM0022926
GO:0042744	hydrogen peroxide catabolic process	0.0115	0.0063	1.83	0.0886959	0.318047	EVM0004228;EVM0004483;EVM0006911;EVM0019545;EVM0023393;EVM0032919;EVM0033545
GO:0042325	regulation of phosphorylation	0.0066	0.0028	2.35	0.0892555	0.318166	EVM0022450;EVM0038148;EVM0039651;EVM0041655
GO:0043069	negative regulation of programmed cell death	0.0066	0.0028	2.35	0.0892555	0.318166	EVM0016315;EVM0016735;EVM0038148;EVM0041601
GO:0051716	cellular response to stimulus	0.051	0.0396	1.29	0.0901814	0.318388	EVM0002562;EVM0004454;EVM0004621;EVM0006909;EVM0007289;EVM0010535;EVM0010829;EVM0011029;EVM0011115;EVM0012984;EVM0015866;EVM0016225;EVM0018422;EVM0022304;EVM0022450;EVM0022677;EVM0022837;EVM0022926;EVM0023152;EVM0023678;EVM0024246;EVM0024421;EVM0024900;EVM0029596;EVM0031727;EVM0038148;EVM0038875;EVM0041042;EVM0044781;EVM0045291;EVM0045978
GO:0032268	regulation of cellular protein metabolic process	0.0132	0.0076	1.73	0.0937485	0.318388	EVM0002015;EVM0006909;EVM0016735;EVM0022450;EVM0029596;EVM0038875;EVM0039651;EVM0041655
GO:0097305	response to alcohol	0.0148	0.0089	1.66	0.0939162	0.318388	EVM0002562;EVM0004454;EVM0006909;EVM0010314;EVM0015535;EVM0015613;EVM0024421;EVM0029596;EVM0038875
GO:0031146	SCF-dependent proteasomal ubiquitin-dependent protein catabolic process	0.0049	0.0018	2.73	0.09557	0.318388	EVM0016225;EVM0018048;EVM0045166
GO:0016998	cell wall macromolecule catabolic process	0.0033	0.0009	3.77	0.0969552	0.318388	EVM0002068;EVM0036812
GO:0046323	glucose import	0.0033	0.0009	3.77	0.0969552	0.318388	EVM0005130;Rosmarinus_officinalis_newGene_17376
GO:0051513	regulation of monopolar cell growth	0.0033	0.0009	3.77	0.0969552	0.318388	EVM0018289;EVM0041215
GO:0034470	ncRNA processing	0.0066	0.0029	2.26	0.100122	0.318388	EVM0007057;EVM0014718;EVM0040168;EVM0040754
GO:0000054	ribosomal subunit export from nucleus	0.0016	0.0002	9.42	0.102491	0.318388	EVM0022625
GO:0001508	action potential	0.0016	0.0002	9.42	0.102491	0.318388	EVM0022450
GO:0002576	platelet degranulation	0.0016	0.0002	9.42	0.102491	0.318388	EVM0020065
GO:0006654	phosphatidic acid biosynthetic process	0.0016	0.0002	9.42	0.102491	0.318388	EVM0031940
GO:0006722	triterpenoid metabolic process	0.0016	0.0002	9.42	0.102491	0.318388	EVM0031074
GO:0007009	plasma membrane organization	0.0016	0.0002	9.42	0.102491	0.318388	EVM0022450
GO:0009963	positive regulation of flavonoid biosynthetic process	0.0016	0.0002	9.42	0.102491	0.318388	EVM0022450
GO:0010155	regulation of proton transport	0.0016	0.0002	9.42	0.102491	0.318388	EVM0006946
GO:0016137	glycoside metabolic process	0.0016	0.0002	9.42	0.102491	0.318388	EVM0031074
GO:0019408	dolichol biosynthetic process	0.0016	0.0002	9.42	0.102491	0.318388	EVM0039740
GO:0019499	cyanide metabolic process	0.0016	0.0002	9.42	0.102491	0.318388	EVM0042624
GO:0031539	positive regulation of anthocyanin metabolic process	0.0016	0.0002	9.42	0.102491	0.318388	EVM0022450
GO:0032411	positive regulation of transporter activity	0.0016	0.0002	9.42	0.102491	0.318388	EVM0022450
GO:0032414	positive regulation of ion transmembrane transporter activity	0.0016	0.0002	9.42	0.102491	0.318388	EVM0022450
GO:0034767	positive regulation of ion transmembrane transport	0.0016	0.0002	9.42	0.102491	0.318388	EVM0022450
GO:0035637	multicellular organismal signaling	0.0016	0.0002	9.42	0.102491	0.318388	EVM0022450
GO:0042775	mitochondrial ATP synthesis coupled electron transport	0.0016	0.0002	9.42	0.102491	0.318388	EVM0018498
GO:0043266	regulation of potassium ion transport	0.0016	0.0002	9.42	0.102491	0.318388	EVM0022450
GO:0043473	pigmentation	0.0016	0.0002	9.42	0.102491	0.318388	EVM0034339
GO:0043476	pigment accumulation	0.0016	0.0002	9.42	0.102491	0.318388	EVM0034339
GO:0043478	pigment accumulation in response to UV light	0.0016	0.0002	9.42	0.102491	0.318388	EVM0034339
GO:0043479	pigment accumulation in tissues in response to UV light	0.0016	0.0002	9.42	0.102491	0.318388	EVM0034339
GO:0043480	pigment accumulation in tissues	0.0016	0.0002	9.42	0.102491	0.318388	EVM0034339
GO:0043481	anthocyanin accumulation in tissues in response to UV light	0.0016	0.0002	9.42	0.102491	0.318388	EVM0034339
GO:0043692	monoterpene metabolic process	0.0016	0.0002	9.42	0.102491	0.318388	EVM0000047
GO:0043693	monoterpene biosynthetic process	0.0016	0.0002	9.42	0.102491	0.318388	EVM0000047
GO:0045838	positive regulation of membrane potential	0.0016	0.0002	9.42	0.102491	0.318388	EVM0022450
GO:0046136	positive regulation of vitamin metabolic process	0.0016	0.0002	9.42	0.102491	0.318388	EVM0010746
GO:0048017	inositol lipid-mediated signaling	0.0016	0.0002	9.42	0.102491	0.318388	EVM0031940
GO:0048497	maintenance of floral organ identity	0.0016	0.0002	9.42	0.102491	0.318388	EVM0034339
GO:0048576	positive regulation of short-day photoperiodism, flowering	0.0016	0.0002	9.42	0.102491	0.318388	EVM0016015
GO:0048586	regulation of long-day photoperiodism, flowering	0.0016	0.0002	9.42	0.102491	0.318388	EVM0016015
GO:0051316	attachment of spindle microtubules to kinetochore involved in meiotic chromosome
segregation	0.0016	0.0002	9.42	0.102491	0.318388	EVM0016863
GO:0051455	attachment of spindle microtubules to kinetochore involved in homologous
chromosome segregation	0.0016	0.0002	9.42	0.102491	0.318388	EVM0016863
GO:0090700	maintenance of plant organ identity	0.0016	0.0002	9.42	0.102491	0.318388	EVM0034339
GO:0098901	regulation of cardiac muscle cell action potential	0.0016	0.0002	9.42	0.102491	0.318388	EVM0022450
GO:1901016	regulation of potassium ion transmembrane transporter activity	0.0016	0.0002	9.42	0.102491	0.318388	EVM0022450
GO:1901379	regulation of potassium ion transmembrane transport	0.0016	0.0002	9.42	0.102491	0.318388	EVM0022450
GO:1904064	positive regulation of cation transmembrane transport	0.0016	0.0002	9.42	0.102491	0.318388	EVM0022450
GO:1904965	regulation of vitamin E biosynthetic process	0.0016	0.0002	9.42	0.102491	0.318388	EVM0010746
GO:1904966	positive regulation of vitamin E biosynthetic process	0.0016	0.0002	9.42	0.102491	0.318388	EVM0010746
GO:2001259	positive regulation of cation channel activity	0.0016	0.0002	9.42	0.102491	0.318388	EVM0022450
GO:0046777	protein autophosphorylation	0.0049	0.0019	2.65	0.102819	0.318587	EVM0011194;EVM0018848;Rosmarinus_officinalis_newGene_5821
GO:0048527	lateral root development	0.0066	0.003	2.22	0.105774	0.32607	EVM0018422;EVM0022677;EVM0044781;EVM0045291
GO:1905393	plant organ formation	0.0066	0.003	2.22	0.105774	0.32607	EVM0018422;EVM0022677;EVM0044781;EVM0045291
GO:0090696	post-embryonic plant organ development	0.0082	0.0041	1.99	0.10656	0.326372	EVM0014220;EVM0018422;EVM0022677;EVM0044781;EVM0045291
GO:0000027	ribosomal large subunit assembly	0.0033	0.0009	3.53	0.108303	0.326372	EVM0022625;EVM0041322
GO:0006066	alcohol metabolic process	0.0033	0.0009	3.53	0.108303	0.326372	EVM0010746;Rosmarinus_officinalis_newGene_18886
GO:0009744	response to sucrose	0.0033	0.0009	3.53	0.108303	0.326372	EVM0011648;EVM0022450
GO:0045089	positive regulation of innate immune response	0.0033	0.0009	3.53	0.108303	0.326372	EVM0010746;EVM0012984
GO:0048506	regulation of timing of meristematic phase transition	0.0033	0.0009	3.53	0.108303	0.326372	EVM0016015;EVM0034339
GO:0048510	regulation of timing of transition from vegetative to reproductive phase	0.0033	0.0009	3.53	0.108303	0.326372	EVM0016015;EVM0034339
GO:0050821	protein stabilization	0.0033	0.0009	3.53	0.108303	0.326372	EVM0015409;EVM0025788
GO:0070940	dephosphorylation of RNA polymerase II C-terminal domain	0.0033	0.0009	3.53	0.108303	0.326372	EVM0001390;EVM0023649
GO:0006857	oligopeptide transport	0.0049	0.0019	2.57	0.110279	0.330678	EVM0017216;EVM0026797;EVM0030568
GO:0009630	gravitropism	0.0049	0.0019	2.57	0.110279	0.330678	EVM0005022;EVM0009323;EVM0014722
GO:0010467	gene expression	0.0181	0.0119	1.52	0.112557	0.336674	EVM0007057;EVM0010412;EVM0010535;EVM0013507;EVM0014718;EVM0021168;EVM0022926;EVM0034339;EVM0040168;EVM0040360;EVM0040754
GO:0042546	cell wall biogenesis	0.0099	0.0055	1.8	0.116195	0.338734	EVM0002136;EVM0012717;EVM0021255;EVM0023729;EVM0024681;EVM0026349
GO:0000904	cell morphogenesis involved in differentiation	0.0082	0.0043	1.93	0.11631	0.338734	EVM0010535;EVM0016624;EVM0018562;EVM0022450;EVM0022926
GO:0044255	cellular lipid metabolic process	0.0082	0.0043	1.93	0.11631	0.338734	EVM0000047;EVM0011194;EVM0018848;EVM0031074;Rosmarinus_officinalis_newGene_18886
GO:0008285	negative regulation of cell proliferation	0.0049	0.002	2.49	0.11794	0.338734	EVM0035404;EVM0038148;Rosmarinus_officinalis_newGene_19193
GO:0019538	protein metabolic process	0.0411	0.032	1.29	0.119352	0.338734	EVM0002562;EVM0006000;EVM0011115;EVM0011194;EVM0013330;EVM0016225;EVM0016735;EVM0018048;EVM0018422;EVM0018498;EVM0018848;EVM0020065;EVM0022450;EVM0022677;EVM0024246;EVM0024421;EVM0037490;EVM0040341;EVM0041412;EVM0041601;EVM0042265;EVM0044781;EVM0045166;EVM0045291;Rosmarinus_officinalis_newGene_9520
GO:0009648	photoperiodism	0.0033	0.001	3.32	0.119979	0.338734	EVM0011115;EVM0016015
GO:0010948	negative regulation of cell cycle process	0.0033	0.001	3.32	0.119979	0.338734	EVM0010535;EVM0022926
GO:0022900	electron transport chain	0.0033	0.001	3.32	0.119979	0.338734	EVM0017154;EVM0018498
GO:0030258	lipid modification	0.0033	0.001	3.32	0.119979	0.338734	EVM0011194;EVM0018848
GO:0031122	cytoplasmic microtubule organization	0.0033	0.001	3.32	0.119979	0.338734	EVM0015409;EVM0025788
GO:0040034	regulation of development, heterochronic	0.0033	0.001	3.32	0.119979	0.338734	EVM0016015;EVM0034339
GO:0048573	photoperiodism, flowering	0.0033	0.001	3.32	0.119979	0.338734	EVM0011115;EVM0016015
GO:0072657	protein localization to membrane	0.0033	0.001	3.32	0.119979	0.338734	EVM0014743;EVM0022450
GO:0048528	post-embryonic root development	0.0066	0.0031	2.09	0.123564	0.338734	EVM0018422;EVM0022677;EVM0044781;EVM0045291
GO:0006720	isoprenoid metabolic process	0.0049	0.002	2.42	0.125792	0.338734	EVM0000047;EVM0031074;Rosmarinus_officinalis_newGene_18886
GO:0016226	iron-sulfur cluster assembly	0.0049	0.002	2.42	0.125792	0.338734	EVM0012556;EVM0027946;EVM0034633
GO:0010629	negative regulation of gene expression	0.0115	0.0069	1.66	0.129525	0.338734	EVM0002015;EVM0010535;EVM0018422;EVM0022677;EVM0022926;EVM0044781;EVM0045291
GO:0016310	phosphorylation	0.0099	0.0056	1.75	0.129528	0.338734	EVM0003935;EVM0010746;EVM0011194;EVM0018498;EVM0018677;EVM0018848
GO:0019725	cellular homeostasis	0.0066	0.0032	2.05	0.12976	0.338734	EVM0015866;EVM0022304;EVM0023678;EVM0037843
GO:0031667	response to nutrient levels	0.0066	0.0032	2.05	0.12976	0.338734	EVM0018422;EVM0022677;EVM0044781;EVM0045291
GO:0006970	response to osmotic stress	0.0132	0.0083	1.59	0.131531	0.338734	EVM0001325;EVM0004454;EVM0015613;EVM0023152;EVM0031727;EVM0038875;EVM0039461;EVM0041042
GO:0006032	chitin catabolic process	0.0033	0.001	3.14	0.131947	0.338734	EVM0002068;EVM0036812
GO:0006597	spermine biosynthetic process	0.0033	0.001	3.14	0.131947	0.338734	EVM0029860;EVM0038151
GO:0007020	microtubule nucleation	0.0033	0.001	3.14	0.131947	0.338734	EVM0015409;EVM0025788
GO:0031425	chloroplast RNA processing	0.0033	0.001	3.14	0.131947	0.338734	EVM0013507;EVM0021168
GO:2000242	negative regulation of reproductive process	0.0033	0.001	3.14	0.131947	0.338734	EVM0034339;EVM0043224
GO:0000373	Group II intron splicing	0.0016	0.0002	7.06	0.134269	0.338734	EVM0022589
GO:0000470	maturation of LSU-rRNA	0.0016	0.0002	7.06	0.134269	0.338734	EVM0041322
GO:0006097	glyoxylate cycle	0.0016	0.0002	7.06	0.134269	0.338734	EVM0019117
GO:0006376	mRNA splice site selection	0.0016	0.0002	7.06	0.134269	0.338734	EVM0035064
GO:0006612	protein targeting to membrane	0.0016	0.0002	7.06	0.134269	0.338734	EVM0038242
GO:0006892	post-Golgi vesicle-mediated transport	0.0016	0.0002	7.06	0.134269	0.338734	EVM0022450
GO:0007032	endosome organization	0.0016	0.0002	7.06	0.134269	0.338734	EVM0043224
GO:0009126	purine nucleoside monophosphate metabolic process	0.0016	0.0002	7.06	0.134269	0.338734	EVM0018498
GO:0009161	ribonucleoside monophosphate metabolic process	0.0016	0.0002	7.06	0.134269	0.338734	EVM0018498
GO:0009167	purine ribonucleoside monophosphate metabolic process	0.0016	0.0002	7.06	0.134269	0.338734	EVM0018498
GO:0010187	negative regulation of seed germination	0.0016	0.0002	7.06	0.134269	0.338734	EVM0040341
GO:0030242	autophagy of peroxisome	0.0016	0.0002	7.06	0.134269	0.338734	EVM0010256
GO:0030656	regulation of vitamin metabolic process	0.0016	0.0002	7.06	0.134269	0.338734	EVM0010746
GO:0031156	regulation of sorocarp development	0.0016	0.0002	7.06	0.134269	0.338734	EVM0043224
GO:0031285	regulation of sorocarp stalk cell differentiation	0.0016	0.0002	7.06	0.134269	0.338734	EVM0043224
GO:0031286	negative regulation of sorocarp stalk cell differentiation	0.0016	0.0002	7.06	0.134269	0.338734	EVM0043224
GO:0032105	negative regulation of response to extracellular stimulus	0.0016	0.0002	7.06	0.134269	0.338734	EVM0043224
GO:0032108	negative regulation of response to nutrient levels	0.0016	0.0002	7.06	0.134269	0.338734	EVM0043224
GO:0033108	mitochondrial respiratory chain complex assembly	0.0016	0.0002	7.06	0.134269	0.338734	EVM0018498
GO:0034764	positive regulation of transmembrane transport	0.0016	0.0002	7.06	0.134269	0.338734	EVM0022450
GO:0036257	multivesicular body organization	0.0016	0.0002	7.06	0.134269	0.338734	EVM0043224
GO:0042214	terpene metabolic process	0.0016	0.0002	7.06	0.134269	0.338734	EVM0000047
GO:0043938	positive regulation of sporulation	0.0016	0.0002	7.06	0.134269	0.338734	EVM0043224
GO:0043966	histone H3 acetylation	0.0016	0.0002	7.06	0.134269	0.338734	EVM0020065
GO:0045881	positive regulation of sporulation resulting in formation of a cellular spore	0.0016	0.0002	7.06	0.134269	0.338734	EVM0043224
GO:0046246	terpene biosynthetic process	0.0016	0.0002	7.06	0.134269	0.338734	EVM0000047
GO:0048442	sepal development	0.0016	0.0002	7.06	0.134269	0.338734	EVM0014220
GO:0048464	flower calyx development	0.0016	0.0002	7.06	0.134269	0.338734	EVM0014220
GO:0048498	establishment of petal orientation	0.0016	0.0002	7.06	0.134269	0.338734	EVM0014220
GO:0048559	establishment of floral organ orientation	0.0016	0.0002	7.06	0.134269	0.338734	EVM0014220
GO:0048560	establishment of anatomical structure orientation	0.0016	0.0002	7.06	0.134269	0.338734	EVM0014220
GO:0048572	short-day photoperiodism	0.0016	0.0002	7.06	0.134269	0.338734	EVM0016015
GO:0048575	short-day photoperiodism, flowering	0.0016	0.0002	7.06	0.134269	0.338734	EVM0016015
GO:0051131	chaperone-mediated protein complex assembly	0.0016	0.0002	7.06	0.134269	0.338734	EVM0003788
GO:0052318	regulation of phytoalexin metabolic process	0.0016	0.0002	7.06	0.134269	0.338734	EVM0024900
GO:0052319	regulation of phytoalexin biosynthetic process	0.0016	0.0002	7.06	0.134269	0.338734	EVM0024900
GO:0052320	positive regulation of phytoalexin metabolic process	0.0016	0.0002	7.06	0.134269	0.338734	EVM0024900
GO:0052322	positive regulation of phytoalexin biosynthetic process	0.0016	0.0002	7.06	0.134269	0.338734	EVM0024900
GO:0070601	centromeric sister chromatid cohesion	0.0016	0.0002	7.06	0.134269	0.338734	EVM0016863
GO:0075260	regulation of spore-bearing organ development	0.0016	0.0002	7.06	0.134269	0.338734	EVM0043224
GO:0075262	negative regulation of spore-bearing organ development	0.0016	0.0002	7.06	0.134269	0.338734	EVM0043224
GO:0090071	negative regulation of ribosome biogenesis	0.0016	0.0002	7.06	0.134269	0.338734	EVM0002015
GO:0090150	establishment of protein localization to membrane	0.0016	0.0002	7.06	0.134269	0.338734	EVM0022450
GO:0090428	perianth development	0.0016	0.0002	7.06	0.134269	0.338734	EVM0014220
GO:0090707	establishment of plant organ orientation	0.0016	0.0002	7.06	0.134269	0.338734	EVM0014220
GO:0098876	vesicle-mediated transport to the plasma membrane	0.0016	0.0002	7.06	0.134269	0.338734	EVM0022450
GO:1900378	positive regulation of secondary metabolite biosynthetic process	0.0016	0.0002	7.06	0.134269	0.338734	EVM0024900
GO:1901182	regulation of camalexin biosynthetic process	0.0016	0.0002	7.06	0.134269	0.338734	EVM0024900
GO:1901183	positive regulation of camalexin biosynthetic process	0.0016	0.0002	7.06	0.134269	0.338734	EVM0024900
GO:0006397	mRNA processing	0.0132	0.0083	1.58	0.135305	0.340637	EVM0007057;EVM0010412;EVM0030559;EVM0034339;EVM0040168;EVM0040360;EVM0040754;Rosmarinus_officinalis_newGene_3533
GO:0006096	glycolytic process	0.0066	0.0033	2.02	0.136082	0.341171	EVM0004765;EVM0010116;EVM0021673;EVM0031876
GO:0034660	ncRNA metabolic process	0.0066	0.0033	2.02	0.136082	0.341171	EVM0007057;EVM0014718;EVM0040168;EVM0040754
GO:0043066	negative regulation of apoptotic process	0.0049	0.0022	2.29	0.142032	0.354519	EVM0016735;EVM0038148;EVM0041601
GO:0097435	supramolecular fiber organization	0.0049	0.0022	2.29	0.142032	0.354519	EVM0014743;EVM0015409;EVM0025788
GO:0002684	positive regulation of immune system process	0.0033	0.0011	2.97	0.144172	0.354519	EVM0010746;EVM0012984
GO:0006086	acetyl-CoA biosynthetic process from pyruvate	0.0033	0.0011	2.97	0.144172	0.354519	EVM0007421;EVM0027057
GO:0017148	negative regulation of translation	0.0033	0.0011	2.97	0.144172	0.354519	EVM0000712;EVM0002015
GO:0045859	regulation of protein kinase activity	0.0033	0.0011	2.97	0.144172	0.354519	EVM0039651;EVM0041655
GO:0050778	positive regulation of immune response	0.0033	0.0011	2.97	0.144172	0.354519	EVM0010746;EVM0012984
GO:0051494	negative regulation of cytoskeleton organization	0.0033	0.0011	2.97	0.144172	0.354519	EVM0015409;EVM0025788
GO:1902904	negative regulation of supramolecular fiber organization	0.0033	0.0011	2.97	0.144172	0.354519	EVM0015409;EVM0025788
GO:0008150	biological_process	0.2155	0.1978	1.09	0.14434	0.354519	EVM0000047;EVM0001325;EVM0002015;EVM0002493;EVM0002504;EVM0002562;EVM0002965;EVM0003577;EVM0003935;EVM0004454;EVM0004621;EVM0004946;EVM0005462;EVM0005833;EVM0006000;EVM0006909;EVM0007057;EVM0007289;EVM0008314;EVM0009323;EVM0010314;EVM0010412;EVM0010535;EVM0010746;EVM0010829;EVM0011029;EVM0011115;EVM0011194;EVM0011648;EVM0012644;EVM0012984;EVM0013092;EVM0013330;EVM0013507;EVM0013693;EVM0014220;EVM…
GO:0032880	regulation of protein localization	0.0049	0.0022	2.23	0.150401	0.364345	EVM0002965;EVM0022450;EVM0032158
GO:0019220	regulation of phosphate metabolic process	0.0082	0.0047	1.77	0.153534	0.364345	EVM0022450;EVM0038148;EVM0038875;EVM0039651;EVM0041655
GO:0051174	regulation of phosphorus metabolic process	0.0082	0.0047	1.77	0.153534	0.364345	EVM0022450;EVM0038148;EVM0038875;EVM0039651;EVM0041655
GO:0006793	phosphorus metabolic process	0.0115	0.0073	1.58	0.155151	0.364345	EVM0003935;EVM0010746;EVM0011194;EVM0018498;EVM0018677;EVM0018848;EVM0037490
GO:0070925	organelle assembly	0.0066	0.0034	1.92	0.155764	0.364345	EVM0022625;EVM0031608;EVM0034324;EVM0038148
GO:0007127	meiosis I	0.0033	0.0012	2.82	0.15662	0.364345	EVM0016863;EVM0024200
GO:0010218	response to far red light	0.0033	0.0012	2.82	0.15662	0.364345	EVM0016225;EVM0022450
GO:0010224	response to UV-B	0.0033	0.0012	2.82	0.15662	0.364345	EVM0024695;EVM0030767
GO:0010876	lipid localization	0.0033	0.0012	2.82	0.15662	0.364345	EVM0005833;EVM0017918
GO:1901617	organic hydroxy compound biosynthetic process	0.0033	0.0012	2.82	0.15662	0.364345	EVM0010746;EVM0031074
GO:0051246	regulation of protein metabolic process	0.0148	0.01	1.48	0.157335	0.364345	EVM0002015;EVM0006909;EVM0016735;EVM0022450;EVM0029596;EVM0038875;EVM0039651;EVM0041655;Rosmarinus_officinalis_newGene_9520
GO:0006812	cation transport	0.0049	0.0023	2.17	0.158924	0.364345	EVM0012915;EVM0037843;EVM0039913
GO:1901615	organic hydroxy compound metabolic process	0.0049	0.0023	2.17	0.158924	0.364345	EVM0010746;EVM0031074;Rosmarinus_officinalis_newGene_18886
GO:0051241	negative regulation of multicellular organismal process	0.0066	0.0035	1.88	0.162549	0.364345	EVM0014220;EVM0034339;EVM0040341;EVM0043224
GO:0006869	lipid transport	0.0099	0.0061	1.63	0.163297	0.364345	EVM0005833;EVM0007784;EVM0015355;EVM0017918;EVM0019489;EVM0045961
GO:0048856	anatomical structure development	0.0559	0.0469	1.19	0.163642	0.364345	EVM0003577;EVM0004454;EVM0005833;EVM0009323;EVM0010314;EVM0010535;EVM0011115;EVM0014220;EVM0015409;EVM0015743;EVM0016015;EVM0016225;EVM0016624;EVM0017918;EVM0018422;EVM0018562;EVM0022450;EVM0022677;EVM0022926;EVM0024900;EVM0025788;EVM0027850;EVM0031074;EVM0031368;EVM0034339;EVM0036646;EVM0038148;EVM0038875;EVM0040341;EVM0041105;EVM0042265;EVM0043224;EVM0044781;EVM0045291
GO:0002213	defense response to insect	0.0016	0.0003	5.65	0.164923	0.364345	EVM0016225
GO:0006000	fructose metabolic process	0.0016	0.0003	5.65	0.164923	0.364345	EVM0004869
GO:0006119	oxidative phosphorylation	0.0016	0.0003	5.65	0.164923	0.364345	EVM0018498
GO:0006369	termination of RNA polymerase II transcription	0.0016	0.0003	5.65	0.164923	0.364345	EVM0040360
GO:0006421	asparaginyl-tRNA aminoacylation	0.0016	0.0003	5.65	0.164923	0.364345	EVM0041936
GO:0006438	valyl-tRNA aminoacylation	0.0016	0.0003	5.65	0.164923	0.364345	EVM0042974
GO:0006529	asparagine biosynthetic process	0.0016	0.0003	5.65	0.164923	0.364345	EVM0015956
GO:0009060	aerobic respiration	0.0016	0.0003	5.65	0.164923	0.364345	EVM0018498
GO:0009144	purine nucleoside triphosphate metabolic process	0.0016	0.0003	5.65	0.164923	0.364345	EVM0018498
GO:0009199	ribonucleoside triphosphate metabolic process	0.0016	0.0003	5.65	0.164923	0.364345	EVM0018498
GO:0009205	purine ribonucleoside triphosphate metabolic process	0.0016	0.0003	5.65	0.164923	0.364345	EVM0018498
GO:0009567	double fertilization forming a zygote and endosperm	0.0016	0.0003	5.65	0.164923	0.364345	EVM0022450
GO:0009608	response to symbiont	0.0016	0.0003	5.65	0.164923	0.364345	EVM0004454
GO:0009700	indole phytoalexin biosynthetic process	0.0016	0.0003	5.65	0.164923	0.364345	EVM0024900
GO:0010120	camalexin biosynthetic process	0.0016	0.0003	5.65	0.164923	0.364345	EVM0024900
GO:0031540	regulation of anthocyanin biosynthetic process	0.0016	0.0003	5.65	0.164923	0.364345	EVM0022450
GO:0032104	regulation of response to extracellular stimulus	0.0016	0.0003	5.65	0.164923	0.364345	EVM0043224
GO:0032107	regulation of response to nutrient levels	0.0016	0.0003	5.65	0.164923	0.364345	EVM0043224
GO:0032410	negative regulation of transporter activity	0.0016	0.0003	5.65	0.164923	0.364345	EVM0022450
GO:0032413	negative regulation of ion transmembrane transporter activity	0.0016	0.0003	5.65	0.164923	0.364345	EVM0022450
GO:0034763	negative regulation of transmembrane transport	0.0016	0.0003	5.65	0.164923	0.364345	EVM0022450
GO:0034766	negative regulation of ion transmembrane transport	0.0016	0.0003	5.65	0.164923	0.364345	EVM0022450
GO:0035510	DNA dealkylation	0.0016	0.0003	5.65	0.164923	0.364345	EVM0010829
GO:0042173	regulation of sporulation resulting in formation of a cellular spore	0.0016	0.0003	5.65	0.164923	0.364345	EVM0043224
GO:0043270	positive regulation of ion transport	0.0016	0.0003	5.65	0.164923	0.364345	EVM0022450
GO:0043271	negative regulation of ion transport	0.0016	0.0003	5.65	0.164923	0.364345	EVM0022450
GO:0043687	post-translational protein modification	0.0016	0.0003	5.65	0.164923	0.364345	EVM0013330
GO:0043937	regulation of sporulation	0.0016	0.0003	5.65	0.164923	0.364345	EVM0043224
GO:0045055	regulated exocytosis	0.0016	0.0003	5.65	0.164923	0.364345	EVM0020065
GO:0046165	alcohol biosynthetic process	0.0016	0.0003	5.65	0.164923	0.364345	EVM0010746
GO:0046217	indole phytoalexin metabolic process	0.0016	0.0003	5.65	0.164923	0.364345	EVM0024900
GO:0048446	petal morphogenesis	0.0016	0.0003	5.65	0.164923	0.364345	EVM0014220
GO:0051391	tRNA acetylation	0.0016	0.0003	5.65	0.164923	0.364345	EVM0043889
GO:0051754	meiotic sister chromatid cohesion, centromeric	0.0016	0.0003	5.65	0.164923	0.364345	EVM0016863
GO:0052317	camalexin metabolic process	0.0016	0.0003	5.65	0.164923	0.364345	EVM0024900
GO:0098900	regulation of action potential	0.0016	0.0003	5.65	0.164923	0.364345	EVM0022450
GO:1901659	glycosyl compound biosynthetic process	0.0016	0.0003	5.65	0.164923	0.364345	EVM0031074
GO:1904063	negative regulation of cation transmembrane transport	0.0016	0.0003	5.65	0.164923	0.364345	EVM0022450
GO:2001258	negative regulation of cation channel activity	0.0016	0.0003	5.65	0.164923	0.364345	EVM0022450
GO:0065009	regulation of molecular function	0.0181	0.0129	1.4	0.165274	0.364453	EVM0006909;EVM0015873;EVM0016735;EVM0022450;EVM0022853;EVM0029596;EVM0032158;EVM0038148;EVM0038875;EVM0039651;EVM0041655
GO:0034599	cellular response to oxidative stress	0.0049	0.0023	2.12	0.167589	0.368535	EVM0003788;EVM0015866;EVM0022304
GO:0000079	regulation of cyclin-dependent protein serine/threonine kinase activity	0.0033	0.0012	2.69	0.16926	0.368535	EVM0004618;EVM0041283
GO:0006091	generation of precursor metabolites and energy	0.0033	0.0012	2.69	0.16926	0.368535	EVM0018498;Rosmarinus_officinalis_newGene_9520
GO:0009231	riboflavin biosynthetic process	0.0033	0.0012	2.69	0.16926	0.368535	EVM0029455;EVM0033927
GO:0042752	regulation of circadian rhythm	0.0033	0.0012	2.69	0.16926	0.368535	EVM0038966;EVM0041084
GO:0097237	cellular response to toxic substance	0.0033	0.0012	2.69	0.16926	0.368535	EVM0015866;EVM0022304
GO:1990748	cellular detoxification	0.0033	0.0012	2.69	0.16926	0.368535	EVM0015866;EVM0022304
GO:0033993	response to lipid	0.0164	0.0116	1.41	0.172899	0.375783	EVM0002562;EVM0004454;EVM0006909;EVM0010314;EVM0015535;EVM0015613;EVM0023678;EVM0024421;EVM0029596;EVM0038875
GO:0042545	cell wall modification	0.0115	0.0075	1.53	0.173431	0.376262	EVM0011035;EVM0011813;EVM0019432;EVM0024598;EVM0028468;EVM0032844;EVM0045844
GO:0048509	regulation of meristem development	0.0049	0.0024	2.07	0.176389	0.380072	EVM0016015;EVM0034339;EVM0040341
GO:0051240	positive regulation of multicellular organismal process	0.0049	0.0024	2.07	0.176389	0.380072	EVM0016015;EVM0030622;EVM0031522
GO:0051093	negative regulation of developmental process	0.0066	0.0036	1.82	0.176431	0.380072	EVM0014220;EVM0034339;EVM0040341;EVM0043224
GO:0022607	cellular component assembly	0.0181	0.0132	1.37	0.179204	0.380072	EVM0014743;EVM0015409;EVM0015866;EVM0018498;EVM0022450;EVM0022625;EVM0025788;EVM0031608;EVM0034324;EVM0034633;EVM0038148
GO:0008652	cellular amino acid biosynthetic process	0.0033	0.0013	2.57	0.182063	0.380072	EVM0003037;EVM0019336
GO:0010114	response to red light	0.0033	0.0013	2.57	0.182063	0.380072	EVM0004621;EVM0045978
GO:0016125	sterol metabolic process	0.0033	0.0013	2.57	0.182063	0.380072	EVM0026345;EVM0031074
GO:0098869	cellular oxidant detoxification	0.0033	0.0013	2.57	0.182063	0.380072	EVM0015866;EVM0022304
GO:0010073	meristem maintenance	0.0066	0.0037	1.79	0.183518	0.380072	EVM0003577;EVM0031368;EVM0036646;EVM0041105
GO:0010033	response to organic substance	0.0362	0.0295	1.23	0.187982	0.380072	EVM0002562;EVM0004454;EVM0006909;EVM0008314;EVM0010314;EVM0011648;EVM0014220;EVM0015535;EVM0015613;EVM0016225;EVM0018422;EVM0022450;EVM0022677;EVM0022837;EVM0023678;EVM0024421;EVM0024900;EVM0029596;EVM0037021;EVM0038875;EVM0044781;EVM0045291
GO:0009639	response to red or far red light	0.0082	0.005	1.64	0.188847	0.380072	EVM0004621;EVM0011115;EVM0016225;EVM0022450;EVM0045978
GO:0050790	regulation of catalytic activity	0.0148	0.0105	1.4	0.193168	0.380072	EVM0006909;EVM0015873;EVM0016735;EVM0029596;EVM0032158;EVM0038148;EVM0038875;EVM0039651;EVM0041655
GO:0032774	RNA biosynthetic process	0.0049	0.0025	1.97	0.194353	0.380072	EVM0010535;EVM0022926;EVM0040360
GO:0097659	nucleic acid-templated transcription	0.0049	0.0025	1.97	0.194353	0.380072	EVM0010535;EVM0022926;EVM0040360
GO:0000154	rRNA modification	0.0016	0.0003	4.71	0.194494	0.380072	EVM0043889
GO:0000423	mitophagy	0.0016	0.0003	4.71	0.194494	0.380072	EVM0038148
GO:0001933	negative regulation of protein phosphorylation	0.0016	0.0003	4.71	0.194494	0.380072	EVM0022450
GO:0006418	tRNA aminoacylation for protein translation	0.0016	0.0003	4.71	0.194494	0.380072	EVM0040167
GO:0006893	Golgi to plasma membrane transport	0.0016	0.0003	4.71	0.194494	0.380072	EVM0022450
GO:0006972	hyperosmotic response	0.0016	0.0003	4.71	0.194494	0.380072	EVM0004454
GO:0007409	axonogenesis	0.0016	0.0003	4.71	0.194494	0.380072	EVM0022450
GO:0008608	attachment of spindle microtubules to kinetochore	0.0016	0.0003	4.71	0.194494	0.380072	EVM0016863
GO:0009123	nucleoside monophosphate metabolic process	0.0016	0.0003	4.71	0.194494	0.380072	EVM0018498
GO:0009403	toxin biosynthetic process	0.0016	0.0003	4.71	0.194494	0.380072	EVM0024900
GO:0010185	regulation of cellular defense response	0.0016	0.0003	4.71	0.194494	0.380072	EVM0022853
GO:0010959	regulation of metal ion transport	0.0016	0.0003	4.71	0.194494	0.380072	EVM0022450
GO:0021915	neural tube development	0.0016	0.0003	4.71	0.194494	0.380072	EVM0038148
GO:0031163	metallo-sulfur cluster assembly	0.0016	0.0003	4.71	0.194494	0.380072	EVM0034633
GO:0031537	regulation of anthocyanin metabolic process	0.0016	0.0003	4.71	0.194494	0.380072	EVM0022450
GO:0034063	stress granule assembly	0.0016	0.0003	4.71	0.194494	0.380072	EVM0034324
GO:0042391	regulation of membrane potential	0.0016	0.0003	4.71	0.194494	0.380072	EVM0022450
GO:0042823	pyridoxal phosphate biosynthetic process	0.0016	0.0003	4.71	0.194494	0.380072	EVM0029208
GO:0043433	negative regulation of sequence-specific DNA binding transcription factor
activity	0.0016	0.0003	4.71	0.194494	0.380072	EVM0022853
GO:0043524	negative regulation of neuron apoptotic process	0.0016	0.0003	4.71	0.194494	0.380072	EVM0038148
GO:0043550	regulation of lipid kinase activity	0.0016	0.0003	4.71	0.194494	0.380072	EVM0038148
GO:0043551	regulation of phosphatidylinositol 3-kinase activity	0.0016	0.0003	4.71	0.194494	0.380072	EVM0038148
GO:0043552	positive regulation of phosphatidylinositol 3-kinase activity	0.0016	0.0003	4.71	0.194494	0.380072	EVM0038148
GO:0044205	'de novo' UMP biosynthetic process	0.0016	0.0003	4.71	0.194494	0.380072	EVM0020046
GO:0045040	protein import into mitochondrial outer membrane	0.0016	0.0003	4.71	0.194494	0.380072	EVM0008577
GO:0048578	positive regulation of long-day photoperiodism, flowering	0.0016	0.0003	4.71	0.194494	0.380072	EVM0016015
GO:0048587	regulation of short-day photoperiodism, flowering	0.0016	0.0003	4.71	0.194494	0.380072	EVM0016015
GO:0048667	cell morphogenesis involved in neuron differentiation	0.0016	0.0003	4.71	0.194494	0.380072	EVM0022450
GO:0048812	neuron projection morphogenesis	0.0016	0.0003	4.71	0.194494	0.380072	EVM0022450
GO:0048858	cell projection morphogenesis	0.0016	0.0003	4.71	0.194494	0.380072	EVM0022450
GO:0050992	dimethylallyl diphosphate biosynthetic process	0.0016	0.0003	4.71	0.194494	0.380072	EVM0016937
GO:0051047	positive regulation of secretion	0.0016	0.0003	4.71	0.194494	0.380072	EVM0032158
GO:0051177	meiotic sister chromatid cohesion	0.0016	0.0003	4.71	0.194494	0.380072	EVM0016863
GO:0051245	negative regulation of cellular defense response	0.0016	0.0003	4.71	0.194494	0.380072	EVM0022853
GO:0052314	phytoalexin metabolic process	0.0016	0.0003	4.71	0.194494	0.380072	EVM0024900
GO:0052315	phytoalexin biosynthetic process	0.0016	0.0003	4.71	0.194494	0.380072	EVM0024900
GO:0061564	axon development	0.0016	0.0003	4.71	0.194494	0.380072	EVM0022450
GO:0090218	positive regulation of lipid kinase activity	0.0016	0.0003	4.71	0.194494	0.380072	EVM0038148
GO:0120039	plasma membrane bounded cell projection morphogenesis	0.0016	0.0003	4.71	0.194494	0.380072	EVM0022450
GO:1903532	positive regulation of secretion by cell	0.0016	0.0003	4.71	0.194494	0.380072	EVM0032158
GO:1903533	regulation of protein targeting	0.0016	0.0003	4.71	0.194494	0.380072	EVM0022450
GO:1903727	positive regulation of phospholipid metabolic process	0.0016	0.0003	4.71	0.194494	0.380072	EVM0038148
GO:2000030	regulation of response to red or far red light	0.0016	0.0003	4.71	0.194494	0.380072	EVM0011115
GO:0045892	negative regulation of transcription, DNA-templated	0.0099	0.0064	1.54	0.194902	0.380072	EVM0010535;EVM0018422;EVM0022677;EVM0022926;EVM0044781;EVM0045291
GO:0008295	spermidine biosynthetic process	0.0033	0.0013	2.46	0.195002	0.380072	EVM0029860;EVM0038151
GO:0031123	RNA 3'-end processing	0.0033	0.0013	2.46	0.195002	0.380072	EVM0040360;EVM0042388
GO:0043622	cortical microtubule organization	0.0033	0.0013	2.46	0.195002	0.380072	EVM0015409;EVM0025788
GO:0045596	negative regulation of cell differentiation	0.0033	0.0013	2.46	0.195002	0.380072	EVM0034339;EVM0043224
GO:2000012	regulation of auxin polar transport	0.0033	0.0013	2.46	0.195002	0.380072	EVM0005022;EVM0014722
GO:0010015	root morphogenesis	0.0066	0.0038	1.74	0.197963	0.385222	EVM0018422;EVM0022677;EVM0044781;EVM0045291
GO:0044262	cellular carbohydrate metabolic process	0.0049	0.0026	1.93	0.203499	0.395357	EVM0003935;EVM0010746;EVM0018677
GO:0006796	phosphate-containing compound metabolic process	0.0115	0.0079	1.45	0.207492	0.400447	EVM0003935;EVM0010746;EVM0011194;EVM0018498;EVM0018677;EVM0018848;EVM0037490
GO:0090698	post-embryonic plant morphogenesis	0.0082	0.0052	1.59	0.207505	0.400447	EVM0014220;EVM0018422;EVM0022677;EVM0044781;EVM0045291
GO:0005975	carbohydrate metabolic process	0.0461	0.0391	1.18	0.211233	0.400447	EVM0000172;EVM0001103;EVM0002068;EVM0003459;EVM0003935;EVM0004798;EVM0008442;EVM0010746;EVM0014179;EVM0014197;EVM0015084;EVM0016143;EVM0017321;EVM0017888;EVM0018677;EVM0020787;EVM0022477;EVM0025122;EVM0025362;EVM0025708;EVM0028675;EVM0030178;EVM0034839;EVM0035381;EVM0036812;EVM0041684;EVM0041742;EVM0044029
GO:0042127	regulation of cell proliferation	0.0049	0.0026	1.88	0.212742	0.400447	EVM0035404;EVM0038148;Rosmarinus_officinalis_newGene_19193
GO:0051338	regulation of transferase activity	0.0049	0.0026	1.88	0.212742	0.400447	EVM0038148;EVM0039651;EVM0041655
GO:0032502	developmental process	0.0576	0.05	1.15	0.215981	0.400447	EVM0003577;EVM0004454;EVM0005833;EVM0009323;EVM0010314;EVM0010535;EVM0011115;EVM0014220;EVM0015409;EVM0015743;EVM0016015;EVM0016225;EVM0016624;EVM0017918;EVM0018422;EVM0018562;EVM0022450;EVM0022677;EVM0022926;EVM0024900;EVM0025788;EVM0027850;EVM0031074;EVM0031368;EVM0034339;EVM0036646;EVM0037730;EVM0038148;EVM0038875;EVM0040341;EVM0041105;EVM0042265;EVM0043224;EVM0044781;EVM0045291
GO:0090558	plant epidermis development	0.0066	0.004	1.66	0.220239	0.400447	EVM0010535;EVM0016624;EVM0018562;EVM0022926
GO:0015914	phospholipid transport	0.0033	0.0015	2.26	0.221187	0.400447	EVM0007683;EVM0025814
GO:0051050	positive regulation of transport	0.0033	0.0015	2.26	0.221187	0.400447	EVM0022450;EVM0032158
GO:0000055	ribosomal large subunit export from nucleus	0.0016	0.0004	4.04	0.223019	0.400447	EVM0022625
GO:0002218	activation of innate immune response	0.0016	0.0004	4.04	0.223019	0.400447	EVM0012984
GO:0002253	activation of immune response	0.0016	0.0004	4.04	0.223019	0.400447	EVM0012984
GO:0006452	translational frameshifting	0.0016	0.0004	4.04	0.223019	0.400447	EVM0019281
GO:0006471	protein ADP-ribosylation	0.0016	0.0004	4.04	0.223019	0.400447	EVM0035997
GO:0006571	tyrosine biosynthetic process	0.0016	0.0004	4.04	0.223019	0.400447	EVM0023966
GO:0006638	neutral lipid metabolic process	0.0016	0.0004	4.04	0.223019	0.400447	Rosmarinus_officinalis_newGene_18886
GO:0006639	acylglycerol metabolic process	0.0016	0.0004	4.04	0.223019	0.400447	Rosmarinus_officinalis_newGene_18886
GO:0006641	triglyceride metabolic process	0.0016	0.0004	4.04	0.223019	0.400447	Rosmarinus_officinalis_newGene_18886
GO:0006833	water transport	0.0016	0.0004	4.04	0.223019	0.400447	Rosmarinus_officinalis_newGene_16933
GO:0008202	steroid metabolic process	0.0016	0.0004	4.04	0.223019	0.400447	EVM0031074
GO:0009141	nucleoside triphosphate metabolic process	0.0016	0.0004	4.04	0.223019	0.400447	EVM0018498
GO:0009228	thiamine biosynthetic process	0.0016	0.0004	4.04	0.223019	0.400447	EVM0032323
GO:0009263	deoxyribonucleotide biosynthetic process	0.0016	0.0004	4.04	0.223019	0.400447	EVM0019937
GO:0009962	regulation of flavonoid biosynthetic process	0.0016	0.0004	4.04	0.223019	0.400447	EVM0022450
GO:0010190	cytochrome b6f complex assembly	0.0016	0.0004	4.04	0.223019	0.400447	EVM0015866
GO:0010656	negative regulation of muscle cell apoptotic process	0.0016	0.0004	4.04	0.223019	0.400447	EVM0038148
GO:0010660	regulation of muscle cell apoptotic process	0.0016	0.0004	4.04	0.223019	0.400447	EVM0038148
GO:0010662	regulation of striated muscle cell apoptotic process	0.0016	0.0004	4.04	0.223019	0.400447	EVM0038148
GO:0010664	negative regulation of striated muscle cell apoptotic process	0.0016	0.0004	4.04	0.223019	0.400447	EVM0038148
GO:0010665	regulation of cardiac muscle cell apoptotic process	0.0016	0.0004	4.04	0.223019	0.400447	EVM0038148
GO:0010667	negative regulation of cardiac muscle cell apoptotic process	0.0016	0.0004	4.04	0.223019	0.400447	EVM0038148
GO:0030866	cortical actin cytoskeleton organization	0.0016	0.0004	4.04	0.223019	0.400447	EVM0014743
GO:0032990	cell part morphogenesis	0.0016	0.0004	4.04	0.223019	0.400447	EVM0022450
GO:0033306	phytol metabolic process	0.0016	0.0004	4.04	0.223019	0.400447	Rosmarinus_officinalis_newGene_18886
GO:0042044	fluid transport	0.0016	0.0004	4.04	0.223019	0.400447	Rosmarinus_officinalis_newGene_16933
GO:0042538	hyperosmotic salinity response	0.0016	0.0004	4.04	0.223019	0.400447	EVM0004454
GO:0045144	meiotic sister chromatid segregation	0.0016	0.0004	4.04	0.223019	0.400447	EVM0016863
GO:0045901	positive regulation of translational elongation	0.0016	0.0004	4.04	0.223019	0.400447	EVM0019281
GO:0045905	positive regulation of translational termination	0.0016	0.0004	4.04	0.223019	0.400447	EVM0019281
GO:0046460	neutral lipid biosynthetic process	0.0016	0.0004	4.04	0.223019	0.400447	Rosmarinus_officinalis_newGene_18886
GO:0046463	acylglycerol biosynthetic process	0.0016	0.0004	4.04	0.223019	0.400447	Rosmarinus_officinalis_newGene_18886
GO:0046951	ketone body biosynthetic process	0.0016	0.0004	4.04	0.223019	0.400447	EVM0011618
GO:0051176	positive regulation of sulfur metabolic process	0.0016	0.0004	4.04	0.223019	0.400447	EVM0024900
GO:0055088	lipid homeostasis	0.0016	0.0004	4.04	0.223019	0.400447	EVM0031074
GO:0072507	divalent inorganic cation homeostasis	0.0016	0.0004	4.04	0.223019	0.400447	EVM0022450
GO:0090069	regulation of ribosome biogenesis	0.0016	0.0004	4.04	0.223019	0.400447	EVM0002015
GO:0098780	response to mitochondrial depolarisation	0.0016	0.0004	4.04	0.223019	0.400447	EVM0038148
GO:1901215	negative regulation of neuron death	0.0016	0.0004	4.04	0.223019	0.400447	EVM0038148
GO:1903173	fatty alcohol metabolic process	0.0016	0.0004	4.04	0.223019	0.400447	Rosmarinus_officinalis_newGene_18886
GO:1905183	negative regulation of protein serine/threonine phosphatase activity	0.0016	0.0004	4.04	0.223019	0.400447	EVM0038875
GO:2000095	regulation of Wnt signaling pathway, planar cell polarity pathway	0.0016	0.0004	4.04	0.223019	0.400447	EVM0031608
GO:0043067	regulation of programmed cell death	0.0066	0.004	1.64	0.227809	0.408441	EVM0016315;EVM0016735;EVM0038148;EVM0041601
GO:0009888	tissue development	0.0164	0.0125	1.32	0.228221	0.408574	EVM0003577;EVM0010535;EVM0016624;EVM0018562;EVM0022926;EVM0027850;EVM0031368;EVM0036646;EVM0038148;EVM0041105
GO:0046854	phosphatidylinositol phosphorylation	0.0033	0.0015	2.17	0.234386	0.417139	EVM0011194;EVM0018848
GO:0071826	ribonucleoprotein complex subunit organization	0.0033	0.0015	2.17	0.234386	0.417139	EVM0022625;EVM0034324
GO:1902903	regulation of supramolecular fiber organization	0.0033	0.0015	2.17	0.234386	0.417139	EVM0015409;EVM0025788
GO:1903827	regulation of cellular protein localization	0.0033	0.0015	2.17	0.234386	0.417139	EVM0002965;EVM0022450
GO:0043086	negative regulation of catalytic activity	0.0066	0.0041	1.59	0.243138	0.428828	EVM0006909;EVM0016735;EVM0029596;EVM0038875
GO:0006515	misfolded or incompletely synthesized protein catabolic process	0.0033	0.0016	2.09	0.247629	0.428828	EVM0003788;EVM0019656
GO:0009606	tropism	0.0033	0.0016	2.09	0.247629	0.428828	EVM0006000;EVM0009323
GO:0010639	negative regulation of organelle organization	0.0033	0.0016	2.09	0.247629	0.428828	EVM0015409;EVM0025788
GO:0022618	ribonucleoprotein complex assembly	0.0033	0.0016	2.09	0.247629	0.428828	EVM0022625;EVM0034324
GO:0045786	negative regulation of cell cycle	0.0033	0.0016	2.09	0.247629	0.428828	EVM0010535;EVM0022926
GO:0000077	DNA damage checkpoint	0.0016	0.0005	3.53	0.250536	0.428828	EVM0028957
GO:0006741	NADP biosynthetic process	0.0016	0.0005	3.53	0.250536	0.428828	EVM0005607
GO:0006783	heme biosynthetic process	0.0016	0.0005	3.53	0.250536	0.428828	EVM0044538
GO:0009566	fertilization	0.0016	0.0005	3.53	0.250536	0.428828	EVM0022450
GO:0009900	dehiscence	0.0016	0.0005	3.53	0.250536	0.428828	EVM0016225
GO:0009901	anther dehiscence	0.0016	0.0005	3.53	0.250536	0.428828	EVM0016225
GO:0015996	chlorophyll catabolic process	0.0016	0.0005	3.53	0.250536	0.428828	EVM0045162
GO:0016050	vesicle organization	0.0016	0.0005	3.53	0.250536	0.428828	EVM0043224
GO:0016999	antibiotic metabolic process	0.0016	0.0005	3.53	0.250536	0.428828	EVM0018498
GO:0019288	isopentenyl diphosphate biosynthetic process, methylerythritol 4-phosphate
pathway	0.0016	0.0005	3.53	0.250536	0.428828	EVM0016937
GO:0019346	transsulfuration	0.0016	0.0005	3.53	0.250536	0.428828	EVM0020563
GO:0019432	triglyceride biosynthetic process	0.0016	0.0005	3.53	0.250536	0.428828	Rosmarinus_officinalis_newGene_18886
GO:0019674	NAD metabolic process	0.0016	0.0005	3.53	0.250536	0.428828	EVM0005607
GO:0032968	positive regulation of transcription elongation from RNA polymerase II promoter	0.0016	0.0005	3.53	0.250536	0.428828	EVM0027038
GO:0043009	chordate embryonic development	0.0016	0.0005	3.53	0.250536	0.428828	EVM0038148
GO:0045834	positive regulation of lipid metabolic process	0.0016	0.0005	3.53	0.250536	0.428828	EVM0038148
GO:0046168	glycerol-3-phosphate catabolic process	0.0016	0.0005	3.53	0.250536	0.428828	EVM0028675
GO:0046654	tetrahydrofolate biosynthetic process	0.0016	0.0005	3.53	0.250536	0.428828	EVM0018037
GO:0048439	flower morphogenesis	0.0016	0.0005	3.53	0.250536	0.428828	EVM0014220
GO:0051051	negative regulation of transport	0.0016	0.0005	3.53	0.250536	0.428828	EVM0022450
GO:1901001	negative regulation of response to salt stress	0.0016	0.0005	3.53	0.250536	0.428828	EVM0026033
GO:0048229	gametophyte development	0.0099	0.007	1.41	0.252003	0.430121	EVM0018422;EVM0022450;EVM0022677;EVM0042265;EVM0044781;EVM0045291
GO:0065003	macromolecular complex assembly	0.0099	0.007	1.41	0.252003	0.430121	EVM0015409;EVM0015866;EVM0018498;EVM0022625;EVM0025788;EVM0034324
GO:0050832	defense response to fungus	0.0082	0.0056	1.46	0.259852	0.442084	EVM0005833;EVM0010746;EVM0014490;EVM0016225;Rosmarinus_officinalis_newGene_12644
GO:0051336	regulation of hydrolase activity	0.0082	0.0056	1.46	0.259852	0.442084	EVM0006909;EVM0016735;EVM0029596;EVM0032158;EVM0038875
GO:0009826	unidimensional cell growth	0.0049	0.0029	1.69	0.26011	0.442084	EVM0015409;EVM0024900;EVM0025788
GO:0006694	steroid biosynthetic process	0.0033	0.0016	2.02	0.260894	0.442174	EVM0031074;EVM0040219
GO:0048581	negative regulation of post-embryonic development	0.0033	0.0016	2.02	0.260894	0.442174	EVM0034339;EVM0040341
GO:0050794	regulation of cellular process	0.0855	0.0781	1.1	0.263586	0.44611	EVM0002015;EVM0002504;EVM0002562;EVM0004454;EVM0004621;EVM0004946;EVM0006909;EVM0007289;EVM0010535;EVM0010746;EVM0010829;EVM0011029;EVM0011115;EVM0012984;EVM0014220;EVM0015409;EVM0015613;EVM0015743;EVM0015866;EVM0016225;EVM0016315;EVM0016735;EVM0018422;EVM0022304;EVM0022450;EVM0022677;EVM0022837;EVM0022853;EVM0022926;EVM0023678;EVM0024421;EVM0024900;EVM0025788;EVM0029596;EVM0030622;EVM0031522;EVM…
GO:0009555	pollen development	0.0082	0.0057	1.44	0.266611	0.449434	EVM0018422;EVM0022677;EVM0042265;EVM0044781;EVM0045291
GO:0006629	lipid metabolic process	0.0181	0.0145	1.25	0.268714	0.449434	EVM0000047;EVM0006329;EVM0010472;EVM0011194;EVM0015181;EVM0016764;EVM0018460;EVM0018848;EVM0029358;EVM0031074;Rosmarinus_officinalis_newGene_18886
GO:0048608	reproductive structure development	0.0197	0.016	1.23	0.269799	0.449434	EVM0009323;EVM0010314;EVM0011115;EVM0014220;EVM0015743;EVM0016015;EVM0016225;EVM0018422;EVM0022677;EVM0034339;EVM0044781;EVM0045291
GO:0061458	reproductive system development	0.0197	0.016	1.23	0.269799	0.449434	EVM0009323;EVM0010314;EVM0011115;EVM0014220;EVM0015743;EVM0016015;EVM0016225;EVM0018422;EVM0022677;EVM0034339;EVM0044781;EVM0045291
GO:0031349	positive regulation of defense response	0.0033	0.0017	1.95	0.274165	0.449434	EVM0010746;EVM0012984
GO:0060341	regulation of cellular localization	0.0033	0.0017	1.95	0.274165	0.449434	EVM0002965;EVM0022450
GO:0098754	detoxification	0.0033	0.0017	1.95	0.274165	0.449434	EVM0015866;EVM0022304
GO:0006021	inositol biosynthetic process	0.0016	0.0005	3.14	0.277079	0.449434	EVM0001692
GO:0006470	protein dephosphorylation	0.0016	0.0005	3.14	0.277079	0.449434	EVM0037490
GO:0006611	protein export from nucleus	0.0016	0.0005	3.14	0.277079	0.449434	EVM0022625
GO:0006865	amino acid transport	0.0016	0.0005	3.14	0.277079	0.449434	EVM0012110
GO:0009641	shade avoidance	0.0016	0.0005	3.14	0.277079	0.449434	EVM0016225
GO:0010162	seed dormancy process	0.0016	0.0005	3.14	0.277079	0.449434	EVM0010314
GO:0017157	regulation of exocytosis	0.0016	0.0005	3.14	0.277079	0.449434	EVM0032158
GO:0022611	dormancy process	0.0016	0.0005	3.14	0.277079	0.449434	EVM0010314
GO:0031175	neuron projection development	0.0016	0.0005	3.14	0.277079	0.449434	EVM0022450
GO:0031503	protein complex localization	0.0016	0.0005	3.14	0.277079	0.449434	EVM0022625
GO:0032507	maintenance of protein location in cell	0.0016	0.0005	3.14	0.277079	0.449434	EVM0022450
GO:0032940	secretion by cell	0.0016	0.0005	3.14	0.277079	0.449434	EVM0020065
GO:0034308	primary alcohol metabolic process	0.0016	0.0005	3.14	0.277079	0.449434	Rosmarinus_officinalis_newGene_18886
GO:0043488	regulation of mRNA stability	0.0016	0.0005	3.14	0.277079	0.449434	EVM0030559
GO:0043928	exonucleolytic nuclear-transcribed mRNA catabolic process involved in
deadenylation-dependent decay	0.0016	0.0005	3.14	0.277079	0.449434	EVM0000712
GO:0044272	sulfur compound biosynthetic process	0.0016	0.0005	3.14	0.277079	0.449434	EVM0024900
GO:0045185	maintenance of protein location	0.0016	0.0005	3.14	0.277079	0.449434	EVM0022450
GO:0046903	secretion	0.0016	0.0005	3.14	0.277079	0.449434	EVM0020065
GO:0048280	vesicle fusion with Golgi apparatus	0.0016	0.0005	3.14	0.277079	0.449434	EVM0023970
GO:0048666	neuron development	0.0016	0.0005	3.14	0.277079	0.449434	EVM0022450
GO:0071166	ribonucleoprotein complex localization	0.0016	0.0005	3.14	0.277079	0.449434	EVM0022625
GO:0071426	ribonucleoprotein complex export from nucleus	0.0016	0.0005	3.14	0.277079	0.449434	EVM0022625
GO:0090407	organophosphate biosynthetic process	0.0016	0.0005	3.14	0.277079	0.449434	EVM0010746
GO:1900376	regulation of secondary metabolite biosynthetic process	0.0016	0.0005	3.14	0.277079	0.449434	EVM0024900
GO:0007010	cytoskeleton organization	0.0082	0.0059	1.4	0.287111	0.463105	EVM0008693;EVM0014743;EVM0015409;EVM0022450;EVM0025788
GO:0006721	terpenoid metabolic process	0.0033	0.0017	1.88	0.287424	0.463105	EVM0031074;Rosmarinus_officinalis_newGene_18886
GO:0010564	regulation of cell cycle process	0.0033	0.0017	1.88	0.287424	0.463105	EVM0010535;EVM0022926
GO:0055065	metal ion homeostasis	0.0033	0.0017	1.88	0.287424	0.463105	EVM0022450;EVM0037843
GO:0120036	plasma membrane bounded cell projection organization	0.0033	0.0017	1.88	0.287424	0.463105	EVM0022450;EVM0031608
GO:0050776	regulation of immune response	0.0049	0.0031	1.6	0.289157	0.465278	EVM0010746;EVM0012984;EVM0041601
GO:0050789	regulation of biological process	0.0938	0.0869	1.08	0.290077	0.465914	EVM0002015;EVM0002504;EVM0002562;EVM0002965;EVM0004454;EVM0004621;EVM0004946;EVM0006909;EVM0007289;EVM0008314;EVM0010535;EVM0010746;EVM0010829;EVM0011029;EVM0011115;EVM0012984;EVM0014220;EVM0015409;EVM0015613;EVM0015743;EVM0015866;EVM0016015;EVM0016225;EVM0016315;EVM0016735;EVM0018422;EVM0022304;EVM0022450;EVM0022677;EVM0022837;EVM0022853;EVM0022926;EVM0023678;EVM0024421;EVM0024900;EVM0025788;EVM…
GO:0030162	regulation of proteolysis	0.0066	0.0045	1.47	0.290323	0.465914	EVM0006909;EVM0016735;EVM0029596;Rosmarinus_officinalis_newGene_9520
GO:1901564	organonitrogen compound metabolic process	0.0428	0.038	1.13	0.292855	0.465949	EVM0002562;EVM0006000;EVM0011115;EVM0011194;EVM0013330;EVM0016225;EVM0016735;EVM0018048;EVM0018422;EVM0018498;EVM0018848;EVM0020065;EVM0022450;EVM0022677;EVM0024246;EVM0024421;EVM0024900;EVM0037490;EVM0040341;EVM0041412;EVM0041601;EVM0042265;EVM0044781;EVM0045166;EVM0045291;Rosmarinus_officinalis_newGene_9520
GO:0006355	regulation of transcription, DNA-templated	0.0938	0.087	1.08	0.293683	0.465949	EVM0001273;EVM0002504;EVM0003553;EVM0003740;EVM0004292;EVM0004946;EVM0005848;EVM0005957;EVM0006188;EVM0007055;EVM0008915;EVM0010193;EVM0010535;EVM0010829;EVM0012721;EVM0014220;EVM0015290;EVM0015743;EVM0015801;EVM0017108;EVM0017503;EVM0017533;EVM0017787;EVM0017862;EVM0018422;EVM0018816;EVM0022013;EVM0022357;EVM0022677;EVM0022853;EVM0022926;EVM0027708;EVM0028060;EVM0029975;EVM0030622;EVM0031522;EVM…
GO:0010941	regulation of cell death	0.0066	0.0045	1.45	0.298318	0.465949	EVM0016315;EVM0016735;EVM0038148;EVM0041601
GO:0007005	mitochondrion organization	0.0049	0.0031	1.57	0.298898	0.465949	EVM0018498;EVM0038148;EVM0045803
GO:0016071	mRNA metabolic process	0.0099	0.0075	1.32	0.300604	0.465949	EVM0007057;EVM0010412;EVM0034339;EVM0040168;EVM0040360;EVM0040754
GO:0007399	nervous system development	0.0033	0.0018	1.82	0.300655	0.465949	EVM0022450;EVM0038148
GO:0019722	calcium-mediated signaling	0.0033	0.0018	1.82	0.300655	0.465949	EVM0001839;EVM0033246
GO:0031400	negative regulation of protein modification process	0.0033	0.0018	1.82	0.300655	0.465949	EVM0022450;EVM0038875
GO:0051223	regulation of protein transport	0.0033	0.0018	1.82	0.300655	0.465949	EVM0022450;EVM0032158
GO:0070201	regulation of establishment of protein localization	0.0033	0.0018	1.82	0.300655	0.465949	EVM0022450;EVM0032158
GO:0090087	regulation of peptide transport	0.0033	0.0018	1.82	0.300655	0.465949	EVM0022450;EVM0032158
GO:0140013	meiotic nuclear division	0.0033	0.0018	1.82	0.300655	0.465949	EVM0016863;EVM0024200
GO:0000103	sulfate assimilation	0.0016	0.0006	2.82	0.302684	0.465949	EVM0003641
GO:0002791	regulation of peptide secretion	0.0016	0.0006	2.82	0.302684	0.465949	EVM0032158
GO:0006163	purine nucleotide metabolic process	0.0016	0.0006	2.82	0.302684	0.465949	EVM0018498
GO:0007142	male meiosis II	0.0016	0.0006	2.82	0.302684	0.465949	EVM0039709
GO:0009150	purine ribonucleotide metabolic process	0.0016	0.0006	2.82	0.302684	0.465949	EVM0018498
GO:0009259	ribonucleotide metabolic process	0.0016	0.0006	2.82	0.302684	0.465949	EVM0018498
GO:0019693	ribose phosphate metabolic process	0.0016	0.0006	2.82	0.302684	0.465949	EVM0018498
GO:0036297	interstrand cross-link repair	0.0016	0.0006	2.82	0.302684	0.465949	EVM0001418
GO:0043523	regulation of neuron apoptotic process	0.0016	0.0006	2.82	0.302684	0.465949	EVM0038148
GO:0050708	regulation of protein secretion	0.0016	0.0006	2.82	0.302684	0.465949	EVM0032158
GO:0051651	maintenance of location in cell	0.0016	0.0006	2.82	0.302684	0.465949	EVM0022450
GO:0061726	mitochondrion disassembly	0.0016	0.0006	2.82	0.302684	0.465949	EVM0038148
GO:0061912	selective autophagy	0.0016	0.0006	2.82	0.302684	0.465949	EVM0038148
GO:0071248	cellular response to metal ion	0.0016	0.0006	2.82	0.302684	0.465949	EVM0022450
GO:1900865	chloroplast RNA modification	0.0016	0.0006	2.82	0.302684	0.465949	EVM0021168
GO:1902584	positive regulation of response to water deprivation	0.0016	0.0006	2.82	0.302684	0.465949	EVM0040341
GO:1903008	organelle disassembly	0.0016	0.0006	2.82	0.302684	0.465949	EVM0038148
GO:1903725	regulation of phospholipid metabolic process	0.0016	0.0006	2.82	0.302684	0.465949	EVM0038148
GO:1904062	regulation of cation transmembrane transport	0.0016	0.0006	2.82	0.302684	0.465949	EVM0022450
GO:2001257	regulation of cation channel activity	0.0016	0.0006	2.82	0.302684	0.465949	EVM0022450
GO:0060560	developmental growth involved in morphogenesis	0.0049	0.0032	1.54	0.308656	0.474537	EVM0015409;EVM0024900;EVM0025788
GO:0065007	biological regulation	0.0987	0.0923	1.07	0.309438	0.475135	EVM0002015;EVM0002504;EVM0002562;EVM0002965;EVM0004454;EVM0004621;EVM0004946;EVM0006909;EVM0007289;EVM0008314;EVM0010535;EVM0010746;EVM0010829;EVM0011029;EVM0011115;EVM0012984;EVM0014220;EVM0015409;EVM0015613;EVM0015743;EVM0015866;EVM0015873;EVM0016015;EVM0016225;EVM0016315;EVM0016735;EVM0018422;EVM0022304;EVM0022450;EVM0022677;EVM0022837;EVM0022853;EVM0022926;EVM0023678;EVM0024421;EVM0024900;EVM…
GO:0042981	regulation of apoptotic process	0.0049	0.0033	1.51	0.318424	0.487814	EVM0016735;EVM0038148;EVM0041601
GO:0006259	DNA metabolic process	0.0082	0.0062	1.33	0.321855	0.487814	EVM0010829;EVM0024200;EVM0024246;EVM0035404;Rosmarinus_officinalis_newGene_19193
GO:0031347	regulation of defense response	0.0082	0.0062	1.33	0.321855	0.487814	EVM0010746;EVM0012984;EVM0016225;EVM0022837;EVM0022853
GO:0033554	cellular response to stress	0.0247	0.0214	1.15	0.324695	0.487814	EVM0010535;EVM0010829;EVM0011029;EVM0015866;EVM0018422;EVM0022304;EVM0022677;EVM0022926;EVM0023152;EVM0024246;EVM0031727;EVM0038148;EVM0041042;EVM0044781;EVM0045291
GO:0031323	regulation of cellular metabolic process	0.0477	0.0434	1.1	0.324799	0.487814	EVM0002015;EVM0002504;EVM0004946;EVM0006909;EVM0010535;EVM0010746;EVM0010829;EVM0014220;EVM0015743;EVM0016735;EVM0018422;EVM0022450;EVM0022677;EVM0022837;EVM0022853;EVM0022926;EVM0024900;EVM0029596;EVM0030622;EVM0031522;EVM0034339;EVM0035404;EVM0038148;EVM0038875;EVM0039651;EVM0041655;EVM0044781;EVM0045291;Rosmarinus_officinalis_newGene_19193
GO:0030030	cell projection organization	0.0033	0.0019	1.71	0.326978	0.487814	EVM0022450;EVM0031608
GO:0031348	negative regulation of defense response	0.0033	0.0019	1.71	0.326978	0.487814	EVM0016225;EVM0022853
GO:0046856	phosphatidylinositol dephosphorylation	0.0033	0.0019	1.71	0.326978	0.487814	EVM0013215;EVM0015720
GO:0006221	pyrimidine nucleotide biosynthetic process	0.0016	0.0006	2.57	0.327384	0.487814	EVM0036866
GO:0006436	tryptophanyl-tRNA aminoacylation	0.0016	0.0006	2.57	0.327384	0.487814	EVM0044015
GO:0007135	meiosis II	0.0016	0.0006	2.57	0.327384	0.487814	EVM0016863
GO:0007602	phototransduction	0.0016	0.0006	2.57	0.327384	0.487814	EVM0011115
GO:0009583	detection of light stimulus	0.0016	0.0006	2.57	0.327384	0.487814	EVM0011115
GO:0009958	positive gravitropism	0.0016	0.0006	2.57	0.327384	0.487814	EVM0009323
GO:0015936	coenzyme A metabolic process	0.0016	0.0006	2.57	0.327384	0.487814	EVM0022731
GO:0030182	neuron differentiation	0.0016	0.0006	2.57	0.327384	0.487814	EVM0022450
GO:0031124	mRNA 3'-end processing	0.0016	0.0006	2.57	0.327384	0.487814	EVM0040360
GO:0032102	negative regulation of response to external stimulus	0.0016	0.0006	2.57	0.327384	0.487814	EVM0043224
GO:0042430	indole-containing compound metabolic process	0.0016	0.0006	2.57	0.327384	0.487814	EVM0024900
GO:0042435	indole-containing compound biosynthetic process	0.0016	0.0006	2.57	0.327384	0.487814	EVM0024900
GO:0043154	negative regulation of cysteine-type endopeptidase activity involved in
apoptotic process	0.0016	0.0006	2.57	0.327384	0.487814	EVM0016735
GO:0043901	negative regulation of multi-organism process	0.0016	0.0006	2.57	0.327384	0.487814	EVM0043224
GO:0045143	homologous chromosome segregation	0.0016	0.0006	2.57	0.327384	0.487814	EVM0016863
GO:1901214	regulation of neuron death	0.0016	0.0006	2.57	0.327384	0.487814	EVM0038148
GO:0051171	regulation of nitrogen compound metabolic process	0.0461	0.0421	1.09	0.338561	0.503847	EVM0002015;EVM0002504;EVM0004946;EVM0006909;EVM0010535;EVM0010829;EVM0014220;EVM0015743;EVM0016735;EVM0018422;EVM0022450;EVM0022677;EVM0022837;EVM0022853;EVM0022926;EVM0024900;EVM0029596;EVM0030622;EVM0031522;EVM0034339;EVM0035404;EVM0038875;EVM0039651;EVM0041655;EVM0044781;EVM0045291;Rosmarinus_officinalis_newGene_19193;Rosmarinus_officinalis_newGene_9520
GO:0032875	regulation of DNA endoreduplication	0.0033	0.002	1.66	0.340042	0.504189	EVM0010535;EVM0022926
GO:0051302	regulation of cell division	0.0033	0.002	1.66	0.340042	0.504189	EVM0015409;EVM0025788
GO:0055080	cation homeostasis	0.0033	0.002	1.66	0.340042	0.504189	EVM0022450;EVM0037843
GO:1905392	plant organ morphogenesis	0.0082	0.0064	1.28	0.349982	0.506657	EVM0014220;EVM0018422;EVM0022677;EVM0044781;EVM0045291
GO:0043933	macromolecular complex subunit organization	0.0099	0.0079	1.25	0.35075	0.506657	EVM0015409;EVM0015866;EVM0018498;EVM0022625;EVM0025788;EVM0034324
GO:0000290	deadenylation-dependent decapping of nuclear-transcribed mRNA	0.0016	0.0007	2.35	0.35121	0.506657	EVM0018320
GO:0005986	sucrose biosynthetic process	0.0016	0.0007	2.35	0.35121	0.506657	EVM0004869
GO:0006475	internal protein amino acid acetylation	0.0016	0.0007	2.35	0.35121	0.506657	EVM0020065
GO:0008360	regulation of cell shape	0.0016	0.0007	2.35	0.35121	0.506657	EVM0027521
GO:0009423	chorismate biosynthetic process	0.0016	0.0007	2.35	0.35121	0.506657	EVM0036746
GO:0009934	regulation of meristem structural organization	0.0016	0.0007	2.35	0.35121	0.506657	EVM0040341
GO:0010229	inflorescence development	0.0016	0.0007	2.35	0.35121	0.506657	EVM0016015
GO:0010431	seed maturation	0.0016	0.0007	2.35	0.35121	0.506657	EVM0010314
GO:0010603	regulation of cytoplasmic mRNA processing body assembly	0.0016	0.0007	2.35	0.35121	0.506657	EVM0034324
GO:0018393	internal peptidyl-lysine acetylation	0.0016	0.0007	2.35	0.35121	0.506657	EVM0020065
GO:0018394	peptidyl-lysine acetylation	0.0016	0.0007	2.35	0.35121	0.506657	EVM0020065
GO:0042255	ribosome assembly	0.0016	0.0007	2.35	0.35121	0.506657	EVM0022625
GO:0042326	negative regulation of phosphorylation	0.0016	0.0007	2.35	0.35121	0.506657	EVM0022450
GO:0051090	regulation of sequence-specific DNA binding transcription factor activity	0.0016	0.0007	2.35	0.35121	0.506657	EVM0022853
GO:0071586	CAAX-box protein processing	0.0016	0.0007	2.35	0.35121	0.506657	Rosmarinus_officinalis_newGene_18012
GO:0090175	regulation of establishment of planar polarity	0.0016	0.0007	2.35	0.35121	0.506657	EVM0031608
GO:1905330	regulation of morphogenesis of an epithelium	0.0016	0.0007	2.35	0.35121	0.506657	EVM0031608
GO:2000050	regulation of non-canonical Wnt signaling pathway	0.0016	0.0007	2.35	0.35121	0.506657	EVM0031608
GO:0010256	endomembrane system organization	0.0033	0.002	1.61	0.353027	0.506657	EVM0022450;EVM0043224
GO:0010563	negative regulation of phosphorus metabolic process	0.0033	0.002	1.61	0.353027	0.506657	EVM0022450;EVM0038875
GO:0032535	regulation of cellular component size	0.0033	0.002	1.61	0.353027	0.506657	EVM0010535;EVM0022926
GO:0034765	regulation of ion transmembrane transport	0.0033	0.002	1.61	0.353027	0.506657	EVM0016512;EVM0022450
GO:0045936	negative regulation of phosphate metabolic process	0.0033	0.002	1.61	0.353027	0.506657	EVM0022450;EVM0038875
GO:0090066	regulation of anatomical structure size	0.0033	0.002	1.61	0.353027	0.506657	EVM0010535;EVM0022926
GO:2000022	regulation of jasmonic acid mediated signaling pathway	0.0033	0.002	1.61	0.353027	0.506657	EVM0016225;EVM0022837
GO:0000302	response to reactive oxygen species	0.0066	0.0049	1.33	0.354787	0.507977	EVM0004454;EVM0016854;EVM0024695;EVM0030767
GO:0040008	regulation of growth	0.0066	0.0049	1.33	0.354787	0.507977	EVM0010535;EVM0014220;EVM0015743;EVM0022926
GO:0048468	cell development	0.0082	0.0065	1.27	0.357038	0.510595	EVM0010535;EVM0016624;EVM0018562;EVM0022450;EVM0022926
GO:0098542	defense response to other organism	0.0181	0.0157	1.15	0.360365	0.514743	EVM0005833;EVM0006909;EVM0010746;EVM0011029;EVM0014490;EVM0016225;EVM0016854;EVM0029596;EVM0041601;EVM0045830;Rosmarinus_officinalis_newGene_12644
GO:0030001	metal ion transport	0.0099	0.008	1.23	0.363417	0.51849	EVM0007192;EVM0029042;EVM0037843;EVM0039673;EVM0041281;EVM0044381
GO:0031399	regulation of protein modification process	0.0066	0.0051	1.3	0.370973	0.52336	EVM0022450;EVM0038875;EVM0039651;EVM0041655
GO:0006473	protein acetylation	0.0016	0.0008	2.17	0.374193	0.52336	EVM0020065
GO:0006751	glutathione catabolic process	0.0016	0.0008	2.17	0.374193	0.52336	EVM0025687
GO:0007205	protein kinase C-activating G-protein coupled receptor signaling pathway	0.0016	0.0008	2.17	0.374193	0.52336	EVM0028631
GO:0009404	toxin metabolic process	0.0016	0.0008	2.17	0.374193	0.52336	EVM0024900
GO:0009625	response to insect	0.0016	0.0008	2.17	0.374193	0.52336	EVM0016225
GO:0010252	auxin homeostasis	0.0016	0.0008	2.17	0.374193	0.52336	EVM0024900
GO:0010508	positive regulation of autophagy	0.0016	0.0008	2.17	0.374193	0.52336	EVM0038148
GO:0016311	dephosphorylation	0.0016	0.0008	2.17	0.374193	0.52336	EVM0037490
GO:0016485	protein processing	0.0016	0.0008	2.17	0.374193	0.52336	EVM0017357
GO:0022898	regulation of transmembrane transporter activity	0.0016	0.0008	2.17	0.374193	0.52336	EVM0022450
GO:0032409	regulation of transporter activity	0.0016	0.0008	2.17	0.374193	0.52336	EVM0022450
GO:0032412	regulation of ion transmembrane transporter activity	0.0016	0.0008	2.17	0.374193	0.52336	EVM0022450
GO:0043631	RNA polyadenylation	0.0016	0.0008	2.17	0.374193	0.52336	EVM0042388
GO:0045597	positive regulation of cell differentiation	0.0016	0.0008	2.17	0.374193	0.52336	EVM0043224
GO:0046916	cellular transition metal ion homeostasis	0.0016	0.0008	2.17	0.374193	0.52336	EVM0037843
GO:0080143	regulation of amino acid export	0.0016	0.0008	2.17	0.374193	0.52336	EVM0029658
GO:0007033	vacuole organization	0.0033	0.0022	1.53	0.378715	0.527243	EVM0038148;EVM0043224
GO:0009867	jasmonic acid mediated signaling pathway	0.0033	0.0022	1.53	0.378715	0.527243	EVM0016225;EVM0022837
GO:0071395	cellular response to jasmonic acid stimulus	0.0033	0.0022	1.53	0.378715	0.527243	EVM0016225;EVM0022837
GO:0098771	inorganic ion homeostasis	0.0033	0.0022	1.53	0.378715	0.527243	EVM0022450;EVM0037843
GO:0002682	regulation of immune system process	0.0049	0.0037	1.35	0.386568	0.537101	EVM0010746;EVM0012984;EVM0041601
GO:0016579	protein deubiquitination	0.0066	0.0052	1.27	0.387129	0.537101	EVM0002633;EVM0018625;EVM0033256;EVM0036998
GO:0048589	developmental growth	0.0066	0.0052	1.27	0.387129	0.537101	EVM0015409;EVM0024900;EVM0025788;EVM0027850
GO:0001558	regulation of cell growth	0.0033	0.0022	1.49	0.391399	0.537538	EVM0010535;EVM0022926
GO:0006556	S-adenosylmethionine biosynthetic process	0.0016	0.0008	2.02	0.396364	0.537538	EVM0042504
GO:0006753	nucleoside phosphate metabolic process	0.0016	0.0008	2.02	0.396364	0.537538	EVM0018498
GO:0006813	potassium ion transport	0.0016	0.0008	2.02	0.396364	0.537538	EVM0006894
GO:0009926	auxin polar transport	0.0016	0.0008	2.02	0.396364	0.537538	EVM0040341
GO:0010951	negative regulation of endopeptidase activity	0.0016	0.0008	2.02	0.396364	0.537538	EVM0016735
GO:0032434	regulation of proteasomal ubiquitin-dependent protein catabolic process	0.0016	0.0008	2.02	0.396364	0.537538	EVM0012361
GO:0042773	ATP synthesis coupled electron transport	0.0016	0.0008	2.02	0.396364	0.537538	EVM0018498
GO:0043543	protein acylation	0.0016	0.0008	2.02	0.396364	0.537538	EVM0020065
GO:0046034	ATP metabolic process	0.0016	0.0008	2.02	0.396364	0.537538	EVM0018498
GO:0048441	petal development	0.0016	0.0008	2.02	0.396364	0.537538	EVM0014220
GO:0048465	corolla development	0.0016	0.0008	2.02	0.396364	0.537538	EVM0014220
GO:0051046	regulation of secretion	0.0016	0.0008	2.02	0.396364	0.537538	EVM0032158
GO:0051235	maintenance of location	0.0016	0.0008	2.02	0.396364	0.537538	EVM0022450
GO:0061025	membrane fusion	0.0016	0.0008	2.02	0.396364	0.537538	EVM0022450
GO:1902074	response to salt	0.0016	0.0008	2.02	0.396364	0.537538	EVM0004454
GO:1903530	regulation of secretion by cell	0.0016	0.0008	2.02	0.396364	0.537538	EVM0032158
GO:2000070	regulation of response to water deprivation	0.0016	0.0008	2.02	0.396364	0.537538	EVM0040341
GO:2000117	negative regulation of cysteine-type endopeptidase activity	0.0016	0.0008	2.02	0.396364	0.537538	EVM0016735
GO:0000003	reproduction	0.0247	0.0225	1.09	0.396786	0.537538	EVM0009323;EVM0010314;EVM0011115;EVM0014220;EVM0015743;EVM0016015;EVM0016225;EVM0016863;EVM0018422;EVM0022450;EVM0022677;EVM0024200;EVM0034339;EVM0044781;EVM0045291
GO:0022414	reproductive process	0.0247	0.0225	1.09	0.396786	0.537538	EVM0009323;EVM0010314;EVM0011115;EVM0014220;EVM0015743;EVM0016015;EVM0016225;EVM0016863;EVM0018422;EVM0022450;EVM0022677;EVM0024200;EVM0034339;EVM0044781;EVM0045291
GO:0009733	response to auxin	0.0132	0.0115	1.15	0.397248	0.537562	EVM0018422;EVM0022677;EVM0024900;EVM0035424;EVM0037021;EVM0041884;EVM0044781;EVM0045291
GO:0016043	cellular component organization	0.0378	0.0353	1.07	0.398673	0.538886	EVM0005462;EVM0010535;EVM0014743;EVM0015409;EVM0015866;EVM0016624;EVM0016854;EVM0016863;EVM0018328;EVM0018498;EVM0018562;EVM0020065;EVM0022450;EVM0022625;EVM0022926;EVM0024200;EVM0024900;EVM0025788;EVM0031608;EVM0034324;EVM0034633;EVM0038148;EVM0043224
GO:0008152	metabolic process	0.1036	0.1	1.04	0.400326	0.540516	EVM0000047;EVM0002493;EVM0002562;EVM0003935;EVM0006000;EVM0007057;EVM0010412;EVM0010535;EVM0010746;EVM0010829;EVM0011115;EVM0011194;EVM0012644;EVM0013092;EVM0013330;EVM0013507;EVM0013693;EVM0014718;EVM0015866;EVM0016225;EVM0016735;EVM0017707;EVM0018048;EVM0018422;EVM0018498;EVM0018677;EVM0018848;EVM0020065;EVM0021168;EVM0022304;EVM0022450;EVM0022677;EVM0022869;EVM0022926;EVM0023881;EVM0024200;EVM…
GO:0030154	cell differentiation	0.0132	0.0115	1.14	0.40265	0.543004	EVM0010535;EVM0015743;EVM0016624;EVM0018562;EVM0022450;EVM0022926;EVM0028714;EVM0040997
GO:0009553	embryo sac development	0.0033	0.0023	1.45	0.403965	0.543004	EVM0022450;EVM0042265
GO:0045088	regulation of innate immune response	0.0033	0.0023	1.45	0.403965	0.543004	EVM0010746;EVM0012984
GO:0051129	negative regulation of cellular component organization	0.0033	0.0023	1.45	0.403965	0.543004	EVM0015409;EVM0025788
GO:0048518	positive regulation of biological process	0.0247	0.0226	1.09	0.404491	0.543106	EVM0002504;EVM0010746;EVM0012984;EVM0015409;EVM0015613;EVM0016015;EVM0022450;EVM0024900;EVM0025788;EVM0030622;EVM0031522;EVM0032158;EVM0038148;EVM0040341;EVM0043224
GO:0009409	response to cold	0.0049	0.0038	1.3	0.405793	0.543985	EVM0004454;EVM0011648;EVM0038875
GO:0080090	regulation of primary metabolic process	0.0461	0.0436	1.06	0.407568	0.543985	EVM0002015;EVM0002504;EVM0004946;EVM0006909;EVM0010535;EVM0010829;EVM0014220;EVM0015743;EVM0016735;EVM0018422;EVM0022450;EVM0022677;EVM0022837;EVM0022853;EVM0022926;EVM0029596;EVM0030622;EVM0031522;EVM0034339;EVM0035404;EVM0038148;EVM0038875;EVM0039651;EVM0041655;EVM0044781;EVM0045291;Rosmarinus_officinalis_newGene_19193;Rosmarinus_officinalis_newGene_9520
GO:0006996	organelle organization	0.0247	0.0228	1.08	0.412207	0.543985	EVM0014743;EVM0015409;EVM0016854;EVM0016863;EVM0018328;EVM0018498;EVM0020065;EVM0022450;EVM0022625;EVM0024200;EVM0025788;EVM0031608;EVM0034324;EVM0038148;EVM0043224
GO:0048869	cellular developmental process	0.0148	0.0132	1.12	0.412533	0.543985	EVM0010535;EVM0015409;EVM0015743;EVM0016624;EVM0018562;EVM0022450;EVM0022926;EVM0024900;EVM0025788
GO:0045595	regulation of cell differentiation	0.0033	0.0023	1.41	0.416406	0.543985	EVM0034339;EVM0043224
GO:0000463	maturation of LSU-rRNA from tricistronic rRNA transcript (SSU-rRNA, 5.8S rRNA,
LSU-rRNA)	0.0016	0.0009	1.88	0.41775	0.543985	EVM0032463
GO:0006304	DNA modification	0.0016	0.0009	1.88	0.41775	0.543985	EVM0010829
GO:0006403	RNA localization	0.0016	0.0009	1.88	0.41775	0.543985	EVM0022625
GO:0006405	RNA export from nucleus	0.0016	0.0009	1.88	0.41775	0.543985	EVM0022625
GO:0009117	nucleotide metabolic process	0.0016	0.0009	1.88	0.41775	0.543985	EVM0018498
GO:0009792	embryo development ending in birth or egg hatching	0.0016	0.0009	1.88	0.41775	0.543985	EVM0038148
GO:0009817	defense response to fungus, incompatible interaction	0.0016	0.0009	1.88	0.41775	0.543985	EVM0010746
GO:0010029	regulation of seed germination	0.0016	0.0009	1.88	0.41775	0.543985	EVM0040341
GO:0016117	carotenoid biosynthetic process	0.0016	0.0009	1.88	0.41775	0.543985	EVM0017843
GO:0030111	regulation of Wnt signaling pathway	0.0016	0.0009	1.88	0.41775	0.543985	EVM0031608
GO:0030178	negative regulation of Wnt signaling pathway	0.0016	0.0009	1.88	0.41775	0.543985	EVM0031608
GO:0033674	positive regulation of kinase activity	0.0016	0.0009	1.88	0.41775	0.543985	EVM0038148
GO:0043281	regulation of cysteine-type endopeptidase activity involved in apoptotic process	0.0016	0.0009	1.88	0.41775	0.543985	EVM0016735
GO:0043455	regulation of secondary metabolic process	0.0016	0.0009	1.88	0.41775	0.543985	EVM0024900
GO:0048444	floral organ morphogenesis	0.0016	0.0009	1.88	0.41775	0.543985	EVM0014220
GO:0050657	nucleic acid transport	0.0016	0.0009	1.88	0.41775	0.543985	EVM0022625
GO:0050658	RNA transport	0.0016	0.0009	1.88	0.41775	0.543985	EVM0022625
GO:0051236	establishment of RNA localization	0.0016	0.0009	1.88	0.41775	0.543985	EVM0022625
GO:0060828	regulation of canonical Wnt signaling pathway	0.0016	0.0009	1.88	0.41775	0.543985	EVM0031608
GO:0070534	protein K63-linked ubiquitination	0.0016	0.0009	1.88	0.41775	0.543985	EVM0024246
GO:0072521	purine-containing compound metabolic process	0.0016	0.0009	1.88	0.41775	0.543985	EVM0018498
GO:0090090	negative regulation of canonical Wnt signaling pathway	0.0016	0.0009	1.88	0.41775	0.543985	EVM0031608
GO:1902115	regulation of organelle assembly	0.0016	0.0009	1.88	0.41775	0.543985	EVM0034324
GO:0044238	primary metabolic process	0.0905	0.0877	1.03	0.42412	0.551685	EVM0000047;EVM0002493;EVM0002562;EVM0003935;EVM0006000;EVM0007057;EVM0010412;EVM0010535;EVM0010746;EVM0010829;EVM0011115;EVM0011194;EVM0012644;EVM0013092;EVM0013330;EVM0013507;EVM0013693;EVM0014718;EVM0016225;EVM0016735;EVM0017707;EVM0018048;EVM0018422;EVM0018498;EVM0018677;EVM0018848;EVM0020065;EVM0021168;EVM0022450;EVM0022677;EVM0022869;EVM0022926;EVM0023881;EVM0024200;EVM0024246;EVM0024421;EVM…
GO:0001732	formation of cytoplasmic translation initiation complex	0.0033	0.0024	1.38	0.428715	0.555867	EVM0019612;EVM0024118
GO:0006289	nucleotide-excision repair	0.0033	0.0024	1.38	0.428715	0.555867	EVM0027911;EVM0035163
GO:1903046	meiotic cell cycle process	0.0033	0.0024	1.38	0.428715	0.555867	EVM0016863;EVM0024200
GO:0048584	positive regulation of response to stimulus	0.0082	0.0071	1.16	0.434498	0.560579	EVM0010746;EVM0012984;EVM0015613;EVM0016015;EVM0040341
GO:0048507	meristem development	0.0066	0.0055	1.19	0.435173	0.560579	EVM0003577;EVM0031368;EVM0036646;EVM0041105
GO:0005982	starch metabolic process	0.0016	0.0009	1.77	0.43838	0.560579	EVM0017492
GO:0006094	gluconeogenesis	0.0016	0.0009	1.77	0.43838	0.560579	EVM0004869
GO:0006596	polyamine biosynthetic process	0.0016	0.0009	1.77	0.43838	0.560579	EVM0024219
GO:0007094	mitotic spindle assembly checkpoint	0.0016	0.0009	1.77	0.43838	0.560579	EVM0025404
GO:0016101	diterpenoid metabolic process	0.0016	0.0009	1.77	0.43838	0.560579	Rosmarinus_officinalis_newGene_18886
GO:0016573	histone acetylation	0.0016	0.0009	1.77	0.43838	0.560579	EVM0020065
GO:0019216	regulation of lipid metabolic process	0.0016	0.0009	1.77	0.43838	0.560579	EVM0038148
GO:0030155	regulation of cell adhesion	0.0016	0.0009	1.77	0.43838	0.560579	EVM0022450
GO:0035825	reciprocal DNA recombination	0.0016	0.0009	1.77	0.43838	0.560579	EVM0024200
GO:0051168	nuclear export	0.0016	0.0009	1.77	0.43838	0.560579	EVM0022625
GO:1900140	regulation of seedling development	0.0016	0.0009	1.77	0.43838	0.560579	EVM0040341
GO:0010228	vegetative to reproductive phase transition of meristem	0.0033	0.0024	1.35	0.440885	0.562592	EVM0011115;EVM0016015
GO:0017144	drug metabolic process	0.0033	0.0024	1.35	0.440885	0.562592	EVM0018498;Rosmarinus_officinalis_newGene_18886
GO:0044085	cellular component biogenesis	0.0181	0.0168	1.08	0.441977	0.56339	EVM0014743;EVM0015409;EVM0015866;EVM0018498;EVM0022450;EVM0022625;EVM0025788;EVM0031608;EVM0034324;EVM0034633;EVM0038148
GO:0019222	regulation of metabolic process	0.0493	0.0476	1.04	0.444733	0.566307	EVM0002015;EVM0002504;EVM0004946;EVM0006909;EVM0010535;EVM0010746;EVM0010829;EVM0014220;EVM0015743;EVM0016735;EVM0018422;EVM0022450;EVM0022677;EVM0022837;EVM0022853;EVM0022926;EVM0024900;EVM0029596;EVM0030622;EVM0031522;EVM0034339;EVM0035404;EVM0038148;EVM0038875;EVM0039651;EVM0041655;EVM0044781;EVM0045291;Rosmarinus_officinalis_newGene_19193;Rosmarinus_officinalis_newGene_9520
GO:0016114	terpenoid biosynthetic process	0.0033	0.0025	1.31	0.452911	0.57455	EVM0004131;EVM0016610
GO:0002833	positive regulation of response to biotic stimulus	0.0016	0.001	1.66	0.45828	0.57455	EVM0010746
GO:0006526	arginine biosynthetic process	0.0016	0.001	1.66	0.45828	0.57455	EVM0019523
GO:0006915	apoptotic process	0.0016	0.001	1.66	0.45828	0.57455	EVM0016735
GO:0009086	methionine biosynthetic process	0.0016	0.001	1.66	0.45828	0.57455	EVM0001879
GO:0009308	amine metabolic process	0.0016	0.001	1.66	0.45828	0.57455	EVM0024449
GO:0009585	red, far-red light phototransduction	0.0016	0.001	1.66	0.45828	0.57455	EVM0011115
GO:0032388	positive regulation of intracellular transport	0.0016	0.001	1.66	0.45828	0.57455	EVM0022450
GO:0034249	negative regulation of cellular amide metabolic process	0.0016	0.001	1.66	0.45828	0.57455	EVM0002015
GO:0034762	regulation of transmembrane transport	0.0016	0.001	1.66	0.45828	0.57455	EVM0022450
GO:0042446	hormone biosynthetic process	0.0016	0.001	1.66	0.45828	0.57455	EVM0031074
GO:0042762	regulation of sulfur metabolic process	0.0016	0.001	1.66	0.45828	0.57455	EVM0024900
GO:0048653	anther development	0.0016	0.001	1.66	0.45828	0.57455	EVM0016225
GO:0090316	positive regulation of intracellular protein transport	0.0016	0.001	1.66	0.45828	0.57455	EVM0022450
GO:0043085	positive regulation of catalytic activity	0.0066	0.0057	1.15	0.458814	0.57455	EVM0015873;EVM0017357;EVM0032158;EVM0038148
GO:0048646	anatomical structure formation involved in morphogenesis	0.0066	0.0057	1.15	0.458814	0.57455	EVM0018422;EVM0022677;EVM0044781;EVM0045291
GO:0016049	cell growth	0.0049	0.0041	1.19	0.462246	0.578248	EVM0015409;EVM0024900;EVM0025788
GO:0000280	nuclear division	0.0033	0.0026	1.28	0.464788	0.580827	EVM0016863;EVM0024200
GO:0080134	regulation of response to stress	0.0099	0.009	1.09	0.470719	0.58341	EVM0010746;EVM0012984;EVM0016225;EVM0022837;EVM0022853;EVM0040341
GO:0006811	ion transport	0.0049	0.0042	1.18	0.471435	0.58341	EVM0014711;EVM0037843;Rosmarinus_officinalis_newGene_16933
GO:0044237	cellular metabolic process	0.0954	0.094	1.02	0.472389	0.58341	EVM0000047;EVM0002493;EVM0002562;EVM0003935;EVM0006000;EVM0007057;EVM0010412;EVM0010535;EVM0010746;EVM0010829;EVM0011115;EVM0011194;EVM0012644;EVM0013092;EVM0013330;EVM0013507;EVM0013693;EVM0014718;EVM0016225;EVM0016735;EVM0017707;EVM0018048;EVM0018422;EVM0018498;EVM0018677;EVM0018848;EVM0020065;EVM0021168;EVM0022450;EVM0022677;EVM0022869;EVM0022926;EVM0023881;EVM0024200;EVM0024246;EVM0024421;EVM…
GO:0006396	RNA processing	0.0164	0.0155	1.06	0.4734	0.58341	EVM0007057;EVM0010412;EVM0013507;EVM0014718;EVM0021168;EVM0032236;EVM0034339;EVM0040168;EVM0040360;EVM0040754
GO:0048638	regulation of developmental growth	0.0033	0.0026	1.26	0.476511	0.58341	EVM0014220;EVM0015743
GO:0006002	fructose 6-phosphate metabolic process	0.0016	0.001	1.57	0.477476	0.58341	EVM0004869
GO:0006207	'de novo' pyrimidine nucleobase biosynthetic process	0.0016	0.001	1.57	0.477476	0.58341	EVM0020046
GO:0006265	DNA topological change	0.0016	0.001	1.57	0.477476	0.58341	EVM0034440
GO:0006301	postreplication repair	0.0016	0.001	1.57	0.477476	0.58341	EVM0024246
GO:0008654	phospholipid biosynthetic process	0.0016	0.001	1.57	0.477476	0.58341	EVM0001692
GO:0009082	branched-chain amino acid biosynthetic process	0.0016	0.001	1.57	0.477476	0.58341	EVM0045841
GO:0009581	detection of external stimulus	0.0016	0.001	1.57	0.477476	0.58341	EVM0011115
GO:0009582	detection of abiotic stimulus	0.0016	0.001	1.57	0.477476	0.58341	EVM0011115
GO:0015931	nucleobase-containing compound transport	0.0016	0.001	1.57	0.477476	0.58341	EVM0022625
GO:0019264	glycine biosynthetic process from serine	0.0016	0.001	1.57	0.477476	0.58341	EVM0045809
GO:0032103	positive regulation of response to external stimulus	0.0016	0.001	1.57	0.477476	0.58341	EVM0010746
GO:0043269	regulation of ion transport	0.0016	0.001	1.57	0.477476	0.58341	EVM0022450
GO:0050877	nervous system process	0.0016	0.001	1.57	0.477476	0.58341	EVM0022450
GO:0052548	regulation of endopeptidase activity	0.0016	0.001	1.57	0.477476	0.58341	EVM0016735
GO:0071241	cellular response to inorganic substance	0.0016	0.001	1.57	0.477476	0.58341	EVM0022450
GO:2000116	regulation of cysteine-type endopeptidase activity	0.0016	0.001	1.57	0.477476	0.58341	EVM0016735
GO:2000280	regulation of root development	0.0016	0.001	1.57	0.477476	0.58341	EVM0004454
GO:1901362	organic cyclic compound biosynthetic process	0.0082	0.0075	1.09	0.482801	0.58932	EVM0010535;EVM0022926;EVM0024900;EVM0031074;EVM0040360
GO:0051493	regulation of cytoskeleton organization	0.0033	0.0027	1.23	0.488076	0.595158	EVM0015409;EVM0025788
GO:0016042	lipid catabolic process	0.0066	0.0059	1.11	0.489787	0.596642	EVM0031940;EVM0040153;EVM0044402;EVM0045935
GO:0032501	multicellular organismal process	0.0428	0.042	1.02	0.49314	0.598172	EVM0003577;EVM0004454;EVM0005833;EVM0009323;EVM0010314;EVM0011115;EVM0014220;EVM0015743;EVM0016015;EVM0016225;EVM0017918;EVM0018422;EVM0022450;EVM0022677;EVM0031074;EVM0031368;EVM0034339;EVM0036646;EVM0038148;EVM0038875;EVM0040341;EVM0041105;EVM0042265;EVM0043224;EVM0044781;EVM0045291
GO:0009889	regulation of biosynthetic process	0.0362	0.0355	1.02	0.495498	0.598172	EVM0002015;EVM0002504;EVM0004946;EVM0010535;EVM0010746;EVM0010829;EVM0014220;EVM0015743;EVM0018422;EVM0022450;EVM0022677;EVM0022837;EVM0022853;EVM0022926;EVM0024900;EVM0030622;EVM0031522;EVM0034339;EVM0035404;EVM0044781;EVM0045291;Rosmarinus_officinalis_newGene_19193
GO:0000422	autophagy of mitochondrion	0.0016	0.0011	1.49	0.495993	0.598172	EVM0038148
GO:0006356	regulation of transcription from RNA polymerase I promoter	0.0016	0.0011	1.49	0.495993	0.598172	EVM0002504
GO:0006535	cysteine biosynthetic process from serine	0.0016	0.0011	1.49	0.495993	0.598172	EVM0042624
GO:0030433	ubiquitin-dependent ERAD pathway	0.0016	0.0011	1.49	0.495993	0.598172	EVM0036998
GO:0044782	cilium organization	0.0016	0.0011	1.49	0.495993	0.598172	EVM0031608
GO:0045943	positive regulation of transcription from RNA polymerase I promoter	0.0016	0.0011	1.49	0.495993	0.598172	EVM0002504
GO:0060271	cilium assembly	0.0016	0.0011	1.49	0.495993	0.598172	EVM0031608
GO:1903829	positive regulation of cellular protein localization	0.0016	0.0011	1.49	0.495993	0.598172	EVM0022450
GO:0007017	microtubule-based process	0.0066	0.006	1.1	0.497417	0.599291	EVM0003940;EVM0015409;EVM0025788;Rosmarinus_officinalis_newGene_9278
GO:0006888	ER to Golgi vesicle-mediated transport	0.0049	0.0044	1.13	0.498561	0.600072	EVM0000092;EVM0022450;Rosmarinus_officinalis_newGene_18213
GO:0032101	regulation of response to external stimulus	0.0033	0.0027	1.2	0.49948	0.60058	EVM0010746;EVM0043224
GO:0007275	multicellular organism development	0.0411	0.0406	1.01	0.505542	0.602282	EVM0004454;EVM0005833;EVM0009323;EVM0010314;EVM0011115;EVM0014220;EVM0015743;EVM0016015;EVM0016225;EVM0017918;EVM0018422;EVM0022450;EVM0022677;EVM0025446;EVM0026345;EVM0027228;EVM0031074;EVM0034339;EVM0038148;EVM0038875;EVM0040341;EVM0042265;EVM0043224;EVM0044781;EVM0045291
GO:0034654	nucleobase-containing compound biosynthetic process	0.0049	0.0044	1.12	0.507446	0.602282	EVM0010535;EVM0022926;EVM0040360
GO:0006284	base-excision repair	0.0033	0.0028	1.18	0.51072	0.602282	EVM0039150;Rosmarinus_officinalis_newGene_18433
GO:0010016	shoot system morphogenesis	0.0033	0.0028	1.18	0.51072	0.602282	EVM0014220;EVM0040341
GO:0046274	lignin catabolic process	0.0033	0.0028	1.18	0.51072	0.602282	EVM0038666;EVM0039069
GO:0060255	regulation of macromolecule metabolic process	0.0444	0.0441	1.01	0.512545	0.602282	EVM0002015;EVM0002504;EVM0004946;EVM0006909;EVM0010535;EVM0010829;EVM0014220;EVM0015743;EVM0016735;EVM0018422;EVM0022450;EVM0022677;EVM0022837;EVM0022853;EVM0022926;EVM0029596;EVM0030622;EVM0031522;EVM0034339;EVM0035404;EVM0038875;EVM0039651;EVM0041655;EVM0044781;EVM0045291;Rosmarinus_officinalis_newGene_19193;Rosmarinus_officinalis_newGene_9520
GO:0003008	system process	0.0016	0.0012	1.41	0.513855	0.602282	EVM0022450
GO:0006614	SRP-dependent cotranslational protein targeting to membrane	0.0016	0.0012	1.41	0.513855	0.602282	EVM0009922
GO:0006744	ubiquinone biosynthetic process	0.0016	0.0012	1.41	0.513855	0.602282	EVM0045520
GO:0009097	isoleucine biosynthetic process	0.0016	0.0012	1.41	0.513855	0.602282	EVM0036155
GO:0009561	megagametogenesis	0.0016	0.0012	1.41	0.513855	0.602282	EVM0042265
GO:0009910	negative regulation of flower development	0.0016	0.0012	1.41	0.513855	0.602282	EVM0034339
GO:0010200	response to chitin	0.0016	0.0012	1.41	0.513855	0.602282	EVM0014220
GO:0010506	regulation of autophagy	0.0016	0.0012	1.41	0.513855	0.602282	EVM0038148
GO:0043902	positive regulation of multi-organism process	0.0016	0.0012	1.41	0.513855	0.602282	EVM0010746
GO:0044550	secondary metabolite biosynthetic process	0.0016	0.0012	1.41	0.513855	0.602282	EVM0024900
GO:0045017	glycerolipid biosynthetic process	0.0016	0.0012	1.41	0.513855	0.602282	Rosmarinus_officinalis_newGene_18886
GO:0046620	regulation of organ growth	0.0016	0.0012	1.41	0.513855	0.602282	EVM0014220
GO:0048640	negative regulation of developmental growth	0.0016	0.0012	1.41	0.513855	0.602282	EVM0014220
GO:0050777	negative regulation of immune response	0.0016	0.0012	1.41	0.513855	0.602282	EVM0041601
GO:0051169	nuclear transport	0.0016	0.0012	1.41	0.513855	0.602282	EVM0022625
GO:0051222	positive regulation of protein transport	0.0016	0.0012	1.41	0.513855	0.602282	EVM0022450
GO:0055076	transition metal ion homeostasis	0.0016	0.0012	1.41	0.513855	0.602282	EVM0037843
GO:0070192	chromosome organization involved in meiotic cell cycle	0.0016	0.0012	1.41	0.513855	0.602282	EVM0016863
GO:1904951	positive regulation of establishment of protein localization	0.0016	0.0012	1.41	0.513855	0.602282	EVM0022450
GO:1905037	autophagosome organization	0.0016	0.0012	1.41	0.513855	0.602282	EVM0038148
GO:0022603	regulation of anatomical structure morphogenesis	0.0049	0.0045	1.1	0.516248	0.604114	EVM0031608;EVM0040341;EVM0043224
GO:0009620	response to fungus	0.0082	0.0078	1.05	0.516417	0.604114	EVM0005833;EVM0010746;EVM0014490;EVM0016225;Rosmarinus_officinalis_newGene_12644
GO:0044093	positive regulation of molecular function	0.0066	0.0062	1.07	0.520006	0.607723	EVM0015873;EVM0022450;EVM0032158;EVM0038148
GO:0006790	sulfur compound metabolic process	0.0033	0.0029	1.15	0.521793	0.609223	EVM0024900;EVM0034633
GO:0034645	cellular macromolecule biosynthetic process	0.0082	0.0079	1.05	0.523032	0.61008	EVM0010535;EVM0022926;EVM0035404;EVM0040360;Rosmarinus_officinalis_newGene_19193
GO:0000160	phosphorelay signal transduction system	0.0049	0.0045	1.09	0.524966	0.611745	EVM0001099;EVM0032706;EVM0043977
GO:0044281	small molecule metabolic process	0.0082	0.0079	1.04	0.529608	0.611796	EVM0003935;EVM0010746;EVM0018498;EVM0018677;Rosmarinus_officinalis_newGene_18886
GO:0000819	sister chromatid segregation	0.0016	0.0012	1.35	0.531084	0.611796	EVM0016863
GO:0006817	phosphate ion transport	0.0016	0.0012	1.35	0.531084	0.611796	EVM0024011
GO:0006875	cellular metal ion homeostasis	0.0016	0.0012	1.35	0.531084	0.611796	EVM0037843
GO:0009435	NAD biosynthetic process	0.0016	0.0012	1.35	0.531084	0.611796	EVM0040586
GO:0009914	hormone transport	0.0016	0.0012	1.35	0.531084	0.611796	EVM0040341
GO:0032386	regulation of intracellular transport	0.0016	0.0012	1.35	0.531084	0.611796	EVM0022450
GO:0033157	regulation of intracellular protein transport	0.0016	0.0012	1.35	0.531084	0.611796	EVM0022450
GO:0042327	positive regulation of phosphorylation	0.0016	0.0012	1.35	0.531084	0.611796	EVM0038148
GO:0045132	meiotic chromosome segregation	0.0016	0.0012	1.35	0.531084	0.611796	EVM0016863
GO:1901137	carbohydrate derivative biosynthetic process	0.0016	0.0012	1.35	0.531084	0.611796	EVM0031074
GO:2000027	regulation of organ morphogenesis	0.0016	0.0012	1.35	0.531084	0.611796	EVM0031608
GO:0046686	response to cadmium ion	0.0033	0.0029	1.13	0.532696	0.6128	EVM0017135;EVM0045039
GO:0009607	response to biotic stimulus	0.023	0.0229	1	0.53297	0.6128	EVM0004333;EVM0004454;EVM0005833;EVM0006909;EVM0010746;EVM0011029;EVM0014490;EVM0016225;EVM0016854;EVM0023092;EVM0029596;EVM0041601;EVM0045830;Rosmarinus_officinalis_newGene_12644
GO:0009059	macromolecule biosynthetic process	0.0082	0.008	1.03	0.536143	0.615862	EVM0010535;EVM0022926;EVM0035404;EVM0040360;Rosmarinus_officinalis_newGene_19193
GO:0009987	cellular process	0.1464	0.1472	0.99	0.542649	0.622047	EVM0000047;EVM0002493;EVM0002562;EVM0003935;EVM0004454;EVM0004621;EVM0005462;EVM0006000;EVM0006909;EVM0007057;EVM0007289;EVM0010412;EVM0010535;EVM0010746;EVM0010829;EVM0011029;EVM0011115;EVM0011194;EVM0012644;EVM0012984;EVM0013092;EVM0013330;EVM0013507;EVM0013693;EVM0014718;EVM0014743;EVM0015409;EVM0015743;EVM0015866;EVM0016225;EVM0016624;EVM0016735;EVM0016854;EVM0016863;EVM0017707;EVM0018048;EVM…
GO:1901576	organic substance biosynthetic process	0.0164	0.0164	1	0.543154	0.622047	EVM0000047;EVM0010535;EVM0010746;EVM0022926;EVM0024900;EVM0031074;EVM0035404;EVM0040360;Rosmarinus_officinalis_newGene_18886;Rosmarinus_officinalis_newGene_19193
GO:0031326	regulation of cellular biosynthetic process	0.0345	0.0348	0.99	0.547232	0.622047	EVM0002015;EVM0002504;EVM0004946;EVM0010535;EVM0010746;EVM0010829;EVM0014220;EVM0015743;EVM0018422;EVM0022677;EVM0022837;EVM0022853;EVM0022926;EVM0024900;EVM0030622;EVM0031522;EVM0034339;EVM0035404;EVM0044781;EVM0045291;Rosmarinus_officinalis_newGene_19193
GO:0006623	protein targeting to vacuole	0.0016	0.0013	1.28	0.547705	0.622047	EVM0037504
GO:0009089	lysine biosynthetic process via diaminopimelate	0.0016	0.0013	1.28	0.547705	0.622047	EVM0000792
GO:0009629	response to gravity	0.0016	0.0013	1.28	0.547705	0.622047	EVM0009323
GO:0022008	neurogenesis	0.0016	0.0013	1.28	0.547705	0.622047	EVM0022450
GO:0042147	retrograde transport, endosome to Golgi	0.0016	0.0013	1.28	0.547705	0.622047	EVM0002643
GO:0048699	generation of neurons	0.0016	0.0013	1.28	0.547705	0.622047	EVM0022450
GO:0055046	microgametogenesis	0.0016	0.0013	1.28	0.547705	0.622047	EVM0042265
GO:0120031	plasma membrane bounded cell projection assembly	0.0016	0.0013	1.28	0.547705	0.622047	EVM0031608
GO:1900150	regulation of defense response to fungus	0.0016	0.0013	1.28	0.547705	0.622047	EVM0010746
GO:0071555	cell wall organization	0.0181	0.0182	1	0.548825	0.622734	EVM0002136;EVM0004136;EVM0005462;EVM0012717;EVM0021255;EVM0023344;EVM0023729;EVM0024186;EVM0024681;EVM0026349;EVM0043617
GO:0040007	growth	0.0066	0.0064	1.03	0.549354	0.62275	EVM0015409;EVM0024900;EVM0025788;EVM0027850
GO:0018130	heterocycle biosynthetic process	0.0066	0.0065	1.02	0.556544	0.630308	EVM0010535;EVM0022926;EVM0024900;EVM0040360
GO:0051726	regulation of cell cycle	0.0049	0.0048	1.03	0.558944	0.63194	EVM0010535;EVM0022926;EVM0042265
GO:0006952	defense response	0.0312	0.0317	0.98	0.560955	0.63194	EVM0004333;EVM0005833;EVM0006909;EVM0010746;EVM0011029;EVM0014490;EVM0016225;EVM0016854;EVM0016975;EVM0023092;EVM0024284;EVM0026602;EVM0029596;EVM0033026;EVM0041601;EVM0043218;EVM0045830;Rosmarinus_officinalis_newGene_12644;Rosmarinus_officinalis_newGene_19694
GO:0003006	developmental process involved in reproduction	0.0197	0.02	0.99	0.562291	0.63194	EVM0009323;EVM0010314;EVM0011115;EVM0014220;EVM0015743;EVM0016015;EVM0016225;EVM0018422;EVM0022677;EVM0034339;EVM0044781;EVM0045291
GO:0043170	macromolecule metabolic process	0.0806	0.0817	0.99	0.562302	0.63194	EVM0002493;EVM0002562;EVM0006000;EVM0007057;EVM0010412;EVM0010535;EVM0010829;EVM0011115;EVM0011194;EVM0012644;EVM0013092;EVM0013330;EVM0013507;EVM0013693;EVM0014718;EVM0016225;EVM0016735;EVM0017707;EVM0018048;EVM0018422;EVM0018498;EVM0018848;EVM0020065;EVM0021168;EVM0022450;EVM0022677;EVM0022869;EVM0022926;EVM0023881;EVM0024200;EVM0024246;EVM0024421;EVM0026693;EVM0034339;EVM0035404;EVM0037490;EVM…
GO:0010923	negative regulation of phosphatase activity	0.0016	0.0013	1.23	0.563736	0.63194	EVM0038875
GO:0032515	negative regulation of phosphoprotein phosphatase activity	0.0016	0.0013	1.23	0.563736	0.63194	EVM0038875
GO:0035305	negative regulation of dephosphorylation	0.0016	0.0013	1.23	0.563736	0.63194	EVM0038875
GO:0035308	negative regulation of protein dephosphorylation	0.0016	0.0013	1.23	0.563736	0.63194	EVM0038875
GO:0035999	tetrahydrofolate interconversion	0.0016	0.0013	1.23	0.563736	0.63194	EVM0045809
GO:0051656	establishment of organelle localization	0.0016	0.0013	1.23	0.563736	0.63194	EVM0022625
GO:0060918	auxin transport	0.0016	0.0013	1.23	0.563736	0.63194	EVM0040341
GO:0051321	meiotic cell cycle	0.0033	0.0031	1.07	0.564373	0.631972	EVM0016863;EVM0024200
GO:0071840	cellular component organization or biogenesis	0.0378	0.0385	0.98	0.564811	0.631972	EVM0005462;EVM0010535;EVM0014743;EVM0015409;EVM0015866;EVM0016624;EVM0016854;EVM0016863;EVM0018328;EVM0018498;EVM0018562;EVM0020065;EVM0022450;EVM0022625;EVM0022926;EVM0024200;EVM0024900;EVM0025788;EVM0031608;EVM0034324;EVM0034633;EVM0038148;EVM0043224
GO:0032504	multicellular organism reproduction	0.0049	0.0049	1.01	0.575374	0.642127	EVM0010314;EVM0016225;EVM0022450
GO:0048364	root development	0.0099	0.0101	0.98	0.578139	0.642127	EVM0016225;EVM0018422;EVM0022677;EVM0025545;EVM0044781;EVM0045291
GO:0003333	amino acid transmembrane transport	0.0016	0.0014	1.18	0.579201	0.642127	EVM0024637
GO:0010274	hydrotropism	0.0016	0.0014	1.18	0.579201	0.642127	EVM0014926
GO:0010562	positive regulation of phosphorus metabolic process	0.0016	0.0014	1.18	0.579201	0.642127	EVM0038148
GO:0016236	macroautophagy	0.0016	0.0014	1.18	0.579201	0.642127	EVM0038148
GO:0019252	starch biosynthetic process	0.0016	0.0014	1.18	0.579201	0.642127	EVM0002241
GO:0022411	cellular component disassembly	0.0016	0.0014	1.18	0.579201	0.642127	EVM0038148
GO:0030003	cellular cation homeostasis	0.0016	0.0014	1.18	0.579201	0.642127	EVM0037843
GO:0045937	positive regulation of phosphate metabolic process	0.0016	0.0014	1.18	0.579201	0.642127	EVM0038148
GO:0048193	Golgi vesicle transport	0.0033	0.0032	1.03	0.584619	0.64754	EVM0022450;EVM0032372
GO:0051707	response to other organism	0.0197	0.0204	0.97	0.58655	0.649083	EVM0004454;EVM0005833;EVM0006909;EVM0010746;EVM0011029;EVM0014490;EVM0016225;EVM0016854;EVM0029596;EVM0041601;EVM0045830;Rosmarinus_officinalis_newGene_12644
GO:0071704	organic substance metabolic process	0.0921	0.0941	0.98	0.588824	0.651004	EVM0000047;EVM0002493;EVM0002562;EVM0003935;EVM0006000;EVM0007057;EVM0010412;EVM0010535;EVM0010746;EVM0010829;EVM0011115;EVM0011194;EVM0012644;EVM0013092;EVM0013330;EVM0013507;EVM0013693;EVM0014718;EVM0016225;EVM0016735;EVM0017707;EVM0018048;EVM0018422;EVM0018498;EVM0018677;EVM0018848;EVM0020065;EVM0021168;EVM0022450;EVM0022677;EVM0022869;EVM0022926;EVM0023881;EVM0024200;EVM0024246;EVM0024421;EVM…
GO:0019438	aromatic compound biosynthetic process	0.0066	0.0068	0.97	0.591539	0.653105	EVM0010535;EVM0022926;EVM0024900;EVM0040360
GO:0007049	cell cycle	0.0082	0.0085	0.97	0.592954	0.653105	EVM0015409;EVM0016863;EVM0022450;EVM0024200;EVM0025788
GO:0030031	cell projection assembly	0.0016	0.0015	1.13	0.594118	0.653105	EVM0031608
GO:0051606	detection of stimulus	0.0016	0.0015	1.13	0.594118	0.653105	EVM0011115
GO:0061919	process utilizing autophagic mechanism	0.0016	0.0015	1.13	0.594118	0.653105	EVM0038148
GO:0090693	plant organ senescence	0.0016	0.0015	1.13	0.594118	0.653105	EVM0004454
GO:0043207	response to external biotic stimulus	0.0197	0.0205	0.96	0.594508	0.653105	EVM0004454;EVM0005833;EVM0006909;EVM0010746;EVM0011029;EVM0014490;EVM0016225;EVM0016854;EVM0029596;EVM0041601;EVM0045830;Rosmarinus_officinalis_newGene_12644
GO:0010498	proteasomal protein catabolic process	0.0099	0.0103	0.96	0.600513	0.659103	EVM0016225;EVM0018048;EVM0041412;EVM0042265;EVM0045166;Rosmarinus_officinalis_newGene_9520
GO:0043900	regulation of multi-organism process	0.0033	0.0033	0.99	0.604161	0.661271	EVM0010746;EVM0043224
GO:0009058	biosynthetic process	0.023	0.024	0.96	0.604506	0.661271	EVM0000047;EVM0006802;EVM0010535;EVM0010746;EVM0012563;EVM0021456;EVM0022926;EVM0024900;EVM0027521;EVM0031074;EVM0035404;EVM0040360;Rosmarinus_officinalis_newGene_18886;Rosmarinus_officinalis_newGene_19193
GO:0044271	cellular nitrogen compound biosynthetic process	0.0066	0.0069	0.96	0.605074	0.661271	EVM0010535;EVM0022926;EVM0024900;EVM0040360
GO:0006108	malate metabolic process	0.0016	0.0015	1.09	0.608508	0.661271	EVM0025122
GO:0006366	transcription from RNA polymerase II promoter	0.0016	0.0015	1.09	0.608508	0.661271	EVM0040360
GO:0009740	gibberellic acid mediated signaling pathway	0.0016	0.0015	1.09	0.608508	0.661271	EVM0023678
GO:0010476	gibberellin mediated signaling pathway	0.0016	0.0015	1.09	0.608508	0.661271	EVM0023678
GO:0016569	covalent chromatin modification	0.0016	0.0015	1.09	0.608508	0.661271	EVM0020065
GO:0051640	organelle localization	0.0016	0.0015	1.09	0.608508	0.661271	EVM0022625
GO:0071370	cellular response to gibberellin stimulus	0.0016	0.0015	1.09	0.608508	0.661271	EVM0023678
GO:1901657	glycosyl compound metabolic process	0.0016	0.0015	1.09	0.608508	0.661271	EVM0031074
GO:0043412	macromolecule modification	0.0576	0.0596	0.97	0.609179	0.661406	EVM0002493;EVM0002562;EVM0006000;EVM0010412;EVM0010829;EVM0011115;EVM0011194;EVM0012644;EVM0013092;EVM0013330;EVM0013507;EVM0013693;EVM0016735;EVM0017707;EVM0018048;EVM0018422;EVM0018498;EVM0018848;EVM0020065;EVM0021168;EVM0022450;EVM0022677;EVM0022869;EVM0023881;EVM0024246;EVM0024421;EVM0026693;EVM0037490;EVM0040193;EVM0040341;EVM0041601;EVM0042265;EVM0044781;EVM0045166;EVM0045291
GO:0000209	protein polyubiquitination	0.0033	0.0034	0.97	0.613668	0.665085	EVM0024246;EVM0042265
GO:0048285	organelle fission	0.0033	0.0034	0.97	0.613668	0.665085	EVM0016863;EVM0024200
GO:0099402	plant organ development	0.0164	0.0174	0.94	0.617717	0.667222	EVM0004454;EVM0011115;EVM0014220;EVM0015743;EVM0016225;EVM0018422;EVM0022677;EVM0034339;EVM0044781;EVM0045291
GO:0048731	system development	0.0263	0.0277	0.95	0.620369	0.667222	EVM0004454;EVM0009323;EVM0010314;EVM0011115;EVM0014220;EVM0015743;EVM0016015;EVM0016225;EVM0018422;EVM0022450;EVM0022677;EVM0034339;EVM0038148;EVM0040341;EVM0044781;EVM0045291
GO:0000375	RNA splicing, via transesterification reactions	0.0016	0.0016	1.05	0.622388	0.667222	EVM0040360
GO:0000377	RNA splicing, via transesterification reactions with bulged adenosine as
nucleophile	0.0016	0.0016	1.05	0.622388	0.667222	EVM0040360
GO:0006913	nucleocytoplasmic transport	0.0016	0.0016	1.05	0.622388	0.667222	EVM0022625
GO:0007131	reciprocal meiotic recombination	0.0016	0.0016	1.05	0.622388	0.667222	EVM0024200
GO:0010150	leaf senescence	0.0016	0.0016	1.05	0.622388	0.667222	EVM0004454
GO:0017004	cytochrome complex assembly	0.0016	0.0016	1.05	0.622388	0.667222	EVM0015866
GO:0018205	peptidyl-lysine modification	0.0016	0.0016	1.05	0.622388	0.667222	EVM0020065
GO:0042445	hormone metabolic process	0.0016	0.0016	1.05	0.622388	0.667222	EVM0031074
GO:0046621	negative regulation of organ growth	0.0016	0.0016	1.05	0.622388	0.667222	EVM0014220
GO:0055086	nucleobase-containing small molecule metabolic process	0.0016	0.0016	1.05	0.622388	0.667222	EVM0018498
GO:0044087	regulation of cellular component biogenesis	0.0033	0.0034	0.96	0.622999	0.667222	EVM0002015;EVM0034324
GO:0006457	protein folding	0.0132	0.014	0.94	0.62341	0.667222	EVM0000220;EVM0002571;EVM0016080;EVM0016211;EVM0016486;EVM0020162;EVM0034921;EVM0039465
GO:0009791	post-embryonic development	0.0214	0.0226	0.94	0.623922	0.667222	EVM0009323;EVM0010314;EVM0011115;EVM0014220;EVM0015743;EVM0016015;EVM0016225;EVM0018422;EVM0022677;EVM0034339;EVM0038875;EVM0044781;EVM0045291
GO:0043161	proteasome-mediated ubiquitin-dependent protein catabolic process	0.0099	0.0106	0.93	0.627558	0.670517	EVM0016225;EVM0018048;EVM0041412;EVM0042265;EVM0045166;Rosmarinus_officinalis_newGene_9520
GO:0000278	mitotic cell cycle	0.0049	0.0053	0.93	0.629773	0.672289	EVM0015409;EVM0022450;EVM0025788
GO:0006807	nitrogen compound metabolic process	0.0839	0.087	0.96	0.630534	0.672507	EVM0002493;EVM0002562;EVM0006000;EVM0007057;EVM0010412;EVM0010535;EVM0010829;EVM0011115;EVM0011194;EVM0012644;EVM0013092;EVM0013330;EVM0013507;EVM0013693;EVM0014718;EVM0016225;EVM0016735;EVM0017707;EVM0018048;EVM0018422;EVM0018498;EVM0018848;EVM0020065;EVM0021168;EVM0022450;EVM0022677;EVM0022869;EVM0022926;EVM0023881;EVM0024200;EVM0024246;EVM0024421;EVM0024900;EVM0026170;EVM0026693;EVM0034339;EVM…
GO:0009116	nucleoside metabolic process	0.0033	0.0035	0.94	0.632156	0.673642	EVM0020046;EVM0045178
GO:0007568	aging	0.0016	0.0016	1.01	0.635776	0.673934	EVM0004454
GO:0010921	regulation of phosphatase activity	0.0016	0.0016	1.01	0.635776	0.673934	EVM0038875
GO:0042176	regulation of protein catabolic process	0.0016	0.0016	1.01	0.635776	0.673934	EVM0025222
GO:0051347	positive regulation of transferase activity	0.0016	0.0016	1.01	0.635776	0.673934	EVM0038148
GO:0071695	anatomical structure maturation	0.0016	0.0016	1.01	0.635776	0.673934	EVM0010314
GO:0098813	nuclear chromosome segregation	0.0016	0.0016	1.01	0.635776	0.673934	EVM0016863
GO:0046677	response to antibiotic	0.0049	0.0054	0.92	0.637139	0.674787	EVM0016854;EVM0024695;EVM0030767
GO:0010038	response to metal ion	0.0049	0.0054	0.91	0.644402	0.681881	EVM0017135;EVM0022450;EVM0045039
GO:0022622	root system development	0.0082	0.009	0.91	0.645703	0.68266	EVM0016225;EVM0018422;EVM0022677;EVM0044781;EVM0045291
GO:0009798	axis specification	0.0016	0.0017	0.97	0.648691	0.682832	EVM0014220
GO:0035304	regulation of protein dephosphorylation	0.0016	0.0017	0.97	0.648691	0.682832	EVM0038875
GO:0042274	ribosomal small subunit biogenesis	0.0016	0.0017	0.97	0.648691	0.682832	EVM0043889
GO:0055082	cellular chemical homeostasis	0.0016	0.0017	0.97	0.648691	0.682832	EVM0037843
GO:0060429	epithelium development	0.0016	0.0017	0.97	0.648691	0.682832	EVM0038148
GO:0022613	ribonucleoprotein complex biogenesis	0.0033	0.0036	0.91	0.649945	0.683088	EVM0022625;EVM0034324
GO:2000112	regulation of cellular macromolecule biosynthetic process	0.0296	0.0317	0.93	0.650064	0.683088	EVM0002015;EVM0002504;EVM0004946;EVM0010535;EVM0010829;EVM0014220;EVM0015743;EVM0018422;EVM0022677;EVM0022853;EVM0022926;EVM0030622;EVM0031522;EVM0034339;EVM0035404;EVM0044781;EVM0045291;Rosmarinus_officinalis_newGene_19193
GO:0010556	regulation of macromolecule biosynthetic process	0.0312	0.0335	0.93	0.657677	0.688153	EVM0002015;EVM0002504;EVM0004946;EVM0010535;EVM0010829;EVM0014220;EVM0015743;EVM0018422;EVM0022677;EVM0022837;EVM0022853;EVM0022926;EVM0030622;EVM0031522;EVM0034339;EVM0035404;EVM0044781;EVM0045291;Rosmarinus_officinalis_newGene_19193
GO:1901135	carbohydrate derivative metabolic process	0.0033	0.0037	0.9	0.65858	0.688153	EVM0018498;EVM0031074
GO:0006006	glucose metabolic process	0.0016	0.0017	0.94	0.661148	0.688153	Rosmarinus_officinalis_newGene_11570
GO:0006730	one-carbon metabolic process	0.0016	0.0017	0.94	0.661148	0.688153	EVM0042504
GO:0006873	cellular ion homeostasis	0.0016	0.0017	0.94	0.661148	0.688153	EVM0037843
GO:0009073	aromatic amino acid family biosynthetic process	0.0016	0.0017	0.94	0.661148	0.688153	EVM0036746
GO:0009896	positive regulation of catabolic process	0.0016	0.0017	0.94	0.661148	0.688153	EVM0038148
GO:0031331	positive regulation of cellular catabolic process	0.0016	0.0017	0.94	0.661148	0.688153	EVM0038148
GO:0042273	ribosomal large subunit biogenesis	0.0016	0.0017	0.94	0.661148	0.688153	EVM0022625
GO:0061024	membrane organization	0.0016	0.0017	0.94	0.661148	0.688153	EVM0022450
GO:0098657	import into cell	0.0016	0.0017	0.94	0.661148	0.688153	EVM0014743
GO:0042493	response to drug	0.0066	0.0074	0.89	0.662489	0.688955	EVM0014220;EVM0016854;EVM0024695;EVM0030767
GO:0048585	negative regulation of response to stimulus	0.0082	0.0093	0.89	0.66772	0.693797	EVM0016225;EVM0022853;EVM0031608;EVM0041601;EVM0043224
GO:0006511	ubiquitin-dependent protein catabolic process	0.0181	0.0199	0.91	0.669976	0.695544	EVM0002633;EVM0016225;EVM0018048;EVM0018625;EVM0027228;EVM0033256;EVM0033863;EVM0041412;EVM0042265;EVM0045166;Rosmarinus_officinalis_newGene_9520
GO:0002683	negative regulation of immune system process	0.0016	0.0018	0.91	0.673165	0.696461	EVM0041601
GO:0006541	glutamine metabolic process	0.0016	0.0018	0.91	0.673165	0.696461	EVM0015956
GO:0009742	brassinosteroid mediated signaling pathway	0.0016	0.0018	0.91	0.673165	0.696461	EVM0004526
GO:0034220	ion transmembrane transport	0.0016	0.0018	0.91	0.673165	0.696461	Rosmarinus_officinalis_newGene_16933
GO:0009753	response to jasmonic acid	0.0033	0.0038	0.87	0.675338	0.698112	EVM0016225;EVM0022837
GO:0000045	autophagosome assembly	0.0016	0.0019	0.88	0.684756	0.703829	EVM0038148
GO:0007062	sister chromatid cohesion	0.0016	0.0019	0.88	0.684756	0.703829	EVM0016863
GO:0009789	positive regulation of abscisic acid-activated signaling pathway	0.0016	0.0019	0.88	0.684756	0.703829	EVM0015613
GO:1901421	positive regulation of response to alcohol	0.0016	0.0019	0.88	0.684756	0.703829	EVM0015613
GO:1905959	positive regulation of cellular response to alcohol	0.0016	0.0019	0.88	0.684756	0.703829	EVM0015613
GO:0019219	regulation of nucleobase-containing compound metabolic process	0.0296	0.0324	0.91	0.685672	0.703829	EVM0002504;EVM0004946;EVM0010535;EVM0010829;EVM0014220;EVM0015743;EVM0018422;EVM0022677;EVM0022837;EVM0022853;EVM0022926;EVM0030622;EVM0031522;EVM0034339;EVM0035404;EVM0044781;EVM0045291;Rosmarinus_officinalis_newGene_19193
GO:0042254	ribosome biogenesis	0.0049	0.0058	0.86	0.685806	0.703829	EVM0002769;EVM0022625;Rosmarinus_officinalis_newGene_10774
GO:0009266	response to temperature stimulus	0.0066	0.0076	0.86	0.686111	0.703829	EVM0004454;EVM0011648;EVM0038875;EVM0045039
GO:0071702	organic substance transport	0.0066	0.0076	0.86	0.686111	0.703829	EVM0005833;EVM0017918;EVM0022450;EVM0022625
GO:0009891	positive regulation of biosynthetic process	0.0066	0.0077	0.86	0.69183	0.709095	EVM0002504;EVM0010746;EVM0022450;EVM0024900
GO:0048583	regulation of response to stimulus	0.0197	0.0221	0.89	0.694408	0.711133	EVM0010746;EVM0011115;EVM0012984;EVM0015613;EVM0016015;EVM0016225;EVM0022837;EVM0022853;EVM0031608;EVM0040341;EVM0041601;EVM0043224
GO:0000724	double-strand break repair via homologous recombination	0.0016	0.0019	0.86	0.695936	0.712095	EVM0027043
GO:0006351	transcription, DNA-templated	0.0132	0.0151	0.87	0.701746	0.717432	EVM0010535;EVM0014767;EVM0020770;EVM0022926;EVM0033843;EVM0037730;EVM0040360;EVM0042582
GO:0044249	cellular biosynthetic process	0.0132	0.0151	0.87	0.705773	0.720081	EVM0000047;EVM0010535;EVM0022926;EVM0024900;EVM0035404;EVM0040360;Rosmarinus_officinalis_newGene_18886;Rosmarinus_officinalis_newGene_19193
GO:0006367	transcription initiation from RNA polymerase II promoter	0.0016	0.002	0.83	0.706721	0.720081	EVM0027038
GO:0015995	chlorophyll biosynthetic process	0.0016	0.002	0.83	0.706721	0.720081	EVM0005652
GO:0035303	regulation of dephosphorylation	0.0016	0.002	0.83	0.706721	0.720081	EVM0038875
GO:0048522	positive regulation of cellular process	0.0164	0.0187	0.88	0.707789	0.720562	EVM0002504;EVM0010746;EVM0015409;EVM0015613;EVM0022450;EVM0024900;EVM0025788;EVM0032158;EVM0038148;EVM0043224
GO:0043632	modification-dependent macromolecule catabolic process	0.0099	0.0116	0.85	0.711103	0.723326	EVM0016225;EVM0018048;EVM0041412;EVM0042265;EVM0045166;Rosmarinus_officinalis_newGene_9520
GO:0016570	histone modification	0.0016	0.002	0.81	0.717124	0.728225	EVM0020065
GO:0034248	regulation of cellular amide metabolic process	0.0016	0.002	0.81	0.717124	0.728225	EVM0002015
GO:0000226	microtubule cytoskeleton organization	0.0033	0.0041	0.8	0.721614	0.732169	EVM0015409;EVM0025788
GO:0006897	endocytosis	0.0016	0.0021	0.78	0.727158	0.735941	EVM0014743
GO:0007059	chromosome segregation	0.0016	0.0021	0.78	0.727158	0.735941	EVM0016863
GO:0030029	actin filament-based process	0.0016	0.0021	0.78	0.727158	0.735941	EVM0014743
GO:0019941	modification-dependent protein catabolic process	0.0099	0.0119	0.83	0.733069	0.741302	EVM0016225;EVM0018048;EVM0041412;EVM0042265;EVM0045166;Rosmarinus_officinalis_newGene_9520
GO:0032259	methylation	0.0164	0.0192	0.86	0.735743	0.742627	EVM0001879;EVM0002043;EVM0013914;EVM0023218;EVM0027443;EVM0033842;EVM0037277;EVM0040219;EVM0042055;EVM0045809
GO:0008643	carbohydrate transport	0.0033	0.0043	0.77	0.735753	0.742627	EVM0010591;EVM0037672
GO:0045489	pectin biosynthetic process	0.0016	0.0022	0.76	0.736837	0.742627	EVM0023344
GO:0090351	seedling development	0.0016	0.0022	0.76	0.736837	0.742627	EVM0038875
GO:0006417	regulation of translation	0.0016	0.0022	0.74	0.746173	0.750159	EVM0002015
GO:0009845	seed germination	0.0016	0.0022	0.74	0.746173	0.750159	EVM0038875
GO:0035295	tube development	0.0016	0.0022	0.74	0.746173	0.750159	EVM0038148
GO:0019752	carboxylic acid metabolic process	0.0033	0.0044	0.75	0.749277	0.752136	EVM0018498;EVM0034323
GO:1903506	regulation of nucleic acid-templated transcription	0.0263	0.0302	0.87	0.750007	0.752136	EVM0002504;EVM0004946;EVM0010535;EVM0010829;EVM0014220;EVM0015743;EVM0018422;EVM0022677;EVM0022837;EVM0022853;EVM0022926;EVM0030622;EVM0031522;EVM0034339;EVM0044781;EVM0045291
GO:2001141	regulation of RNA biosynthetic process	0.0263	0.0302	0.87	0.750007	0.752136	EVM0002504;EVM0004946;EVM0010535;EVM0010829;EVM0014220;EVM0015743;EVM0018422;EVM0022677;EVM0022837;EVM0022853;EVM0022926;EVM0030622;EVM0031522;EVM0034339;EVM0044781;EVM0045291
GO:0051128	regulation of cellular component organization	0.0082	0.0102	0.8	0.750981	0.752488	EVM0010535;EVM0015409;EVM0022926;EVM0025788;EVM0034324
GO:0006606	protein import into nucleus	0.0016	0.0023	0.72	0.755179	0.754193	EVM0033900
GO:0043254	regulation of protein complex assembly	0.0016	0.0023	0.72	0.755179	0.754193	EVM0034324
GO:0051865	protein autoubiquitination	0.0016	0.0023	0.72	0.755179	0.754193	EVM0016735
GO:0080167	response to karrikin	0.0016	0.0023	0.72	0.755179	0.754193	EVM0042230
GO:0031047	gene silencing by RNA	0.0033	0.0044	0.74	0.755813	0.754203	EVM0027847;EVM0030520
GO:0010647	positive regulation of cell communication	0.0033	0.0045	0.73	0.762201	0.759324	EVM0015613;EVM0022450
GO:0048609	multicellular organismal reproductive process	0.0033	0.0045	0.73	0.762201	0.759324	EVM0010314;EVM0016225
GO:0006401	RNA catabolic process	0.0016	0.0023	0.71	0.763865	0.760355	EVM0032236
GO:0033036	macromolecule localization	0.0082	0.0105	0.78	0.768132	0.763655	EVM0005833;EVM0014743;EVM0017918;EVM0022450;EVM0022625
GO:0006974	cellular response to DNA damage stimulus	0.0033	0.0045	0.72	0.768444	0.763655	EVM0010829;EVM0024246
GO:0006810	transport	0.0148	0.0181	0.82	0.776081	0.77061	EVM0005833;EVM0014743;EVM0017918;EVM0020065;EVM0022450;EVM0022625;EVM0037843;EVM0040341;Rosmarinus_officinalis_newGene_16933
GO:0006468	protein phosphorylation	0.0049	0.0067	0.74	0.778353	0.772231	EVM0005731;EVM0011194;EVM0018848
GO:0002831	regulation of response to biotic stimulus	0.0016	0.0024	0.67	0.780326	0.772834	EVM0010746
GO:0043666	regulation of phosphoprotein phosphatase activity	0.0016	0.0024	0.67	0.780326	0.772834	EVM0038875
GO:0044257	cellular protein catabolic process	0.0099	0.0126	0.78	0.780879	0.772834	EVM0016225;EVM0018048;EVM0041412;EVM0042265;EVM0045166;Rosmarinus_officinalis_newGene_9520
GO:0045229	external encapsulating structure organization	0.0016	0.0025	0.66	0.788121	0.779364	EVM0005462
GO:0009657	plastid organization	0.0033	0.0048	0.69	0.792008	0.781928	EVM0016854;EVM0018328
GO:0009658	chloroplast organization	0.0033	0.0048	0.69	0.792008	0.781928	EVM0016854;EVM0018328
GO:0009739	response to gibberellin	0.0016	0.0026	0.64	0.795641	0.782955	EVM0023678
GO:0009894	regulation of catabolic process	0.0016	0.0026	0.64	0.795641	0.782955	EVM0038148
GO:0019748	secondary metabolic process	0.0016	0.0026	0.64	0.795641	0.782955	EVM0024900
GO:0031329	regulation of cellular catabolic process	0.0016	0.0026	0.64	0.795641	0.782955	EVM0038148
GO:0010817	regulation of hormone levels	0.0033	0.0048	0.68	0.797559	0.784204	EVM0031074;EVM0040341
GO:0009735	response to cytokinin	0.0016	0.0026	0.63	0.802894	0.787527	EVM0011648
GO:0030036	actin cytoskeleton organization	0.0016	0.0026	0.63	0.802894	0.787527	EVM0014743
GO:0046148	pigment biosynthetic process	0.0016	0.0026	0.63	0.802894	0.787527	EVM0014223
GO:0006004	fucose metabolic process	0.0033	0.0049	0.66	0.808268	0.792156	EVM0002269;EVM0034515
GO:0043547	positive regulation of GTPase activity	0.0016	0.0027	0.6	0.816638	0.79971	EVM0032158
GO:0051252	regulation of RNA metabolic process	0.0263	0.032	0.82	0.821144	0.803472	EVM0002504;EVM0004946;EVM0010535;EVM0010829;EVM0014220;EVM0015743;EVM0018422;EVM0022677;EVM0022837;EVM0022853;EVM0022926;EVM0030622;EVM0031522;EVM0034339;EVM0044781;EVM0045291
GO:0051234	establishment of localization	0.0148	0.019	0.78	0.822559	0.804129	EVM0005833;EVM0014743;EVM0017918;EVM0020065;EVM0022450;EVM0022625;EVM0037843;EVM0040341;Rosmarinus_officinalis_newGene_16933
GO:0009723	response to ethylene	0.0016	0.0028	0.59	0.823147	0.804129	EVM0008314
GO:0009644	response to high light intensity	0.0016	0.0029	0.58	0.829425	0.809608	EVM0022450
GO:0033043	regulation of organelle organization	0.0049	0.0074	0.67	0.832023	0.811488	EVM0015409;EVM0025788;EVM0034324
GO:0010608	posttranscriptional regulation of gene expression	0.0016	0.0029	0.56	0.835481	0.813547	EVM0002015
GO:0018193	peptidyl-amino acid modification	0.0016	0.0029	0.56	0.835481	0.813547	EVM0020065
GO:0022412	cellular process involved in reproduction in multicellular organism	0.0016	0.003	0.55	0.841322	0.818575	EVM0022450
GO:1901565	organonitrogen compound catabolic process	0.0099	0.0137	0.72	0.842923	0.818775	EVM0016225;EVM0018048;EVM0041412;EVM0042265;EVM0045166;Rosmarinus_officinalis_newGene_9520
GO:0031328	positive regulation of cellular biosynthetic process	0.0049	0.0076	0.65	0.84356	0.818775	EVM0002504;EVM0010746;EVM0024900
GO:0032879	regulation of localization	0.0049	0.0076	0.65	0.84356	0.818775	EVM0002965;EVM0022450;EVM0032158
GO:0022402	cell cycle process	0.0049	0.0076	0.65	0.84725	0.821697	EVM0016863;EVM0022450;EVM0024200
GO:0009893	positive regulation of metabolic process	0.0082	0.0118	0.7	0.849705	0.82272	EVM0002504;EVM0010746;EVM0022450;EVM0024900;EVM0038148
GO:0048366	leaf development	0.0033	0.0055	0.6	0.850449	0.82272	EVM0004454;EVM0011115
GO:0034613	cellular protein localization	0.0049	0.0077	0.64	0.850864	0.82272	EVM0014743;EVM0022450;EVM0022625
GO:0051603	proteolysis involved in cellular protein catabolic process	0.0099	0.0139	0.71	0.851284	0.82272	EVM0016225;EVM0018048;EVM0041412;EVM0042265;EVM0045166;Rosmarinus_officinalis_newGene_9520
GO:0043087	regulation of GTPase activity	0.0016	0.0031	0.53	0.85239	0.82272	EVM0032158
GO:0060627	regulation of vesicle-mediated transport	0.0016	0.0031	0.53	0.85239	0.82272	EVM0032158
GO:0055085	transmembrane transport	0.0082	0.0119	0.69	0.855518	0.825081	EVM0011053;EVM0014118;EVM0019314;EVM0031987;Rosmarinus_officinalis_newGene_16933
GO:0006914	autophagy	0.0016	0.0031	0.52	0.857631	0.825801	EVM0038148
GO:0007015	actin filament organization	0.0016	0.0031	0.52	0.857631	0.825801	EVM0014743
GO:0044265	cellular macromolecule catabolic process	0.0099	0.014	0.7	0.859278	0.826727	EVM0016225;EVM0018048;EVM0041412;EVM0042265;EVM0045166;Rosmarinus_officinalis_newGene_9520
GO:0000281	mitotic cytokinesis	0.0016	0.0032	0.51	0.862687	0.82803	EVM0022450
GO:0000910	cytokinesis	0.0016	0.0032	0.51	0.862687	0.82803	EVM0022450
GO:0061640	cytoskeleton-dependent cytokinesis	0.0016	0.0032	0.51	0.862687	0.82803	EVM0022450
GO:0051276	chromosome organization	0.0033	0.0057	0.58	0.866335	0.830871	EVM0016863;EVM0020065
GO:0051345	positive regulation of hydrolase activity	0.0016	0.0033	0.5	0.867564	0.830994	EVM0032158
GO:0070727	cellular macromolecule localization	0.0049	0.008	0.62	0.867839	0.830994	EVM0014743;EVM0022450;EVM0022625
GO:0009636	response to toxic substance	0.0033	0.0058	0.57	0.870057	0.832458	EVM0015866;EVM0022304
GO:0044283	small molecule biosynthetic process	0.0016	0.0033	0.5	0.872267	0.833254	EVM0010746
GO:0071669	plant-type cell wall organization or biogenesis	0.0016	0.0033	0.5	0.872267	0.833254	EVM0005462
GO:0051186	cofactor metabolic process	0.0016	0.0034	0.49	0.876804	0.836926	EVM0034633
GO:1901360	organic cyclic compound metabolic process	0.0461	0.056	0.82	0.881498	0.840743	EVM0002493;EVM0007057;EVM0010412;EVM0010535;EVM0010829;EVM0012644;EVM0013092;EVM0013507;EVM0013693;EVM0014718;EVM0017707;EVM0018498;EVM0021168;EVM0022869;EVM0022926;EVM0023881;EVM0024200;EVM0024246;EVM0024900;EVM0026693;EVM0031074;EVM0034339;EVM0035404;EVM0040168;EVM0040193;EVM0040360;EVM0040754;Rosmarinus_officinalis_newGene_19193
GO:0051704	multi-organism process	0.0214	0.0283	0.76	0.882857	0.841375	EVM0004454;EVM0005833;EVM0006909;EVM0010746;EVM0011029;EVM0014490;EVM0016225;EVM0016854;EVM0022450;EVM0029596;EVM0041601;EVM0045830;Rosmarinus_officinalis_newGene_12644
GO:0090304	nucleic acid metabolic process	0.0411	0.0507	0.81	0.884724	0.842489	EVM0002493;EVM0007057;EVM0010412;EVM0010535;EVM0010829;EVM0012644;EVM0013092;EVM0013507;EVM0013693;EVM0014718;EVM0017707;EVM0021168;EVM0022869;EVM0022926;EVM0023881;EVM0024200;EVM0024246;EVM0026693;EVM0034339;EVM0035404;EVM0040168;EVM0040193;EVM0040360;EVM0040754;Rosmarinus_officinalis_newGene_19193
GO:0006139	nucleobase-containing compound metabolic process	0.0428	0.0526	0.81	0.888023	0.844965	EVM0002493;EVM0007057;EVM0010412;EVM0010535;EVM0010829;EVM0012644;EVM0013092;EVM0013507;EVM0013693;EVM0014718;EVM0017707;EVM0018498;EVM0021168;EVM0022869;EVM0022926;EVM0023881;EVM0024200;EVM0024246;EVM0026693;EVM0034339;EVM0035404;EVM0040168;EVM0040193;EVM0040360;EVM0040754;Rosmarinus_officinalis_newGene_19193
GO:0009408	response to heat	0.0033	0.0061	0.54	0.890457	0.845265	EVM0002571;EVM0045039
GO:0015833	peptide transport	0.0033	0.0061	0.54	0.890457	0.845265	EVM0022450;EVM0022625
GO:0042886	amide transport	0.0033	0.0061	0.54	0.890457	0.845265	EVM0022450;EVM0022625
GO:0006260	DNA replication	0.0049	0.0084	0.58	0.891467	0.845265	EVM0032465;EVM0035404;Rosmarinus_officinalis_newGene_19193
GO:0006325	chromatin organization	0.0016	0.0036	0.46	0.893399	0.845265	EVM0020065
GO:0046483	heterocycle metabolic process	0.0444	0.0547	0.81	0.893529	0.845265	EVM0002493;EVM0007057;EVM0010412;EVM0010535;EVM0010829;EVM0012644;EVM0013092;EVM0013507;EVM0013693;EVM0014718;EVM0017707;EVM0018498;EVM0021168;EVM0022869;EVM0022926;EVM0023881;EVM0024200;EVM0024246;EVM0024900;EVM0026693;EVM0034339;EVM0035404;EVM0040168;EVM0040193;EVM0040360;EVM0040754;Rosmarinus_officinalis_newGene_19193
GO:0010468	regulation of gene expression	0.028	0.0363	0.77	0.893741	0.845265	EVM0002015;EVM0002504;EVM0004946;EVM0010535;EVM0010829;EVM0014220;EVM0015743;EVM0018422;EVM0022450;EVM0022677;EVM0022853;EVM0022926;EVM0030622;EVM0031522;EVM0034339;EVM0044781;EVM0045291
GO:0009057	macromolecule catabolic process	0.0099	0.0149	0.66	0.894099	0.845265	EVM0016225;EVM0018048;EVM0041412;EVM0042265;EVM0045166;Rosmarinus_officinalis_newGene_9520
GO:0002376	immune system process	0.0066	0.0107	0.61	0.894633	0.845265	EVM0010746;EVM0011029;EVM0012984;EVM0016225
GO:0030163	protein catabolic process	0.0099	0.015	0.66	0.898137	0.847912	EVM0016225;EVM0018048;EVM0041412;EVM0042265;EVM0045166;Rosmarinus_officinalis_newGene_9520
GO:0006364	rRNA processing	0.0033	0.0063	0.52	0.902363	0.851237	EVM0025414;EVM0029786
GO:0034641	cellular nitrogen compound metabolic process	0.0444	0.0553	0.8	0.903406	0.851556	EVM0002493;EVM0007057;EVM0010412;EVM0010535;EVM0010829;EVM0012644;EVM0013092;EVM0013507;EVM0013693;EVM0014718;EVM0017707;EVM0018498;EVM0021168;EVM0022869;EVM0022926;EVM0023881;EVM0024200;EVM0024246;EVM0024900;EVM0026693;EVM0034339;EVM0035404;EVM0040168;EVM0040193;EVM0040360;EVM0040754;Rosmarinus_officinalis_newGene_19193
GO:0015979	photosynthesis	0.0033	0.0064	0.51	0.905145	0.851866	EVM0005652;EVM0015422
GO:0045184	establishment of protein localization	0.0033	0.0064	0.51	0.905145	0.851866	EVM0022450;EVM0022625
GO:0006725	cellular aromatic compound metabolic process	0.0444	0.0555	0.8	0.90857	0.853425	EVM0002493;EVM0007057;EVM0010412;EVM0010535;EVM0010829;EVM0012644;EVM0013092;EVM0013507;EVM0013693;EVM0014718;EVM0017707;EVM0018498;EVM0021168;EVM0022869;EVM0022926;EVM0023881;EVM0024200;EVM0024246;EVM0024900;EVM0026693;EVM0034339;EVM0035404;EVM0040168;EVM0040193;EVM0040360;EVM0040754;Rosmarinus_officinalis_newGene_19193
GO:0008104	protein localization	0.0049	0.0089	0.56	0.908961	0.853425	EVM0014743;EVM0022450;EVM0022625
GO:0009814	defense response, incompatible interaction	0.0049	0.0089	0.56	0.908961	0.853425	EVM0010746;EVM0011029;EVM0016225
GO:0031325	positive regulation of cellular metabolic process	0.0066	0.0111	0.59	0.910138	0.853425	EVM0002504;EVM0010746;EVM0024900;EVM0038148
GO:0010628	positive regulation of gene expression	0.0033	0.0065	0.5	0.910487	0.853425	EVM0002504;EVM0022450
GO:0006520	cellular amino acid metabolic process	0.0016	0.0039	0.42	0.911039	0.853425	EVM0021456
GO:0044248	cellular catabolic process	0.0115	0.0175	0.66	0.911974	0.853639	EVM0016225;EVM0018048;EVM0038148;EVM0041412;EVM0042265;EVM0045166;Rosmarinus_officinalis_newGene_9520
GO:1901566	organonitrogen compound biosynthetic process	0.0016	0.004	0.41	0.91725	0.857913	EVM0024900
GO:0071705	nitrogen compound transport	0.0033	0.0068	0.48	0.922637	0.861983	EVM0022450;EVM0022625
GO:0006310	DNA recombination	0.0016	0.0041	0.4	0.923028	0.861983	EVM0024200
GO:0008380	RNA splicing	0.0016	0.0042	0.39	0.925764	0.863204	EVM0040360
GO:0009967	positive regulation of signal transduction	0.0016	0.0042	0.39	0.925764	0.863204	EVM0015613
GO:0051049	regulation of transport	0.0033	0.0069	0.47	0.927047	0.863735	EVM0022450;EVM0032158
GO:0006508	proteolysis	0.0115	0.0182	0.63	0.928628	0.864325	EVM0000184;EVM0016225;EVM0018048;EVM0041412;EVM0042265;EVM0045166;Rosmarinus_officinalis_newGene_9520
GO:0023056	positive regulation of signaling	0.0016	0.0043	0.38	0.930948	0.864325	EVM0015613
GO:0044703	multi-organism reproductive process	0.0016	0.0043	0.38	0.930948	0.864325	EVM0022450
GO:1903047	mitotic cell cycle process	0.0016	0.0043	0.38	0.930948	0.864325	EVM0022450
GO:0006082	organic acid metabolic process	0.0016	0.0044	0.38	0.933403	0.864325	EVM0018498
GO:0009642	response to light intensity	0.0016	0.0044	0.38	0.933403	0.864325	EVM0022450
GO:0030244	cellulose biosynthetic process	0.0016	0.0044	0.38	0.933403	0.864325	EVM0024186
GO:0043436	oxoacid metabolic process	0.0016	0.0044	0.38	0.933403	0.864325	EVM0018498
GO:0010243	response to organonitrogen compound	0.0016	0.0044	0.37	0.935771	0.865854	EVM0014220
GO:0051179	localization	0.0148	0.0227	0.65	0.937328	0.866631	EVM0005833;EVM0014743;EVM0017918;EVM0020065;EVM0022450;EVM0022625;EVM0037843;EVM0040341;Rosmarinus_officinalis_newGene_16933
GO:1901575	organic substance catabolic process	0.0099	0.0166	0.59	0.940963	0.868322	EVM0016225;EVM0018048;EVM0041412;EVM0042265;EVM0045166;Rosmarinus_officinalis_newGene_9520
GO:0006281	DNA repair	0.0049	0.0098	0.5	0.941297	0.868322	EVM0009819;EVM0010829;EVM0024246
GO:0009056	catabolic process	0.0115	0.0187	0.61	0.941312	0.868322	EVM0016225;EVM0018048;EVM0038148;EVM0041412;EVM0042265;EVM0045166;Rosmarinus_officinalis_newGene_9520
GO:0000398	mRNA splicing, via spliceosome	0.0033	0.0074	0.44	0.942425	0.868685	EVM0014734;EVM0040360
GO:0019953	sexual reproduction	0.0016	0.0047	0.35	0.944432	0.869871	EVM0022450
GO:0045087	innate immune response	0.0049	0.01	0.49	0.945758	0.87043	EVM0010746;EVM0011029;EVM0016225
GO:0006955	immune response	0.0049	0.0102	0.48	0.951218	0.874788	EVM0010746;EVM0011029;EVM0016225
GO:0090305	nucleic acid phosphodiester bond hydrolysis	0.0263	0.038	0.69	0.955601	0.877881	EVM0002493;EVM0007057;EVM0010412;EVM0012644;EVM0013092;EVM0013507;EVM0013693;EVM0014718;EVM0017707;EVM0021168;EVM0022869;EVM0023881;EVM0026693;EVM0040168;EVM0040193;EVM0040754
GO:0046907	intracellular transport	0.0033	0.0079	0.42	0.956034	0.877881	EVM0022450;EVM0022625
GO:0071554	cell wall organization or biogenesis	0.0016	0.0051	0.32	0.958411	0.879044	EVM0005462
GO:0051641	cellular localization	0.0049	0.0107	0.46	0.959558	0.879044	EVM0014743;EVM0022450;EVM0022625
GO:0016070	RNA metabolic process	0.0329	0.0462	0.71	0.960341	0.879044	EVM0002493;EVM0007057;EVM0010412;EVM0010535;EVM0012644;EVM0013092;EVM0013507;EVM0013693;EVM0014718;EVM0017707;EVM0021168;EVM0022869;EVM0022926;EVM0023881;EVM0026693;EVM0034339;EVM0040168;EVM0040193;EVM0040360;EVM0040754
GO:1901419	regulation of response to alcohol	0.0016	0.0052	0.31	0.961318	0.879044	EVM0015613
GO:1905957	regulation of cellular response to alcohol	0.0016	0.0052	0.31	0.961318	0.879044	EVM0015613
GO:0010646	regulation of cell communication	0.0082	0.0155	0.53	0.962075	0.879044	EVM0015613;EVM0016225;EVM0022450;EVM0022837;EVM0031608
GO:0006887	exocytosis	0.0016	0.0053	0.31	0.962694	0.879044	EVM0020065
GO:0051649	establishment of localization in cell	0.0033	0.0083	0.4	0.963335	0.879044	EVM0022450;EVM0022625
GO:0009787	regulation of abscisic acid-activated signaling pathway	0.0016	0.0054	0.31	0.964022	0.879044	EVM0015613
GO:0035556	intracellular signal transduction	0.0016	0.0054	0.3	0.965302	0.879044	EVM0028631
GO:1901698	response to nitrogen compound	0.0016	0.0054	0.3	0.965302	0.879044	EVM0014220
GO:1902680	positive regulation of RNA biosynthetic process	0.0016	0.0055	0.3	0.967729	0.879927	EVM0002504
GO:1903508	positive regulation of nucleic acid-templated transcription	0.0016	0.0055	0.3	0.967729	0.879927	EVM0002504
GO:0045944	positive regulation of transcription from RNA polymerase II promoter	0.0033	0.0086	0.38	0.968516	0.879982	EVM0006925;EVM0039647
GO:0007389	pattern specification process	0.0016	0.0058	0.29	0.972084	0.881954	EVM0014220
GO:0012501	programmed cell death	0.0033	0.0088	0.37	0.972147	0.881954	EVM0011029;EVM0016735
GO:0051254	positive regulation of RNA metabolic process	0.0016	0.0059	0.28	0.974037	0.883006	EVM0002504
GO:0006357	regulation of transcription from RNA polymerase II promoter	0.0033	0.0091	0.36	0.97612	0.883568	EVM0015743;EVM0041219
GO:0008219	cell death	0.0033	0.0091	0.36	0.97612	0.883568	EVM0011029;EVM0016735
GO:0009968	negative regulation of signal transduction	0.0016	0.0062	0.27	0.978342	0.884291	EVM0031608
GO:0010648	negative regulation of cell communication	0.0016	0.0062	0.26	0.979114	0.884291	EVM0031608
GO:0023057	negative regulation of signaling	0.0016	0.0062	0.26	0.979114	0.884291	EVM0031608
GO:0023051	regulation of signaling	0.0066	0.0154	0.43	0.985261	0.888564	EVM0015613;EVM0016225;EVM0022837;EVM0031608
GO:0009966	regulation of signal transduction	0.0066	0.0155	0.42	0.986381	0.888564	EVM0015613;EVM0016225;EVM0022837;EVM0031608
GO:0010557	positive regulation of macromolecule biosynthetic process	0.0016	0.007	0.24	0.986968	0.888564	EVM0002504
GO:0045935	positive regulation of nucleobase-containing compound metabolic process	0.0016	0.007	0.24	0.986968	0.888564	EVM0002504
GO:0051173	positive regulation of nitrogen compound metabolic process	0.0033	0.0103	0.32	0.987591	0.888564	EVM0002504;EVM0024900
GO:0010604	positive regulation of macromolecule metabolic process	0.0033	0.0105	0.31	0.98871	0.888564	EVM0002504;EVM0022450
GO:0007018	microtubule-based movement	0.0016	0.0074	0.22	0.989893	0.888564	EVM0025545
GO:0034050	host programmed cell death induced by symbiont	0.0016	0.0076	0.22	0.99126	0.888564	EVM0011029
GO:0009451	RNA modification	0.0197	0.0352	0.56	0.991506	0.888564	EVM0002493;EVM0010412;EVM0012644;EVM0013092;EVM0013507;EVM0013693;EVM0017707;EVM0021168;EVM0022869;EVM0023881;EVM0026693;EVM0040193
GO:0009626	plant-type hypersensitive response	0.0016	0.0077	0.21	0.991872	0.888564	EVM0011029
GO:0048316	seed development	0.0016	0.0078	0.21	0.992162	0.888564	EVM0010314
GO:0010154	fruit development	0.0016	0.0079	0.21	0.992711	0.888564	EVM0010314
GO:0045893	positive regulation of transcription, DNA-templated	0.0016	0.0082	0.2	0.993922	0.888564	EVM0002504
GO:0009790	embryo development	0.0016	0.0083	0.2	0.994139	0.888564	EVM0038148
GO:0016192	vesicle-mediated transport	0.0066	0.0179	0.37	0.995385	0.88902	EVM0014743;EVM0020065;EVM0022450;EVM0026363
GO:0006886	intracellular protein transport	0.0082	0.0225	0.36	0.998181	0.889853	EVM0007771;EVM0022625;EVM0023970;EVM0045579;Rosmarinus_officinalis_newGene_18213
GO:0015074	DNA integration	0.0049	0.0172	0.29	0.998456	0.889853	EVM0024272;Rosmarinus_officinalis_newGene_18522;Rosmarinus_officinalis_newGene_795
GO:0006486	protein glycosylation	0.0016	0.0114	0.14	0.999179	0.889853	EVM0017524
GO:0015031	protein transport	0.0049	0.0191	0.26	0.999423	0.889853	EVM0019381;EVM0022450;EVM0022625
GO:0006412	translation	0.0066	0.0391	0.17	1	0.889853	EVM0008269;EVM0021430;EVM0024229;EVM0033256

[truncated: 26 more sheets: Cellular_Component for D6, Molecular_Function for D6, Biological_Process for D12, Cellular_Component for D12, Molecular_Function for D12, Biological_Process for D24, Cellular_Component for D24, Molecular_Function for D24, Biological_Process for G3, Cellular_Component G3, Molecular_Function for G3, Biological_Process for G6, Cellular_Component for G6, Molecular_Function for G6, Biological_Process for G9, Cellular_Component for G9, Molecular_Function for G9, Biological_Process for Y6, Cellular_Component for Y6, Molecular_Function for Y6 …]
