# Supplementary material for: High‐quality chromosome‐level genome assembly and multi‐omics analysis of rosemary (Salvia rosmarinus) reveals new insights into the environmental and genome adaptation
Source: Plant Biotechnol J. 2024 Feb 16;22(7):1833–47. doi: 10.1111/pbi.14305 (PMC11182591; doi:10.1111/pbi.14305)
Supplement: Supplementary file 10 — Data Set S10 KEGG counts and enrichment of differentially expressed genes in rosemary leaves under drought, heat and salt stresses. [file PBI-22-1833-s011.xlsx]

## Sheet: Sheet1
KEGG counts of differentially expressed genes in rosemary leaves under drought stress for 6 h
#KEGG_n	699	KEGG_N	15811
#Pathway	ko_ID	DEgene	gene	DEgene_all	gene_all
alpha-Linolenic acid metabolism	ko00592	5	110	699	15811	EVM0000335;EVM0003329;EVM0014454;EVM0015866;EVM0045935	K18857+K00224+K00224+K01723+K14674
Base excision repair	ko03410	4	120	699	15811	EVM0031894;EVM0032465;EVM0039150;Rosmarinus_officinalis_newGene_18433	K03648+K03505+K10773+K01246
Nucleotide excision repair	ko03420	3	152	699	15811	EVM0027911;EVM0032465;EVM0035163	K10842+K03505+K10844
Terpenoid backbone biosynthesis	ko00900	18	139	699	15811	EVM0000047;EVM0004131;EVM0004590;EVM0005652;EVM0011136;EVM0011681;EVM0015932;EVM0016610;EVM0016937;EVM0022447;EVM0022731;EVM0026791;EVM0034402;EVM0038094;EVM0039740;EVM0040840;EVM0042205;EVM0043983	K13789+K00919+K13789+K10960+K00991+K01641+K05356+K01662+K03527+K00099+K00021+K11778+K01641+K05356+K11778+K05356+K13789+K13789
Fatty acid metabolism	ko01212	4	177	699	15811	EVM0006499;EVM0012515;EVM0023772;EVM0039845	K00249+K00645+K01897+K01897
Ether lipid metabolism	ko00565	2	80	699	15811	EVM0031940;EVM0045935	K01115+K14674
Phosphatidylinositol signaling system	ko04070	12	263	699	15811	EVM0001839;EVM0006234;EVM0010746;EVM0013215;EVM0015720;EVM0015960;EVM0028631;EVM0033246;EVM0037843;EVM0039394;EVM0040679;EVM0045741	K02183+K00915+K13024+K01099+K01099+K00921+K00901+K02183+K10572+K05857+K00921+K00889
Isoquinoline alkaloid biosynthesis	ko00950	5	106	699	15811	EVM0014223;EVM0021456;EVM0024449;EVM0027034;EVM0035404	K00422+K00815+K00276+K14975+K00276
Photosynthesis	ko00195	4	140	699	15811	EVM0015422;EVM0040092;EVM0041311;EVM0043718	K03541+K02641+K03542+K03542
Stilbenoid, diarylheptanoid and gingerol biosynthesis	ko00945	3	112	699	15811	EVM0012241;EVM0030280;EVM0037223	K13065+K13065+K13065
Purine metabolism	ko00230	10	316	699	15811	EVM0003641;EVM0003935;EVM0005697;EVM0015743;EVM0018677;EVM0019033;EVM0019937;EVM0028947;EVM0030360;Rosmarinus_officinalis_newGene_3533	K13811+K00940+K00873+K00988+K00940+K13811+K10808+K01081+K00873+K00764
Brassinosteroid biosynthesis	ko00905	4	60	699	15811	EVM0029521;EVM0034221;EVM0040420;EVM0040526	K09590+K15639+K20623+K20623
Synthesis and degradation of ketone bodies	ko00072	3	19	699	15811	EVM0011618;EVM0011681;EVM0034402	K01640+K01641+K01641
Oxidative phosphorylation	ko00190	6	361	699	15811	EVM0017154;EVM0027151;EVM0036145;EVM0037539;EVM0040297;Rosmarinus_officinalis_newGene_795	K00234+K00234+K02150+K00413+K03955+K00234
Ribosome	ko03010	7	685	699	15811	EVM0008269;EVM0020728;EVM0021430;EVM0024229;EVM0032463;EVM0040311;Rosmarinus_officinalis_newGene_18013	K02882+K02945+K02902+K02953+K02937+K02894+K02996
Glycosphingolipid biosynthesis - lacto and neolacto series	ko00601	1	7	699	15811	EVM0029246	K01988
Selenocompound metabolism	ko00450	4	65	699	15811	EVM0001879;EVM0003641;EVM0019033;EVM0020563	K00549+K13811+K13811+K01739
Isoflavonoid biosynthesis	ko00943	1	28	699	15811	EVM0034145	K13260
Valine, leucine and isoleucine degradation	ko00280	8	156	699	15811	EVM0005690;EVM0006499;EVM0006959;EVM0011618;EVM0011681;EVM0032422;EVM0034402;EVM0034420	K01968+K00249+K01968+K01640+K01641+K00167+K01641+K01968
Other glycan degradation	ko00511	8	142	699	15811	EVM0001103;EVM0006631;EVM0009139;EVM0016143;EVM0035670;EVM0036761;EVM0037931;EVM0041684	K12309+K01191+K12309+K12309+K17108+K01191+K12309+K12309
Flavonoid biosynthesis	ko00941	6	183	699	15811	EVM0012241;EVM0013819;EVM0020675;EVM0028236;EVM0030280;EVM0037223	K13065+K13080+K13080+K01859+K13065+K13065
Endocytosis	ko04144	15	523	699	15811	EVM0001325;EVM0002913;EVM0006470;EVM0010331;EVM0016315;EVM0018431;EVM0019381;EVM0022177;EVM0025545;EVM0030520;EVM0031491;EVM0031940;EVM0039461;EVM0043224;EVM0045741	K12472+K03283+K19476+K12472+K12191+K03283+K19476+K07937+K10396+K03283+K19476+K01115+K12472+K12200+K00889
Lysine biosynthesis	ko00300	4	38	699	15811	EVM0000792;EVM0003037;EVM0006802;EVM0019336	K01778+K12524+K10206+K12524
Carbon metabolism	ko01200	35	664	699	15811	EVM0000853;EVM0001440;EVM0002442;EVM0003027;EVM0004765;EVM0004869;EVM0005697;EVM0005720;EVM0007421;EVM0009928;EVM0010116;EVM0012525;EVM0017154;EVM0019117;EVM0021673;EVM0025122;EVM0025983;EVM0027057;EVM0027151;EVM0030360;EVM0031876;EVM0032029;EVM0033484;EVM0034633;EVM0035563;EVM0036155;EVM0038085;EVM0042624;EVM0042736;EVM0044175;EVM0045809;Rosmarinus_officinalis_newGene_11570;Rosmarinus_officinali…	K00058+K01834+K19269+K01647+K01623+K03841+K00873+K00058+K00162+K15919+K01834+K00850+K00234+K01638+K01689+K00026+K15919+K00161+K00234+K00873+K01689+K01900+K00031+K00605+K00029+K01754+K00029+K13034+K00850+K00164+K00600+K00134+K00031+K00627+K00234
Amino sugar and nucleotide sugar metabolism	ko00520	14	342	699	15811	EVM0002068;EVM0002241;EVM0003927;EVM0007365;EVM0007490;EVM0007527;EVM0017321;EVM0022507;EVM0025362;EVM0035661;EVM0036812;EVM0037214;EVM0043129;Rosmarinus_officinalis_newGene_2431	K01183+K00975+K01784+K01784+K12448+K08678+K15920+K12448+K15920+K01097+K01183+K12448+K00012+K12449
Fructose and mannose metabolism	ko00051	6	159	699	15811	EVM0000638;EVM0004765;EVM0004869;EVM0012525;EVM0030600;EVM0042736	K00895+K01623+K03841+K00850+K00895+K00850
Galactose metabolism	ko00052	18	231	699	15811	EVM0000172;EVM0001103;EVM0003927;EVM0004798;EVM0007241;EVM0007365;EVM0009139;EVM0012525;EVM0015535;EVM0016143;EVM0017139;EVM0022477;EVM0025708;EVM0034839;EVM0035381;EVM0037931;EVM0041684;EVM0042736	K07407+K12309+K01784+K01187+K06617+K01784+K12309+K00850+K06617+K12309+K06617+K01187+K01193+K07407+K01193+K12309+K12309+K00850
Riboflavin metabolism	ko00740	3	66	699	15811	EVM0024520;EVM0029455;EVM0033927	K00953+K14652+K20884
Plant-pathogen interaction	ko04626	66	1502	699	15811	EVM0000251;EVM0001531;EVM0001839;EVM0002399;EVM0003458;EVM0003787;EVM0004361;EVM0005515;EVM0005909;EVM0007668;EVM0007905;EVM0008514;EVM0009354;EVM0009911;EVM0010395;EVM0011029;EVM0012152;EVM0013354;EVM0015304;EVM0015350;EVM0015797;EVM0015801;EVM0016548;EVM0017459;EVM0018277;EVM0018760;EVM0019962;EVM0020162;EVM0020276;EVM0020414;EVM0021153;EVM0022236;EVM0023471;EVM0026602;EVM0026952;EVM0027287;EVM…	K13466+K13448+K02183+K15397+K13424+K13424+K13448+K13412+K15397+K13430+K13424+K13447+K13430+K13448+K16225+K13457+K13466+K13466+K13430+K13430+K13412+K18878+K13466+K13435+K13420+K13430+K15397+K04079+K13412+K15397+K13457+K13420+K13420+K13453+K15397+K13420+K13435+K13416+K18835+K13453+K13466+K13430+K13416+K13430+K13453+K13420+K02183+K13412+K13420+K13416+K13466+K13414+K13430+K13466+K13416+K15397+K13466+…
Benzoxazinoid biosynthesis	ko00402	1	29	699	15811	EVM0019631	K13229
Fatty acid degradation	ko00071	5	113	699	15811	EVM0000335;EVM0006499;EVM0023772;EVM0025833;EVM0039845	K18857+K00249+K01897+K20495+K01897
Homologous recombination	ko03440	3	191	699	15811	EVM0009016;EVM0032465;EVM0036136	K12173+K03505+K10683
Nitrogen metabolism	ko00910	5	83	699	15811	EVM0014613;EVM0018858;EVM0039816;EVM0040011;EVM0040302	K01915+K01673+K02575+K01673+K01915
Phenylalanine, tyrosine and tryptophan biosynthesis	ko00400	5	114	699	15811	EVM0021456;EVM0023966;EVM0036746;EVM0037851;Rosmarinus_officinalis_newGene_18353	K00815+K15227+K01735+K13832+K13832
Lysine degradation	ko00310	3	110	699	15811	EVM0004558;EVM0034388;EVM0042055	K09188+K14157+K11422
MAPK signaling pathway - plant	ko04016	37	809	699	15811	EVM0001024;EVM0001839;EVM0003458;EVM0003787;EVM0003935;EVM0004095;EVM0005723;EVM0006917;EVM0007905;EVM0008129;EVM0008514;EVM0010183;EVM0012984;EVM0013872;EVM0018277;EVM0018378;EVM0018677;EVM0022236;EVM0023471;EVM0027287;EVM0027910;EVM0028180;EVM0032653;EVM0033141;EVM0033246;EVM0035249;EVM0036215;EVM0037451;EVM0038875;EVM0040174;EVM0040997;EVM0045636;EVM0045991;Rosmarinus_officinalis_newGene_17530…	K20718+K02183+K13424+K13424+K00940+K20716+K14515+K20716+K13424+K14514+K13447+K14498+K20725+K20557+K13420+K13422+K00940+K13420+K13420+K13420+K13416+K20718+K13416+K13420+K02183+K13420+K13416+K13414+K14496+K13416+K20553+K13424+K13422+K13420+K13424+K13420+K13420
Protein processing in endoplasmic reticulum	ko04141	18	683	699	15811	EVM0000092;EVM0000813;EVM0002571;EVM0002913;EVM0009610;EVM0011802;EVM0018431;EVM0020162;EVM0024749;EVM0025069;EVM0026499;EVM0030520;EVM0032159;EVM0034073;EVM0036998;EVM0039452;Rosmarinus_officinalis_newGene_19410;Rosmarinus_officinalis_newGene_6815	K14005+K10661+K09503+K03283+K06689+K06689+K03283+K04079+K10661+K09523+K04374+K03283+K06689+K13989+K13719+K04374+K09584+K06689
Autophagy - other	ko04136	4	89	699	15811	EVM0000133;EVM0010256;EVM0039913;EVM0041291	K04382+K17906+K08333+K07203
Glycolysis / Gluconeogenesis	ko00010	20	343	699	15811	EVM0000335;EVM0000638;EVM0001440;EVM0004765;EVM0004869;EVM0005697;EVM0007421;EVM0010116;EVM0012525;EVM0021673;EVM0027057;EVM0030360;EVM0030600;EVM0031876;EVM0040127;EVM0040898;EVM0042736;EVM0043000;Rosmarinus_officinalis_newGene_11570;Rosmarinus_officinalis_newGene_19543	K18857+K00895+K01834+K01623+K03841+K00873+K00162+K01834+K00850+K01689+K00161+K00873+K00895+K01689+K00002+K01568+K00850+K01568+K00134+K00627
Thiamine metabolism	ko00730	3	88	699	15811	EVM0002636;EVM0016610;EVM0032323	K00949+K01662+K03146
Tropane, piperidine and pyridine alkaloid biosynthesis	ko00960	3	75	699	15811	EVM0021456;EVM0024449;EVM0035404	K00815+K00276+K00276
Flavone and flavonol biosynthesis	ko00944	2	33	699	15811	EVM0013819;EVM0020675	K13080+K13080
Proteasome	ko03050	2	147	699	15811	EVM0025222;EVM0026861	K03032+K06699
beta-Alanine metabolism	ko00410	6	105	699	15811	EVM0024449;EVM0029990;EVM0035404;EVM0037158;EVM0039874;Rosmarinus_officinalis_newGene_19035	K00276+K01580+K00276+K01580+K17839+K01580
Citrate cycle (TCA cycle)	ko00020	14	151	699	15811	EVM0003027;EVM0007421;EVM0007606;EVM0017154;EVM0025122;EVM0027057;EVM0027151;EVM0032029;EVM0033484;EVM0037115;EVM0044175;Rosmarinus_officinalis_newGene_19037;Rosmarinus_officinalis_newGene_19543;Rosmarinus_officinalis_newGene_795	K01647+K00162+K01648+K00234+K00026+K00161+K00234+K01900+K00031+K01648+K00164+K00031+K00627+K00234
Pyruvate metabolism	ko00620	9	249	699	15811	EVM0005697;EVM0007421;EVM0019117;EVM0025122;EVM0027057;EVM0030360;EVM0035563;EVM0038085;Rosmarinus_officinalis_newGene_19543	K00873+K00162+K01638+K00026+K00161+K00873+K00029+K00029+K00627
RNA degradation	ko03018	14	313	699	15811	EVM0000712;EVM0002798;EVM0004426;EVM0012525;EVM0018320;EVM0021673;EVM0022589;EVM0027582;EVM0030848;EVM0031876;EVM0032236;EVM0037658;EVM0042736;EVM0043067	K12581+K14442+K12602+K00850+K12611+K01689+K01148+K04077+K03514+K01689+K12586+K12581+K00850+K12602
Glycosaminoglycan degradation	ko00531	5	108	699	15811	EVM0001103;EVM0009139;EVM0016143;EVM0037931;EVM0041684	K12309+K12309+K12309+K12309+K12309
Phenylpropanoid biosynthesis	ko00940	36	443	699	15811	EVM0000353;EVM0004228;EVM0004376;EVM0004483;EVM0004531;EVM0006911;EVM0011324;EVM0011514;EVM0012241;EVM0016113;EVM0016621;EVM0017345;EVM0017371;EVM0018017;EVM0019545;EVM0021735;EVM0023393;EVM0025891;EVM0026653;EVM0029810;EVM0030280;EVM0030779;EVM0031442;EVM0032033;EVM0032710;EVM0032919;EVM0033029;EVM0033545;EVM0034490;EVM0037223;EVM0041298;EVM0041712;EVM0042406;EVM0042973;EVM0043339;EVM0043340	K22395+K00430+K12356+K00430+K09753+K00430+K22395+K22395+K13065+K22395+K22395+K22395+K22395+K22395+K00430+K18368+K00430+K18368+K22395+K22395+K13065+K22395+K22395+K22395+K12355+K00430+K22395+K00430+K09753+K13065+K09755+K12356+K22395+K22395+K12355+K22395
Glycosphingolipid biosynthesis - ganglio series	ko00604	5	74	699	15811	EVM0001103;EVM0009139;EVM0016143;EVM0037931;EVM0041684	K12309+K12309+K12309+K12309+K12309
Tyrosine metabolism	ko00350	6	128	699	15811	EVM0000335;EVM0014223;EVM0021456;EVM0024449;EVM0035404;EVM0036939	K18857+K00422+K00815+K00276+K00276+K01557
One carbon pool by folate	ko00670	3	56	699	15811	EVM0000221;EVM0034633;EVM0045809	K00288+K00605+K00600
Glycerophospholipid metabolism	ko00564	10	277	699	15811	EVM0015181;EVM0023933;EVM0028631;EVM0028675;EVM0029387;EVM0029845;EVM0031084;EVM0031940;EVM0045721;EVM0045935	K06129+K13508+K00901+K00006+K18693+K13511+K13508+K01115+K00894+K14674
Pantothenate and CoA biosynthesis	ko00770	2	90	699	15811	EVM0039874;EVM0045841	K17839+K01653
Glutathione metabolism	ko00480	8	217	699	15811	EVM0004618;EVM0010399;EVM0019937;EVM0025687;EVM0033484;EVM0041283;Rosmarinus_officinalis_newGene_18702;Rosmarinus_officinalis_newGene_19037	K01255+K00799+K10808+K18592+K00031+K01255+K00799+K00031
Glycosphingolipid biosynthesis - globo and isoglobo series	ko00603	3	31	699	15811	EVM0000172;EVM0029246;EVM0034839	K07407+K01988+K07407
Carotenoid biosynthesis	ko00906	9	112	699	15811	EVM0007925;EVM0008737;EVM0010714;EVM0017843;EVM0026490;EVM0033751;EVM0037473;EVM0040431;EVM0044090	K14595+K09838+K09843+K02293+K09835+K17911+K14595+K09839+K09841
Ascorbate and aldarate metabolism	ko00053	6	155	699	15811	EVM0009094;EVM0017324;EVM0017836;EVM0031472;EVM0042882;EVM0043129	K08232+K08232+K19642+K00423+K00423+K00012
mRNA surveillance pathway	ko03015	10	296	699	15811	EVM0000133;EVM0004946;EVM0009654;EVM0025646;EVM0027509;EVM0030559;EVM0037545;EVM0040360;EVM0041115;EVM0042388	K04382+K13114+K13025+K14400+K14399+K14396+K14400+K14406+K14411+K14376
Cyanoamino acid metabolism	ko00460	3	98	699	15811	EVM0025687;EVM0042624;EVM0045809	K18592+K13034+K00600
Pentose and glucuronate interconversions	ko00040	21	413	699	15811	EVM0000189;EVM0007151;EVM0010169;EVM0010535;EVM0011035;EVM0011813;EVM0014179;EVM0014220;EVM0019432;EVM0021265;EVM0022887;EVM0022926;EVM0024598;EVM0028468;EVM0032378;EVM0032844;EVM0034099;EVM0040127;EVM0041006;EVM0043129;EVM0045844	K01051+K01728+K01051+K01051+K01051+K01051+K01184+K01051+K01051+K01728+K01184+K01051+K01051+K01051+K01728+K01051+K01728+K00002+K01051+K00012+K01051
Glycine, serine and threonine metabolism	ko00260	14	181	699	15811	EVM0000853;EVM0001440;EVM0003037;EVM0005720;EVM0009928;EVM0010116;EVM0013997;EVM0019336;EVM0024449;EVM0025983;EVM0034633;EVM0035404;EVM0036155;EVM0045809	K00058+K01834+K12524+K00058+K15919+K01834+K00108+K12524+K00276+K15919+K00605+K00276+K01754+K00600
Cutin, suberine and wax biosynthesis	ko00073	13	122	699	15811	EVM0004097;EVM0005509;EVM0006329;EVM0010835;EVM0018657;EVM0020693;EVM0020701;EVM0023282;EVM0025833;EVM0040905;EVM0041398;EVM0043687;EVM0044503	K15404+K15398+K13356+K15400+K15402+K15400+K15404+K21995+K20495+K15400+K15404+K15400+K15398
RNA polymerase	ko03020	3	126	699	15811	EVM0014767;Rosmarinus_officinalis_newGene_10827;Rosmarinus_officinalis_newGene_18522	K03007+K03006+K03006
Valine, leucine and isoleucine biosynthesis	ko00290	2	47	699	15811	EVM0036155;EVM0045841	K01754+K01653
Plant hormone signal transduction	ko04075	49	1224	699	15811	EVM0003424;EVM0004706;EVM0005723;EVM0005754;EVM0006522;EVM0007288;EVM0008129;EVM0009108;EVM0010183;EVM0010348;EVM0012184;EVM0012859;EVM0014093;EVM0015290;EVM0016225;EVM0017503;EVM0018378;EVM0018422;EVM0018816;EVM0019082;EVM0020770;EVM0022013;EVM0022677;EVM0022837;EVM0023626;EVM0024900;EVM0026528;EVM0027910;EVM0028128;EVM0028522;EVM0031551;EVM0032179;EVM0032653;EVM0032706;EVM0034324;EVM0035424;EVM…	K13415+K14493+K14515+K13415+K14494+K14493+K14514+K13415+K14498+K16189+K14491+K14491+K13415+K14486+K13463+K14486+K13422+K14485+K14484+K13415+K14431+K14484+K14485+K13464+K16189+K14487+K13415+K13416+K12126+K13415+K14486+K14486+K13416+K14491+K14488+K14488+K14491+K13416+K14506+K14496+K13416+K14488+K14500+K14491+K14486+K14491+K14485+K14485+K13422
Ubiquinone and other terpenoid-quinone biosynthesis	ko00130	8	117	699	15811	EVM0008233;EVM0020746;EVM0021456;EVM0023218;EVM0033114;EVM0035537;EVM0036166;EVM0039864	K03809+K03809+K00815+K05928+K14759+K19222+K17872+K09833
Alanine, aspartate and glutamate metabolism	ko00250	8	103	699	15811	EVM0014613;EVM0015956;EVM0022046;EVM0029990;EVM0037158;EVM0040302;Rosmarinus_officinalis_newGene_19035;Rosmarinus_officinalis_newGene_3533	K01915+K01953+K16871+K01580+K01580+K01915+K01580+K00764
Linoleic acid metabolism	ko00591	2	31	699	15811	EVM0030594;EVM0045935	K15718+K14674
Anthocyanin biosynthesis	ko00942	1	22	699	15811	EVM0038588	K21383
Ribosome biogenesis in eukaryotes	ko03008	14	285	699	15811	EVM0002769;EVM0003740;EVM0005458;EVM0011194;EVM0016594;EVM0017256;EVM0018848;EVM0021480;EVM0025414;EVM0037349;EVM0040517;EVM0042727;EVM0043889;EVM0044381	K14569+K14558+K03097+K14544+K14545+K14548+K14544+K03097+K14567+K01164+K11883+K13288+K14521+K11883
Circadian rhythm - plant	ko04712	31	224	699	15811	EVM0001099;EVM0002077;EVM0005458;EVM0006188;EVM0009410;EVM0009970;EVM0011287;EVM0012711;EVM0012721;EVM0015171;EVM0016015;EVM0017787;EVM0018306;EVM0018885;EVM0020039;EVM0021480;EVM0022357;EVM0023284;EVM0025767;EVM0028128;EVM0029410;EVM0030622;EVM0031522;EVM0032473;EVM0032937;EVM0033094;EVM0037045;EVM0042789;EVM0044601;EVM0045453;Rosmarinus_officinalis_newGene_19044	K12130+K12133+K03097+K16222+K12133+K12133+K16221+K12133+K16222+K12135+K16223+K16222+K12133+K12135+K12124+K03097+K16222+K12135+K12115+K12126+K12135+K12116+K12116+K12135+K12133+K12133+K16222+K12133+K12124+K16222+K12133
Zeatin biosynthesis	ko00908	9	126	699	15811	EVM0002174;EVM0005405;EVM0007155;EVM0017152;EVM0020522;EVM0021705;EVM0026644;EVM0040404;EVM0044982	K13495+K23452+K13495+K23452+K13493+K00791+K13495+K13495+K13495
Phenylalanine metabolism	ko00360	3	102	699	15811	EVM0021456;EVM0024449;EVM0035404	K00815+K00276+K00276
Butanoate metabolism	ko00650	8	55	699	15811	EVM0011618;EVM0011681;EVM0022046;EVM0029990;EVM0034402;EVM0037158;EVM0045841;Rosmarinus_officinalis_newGene_19035	K01640+K01641+K16871+K01580+K01641+K01580+K01653+K01580
RNA transport	ko03013	14	527	699	15811	EVM0004946;EVM0007057;EVM0009654;EVM0014718;EVM0019407;EVM0019612;EVM0019639;EVM0024118;EVM0024882;EVM0027318;EVM0037349;EVM0040168;EVM0040754;EVM0041755	K13114+K18213+K13025+K18213+K03260+K03246+K03239+K03253+K03259+K14315+K01164+K18213+K18213+K14305
Taurine and hypotaurine metabolism	ko00430	4	12	699	15811	EVM0025687;EVM0029990;EVM0037158;Rosmarinus_officinalis_newGene_19035	K18592+K01580+K01580+K01580
Peroxisome	ko04146	10	244	699	15811	EVM0006329;EVM0011618;EVM0018757;EVM0023772;EVM0028342;EVM0033484;EVM0036716;EVM0039845;Rosmarinus_officinalis_newGene_18288;Rosmarinus_officinalis_newGene_19037	K13356+K01640+K17879+K01897+K00477+K00031+K00477+K01897+K13348+K00031
Folate biosynthesis	ko00790	3	71	699	15811	EVM0018037;EVM0025524;EVM0029455	K01495+K01307+K14652
Various types of N-glycan biosynthesis	ko00513	2	98	699	15811	EVM0011648;EVM0042799	K03844+K07432
Phagosome	ko04145	4	219	699	15811	EVM0003940;EVM0015960;EVM0036145;EVM0040679	K07374+K00921+K02150+K00921
Histidine metabolism	ko00340	1	50	699	15811	EVM0034323	K01590
Inositol phosphate metabolism	ko00562	10	266	699	15811	EVM0001692;EVM0006234;EVM0013215;EVM0015720;EVM0015960;EVM0037843;EVM0039394;EVM0040679;EVM0045348;EVM0045741	K01858+K00915+K01099+K01099+K00921+K10572+K05857+K00921+K22913+K00889
Ubiquitin mediated proteolysis	ko04120	18	430	699	15811	EVM0001418;EVM0002562;EVM0009610;EVM0010701;EVM0011802;EVM0015078;EVM0022847;EVM0023714;EVM0024421;EVM0027186;EVM0027228;EVM0030397;EVM0032069;EVM0032159;EVM0033592;EVM0033863;EVM0039606;Rosmarinus_officinalis_newGene_6815	K10606+K10604+K06689+K10260+K06689+K10260+K03352+K04649+K10604+K10581+K04506+K03351+K03875+K06689+K03875+K03872+K03178+K06689
Glycosylphosphatidylinositol (GPI)-anchor biosynthesis	ko00563	5	79	699	15811	EVM0016326;EVM0023678;EVM0024002;EVM0026679;EVM0041659	K03860+K03860+K03860+K03860+K03860
Fatty acid biosynthesis	ko00061	3	132	699	15811	EVM0012515;EVM0023772;EVM0039845	K00645+K01897+K01897
Cysteine and methionine metabolism	ko00270	15	285	699	15811	EVM0000853;EVM0001879;EVM0003037;EVM0005720;EVM0012563;EVM0013914;EVM0019336;EVM0020563;EVM0021456;EVM0025108;EVM0025122;EVM0029860;EVM0038151;EVM0042504;EVM0042624	K00058+K00549+K12524+K00058+K23977+K00547+K12524+K01739+K00815+K01611+K00026+K01611+K01611+K00789+K13034
Tryptophan metabolism	ko00380	1	166	699	15811	EVM0040290	K23947
Monobactam biosynthesis	ko00261	4	31	699	15811	EVM0003037;EVM0003641;EVM0019033;EVM0019336	K12524+K13811+K13811+K12524
Other types of O-glycan biosynthesis	ko00514	4	51	699	15811	EVM0012427;EVM0012644;EVM0027904;EVM0035498	K20783+K20784+K18134+K18134
Sulfur metabolism	ko00920	6	75	699	15811	EVM0003641;EVM0015743;EVM0019033;EVM0020563;EVM0032883;EVM0042624	K13811+K00988+K13811+K01739+K17725+K13034
Spliceosome	ko03040	17	623	699	15811	EVM0002913;EVM0006831;EVM0009654;EVM0014734;EVM0018431;EVM0023653;EVM0024200;EVM0030520;EVM0031373;EVM0035617;EVM0037240;EVM0040530;EVM0040757;EVM0041017;EVM0041916;EVM0044282;EVM0045871	K03283+K12835+K13025+K12827+K03283+K12818+K12811+K03283+K12741+K12741+K12823+K12900+K12835+K12891+K12823+K12897+K12872
Glycerolipid metabolism	ko00561	16	271	699	15811	EVM0000172;EVM0008719;EVM0012390;EVM0016710;EVM0016764;EVM0018500;EVM0020358;EVM0023933;EVM0028631;EVM0029387;EVM0031084;EVM0034839;EVM0040127;EVM0042268;EVM0044402;EVM0045935	K07407+K00679+K00679+K00679+K00679+K01054+K00679+K13508+K00901+K18693+K13508+K07407+K00002+K01054+K16816+K14674
Porphyrin and chlorophyll metabolism	ko00860	5	117	699	15811	EVM0005652;EVM0015043;EVM0028349;EVM0044538;EVM0045162	K10960+K13071+K13600+K01772+K08099
Arginine biosynthesis	ko00220	3	80	699	15811	EVM0014613;EVM0019523;EVM0040302	K01915+K14682+K01915
ABC transporters	ko02010	24	198	699	15811	EVM0000517;EVM0001408;EVM0007553;EVM0009685;EVM0009792;EVM0010611;EVM0011036;EVM0012200;EVM0013713;EVM0017161;EVM0023158;EVM0024424;EVM0027977;EVM0029733;EVM0032390;EVM0032580;EVM0033018;EVM0035291;EVM0037070;EVM0037632;EVM0040574;Rosmarinus_officinalis_newGene_18211;Rosmarinus_officinalis_newGene_19293;Rosmarinus_officinalis_newGene_19295	K05643+K08712+K05643+K05681+K08712+K08712+K05658+K05641+K08712+K05681+K05658+K05681+K05658+K05658+K05681+K05681+K08712+K08712+K08712+K05666+K08712+K05658+K08712+K05681
DNA replication	ko03030	1	134	699	15811	EVM0032465	K03505
Vitamin B6 metabolism	ko00750	2	26	699	15811	EVM0009757;EVM0029208	K05275+K06215
C5-Branched dibasic acid metabolism	ko00660	1	17	699	15811	EVM0045841	K01653
Basal transcription factors	ko03022	4	124	699	15811	EVM0022513;EVM0027038;EVM0027911;EVM0035163	K03122+K03138+K10842+K10844
Aminoacyl-tRNA biosynthesis	ko00970	9	244	699	15811	EVM0008978;EVM0026174;EVM0031863;EVM0040167;EVM0041936;EVM0042074;EVM0042974;EVM0044015;EVM0045221	K02433+K01870+K01886+K01866+K01893+K01870+K01873+K01867+K01870
Carbon fixation in photosynthetic organisms	ko00710	6	193	699	15811	EVM0004765;EVM0004869;EVM0025122;EVM0035563;EVM0038085;Rosmarinus_officinalis_newGene_11570	K01623+K03841+K00026+K00029+K00029+K00134
Steroid biosynthesis	ko00100	5	90	699	15811	EVM0002883;EVM0011983;EVM0018384;EVM0040219;EVM0045935	K00213+K00213+K00801+K00559+K14674
Monoterpenoid biosynthesis	ko00902	6	59	699	15811	EVM0006955;EVM0020350;EVM0025836;EVM0034948;EVM0039589;EVM0041494	K23232+K23232+K23810+K23232+K23232+K23232
2-Oxocarboxylic acid metabolism	ko01210	5	131	699	15811	EVM0003027;EVM0019523;EVM0033484;EVM0045841;Rosmarinus_officinalis_newGene_19037	K01647+K14682+K00031+K01653+K00031
Mismatch repair	ko03430	3	104	699	15811	EVM0011833;EVM0027005;EVM0032465	K07456+K07456+K03505
Sesquiterpenoid and triterpenoid biosynthesis	ko00909	9	84	699	15811	EVM0004814;EVM0005247;EVM0018384;EVM0019304;EVM0028224;EVM0031312;EVM0037711;Rosmarinus_officinalis_newGene_19279;Rosmarinus_officinalis_newGene_7756	K14173+K15803+K00801+K14173+K15803+K15472+K15803+K15472+K15472
N-Glycan biosynthesis	ko00510	2	132	699	15811	EVM0011648;EVM0042799	K03844+K07432
Fatty acid elongation	ko00062	9	88	699	15811	EVM0002399;EVM0005909;EVM0019962;EVM0020414;EVM0026952;EVM0040243;EVM0041460;Rosmarinus_officinalis_newGene_19262;Rosmarinus_officinalis_newGene_21065	K15397+K15397+K15397+K15397+K15397+K15397+K15397+K15397+K15397
Sphingolipid metabolism	ko00600	11	147	699	15811	EVM0000172;EVM0001103;EVM0004199;EVM0009139;EVM0016143;EVM0024338;EVM0029447;EVM0034839;EVM0035670;EVM0037931;EVM0041684	K07407+K12309+K04710+K12309+K12309+K04710+K04710+K07407+K17108+K12309+K12309
Diterpenoid biosynthesis	ko00904	5	101	699	15811	EVM0000052;EVM0020294;EVM0025749;EVM0026345;EVM0039597	K04120+K04120+K04120+K04123+K04120
Starch and sucrose metabolism	ko00500	27	489	699	15811	EVM0001442;EVM0002241;EVM0003459;EVM0004798;EVM0005126;EVM0008442;EVM0009939;EVM0012731;EVM0014197;EVM0015084;EVM0016084;EVM0017888;EVM0020787;EVM0022477;EVM0022653;EVM0025708;EVM0026515;EVM0030178;EVM0031351;EVM0031812;EVM0035381;EVM0036614;EVM0038055;EVM0041742;EVM0042647;EVM0043730;EVM0045833	K01177+K00975+K19892+K01187+K01179+K01176+K01177+K01177+K01179+K19891+K01179+K01176+K19891+K01187+K00700+K01193+K01177+K00688+K00705+K01177+K01193+K01176+K01179+K00688+K00700+K01177+K01179
Pentose phosphate pathway	ko00030	6	151	699	15811	EVM0000638;EVM0004765;EVM0004869;EVM0012525;EVM0030600;EVM0042736	K00895+K01623+K03841+K00850+K00895+K00850
Glyoxylate and dicarboxylate metabolism	ko00630	10	189	699	15811	EVM0002442;EVM0003027;EVM0009928;EVM0014613;EVM0019117;EVM0025122;EVM0025983;EVM0034633;EVM0040302;EVM0045809	K19269+K01647+K15919+K01915+K01638+K00026+K15919+K00605+K01915+K00600
Protein export	ko03060	3	150	699	15811	EVM0007273;EVM0009922;EVM0020656	K03217+K03108+K03217
Nicotinate and nicotinamide metabolism	ko00760	5	78	699	15811	EVM0005607;EVM0026649;EVM0028947;EVM0035997;EVM0040586	K00858+K01240+K01081+K11414+K01950
Pyrimidine metabolism	ko00240	7	168	699	15811	EVM0003935;EVM0018677;EVM0019937;EVM0020046;EVM0026649;EVM0028947;EVM0036866	K00940+K00940+K10808+K13421+K01240+K01081+K09903
Biosynthesis of amino acids	ko01230	34	582	699	15811	EVM0000792;EVM0000853;EVM0001440;EVM0001879;EVM0003027;EVM0003037;EVM0004765;EVM0005697;EVM0005720;EVM0006802;EVM0010116;EVM0012525;EVM0014613;EVM0015956;EVM0019336;EVM0019523;EVM0020563;EVM0021673;EVM0023966;EVM0030360;EVM0031876;EVM0033484;EVM0036155;EVM0036746;EVM0037851;EVM0040302;EVM0042504;EVM0042624;EVM0042736;EVM0045809;EVM0045841;Rosmarinus_officinalis_newGene_11570;Rosmarinus_officinali…	K01778+K00058+K01834+K00549+K01647+K12524+K01623+K00873+K00058+K10206+K01834+K00850+K01915+K01953+K12524+K14682+K01739+K01689+K15227+K00873+K01689+K00031+K01754+K01735+K13832+K01915+K00789+K13034+K00850+K00600+K01653+K00134+K13832+K00031
Arachidonic acid metabolism	ko00590	3	69	699	15811	EVM0025687;EVM0035389;EVM0045935	K18592+K05309+K14674
Propanoate metabolism	ko00640	2	104	699	15811	EVM0032029;EVM0032422	K01900+K00167
Arginine and proline metabolism	ko00330	5	137	699	15811	EVM0017398;EVM0025108;EVM0029860;EVM0038151;EVM0039874	K01583+K01611+K01611+K01611+K17839

## Sheet: Sheet2
KEGG enrichment of differentially expressed genes in rosemary leaves under drought stress for 6 h
ID	Description	GeneRatio	BgRatio	enrich_factor	pvalue	qvalue	geneID
ko04712	Circadian rhythm - plant	0.0443	0.0142	3.13	1.63748e-08	1.82708e-06	EVM0001099;EVM0002077;EVM0005458;EVM0006188;EVM0009410;EVM0009970;EVM0011287;EVM0012711;EVM0012721;EVM0015171;EVM0016015;EVM0017787;EVM0018306;EVM0018885;EVM0020039;EVM0021480;EVM0022357;EVM0023284;EVM0025767;EVM0028128;EVM0029410;EVM0030622;EVM0031522;EVM0032473;EVM0032937;EVM0033094;EVM0037045;EVM0042789;EVM0044601;EVM0045453;Rosmarinus_officinalis_newGene_19044
ko02010	ABC transporters	0.0343	0.0125	2.74	7.28452e-06	0.0004064	EVM0000517;EVM0001408;EVM0007553;EVM0009685;EVM0009792;EVM0010611;EVM0011036;EVM0012200;EVM0013713;EVM0017161;EVM0023158;EVM0024424;EVM0027977;EVM0029733;EVM0032390;EVM0032580;EVM0033018;EVM0035291;EVM0037070;EVM0037632;EVM0040574;Rosmarinus_officinalis_newGene_18211;Rosmarinus_officinalis_newGene_19293;Rosmarinus_officinalis_newGene_19295
ko00900	Terpenoid backbone biosynthesis	0.0258	0.0088	2.93	4.12329e-05	0.00153357	EVM0000047;EVM0004131;EVM0004590;EVM0005652;EVM0011136;EVM0011681;EVM0015932;EVM0016610;EVM0016937;EVM0022447;EVM0022731;EVM0026791;EVM0034402;EVM0038094;EVM0039740;EVM0040840;EVM0042205;EVM0043983
ko00940	Phenylpropanoid biosynthesis	0.0515	0.028	1.84	0.000329918	0.00920298	EVM0000353;EVM0004228;EVM0004376;EVM0004483;EVM0004531;EVM0006911;EVM0011324;EVM0011514;EVM0012241;EVM0016113;EVM0016621;EVM0017345;EVM0017371;EVM0018017;EVM0019545;EVM0021735;EVM0023393;EVM0025891;EVM0026653;EVM0029810;EVM0030280;EVM0030779;EVM0031442;EVM0032033;EVM0032710;EVM0032919;EVM0033029;EVM0033545;EVM0034490;EVM0037223;EVM0041298;EVM0041712;EVM0042406;EVM0042973;EVM0043339;EVM0043340
ko00430	Taurine and hypotaurine metabolism	0.0057	0.0008	7.54	0.00141045	0.0314754	EVM0025687;EVM0029990;EVM0037158;Rosmarinus_officinalis_newGene_19035
ko00650	Butanoate metabolism	0.0114	0.0035	3.29	0.00271221	0.0459119	EVM0011618;EVM0011681;EVM0022046;EVM0029990;EVM0034402;EVM0037158;EVM0045841;Rosmarinus_officinalis_newGene_19035
ko00073	Cutin, suberine and wax biosynthesis	0.0186	0.0077	2.41	0.00288032	0.0459119	EVM0004097;EVM0005509;EVM0006329;EVM0010835;EVM0018657;EVM0020693;EVM0020701;EVM0023282;EVM0025833;EVM0040905;EVM0041398;EVM0043687;EVM0044503
ko00020	Citrate cycle (TCA cycle)	0.02	0.0096	2.1	0.00709567	0.098966	EVM0003027;EVM0007421;EVM0007606;EVM0017154;EVM0025122;EVM0027057;EVM0027151;EVM0032029;EVM0033484;EVM0037115;EVM0044175;Rosmarinus_officinalis_newGene_19037;Rosmarinus_officinalis_newGene_19543;Rosmarinus_officinalis_newGene_795
ko00909	Sesquiterpenoid and triterpenoid biosynthesis	0.0129	0.0053	2.42	0.011734	0.145474	EVM0004814;EVM0005247;EVM0018384;EVM0019304;EVM0028224;EVM0031312;EVM0037711;Rosmarinus_officinalis_newGene_19279;Rosmarinus_officinalis_newGene_7756
ko00052	Galactose metabolism	0.0258	0.0146	1.76	0.01435	0.158292	EVM0000172;EVM0001103;EVM0003927;EVM0004798;EVM0007241;EVM0007365;EVM0009139;EVM0012525;EVM0015535;EVM0016143;EVM0017139;EVM0022477;EVM0025708;EVM0034839;EVM0035381;EVM0037931;EVM0041684;EVM0042736
ko00062	Fatty acid elongation	0.0129	0.0056	2.31	0.0156052	0.158292	EVM0002399;EVM0005909;EVM0019962;EVM0020414;EVM0026952;EVM0040243;EVM0041460;Rosmarinus_officinalis_newGene_19262;Rosmarinus_officinalis_newGene_21065
ko00260	Glycine, serine and threonine metabolism	0.02	0.0114	1.75	0.0301519	0.28036	EVM0000853;EVM0001440;EVM0003037;EVM0005720;EVM0009928;EVM0010116;EVM0013997;EVM0019336;EVM0024449;EVM0025983;EVM0034633;EVM0035404;EVM0036155;EVM0045809
ko00902	Monoterpenoid biosynthesis	0.0086	0.0037	2.3	0.0453459	0.365899	EVM0006955;EVM0020350;EVM0025836;EVM0034948;EVM0039589;EVM0041494
ko00261	Monobactam biosynthesis	0.0057	0.002	2.92	0.0462564	0.365899	EVM0003037;EVM0003641;EVM0019033;EVM0019336
ko00072	Synthesis and degradation of ketone bodies	0.0043	0.0012	3.57	0.0491893	0.365899	EVM0011618;EVM0011681;EVM0034402
ko01230	Biosynthesis of amino acids	0.0486	0.0368	1.32	0.0595702	0.381184	EVM0000792;EVM0000853;EVM0001440;EVM0001879;EVM0003027;EVM0003037;EVM0004765;EVM0005697;EVM0005720;EVM0006802;EVM0010116;EVM0012525;EVM0014613;EVM0015956;EVM0019336;EVM0019523;EVM0020563;EVM0021673;EVM0023966;EVM0030360;EVM0031876;EVM0033484;EVM0036155;EVM0036746;EVM0037851;EVM0040302;EVM0042504;EVM0042624;EVM0042736;EVM0045809;EVM0045841;Rosmarinus_officinalis_newGene_11570;Rosmarinus_officinali…
ko00906	Carotenoid biosynthesis	0.0129	0.0071	1.82	0.0599506	0.381184	EVM0007925;EVM0008737;EVM0010714;EVM0017843;EVM0026490;EVM0033751;EVM0037473;EVM0040431;EVM0044090
ko00600	Sphingolipid metabolism	0.0157	0.0093	1.69	0.0614929	0.381184	EVM0000172;EVM0001103;EVM0004199;EVM0009139;EVM0016143;EVM0024338;EVM0029447;EVM0034839;EVM0035670;EVM0037931;EVM0041684
ko00300	Lysine biosynthesis	0.0057	0.0024	2.38	0.0855286	0.478039	EVM0000792;EVM0003037;EVM0006802;EVM0019336
ko00250	Alanine, aspartate and glutamate metabolism	0.0114	0.0065	1.76	0.0856863	0.478039	EVM0014613;EVM0015956;EVM0022046;EVM0029990;EVM0037158;EVM0040302;Rosmarinus_officinalis_newGene_19035;Rosmarinus_officinalis_newGene_3533
ko00908	Zeatin biosynthesis	0.0129	0.008	1.62	0.106024	0.563335	EVM0002174;EVM0005405;EVM0007155;EVM0017152;EVM0020522;EVM0021705;EVM0026644;EVM0040404;EVM0044982
ko00920	Sulfur metabolism	0.0086	0.0047	1.81	0.113865	0.577495	EVM0003641;EVM0015743;EVM0019033;EVM0020563;EVM0032883;EVM0042624
ko00010	Glycolysis / Gluconeogenesis	0.0286	0.0217	1.32	0.126592	0.614132	EVM0000335;EVM0000638;EVM0001440;EVM0004765;EVM0004869;EVM0005697;EVM0007421;EVM0010116;EVM0012525;EVM0021673;EVM0027057;EVM0030360;EVM0030600;EVM0031876;EVM0040127;EVM0040898;EVM0042736;EVM0043000;Rosmarinus_officinalis_newGene_11570;Rosmarinus_officinalis_newGene_19543
ko00500	Starch and sucrose metabolism	0.0386	0.0309	1.25	0.138535	0.63231	EVM0001442;EVM0002241;EVM0003459;EVM0004798;EVM0005126;EVM0008442;EVM0009939;EVM0012731;EVM0014197;EVM0015084;EVM0016084;EVM0017888;EVM0020787;EVM0022477;EVM0022653;EVM0025708;EVM0026515;EVM0030178;EVM0031351;EVM0031812;EVM0035381;EVM0036614;EVM0038055;EVM0041742;EVM0042647;EVM0043730;EVM0045833
ko00130	Ubiquinone and other terpenoid-quinone biosynthesis	0.0114	0.0074	1.55	0.146573	0.63231	EVM0008233;EVM0020746;EVM0021456;EVM0023218;EVM0033114;EVM0035537;EVM0036166;EVM0039864
ko00561	Glycerolipid metabolism	0.0229	0.0171	1.34	0.14734	0.63231	EVM0000172;EVM0008719;EVM0012390;EVM0016710;EVM0016764;EVM0018500;EVM0020358;EVM0023933;EVM0028631;EVM0029387;EVM0031084;EVM0034839;EVM0040127;EVM0042268;EVM0044402;EVM0045935
ko00603	Glycosphingolipid biosynthesis - globo and isoglobo series	0.0043	0.002	2.19	0.155773	0.638266	EVM0000172;EVM0029246;EVM0034839
ko01200	Carbon metabolism	0.0501	0.042	1.19	0.160169	0.638266	EVM0000853;EVM0001440;EVM0002442;EVM0003027;EVM0004765;EVM0004869;EVM0005697;EVM0005720;EVM0007421;EVM0009928;EVM0010116;EVM0012525;EVM0017154;EVM0019117;EVM0021673;EVM0025122;EVM0025983;EVM0027057;EVM0027151;EVM0030360;EVM0031876;EVM0032029;EVM0033484;EVM0034633;EVM0035563;EVM0036155;EVM0038085;EVM0042624;EVM0042736;EVM0044175;EVM0045809;Rosmarinus_officinalis_newGene_11570;Rosmarinus_officinali…
ko00514	Other types of O-glycan biosynthesis	0.0057	0.0032	1.77	0.187793	0.722545	EVM0012427;EVM0012644;EVM0027904;EVM0035498
ko00604	Glycosphingolipid biosynthesis - ganglio series	0.0072	0.0047	1.53	0.22885	0.85116	EVM0001103;EVM0009139;EVM0016143;EVM0037931;EVM0041684
ko00760	Nicotinate and nicotinamide metabolism	0.0072	0.0049	1.45	0.262161	0.865804	EVM0005607;EVM0026649;EVM0028947;EVM0035997;EVM0040586
ko00563	Glycosylphosphatidylinositol (GPI)-anchor biosynthesis	0.0072	0.005	1.43	0.270662	0.865804	EVM0016326;EVM0023678;EVM0024002;EVM0026679;EVM0041659
ko00601	Glycosphingolipid biosynthesis - lacto and neolacto series	0.0014	0.0004	3.23	0.271362	0.865804	EVM0029246
ko00905	Brassinosteroid biosynthesis	0.0057	0.0038	1.51	0.273533	0.865804	EVM0029521;EVM0034221;EVM0040420;EVM0040526
ko00270	Cysteine and methionine metabolism	0.0215	0.018	1.19	0.280239	0.865804	EVM0000853;EVM0001879;EVM0003037;EVM0005720;EVM0012563;EVM0013914;EVM0019336;EVM0020563;EVM0021456;EVM0025108;EVM0025122;EVM0029860;EVM0038151;EVM0042504;EVM0042624
ko00040	Pentose and glucuronate interconversions	0.03	0.0261	1.15	0.284945	0.865804	EVM0000189;EVM0007151;EVM0010169;EVM0010535;EVM0011035;EVM0011813;EVM0014179;EVM0014220;EVM0019432;EVM0021265;EVM0022887;EVM0022926;EVM0024598;EVM0028468;EVM0032378;EVM0032844;EVM0034099;EVM0040127;EVM0041006;EVM0043129;EVM0045844
ko00511	Other glycan degradation	0.0114	0.009	1.27	0.292171	0.865804	EVM0001103;EVM0006631;EVM0009139;EVM0016143;EVM0035670;EVM0036761;EVM0037931;EVM0041684
ko00910	Nitrogen metabolism	0.0072	0.0052	1.36	0.305196	0.865804	EVM0014613;EVM0018858;EVM0039816;EVM0040011;EVM0040302
ko00410	beta-Alanine metabolism	0.0086	0.0066	1.29	0.319816	0.865804	EVM0024449;EVM0029990;EVM0035404;EVM0037158;EVM0039874;Rosmarinus_officinalis_newGene_19035
ko00750	Vitamin B6 metabolism	0.0029	0.0016	1.74	0.320254	0.865804	EVM0009757;EVM0029208
ko00450	Selenocompound metabolism	0.0057	0.0041	1.39	0.323716	0.865804	EVM0001879;EVM0003641;EVM0019033;EVM0020563
ko00630	Glyoxylate and dicarboxylate metabolism	0.0143	0.012	1.2	0.325902	0.865804	EVM0002442;EVM0003027;EVM0009928;EVM0014613;EVM0019117;EVM0025122;EVM0025983;EVM0034633;EVM0040302;EVM0045809
ko00100	Steroid biosynthesis	0.0072	0.0057	1.26	0.36687	0.92214	EVM0002883;EVM0011983;EVM0018384;EVM0040219;EVM0045935
ko03008	Ribosome biogenesis in eukaryotes	0.02	0.018	1.11	0.381571	0.92214	EVM0002769;EVM0003740;EVM0005458;EVM0011194;EVM0016594;EVM0017256;EVM0018848;EVM0021480;EVM0025414;EVM0037349;EVM0040517;EVM0042727;EVM0043889;EVM0044381
ko00280	Valine, leucine and isoleucine degradation	0.0114	0.0099	1.16	0.385411	0.92214	EVM0005690;EVM0006499;EVM0006959;EVM0011618;EVM0011681;EVM0032422;EVM0034402;EVM0034420
ko00591	Linoleic acid metabolism	0.0029	0.002	1.46	0.400955	0.92214	EVM0030594;EVM0045935
ko00944	Flavone and flavonol biosynthesis	0.0029	0.0021	1.37	0.431994	0.92214	EVM0013819;EVM0020675
ko04016	MAPK signaling pathway - plant	0.0529	0.0512	1.03	0.439406	0.92214	EVM0001024;EVM0001839;EVM0003458;EVM0003787;EVM0003935;EVM0004095;EVM0005723;EVM0006917;EVM0007905;EVM0008129;EVM0008514;EVM0010183;EVM0012984;EVM0013872;EVM0018277;EVM0018378;EVM0018677;EVM0022236;EVM0023471;EVM0027287;EVM0027910;EVM0028180;EVM0032653;EVM0033141;EVM0033246;EVM0035249;EVM0036215;EVM0037451;EVM0038875;EVM0040174;EVM0040997;EVM0045636;EVM0045991;Rosmarinus_officinalis_newGene_17530…
ko00670	One carbon pool by folate	0.0043	0.0035	1.21	0.452916	0.92214	EVM0000221;EVM0034633;EVM0045809
ko00904	Diterpenoid biosynthesis	0.0072	0.0064	1.12	0.463534	0.92214	EVM0000052;EVM0020294;EVM0025749;EVM0026345;EVM0039597
ko04070	Phosphatidylinositol signaling system	0.0172	0.0166	1.03	0.49742	0.92214	EVM0001839;EVM0006234;EVM0010746;EVM0013215;EVM0015720;EVM0015960;EVM0028631;EVM0033246;EVM0037843;EVM0039394;EVM0040679;EVM0045741
ko00350	Tyrosine metabolism	0.0086	0.0081	1.06	0.501036	0.92214	EVM0000335;EVM0014223;EVM0021456;EVM0024449;EVM0035404;EVM0036939
ko00950	Isoquinoline alkaloid biosynthesis	0.0072	0.0067	1.07	0.506128	0.92214	EVM0014223;EVM0021456;EVM0024449;EVM0027034;EVM0035404
ko03018	RNA degradation	0.02	0.0198	1.01	0.521153	0.92214	EVM0000712;EVM0002798;EVM0004426;EVM0012525;EVM0018320;EVM0021673;EVM0022589;EVM0027582;EVM0030848;EVM0031876;EVM0032236;EVM0037658;EVM0042736;EVM0043067
ko00531	Glycosaminoglycan degradation	0.0072	0.0068	1.05	0.522791	0.92214	EVM0001103;EVM0009139;EVM0016143;EVM0037931;EVM0041684
ko00660	C5-Branched dibasic acid metabolism	0.0014	0.0011	1.33	0.536562	0.92214	EVM0045841
ko00592	alpha-Linolenic acid metabolism	0.0072	0.007	1.03	0.539207	0.92214	EVM0000335;EVM0003329;EVM0014454;EVM0015866;EVM0045935
ko04626	Plant-pathogen interaction	0.0944	0.095	0.99	0.541043	0.92214	EVM0000251;EVM0001531;EVM0001839;EVM0002399;EVM0003458;EVM0003787;EVM0004361;EVM0005515;EVM0005909;EVM0007668;EVM0007905;EVM0008514;EVM0009354;EVM0009911;EVM0010395;EVM0011029;EVM0012152;EVM0013354;EVM0015304;EVM0015350;EVM0015797;EVM0015801;EVM0016548;EVM0017459;EVM0018277;EVM0018760;EVM0019962;EVM0020162;EVM0020276;EVM0020414;EVM0021153;EVM0022236;EVM0023471;EVM0026602;EVM0026952;EVM0027287;EVM…
ko04136	Autophagy - other	0.0057	0.0056	1.02	0.558375	0.92214	EVM0000133;EVM0010256;EVM0039913;EVM0041291
ko00071	Fatty acid degradation	0.0072	0.0071	1	0.563327	0.92214	EVM0000335;EVM0006499;EVM0023772;EVM0025833;EVM0039845
ko00740	Riboflavin metabolism	0.0043	0.0042	1.03	0.563364	0.92214	EVM0024520;EVM0029455;EVM0033927
ko00400	Phenylalanine, tyrosine and tryptophan biosynthesis	0.0072	0.0072	0.99	0.571225	0.92214	EVM0021456;EVM0023966;EVM0036746;EVM0037851;Rosmarinus_officinalis_newGene_18353
ko00590	Arachidonic acid metabolism	0.0043	0.0044	0.98	0.593755	0.92214	EVM0025687;EVM0035389;EVM0045935
ko00860	Porphyrin and chlorophyll metabolism	0.0072	0.0074	0.97	0.594461	0.92214	EVM0005652;EVM0015043;EVM0028349;EVM0044538;EVM0045162
ko00790	Folate biosynthesis	0.0043	0.0045	0.96	0.613236	0.92214	EVM0018037;EVM0025524;EVM0029455
ko00240	Pyrimidine metabolism	0.01	0.0106	0.94	0.617361	0.92214	EVM0003935;EVM0018677;EVM0019937;EVM0020046;EVM0026649;EVM0028947;EVM0036866
ko00290	Valine, leucine and isoleucine biosynthesis	0.0029	0.003	0.96	0.621404	0.92214	EVM0036155;EVM0045841
ko04120	Ubiquitin mediated proteolysis	0.0258	0.0272	0.95	0.628849	0.92214	EVM0001418;EVM0002562;EVM0009610;EVM0010701;EVM0011802;EVM0015078;EVM0022847;EVM0023714;EVM0024421;EVM0027186;EVM0027228;EVM0030397;EVM0032069;EVM0032159;EVM0033592;EVM0033863;EVM0039606;Rosmarinus_officinalis_newGene_6815
ko00942	Anthocyanin biosynthesis	0.0014	0.0014	1.03	0.630441	0.92214	EVM0038588
ko04146	Peroxisome	0.0143	0.0154	0.93	0.642079	0.92214	EVM0006329;EVM0011618;EVM0018757;EVM0023772;EVM0028342;EVM0033484;EVM0036716;EVM0039845;Rosmarinus_officinalis_newGene_18288;Rosmarinus_officinalis_newGene_19037
ko00960	Tropane, piperidine and pyridine alkaloid biosynthesis	0.0043	0.0047	0.9	0.650278	0.92214	EVM0021456;EVM0024449;EVM0035404
ko00520	Amino sugar and nucleotide sugar metabolism	0.02	0.0216	0.93	0.654844	0.92214	EVM0002068;EVM0002241;EVM0003927;EVM0007365;EVM0007490;EVM0007527;EVM0017321;EVM0022507;EVM0025362;EVM0035661;EVM0036812;EVM0037214;EVM0043129;Rosmarinus_officinalis_newGene_2431
ko00030	Pentose phosphate pathway	0.0086	0.0096	0.9	0.662373	0.92214	EVM0000638;EVM0004765;EVM0004869;EVM0012525;EVM0030600;EVM0042736
ko00053	Ascorbate and aldarate metabolism	0.0086	0.0098	0.88	0.686848	0.92214	EVM0009094;EVM0017324;EVM0017836;EVM0031472;EVM0042882;EVM0043129
ko00220	Arginine biosynthesis	0.0043	0.0051	0.85	0.692923	0.92214	EVM0014613;EVM0019523;EVM0040302
ko01210	2-Oxocarboxylic acid metabolism	0.0072	0.0083	0.86	0.692924	0.92214	EVM0003027;EVM0019523;EVM0033484;EVM0045841;Rosmarinus_officinalis_newGene_19037
ko00051	Fructose and mannose metabolism	0.0086	0.0101	0.85	0.710131	0.92214	EVM0000638;EVM0004765;EVM0004869;EVM0012525;EVM0030600;EVM0042736
ko00943	Isoflavonoid biosynthesis	0.0014	0.0018	0.81	0.718374	0.92214	EVM0034145
ko00330	Arginine and proline metabolism	0.0072	0.0087	0.83	0.729736	0.92214	EVM0017398;EVM0025108;EVM0029860;EVM0038151;EVM0039874
ko00402	Benzoxazinoid biosynthesis	0.0014	0.0018	0.78	0.730847	0.92214	EVM0019631
ko00562	Inositol phosphate metabolism	0.0143	0.0168	0.85	0.743938	0.92214	EVM0001692;EVM0006234;EVM0013215;EVM0015720;EVM0015960;EVM0037843;EVM0039394;EVM0040679;EVM0045348;EVM0045741
ko00480	Glutathione metabolism	0.0114	0.0137	0.83	0.748653	0.92214	EVM0004618;EVM0010399;EVM0019937;EVM0025687;EVM0033484;EVM0041283;Rosmarinus_officinalis_newGene_18702;Rosmarinus_officinalis_newGene_19037
ko00730	Thiamine metabolism	0.0043	0.0056	0.77	0.752799	0.92214	EVM0002636;EVM0016610;EVM0032323
ko00970	Aminoacyl-tRNA biosynthesis	0.0129	0.0154	0.83	0.756518	0.92214	EVM0008978;EVM0026174;EVM0031863;EVM0040167;EVM0041936;EVM0042074;EVM0042974;EVM0044015;EVM0045221
ko00620	Pyruvate metabolism	0.0129	0.0157	0.82	0.776868	0.92214	EVM0005697;EVM0007421;EVM0019117;EVM0025122;EVM0027057;EVM0030360;EVM0035563;EVM0038085;Rosmarinus_officinalis_newGene_19543
ko03410	Base excision repair	0.0057	0.0076	0.75	0.782721	0.92214	EVM0031894;EVM0032465;EVM0039150;Rosmarinus_officinalis_newGene_18433
ko00564	Glycerophospholipid metabolism	0.0143	0.0175	0.82	0.786797	0.92214	EVM0015181;EVM0023933;EVM0028631;EVM0028675;EVM0029387;EVM0029845;EVM0031084;EVM0031940;EVM0045721;EVM0045935
ko04075	Plant hormone signal transduction	0.0701	0.0774	0.91	0.789968	0.92214	EVM0003424;EVM0004706;EVM0005723;EVM0005754;EVM0006522;EVM0007288;EVM0008129;EVM0009108;EVM0010183;EVM0010348;EVM0012184;EVM0012859;EVM0014093;EVM0015290;EVM0016225;EVM0017503;EVM0018378;EVM0018422;EVM0018816;EVM0019082;EVM0020770;EVM0022013;EVM0022677;EVM0022837;EVM0023626;EVM0024900;EVM0026528;EVM0027910;EVM0028128;EVM0028522;EVM0031551;EVM0032179;EVM0032653;EVM0032706;EVM0034324;EVM0035424;EVM…
ko03022	Basal transcription factors	0.0057	0.0078	0.73	0.803737	0.92214	EVM0022513;EVM0027038;EVM0027911;EVM0035163
ko00460	Cyanoamino acid metabolism	0.0043	0.0062	0.69	0.814033	0.92214	EVM0025687;EVM0042624;EVM0045809
ko00941	Flavonoid biosynthesis	0.0086	0.0116	0.74	0.824631	0.92214	EVM0012241;EVM0013819;EVM0020675;EVM0028236;EVM0030280;EVM0037223
ko00360	Phenylalanine metabolism	0.0043	0.0065	0.67	0.834667	0.92214	EVM0021456;EVM0024449;EVM0035404
ko03430	Mismatch repair	0.0043	0.0066	0.65	0.844225	0.92214	EVM0011833;EVM0027005;EVM0032465
ko03015	mRNA surveillance pathway	0.0143	0.0187	0.76	0.848158	0.92214	EVM0000133;EVM0004946;EVM0009654;EVM0025646;EVM0027509;EVM0030559;EVM0037545;EVM0040360;EVM0041115;EVM0042388
ko00710	Carbon fixation in photosynthetic organisms	0.0086	0.0122	0.7	0.860294	0.92214	EVM0004765;EVM0004869;EVM0025122;EVM0035563;EVM0038085;Rosmarinus_officinalis_newGene_11570
ko00310	Lysine degradation	0.0043	0.007	0.62	0.870075	0.92214	EVM0004558;EVM0034388;EVM0042055
ko00195	Photosynthesis	0.0057	0.0089	0.65	0.871822	0.92214	EVM0015422;EVM0040092;EVM0041311;EVM0043718
ko00565	Ether lipid metabolism	0.0029	0.0051	0.57	0.874424	0.92214	EVM0031940;EVM0045935
ko00945	Stilbenoid, diarylheptanoid and gingerol biosynthesis	0.0043	0.0071	0.61	0.877809	0.92214	EVM0012241;EVM0030280;EVM0037223
ko00340	Histidine metabolism	0.0014	0.0032	0.45	0.896111	0.92214	EVM0034323
ko00230	Purine metabolism	0.0143	0.02	0.72	0.896846	0.92214	EVM0003641;EVM0003935;EVM0005697;EVM0015743;EVM0018677;EVM0019033;EVM0019937;EVM0028947;EVM0030360;Rosmarinus_officinalis_newGene_3533
ko00770	Pantothenate and CoA biosynthesis	0.0029	0.0057	0.5	0.912403	0.92214	EVM0039874;EVM0045841
ko03020	RNA polymerase	0.0043	0.008	0.54	0.921384	0.92214	EVM0014767;Rosmarinus_officinalis_newGene_10827;Rosmarinus_officinalis_newGene_18522
ko00513	Various types of N-glycan biosynthesis	0.0029	0.0062	0.46	0.934729	0.92214	EVM0011648;EVM0042799
ko00061	Fatty acid biosynthesis	0.0043	0.0083	0.51	0.935283	0.92214	EVM0012515;EVM0023772;EVM0039845
ko00640	Propanoate metabolism	0.0029	0.0066	0.43	0.947815	0.92214	EVM0032029;EVM0032422
ko01212	Fatty acid metabolism	0.0057	0.0112	0.51	0.956551	0.92214	EVM0006499;EVM0012515;EVM0023772;EVM0039845
ko03060	Protein export	0.0043	0.0095	0.45	0.964512	0.92214	EVM0007273;EVM0009922;EVM0020656
ko03420	Nucleotide excision repair	0.0043	0.0096	0.45	0.966851	0.92214	EVM0027911;EVM0032465;EVM0035163
ko04144	Endocytosis	0.0215	0.0331	0.65	0.974988	0.92214	EVM0001325;EVM0002913;EVM0006470;EVM0010331;EVM0016315;EVM0018431;EVM0019381;EVM0022177;EVM0025545;EVM0030520;EVM0031491;EVM0031940;EVM0039461;EVM0043224;EVM0045741
ko00510	N-Glycan biosynthesis	0.0029	0.0083	0.34	0.982149	0.92214	EVM0011648;EVM0042799
ko03013	RNA transport	0.02	0.0333	0.6	0.987663	0.92214	EVM0004946;EVM0007057;EVM0009654;EVM0014718;EVM0019407;EVM0019612;EVM0019639;EVM0024118;EVM0024882;EVM0027318;EVM0037349;EVM0040168;EVM0040754;EVM0041755
ko04145	Phagosome	0.0057	0.0139	0.41	0.988737	0.92214	EVM0003940;EVM0015960;EVM0036145;EVM0040679
ko03040	Spliceosome	0.0243	0.0394	0.62	0.990076	0.92214	EVM0002913;EVM0006831;EVM0009654;EVM0014734;EVM0018431;EVM0023653;EVM0024200;EVM0030520;EVM0031373;EVM0035617;EVM0037240;EVM0040530;EVM0040757;EVM0041017;EVM0041916;EVM0044282;EVM0045871
ko03050	Proteasome	0.0029	0.0093	0.31	0.990107	0.92214	EVM0025222;EVM0026861
ko03440	Homologous recombination	0.0043	0.0121	0.36	0.991636	0.92214	EVM0009016;EVM0032465;EVM0036136
ko04141	Protein processing in endoplasmic reticulum	0.0258	0.0432	0.6	0.995021	0.92214	EVM0000092;EVM0000813;EVM0002571;EVM0002913;EVM0009610;EVM0011802;EVM0018431;EVM0020162;EVM0024749;EVM0025069;EVM0026499;EVM0030520;EVM0032159;EVM0034073;EVM0036998;EVM0039452;Rosmarinus_officinalis_newGene_19410;Rosmarinus_officinalis_newGene_6815
ko03030	DNA replication	0.0014	0.0085	0.17	0.997724	0.92214	EVM0032465
ko00190	Oxidative phosphorylation	0.0086	0.0228	0.38	0.998915	0.92214	EVM0017154;EVM0027151;EVM0036145;EVM0037539;EVM0040297;Rosmarinus_officinalis_newGene_795
ko00380	Tryptophan metabolism	0.0014	0.0105	0.14	0.999472	0.92214	EVM0040290
ko03010	Ribosome	0.01	0.0433	0.23	1	0.92214	EVM0008269;EVM0020728;EVM0021430;EVM0024229;EVM0032463;EVM0040311;Rosmarinus_officinalis_newGene_18013

## Sheet: Sheet3
KEGG counts of differentially expressed genes in rosemary leaves under drought stress for 12 h
#KEGG_n	990	KEGG_N	15811
#Pathway	ko_ID	DEgene	gene	DEgene_all	gene_all
Flavonoid biosynthesis	ko00941	7	183	990	15811	EVM0003181;EVM0013819;EVM0017889;EVM0026804;EVM0035453;EVM0042548;EVM0043139	K13065+K13080+K13065+K13065+K01859+K00660+K13065
Lysine biosynthesis	ko00300	2	38	990	15811	EVM0003037;EVM0019336	K12524+K12524
RNA degradation	ko03018	8	313	990	15811	EVM0002798;EVM0004710;EVM0008477;EVM0022589;EVM0027363;EVM0030363;EVM0032236;EVM0035214	K14442+K14442+K12617+K01148+K12599+K04077+K12586+K13126
Ribosome biogenesis in eukaryotes	ko03008	14	285	990	15811	EVM0002358;EVM0003740;EVM0005458;EVM0006690;EVM0016874;EVM0019245;EVM0021480;EVM0024950;EVM0038113;EVM0039438;EVM0043889;EVM0044381;EVM0044860;EVM0045252	K14558+K14558+K03097+K03097+K03538+K03097+K03097+K14573+K11883+K03264+K14521+K11883+K14544+K14521
Nucleotide excision repair	ko03420	2	152	990	15811	EVM0035163;EVM0042222	K10844+K10848
Starch and sucrose metabolism	ko00500	35	489	990	15811	EVM0001036;EVM0001245;EVM0001442;EVM0003459;EVM0004858;EVM0005206;EVM0006127;EVM0008442;EVM0009939;EVM0010632;EVM0012174;EVM0012731;EVM0016084;EVM0016956;EVM0017565;EVM0018020;EVM0018386;EVM0021013;EVM0021460;EVM0022127;EVM0022653;EVM0023444;EVM0025186;EVM0028996;EVM0030597;EVM0031351;EVM0033506;EVM0036099;EVM0036614;EVM0037441;EVM0038616;EVM0042647;EVM0043730;EVM0044972;Rosmarinus_officinalis_ne…	K00975+K00703+K01177+K19892+K00703+K19892+K00703+K01176+K01177+K01179+K00700+K01177+K01179+K07024+K01087+K01193+K01179+K01176+K00847+K00703+K00700+K00688+K05349+K01179+K16055+K00705+K01188+K01176+K01176+K00700+K00696+K00700+K01177+K00695+K00700
Other glycan degradation	ko00511	11	142	990	15811	EVM0009139;EVM0010104;EVM0016143;EVM0020486;EVM0022413;EVM0025241;EVM0026440;EVM0032579;EVM0034366;EVM0036761;EVM0041684	K12309+K12309+K12309+K01206+K12309+K12309+K12309+K12309+K12309+K01191+K12309
Glutathione metabolism	ko00480	9	217	990	15811	EVM0004618;EVM0015311;EVM0022636;EVM0025231;EVM0025889;EVM0033484;EVM0035699;EVM0041283;Rosmarinus_officinalis_newGene_19037	K01255+K22596+K01255+K00031+K22596+K00031+K21888+K01255+K00031
ABC transporters	ko02010	27	198	990	15811	EVM0001408;EVM0003202;EVM0009685;EVM0009792;EVM0011468;EVM0011925;EVM0013713;EVM0017161;EVM0018600;EVM0021155;EVM0023158;EVM0024424;EVM0027977;EVM0029163;EVM0032580;EVM0033002;EVM0035291;EVM0036004;EVM0036270;EVM0036379;EVM0037070;EVM0039294;EVM0040574;Rosmarinus_officinalis_newGene_18211;Rosmarinus_officinalis_newGene_19293;Rosmarinus_officinalis_newGene_19295;Rosmarinus_officinalis_newGene_19306	K08712+K05681+K05681+K08712+K05681+K05665+K08712+K05681+K08712+K08712+K05658+K05681+K05658+K05658+K05681+K02045+K08712+K05658+K05663+K05658+K08712+K05666+K08712+K05658+K08712+K05681+K08712
Biosynthesis of amino acids	ko01230	30	582	990	15811	EVM0000170;EVM0001318;EVM0001821;EVM0003037;EVM0004015;EVM0004755;EVM0006551;EVM0007013;EVM0014412;EVM0015537;EVM0018052;EVM0019336;EVM0020550;EVM0020944;EVM0021716;EVM0024605;EVM0024987;EVM0025231;EVM0027012;EVM0033484;EVM0036299;EVM0036935;EVM0038782;EVM0039205;EVM0040820;EVM0042504;EVM0042624;EVM0043852;EVM0045809;Rosmarinus_officinalis_newGene_19037	K00145+K00789+K01915+K12524+K00600+K14682+K06001+K01783+K01953+K01807+K00789+K12524+K01807+K00811+K12657+K00814+K01783+K00031+K00030+K00031+K00765+K05359+K00814+K01807+K00948+K00789+K13034+K05359+K00600+K00031
N-Glycan biosynthesis	ko00510	5	132	990	15811	EVM0011648;EVM0012784;EVM0021125;EVM0030192;EVM0037866	K03844+K00737+K00737+K00737+K00729
Plant-pathogen interaction	ko04626	139	1502	990	15811	EVM0000357;EVM0000869;EVM0001082;EVM0001126;EVM0001531;EVM0001983;EVM0002399;EVM0002507;EVM0002699;EVM0003001;EVM0003104;EVM0003114;EVM0003200;EVM0003624;EVM0003733;EVM0003741;EVM0005043;EVM0005535;EVM0006093;EVM0006231;EVM0006987;EVM0007890;EVM0007905;EVM0008489;EVM0008555;EVM0008643;EVM0009081;EVM0009213;EVM0009646;EVM0010202;EVM0010393;EVM0010395;EVM0010818;EVM0010857;EVM0011621;EVM0012610;EVM…	K13412+K05391+K13453+K13457+K13448+K13424+K15397+K13459+K13435+K02183+K02183+K13420+K13457+K13430+K13424+K13420+K16225+K13426+K13420+K20600+K13435+K13448+K13424+K13466+K13457+K13424+K13416+K13416+K15397+K13425+K13436+K16225+K13412+K13453+K13459+K13426+K13430+K05391+K13448+K13424+K18875+K13448+K13457+K13424+K13416+K13466+K13430+K13424+K13412+K18878+K13414+K13459+K13413+K02358+K13436+K15397+K13435+…
Zeatin biosynthesis	ko00908	8	126	990	15811	EVM0002174;EVM0020522;EVM0027355;EVM0027360;EVM0040404;EVM0043951;EVM0044982;EVM0045631	K13495+K13493+K00279+K13496+K13495+K23452+K13495+K23452
MAPK signaling pathway - plant	ko04016	90	809	990	15811	EVM0000232;EVM0000800;EVM0001024;EVM0001983;EVM0001993;EVM0003001;EVM0003104;EVM0003114;EVM0003623;EVM0003733;EVM0003741;EVM0004605;EVM0005330;EVM0005535;EVM0006093;EVM0006231;EVM0007569;EVM0007905;EVM0008643;EVM0009081;EVM0009213;EVM0010054;EVM0010202;EVM0012490;EVM0012610;EVM0014149;EVM0015001;EVM0015062;EVM0015393;EVM0015924;EVM0016517;EVM0016973;EVM0017342;EVM0017974;EVM0018277;EVM0018341;EVM…	K20538+K13422+K20718+K13424+K00940+K02183+K02183+K13420+K17686+K13424+K13420+K20772+K20716+K13426+K13420+K20600+K20558+K13424+K13424+K13416+K13416+K20718+K13425+K20557+K13426+K13424+K13424+K13416+K13424+K13414+K20716+K13413+K14497+K13416+K13420+K13416+K13422+K13422+K13424+K13424+K13425+K13425+K14516+K20536+K20536+K02183+K13420+K20557+K13424+K13420+K02183+K20716+K13416+K13422+K20718+K17686+K13422+…
Ascorbate and aldarate metabolism	ko00053	11	155	990	15811	EVM0006927;EVM0014061;EVM0015541;EVM0017836;EVM0026238;EVM0026293;EVM0033568;EVM0035699;EVM0039260;EVM0041004;EVM0042882	K16190+K00225+K00128+K19642+K00423+K00012+K00423+K21888+K12447+K14190+K00423
Carbon fixation in photosynthetic organisms	ko00710	10	193	990	15811	EVM0007013;EVM0011516;EVM0015537;EVM0020550;EVM0023939;EVM0024082;EVM0024605;EVM0024987;EVM0038782;EVM0039205	K01783+K01595+K01807+K01807+K00855+K01595+K00814+K01783+K00814+K01807
Carbon metabolism	ko01200	29	664	990	15811	EVM0002682;EVM0004015;EVM0004135;EVM0007013;EVM0011516;EVM0013832;EVM0015537;EVM0016334;EVM0020550;EVM0023939;EVM0024082;EVM0024605;EVM0024987;EVM0025231;EVM0026540;EVM0027012;EVM0027151;EVM0031931;EVM0033306;EVM0033484;EVM0034633;EVM0038782;EVM0039205;EVM0040820;EVM0042624;EVM0044986;EVM0045809;Rosmarinus_officinalis_newGene_19037;Rosmarinus_officinalis_newGene_19543	K00281+K00600+K00121+K01783+K01595+K18121+K01807+K00281+K01807+K00855+K01595+K00814+K01783+K00031+K00281+K00030+K00234+K00232+K15893+K00031+K00605+K00814+K01807+K00948+K13034+K00261+K00600+K00031+K00627
Proteasome	ko03050	3	147	990	15811	EVM0014740;EVM0029661;EVM0040783	K02726+K03038+K06699
Ether lipid metabolism	ko00565	6	80	990	15811	EVM0001968;EVM0011041;EVM0020089;EVM0024349;EVM0037013;EVM0045935	K00993+K00993+K06123+K01115+K13510+K14674
Valine, leucine and isoleucine degradation	ko00280	10	156	990	15811	EVM0005690;EVM0006499;EVM0007513;EVM0014171;EVM0015541;EVM0030771;EVM0034420;EVM0037476;EVM0039548;EVM0040178	K01968+K00249+K01640+K01640+K00128+K01640+K01968+K00827+K00166+K00166
Cutin, suberine and wax biosynthesis	ko00073	13	122	990	15811	EVM0004097;EVM0005509;EVM0016720;EVM0016923;EVM0018657;EVM0020693;EVM0020701;EVM0023282;EVM0032868;EVM0040486;EVM0040905;EVM0043687;EVM0044823	K15404+K15398+K15406+K15404+K15402+K15400+K15404+K21995+K15404+K15398+K15400+K15400+K13356
Histidine metabolism	ko00340	3	50	990	15811	EVM0015541;EVM0034323;EVM0036299	K00128+K01590+K00765
Pyrimidine metabolism	ko00240	6	168	990	15811	EVM0001319;EVM0001993;EVM0003700;EVM0015381;EVM0028947;EVM0036866	K01081+K00940+K00207+K01081+K01081+K09903
Glycosphingolipid biosynthesis - lacto and neolacto series	ko00601	1	7	990	15811	EVM0029246	K01988
Biosynthesis of unsaturated fatty acids	ko01040	3	46	990	15811	EVM0006560;EVM0031174;EVM0031931	K03921+K03921+K00232
Selenocompound metabolism	ko00450	3	65	990	15811	EVM0013825;EVM0014912;EVM0019033	K01874+K13811+K13811
Fatty acid biosynthesis	ko00061	8	132	990	15811	EVM0000841;EVM0006560;EVM0012515;EVM0023368;EVM0023772;EVM0031174;EVM0039845;EVM0044768	K01897+K03921+K00645+K01897+K01897+K03921+K01897+K01897
Sesquiterpenoid and triterpenoid biosynthesis	ko00909	8	84	990	15811	EVM0011065;EVM0014712;EVM0019804;EVM0028224;EVM0028304;EVM0039729;Rosmarinus_officinalis_newGene_19279;Rosmarinus_officinalis_newGene_7756	K15472+K00511+K15813+K15803+K15803+K00511+K15472+K15472
Fatty acid degradation	ko00071	10	113	990	15811	EVM0000841;EVM0004135;EVM0006499;EVM0012089;EVM0015541;EVM0023368;EVM0023772;EVM0031931;EVM0039845;EVM0044768	K01897+K00121+K00249+K07425+K00128+K01897+K01897+K00232+K01897+K01897
Folate biosynthesis	ko00790	4	71	990	15811	EVM0022117;EVM0023500;EVM0035741;EVM0038128	K14652+K14652+K14652+K01930
Limonene and pinene degradation	ko00903	1	18	990	15811	EVM0015541	K00128
Anthocyanin biosynthesis	ko00942	1	22	990	15811	EVM0038588	K21383
Thiamine metabolism	ko00730	5	88	990	15811	EVM0005949;EVM0032323;EVM0036126;EVM0039263;EVM0045798	K03147+K03146+K00939+K03146+K01662
RNA polymerase	ko03020	3	126	990	15811	EVM0029025;Rosmarinus_officinalis_newGene_10827;Rosmarinus_officinalis_newGene_18522	K03027+K03006+K03006
Pentose and glucuronate interconversions	ko00040	29	413	990	15811	EVM0000189;EVM0000522;EVM0006927;EVM0007013;EVM0008571;EVM0010169;EVM0011035;EVM0013128;EVM0014179;EVM0015667;EVM0016620;EVM0019432;EVM0021173;EVM0021265;EVM0021992;EVM0024598;EVM0024987;EVM0026293;EVM0027858;EVM0028468;EVM0032844;EVM0034099;EVM0039113;EVM0039260;EVM0041006;EVM0041238;EVM0041943;EVM0045406;EVM0045844	K01051+K01051+K16190+K01783+K01184+K01051+K01051+K01184+K01184+K01184+K01728+K01051+K01728+K01728+K01728+K01051+K01783+K00012+K01184+K01051+K01051+K01728+K01051+K12447+K01051+K01051+K01184+K01805+K01051
Isoflavonoid biosynthesis	ko00943	4	28	990	15811	EVM0011872;EVM0032049;EVM0034145;EVM0036933	K13260+K13260+K13260+K13265
Phenylalanine, tyrosine and tryptophan biosynthesis	ko00400	5	114	990	15811	EVM0006551;EVM0020944;EVM0033869;EVM0036935;EVM0043852	K06001+K00811+K00815+K05359+K05359
Synthesis and degradation of ketone bodies	ko00072	3	19	990	15811	EVM0007513;EVM0014171;EVM0030771	K01640+K01640+K01640
Plant hormone signal transduction	ko04075	90	1224	990	15811	EVM0000085;EVM0000260;EVM0000800;EVM0002998;EVM0003283;EVM0003424;EVM0003782;EVM0003997;EVM0005682;EVM0005754;EVM0007188;EVM0008847;EVM0008912;EVM0009081;EVM0009213;EVM0010348;EVM0011725;EVM0012859;EVM0013137;EVM0013369;EVM0014093;EVM0014614;EVM0014703;EVM0015062;EVM0015290;EVM0016225;EVM0016328;EVM0016392;EVM0016973;EVM0017342;EVM0017503;EVM0017974;EVM0018341;EVM0018378;EVM0018422;EVM0018530;EVM…	K14486+K14494+K13422+K13415+K14488+K13415+K14484+K13415+K14485+K13415+K14494+K14493+K13415+K13416+K13416+K16189+K14494+K14491+K14488+K13415+K13415+K14494+K14487+K13416+K14486+K13463+K12126+K14491+K13413+K14497+K14486+K13416+K13416+K13422+K14485+K13422+K14484+K14486+K14488+K14494+K14494+K14516+K14485+K12126+K13415+K14494+K14487+K14506+K14485+K13415+K14489+K13416+K13422+K13415+K13415+K13422+K14509+…
mRNA surveillance pathway	ko03015	16	296	990	15811	EVM0000177;EVM0000997;EVM0006857;EVM0007178;EVM0013217;EVM0019704;EVM0025646;EVM0026219;EVM0026716;EVM0030559;EVM0033639;EVM0035214;EVM0037545;EVM0038633;EVM0040554;EVM0042388	K11584+K14399+K14409+K11584+K14376+K04382+K14400+K04382+K12812+K14396+K13025+K13126+K14400+K14399+K11584+K14376
Linoleic acid metabolism	ko00591	6	31	990	15811	EVM0004709;EVM0004763;EVM0024417;EVM0040057;EVM0040546;EVM0045935	K00454+K00454+K00454+K15718+K00454+K14674
Phenylalanine metabolism	ko00360	4	102	990	15811	EVM0015622;EVM0020944;EVM0024449;EVM0033869	K10775+K00811+K00276+K00815
Arachidonic acid metabolism	ko00590	3	69	990	15811	EVM0012089;EVM0035389;EVM0045935	K07425+K05309+K14674
Glycosaminoglycan degradation	ko00531	9	108	990	15811	EVM0009139;EVM0010104;EVM0016143;EVM0022413;EVM0025241;EVM0026440;EVM0032579;EVM0034366;EVM0041684	K12309+K12309+K12309+K12309+K12309+K12309+K12309+K12309+K12309
Flavone and flavonol biosynthesis	ko00944	2	33	990	15811	EVM0011498;EVM0013819	K22771+K13080
Porphyrin and chlorophyll metabolism	ko00860	15	117	990	15811	EVM0000968;EVM0001279;EVM0005652;EVM0006518;EVM0006795;EVM0009782;EVM0011471;EVM0012614;EVM0013058;EVM0015043;EVM0022943;EVM0028349;EVM0034546;EVM0041096;EVM0045162	K22013+K00218+K10960+K13600+K02492+K02492+K00218+K02492+K22013+K13071+K13600+K13600+K13544+K04040+K08099
Glycosylphosphatidylinositol (GPI)-anchor biosynthesis	ko00563	5	79	990	15811	EVM0016326;EVM0023678;EVM0024002;EVM0030356;EVM0041659	K03860+K03860+K03860+K03860+K03860
beta-Alanine metabolism	ko00410	7	105	990	15811	EVM0003700;EVM0006487;EVM0015541;EVM0024449;EVM0031931;EVM0032363;EVM0045302	K00207+K17839+K00128+K00276+K00232+K13366+K17839
Galactose metabolism	ko00052	21	231	990	15811	EVM0000206;EVM0006785;EVM0007365;EVM0009139;EVM0010104;EVM0010968;EVM0016143;EVM0018020;EVM0019646;EVM0020777;EVM0022413;EVM0025241;EVM0026440;EVM0032579;EVM0034366;EVM0034896;EVM0035878;EVM0038662;EVM0039260;EVM0041684;EVM0042196	K18819+K18819+K01784+K12309+K12309+K06617+K12309+K01193+K07407+K07407+K12309+K12309+K12309+K12309+K12309+K07407+K18819+K06617+K12447+K12309+K18819
Steroid biosynthesis	ko00100	4	90	990	15811	EVM0014712;EVM0039729;EVM0040219;EVM0045935	K00511+K00511+K00559+K14674
Base excision repair	ko03410	6	120	990	15811	EVM0017898;EVM0020402;EVM0031894;EVM0037561;EVM0040715;Rosmarinus_officinalis_newGene_18433	K01246+K10773+K03648+K10773+K10773+K01246
Ubiquitin mediated proteolysis	ko04120	23	430	990	15811	EVM0000386;EVM0000479;EVM0002686;EVM0003102;EVM0006457;EVM0010187;EVM0010753;EVM0012285;EVM0015489;EVM0017029;EVM0019481;EVM0020569;EVM0024329;EVM0024421;EVM0033863;EVM0035160;EVM0035302;EVM0037283;EVM0038317;EVM0038593;EVM0039105;EVM0039606;Rosmarinus_officinalis_newGene_6815	K10615+K10615+K10260+K10260+K09561+K10260+K10260+K10581+K10260+K10260+K03354+K10260+K10573+K10604+K03872+K10578+K10260+K10581+K10604+K10260+K10260+K03178+K06689
Carotenoid biosynthesis	ko00906	17	112	990	15811	EVM0000023;EVM0004905;EVM0005100;EVM0008134;EVM0017843;EVM0019490;EVM0020130;EVM0021020;EVM0026490;EVM0027735;EVM0037286;EVM0037473;EVM0039455;EVM0040431;EVM0043336;EVM0043667;EVM0044090	K02293+K09840+K09840+K15747+K02293+K09843+K02291+K02291+K09835+K09839+K09843+K14595+K09838+K09839+K09838+K15746+K09841
Pantothenate and CoA biosynthesis	ko00770	4	90	990	15811	EVM0003700;EVM0006487;EVM0015541;EVM0045302	K00207+K17839+K00128+K17839
Glyoxylate and dicarboxylate metabolism	ko00630	10	189	990	15811	EVM0001821;EVM0002682;EVM0004015;EVM0010165;EVM0013832;EVM0016334;EVM0026540;EVM0033306;EVM0034633;EVM0045809	K01915+K00281+K00600+K00284+K18121+K00281+K00281+K15893+K00605+K00600
Brassinosteroid biosynthesis	ko00905	6	60	990	15811	EVM0002994;EVM0003364;EVM0015848;EVM0021147;EVM0024884;EVM0029521	K20623+K09590+K15639+K09588+K09590+K09590
Fatty acid elongation	ko00062	13	88	990	15811	EVM0002399;EVM0009646;EVM0017396;EVM0019962;EVM0026952;EVM0027594;EVM0031674;EVM0032470;EVM0036432;EVM0040784;EVM0041460;Rosmarinus_officinalis_newGene_19262;Rosmarinus_officinalis_newGene_21065	K15397+K15397+K15397+K15397+K15397+K15397+K15397+K15397+K15397+K15397+K15397+K15397+K15397
Glycosphingolipid biosynthesis - ganglio series	ko00604	9	74	990	15811	EVM0009139;EVM0010104;EVM0016143;EVM0022413;EVM0025241;EVM0026440;EVM0032579;EVM0034366;EVM0041684	K12309+K12309+K12309+K12309+K12309+K12309+K12309+K12309+K12309
Cyanoamino acid metabolism	ko00460	5	98	990	15811	EVM0004015;EVM0025186;EVM0033506;EVM0042624;EVM0045809	K00600+K05349+K01188+K13034+K00600
Ubiquinone and other terpenoid-quinone biosynthesis	ko00130	8	117	990	15811	EVM0007331;EVM0009519;EVM0013560;EVM0020746;EVM0023218;EVM0033869;EVM0036166;EVM0036994	K02552+K12502+K18534+K03809+K05928+K00815+K17872+K23095
SNARE interactions in vesicular transport	ko04130	5	98	990	15811	EVM0003206;EVM0006887;EVM0036227;EVM0040555;EVM0041429	K08496+K08490+K08505+K08486+K08505
2-Oxocarboxylic acid metabolism	ko01210	10	131	990	15811	EVM0000170;EVM0004755;EVM0020944;EVM0024605;EVM0025231;EVM0027012;EVM0033484;EVM0038782;Rosmarinus_officinalis_newGene_18677;Rosmarinus_officinalis_newGene_19037	K00145+K14682+K00811+K00814+K00031+K00030+K00031+K00814+K11820+K00031
Glycolysis / Gluconeogenesis	ko00010	9	343	990	15811	EVM0000638;EVM0004135;EVM0009793;EVM0015541;EVM0016413;EVM0030600;EVM0033974;EVM0040898;Rosmarinus_officinalis_newGene_19543	K00895+K00121+K00895+K00128+K01792+K00895+K01568+K01568+K00627
One carbon pool by folate	ko00670	3	56	990	15811	EVM0004015;EVM0034633;EVM0045809	K00600+K00605+K00600
Glycerolipid metabolism	ko00561	20	271	990	15811	EVM0005395;EVM0008719;EVM0014968;EVM0015541;EVM0016710;EVM0018500;EVM0019646;EVM0020358;EVM0020777;EVM0023280;EVM0029387;EVM0030620;EVM0031084;EVM0034896;EVM0037564;EVM0041761;EVM0042268;EVM0044402;EVM0045935;Rosmarinus_officinalis_newGene_18836	K00655+K00679+K13508+K00128+K00679+K01054+K07407+K00679+K07407+K00655+K18693+K21362+K13508+K07407+K00679+K00901+K01054+K16816+K14674+K00901
Protein export	ko03060	8	150	990	15811	EVM0000988;EVM0007273;EVM0017414;EVM0019732;EVM0020088;EVM0022823;EVM0027698;EVM0031362	K03110+K03217+K03217+K03110+K10956+K03217+K03110+K03110
Phenylpropanoid biosynthesis	ko00940	35	443	990	15811	EVM0000559;EVM0001768;EVM0003181;EVM0004228;EVM0004531;EVM0006911;EVM0008697;EVM0009270;EVM0009740;EVM0010370;EVM0015622;EVM0016113;EVM0017345;EVM0017371;EVM0017889;EVM0018017;EVM0019545;EVM0021735;EVM0023393;EVM0023744;EVM0025186;EVM0025891;EVM0026653;EVM0026804;EVM0030779;EVM0031442;EVM0032033;EVM0032919;EVM0033029;EVM0033506;EVM0033545;EVM0035158;EVM0042973;EVM0043139;EVM0043340	K23260+K22395+K13065+K00430+K09753+K00430+K22395+K09753+K22395+K18368+K10775+K22395+K22395+K22395+K13065+K22395+K00430+K18368+K00430+K00430+K05349+K18368+K22395+K13065+K22395+K22395+K22395+K00430+K22395+K01188+K00430+K23260+K22395+K13065+K22395
alpha-Linolenic acid metabolism	ko00592	12	110	990	15811	EVM0001393;EVM0004709;EVM0004763;EVM0014454;EVM0018324;EVM0024417;EVM0030095;EVM0031931;EVM0034002;EVM0035676;EVM0040546;EVM0045935	K16818+K00454+K00454+K00224+K16818+K00454+K16818+K00232+K05894+K01723+K00454+K14674
Fatty acid metabolism	ko01212	10	177	990	15811	EVM0000841;EVM0006499;EVM0006560;EVM0012515;EVM0023368;EVM0023772;EVM0031174;EVM0031931;EVM0039845;EVM0044768	K01897+K00249+K03921+K00645+K01897+K01897+K03921+K00232+K01897+K01897
Lysine degradation	ko00310	2	110	990	15811	EVM0009645;EVM0015541	K11426+K00128
Tryptophan metabolism	ko00380	3	166	990	15811	EVM0015541;EVM0040290;Rosmarinus_officinalis_newGene_18677	K00128+K23947+K11820
Oxidative phosphorylation	ko00190	9	361	990	15811	EVM0006251;EVM0008009;EVM0012037;EVM0021220;EVM0027151;EVM0028673;EVM0036818;EVM0037411;EVM0037539	K03884+K02113+K02154+K02154+K00234+K01507+K02150+K03884+K00413
Monoterpenoid biosynthesis	ko00902	5	59	990	15811	EVM0006955;EVM0025836;EVM0034948;EVM0039589;EVM0041494	K23232+K23810+K23232+K23232+K23232
Circadian rhythm - plant	ko04712	44	224	990	15811	EVM0000100;EVM0000497;EVM0000711;EVM0002077;EVM0005458;EVM0006188;EVM0006690;EVM0009410;EVM0010441;EVM0012711;EVM0012721;EVM0014395;EVM0015171;EVM0016015;EVM0016328;EVM0018486;EVM0018885;EVM0019245;EVM0021480;EVM0022235;EVM0022357;EVM0022783;EVM0022996;EVM0023284;EVM0023475;EVM0024725;EVM0025767;EVM0027599;EVM0029324;EVM0029410;EVM0031411;EVM0032473;EVM0035711;EVM0037045;EVM0039885;EVM0040435;EVM…	K16221+K12133+K12130+K12133+K03097+K16222+K03097+K12133+K12133+K12133+K16222+K12135+K12135+K16223+K12126+K16222+K12135+K03097+K03097+K12125+K16222+K12130+K12126+K12135+K12135+K12135+K12115+K12133+K12125+K12135+K12133+K12135+K16222+K16222+K16222+K12135+K12130+K00660+K12133+K12135+K12130+K12115+K16222+K12133
Glycine, serine and threonine metabolism	ko00260	13	181	990	15811	EVM0002682;EVM0003037;EVM0004015;EVM0006551;EVM0013997;EVM0016334;EVM0019336;EVM0024449;EVM0026540;EVM0033306;EVM0034633;EVM0037476;EVM0045809	K00281+K12524+K00600+K06001+K00108+K00281+K12524+K00276+K00281+K15893+K00605+K00827+K00600
Butanoate metabolism	ko00650	5	55	990	15811	EVM0007513;EVM0013832;EVM0014171;EVM0022046;EVM0030771	K01640+K18121+K01640+K16871+K01640
Cysteine and methionine metabolism	ko00270	17	285	990	15811	EVM0001318;EVM0003037;EVM0003570;EVM0004605;EVM0014779;EVM0018052;EVM0019336;EVM0020944;EVM0021096;EVM0025108;EVM0029860;EVM0033869;EVM0037476;EVM0038151;EVM0040858;EVM0042504;EVM0042624	K00789+K12524+K01611+K20772+K01611+K00789+K12524+K00811+K05933+K01611+K01611+K00815+K00827+K01611+K05396+K00789+K13034
Glycosphingolipid biosynthesis - globo and isoglobo series	ko00603	4	31	990	15811	EVM0019646;EVM0020777;EVM0029246;EVM0034896	K07407+K07407+K01988+K07407
Fructose and mannose metabolism	ko00051	7	159	990	15811	EVM0000638;EVM0007939;EVM0009793;EVM0021460;EVM0030600;EVM0044080;EVM0045406	K00895+K05305+K00895+K00847+K00895+K01809+K01805
Tropane, piperidine and pyridine alkaloid biosynthesis	ko00960	3	75	990	15811	EVM0020944;EVM0024449;EVM0033869	K00811+K00276+K00815
Monobactam biosynthesis	ko00261	4	31	990	15811	EVM0003037;EVM0014912;EVM0019033;EVM0019336	K12524+K13811+K13811+K12524
Basal transcription factors	ko03022	2	124	990	15811	EVM0015106;EVM0035163	K03120+K10844
Glycerophospholipid metabolism	ko00564	22	277	990	15811	EVM0001393;EVM0001968;EVM0005395;EVM0005597;EVM0010179;EVM0010724;EVM0011041;EVM0014968;EVM0015181;EVM0018118;EVM0018324;EVM0020089;EVM0023280;EVM0024349;EVM0029387;EVM0029845;EVM0030095;EVM0031084;EVM0037013;EVM0041761;EVM0045935;Rosmarinus_officinalis_newGene_18836	K16818+K00993+K00655+K01126+K18696+K14156+K00993+K13508+K06129+K14156+K16818+K06123+K00655+K01115+K18693+K13511+K16818+K13508+K13510+K00901+K14674+K00901
Stilbenoid, diarylheptanoid and gingerol biosynthesis	ko00945	4	112	990	15811	EVM0003181;EVM0017889;EVM0026804;EVM0043139	K13065+K13065+K13065+K13065
Propanoate metabolism	ko00640	3	104	990	15811	EVM0031931;EVM0039548;EVM0040178	K00232+K00166+K00166
Mismatch repair	ko03430	2	104	990	15811	EVM0006061;EVM0032137	K08737+K08739
Other types of O-glycan biosynthesis	ko00514	1	51	990	15811	EVM0005224	K18134
Photosynthesis	ko00195	5	140	990	15811	EVM0008009;EVM0013766;EVM0014853;EVM0018812;EVM0036355	K02113+K02717+K02634+K02712+K08902
Diterpenoid biosynthesis	ko00904	2	101	990	15811	EVM0000052;EVM0034615	K04120+K04124
Isoquinoline alkaloid biosynthesis	ko00950	6	106	990	15811	EVM0009216;EVM0020944;EVM0024449;EVM0027034;EVM0033869;EVM0041508	K21580+K00811+K00276+K14975+K00815+K21580
Sulfur metabolism	ko00920	7	75	990	15811	EVM0014912;EVM0015743;EVM0019033;EVM0033002;EVM0042624;EVM0043819;EVM0044593	K13811+K00988+K13811+K02045+K13034+K05907+K00860
Spliceosome	ko03040	27	623	990	15811	EVM0000324;EVM0000598;EVM0001807;EVM0002221;EVM0003431;EVM0003762;EVM0008473;EVM0013077;EVM0014286;EVM0014414;EVM0022083;EVM0023848;EVM0024200;EVM0026716;EVM0028066;EVM0031373;EVM0031550;EVM0033639;EVM0034255;EVM0035617;EVM0037240;EVM0037261;EVM0038896;EVM0038950;EVM0044282;EVM0045518;EVM0045871	K12867+K12823+K12890+K12897+K12862+K12835+K12900+K12835+K12896+K12835+K03283+K12835+K12811+K12812+K03283+K12741+K12741+K13025+K12897+K12741+K12823+K12835+K12835+K12823+K12897+K12893+K12872
Phosphatidylinositol signaling system	ko04070	24	263	990	15811	EVM0003001;EVM0003104;EVM0004475;EVM0013215;EVM0017387;EVM0017487;EVM0018813;EVM0019210;EVM0020187;EVM0022273;EVM0023180;EVM0025197;EVM0027524;EVM0027545;EVM0030960;EVM0033246;EVM0037203;EVM0037843;EVM0041255;EVM0041761;EVM0042121;EVM0043065;Rosmarinus_officinalis_newGene_18337;Rosmarinus_officinalis_newGene_18836	K02183+K02183+K10572+K01099+K18081+K18081+K18081+K01099+K05857+K13711+K02183+K05857+K02183+K00921+K05857+K02183+K00889+K10572+K02183+K00901+K18081+K18081+K00889+K00901
Phosphonate and phosphinate metabolism	ko00440	2	14	990	15811	EVM0001968;EVM0011041	K00993+K00993
Homologous recombination	ko03440	5	191	990	15811	EVM0006465;EVM0012506;EVM0023546;EVM0029360;EVM0044715	K12173+K03553+K12173+K03553+K03553
Glucosinolate biosynthesis	ko00966	1	15	990	15811	Rosmarinus_officinalis_newGene_18677	K11820
Tyrosine metabolism	ko00350	5	128	990	15811	EVM0004135;EVM0020944;EVM0024449;EVM0033869;EVM0036939	K00121+K00811+K00276+K00815+K01557
Endocytosis	ko04144	25	523	990	15811	EVM0000787;EVM0001128;EVM0001325;EVM0004504;EVM0009567;EVM0016287;EVM0016315;EVM0019381;EVM0022083;EVM0022177;EVM0022867;EVM0024349;EVM0025239;EVM0025954;EVM0028066;EVM0030381;EVM0032734;EVM0034005;EVM0034812;EVM0037203;EVM0038054;EVM0039461;EVM0041750;EVM0042138;Rosmarinus_officinalis_newGene_18337	K19476+K19476+K12472+K07904+K12486+K12194+K12191+K19476+K03283+K07937+K12190+K01115+K19366+K19476+K03283+K07904+K12193+K12183+K07937+K00889+K12191+K12472+K07937+K19476+K00889
Amino sugar and nucleotide sugar metabolism	ko00520	29	342	990	15811	EVM0001036;EVM0002068;EVM0002712;EVM0006927;EVM0007365;EVM0007527;EVM0007939;EVM0009945;EVM0012999;EVM0014610;EVM0015082;EVM0019766;EVM0019919;EVM0021460;EVM0022507;EVM0025362;EVM0026293;EVM0026959;EVM0031703;EVM0032729;EVM0035661;EVM0036812;EVM0037214;EVM0037477;EVM0039260;EVM0043980;EVM0044080;EVM0044651;EVM0045095	K00975+K01183+K08679+K16190+K01784+K08678+K05305+K08679+K12450+K01183+K12449+K12450+K08678+K00847+K12448+K15920+K00012+K08679+K01097+K20547+K01097+K01183+K12448+K12449+K12447+K12449+K01809+K12450+K08679
Phagosome	ko04145	11	219	990	15811	EVM0003940;EVM0005821;EVM0012037;EVM0013955;EVM0020088;EVM0021220;EVM0027545;EVM0036818;EVM0038213;EVM0045554;Rosmarinus_officinalis_newGene_18410	K07374+K04392+K02154+K07375+K10956+K02154+K00921+K02150+K07375+K07375+K07374
Nitrogen metabolism	ko00910	7	83	990	15811	EVM0001486;EVM0001821;EVM0005803;EVM0010165;EVM0018858;EVM0032613;EVM0044986	K01673+K01915+K01674+K00284+K01673+K01673+K00261
Non-homologous end-joining	ko03450	1	23	990	15811	EVM0000574	K10884
Ribosome	ko03010	18	685	990	15811	EVM0002309;EVM0011709;EVM0013255;EVM0013363;EVM0014390;EVM0014568;EVM0018268;EVM0019142;EVM0021430;EVM0035251;EVM0037627;EVM0040259;EVM0040311;EVM0040415;EVM0041427;EVM0046105;Rosmarinus_officinalis_newGene_18013;Rosmarinus_officinalis_newGene_18017	K02946+K02894+K02996+K02864+K02945+K02885+K02947+K02922+K02902+K02931+K02872+K02975+K02894+K02958+K02973+K02923+K02996+K02899
Terpenoid backbone biosynthesis	ko00900	18	139	990	15811	EVM0003157;EVM0005151;EVM0005652;EVM0006378;EVM0009585;EVM0010928;EVM0015932;EVM0022447;EVM0022731;EVM0025764;EVM0026434;EVM0026825;EVM0032258;EVM0034563;EVM0038094;EVM0040840;EVM0043983;EVM0045798	K13789+K11778+K10960+K01823+K03527+K13789+K05356+K00099+K00021+K00021+K03526+K00919+K00099+K00021+K05356+K05356+K13789+K01662
Various types of N-glycan biosynthesis	ko00513	3	98	990	15811	EVM0011648;EVM0016251;EVM0031847	K03844+K14413+K03714
Purine metabolism	ko00230	11	316	990	15811	EVM0001319;EVM0001993;EVM0014912;EVM0015381;EVM0015743;EVM0019033;EVM0028947;EVM0036126;EVM0040820;EVM0043506;EVM0044593	K01081+K00940+K13811+K01081+K00988+K13811+K01081+K00939+K00948+K00856+K00860
Autophagy - other	ko04136	6	89	990	15811	EVM0007646;EVM0019704;EVM0026219;EVM0039913;EVM0041291;EVM0041686	K17888+K04382+K04382+K08333+K07203+K17888
Arginine biosynthesis	ko00220	7	80	990	15811	EVM0000170;EVM0001821;EVM0004755;EVM0020944;EVM0024605;EVM0038782;EVM0044986	K00145+K01915+K14682+K00811+K00814+K00814+K00261
Photosynthesis - antenna proteins	ko00196	3	36	990	15811	EVM0003099;EVM0038791;EVM0039131	K08910+K08914+K08913
Inositol phosphate metabolism	ko00562	19	266	990	15811	EVM0004475;EVM0013215;EVM0017387;EVM0017487;EVM0018813;EVM0019210;EVM0020187;EVM0022273;EVM0023216;EVM0025197;EVM0027545;EVM0029789;EVM0030960;EVM0037203;EVM0037843;EVM0042121;EVM0043065;EVM0045348;Rosmarinus_officinalis_newGene_18337	K10572+K01099+K18081+K18081+K18081+K01099+K05857+K13711+K24221+K05857+K00921+K24221+K05857+K00889+K10572+K18081+K18081+K22913+K00889
Alanine, aspartate and glutamate metabolism	ko00250	8	103	990	15811	EVM0001821;EVM0014412;EVM0020944;EVM0022046;EVM0024605;EVM0037476;EVM0038782;EVM0044986	K01915+K01953+K00811+K16871+K00814+K00827+K00814+K00261
Riboflavin metabolism	ko00740	4	66	990	15811	EVM0010191;EVM0022117;EVM0023500;EVM0035741	K00953+K14652+K14652+K14652
Pyruvate metabolism	ko00620	4	249	990	15811	EVM0011516;EVM0015541;EVM0024082;Rosmarinus_officinalis_newGene_19543	K01595+K00128+K01595+K00627
RNA transport	ko03013	14	527	990	15811	EVM0006284;EVM0007057;EVM0013416;EVM0013865;EVM0016459;EVM0016874;EVM0018235;EVM0021429;EVM0024882;EVM0026716;EVM0027318;EVM0027515;EVM0033639;EVM0035214	K03236+K18213+K03245+K03257+K03231+K03538+K03262+K03240+K03259+K12812+K14315+K13130+K13025+K13126
Arginine and proline metabolism	ko00330	13	137	990	15811	EVM0003570;EVM0003854;EVM0006487;EVM0014779;EVM0015541;EVM0018470;EVM0020944;EVM0021716;EVM0025108;EVM0029860;EVM0032363;EVM0038151;EVM0045302	K01611+K01583+K17839+K01611+K00128+K01583+K00811+K12657+K01611+K01611+K13366+K01611+K17839
Sphingolipid metabolism	ko00600	13	147	990	15811	EVM0009139;EVM0010104;EVM0016143;EVM0019646;EVM0020777;EVM0022413;EVM0025241;EVM0026440;EVM0032579;EVM0033421;EVM0034366;EVM0034896;EVM0041684	K12309+K12309+K12309+K07407+K07407+K12309+K12309+K12309+K12309+K04713+K12309+K07407+K12309
Nicotinate and nicotinamide metabolism	ko00760	6	78	990	15811	EVM0001319;EVM0005607;EVM0007830;EVM0015381;EVM0028947;EVM0040586	K01081+K00858+K03517+K01081+K01081+K01950
Protein processing in endoplasmic reticulum	ko04141	30	683	990	15811	EVM0002571;EVM0006457;EVM0007701;EVM0010862;EVM0012424;EVM0012599;EVM0020088;EVM0020612;EVM0021529;EVM0022083;EVM0022277;EVM0022489;EVM0023668;EVM0024749;EVM0025069;EVM0025949;EVM0026499;EVM0028066;EVM0029534;EVM0030475;EVM0030507;EVM0031321;EVM0034774;EVM0035160;EVM0038320;EVM0039452;EVM0040779;EVM0041480;EVM0043825;Rosmarinus_officinalis_newGene_6815	K09503+K09561+K14009+K13993+K09503+K10661+K10956+K14009+K09503+K03283+K01456+K14012+K10661+K10661+K09523+K09523+K04374+K03283+K10666+K09503+K13989+K14003+K04374+K10578+K14011+K04374+K13993+K09517+K13993+K06689
Peroxisome	ko04146	14	244	990	15811	EVM0000841;EVM0007513;EVM0014171;EVM0018757;EVM0023368;EVM0023772;EVM0025231;EVM0030771;EVM0031931;EVM0033484;EVM0039845;EVM0044768;EVM0044823;Rosmarinus_officinalis_newGene_19037	K01897+K01640+K01640+K17879+K01897+K01897+K00031+K01640+K00232+K00031+K01897+K01897+K13356+K00031
Vitamin B6 metabolism	ko00750	3	26	990	15811	EVM0009300;EVM0009757;EVM0024903	K13248+K05275+K08681
Aminoacyl-tRNA biosynthesis	ko00970	10	244	990	15811	EVM0006107;EVM0008468;EVM0013825;EVM0031863;EVM0037602;EVM0039833;EVM0041936;EVM0042074;EVM0043055;EVM0043132	K02434+K01868+K01874+K01886+K04567+K01875+K01893+K01870+K01870+K01881
Pentose phosphate pathway	ko00030	9	151	990	15811	EVM0000638;EVM0007013;EVM0009793;EVM0015537;EVM0020550;EVM0024987;EVM0030600;EVM0039205;EVM0040820	K00895+K01783+K00895+K01807+K01807+K01783+K00895+K01807+K00948
Citrate cycle (TCA cycle)	ko00020	7	151	990	15811	EVM0025231;EVM0027012;EVM0027151;EVM0027651;EVM0033484;Rosmarinus_officinalis_newGene_19037;Rosmarinus_officinalis_newGene_19543	K00031+K00030+K00234+K01648+K00031+K00031+K00627

## Sheet: Sheet4
KEGG enrichment of differentially expressed genes in rosemary leaves under drought stress for 12 h
ID	Description	GeneRatio	BgRatio	enrich_factor	pvalue	qvalue	geneID
ko04712	Circadian rhythm - plant	0.0444	0.0142	3.14	8.74835e-12	1.01297e-09	EVM0000100;EVM0000497;EVM0000711;EVM0002077;EVM0005458;EVM0006188;EVM0006690;EVM0009410;EVM0010441;EVM0012711;EVM0012721;EVM0014395;EVM0015171;EVM0016015;EVM0016328;EVM0018486;EVM0018885;EVM0019245;EVM0021480;EVM0022235;EVM0022357;EVM0022783;EVM0022996;EVM0023284;EVM0023475;EVM0024725;EVM0025767;EVM0027599;EVM0029324;EVM0029410;EVM0031411;EVM0032473;EVM0035711;EVM0037045;EVM0039885;EVM0040435;EVM…
ko04016	MAPK signaling pathway - plant	0.0909	0.0512	1.78	5.64692e-08	3.26927e-06	EVM0000232;EVM0000800;EVM0001024;EVM0001983;EVM0001993;EVM0003001;EVM0003104;EVM0003114;EVM0003623;EVM0003733;EVM0003741;EVM0004605;EVM0005330;EVM0005535;EVM0006093;EVM0006231;EVM0007569;EVM0007905;EVM0008643;EVM0009081;EVM0009213;EVM0010054;EVM0010202;EVM0012490;EVM0012610;EVM0014149;EVM0015001;EVM0015062;EVM0015393;EVM0015924;EVM0016517;EVM0016973;EVM0017342;EVM0017974;EVM0018277;EVM0018341;EVM…
ko04626	Plant-pathogen interaction	0.1404	0.095	1.48	1.20581e-06	4.65401e-05	EVM0000357;EVM0000869;EVM0001082;EVM0001126;EVM0001531;EVM0001983;EVM0002399;EVM0002507;EVM0002699;EVM0003001;EVM0003104;EVM0003114;EVM0003200;EVM0003624;EVM0003733;EVM0003741;EVM0005043;EVM0005535;EVM0006093;EVM0006231;EVM0006987;EVM0007890;EVM0007905;EVM0008489;EVM0008555;EVM0008643;EVM0009081;EVM0009213;EVM0009646;EVM0010202;EVM0010393;EVM0010395;EVM0010818;EVM0010857;EVM0011621;EVM0012610;EVM…
ko02010	ABC transporters	0.0273	0.0125	2.18	0.000110992	0.00321292	EVM0001408;EVM0003202;EVM0009685;EVM0009792;EVM0011468;EVM0011925;EVM0013713;EVM0017161;EVM0018600;EVM0021155;EVM0023158;EVM0024424;EVM0027977;EVM0029163;EVM0032580;EVM0033002;EVM0035291;EVM0036004;EVM0036270;EVM0036379;EVM0037070;EVM0039294;EVM0040574;Rosmarinus_officinalis_newGene_18211;Rosmarinus_officinalis_newGene_19293;Rosmarinus_officinalis_newGene_19295;Rosmarinus_officinalis_newGene_19306
ko00906	Carotenoid biosynthesis	0.0172	0.0071	2.42	0.000582583	0.0134914	EVM0000023;EVM0004905;EVM0005100;EVM0008134;EVM0017843;EVM0019490;EVM0020130;EVM0021020;EVM0026490;EVM0027735;EVM0037286;EVM0037473;EVM0039455;EVM0040431;EVM0043336;EVM0043667;EVM0044090
ko00900	Terpenoid backbone biosynthesis	0.0182	0.0088	2.07	0.00263155	0.0507843	EVM0003157;EVM0005151;EVM0005652;EVM0006378;EVM0009585;EVM0010928;EVM0015932;EVM0022447;EVM0022731;EVM0025764;EVM0026434;EVM0026825;EVM0032258;EVM0034563;EVM0038094;EVM0040840;EVM0043983;EVM0045798
ko00062	Fatty acid elongation	0.0131	0.0056	2.36	0.00317031	0.0524413	EVM0002399;EVM0009646;EVM0017396;EVM0019962;EVM0026952;EVM0027594;EVM0031674;EVM0032470;EVM0036432;EVM0040784;EVM0041460;Rosmarinus_officinalis_newGene_19262;Rosmarinus_officinalis_newGene_21065
ko00860	Porphyrin and chlorophyll metabolism	0.0152	0.0074	2.05	0.00630509	0.0912579	EVM0000968;EVM0001279;EVM0005652;EVM0006518;EVM0006795;EVM0009782;EVM0011471;EVM0012614;EVM0013058;EVM0015043;EVM0022943;EVM0028349;EVM0034546;EVM0041096;EVM0045162
ko00591	Linoleic acid metabolism	0.0061	0.002	3.09	0.0113356	0.145838	EVM0004709;EVM0004763;EVM0024417;EVM0040057;EVM0040546;EVM0045935
ko00604	Glycosphingolipid biosynthesis - ganglio series	0.0091	0.0047	1.94	0.0408936	0.377064	EVM0009139;EVM0010104;EVM0016143;EVM0022413;EVM0025241;EVM0026440;EVM0032579;EVM0034366;EVM0041684
ko04070	Phosphatidylinositol signaling system	0.0242	0.0166	1.46	0.0410793	0.377064	EVM0003001;EVM0003104;EVM0004475;EVM0013215;EVM0017387;EVM0017487;EVM0018813;EVM0019210;EVM0020187;EVM0022273;EVM0023180;EVM0025197;EVM0027524;EVM0027545;EVM0030960;EVM0033246;EVM0037203;EVM0037843;EVM0041255;EVM0041761;EVM0042121;EVM0043065;Rosmarinus_officinalis_newGene_18337;Rosmarinus_officinalis_newGene_18836
ko00073	Cutin, suberine and wax biosynthesis	0.0131	0.0077	1.7	0.0418396	0.377064	EVM0004097;EVM0005509;EVM0016720;EVM0016923;EVM0018657;EVM0020693;EVM0020701;EVM0023282;EVM0032868;EVM0040486;EVM0040905;EVM0043687;EVM0044823
ko00592	alpha-Linolenic acid metabolism	0.0121	0.007	1.74	0.042334	0.377064	EVM0001393;EVM0004709;EVM0004763;EVM0014454;EVM0018324;EVM0024417;EVM0030095;EVM0031931;EVM0034002;EVM0035676;EVM0040546;EVM0045935
ko00052	Galactose metabolism	0.0212	0.0146	1.45	0.0550976	0.431551	EVM0000206;EVM0006785;EVM0007365;EVM0009139;EVM0010104;EVM0010968;EVM0016143;EVM0018020;EVM0019646;EVM0020777;EVM0022413;EVM0025241;EVM0026440;EVM0032579;EVM0034366;EVM0034896;EVM0035878;EVM0038662;EVM0039260;EVM0041684;EVM0042196
ko04075	Plant hormone signal transduction	0.0909	0.0774	1.17	0.0595026	0.431551	EVM0000085;EVM0000260;EVM0000800;EVM0002998;EVM0003283;EVM0003424;EVM0003782;EVM0003997;EVM0005682;EVM0005754;EVM0007188;EVM0008847;EVM0008912;EVM0009081;EVM0009213;EVM0010348;EVM0011725;EVM0012859;EVM0013137;EVM0013369;EVM0014093;EVM0014614;EVM0014703;EVM0015062;EVM0015290;EVM0016225;EVM0016328;EVM0016392;EVM0016973;EVM0017342;EVM0017503;EVM0017974;EVM0018341;EVM0018378;EVM0018422;EVM0018530;EVM…
ko00520	Amino sugar and nucleotide sugar metabolism	0.0293	0.0216	1.35	0.0596326	0.431551	EVM0001036;EVM0002068;EVM0002712;EVM0006927;EVM0007365;EVM0007527;EVM0007939;EVM0009945;EVM0012999;EVM0014610;EVM0015082;EVM0019766;EVM0019919;EVM0021460;EVM0022507;EVM0025362;EVM0026293;EVM0026959;EVM0031703;EVM0032729;EVM0035661;EVM0036812;EVM0037214;EVM0037477;EVM0039260;EVM0043980;EVM0044080;EVM0044651;EVM0045095
ko00330	Arginine and proline metabolism	0.0131	0.0087	1.52	0.0878988	0.577332	EVM0003570;EVM0003854;EVM0006487;EVM0014779;EVM0015541;EVM0018470;EVM0020944;EVM0021716;EVM0025108;EVM0029860;EVM0032363;EVM0038151;EVM0045302
ko00940	Phenylpropanoid biosynthesis	0.0354	0.028	1.26	0.0923699	0.577332	EVM0000559;EVM0001768;EVM0003181;EVM0004228;EVM0004531;EVM0006911;EVM0008697;EVM0009270;EVM0009740;EVM0010370;EVM0015622;EVM0016113;EVM0017345;EVM0017371;EVM0017889;EVM0018017;EVM0019545;EVM0021735;EVM0023393;EVM0023744;EVM0025186;EVM0025891;EVM0026653;EVM0026804;EVM0030779;EVM0031442;EVM0032033;EVM0032919;EVM0033029;EVM0033506;EVM0033545;EVM0035158;EVM0042973;EVM0043139;EVM0043340
ko00943	Isoflavonoid biosynthesis	0.004	0.0018	2.28	0.0947349	0.577332	EVM0011872;EVM0032049;EVM0034145;EVM0036933
ko00072	Synthesis and degradation of ketone bodies	0.003	0.0012	2.52	0.11234	0.650389	EVM0007513;EVM0014171;EVM0030771
ko00261	Monobactam biosynthesis	0.004	0.002	2.06	0.126065	0.661949	EVM0003037;EVM0014912;EVM0019033;EVM0019336
ko00603	Glycosphingolipid biosynthesis - globo and isoglobo series	0.004	0.002	2.06	0.126065	0.661949	EVM0019646;EVM0020777;EVM0029246;EVM0034896
ko00600	Sphingolipid metabolism	0.0131	0.0093	1.41	0.131487	0.661949	EVM0009139;EVM0010104;EVM0016143;EVM0019646;EVM0020777;EVM0022413;EVM0025241;EVM0026440;EVM0032579;EVM0033421;EVM0034366;EVM0034896;EVM0041684
ko00564	Glycerophospholipid metabolism	0.0222	0.0175	1.27	0.149389	0.71667	EVM0001393;EVM0001968;EVM0005395;EVM0005597;EVM0010179;EVM0010724;EVM0011041;EVM0014968;EVM0015181;EVM0018118;EVM0018324;EVM0020089;EVM0023280;EVM0024349;EVM0029387;EVM0029845;EVM0030095;EVM0031084;EVM0037013;EVM0041761;EVM0045935;Rosmarinus_officinalis_newGene_18836
ko00909	Sesquiterpenoid and triterpenoid biosynthesis	0.0081	0.0053	1.52	0.154735	0.71667	EVM0011065;EVM0014712;EVM0019804;EVM0028224;EVM0028304;EVM0039729;Rosmarinus_officinalis_newGene_19279;Rosmarinus_officinalis_newGene_7756
ko00071	Fatty acid degradation	0.0101	0.0071	1.41	0.169946	0.736616	EVM0000841;EVM0004135;EVM0006499;EVM0012089;EVM0015541;EVM0023368;EVM0023772;EVM0031931;EVM0039845;EVM0044768
ko00905	Brassinosteroid biosynthesis	0.0061	0.0038	1.6	0.171765	0.736616	EVM0002994;EVM0003364;EVM0015848;EVM0021147;EVM0024884;EVM0029521
ko00920	Sulfur metabolism	0.0071	0.0047	1.49	0.188554	0.779736	EVM0014912;EVM0015743;EVM0019033;EVM0033002;EVM0042624;EVM0043819;EVM0044593
ko00440	Phosphonate and phosphinate metabolism	0.002	0.0009	2.28	0.217313	0.823812	EVM0001968;EVM0011041
ko00750	Vitamin B6 metabolism	0.003	0.0016	1.84	0.22051	0.823812	EVM0009300;EVM0009757;EVM0024903
ko00500	Starch and sucrose metabolism	0.0354	0.0309	1.14	0.227219	0.823812	EVM0001036;EVM0001245;EVM0001442;EVM0003459;EVM0004858;EVM0005206;EVM0006127;EVM0008442;EVM0009939;EVM0010632;EVM0012174;EVM0012731;EVM0016084;EVM0016956;EVM0017565;EVM0018020;EVM0018386;EVM0021013;EVM0021460;EVM0022127;EVM0022653;EVM0023444;EVM0025186;EVM0028996;EVM0030597;EVM0031351;EVM0033506;EVM0036099;EVM0036614;EVM0037441;EVM0038616;EVM0042647;EVM0043730;EVM0044972;Rosmarinus_officinalis_ne…
ko00220	Arginine biosynthesis	0.0071	0.0051	1.4	0.233939	0.823812	EVM0000170;EVM0001821;EVM0004755;EVM0020944;EVM0024605;EVM0038782;EVM0044986
ko00531	Glycosaminoglycan degradation	0.0091	0.0068	1.33	0.234786	0.823812	EVM0009139;EVM0010104;EVM0016143;EVM0022413;EVM0025241;EVM0026440;EVM0032579;EVM0034366;EVM0041684
ko00561	Glycerolipid metabolism	0.0202	0.0171	1.18	0.254197	0.845101	EVM0005395;EVM0008719;EVM0014968;EVM0015541;EVM0016710;EVM0018500;EVM0019646;EVM0020358;EVM0020777;EVM0023280;EVM0029387;EVM0030620;EVM0031084;EVM0034896;EVM0037564;EVM0041761;EVM0042268;EVM0044402;EVM0045935;Rosmarinus_officinalis_newGene_18836
ko00650	Butanoate metabolism	0.0051	0.0035	1.45	0.260287	0.845101	EVM0007513;EVM0013832;EVM0014171;EVM0022046;EVM0030771
ko00910	Nitrogen metabolism	0.0071	0.0052	1.35	0.26275	0.845101	EVM0001486;EVM0001821;EVM0005803;EVM0010165;EVM0018858;EVM0032613;EVM0044986
ko00511	Other glycan degradation	0.0111	0.009	1.24	0.276261	0.864543	EVM0009139;EVM0010104;EVM0016143;EVM0020486;EVM0022413;EVM0025241;EVM0026440;EVM0032579;EVM0034366;EVM0036761;EVM0041684
ko00040	Pentose and glucuronate interconversions	0.0293	0.0261	1.12	0.286603	0.873306	EVM0000189;EVM0000522;EVM0006927;EVM0007013;EVM0008571;EVM0010169;EVM0011035;EVM0013128;EVM0014179;EVM0015667;EVM0016620;EVM0019432;EVM0021173;EVM0021265;EVM0021992;EVM0024598;EVM0024987;EVM0026293;EVM0027858;EVM0028468;EVM0032844;EVM0034099;EVM0039113;EVM0039260;EVM0041006;EVM0041238;EVM0041943;EVM0045406;EVM0045844
ko01210	2-Oxocarboxylic acid metabolism	0.0101	0.0083	1.22	0.304961	0.873531	EVM0000170;EVM0004755;EVM0020944;EVM0024605;EVM0025231;EVM0027012;EVM0033484;EVM0038782;Rosmarinus_officinalis_newGene_18677;Rosmarinus_officinalis_newGene_19037
ko00562	Inositol phosphate metabolism	0.0192	0.0168	1.14	0.309023	0.873531	EVM0004475;EVM0013215;EVM0017387;EVM0017487;EVM0018813;EVM0019210;EVM0020187;EVM0022273;EVM0023216;EVM0025197;EVM0027545;EVM0029789;EVM0030960;EVM0037203;EVM0037843;EVM0042121;EVM0043065;EVM0045348;Rosmarinus_officinalis_newGene_18337
ko00902	Monoterpenoid biosynthesis	0.0051	0.0037	1.35	0.309525	0.873531	EVM0006955;EVM0025836;EVM0034948;EVM0039589;EVM0041494
ko00250	Alanine, aspartate and glutamate metabolism	0.0081	0.0065	1.24	0.316853	0.873531	EVM0001821;EVM0014412;EVM0020944;EVM0022046;EVM0024605;EVM0037476;EVM0038782;EVM0044986
ko00260	Glycine, serine and threonine metabolism	0.0131	0.0114	1.15	0.345275	0.92975	EVM0002682;EVM0003037;EVM0004015;EVM0006551;EVM0013997;EVM0016334;EVM0019336;EVM0024449;EVM0026540;EVM0033306;EVM0034633;EVM0037476;EVM0045809
ko00760	Nicotinate and nicotinamide metabolism	0.0061	0.0049	1.23	0.362873	0.936866	EVM0001319;EVM0005607;EVM0007830;EVM0015381;EVM0028947;EVM0040586
ko00601	Glycosphingolipid biosynthesis - lacto and neolacto series	0.001	0.0004	2.28	0.3641	0.936866	EVM0029246
ko00053	Ascorbate and aldarate metabolism	0.0111	0.0098	1.13	0.378662	0.941376	EVM0006927;EVM0014061;EVM0015541;EVM0017836;EVM0026238;EVM0026293;EVM0033568;EVM0035699;EVM0039260;EVM0041004;EVM0042882
ko00565	Ether lipid metabolism	0.0061	0.0051	1.2	0.385615	0.941376	EVM0001968;EVM0011041;EVM0020089;EVM0024349;EVM0037013;EVM0045935
ko00196	Photosynthesis - antenna proteins	0.003	0.0023	1.33	0.393964	0.941376	EVM0003099;EVM0038791;EVM0039131
ko00130	Ubiquinone and other terpenoid-quinone biosynthesis	0.0081	0.0074	1.09	0.451411	0.941376	EVM0007331;EVM0009519;EVM0013560;EVM0020746;EVM0023218;EVM0033869;EVM0036166;EVM0036994
ko04136	Autophagy - other	0.0061	0.0056	1.08	0.486898	0.941376	EVM0007646;EVM0019704;EVM0026219;EVM0039913;EVM0041291;EVM0041686
ko00410	beta-Alanine metabolism	0.0071	0.0066	1.06	0.488357	0.941376	EVM0003700;EVM0006487;EVM0015541;EVM0024449;EVM0031931;EVM0032363;EVM0045302
ko00280	Valine, leucine and isoleucine degradation	0.0101	0.0099	1.02	0.516354	0.941376	EVM0005690;EVM0006499;EVM0007513;EVM0014171;EVM0015541;EVM0030771;EVM0034420;EVM0037476;EVM0039548;EVM0040178
ko00908	Zeatin biosynthesis	0.0081	0.008	1.01	0.536068	0.941376	EVM0002174;EVM0020522;EVM0027355;EVM0027360;EVM0040404;EVM0043951;EVM0044982;EVM0045631
ko00563	Glycosylphosphatidylinositol (GPI)-anchor biosynthesis	0.0051	0.005	1.01	0.555928	0.941376	EVM0016326;EVM0023678;EVM0024002;EVM0030356;EVM0041659
ko01040	Biosynthesis of unsaturated fatty acids	0.003	0.0029	1.04	0.556382	0.941376	EVM0006560;EVM0031174;EVM0031931
ko00061	Fatty acid biosynthesis	0.0081	0.0083	0.97	0.589626	0.941376	EVM0000841;EVM0006560;EVM0012515;EVM0023368;EVM0023772;EVM0031174;EVM0039845;EVM0044768
ko00740	Riboflavin metabolism	0.004	0.0042	0.97	0.599355	0.941376	EVM0010191;EVM0022117;EVM0023500;EVM0035741
ko00030	Pentose phosphate pathway	0.0091	0.0096	0.95	0.609312	0.941376	EVM0000638;EVM0007013;EVM0009793;EVM0015537;EVM0020550;EVM0024987;EVM0030600;EVM0039205;EVM0040820
ko00340	Histidine metabolism	0.003	0.0032	0.96	0.613665	0.941376	EVM0015541;EVM0034323;EVM0036299
ko00270	Cysteine and methionine metabolism	0.0172	0.018	0.95	0.618052	0.941376	EVM0001318;EVM0003037;EVM0003570;EVM0004605;EVM0014779;EVM0018052;EVM0019336;EVM0020944;EVM0021096;EVM0025108;EVM0029860;EVM0033869;EVM0037476;EVM0038151;EVM0040858;EVM0042504;EVM0042624
ko00944	Flavone and flavonol biosynthesis	0.002	0.0021	0.97	0.620939	0.941376	EVM0011498;EVM0013819
ko00966	Glucosinolate biosynthesis	0.001	0.0009	1.06	0.621052	0.941376	Rosmarinus_officinalis_newGene_18677
ko00730	Thiamine metabolism	0.0051	0.0056	0.91	0.652305	0.941376	EVM0005949;EVM0032323;EVM0036126;EVM0039263;EVM0045798
ko00790	Folate biosynthesis	0.004	0.0045	0.9	0.657041	0.941376	EVM0022117;EVM0023500;EVM0035741;EVM0038128
ko00950	Isoquinoline alkaloid biosynthesis	0.0061	0.0067	0.9	0.658815	0.941376	EVM0009216;EVM0020944;EVM0024449;EVM0027034;EVM0033869;EVM0041508
ko04146	Peroxisome	0.0141	0.0154	0.92	0.67129	0.941376	EVM0000841;EVM0007513;EVM0014171;EVM0018757;EVM0023368;EVM0023772;EVM0025231;EVM0030771;EVM0031931;EVM0033484;EVM0039845;EVM0044768;EVM0044823;Rosmarinus_officinalis_newGene_19037
ko01212	Fatty acid metabolism	0.0101	0.0112	0.9	0.676884	0.941376	EVM0000841;EVM0006499;EVM0006560;EVM0012515;EVM0023368;EVM0023772;EVM0031174;EVM0031931;EVM0039845;EVM0044768
ko00903	Limonene and pinene degradation	0.001	0.0011	0.89	0.687934	0.941376	EVM0015541
ko00670	One carbon pool by folate	0.003	0.0035	0.86	0.689799	0.941376	EVM0004015;EVM0034633;EVM0045809
ko00300	Lysine biosynthesis	0.002	0.0024	0.84	0.697189	0.941376	EVM0003037;EVM0019336
ko03060	Protein export	0.0081	0.0095	0.85	0.729467	0.941376	EVM0000988;EVM0007273;EVM0017414;EVM0019732;EVM0020088;EVM0022823;EVM0027698;EVM0031362
ko00460	Cyanoamino acid metabolism	0.0051	0.0062	0.81	0.742419	0.941376	EVM0004015;EVM0025186;EVM0033506;EVM0042624;EVM0045809
ko04130	SNARE interactions in vesicular transport	0.0051	0.0062	0.81	0.742419	0.941376	EVM0003206;EVM0006887;EVM0036227;EVM0040555;EVM0041429
ko00630	Glyoxylate and dicarboxylate metabolism	0.0101	0.012	0.85	0.752707	0.941376	EVM0001821;EVM0002682;EVM0004015;EVM0010165;EVM0013832;EVM0016334;EVM0026540;EVM0033306;EVM0034633;EVM0045809
ko00942	Anthocyanin biosynthesis	0.001	0.0014	0.73	0.759134	0.941376	EVM0038588
ko03015	mRNA surveillance pathway	0.0162	0.0187	0.86	0.763959	0.941376	EVM0000177;EVM0000997;EVM0006857;EVM0007178;EVM0013217;EVM0019704;EVM0025646;EVM0026219;EVM0026716;EVM0030559;EVM0033639;EVM0035214;EVM0037545;EVM0038633;EVM0040554;EVM0042388
ko03410	Base excision repair	0.0061	0.0076	0.8	0.769925	0.941376	EVM0017898;EVM0020402;EVM0031894;EVM0037561;EVM0040715;Rosmarinus_officinalis_newGene_18433
ko03450	Non-homologous end-joining	0.001	0.0015	0.69	0.774237	0.941376	EVM0000574
ko00710	Carbon fixation in photosynthetic organisms	0.0101	0.0122	0.83	0.775055	0.941376	EVM0007013;EVM0011516;EVM0015537;EVM0020550;EVM0023939;EVM0024082;EVM0024605;EVM0024987;EVM0038782;EVM0039205
ko00450	Selenocompound metabolism	0.003	0.0041	0.74	0.781967	0.941376	EVM0013825;EVM0014912;EVM0019033
ko04120	Ubiquitin mediated proteolysis	0.0232	0.0272	0.85	0.81268	0.941376	EVM0000386;EVM0000479;EVM0002686;EVM0003102;EVM0006457;EVM0010187;EVM0010753;EVM0012285;EVM0015489;EVM0017029;EVM0019481;EVM0020569;EVM0024329;EVM0024421;EVM0033863;EVM0035160;EVM0035302;EVM0037283;EVM0038317;EVM0038593;EVM0039105;EVM0039606;Rosmarinus_officinalis_newGene_6815
ko04145	Phagosome	0.0111	0.0139	0.8	0.814905	0.941376	EVM0003940;EVM0005821;EVM0012037;EVM0013955;EVM0020088;EVM0021220;EVM0027545;EVM0036818;EVM0038213;EVM0045554;Rosmarinus_officinalis_newGene_18410
ko00590	Arachidonic acid metabolism	0.003	0.0044	0.69	0.815032	0.941376	EVM0012089;EVM0035389;EVM0045935
ko00100	Steroid biosynthesis	0.004	0.0057	0.71	0.822948	0.941376	EVM0014712;EVM0039729;EVM0040219;EVM0045935
ko00770	Pantothenate and CoA biosynthesis	0.004	0.0057	0.71	0.822948	0.941376	EVM0003700;EVM0006487;EVM0015541;EVM0045302
ko00020	Citrate cycle (TCA cycle)	0.0071	0.0096	0.74	0.84144	0.941376	EVM0025231;EVM0027012;EVM0027151;EVM0027651;EVM0033484;Rosmarinus_officinalis_newGene_19037;Rosmarinus_officinalis_newGene_19543
ko00400	Phenylalanine, tyrosine and tryptophan biosynthesis	0.0051	0.0072	0.7	0.848815	0.941376	EVM0006551;EVM0020944;EVM0033869;EVM0036935;EVM0043852
ko00960	Tropane, piperidine and pyridine alkaloid biosynthesis	0.003	0.0047	0.64	0.856591	0.941376	EVM0020944;EVM0024449;EVM0033869
ko03008	Ribosome biogenesis in eukaryotes	0.0141	0.018	0.78	0.8599	0.941376	EVM0002358;EVM0003740;EVM0005458;EVM0006690;EVM0016874;EVM0019245;EVM0021480;EVM0024950;EVM0038113;EVM0039438;EVM0043889;EVM0044381;EVM0044860;EVM0045252
ko00051	Fructose and mannose metabolism	0.0071	0.0101	0.7	0.876392	0.941376	EVM0000638;EVM0007939;EVM0009793;EVM0021460;EVM0030600;EVM0044080;EVM0045406
ko00360	Phenylalanine metabolism	0.004	0.0065	0.63	0.888755	0.941376	EVM0015622;EVM0020944;EVM0024449;EVM0033869
ko01230	Biosynthesis of amino acids	0.0303	0.0368	0.82	0.889368	0.941376	EVM0000170;EVM0001318;EVM0001821;EVM0003037;EVM0004015;EVM0004755;EVM0006551;EVM0007013;EVM0014412;EVM0015537;EVM0018052;EVM0019336;EVM0020550;EVM0020944;EVM0021716;EVM0024605;EVM0024987;EVM0025231;EVM0027012;EVM0033484;EVM0036299;EVM0036935;EVM0038782;EVM0039205;EVM0040820;EVM0042504;EVM0042624;EVM0043852;EVM0045809;Rosmarinus_officinalis_newGene_19037
ko00350	Tyrosine metabolism	0.0051	0.0081	0.62	0.909324	0.941376	EVM0004135;EVM0020944;EVM0024449;EVM0033869;EVM0036939
ko00510	N-Glycan biosynthesis	0.0051	0.0083	0.6	0.922169	0.941376	EVM0011648;EVM0012784;EVM0021125;EVM0030192;EVM0037866
ko00945	Stilbenoid, diarylheptanoid and gingerol biosynthesis	0.004	0.0071	0.57	0.926152	0.941376	EVM0003181;EVM0017889;EVM0026804;EVM0043139
ko00480	Glutathione metabolism	0.0091	0.0137	0.66	0.931936	0.941376	EVM0004618;EVM0015311;EVM0022636;EVM0025231;EVM0025889;EVM0033484;EVM0035699;EVM0041283;Rosmarinus_officinalis_newGene_19037
ko04144	Endocytosis	0.0253	0.0331	0.76	0.939637	0.941376	EVM0000787;EVM0001128;EVM0001325;EVM0004504;EVM0009567;EVM0016287;EVM0016315;EVM0019381;EVM0022083;EVM0022177;EVM0022867;EVM0024349;EVM0025239;EVM0025954;EVM0028066;EVM0030381;EVM0032734;EVM0034005;EVM0034812;EVM0037203;EVM0038054;EVM0039461;EVM0041750;EVM0042138;Rosmarinus_officinalis_newGene_18337
ko00195	Photosynthesis	0.0051	0.0089	0.57	0.943119	0.941376	EVM0008009;EVM0013766;EVM0014853;EVM0018812;EVM0036355
ko00941	Flavonoid biosynthesis	0.0071	0.0116	0.61	0.945049	0.941376	EVM0003181;EVM0013819;EVM0017889;EVM0026804;EVM0035453;EVM0042548;EVM0043139
ko00970	Aminoacyl-tRNA biosynthesis	0.0101	0.0154	0.65	0.94571	0.941376	EVM0006107;EVM0008468;EVM0013825;EVM0031863;EVM0037602;EVM0039833;EVM0041936;EVM0042074;EVM0043055;EVM0043132
ko00513	Various types of N-glycan biosynthesis	0.003	0.0062	0.49	0.949601	0.941376	EVM0011648;EVM0016251;EVM0031847
ko00240	Pyrimidine metabolism	0.0061	0.0106	0.57	0.955979	0.941376	EVM0001319;EVM0001993;EVM0003700;EVM0015381;EVM0028947;EVM0036866
ko00640	Propanoate metabolism	0.003	0.0066	0.46	0.962198	0.941376	EVM0031931;EVM0039548;EVM0040178
ko00514	Other types of O-glycan biosynthesis	0.001	0.0032	0.31	0.963231	0.941376	EVM0005224
ko03040	Spliceosome	0.0273	0.0394	0.69	0.986239	0.941376	EVM0000324;EVM0000598;EVM0001807;EVM0002221;EVM0003431;EVM0003762;EVM0008473;EVM0013077;EVM0014286;EVM0014414;EVM0022083;EVM0023848;EVM0024200;EVM0026716;EVM0028066;EVM0031373;EVM0031550;EVM0033639;EVM0034255;EVM0035617;EVM0037240;EVM0037261;EVM0038896;EVM0038950;EVM0044282;EVM0045518;EVM0045871
ko01200	Carbon metabolism	0.0293	0.042	0.7	0.987224	0.941376	EVM0002682;EVM0004015;EVM0004135;EVM0007013;EVM0011516;EVM0013832;EVM0015537;EVM0016334;EVM0020550;EVM0023939;EVM0024082;EVM0024605;EVM0024987;EVM0025231;EVM0026540;EVM0027012;EVM0027151;EVM0031931;EVM0033306;EVM0033484;EVM0034633;EVM0038782;EVM0039205;EVM0040820;EVM0042624;EVM0044986;EVM0045809;Rosmarinus_officinalis_newGene_19037;Rosmarinus_officinalis_newGene_19543
ko04141	Protein processing in endoplasmic reticulum	0.0303	0.0432	0.7	0.987239	0.941376	EVM0002571;EVM0006457;EVM0007701;EVM0010862;EVM0012424;EVM0012599;EVM0020088;EVM0020612;EVM0021529;EVM0022083;EVM0022277;EVM0022489;EVM0023668;EVM0024749;EVM0025069;EVM0025949;EVM0026499;EVM0028066;EVM0029534;EVM0030475;EVM0030507;EVM0031321;EVM0034774;EVM0035160;EVM0038320;EVM0039452;EVM0040779;EVM0041480;EVM0043825;Rosmarinus_officinalis_newGene_6815
ko03020	RNA polymerase	0.003	0.008	0.38	0.987348	0.941376	EVM0029025;Rosmarinus_officinalis_newGene_10827;Rosmarinus_officinalis_newGene_18522
ko00904	Diterpenoid biosynthesis	0.002	0.0064	0.32	0.98888	0.941376	EVM0000052;EVM0034615
ko00230	Purine metabolism	0.0111	0.02	0.56	0.990349	0.941376	EVM0001319;EVM0001993;EVM0014912;EVM0015381;EVM0015743;EVM0019033;EVM0028947;EVM0036126;EVM0040820;EVM0043506;EVM0044593
ko03430	Mismatch repair	0.002	0.0066	0.31	0.990614	0.941376	EVM0006061;EVM0032137
ko00310	Lysine degradation	0.002	0.007	0.29	0.993327	0.941376	EVM0009645;EVM0015541
ko03440	Homologous recombination	0.0051	0.0121	0.42	0.993714	0.941376	EVM0006465;EVM0012506;EVM0023546;EVM0029360;EVM0044715
ko03050	Proteasome	0.003	0.0093	0.33	0.995752	0.941376	EVM0014740;EVM0029661;EVM0040783
ko03022	Basal transcription factors	0.002	0.0078	0.26	0.997017	0.941376	EVM0015106;EVM0035163
ko00380	Tryptophan metabolism	0.003	0.0105	0.29	0.998465	0.941376	EVM0015541;EVM0040290;Rosmarinus_officinalis_newGene_18677
ko03018	RNA degradation	0.0081	0.0198	0.41	0.999293	0.941376	EVM0002798;EVM0004710;EVM0008477;EVM0022589;EVM0027363;EVM0030363;EVM0032236;EVM0035214
ko03420	Nucleotide excision repair	0.002	0.0096	0.21	0.999422	0.941376	EVM0035163;EVM0042222
ko00010	Glycolysis / Gluconeogenesis	0.0091	0.0217	0.42	0.99945	0.941376	EVM0000638;EVM0004135;EVM0009793;EVM0015541;EVM0016413;EVM0030600;EVM0033974;EVM0040898;Rosmarinus_officinalis_newGene_19543
ko00190	Oxidative phosphorylation	0.0091	0.0228	0.4	0.999751	0.941376	EVM0006251;EVM0008009;EVM0012037;EVM0021220;EVM0027151;EVM0028673;EVM0036818;EVM0037411;EVM0037539
ko00620	Pyruvate metabolism	0.004	0.0157	0.26	0.999915	0.941376	EVM0011516;EVM0015541;EVM0024082;Rosmarinus_officinalis_newGene_19543
ko03013	RNA transport	0.0141	0.0333	0.42	0.999965	0.941376	EVM0006284;EVM0007057;EVM0013416;EVM0013865;EVM0016459;EVM0016874;EVM0018235;EVM0021429;EVM0024882;EVM0026716;EVM0027318;EVM0027515;EVM0033639;EVM0035214
ko03010	Ribosome	0.0182	0.0433	0.42	0.999998	0.941376	EVM0002309;EVM0011709;EVM0013255;EVM0013363;EVM0014390;EVM0014568;EVM0018268;EVM0019142;EVM0021430;EVM0035251;EVM0037627;EVM0040259;EVM0040311;EVM0040415;EVM0041427;EVM0046105;Rosmarinus_officinalis_newGene_18013;Rosmarinus_officinalis_newGene_18017

## Sheet: Sheet5
KEGG counts of differentially expressed genes in rosemary leaves under drought stress for 24 h
#KEGG_n	1051	KEGG_N	15811
#Pathway	ko_ID	DEgene	gene	DEgene_all	gene_all
Protein processing in endoplasmic reticulum	ko04141	46	683	1051	15811	EVM0001767;EVM0002542;EVM0002571;EVM0003118;EVM0006457;EVM0007862;EVM0008139;EVM0008982;EVM0010826;EVM0012424;EVM0014647;EVM0016438;EVM0017783;EVM0020793;EVM0021529;EVM0023309;EVM0023668;EVM0025069;EVM0026654;EVM0026790;EVM0026991;EVM0027966;EVM0028066;EVM0028297;EVM0028607;EVM0029811;EVM0030475;EVM0031321;EVM0031367;EVM0032159;EVM0034073;EVM0035294;EVM0038989;EVM0040456;EVM0040779;EVM0041248;EVM…	K10666+K09490+K09503+K03283+K09561+K10956+K03283+K13525+K10839+K09503+K09490+K13993+K13525+K10839+K09503+K24348+K10661+K09523+K10661+K06689+K24348+K09517+K03283+K10666+K13525+K08054+K09503+K14003+K01456+K06689+K13989+K13993+K03283+K06689+K13993+K14006+K09517+K13525+K09490+K09503+K13993+K01456+K14012+K09584+K14012+K06689
Glycosylphosphatidylinositol (GPI)-anchor biosynthesis	ko00563	2	79	1051	15811	EVM0016326;EVM0020266	K03860+K05283
Linoleic acid metabolism	ko00591	4	31	1051	15811	EVM0004763;EVM0027505;EVM0040546;EVM0045935	K00454+K15718+K00454+K14674
Plant-pathogen interaction	ko04626	59	1502	1051	15811	EVM0000357;EVM0001839;EVM0002118;EVM0002345;EVM0003200;EVM0003358;EVM0004361;EVM0004962;EVM0006400;EVM0009559;EVM0009946;EVM0010812;EVM0013109;EVM0015172;EVM0015556;EVM0015600;EVM0016783;EVM0016879;EVM0016976;EVM0018277;EVM0020027;EVM0020276;EVM0021153;EVM0021320;EVM0021657;EVM0021724;EVM0022070;EVM0022410;EVM0022686;EVM0022949;EVM0023410;EVM0023467;EVM0023749;EVM0024896;EVM0025668;EVM0026127;EVM…	K13412+K02183+K13416+K13424+K13457+K13412+K13448+K13457+K13430+K13453+K13412+K13416+K13412+K13466+K13457+K13412+K13448+K13459+K02358+K13420+K13420+K13412+K13457+K16224+K13425+K13430+K12795+K13425+K12795+K13425+K13448+K05391+K13453+K13466+K13448+K20600+K13453+K13417+K13414+K13416+K13453+K13453+K18878+K13417+K13416+K13416+K13414+K13430+K13414+K13430+K13456+K13414+K02183+K13453+K18878+K13457+K13457+…
Various types of N-glycan biosynthesis	ko00513	2	98	1051	15811	EVM0011648;EVM0035226	K03844+K03844
Oxidative phosphorylation	ko00190	21	361	1051	15811	EVM0001214;EVM0002903;EVM0003018;EVM0006251;EVM0008009;EVM0012037;EVM0012579;EVM0012830;EVM0014836;EVM0016374;EVM0018733;EVM0022019;EVM0024684;EVM0027282;EVM0030611;EVM0036145;EVM0037411;EVM0037539;EVM0041297;EVM0044294;EVM0045693	K02113+K02109+K02155+K03884+K02113+K02154+K02113+K01507+K01507+K03884+K02115+K02137+K02109+K02115+K02113+K02150+K03884+K00413+K03942+K00417+K01507
RNA degradation	ko03018	20	313	1051	15811	EVM0000712;EVM0002798;EVM0003645;EVM0004005;EVM0010532;EVM0014896;EVM0015238;EVM0016935;EVM0018320;EVM0021673;EVM0024336;EVM0028827;EVM0030848;EVM0031876;EVM0031881;EVM0032236;EVM0039705;EVM0041974;EVM0042999;EVM0043067	K12581+K14442+K10643+K03681+K14442+K00850+K10643+K08311+K12611+K01689+K12603+K12607+K03514+K01689+K12611+K12586+K00850+K12608+K13126+K12602
Glycosaminoglycan degradation	ko00531	15	108	1051	15811	EVM0001103;EVM0001997;EVM0009139;EVM0011823;EVM0016143;EVM0023819;EVM0026440;EVM0026553;EVM0030426;EVM0031679;EVM0033689;EVM0035850;EVM0037369;EVM0044710;EVM0045545	K12309+K12309+K12309+K12309+K12309+K10532+K12309+K12309+K07964+K12309+K12309+K07964+K12309+K12309+K12309
Vitamin B6 metabolism	ko00750	5	26	1051	15811	EVM0009757;EVM0020098;EVM0024523;EVM0024903;EVM0029208	K05275+K06215+K13248+K08681+K06215
Cutin, suberine and wax biosynthesis	ko00073	3	122	1051	15811	EVM0010835;EVM0040905;EVM0043687	K15400+K15400+K15400
Protein export	ko03060	8	150	1051	15811	EVM0002542;EVM0007862;EVM0014647;EVM0023952;EVM0025315;EVM0032221;EVM0043287;EVM0045814	K09490+K10956+K09490+K03217+K03118+K03116+K09490+K03118
Phosphatidylinositol signaling system	ko04070	16	263	1051	15811	EVM0001839;EVM0006234;EVM0010746;EVM0013985;EVM0019210;EVM0020941;EVM0022245;EVM0025632;EVM0027149;EVM0027545;EVM0028631;EVM0040679;EVM0040875;EVM0043037;EVM0044948;EVM0045941	K02183+K00915+K13024+K13024+K01099+K13024+K01092+K18081+K00913+K00921+K00901+K00921+K00921+K02183+K01099+K10572
Lysine biosynthesis	ko00300	5	38	1051	15811	EVM0000792;EVM0003037;EVM0019336;EVM0036051;EVM0039253	K01778+K12524+K12524+K10206+K10206
Arginine and proline metabolism	ko00330	13	137	1051	15811	EVM0005335;EVM0015541;EVM0020944;EVM0021716;EVM0023441;EVM0023586;EVM0025108;EVM0029860;EVM0035970;EVM0038151;EVM0039449;EVM0041386;EVM0044815	K00286+K00128+K00811+K12657+K14454+K00472+K01611+K01611+K00318+K01611+K00472+K00472+K00128
Ubiquinone and other terpenoid-quinone biosynthesis	ko00130	12	117	1051	15811	EVM0008233;EVM0009519;EVM0009587;EVM0013328;EVM0020746;EVM0021456;EVM0023218;EVM0035442;EVM0035537;EVM0036195;EVM0041352;EVM0043181	K03809+K12502+K19222+K00815+K03809+K00815+K05928+K00815+K19222+K12501+K12502+K00487
Zeatin biosynthesis	ko00908	1	126	1051	15811	EVM0011162	K00279
Butanoate metabolism	ko00650	6	55	1051	15811	EVM0004925;EVM0013832;EVM0014171;EVM0015710;EVM0018464;EVM0030771	K01652+K18121+K01640+K18121+K01580+K01640
Lysine degradation	ko00310	9	110	1051	15811	EVM0004558;EVM0009645;EVM0013722;EVM0015541;EVM0018904;EVM0022730;EVM0023215;EVM0034156;EVM0044815	K09188+K11426+K00382+K00128+K11426+K11430+K00382+K11426+K00128
Carbon fixation in photosynthetic organisms	ko00710	40	193	1051	15811	EVM0000589;EVM0004765;EVM0004869;EVM0007013;EVM0007139;EVM0008460;EVM0009558;EVM0010779;EVM0013838;EVM0014725;EVM0015700;EVM0017498;EVM0019072;EVM0020550;EVM0020647;EVM0020954;EVM0021042;EVM0023441;EVM0023939;EVM0024584;EVM0024987;EVM0025086;EVM0025122;EVM0028262;EVM0028448;EVM0029091;EVM0030345;EVM0033229;EVM0033677;EVM0035501;EVM0037856;EVM0038085;EVM0038841;EVM0039205;EVM0039223;EVM0040566;EVM…	K05298+K01623+K03841+K01783+K01601+K00615+K00855+K03841+K00026+K01623+K01006+K01807+K00927+K01807+K05298+K01100+K01610+K14454+K00855+K05298+K01783+K00026+K00026+K00927+K00927+K00051+K01100+K01623+K01595+K03841+K01595+K00029+K01623+K01807+K14272+K05298+K01803+K00927+K01602+K05298
Photosynthesis	ko00195	29	140	1051	15811	EVM0001160;EVM0001214;EVM0002903;EVM0003405;EVM0005104;EVM0008009;EVM0008038;EVM0012064;EVM0012579;EVM0014340;EVM0014853;EVM0015422;EVM0017528;EVM0018147;EVM0018592;EVM0018733;EVM0021410;EVM0024684;EVM0027282;EVM0030266;EVM0030611;EVM0030793;EVM0032198;EVM0038270;EVM0039829;EVM0041311;EVM0042673;EVM0043315;EVM0043718	K02636+K02113+K02109+K02638+K02704+K02113+K02639+K02703+K02113+K02639+K02634+K03541+K02641+K02717+K08901+K02115+K02641+K02109+K02115+K08903+K02113+K08903+K02699+K08905+K02641+K03542+K08905+K02639+K03542
Starch and sucrose metabolism	ko00500	42	489	1051	15811	EVM0001237;EVM0001245;EVM0001826;EVM0005526;EVM0006127;EVM0006215;EVM0007591;EVM0008442;EVM0009939;EVM0009962;EVM0012174;EVM0012731;EVM0013938;EVM0014447;EVM0014913;EVM0015160;EVM0017888;EVM0018146;EVM0018179;EVM0018363;EVM0019605;EVM0020704;EVM0020934;EVM0021022;EVM0021041;EVM0022127;EVM0028613;EVM0031812;EVM0034218;EVM0035492;EVM0036294;EVM0036325;EVM0037495;EVM0037740;EVM0038616;EVM0038667;EVM…	K00847+K00703+K01177+K16055+K00703+K00975+K19891+K01176+K01177+K00696+K00700+K01177+K00844+K00963+K16055+K01087+K01176+K00696+K01177+K16055+K19891+K01176+K00847+K01177+K01835+K00703+K16055+K01177+K01176+K01835+K16055+K00703+K19893+K16055+K00696+K00705+K00975+K00844+K00700+K16055+K00963+K00700
Benzoxazinoid biosynthesis	ko00402	1	29	1051	15811	EVM0010494	K13229
Sesquiterpenoid and triterpenoid biosynthesis	ko00909	3	84	1051	15811	EVM0005370;EVM0031496;EVM0044577	K15891+K15803+K00801
Selenocompound metabolism	ko00450	9	65	1051	15811	EVM0000418;EVM0003641;EVM0004850;EVM0011831;EVM0019033;EVM0020563;EVM0026700;EVM0029513;EVM0035658	K01739+K13811+K08247+K01739+K13811+K01739+K13811+K01874+K13811
ABC transporters	ko02010	12	198	1051	15811	EVM0000855;EVM0002061;EVM0003382;EVM0003452;EVM0005402;EVM0011925;EVM0018600;EVM0031063;EVM0033002;EVM0036004;EVM0043507;EVM0044702	K05656+K08712+K05681+K08712+K15628+K05665+K08712+K05677+K02045+K05658+K05656+K08712
C5-Branched dibasic acid metabolism	ko00660	2	17	1051	15811	EVM0004925;EVM0032192	K01652+K01703
Proteasome	ko03050	8	147	1051	15811	EVM0007678;EVM0013649;EVM0027452;EVM0029397;EVM0032730;EVM0036891;EVM0037226;Rosmarinus_officinalis_newGene_18053	K03029+K03064+K02739+K03064+K06699+K02731+K03030+K02730
RNA transport	ko03013	21	527	1051	15811	EVM0007057;EVM0007822;EVM0008921;EVM0013511;EVM0013865;EVM0019639;EVM0024882;EVM0027318;EVM0028995;EVM0029332;EVM0029472;EVM0036098;EVM0037349;EVM0040168;EVM0042827;EVM0042999;EVM0044108;EVM0044405;EVM0044765;EVM0045785;Rosmarinus_officinalis_newGene_1304	K18213+K03257+K03262+K14325+K03257+K03239+K03259+K14315+K14308+K18213+K03257+K03113+K01164+K18213+K03259+K13126+K01164+K03257+K03241+K14291+K03113
Photosynthesis - antenna proteins	ko00196	4	36	1051	15811	EVM0010214;EVM0010277;EVM0039131;EVM0046018	K08909+K08916+K08913+K08916
Ribosome	ko03010	25	685	1051	15811	EVM0000613;EVM0001206;EVM0002309;EVM0003355;EVM0003605;EVM0005748;EVM0006763;EVM0007463;EVM0012300;EVM0013363;EVM0013884;EVM0014390;EVM0017179;EVM0020728;EVM0021430;EVM0022857;EVM0023890;EVM0029588;EVM0030854;EVM0036948;EVM0038885;EVM0039744;EVM0044846;Rosmarinus_officinalis_newGene_18013;Rosmarinus_officinalis_newGene_18017	K02906+K02935+K02946+K02894+K02899+K02935+K02881+K02863+K02996+K02864+K02891+K02945+K02904+K02945+K02902+K02913+K02963+K02952+K02956+K02893+K02879+K02939+K02952+K02996+K02899
Fatty acid elongation	ko00062	2	88	1051	15811	EVM0039062;Rosmarinus_officinalis_newGene_21065	K10703+K15397
Ribosome biogenesis in eukaryotes	ko03008	12	285	1051	15811	EVM0000013;EVM0009137;EVM0011194;EVM0016594;EVM0017256;EVM0025414;EVM0032986;EVM0034549;EVM0036668;EVM0037349;EVM0039438;EVM0044108	K14557+K11883+K14544+K14545+K14548+K14567+K14544+K14544+K11883+K01164+K03264+K01164
Biosynthesis of unsaturated fatty acids	ko01040	2	46	1051	15811	EVM0031174;EVM0039062	K03921+K10703
Taurine and hypotaurine metabolism	ko00430	1	12	1051	15811	EVM0018464	K01580
One carbon pool by folate	ko00670	5	56	1051	15811	EVM0004517;EVM0013055;EVM0020708;EVM0034633;EVM0045809	K00600+K00605+K00605+K00605+K00600
Glucosinolate biosynthesis	ko00966	2	15	1051	15811	EVM0003173;EVM0032192	K00826+K01703
Cysteine and methionine metabolism	ko00270	26	285	1051	15811	EVM0000418;EVM0003037;EVM0003173;EVM0005720;EVM0011831;EVM0012563;EVM0013328;EVM0013838;EVM0013914;EVM0019336;EVM0020563;EVM0020944;EVM0021096;EVM0021456;EVM0023441;EVM0025086;EVM0025108;EVM0025122;EVM0029860;EVM0034801;EVM0035442;EVM0035686;EVM0038151;EVM0039577;EVM0040858;EVM0042419	K01739+K12524+K00826+K00058+K01739+K23977+K00815+K00026+K00547+K12524+K01739+K00811+K05933+K00815+K14454+K00026+K01611+K00026+K01611+K00827+K00815+K00827+K01611+K01919+K05396+K01738
Autophagy - other	ko04136	5	89	1051	15811	EVM0010256;EVM0036046;EVM0037923;EVM0039913;EVM0041291	K17906+K07203+K17908+K08333+K07203
beta-Alanine metabolism	ko00410	8	105	1051	15811	EVM0014693;EVM0015541;EVM0018464;EVM0020421;EVM0040069;EVM0044815;EVM0044956;Rosmarinus_officinalis_newGene_12434	K05605+K00128+K01580+K05605+K00276+K00128+K01431+K00276
Other glycan degradation	ko00511	15	142	1051	15811	EVM0001103;EVM0001997;EVM0009139;EVM0011823;EVM0016143;EVM0019747;EVM0020919;EVM0026440;EVM0026553;EVM0031679;EVM0033689;EVM0037369;EVM0042198;EVM0044710;EVM0045545	K12309+K12309+K12309+K12309+K12309+K01191+K01191+K12309+K12309+K12309+K12309+K12309+K01191+K12309+K12309
N-Glycan biosynthesis	ko00510	2	132	1051	15811	EVM0011648;EVM0035226	K03844+K03844
Ubiquitin mediated proteolysis	ko04120	30	430	1051	15811	EVM0000313;EVM0000479;EVM0001418;EVM0002562;EVM0004170;EVM0006457;EVM0008835;EVM0017825;EVM0018162;EVM0019111;EVM0020569;EVM0021406;EVM0022847;EVM0023714;EVM0024329;EVM0024385;EVM0024421;EVM0025625;EVM0026765;EVM0026790;EVM0027228;EVM0030456;EVM0032159;EVM0033017;EVM0033592;EVM0039606;EVM0040456;EVM0041880;EVM0041959;Rosmarinus_officinalis_newGene_6815	K10604+K10615+K10606+K10604+K10614+K09561+K10260+K10615+K10144+K08770+K10260+K10260+K03352+K04649+K10573+K04506+K10604+K10144+K10260+K06689+K04506+K03354+K06689+K10144+K03875+K03178+K06689+K10571+K10615+K06689
Carotenoid biosynthesis	ko00906	21	112	1051	15811	EVM0000023;EVM0003301;EVM0004905;EVM0008134;EVM0008737;EVM0010714;EVM0012177;EVM0013335;EVM0017843;EVM0020130;EVM0023838;EVM0026490;EVM0027735;EVM0033751;EVM0037473;EVM0038481;EVM0040431;EVM0043336;EVM0043903;EVM0044868;EVM0046027	K02293+K09841+K09840+K15747+K09838+K09843+K06444+K09843+K02293+K02291+K09840+K09835+K09839+K17911+K14595+K09838+K09839+K09838+K00514+K09837+K15746
Propanoate metabolism	ko00640	10	104	1051	15811	EVM0013722;EVM0014693;EVM0016000;EVM0020421;EVM0023215;EVM0032029;EVM0032422;EVM0040544;EVM0040888;EVM0042560	K00382+K05605+K09699+K05605+K00382+K01900+K00167+K00166+K00167+K00167
Histidine metabolism	ko00340	5	50	1051	15811	EVM0015541;EVM0034323;EVM0036299;EVM0042555;EVM0044815	K00128+K01590+K00765+K00765+K00128
Brassinosteroid biosynthesis	ko00905	4	60	1051	15811	EVM0014529;EVM0034221;EVM0038901;EVM0042771	K20623+K15639+K09587+K15639
Fatty acid biosynthesis	ko00061	8	132	1051	15811	EVM0012515;EVM0014063;EVM0023755;EVM0023772;EVM0031174;EVM0032276;EVM0039527;EVM0044768	K00645+K09458+K00059+K01897+K03921+K00059+K09458+K01897
Other types of O-glycan biosynthesis	ko00514	3	51	1051	15811	EVM0004861;EVM0012427;EVM0021473	K20784+K20783+K20782
Isoquinoline alkaloid biosynthesis	ko00950	8	106	1051	15811	EVM0013328;EVM0020944;EVM0021456;EVM0023441;EVM0027034;EVM0035442;EVM0040069;Rosmarinus_officinalis_newGene_12434	K00815+K00811+K00815+K14454+K14975+K00815+K00276+K00276
Biosynthesis of amino acids	ko01230	59	582	1051	15811	EVM0000418;EVM0000792;EVM0001440;EVM0001480;EVM0001623;EVM0003037;EVM0003173;EVM0004517;EVM0004755;EVM0004765;EVM0004925;EVM0005335;EVM0005541;EVM0005720;EVM0007013;EVM0008460;EVM0008590;EVM0011831;EVM0012517;EVM0014725;EVM0014896;EVM0015956;EVM0017196;EVM0017498;EVM0019072;EVM0019336;EVM0019531;EVM0020550;EVM0020563;EVM0020944;EVM0021673;EVM0021716;EVM0023441;EVM0024987;EVM0026278;EVM0027012;EVM…	K01739+K01778+K01834+K01681+K01915+K12524+K00826+K00600+K14682+K01623+K01652+K00286+K13832+K00058+K01783+K00615+K01834+K01739+K00818+K01623+K00850+K01953+K00891+K01807+K00927+K12524+K01658+K01807+K01739+K00811+K01689+K12657+K14454+K01783+K01953+K00030+K00927+K00927+K01817+K01689+K01703+K01623+K10206+K00765+K01735+K13832+K01623+K01807+K14272+K10206+K00850+K00873+K00873+K01738+K01803+K00765+K00927+…
Circadian rhythm - plant	ko04712	35	224	1051	15811	EVM0000711;EVM0000744;EVM0002077;EVM0002279;EVM0005036;EVM0006188;EVM0012711;EVM0012721;EVM0015171;EVM0016441;EVM0016837;EVM0017787;EVM0018306;EVM0018524;EVM0022235;EVM0022783;EVM0023284;EVM0025767;EVM0027581;EVM0027599;EVM0028128;EVM0029324;EVM0029410;EVM0031411;EVM0032168;EVM0032473;EVM0034460;EVM0034509;EVM0039261;EVM0042789;EVM0043573;EVM0043635;EVM0044601;EVM0045773;Rosmarinus_officinalis_ne…	K12130+K12135+K12133+K16240+K12135+K16222+K12133+K16222+K12135+K12135+K16240+K16222+K12133+K12133+K12125+K12130+K12135+K12115+K12127+K12133+K12126+K12125+K12135+K12133+K12125+K12135+K12127+K16221+K16222+K12133+K12130+K12115+K12124+K16241+K12133
Stilbenoid, diarylheptanoid and gingerol biosynthesis	ko00945	1	112	1051	15811	EVM0043181	K00487
Carbon metabolism	ko01200	87	664	1051	15811	EVM0000589;EVM0001440;EVM0001480;EVM0002682;EVM0004135;EVM0004517;EVM0004765;EVM0004869;EVM0005720;EVM0007013;EVM0007139;EVM0008460;EVM0008590;EVM0009558;EVM0009928;EVM0010779;EVM0013055;EVM0013381;EVM0013722;EVM0013832;EVM0013838;EVM0013938;EVM0014152;EVM0014693;EVM0014725;EVM0014728;EVM0014896;EVM0015700;EVM0015710;EVM0016334;EVM0017002;EVM0017062;EVM0017498;EVM0019072;EVM0019117;EVM0020421;EVM…	K05298+K01834+K01681+K00281+K00121+K00600+K01623+K03841+K00058+K01783+K01601+K00615+K01834+K00855+K15919+K03841+K00605+K19269+K00382+K18121+K00026+K00844+K03781+K05605+K01623+K00131+K00850+K01006+K18121+K00281+K11517+K02437+K01807+K00927+K01638+K05605+K01807+K05298+K00605+K00131+K01100+K01610+K01689+K00382+K14454+K00855+K05298+K01783+K00026+K00026+K00281+K00030+K00927+K00927+K00051+K19269+K01638+…
Sphingolipid metabolism	ko00600	15	147	1051	15811	EVM0001103;EVM0001997;EVM0009139;EVM0011823;EVM0012887;EVM0016143;EVM0020777;EVM0026440;EVM0026553;EVM0029447;EVM0031679;EVM0033689;EVM0037369;EVM0044710;EVM0045545	K12309+K12309+K12309+K12309+K04708+K12309+K07407+K12309+K12309+K04710+K12309+K12309+K12309+K12309+K12309
Peroxisome	ko04146	25	244	1051	15811	EVM0001872;EVM0002758;EVM0004319;EVM0005402;EVM0005583;EVM0005976;EVM0007000;EVM0011522;EVM0014152;EVM0014171;EVM0016485;EVM0017002;EVM0018757;EVM0018775;EVM0018847;EVM0023772;EVM0029238;EVM0030771;EVM0031063;EVM0031195;EVM0031336;EVM0043092;EVM0044768;Rosmarinus_officinalis_newGene_18288;Rosmarinus_officinalis_newGene_9376	K08726+K13354+K04565+K15628+K13347+K06664+K17879+K13354+K03781+K01640+K08726+K11517+K17879+K13346+K13346+K01897+K03426+K01640+K05677+K08726+K13348+K00031+K01897+K13348+K11517
Fatty acid metabolism	ko01212	10	177	1051	15811	EVM0006499;EVM0012515;EVM0014063;EVM0023755;EVM0023772;EVM0031174;EVM0032276;EVM0039062;EVM0039527;EVM0044768	K00249+K00645+K09458+K00059+K01897+K03921+K00059+K10703+K09458+K01897
Nicotinate and nicotinamide metabolism	ko00760	7	78	1051	15811	EVM0001734;EVM0007830;EVM0015381;EVM0025805;EVM0029238;EVM0035997;EVM0040586	K18551+K03517+K01081+K03517+K03426+K11414+K01950
Terpenoid backbone biosynthesis	ko00900	18	139	1051	15811	EVM0004131;EVM0005370;EVM0010928;EVM0011136;EVM0013377;EVM0014053;EVM0015932;EVM0016674;EVM0022297;EVM0024669;EVM0026434;EVM0029970;EVM0032258;EVM0038094;EVM0040374;EVM0040840;EVM0043983;EVM0045712	K00919+K15891+K13789+K00991+K15889+K15889+K05356+K00021+K06981+K01770+K03526+K03527+K00099+K05356+K03527+K05356+K13789+K14066
Isoflavonoid biosynthesis	ko00943	3	28	1051	15811	EVM0011872;EVM0038766;Rosmarinus_officinalis_newGene_17597	K13260+K13265+K13260
Aminoacyl-tRNA biosynthesis	ko00970	14	244	1051	15811	EVM0000819;EVM0005021;EVM0005359;EVM0008468;EVM0010406;EVM0017003;EVM0018251;EVM0019614;EVM0029513;EVM0037602;EVM0042974;EVM0043132;EVM0046056;Rosmarinus_officinalis_newGene_18395	K02433+K02434+K01883+K01868+K02435+K01893+K01873+K01866+K01874+K04567+K01873+K01881+K01870+K01868
Plant hormone signal transduction	ko04075	92	1224	1051	15811	EVM0000800;EVM0001755;EVM0002118;EVM0002838;EVM0003967;EVM0004259;EVM0005682;EVM0005723;EVM0006522;EVM0007096;EVM0007231;EVM0007494;EVM0007718;EVM0008000;EVM0008129;EVM0008709;EVM0008912;EVM0009239;EVM0010006;EVM0010183;EVM0010348;EVM0010539;EVM0010601;EVM0010665;EVM0010812;EVM0011248;EVM0012180;EVM0013664;EVM0014614;EVM0014672;EVM0015262;EVM0015290;EVM0016225;EVM0016906;EVM0018140;EVM0018422;EVM…	K13422+K14510+K13416+K13463+K13422+K14514+K14485+K14515+K14494+K14494+K14491+K13415+K13946+K14491+K14514+K14509+K13415+K14509+K14491+K14498+K16189+K14488+K14500+K13415+K13416+K14489+K14514+K14516+K14494+K14503+K13946+K14486+K13463+K14510+K13464+K14485+K13422+K13422+K14497+K14491+K14514+K14485+K13415+K14432+K14515+K14487+K14493+K14485+K14510+K14502+K14489+K12126+K14495+K14497+K14491+K14489+K14503+…
Limonene and pinene degradation	ko00903	2	18	1051	15811	EVM0015541;EVM0044815	K00128+K00128
Citrate cycle (TCA cycle)	ko00020	11	151	1051	15811	EVM0001480;EVM0013722;EVM0013838;EVM0021042;EVM0023215;EVM0025086;EVM0025122;EVM0027012;EVM0032029;EVM0038937;EVM0043092	K01681+K00382+K00026+K01610+K00382+K00026+K00026+K00030+K01900+K00162+K00031
Glycerolipid metabolism	ko00561	16	271	1051	15811	EVM0004538;EVM0005395;EVM0015541;EVM0016710;EVM0018500;EVM0020358;EVM0020777;EVM0023280;EVM0023762;EVM0026400;EVM0028631;EVM0040127;EVM0042268;EVM0044402;EVM0044815;EVM0045935	K13513+K00655+K00128+K00679+K01054+K00679+K07407+K00655+K21362+K01054+K00901+K00002+K01054+K16816+K00128+K14674
Biotin metabolism	ko00780	5	54	1051	15811	EVM0014063;EVM0016604;EVM0023755;EVM0032276;EVM0039527	K09458+K19562+K00059+K00059+K09458
Valine, leucine and isoleucine degradation	ko00280	26	156	1051	15811	EVM0001450;EVM0003173;EVM0006499;EVM0006959;EVM0013722;EVM0014171;EVM0014693;EVM0014970;EVM0015541;EVM0016000;EVM0016414;EVM0020421;EVM0023215;EVM0024692;EVM0025480;EVM0030771;EVM0032422;EVM0034801;EVM0034838;EVM0035686;EVM0040544;EVM0040888;EVM0041476;EVM0042560;EVM0044815;Rosmarinus_officinalis_newGene_18774	K01968+K00826+K00249+K01968+K00382+K01640+K05605+K01969+K00128+K09699+K01968+K05605+K00382+K00020+K00020+K01640+K00167+K00827+K00020+K00827+K00166+K00167+K01968+K00167+K00128+K00253
Amino sugar and nucleotide sugar metabolism	ko00520	28	342	1051	15811	EVM0001223;EVM0001237;EVM0003927;EVM0004570;EVM0005319;EVM0005391;EVM0005633;EVM0006215;EVM0006903;EVM0009342;EVM0013938;EVM0014447;EVM0015082;EVM0016119;EVM0017227;EVM0017321;EVM0017605;EVM0020934;EVM0021041;EVM0021239;EVM0022507;EVM0025362;EVM0027508;EVM0035492;EVM0037214;EVM0039780;EVM0041490;Rosmarinus_officinalis_newGene_19042	K08679+K00847+K01784+K13648+K15920+K01784+K00770+K00975+K13379+K12451+K00844+K00963+K12449+K00972+K12446+K15920+K13648+K00847+K01835+K00966+K12448+K15920+K12446+K01835+K12448+K00975+K00844+K00963
Inositol phosphate metabolism	ko00562	15	266	1051	15811	EVM0001692;EVM0006234;EVM0019210;EVM0022245;EVM0025632;EVM0027149;EVM0027545;EVM0029789;EVM0033577;EVM0040679;EVM0040875;EVM0042424;EVM0044948;EVM0045348;EVM0045941	K01858+K00915+K01099+K01092+K18081+K00913+K00921+K24221+K01858+K00921+K00921+K01803+K01099+K22913+K10572
Pentose and glucuronate interconversions	ko00040	20	413	1051	15811	EVM0007013;EVM0007151;EVM0009967;EVM0011497;EVM0013356;EVM0014179;EVM0014447;EVM0015236;EVM0015824;EVM0019432;EVM0024987;EVM0028672;EVM0029059;EVM0031247;EVM0031410;EVM0036306;EVM0040127;EVM0041006;EVM0041238;Rosmarinus_officinalis_newGene_19042	K01783+K01728+K01184+K01213+K01805+K01184+K00963+K01051+K01805+K01051+K01783+K00854+K01051+K01805+K01805+K01213+K00002+K01051+K01051+K00963
Flavone and flavonol biosynthesis	ko00944	1	33	1051	15811	EVM0036790	K13080
Lipoic acid metabolism	ko00785	1	10	1051	15811	EVM0011169	K03644
2-Oxocarboxylic acid metabolism	ko01210	11	131	1051	15811	EVM0001480;EVM0003173;EVM0004755;EVM0004925;EVM0012517;EVM0020944;EVM0023441;EVM0027012;EVM0032192;EVM0039223;EVM0043092	K01681+K00826+K14682+K01652+K00818+K00811+K14454+K00030+K01703+K14272+K00031
Tropane, piperidine and pyridine alkaloid biosynthesis	ko00960	7	75	1051	15811	EVM0013328;EVM0020944;EVM0021456;EVM0023441;EVM0035442;EVM0040069;Rosmarinus_officinalis_newGene_12434	K00815+K00811+K00815+K14454+K00815+K00276+K00276
Fatty acid degradation	ko00071	7	113	1051	15811	EVM0000335;EVM0004135;EVM0006499;EVM0015541;EVM0023772;EVM0044768;EVM0044815	K18857+K00121+K00249+K00128+K01897+K01897+K00128
Galactose metabolism	ko00052	33	231	1051	15811	EVM0001103;EVM0001997;EVM0003927;EVM0003999;EVM0005391;EVM0007241;EVM0009139;EVM0010968;EVM0011823;EVM0013938;EVM0014447;EVM0014896;EVM0015535;EVM0016143;EVM0017139;EVM0020777;EVM0021041;EVM0023057;EVM0024764;EVM0026440;EVM0026553;EVM0031679;EVM0033689;EVM0035492;EVM0035878;EVM0037369;EVM0038662;EVM0039705;EVM0041490;EVM0042196;EVM0044710;EVM0045545;Rosmarinus_officinalis_newGene_19042	K12309+K12309+K01784+K18819+K01784+K06617+K12309+K06617+K12309+K00844+K00963+K00850+K06617+K12309+K06617+K07407+K01835+K18819+K06617+K12309+K12309+K12309+K12309+K01835+K18819+K12309+K06617+K00850+K00844+K18819+K12309+K12309+K00963
Nitrogen metabolism	ko00910	11	83	1051	15811	EVM0001623;EVM0005803;EVM0007165;EVM0010165;EVM0012847;EVM0018858;EVM0019028;EVM0024607;EVM0029033;EVM0034876;EVM0040011	K01915+K01674+K01673+K00284+K02575+K01673+K01673+K01673+K10534+K00366+K01673
Nucleotide excision repair	ko03420	14	152	1051	15811	EVM0000362;EVM0003474;EVM0004883;EVM0010826;EVM0018078;EVM0018497;EVM0020793;EVM0025787;EVM0027911;EVM0032485;EVM0035163;EVM0042222;EVM0045015;EVM0045975	K10842+K03143+K02324+K10839+K02202+K10844+K10839+K10739+K10842+K02327+K10844+K10848+K02335+K02202
Sulfur metabolism	ko00920	13	75	1051	15811	EVM0000418;EVM0003641;EVM0011831;EVM0015743;EVM0019033;EVM0020563;EVM0026700;EVM0033002;EVM0035658;EVM0042419;EVM0043819;EVM0044580;EVM0044593	K01739+K13811+K01739+K00988+K13811+K01739+K13811+K02045+K13811+K01738+K05907+K00380+K00860
Glycosphingolipid biosynthesis - globo and isoglobo series	ko00603	1	31	1051	15811	EVM0020777	K07407
Phenylpropanoid biosynthesis	ko00940	17	443	1051	15811	EVM0000353;EVM0001112;EVM0002770;EVM0004228;EVM0004531;EVM0009321;EVM0019545;EVM0019699;EVM0020960;EVM0021949;EVM0023735;EVM0031442;EVM0036807;EVM0043181;EVM0043339;EVM0044370;EVM0044532	K22395+K09753+K09753+K00430+K09753+K00430+K00430+K09753+K00430+K09753+K09755+K22395+K00083+K00487+K12355+K00430+K00430
Flavonoid biosynthesis	ko00941	3	183	1051	15811	EVM0027955;EVM0036790;EVM0043181	K01859+K13080+K00487
Tryptophan metabolism	ko00380	10	166	1051	15811	EVM0006478;EVM0013722;EVM0014152;EVM0015541;EVM0017085;EVM0023215;EVM0029696;EVM0031930;EVM0040290;EVM0044815	K23947+K00382+K03781+K00128+K22450+K00382+K22450+K22450+K23947+K00128
Porphyrin and chlorophyll metabolism	ko00860	15	117	1051	15811	EVM0000968;EVM0005586;EVM0011777;EVM0013058;EVM0013111;EVM0013901;EVM0015043;EVM0019084;EVM0021052;EVM0031144;EVM0036920;EVM0039517;EVM0041096;EVM0045162;EVM0045466	K22013+K13606+K22013+K22013+K18010+K04040+K13071+K19073+K13544+K01719+K03405+K01845+K04040+K08099+K03405
Alanine, aspartate and glutamate metabolism	ko00250	11	103	1051	15811	EVM0001623;EVM0004251;EVM0015956;EVM0018464;EVM0020944;EVM0023441;EVM0026278;EVM0030817;EVM0034801;EVM0035686;EVM0039223	K01915+K00609+K01953+K01580+K00811+K14454+K01953+K13051+K00827+K00827+K14272
Glycerophospholipid metabolism	ko00564	14	277	1051	15811	EVM0004538;EVM0005395;EVM0012576;EVM0015181;EVM0020089;EVM0023280;EVM0028631;EVM0029119;EVM0029845;EVM0031300;EVM0035045;EVM0041486;EVM0045935;EVM0045965	K13513+K00655+K16818+K06129+K06123+K00655+K00901+K13511+K13511+K16818+K01126+K00968+K14674+K01094
Base excision repair	ko03410	4	120	1051	15811	EVM0004883;EVM0031894;EVM0032485;EVM0045015	K02324+K03648+K02327+K02335
MAPK signaling pathway - plant	ko04016	60	809	1051	15811	EVM0000232;EVM0000800;EVM0000810;EVM0001755;EVM0001839;EVM0001993;EVM0002118;EVM0002345;EVM0003935;EVM0003967;EVM0004259;EVM0005723;EVM0008129;EVM0008709;EVM0008981;EVM0009239;EVM0010183;EVM0010812;EVM0012180;EVM0013664;EVM0014152;EVM0014453;EVM0014795;EVM0015384;EVM0016906;EVM0018277;EVM0018468;EVM0018530;EVM0018677;EVM0019679;EVM0020027;EVM0021320;EVM0021657;EVM0022094;EVM0022410;EVM0022949;EVM…	K20538+K13422+K20606+K14510+K02183+K00940+K13416+K13424+K00940+K13422+K14514+K14515+K14514+K14509+K20537+K14509+K14498+K13416+K14514+K14516+K03781+K20718+K00940+K20605+K14510+K13420+K13422+K13422+K00940+K14497+K13420+K16224+K13425+K14514+K13425+K13425+K14515+K20600+K14510+K20718+K14497+K13414+K14516+K13416+K14515+K14496+K14515+K13416+K13416+K13414+K14496+K13414+K20553+K14496+K14515+K13414+K02183+…
Steroid biosynthesis	ko00100	5	90	1051	15811	EVM0002883;EVM0011983;EVM0032846;EVM0044577;EVM0045935	K00213+K00213+K00559+K00801+K14674
Glycine, serine and threonine metabolism	ko00260	24	181	1051	15811	EVM0001440;EVM0002682;EVM0003037;EVM0004517;EVM0005720;EVM0008590;EVM0009928;EVM0013055;EVM0013722;EVM0016334;EVM0017062;EVM0019336;EVM0020708;EVM0023215;EVM0026540;EVM0033306;EVM0034633;EVM0034801;EVM0035686;EVM0039223;EVM0040069;EVM0045045;EVM0045809;Rosmarinus_officinalis_newGene_12434	K01834+K00281+K12524+K00600+K00058+K01834+K15919+K00605+K00382+K00281+K02437+K12524+K00605+K00382+K00281+K15893+K00605+K00827+K00827+K14272+K00276+K15893+K00600+K00276
Arachidonic acid metabolism	ko00590	8	69	1051	15811	EVM0001872;EVM0002987;EVM0016485;EVM0031195;EVM0031775;EVM0032408;EVM0035389;EVM0045935	K08726+K00432+K08726+K08726+K05309+K00432+K05309+K14674
Basal transcription factors	ko03022	11	124	1051	15811	EVM0000362;EVM0002807;EVM0003474;EVM0003588;EVM0018078;EVM0018497;EVM0018680;EVM0022513;EVM0027911;EVM0035163;EVM0045975	K10842+K03136+K03143+K03122+K02202+K10844+K03128+K03122+K10842+K10844+K02202
Glycolysis / Gluconeogenesis	ko00010	38	343	1051	15811	EVM0000335;EVM0001440;EVM0004135;EVM0004765;EVM0004869;EVM0006489;EVM0008590;EVM0010779;EVM0013722;EVM0013938;EVM0014725;EVM0014728;EVM0014896;EVM0015541;EVM0015700;EVM0016413;EVM0019072;EVM0020893;EVM0021041;EVM0021042;EVM0021673;EVM0023215;EVM0028262;EVM0028448;EVM0031876;EVM0033229;EVM0035492;EVM0035501;EVM0038841;EVM0038937;EVM0039705;EVM0040127;EVM0040822;EVM0041490;EVM0042245;EVM0042424;EVM…	K18857+K01834+K00121+K01623+K03841+K01792+K01834+K03841+K00382+K00844+K01623+K00131+K00850+K00128+K01006+K01792+K00927+K00131+K01835+K01610+K01689+K00382+K00927+K00927+K01689+K01623+K01835+K03841+K01623+K00162+K00850+K00002+K00873+K00844+K00873+K01803+K00927+K00128
Pentose phosphate pathway	ko00030	20	151	1051	15811	EVM0004765;EVM0004869;EVM0007013;EVM0008460;EVM0010779;EVM0014725;EVM0014728;EVM0014896;EVM0017498;EVM0020550;EVM0020893;EVM0021041;EVM0024987;EVM0033229;EVM0035492;EVM0035501;EVM0038841;EVM0039205;EVM0039705;EVM0043810	K01623+K03841+K01783+K00615+K03841+K01623+K00131+K00850+K01807+K01807+K00131+K01835+K01783+K01623+K01835+K03841+K01623+K01807+K00850+K00033
Arginine biosynthesis	ko00220	6	80	1051	15811	EVM0001623;EVM0004755;EVM0012517;EVM0020944;EVM0023441;EVM0039223	K01915+K14682+K00818+K00811+K14454+K14272
Pyruvate metabolism	ko00620	21	249	1051	15811	EVM0013722;EVM0013838;EVM0015541;EVM0015700;EVM0015794;EVM0019117;EVM0021042;EVM0023215;EVM0025086;EVM0025122;EVM0029091;EVM0029774;EVM0032352;EVM0033677;EVM0036625;EVM0037856;EVM0038085;EVM0038937;EVM0040822;EVM0042245;EVM0044815	K00382+K00026+K00128+K01006+K01759+K01638+K01610+K00382+K00026+K00026+K00051+K01638+K01638+K01595+K01069+K01595+K00029+K00162+K00873+K00873+K00128
Phenylalanine metabolism	ko00360	9	102	1051	15811	EVM0013328;EVM0013543;EVM0020944;EVM0021456;EVM0023441;EVM0035442;EVM0040069;Rosmarinus_officinalis_newGene_12434;Rosmarinus_officinalis_newGene_18478	K00815+K07253+K00811+K00815+K14454+K00815+K00276+K00276+K07253
Purine metabolism	ko00230	25	316	1051	15811	EVM0001993;EVM0003641;EVM0003935;EVM0013661;EVM0014795;EVM0015381;EVM0015743;EVM0018677;EVM0019033;EVM0019937;EVM0021041;EVM0026700;EVM0026974;EVM0031369;EVM0035492;EVM0035658;EVM0036126;EVM0038761;EVM0040822;EVM0042245;EVM0043142;EVM0043506;EVM0043631;EVM0044593;EVM0044730	K00940+K13811+K00940+K00942+K00940+K01081+K00988+K00940+K13811+K10808+K01835+K13811+K00939+K00939+K01835+K13811+K00939+K01952+K00873+K00873+K01510+K00856+K00951+K00860+K00951
Homologous recombination	ko03440	9	191	1051	15811	EVM0002240;EVM0004440;EVM0016482;EVM0025768;EVM0025787;EVM0032485;EVM0041148;EVM0044230;EVM0045015	K10683+K10683+K12173+K10875+K10739+K02327+K12173+K12173+K02335
Riboflavin metabolism	ko00740	6	66	1051	15811	EVM0002756;EVM0005186;EVM0011161;EVM0017823;EVM0023500;EVM0035184	K20884+K20884+K00793+K20884+K14652+K00953
Folate biosynthesis	ko00790	4	71	1051	15811	EVM0023500;EVM0026757;EVM0038192;EVM0041584	K14652+K01307+K01724+K01495
Spliceosome	ko03040	27	623	1051	15811	EVM0000324;EVM0000598;EVM0003118;EVM0003431;EVM0004478;EVM0008139;EVM0013594;EVM0014286;EVM0014734;EVM0016047;EVM0016878;EVM0017115;EVM0025398;EVM0026042;EVM0027502;EVM0028066;EVM0031373;EVM0031550;EVM0031681;EVM0034255;EVM0035617;EVM0037240;EVM0038989;EVM0040530;EVM0041756;EVM0044282;EVM0044707	K12867+K12823+K03283+K12862+K12872+K03283+K12872+K12896+K12827+K12823+K12842+K12900+K12862+K12741+K12868+K03283+K12741+K12741+K12815+K12897+K12741+K12823+K03283+K12900+K12829+K12897+K12827
Phenylalanine, tyrosine and tryptophan biosynthesis	ko00400	11	114	1051	15811	EVM0005541;EVM0013328;EVM0017196;EVM0019531;EVM0020944;EVM0021456;EVM0023441;EVM0029522;EVM0035442;EVM0036746;EVM0037851	K13832+K00815+K00891+K01658+K00811+K00815+K14454+K01817+K00815+K01735+K13832
DNA replication	ko03030	5	134	1051	15811	EVM0004883;EVM0016358;EVM0025787;EVM0032485;EVM0045015	K02324+K02540+K10739+K02327+K02335
Phagosome	ko04145	14	219	1051	15811	EVM0003018;EVM0003940;EVM0004404;EVM0007862;EVM0012037;EVM0027545;EVM0029811;EVM0033214;EVM0036145;EVM0038213;EVM0040679;EVM0040875;EVM0045031;Rosmarinus_officinalis_newGene_18410	K02155+K07374+K07897+K10956+K02154+K00921+K08054+K08492+K02150+K07375+K00921+K00921+K12182+K07374
Glycosphingolipid biosynthesis - ganglio series	ko00604	12	74	1051	15811	EVM0001103;EVM0001997;EVM0009139;EVM0011823;EVM0016143;EVM0026440;EVM0026553;EVM0031679;EVM0033689;EVM0037369;EVM0044710;EVM0045545	K12309+K12309+K12309+K12309+K12309+K12309+K12309+K12309+K12309+K12309+K12309+K12309
alpha-Linolenic acid metabolism	ko00592	8	110	1051	15811	EVM0000335;EVM0004763;EVM0012576;EVM0014454;EVM0015866;EVM0031300;EVM0040546;EVM0045935	K18857+K00454+K16818+K00224+K01723+K16818+K00454+K14674
Monobactam biosynthesis	ko00261	6	31	1051	15811	EVM0003037;EVM0003641;EVM0019033;EVM0019336;EVM0026700;EVM0035658	K12524+K13811+K13811+K12524+K13811+K13811
Synthesis and degradation of ketone bodies	ko00072	2	19	1051	15811	EVM0014171;EVM0030771	K01640+K01640
Endocytosis	ko04144	30	523	1051	15811	EVM0000031;EVM0003118;EVM0004404;EVM0008139;EVM0009035;EVM0009290;EVM0009753;EVM0010331;EVM0011469;EVM0015832;EVM0016315;EVM0020890;EVM0021831;EVM0022867;EVM0023223;EVM0024977;EVM0025545;EVM0025546;EVM0025778;EVM0028066;EVM0028438;EVM0030381;EVM0031963;EVM0036592;EVM0038989;EVM0042830;EVM0043100;EVM0043224;EVM0045031;EVM0045306	K12486+K03283+K07897+K03283+K12199+K18442+K12486+K12472+K12486+K12200+K12191+K12472+K19476+K12190+K19476+K07904+K10396+K12199+K12472+K03283+K18442+K07904+K10396+K12185+K03283+K19476+K07937+K12200+K12182+K18442
Pantothenate and CoA biosynthesis	ko00770	5	90	1051	15811	EVM0003173;EVM0004925;EVM0015541;EVM0044815;EVM0044956	K00826+K01652+K00128+K00128+K01431
Ether lipid metabolism	ko00565	2	80	1051	15811	EVM0020089;EVM0045935	K06123+K14674
Valine, leucine and isoleucine biosynthesis	ko00290	3	47	1051	15811	EVM0003173;EVM0004925;EVM0032192	K00826+K01652+K01703
Fructose and mannose metabolism	ko00051	22	159	1051	15811	EVM0001237;EVM0004765;EVM0004869;EVM0005158;EVM0010779;EVM0011253;EVM0013356;EVM0013938;EVM0014725;EVM0014896;EVM0015824;EVM0020934;EVM0021239;EVM0031247;EVM0031410;EVM0033229;EVM0035501;EVM0038841;EVM0039705;EVM0041490;EVM0041919;EVM0042424	K00847+K01623+K03841+K19355+K03841+K19355+K01805+K00844+K01623+K00850+K01805+K00847+K00966+K01805+K01805+K01623+K03841+K01623+K00850+K00844+K19355+K01803
mRNA surveillance pathway	ko03015	11	296	1051	15811	EVM0010232;EVM0013511;EVM0017586;EVM0017782;EVM0023119;EVM0025646;EVM0026013;EVM0030559;EVM0041115;EVM0042388;EVM0042999	K14405+K14325+K14411+K14400+K14398+K14400+K14405+K14396+K14411+K14376+K13126
Cyanoamino acid metabolism	ko00460	5	98	1051	15811	EVM0004517;EVM0005473;EVM0030817;EVM0033291;EVM0045809	K00600+K20802+K13051+K16266+K00600
Glutathione metabolism	ko00480	17	217	1051	15811	EVM0002987;EVM0003730;EVM0004754;EVM0010399;EVM0015311;EVM0019937;EVM0020738;EVM0022636;EVM0025889;EVM0029821;EVM0032408;EVM0035699;EVM0039577;EVM0043092;EVM0043810;EVM0045258;Rosmarinus_officinalis_newGene_18702	K00432+K00434+K00434+K00799+K22596+K10808+K01256+K01255+K22596+K00434+K00432+K21888+K01919+K00031+K00033+K00434+K00799
Diterpenoid biosynthesis	ko00904	2	101	1051	15811	EVM0017260;EVM0035604	K04123+K05282
Thiamine metabolism	ko00730	3	88	1051	15811	EVM0026974;EVM0031369;EVM0036126	K00939+K00939+K00939
Ascorbate and aldarate metabolism	ko00053	10	155	1051	15811	EVM0003730;EVM0004754;EVM0015541;EVM0018692;EVM0026238;EVM0029821;EVM0035699;EVM0041004;EVM0044815;EVM0045258	K00434+K00434+K00128+K08232+K00423+K00434+K21888+K14190+K00128+K00434
Mismatch repair	ko03430	3	104	1051	15811	EVM0006061;EVM0025787;EVM0032485	K08737+K10739+K02327
Phosphonate and phosphinate metabolism	ko00440	1	14	1051	15811	EVM0041486	K00968
Tyrosine metabolism	ko00350	11	128	1051	15811	EVM0000335;EVM0004135;EVM0013328;EVM0013543;EVM0020944;EVM0021456;EVM0023441;EVM0035442;EVM0040069;Rosmarinus_officinalis_newGene_12434;Rosmarinus_officinalis_newGene_18478	K18857+K00121+K00815+K07253+K00811+K00815+K14454+K00815+K00276+K00276+K07253
Glyoxylate and dicarboxylate metabolism	ko00630	34	189	1051	15811	EVM0001480;EVM0001623;EVM0002682;EVM0004517;EVM0007139;EVM0009928;EVM0010165;EVM0013055;EVM0013381;EVM0013722;EVM0013832;EVM0013838;EVM0014152;EVM0015710;EVM0016334;EVM0017002;EVM0017020;EVM0017062;EVM0019117;EVM0020708;EVM0023215;EVM0025086;EVM0025122;EVM0026540;EVM0029381;EVM0029774;EVM0032352;EVM0033306;EVM0034633;EVM0039223;EVM0043367;EVM0045045;EVM0045809;Rosmarinus_officinalis_newGene_9376	K01681+K01915+K00281+K00600+K01601+K15919+K00284+K00605+K19269+K00382+K18121+K00026+K03781+K18121+K00281+K11517+K22133+K02437+K01638+K00605+K00382+K00026+K00026+K00281+K19269+K01638+K01638+K15893+K00605+K14272+K01602+K15893+K00600+K11517
RNA polymerase	ko03020	5	126	1051	15811	EVM0006147;EVM0031326;EVM0032528;Rosmarinus_officinalis_newGene_10827;Rosmarinus_officinalis_newGene_18522	K03018+K03023+K03013+K03006+K03006
Pyrimidine metabolism	ko00240	12	168	1051	15811	EVM0001993;EVM0003935;EVM0004251;EVM0014795;EVM0015381;EVM0018677;EVM0019937;EVM0023835;EVM0036866;EVM0043142;EVM0043841;EVM0044956	K00940+K00940+K00609+K00940+K01081+K00940+K10808+K00876+K09903+K01510+K13800+K01431
SNARE interactions in vesicular transport	ko04130	5	98	1051	15811	EVM0007924;EVM0031818;EVM0033214;EVM0036227;EVM0041429	K08507+K08495+K08492+K08505+K08505

## Sheet: Sheet6
KEGG enrichment of differentially expressed genes in rosemary leaves under drought stress for 24 h
ID	Description	GeneRatio	BgRatio	enrich_factor	pvalue	qvalue	geneID
ko00710	Carbon fixation in photosynthetic organisms	0.0381	0.0122	3.12	8.43979e-11	9.15051e-09	EVM0000589;EVM0004765;EVM0004869;EVM0007013;EVM0007139;EVM0008460;EVM0009558;EVM0010779;EVM0013838;EVM0014725;EVM0015700;EVM0017498;EVM0019072;EVM0020550;EVM0020647;EVM0020954;EVM0021042;EVM0023441;EVM0023939;EVM0024584;EVM0024987;EVM0025086;EVM0025122;EVM0028262;EVM0028448;EVM0029091;EVM0030345;EVM0033229;EVM0033677;EVM0035501;EVM0037856;EVM0038085;EVM0038841;EVM0039205;EVM0039223;EVM0040566;EVM…
ko01200	Carbon metabolism	0.0828	0.042	1.97	6.57521e-10	3.56446e-08	EVM0000589;EVM0001440;EVM0001480;EVM0002682;EVM0004135;EVM0004517;EVM0004765;EVM0004869;EVM0005720;EVM0007013;EVM0007139;EVM0008460;EVM0008590;EVM0009558;EVM0009928;EVM0010779;EVM0013055;EVM0013381;EVM0013722;EVM0013832;EVM0013838;EVM0013938;EVM0014152;EVM0014693;EVM0014725;EVM0014728;EVM0014896;EVM0015700;EVM0015710;EVM0016334;EVM0017002;EVM0017062;EVM0017498;EVM0019072;EVM0019117;EVM0020421;EVM…
ko00195	Photosynthesis	0.0276	0.0089	3.12	3.33684e-08	1.20594e-06	EVM0001160;EVM0001214;EVM0002903;EVM0003405;EVM0005104;EVM0008009;EVM0008038;EVM0012064;EVM0012579;EVM0014340;EVM0014853;EVM0015422;EVM0017528;EVM0018147;EVM0018592;EVM0018733;EVM0021410;EVM0024684;EVM0027282;EVM0030266;EVM0030611;EVM0030793;EVM0032198;EVM0038270;EVM0039829;EVM0041311;EVM0042673;EVM0043315;EVM0043718
ko00630	Glyoxylate and dicarboxylate metabolism	0.0324	0.012	2.71	9.0528e-08	2.45378e-06	EVM0001480;EVM0001623;EVM0002682;EVM0004517;EVM0007139;EVM0009928;EVM0010165;EVM0013055;EVM0013381;EVM0013722;EVM0013832;EVM0013838;EVM0014152;EVM0015710;EVM0016334;EVM0017002;EVM0017020;EVM0017062;EVM0019117;EVM0020708;EVM0023215;EVM0025086;EVM0025122;EVM0026540;EVM0029381;EVM0029774;EVM0032352;EVM0033306;EVM0034633;EVM0039223;EVM0043367;EVM0045045;EVM0045809;Rosmarinus_officinalis_newGene_9376
ko04712	Circadian rhythm - plant	0.0333	0.0142	2.35	1.91586e-06	4.15438e-05	EVM0000711;EVM0000744;EVM0002077;EVM0002279;EVM0005036;EVM0006188;EVM0012711;EVM0012721;EVM0015171;EVM0016441;EVM0016837;EVM0017787;EVM0018306;EVM0018524;EVM0022235;EVM0022783;EVM0023284;EVM0025767;EVM0027581;EVM0027599;EVM0028128;EVM0029324;EVM0029410;EVM0031411;EVM0032168;EVM0032473;EVM0034460;EVM0034509;EVM0039261;EVM0042789;EVM0043573;EVM0043635;EVM0044601;EVM0045773;Rosmarinus_officinalis_ne…
ko00280	Valine, leucine and isoleucine degradation	0.0247	0.0099	2.51	1.22131e-05	0.000204939	EVM0001450;EVM0003173;EVM0006499;EVM0006959;EVM0013722;EVM0014171;EVM0014693;EVM0014970;EVM0015541;EVM0016000;EVM0016414;EVM0020421;EVM0023215;EVM0024692;EVM0025480;EVM0030771;EVM0032422;EVM0034801;EVM0034838;EVM0035686;EVM0040544;EVM0040888;EVM0041476;EVM0042560;EVM0044815;Rosmarinus_officinalis_newGene_18774
ko00906	Carotenoid biosynthesis	0.02	0.0071	2.82	1.32315e-05	0.000204939	EVM0000023;EVM0003301;EVM0004905;EVM0008134;EVM0008737;EVM0010714;EVM0012177;EVM0013335;EVM0017843;EVM0020130;EVM0023838;EVM0026490;EVM0027735;EVM0033751;EVM0037473;EVM0038481;EVM0040431;EVM0043336;EVM0043903;EVM0044868;EVM0046027
ko00052	Galactose metabolism	0.0314	0.0146	2.15	2.55341e-05	0.000346054	EVM0001103;EVM0001997;EVM0003927;EVM0003999;EVM0005391;EVM0007241;EVM0009139;EVM0010968;EVM0011823;EVM0013938;EVM0014447;EVM0014896;EVM0015535;EVM0016143;EVM0017139;EVM0020777;EVM0021041;EVM0023057;EVM0024764;EVM0026440;EVM0026553;EVM0031679;EVM0033689;EVM0035492;EVM0035878;EVM0037369;EVM0038662;EVM0039705;EVM0041490;EVM0042196;EVM0044710;EVM0045545;Rosmarinus_officinalis_newGene_19042
ko01230	Biosynthesis of amino acids	0.0561	0.0368	1.53	0.000767328	0.0091324	EVM0000418;EVM0000792;EVM0001440;EVM0001480;EVM0001623;EVM0003037;EVM0003173;EVM0004517;EVM0004755;EVM0004765;EVM0004925;EVM0005335;EVM0005541;EVM0005720;EVM0007013;EVM0008460;EVM0008590;EVM0011831;EVM0012517;EVM0014725;EVM0014896;EVM0015956;EVM0017196;EVM0017498;EVM0019072;EVM0019336;EVM0019531;EVM0020550;EVM0020563;EVM0020944;EVM0021673;EVM0021716;EVM0023441;EVM0024987;EVM0026278;EVM0027012;EVM…
ko00051	Fructose and mannose metabolism	0.0209	0.0101	2.08	0.000842309	0.0091324	EVM0001237;EVM0004765;EVM0004869;EVM0005158;EVM0010779;EVM0011253;EVM0013356;EVM0013938;EVM0014725;EVM0014896;EVM0015824;EVM0020934;EVM0021239;EVM0031247;EVM0031410;EVM0033229;EVM0035501;EVM0038841;EVM0039705;EVM0041490;EVM0041919;EVM0042424
ko00260	Glycine, serine and threonine metabolism	0.0228	0.0114	1.99	0.000927368	0.00914056	EVM0001440;EVM0002682;EVM0003037;EVM0004517;EVM0005720;EVM0008590;EVM0009928;EVM0013055;EVM0013722;EVM0016334;EVM0017062;EVM0019336;EVM0020708;EVM0023215;EVM0026540;EVM0033306;EVM0034633;EVM0034801;EVM0035686;EVM0039223;EVM0040069;EVM0045045;EVM0045809;Rosmarinus_officinalis_newGene_12434
ko00920	Sulfur metabolism	0.0124	0.0047	2.61	0.00122849	0.0110995	EVM0000418;EVM0003641;EVM0011831;EVM0015743;EVM0019033;EVM0020563;EVM0026700;EVM0033002;EVM0035658;EVM0042419;EVM0043819;EVM0044580;EVM0044593
ko00010	Glycolysis / Gluconeogenesis	0.0362	0.0217	1.67	0.00135535	0.0113038	EVM0000335;EVM0001440;EVM0004135;EVM0004765;EVM0004869;EVM0006489;EVM0008590;EVM0010779;EVM0013722;EVM0013938;EVM0014725;EVM0014728;EVM0014896;EVM0015541;EVM0015700;EVM0016413;EVM0019072;EVM0020893;EVM0021041;EVM0021042;EVM0021673;EVM0023215;EVM0028262;EVM0028448;EVM0031876;EVM0033229;EVM0035492;EVM0035501;EVM0038841;EVM0038937;EVM0039705;EVM0040127;EVM0040822;EVM0041490;EVM0042245;EVM0042424;EVM…
ko00030	Pentose phosphate pathway	0.019	0.0096	1.99	0.00241343	0.0186905	EVM0004765;EVM0004869;EVM0007013;EVM0008460;EVM0010779;EVM0014725;EVM0014728;EVM0014896;EVM0017498;EVM0020550;EVM0020893;EVM0021041;EVM0024987;EVM0033229;EVM0035492;EVM0035501;EVM0038841;EVM0039205;EVM0039705;EVM0043810
ko00604	Glycosphingolipid biosynthesis - ganglio series	0.0114	0.0047	2.44	0.00332967	0.0240671	EVM0001103;EVM0001997;EVM0009139;EVM0011823;EVM0016143;EVM0026440;EVM0026553;EVM0031679;EVM0033689;EVM0037369;EVM0044710;EVM0045545
ko00900	Terpenoid backbone biosynthesis	0.0171	0.0088	1.95	0.00493346	0.0327566	EVM0004131;EVM0005370;EVM0010928;EVM0011136;EVM0013377;EVM0014053;EVM0015932;EVM0016674;EVM0022297;EVM0024669;EVM0026434;EVM0029970;EVM0032258;EVM0038094;EVM0040374;EVM0040840;EVM0043983;EVM0045712
ko00531	Glycosaminoglycan degradation	0.0143	0.0068	2.09	0.00513611	0.0327566	EVM0001103;EVM0001997;EVM0009139;EVM0011823;EVM0016143;EVM0023819;EVM0026440;EVM0026553;EVM0030426;EVM0031679;EVM0033689;EVM0035850;EVM0037369;EVM0044710;EVM0045545
ko00860	Porphyrin and chlorophyll metabolism	0.0143	0.0074	1.93	0.0106529	0.0641667	EVM0000968;EVM0005586;EVM0011777;EVM0013058;EVM0013111;EVM0013901;EVM0015043;EVM0019084;EVM0021052;EVM0031144;EVM0036920;EVM0039517;EVM0041096;EVM0045162;EVM0045466
ko00261	Monobactam biosynthesis	0.0057	0.002	2.91	0.0149253	0.0851693	EVM0003037;EVM0003641;EVM0019033;EVM0019336;EVM0026700;EVM0035658
ko04146	Peroxisome	0.0238	0.0154	1.54	0.020687	0.10919	EVM0001872;EVM0002758;EVM0004319;EVM0005402;EVM0005583;EVM0005976;EVM0007000;EVM0011522;EVM0014152;EVM0014171;EVM0016485;EVM0017002;EVM0018757;EVM0018775;EVM0018847;EVM0023772;EVM0029238;EVM0030771;EVM0031063;EVM0031195;EVM0031336;EVM0043092;EVM0044768;Rosmarinus_officinalis_newGene_18288;Rosmarinus_officinalis_newGene_9376
ko00910	Nitrogen metabolism	0.0105	0.0052	1.99	0.0211489	0.10919	EVM0001623;EVM0005803;EVM0007165;EVM0010165;EVM0012847;EVM0018858;EVM0019028;EVM0024607;EVM0029033;EVM0034876;EVM0040011
ko00750	Vitamin B6 metabolism	0.0048	0.0016	2.89	0.0262641	0.128773	EVM0009757;EVM0020098;EVM0024523;EVM0024903;EVM0029208
ko00450	Selenocompound metabolism	0.0086	0.0041	2.08	0.0273174	0.128773	EVM0000418;EVM0003641;EVM0004850;EVM0011831;EVM0019033;EVM0020563;EVM0026700;EVM0029513;EVM0035658
ko00511	Other glycan degradation	0.0143	0.009	1.59	0.0504016	0.227692	EVM0001103;EVM0001997;EVM0009139;EVM0011823;EVM0016143;EVM0019747;EVM0020919;EVM0026440;EVM0026553;EVM0031679;EVM0033689;EVM0037369;EVM0042198;EVM0044710;EVM0045545
ko00500	Starch and sucrose metabolism	0.04	0.0309	1.29	0.0525262	0.227798	EVM0001237;EVM0001245;EVM0001826;EVM0005526;EVM0006127;EVM0006215;EVM0007591;EVM0008442;EVM0009939;EVM0009962;EVM0012174;EVM0012731;EVM0013938;EVM0014447;EVM0014913;EVM0015160;EVM0017888;EVM0018146;EVM0018179;EVM0018363;EVM0019605;EVM0020704;EVM0020934;EVM0021022;EVM0021041;EVM0022127;EVM0028613;EVM0031812;EVM0034218;EVM0035492;EVM0036294;EVM0036325;EVM0037495;EVM0037740;EVM0038616;EVM0038667;EVM…
ko00270	Cysteine and methionine metabolism	0.0247	0.018	1.37	0.0627419	0.258481	EVM0000418;EVM0003037;EVM0003173;EVM0005720;EVM0011831;EVM0012563;EVM0013328;EVM0013838;EVM0013914;EVM0019336;EVM0020563;EVM0020944;EVM0021096;EVM0021456;EVM0023441;EVM0025086;EVM0025108;EVM0025122;EVM0029860;EVM0034801;EVM0035442;EVM0035686;EVM0038151;EVM0039577;EVM0040858;EVM0042419
ko00600	Sphingolipid metabolism	0.0143	0.0093	1.54	0.0643692	0.258481	EVM0001103;EVM0001997;EVM0009139;EVM0011823;EVM0012887;EVM0016143;EVM0020777;EVM0026440;EVM0026553;EVM0029447;EVM0031679;EVM0033689;EVM0037369;EVM0044710;EVM0045545
ko00250	Alanine, aspartate and glutamate metabolism	0.0105	0.0065	1.61	0.080136	0.310301	EVM0001623;EVM0004251;EVM0015956;EVM0018464;EVM0020944;EVM0023441;EVM0026278;EVM0030817;EVM0034801;EVM0035686;EVM0039223
ko00590	Arachidonic acid metabolism	0.0076	0.0044	1.74	0.0862383	0.31949	EVM0001872;EVM0002987;EVM0016485;EVM0031195;EVM0031775;EVM0032408;EVM0035389;EVM0045935
ko00130	Ubiquinone and other terpenoid-quinone biosynthesis	0.0114	0.0074	1.54	0.0884026	0.31949	EVM0008233;EVM0009519;EVM0009587;EVM0013328;EVM0020746;EVM0021456;EVM0023218;EVM0035442;EVM0035537;EVM0036195;EVM0041352;EVM0043181
ko00300	Lysine biosynthesis	0.0048	0.0024	1.98	0.105071	0.367481	EVM0000792;EVM0003037;EVM0019336;EVM0036051;EVM0039253
ko04075	Plant hormone signal transduction	0.0875	0.0774	1.13	0.114116	0.386644	EVM0000800;EVM0001755;EVM0002118;EVM0002838;EVM0003967;EVM0004259;EVM0005682;EVM0005723;EVM0006522;EVM0007096;EVM0007231;EVM0007494;EVM0007718;EVM0008000;EVM0008129;EVM0008709;EVM0008912;EVM0009239;EVM0010006;EVM0010183;EVM0010348;EVM0010539;EVM0010601;EVM0010665;EVM0010812;EVM0011248;EVM0012180;EVM0013664;EVM0014614;EVM0014672;EVM0015262;EVM0015290;EVM0016225;EVM0016906;EVM0018140;EVM0018422;EVM…
ko00330	Arginine and proline metabolism	0.0124	0.0087	1.43	0.123615	0.406136	EVM0005335;EVM0015541;EVM0020944;EVM0021716;EVM0023441;EVM0023586;EVM0025108;EVM0029860;EVM0035970;EVM0038151;EVM0039449;EVM0041386;EVM0044815
ko03420	Nucleotide excision repair	0.0133	0.0096	1.39	0.134598	0.4223	EVM0000362;EVM0003474;EVM0004883;EVM0010826;EVM0018078;EVM0018497;EVM0020793;EVM0025787;EVM0027911;EVM0032485;EVM0035163;EVM0042222;EVM0045015;EVM0045975
ko00400	Phenylalanine, tyrosine and tryptophan biosynthesis	0.0105	0.0072	1.45	0.136325	0.4223	EVM0005541;EVM0013328;EVM0017196;EVM0019531;EVM0020944;EVM0021456;EVM0023441;EVM0029522;EVM0035442;EVM0036746;EVM0037851
ko00591	Linoleic acid metabolism	0.0038	0.002	1.94	0.147617	0.42469	EVM0004763;EVM0027505;EVM0040546;EVM0045935
ko00520	Amino sugar and nucleotide sugar metabolism	0.0266	0.0216	1.23	0.148063	0.42469	EVM0001223;EVM0001237;EVM0003927;EVM0004570;EVM0005319;EVM0005391;EVM0005633;EVM0006215;EVM0006903;EVM0009342;EVM0013938;EVM0014447;EVM0015082;EVM0016119;EVM0017227;EVM0017321;EVM0017605;EVM0020934;EVM0021041;EVM0021239;EVM0022507;EVM0025362;EVM0027508;EVM0035492;EVM0037214;EVM0039780;EVM0041490;Rosmarinus_officinalis_newGene_19042
ko00640	Propanoate metabolism	0.0095	0.0066	1.45	0.152904	0.42469	EVM0013722;EVM0014693;EVM0016000;EVM0020421;EVM0023215;EVM0032029;EVM0032422;EVM0040544;EVM0040888;EVM0042560
ko00620	Pyruvate metabolism	0.02	0.0157	1.27	0.155406	0.42469	EVM0013722;EVM0013838;EVM0015541;EVM0015700;EVM0015794;EVM0019117;EVM0021042;EVM0023215;EVM0025086;EVM0025122;EVM0029091;EVM0029774;EVM0032352;EVM0033677;EVM0036625;EVM0037856;EVM0038085;EVM0038937;EVM0040822;EVM0042245;EVM0044815
ko00650	Butanoate metabolism	0.0057	0.0035	1.64	0.156682	0.42469	EVM0004925;EVM0013832;EVM0014171;EVM0015710;EVM0018464;EVM0030771
ko03022	Basal transcription factors	0.0105	0.0078	1.33	0.201667	0.520823	EVM0000362;EVM0002807;EVM0003474;EVM0003588;EVM0018078;EVM0018497;EVM0018680;EVM0022513;EVM0027911;EVM0035163;EVM0045975
ko04016	MAPK signaling pathway - plant	0.0571	0.0512	1.12	0.201756	0.520823	EVM0000232;EVM0000800;EVM0000810;EVM0001755;EVM0001839;EVM0001993;EVM0002118;EVM0002345;EVM0003935;EVM0003967;EVM0004259;EVM0005723;EVM0008129;EVM0008709;EVM0008981;EVM0009239;EVM0010183;EVM0010812;EVM0012180;EVM0013664;EVM0014152;EVM0014453;EVM0014795;EVM0015384;EVM0016906;EVM0018277;EVM0018468;EVM0018530;EVM0018677;EVM0019679;EVM0020027;EVM0021320;EVM0021657;EVM0022094;EVM0022410;EVM0022949;EVM…
ko00230	Purine metabolism	0.0238	0.02	1.19	0.209201	0.527484	EVM0001993;EVM0003641;EVM0003935;EVM0013661;EVM0014795;EVM0015381;EVM0015743;EVM0018677;EVM0019033;EVM0019937;EVM0021041;EVM0026700;EVM0026974;EVM0031369;EVM0035492;EVM0035658;EVM0036126;EVM0038761;EVM0040822;EVM0042245;EVM0043142;EVM0043506;EVM0043631;EVM0044593;EVM0044730
ko00196	Photosynthesis - antenna proteins	0.0038	0.0023	1.67	0.215126	0.530095	EVM0010214;EVM0010277;EVM0039131;EVM0046018
ko00960	Tropane, piperidine and pyridine alkaloid biosynthesis	0.0067	0.0047	1.4	0.230078	0.535534	EVM0013328;EVM0020944;EVM0021456;EVM0023441;EVM0035442;EVM0040069;Rosmarinus_officinalis_newGene_12434
ko00350	Tyrosine metabolism	0.0105	0.0081	1.29	0.231063	0.535534	EVM0000335;EVM0004135;EVM0013328;EVM0013543;EVM0020944;EVM0021456;EVM0023441;EVM0035442;EVM0040069;Rosmarinus_officinalis_newGene_12434;Rosmarinus_officinalis_newGene_18478
ko00360	Phenylalanine metabolism	0.0086	0.0065	1.33	0.236786	0.535534	EVM0013328;EVM0013543;EVM0020944;EVM0021456;EVM0023441;EVM0035442;EVM0040069;Rosmarinus_officinalis_newGene_12434;Rosmarinus_officinalis_newGene_18478
ko00340	Histidine metabolism	0.0048	0.0032	1.5	0.237091	0.535534	EVM0015541;EVM0034323;EVM0036299;EVM0042555;EVM0044815
ko01210	2-Oxocarboxylic acid metabolism	0.0105	0.0083	1.26	0.254131	0.55906	EVM0001480;EVM0003173;EVM0004755;EVM0004925;EVM0012517;EVM0020944;EVM0023441;EVM0027012;EVM0032192;EVM0039223;EVM0043092
ko00760	Nicotinate and nicotinamide metabolism	0.0067	0.0049	1.35	0.260606	0.55906	EVM0001734;EVM0007830;EVM0015381;EVM0025805;EVM0029238;EVM0035997;EVM0040586
ko00966	Glucosinolate biosynthesis	0.0019	0.0009	2.01	0.262975	0.55906	EVM0003173;EVM0032192
ko00740	Riboflavin metabolism	0.0057	0.0042	1.37	0.273999	0.564097	EVM0002756;EVM0005186;EVM0011161;EVM0017823;EVM0023500;EVM0035184
ko00480	Glutathione metabolism	0.0162	0.0137	1.18	0.27575	0.564097	EVM0002987;EVM0003730;EVM0004754;EVM0010399;EVM0015311;EVM0019937;EVM0020738;EVM0022636;EVM0025889;EVM0029821;EVM0032408;EVM0035699;EVM0039577;EVM0043092;EVM0043810;EVM0045258;Rosmarinus_officinalis_newGene_18702
ko00943	Isoflavonoid biosynthesis	0.0029	0.0018	1.61	0.284354	0.56886	EVM0011872;EVM0038766;Rosmarinus_officinalis_newGene_17597
ko00780	Biotin metabolism	0.0048	0.0034	1.39	0.288572	0.56886	EVM0014063;EVM0016604;EVM0023755;EVM0032276;EVM0039527
ko00310	Lysine degradation	0.0086	0.007	1.23	0.308717	0.588914	EVM0004558;EVM0009645;EVM0013722;EVM0015541;EVM0018904;EVM0022730;EVM0023215;EVM0034156;EVM0044815
ko00660	C5-Branched dibasic acid metabolism	0.0019	0.0011	1.77	0.313498	0.588914	EVM0004925;EVM0032192
ko00670	One carbon pool by folate	0.0048	0.0035	1.34	0.315041	0.588914	EVM0004517;EVM0013055;EVM0020708;EVM0034633;EVM0045809
ko00903	Limonene and pinene degradation	0.0019	0.0011	1.67	0.338503	0.622048	EVM0015541;EVM0044815
ko00072	Synthesis and degradation of ketone bodies	0.0019	0.0012	1.58	0.36322	0.656345	EVM0014171;EVM0030771
ko00410	beta-Alanine metabolism	0.0076	0.0066	1.15	0.398041	0.707476	EVM0014693;EVM0015541;EVM0018464;EVM0020421;EVM0040069;EVM0044815;EVM0044956;Rosmarinus_officinalis_newGene_12434
ko00950	Isoquinoline alkaloid biosynthesis	0.0076	0.0067	1.14	0.408327	0.714052	EVM0013328;EVM0020944;EVM0021456;EVM0023441;EVM0027034;EVM0035442;EVM0040069;Rosmarinus_officinalis_newGene_12434
ko04120	Ubiquitin mediated proteolysis	0.0285	0.0272	1.05	0.418458	0.714448	EVM0000313;EVM0000479;EVM0001418;EVM0002562;EVM0004170;EVM0006457;EVM0008835;EVM0017825;EVM0018162;EVM0019111;EVM0020569;EVM0021406;EVM0022847;EVM0023714;EVM0024329;EVM0024385;EVM0024421;EVM0025625;EVM0026765;EVM0026790;EVM0027228;EVM0030456;EVM0032159;EVM0033017;EVM0033592;EVM0039606;EVM0040456;EVM0041880;EVM0041959;Rosmarinus_officinalis_newGene_6815
ko00020	Citrate cycle (TCA cycle)	0.0105	0.0096	1.1	0.421732	0.714448	EVM0001480;EVM0013722;EVM0013838;EVM0021042;EVM0023215;EVM0025086;EVM0025122;EVM0027012;EVM0032029;EVM0038937;EVM0043092
ko00240	Pyrimidine metabolism	0.0114	0.0106	1.07	0.441428	0.725445	EVM0001993;EVM0003935;EVM0004251;EVM0014795;EVM0015381;EVM0018677;EVM0019937;EVM0023835;EVM0036866;EVM0043142;EVM0043841;EVM0044956
ko00220	Arginine biosynthesis	0.0057	0.0051	1.13	0.441606	0.725445	EVM0001623;EVM0004755;EVM0012517;EVM0020944;EVM0023441;EVM0039223
ko00592	alpha-Linolenic acid metabolism	0.0076	0.007	1.09	0.44936	0.727165	EVM0000335;EVM0004763;EVM0012576;EVM0014454;EVM0015866;EVM0031300;EVM0040546;EVM0045935
ko04141	Protein processing in endoplasmic reticulum	0.0438	0.0432	1.01	0.485504	0.7741	EVM0001767;EVM0002542;EVM0002571;EVM0003118;EVM0006457;EVM0007862;EVM0008139;EVM0008982;EVM0010826;EVM0012424;EVM0014647;EVM0016438;EVM0017783;EVM0020793;EVM0021529;EVM0023309;EVM0023668;EVM0025069;EVM0026654;EVM0026790;EVM0026991;EVM0027966;EVM0028066;EVM0028297;EVM0028607;EVM0029811;EVM0030475;EVM0031321;EVM0031367;EVM0032159;EVM0034073;EVM0035294;EVM0038989;EVM0040456;EVM0040779;EVM0041248;EVM…
ko00785	Lipoic acid metabolism	0.001	0.0006	1.5	0.497447	0.781648	EVM0011169
ko00430	Taurine and hypotaurine metabolism	0.001	0.0008	1.25	0.56208	0.860484	EVM0018464
ko00905	Brassinosteroid biosynthesis	0.0038	0.0038	1	0.571288	0.860484	EVM0014529;EVM0034221;EVM0038901;EVM0042771
ko00053	Ascorbate and aldarate metabolism	0.0095	0.0098	0.97	0.585605	0.860484	EVM0003730;EVM0004754;EVM0015541;EVM0018692;EVM0026238;EVM0029821;EVM0035699;EVM0041004;EVM0044815;EVM0045258
ko04145	Phagosome	0.0133	0.0139	0.96	0.599815	0.860484	EVM0003018;EVM0003940;EVM0004404;EVM0007862;EVM0012037;EVM0027545;EVM0029811;EVM0033214;EVM0036145;EVM0038213;EVM0040679;EVM0040875;EVM0045031;Rosmarinus_officinalis_newGene_18410
ko03018	RNA degradation	0.019	0.0198	0.96	0.606345	0.860484	EVM0000712;EVM0002798;EVM0003645;EVM0004005;EVM0010532;EVM0014896;EVM0015238;EVM0016935;EVM0018320;EVM0021673;EVM0024336;EVM0028827;EVM0030848;EVM0031876;EVM0031881;EVM0032236;EVM0039705;EVM0041974;EVM0042999;EVM0043067
ko00290	Valine, leucine and isoleucine biosynthesis	0.0029	0.003	0.96	0.612717	0.860484	EVM0003173;EVM0004925;EVM0032192
ko00440	Phosphonate and phosphinate metabolism	0.001	0.0009	1.07	0.618407	0.860484	EVM0041486
ko00071	Fatty acid degradation	0.0067	0.0071	0.93	0.631258	0.860484	EVM0000335;EVM0004135;EVM0006499;EVM0015541;EVM0023772;EVM0044768;EVM0044815
ko00061	Fatty acid biosynthesis	0.0076	0.0083	0.91	0.657467	0.860484	EVM0012515;EVM0014063;EVM0023755;EVM0023772;EVM0031174;EVM0032276;EVM0039527;EVM0044768
ko00514	Other types of O-glycan biosynthesis	0.0029	0.0032	0.88	0.668035	0.860484	EVM0004861;EVM0012427;EVM0021473
ko02010	ABC transporters	0.0114	0.0125	0.91	0.671766	0.860484	EVM0000855;EVM0002061;EVM0003382;EVM0003452;EVM0005402;EVM0011925;EVM0018600;EVM0031063;EVM0033002;EVM0036004;EVM0043507;EVM0044702
ko00380	Tryptophan metabolism	0.0095	0.0105	0.91	0.671955	0.860484	EVM0006478;EVM0013722;EVM0014152;EVM0015541;EVM0017085;EVM0023215;EVM0029696;EVM0031930;EVM0040290;EVM0044815
ko04070	Phosphatidylinositol signaling system	0.0152	0.0166	0.92	0.680042	0.860484	EVM0001839;EVM0006234;EVM0010746;EVM0013985;EVM0019210;EVM0020941;EVM0022245;EVM0025632;EVM0027149;EVM0027545;EVM0028631;EVM0040679;EVM0040875;EVM0043037;EVM0044948;EVM0045941
ko00790	Folate biosynthesis	0.0038	0.0045	0.85	0.703222	0.860484	EVM0023500;EVM0026757;EVM0038192;EVM0041584
ko04136	Autophagy - other	0.0048	0.0056	0.85	0.71336	0.860484	EVM0010256;EVM0036046;EVM0037923;EVM0039913;EVM0041291
ko00100	Steroid biosynthesis	0.0048	0.0057	0.84	0.722533	0.860484	EVM0002883;EVM0011983;EVM0032846;EVM0044577;EVM0045935
ko00770	Pantothenate and CoA biosynthesis	0.0048	0.0057	0.84	0.722533	0.860484	EVM0003173;EVM0004925;EVM0015541;EVM0044815;EVM0044956
ko00561	Glycerolipid metabolism	0.0152	0.0171	0.89	0.72466	0.860484	EVM0004538;EVM0005395;EVM0015541;EVM0016710;EVM0018500;EVM0020358;EVM0020777;EVM0023280;EVM0023762;EVM0026400;EVM0028631;EVM0040127;EVM0042268;EVM0044402;EVM0044815;EVM0045935
ko01212	Fatty acid metabolism	0.0095	0.0112	0.85	0.746778	0.860484	EVM0006499;EVM0012515;EVM0014063;EVM0023755;EVM0023772;EVM0031174;EVM0032276;EVM0039062;EVM0039527;EVM0044768
ko00970	Aminoacyl-tRNA biosynthesis	0.0133	0.0154	0.86	0.753578	0.860484	EVM0000819;EVM0005021;EVM0005359;EVM0008468;EVM0010406;EVM0017003;EVM0018251;EVM0019614;EVM0029513;EVM0037602;EVM0042974;EVM0043132;EVM0046056;Rosmarinus_officinalis_newGene_18395
ko00190	Oxidative phosphorylation	0.02	0.0228	0.88	0.768633	0.860484	EVM0001214;EVM0002903;EVM0003018;EVM0006251;EVM0008009;EVM0012037;EVM0012579;EVM0012830;EVM0014836;EVM0016374;EVM0018733;EVM0022019;EVM0024684;EVM0027282;EVM0030611;EVM0036145;EVM0037411;EVM0037539;EVM0041297;EVM0044294;EVM0045693
ko03050	Proteasome	0.0076	0.0093	0.82	0.768891	0.860484	EVM0007678;EVM0013649;EVM0027452;EVM0029397;EVM0032730;EVM0036891;EVM0037226;Rosmarinus_officinalis_newGene_18053
ko00562	Inositol phosphate metabolism	0.0143	0.0168	0.85	0.781407	0.860484	EVM0001692;EVM0006234;EVM0019210;EVM0022245;EVM0025632;EVM0027149;EVM0027545;EVM0029789;EVM0033577;EVM0040679;EVM0040875;EVM0042424;EVM0044948;EVM0045348;EVM0045941
ko03060	Protein export	0.0076	0.0095	0.8	0.787681	0.860484	EVM0002542;EVM0007862;EVM0014647;EVM0023952;EVM0025315;EVM0032221;EVM0043287;EVM0045814
ko00460	Cyanoamino acid metabolism	0.0048	0.0062	0.77	0.788354	0.860484	EVM0004517;EVM0005473;EVM0030817;EVM0033291;EVM0045809
ko04130	SNARE interactions in vesicular transport	0.0048	0.0062	0.77	0.788354	0.860484	EVM0007924;EVM0031818;EVM0033214;EVM0036227;EVM0041429
ko01040	Biosynthesis of unsaturated fatty acids	0.0019	0.0029	0.65	0.819775	0.860484	EVM0031174;EVM0039062
ko04144	Endocytosis	0.0285	0.0331	0.86	0.825801	0.860484	EVM0000031;EVM0003118;EVM0004404;EVM0008139;EVM0009035;EVM0009290;EVM0009753;EVM0010331;EVM0011469;EVM0015832;EVM0016315;EVM0020890;EVM0021831;EVM0022867;EVM0023223;EVM0024977;EVM0025545;EVM0025546;EVM0025778;EVM0028066;EVM0028438;EVM0030381;EVM0031963;EVM0036592;EVM0038989;EVM0042830;EVM0043100;EVM0043224;EVM0045031;EVM0045306
ko00402	Benzoxazinoid biosynthesis	0.001	0.0018	0.52	0.864204	0.860484	EVM0010494
ko00603	Glycosphingolipid biosynthesis - globo and isoglobo series	0.001	0.002	0.49	0.881689	0.860484	EVM0020777
ko00564	Glycerophospholipid metabolism	0.0133	0.0175	0.76	0.887665	0.860484	EVM0004538;EVM0005395;EVM0012576;EVM0015181;EVM0020089;EVM0023280;EVM0028631;EVM0029119;EVM0029845;EVM0031300;EVM0035045;EVM0041486;EVM0045935;EVM0045965
ko03440	Homologous recombination	0.0086	0.0121	0.71	0.895084	0.860484	EVM0002240;EVM0004440;EVM0016482;EVM0025768;EVM0025787;EVM0032485;EVM0041148;EVM0044230;EVM0045015
ko00944	Flavone and flavonol biosynthesis	0.001	0.0021	0.46	0.896924	0.860484	EVM0036790
ko00909	Sesquiterpenoid and triterpenoid biosynthesis	0.0029	0.0053	0.54	0.924222	0.860484	EVM0005370;EVM0031496;EVM0044577
ko03020	RNA polymerase	0.0048	0.008	0.6	0.927656	0.860484	EVM0006147;EVM0031326;EVM0032528;Rosmarinus_officinalis_newGene_10827;Rosmarinus_officinalis_newGene_18522
ko00730	Thiamine metabolism	0.0029	0.0056	0.51	0.9378	0.860484	EVM0026974;EVM0031369;EVM0036126
ko03030	DNA replication	0.0048	0.0085	0.56	0.948321	0.860484	EVM0004883;EVM0016358;EVM0025787;EVM0032485;EVM0045015
ko00040	Pentose and glucuronate interconversions	0.019	0.0261	0.73	0.949736	0.860484	EVM0007013;EVM0007151;EVM0009967;EVM0011497;EVM0013356;EVM0014179;EVM0014447;EVM0015236;EVM0015824;EVM0019432;EVM0024987;EVM0028672;EVM0029059;EVM0031247;EVM0031410;EVM0036306;EVM0040127;EVM0041006;EVM0041238;Rosmarinus_officinalis_newGene_19042
ko03410	Base excision repair	0.0038	0.0076	0.5	0.962233	0.860484	EVM0004883;EVM0031894;EVM0032485;EVM0045015
ko03008	Ribosome biogenesis in eukaryotes	0.0114	0.018	0.63	0.969895	0.860484	EVM0000013;EVM0009137;EVM0011194;EVM0016594;EVM0017256;EVM0025414;EVM0032986;EVM0034549;EVM0036668;EVM0037349;EVM0039438;EVM0044108
ko00563	Glycosylphosphatidylinositol (GPI)-anchor biosynthesis	0.0019	0.005	0.38	0.971349	0.860484	EVM0016326;EVM0020266
ko03430	Mismatch repair	0.0029	0.0066	0.43	0.972546	0.860484	EVM0006061;EVM0025787;EVM0032485
ko00565	Ether lipid metabolism	0.0019	0.0051	0.38	0.972974	0.860484	EVM0020089;EVM0045935
ko00062	Fatty acid elongation	0.0019	0.0056	0.34	0.983127	0.860484	EVM0039062;Rosmarinus_officinalis_newGene_21065
ko00073	Cutin, suberine and wax biosynthesis	0.0029	0.0077	0.37	0.989526	0.860484	EVM0010835;EVM0040905;EVM0043687
ko03015	mRNA surveillance pathway	0.0105	0.0187	0.56	0.989807	0.860484	EVM0010232;EVM0013511;EVM0017586;EVM0017782;EVM0023119;EVM0025646;EVM0026013;EVM0030559;EVM0041115;EVM0042388;EVM0042999
ko00513	Various types of N-glycan biosynthesis	0.0019	0.0062	0.31	0.990721	0.860484	EVM0011648;EVM0035226
ko00904	Diterpenoid biosynthesis	0.0019	0.0064	0.3	0.992258	0.860484	EVM0017260;EVM0035604
ko03040	Spliceosome	0.0257	0.0394	0.65	0.995053	0.860484	EVM0000324;EVM0000598;EVM0003118;EVM0003431;EVM0004478;EVM0008139;EVM0013594;EVM0014286;EVM0014734;EVM0016047;EVM0016878;EVM0017115;EVM0025398;EVM0026042;EVM0027502;EVM0028066;EVM0031373;EVM0031550;EVM0031681;EVM0034255;EVM0035617;EVM0037240;EVM0038989;EVM0040530;EVM0041756;EVM0044282;EVM0044707
ko00940	Phenylpropanoid biosynthesis	0.0162	0.028	0.58	0.996348	0.860484	EVM0000353;EVM0001112;EVM0002770;EVM0004228;EVM0004531;EVM0009321;EVM0019545;EVM0019699;EVM0020960;EVM0021949;EVM0023735;EVM0031442;EVM0036807;EVM0043181;EVM0043339;EVM0044370;EVM0044532
ko03013	RNA transport	0.02	0.0333	0.6	0.99707	0.860484	EVM0007057;EVM0007822;EVM0008921;EVM0013511;EVM0013865;EVM0019639;EVM0024882;EVM0027318;EVM0028995;EVM0029332;EVM0029472;EVM0036098;EVM0037349;EVM0040168;EVM0042827;EVM0042999;EVM0044108;EVM0044405;EVM0044765;EVM0045785;Rosmarinus_officinalis_newGene_1304
ko00510	N-Glycan biosynthesis	0.0019	0.0083	0.23	0.998851	0.860484	EVM0011648;EVM0035226
ko00945	Stilbenoid, diarylheptanoid and gingerol biosynthesis	0.001	0.0071	0.13	0.999561	0.860484	EVM0043181
ko00941	Flavonoid biosynthesis	0.0029	0.0116	0.25	0.999681	0.860484	EVM0027955;EVM0036790;EVM0043181
ko03010	Ribosome	0.0238	0.0433	0.55	0.999816	0.860484	EVM0000613;EVM0001206;EVM0002309;EVM0003355;EVM0003605;EVM0005748;EVM0006763;EVM0007463;EVM0012300;EVM0013363;EVM0013884;EVM0014390;EVM0017179;EVM0020728;EVM0021430;EVM0022857;EVM0023890;EVM0029588;EVM0030854;EVM0036948;EVM0038885;EVM0039744;EVM0044846;Rosmarinus_officinalis_newGene_18013;Rosmarinus_officinalis_newGene_18017
ko00908	Zeatin biosynthesis	0.001	0.008	0.12	0.999834	0.860484	EVM0011162
ko04626	Plant-pathogen interaction	0.0561	0.095	0.59	0.999999	0.860484	EVM0000357;EVM0001839;EVM0002118;EVM0002345;EVM0003200;EVM0003358;EVM0004361;EVM0004962;EVM0006400;EVM0009559;EVM0009946;EVM0010812;EVM0013109;EVM0015172;EVM0015556;EVM0015600;EVM0016783;EVM0016879;EVM0016976;EVM0018277;EVM0020027;EVM0020276;EVM0021153;EVM0021320;EVM0021657;EVM0021724;EVM0022070;EVM0022410;EVM0022686;EVM0022949;EVM0023410;EVM0023467;EVM0023749;EVM0024896;EVM0025668;EVM0026127;EVM…

## Sheet: Sheet7
KEGG counts of differentially expressed genes in rosemary leaves under heat stress for 3 h
#KEGG_n	3165	KEGG_N	15811
#Pathway	ko_ID	DEgene	gene	DEgene_all	gene_all
Terpenoid backbone biosynthesis	ko00900	34	139	3165	15811	EVM0000399;EVM0003006;EVM0004131;EVM0005151;EVM0005370;EVM0005652;EVM0006264;EVM0009585;EVM0011136;EVM0011681;EVM0011927;EVM0013377;EVM0015932;EVM0016937;EVM0022297;EVM0022447;EVM0024021;EVM0024069;EVM0024669;EVM0030921;EVM0034262;EVM0034402;EVM0038094;EVM0038720;EVM0040172;EVM0040840;EVM0041435;EVM0043983;EVM0044138;EVM0045712;EVM0045798;Rosmarinus_officinalis_newGene_18016;Rosmarinus_officinali…	K00787+K10960+K00919+K11778+K15891+K10960+K00787+K03527+K00991+K01641+K11778+K15889+K05356+K03527+K06981+K00099+K11778+K00587+K01770+K01662+K03526+K01641+K05356+K11778+K00938+K05356+K00626+K13789+K01597+K14066+K01662+K15892+K11778+K03526
Carbon fixation in photosynthetic organisms	ko00710	44	193	3165	15811	EVM0002759;EVM0003868;EVM0004765;EVM0006282;EVM0006657;EVM0007013;EVM0007139;EVM0008846;EVM0010624;EVM0011504;EVM0013573;EVM0014673;EVM0015537;EVM0017498;EVM0019072;EVM0020550;EVM0023441;EVM0024605;EVM0024987;EVM0025122;EVM0028346;EVM0028448;EVM0032164;EVM0032439;EVM0033677;EVM0034842;EVM0035426;EVM0035501;EVM0035539;EVM0035563;EVM0037193;EVM0037429;EVM0037856;EVM0038033;EVM0038085;EVM0038782;EVM…	K00051+K00025+K01623+K01807+K14454+K01783+K01601+K00029+K01803+K01783+K00025+K01595+K01807+K01807+K00927+K01807+K14454+K00814+K01783+K00026+K00134+K00927+K00927+K01595+K01595+K01595+K01595+K03841+K00927+K00029+K01595+K00927+K01595+K01595+K00029+K00814+K01807+K03841+K01595+K01803+K01807+K01595+K01595+K00134
Photosynthesis - antenna proteins	ko00196	8	36	3165	15811	EVM0005356;EVM0010414;EVM0016850;EVM0021879;EVM0021928;EVM0032623;EVM0039131;EVM0041714	K08915+K08908+K08910+K08915+K08907+K08912+K08913+K08914
One carbon pool by folate	ko00670	13	56	3165	15811	EVM0000221;EVM0001310;EVM0004015;EVM0006464;EVM0013272;EVM0025378;EVM0032152;EVM0036428;EVM0038020;EVM0038308;EVM0040031;EVM0043630;EVM0045809	K00288+K00600+K00600+K00600+K01934+K00600+K00600+K13998+K00297+K00288+K01433+K00297+K00600
Phosphatidylinositol signaling system	ko04070	51	263	3165	15811	EVM0001839;EVM0002087;EVM0002385;EVM0004475;EVM0004610;EVM0006234;EVM0008416;EVM0010746;EVM0013152;EVM0013215;EVM0013373;EVM0013985;EVM0013998;EVM0015960;EVM0016899;EVM0017487;EVM0019210;EVM0020941;EVM0021236;EVM0021426;EVM0022245;EVM0023390;EVM0023450;EVM0023633;EVM0024967;EVM0025632;EVM0027149;EVM0027545;EVM0028542;EVM0028631;EVM0029046;EVM0029164;EVM0029176;EVM0032104;EVM0033246;EVM0033299;EVM…	K02183+K00913+K01092+K10572+K00889+K00915+K20279+K13024+K00915+K01099+K00889+K13024+K00913+K00921+K10572+K18081+K01099+K13024+K00981+K00921+K01092+K18649+K00889+K00921+K02183+K18081+K00913+K00921+K05857+K00901+K00921+K18081+K05857+K05857+K02183+K02183+K02183+K05857+K00921+K00921+K20279+K00981+K00889+K18081+K05857+K01110+K01099+K00889+K10572+K00914+K00921
Glycerophospholipid metabolism	ko00564	56	277	3165	15811	EVM0000542;EVM0001393;EVM0001968;EVM0002119;EVM0002401;EVM0004609;EVM0010724;EVM0012576;EVM0012675;EVM0013288;EVM0013358;EVM0014547;EVM0018118;EVM0018857;EVM0019208;EVM0019297;EVM0020057;EVM0020089;EVM0020549;EVM0020665;EVM0021236;EVM0022469;EVM0023280;EVM0023581;EVM0024674;EVM0026304;EVM0026502;EVM0028258;EVM0028631;EVM0028663;EVM0029387;EVM0029923;EVM0030586;EVM0031292;EVM0031300;EVM0032890;EVM…	K14156+K16818+K00993+K01115+K01115+K00968+K14156+K16818+K05929+K18693+K01517+K00655+K14156+K01613+K15728+K00655+K06130+K06123+K01115+K22389+K00981+K00006+K00655+K00655+K06130+K16818+K13510+K14674+K00901+K22389+K18693+K15728+K00655+K16818+K16818+K01126+K00995+K13506+K01613+K08730+K13510+K13510+K14156+K00006+K06123+K00968+K13511+K00981+K01115+K15728+K00894+K14674+K13519+K00968+K00655+K00968
Ether lipid metabolism	ko00565	16	80	3165	15811	EVM0001968;EVM0002119;EVM0002401;EVM0006607;EVM0020089;EVM0020549;EVM0026502;EVM0028258;EVM0037013;EVM0037522;EVM0038778;EVM0040770;EVM0042891;EVM0042960;EVM0045935;Rosmarinus_officinalis_newGene_17925	K00993+K01115+K01115+K01062+K06123+K01115+K13510+K14674+K13510+K13510+K06123+K01062+K01062+K01115+K14674+K13519
Phagosome	ko04145	51	219	3165	15811	EVM0000256;EVM0001253;EVM0002744;EVM0003018;EVM0003208;EVM0003835;EVM0003851;EVM0003940;EVM0004338;EVM0004627;EVM0005463;EVM0007862;EVM0008203;EVM0011636;EVM0012037;EVM0012538;EVM0015960;EVM0017579;EVM0017892;EVM0018472;EVM0019668;EVM0020558;EVM0021220;EVM0021304;EVM0021426;EVM0023633;EVM0024535;EVM0025554;EVM0026035;EVM0026229;EVM0027545;EVM0028199;EVM0029046;EVM0031610;EVM0033820;EVM0036145;EVM…	K07375+K02147+K04392+K02155+K07889+K07375+K02147+K07374+K07374+K02150+K02149+K10956+K07375+K08517+K02154+K07897+K00921+K08488+K09481+K02151+K08054+K02145+K02154+K08488+K00921+K00921+K07897+K07375+K07897+K02144+K00921+K02147+K00921+K02149+K02155+K02150+K02150+K02149+K02148+K07375+K07375+K00921+K00921+K02146+K02148+K12182+K02149+K00914+K00921+K07897+K02155
Zeatin biosynthesis	ko00908	12	126	3165	15811	EVM0000099;EVM0007155;EVM0011162;EVM0020264;EVM0020522;EVM0021705;EVM0023377;EVM0026644;EVM0036035;EVM0040404;EVM0044982;EVM0045631	K23452+K13495+K00279+K23452+K13493+K00791+K13496+K13495+K13495+K13495+K13495+K23452
Valine, leucine and isoleucine biosynthesis	ko00290	14	47	3165	15811	EVM0003173;EVM0014215;EVM0017741;EVM0020108;EVM0023448;EVM0024804;EVM0026565;EVM0027441;EVM0030188;EVM0032192;EVM0034171;EVM0036155;EVM0040065;EVM0045841	K00826+K00053+K01703+K01652+K01754+K01653+K01649+K01754+K00826+K01703+K01653+K01754+K01754+K01653
C5-Branched dibasic acid metabolism	ko00660	6	17	3165	15811	EVM0017741;EVM0020108;EVM0024804;EVM0032192;EVM0034171;EVM0045841	K01703+K01652+K01653+K01703+K01653+K01653
Arginine biosynthesis	ko00220	13	80	3165	15811	EVM0001623;EVM0006657;EVM0010778;EVM0011971;EVM0012484;EVM0012517;EVM0015021;EVM0017037;EVM0020944;EVM0023441;EVM0024605;EVM0038782;EVM0044004	K01915+K14454+K14677+K01915+K01915+K00818+K01755+K01940+K00811+K14454+K00814+K00814+K14677
Base excision repair	ko03410	23	120	3165	15811	EVM0004345;EVM0004863;EVM0004883;EVM0005668;EVM0007001;EVM0007006;EVM0013739;EVM0014246;EVM0014846;EVM0018709;EVM0020369;EVM0020865;EVM0021977;EVM0023350;EVM0028331;EVM0029721;EVM0031894;EVM0032465;EVM0032485;EVM0035798;EVM0037561;EVM0044734;Rosmarinus_officinalis_newGene_16627	K24070+K24070+K02324+K02335+K10773+K10772+K02328+K10773+K10773+K01246+K03648+K03652+K10801+K01246+K10773+K02326+K03648+K03505+K02327+K04802+K10773+K02325+K02324
Plant hormone signal transduction	ko04075	223	1224	3165	15811	EVM0000085;EVM0000564;EVM0001101;EVM0001125;EVM0001955;EVM0002097;EVM0002463;EVM0002551;EVM0003782;EVM0003880;EVM0003967;EVM0003997;EVM0004236;EVM0004259;EVM0004430;EVM0004597;EVM0004625;EVM0004963;EVM0004998;EVM0005277;EVM0005514;EVM0005682;EVM0005754;EVM0006522;EVM0006747;EVM0006981;EVM0007047;EVM0007096;EVM0007188;EVM0007343;EVM0007440;EVM0007494;EVM0007502;EVM0007581;EVM0008129;EVM0008266;EVM…	K14486+K14500+K14486+K14431+K13415+K14431+K14486+K13946+K14484+K13416+K13422+K13415+K13416+K14514+K14484+K14497+K14491+K14494+K13415+K13946+K13415+K14485+K13415+K14494+K14486+K14432+K14493+K14494+K14494+K16189+K12126+K13415+K14486+K13415+K14514+K13415+K13415+K13946+K14484+K14496+K16189+K14498+K14486+K14491+K14489+K14494+K14509+K14514+K14491+K14484+K14491+K14503+K14491+K13416+K14514+K13415+K14497+…
Propanoate metabolism	ko00640	32	104	3165	15811	EVM0007083;EVM0012247;EVM0016000;EVM0018262;EVM0020620;EVM0021196;EVM0023012;EVM0023215;EVM0024597;EVM0024670;EVM0024823;EVM0026280;EVM0029647;EVM0030067;EVM0030796;EVM0031973;EVM0032029;EVM0032422;EVM0032944;EVM0034385;EVM0034625;EVM0035611;EVM0037041;EVM0040763;EVM0040888;EVM0041267;EVM0041435;EVM0041621;EVM0042560;EVM0044478;EVM0044756;Rosmarinus_officinalis_newGene_18711	K01899+K00140+K09699+K01899+K00382+K00016+K00166+K00382+K02160+K01895+K02160+K05605+K01578+K01900+K05605+K01900+K01900+K00167+K01962+K00016+K01961+K00232+K01962+K01900+K00167+K01692+K00626+K00140+K00167+K01899+K01899+K01900
Ubiquitin mediated proteolysis	ko04120	87	430	3165	15811	EVM0000386;EVM0000479;EVM0001418;EVM0002562;EVM0002657;EVM0003102;EVM0003254;EVM0003636;EVM0004170;EVM0004334;EVM0004744;EVM0004924;EVM0004976;EVM0005034;EVM0006503;EVM0006921;EVM0007449;EVM0007651;EVM0007777;EVM0008081;EVM0008549;EVM0008785;EVM0008835;EVM0010497;EVM0010646;EVM0010692;EVM0011355;EVM0011488;EVM0011706;EVM0011802;EVM0011998;EVM0012750;EVM0015078;EVM0015461;EVM0016388;EVM0017131;EVM…	K10615+K10615+K10606+K10604+K03869+K10260+K03875+K10573+K10614+K10260+K03872+K06689+K08770+K10610+K04506+K02927+K10614+K03094+K02927+K10581+K10580+K04506+K10260+K10615+K10615+K06689+K10592+K03364+K06689+K06689+K10601+K02977+K10260+K10615+K10260+K10581+K10615+K10615+K10615+K10144+K08770+K08770+K08770+K10260+K04506+K08770+K06689+K04649+K10573+K10604+K10591+K10601+K02977+K10144+K04706+K10260+K04506+…
Glutathione metabolism	ko00480	41	217	3165	15811	EVM0000456;EVM0001871;EVM0002500;EVM0002987;EVM0003730;EVM0004729;EVM0008586;EVM0009019;EVM0013452;EVM0013590;EVM0013675;EVM0013979;EVM0014347;EVM0015602;EVM0015618;EVM0017726;EVM0017933;EVM0019937;EVM0020790;EVM0020902;EVM0022636;EVM0022881;EVM0025231;EVM0025276;EVM0025687;EVM0025835;EVM0025889;EVM0027301;EVM0027775;EVM0029821;EVM0031458;EVM0032408;EVM0032531;EVM0033484;EVM0034955;EVM0035699;EVM…	K00799+K00797+K00434+K00432+K00434+K00033+K00432+K00432+K00033+K00797+K00383+K00031+K00799+K00799+K00797+K00432+K00036+K10808+K00434+K00031+K01255+K00799+K00031+K01255+K18592+K00031+K22596+K00799+K00036+K00434+K10808+K00432+K00799+K00031+K00036+K21888+K21456+K18592+K00432+K00033+K00031
Anthocyanin biosynthesis	ko00942	5	22	3165	15811	EVM0012577;EVM0035410;EVM0035569;EVM0036324;Rosmarinus_officinalis_newGene_79	K21383+K21383+K12930+K17193+K21383
Monobactam biosynthesis	ko00261	9	31	3165	15811	EVM0003037;EVM0003756;EVM0009301;EVM0019033;EVM0019336;EVM0026222;EVM0026482;EVM0026700;EVM0035658	K12524+K00133+K13811+K13811+K12524+K00928+K01714+K13811+K13811
Autophagy - other	ko04136	28	89	3165	15811	EVM0000133;EVM0000881;EVM0001037;EVM0002050;EVM0004201;EVM0005232;EVM0010124;EVM0011440;EVM0013025;EVM0013067;EVM0013129;EVM0013147;EVM0014308;EVM0019647;EVM0019704;EVM0022491;EVM0026219;EVM0029294;EVM0029327;EVM0036046;EVM0037836;EVM0039022;EVM0039913;EVM0041291;EVM0041686;EVM0044328;EVM0044770;EVM0045995	K04382+K08269+K08330+K08330+K17906+K08342+K17890+K17606+K08341+K07204+K04382+K17890+K08341+K07204+K04382+K17907+K04382+K07203+K08330+K07203+K08337+K08331+K08333+K07203+K17888+K08339+K08331+K00914
Butanoate metabolism	ko00650	22	55	3165	15811	EVM0006790;EVM0009912;EVM0011275;EVM0011618;EVM0011674;EVM0011681;EVM0013832;EVM0015710;EVM0018464;EVM0020108;EVM0021244;EVM0022046;EVM0024362;EVM0024804;EVM0029199;EVM0029990;EVM0030010;EVM0034171;EVM0034402;EVM0041267;EVM0041435;EVM0045841	K01640+K00109+K00074+K01640+K01640+K01641+K18121+K18121+K01580+K01652+K00074+K16871+K00109+K01653+K01640+K01580+K01580+K01653+K01641+K01692+K00626+K01653
Peroxisome	ko04146	49	244	3165	15811	EVM0001846;EVM0001872;EVM0002443;EVM0002758;EVM0003454;EVM0004608;EVM0006790;EVM0006912;EVM0007722;EVM0008853;EVM0011422;EVM0011489;EVM0011522;EVM0011618;EVM0011674;EVM0012139;EVM0012498;EVM0013979;EVM0015042;EVM0016485;EVM0018757;EVM0018775;EVM0018847;EVM0019783;EVM0020902;EVM0023327;EVM0025231;EVM0025458;EVM0025835;EVM0029199;EVM0029238;EVM0029647;EVM0030925;EVM0031063;EVM0031336;EVM0032885;EVM…	K00830+K08726+K13354+K13354+K08726+K13343+K01640+K12261+K04564+K13348+K08726+K01897+K13354+K01640+K01640+K04564+K13348+K00031+K01897+K08726+K17879+K13346+K13346+K13346+K00031+K13348+K00031+K00306+K00031+K01640+K03426+K01578+K08726+K05677+K13348+K13348+K13339+K00031+K12663+K07513+K00232+K13337+K08726+K13237+K13354+K13348+K13348+K01897+K00031
Pentose phosphate pathway	ko00030	34	151	3165	15811	EVM0000281;EVM0000638;EVM0003182;EVM0003412;EVM0004120;EVM0004729;EVM0004765;EVM0006282;EVM0006449;EVM0007013;EVM0011504;EVM0013452;EVM0015537;EVM0016395;EVM0017498;EVM0017858;EVM0017933;EVM0020550;EVM0020893;EVM0021041;EVM0023455;EVM0024987;EVM0027775;EVM0030310;EVM0034955;EVM0035492;EVM0035501;EVM0039205;EVM0041264;EVM0041746;EVM0043810;EVM0043848;EVM0045174;EVM0045272	K00895+K00895+K00850+K00850+K01810+K00033+K01623+K01807+K00948+K01783+K01783+K00033+K01807+K00850+K01807+K01810+K00036+K01807+K00131+K01835+K00850+K01783+K00036+K01835+K00036+K01835+K03841+K01807+K03841+K00850+K00033+K01807+K01835+K00850
RNA degradation	ko03018	86	313	3165	15811	EVM0000516;EVM0000688;EVM0000712;EVM0001286;EVM0001398;EVM0003182;EVM0003273;EVM0003412;EVM0003645;EVM0004301;EVM0004426;EVM0005058;EVM0005225;EVM0005722;EVM0006444;EVM0006575;EVM0007708;EVM0007987;EVM0008477;EVM0009057;EVM0009282;EVM0009399;EVM0010532;EVM0010607;EVM0010951;EVM0011354;EVM0011837;EVM0012027;EVM0013069;EVM0013692;EVM0015238;EVM0016395;EVM0016449;EVM0016935;EVM0017483;EVM0018320;EVM…	K04043+K01689+K12581+K01148+K07573+K00850+K12599+K00850+K10643+K03679+K12602+K12607+K04077+K12608+K12593+K12581+K01689+K01148+K12617+K12614+K18681+K13126+K14442+K12614+K12617+K10643+K04077+K04077+K12626+K01689+K10643+K00850+K13126+K08311+K14442+K12611+K12580+K18681+K04043+K01689+K12616+K01148+K01689+K01148+K04077+K04077+K00850+K12581+K12603+K12625+K12624+K12589+K04077+K12606+K04077+K12619+K12607+…
N-Glycan biosynthesis	ko00510	15	132	3165	15811	EVM0004220;EVM0010920;EVM0011595;EVM0011648;EVM0015318;EVM0017243;EVM0018399;EVM0020407;EVM0020851;EVM0027736;EVM0033497;EVM0033753;EVM0033864;EVM0037866;EVM0042799	K12666+K03844+K00737+K03844+K07441+K03844+K23741+K00737+K07432+K00729+K03842+K00729+K03849+K00729+K07432
Phosphonate and phosphinate metabolism	ko00440	5	14	3165	15811	EVM0001968;EVM0004609;EVM0041486;Rosmarinus_officinalis_newGene_18370;Rosmarinus_officinalis_newGene_19427	K00993+K00968+K00968+K00968+K00968
Tryptophan metabolism	ko00380	26	166	3165	15811	EVM0005398;EVM0006128;EVM0009384;EVM0013296;EVM0014162;EVM0020620;EVM0023215;EVM0024137;EVM0024869;EVM0026508;EVM0030169;EVM0030412;EVM0031659;EVM0033158;EVM0033305;EVM0034611;EVM0034772;EVM0036139;EVM0037372;EVM0039683;EVM0041267;EVM0041435;EVM0042605;EVM0044435;EVM0044732;Rosmarinus_officinalis_newGene_18677	K01593+K01426+K23947+K00658+K00837+K00382+K00382+K22588+K00128+K00128+K00128+K11816+K16903+K11816+K00128+K00128+K01426+K00128+K01593+K00128+K01692+K00626+K22450+K01426+K00658+K11820
Porphyrin and chlorophyll metabolism	ko00860	26	117	3165	15811	EVM0001148;EVM0003006;EVM0005606;EVM0005652;EVM0006205;EVM0006518;EVM0006795;EVM0011777;EVM0013347;EVM0013901;EVM0015043;EVM0019084;EVM0019662;EVM0020830;EVM0022025;EVM0022943;EVM0025876;EVM0028349;EVM0028989;EVM0036920;EVM0038141;EVM0043459;EVM0044538;EVM0044706;EVM0045162;EVM0045466	K21480+K10960+K08101+K10960+K08101+K13600+K02492+K22013+K21480+K04040+K13071+K19073+K02303+K03794+K02492+K13600+K02492+K13600+K02259+K03405+K01599+K01772+K01772+K02259+K08099+K03405
Sphingolipid metabolism	ko00600	41	147	3165	15811	EVM0000172;EVM0001502;EVM0001844;EVM0001997;EVM0002559;EVM0004199;EVM0004840;EVM0006966;EVM0007779;EVM0008280;EVM0009139;EVM0010153;EVM0011823;EVM0012081;EVM0012887;EVM0013767;EVM0018784;EVM0020375;EVM0020777;EVM0021253;EVM0022266;EVM0024338;EVM0025030;EVM0026553;EVM0027693;EVM0029447;EVM0033421;EVM0033689;EVM0034366;EVM0034839;EVM0035670;EVM0036834;EVM0037369;EVM0037439;EVM0037931;EVM0041807;EVM…	K07407+K00654+K07407+K12309+K00654+K04710+K01634+K04718+K07407+K01189+K12309+K12349+K12309+K12309+K04708+K04708+K00654+K12309+K07407+K00654+K12309+K04710+K12382+K12309+K12309+K04710+K04713+K12309+K12309+K07407+K17108+K12309+K12309+K00654+K12309+K12309+K12309+K12309+K04708+K12309+K12309
Fatty acid degradation	ko00071	22	113	3165	15811	EVM0000335;EVM0011489;EVM0012249;EVM0013831;EVM0014467;EVM0015042;EVM0024869;EVM0026080;EVM0026508;EVM0030169;EVM0033305;EVM0034611;EVM0034988;EVM0035142;EVM0035323;EVM0035439;EVM0035611;EVM0036139;EVM0039683;EVM0041267;EVM0041435;Rosmarinus_officinalis_newGene_18389	K18857+K01897+K00121+K00121+K20495+K01897+K00128+K10527+K00128+K00128+K00128+K00128+K18857+K18857+K00121+K07513+K00232+K00128+K00128+K01692+K00626+K01897
Benzoxazinoid biosynthesis	ko00402	6	29	3165	15811	EVM0008992;EVM0022303;EVM0023622;EVM0028756;EVM0032324;EVM0036063	K13229+K13229+K13229+K13229+K13229+K13229
Protein processing in endoplasmic reticulum	ko04141	193	683	3165	15811	EVM0000344;EVM0000595;EVM0001282;EVM0001671;EVM0001779;EVM0002474;EVM0002494;EVM0002542;EVM0002571;EVM0002924;EVM0003584;EVM0003926;EVM0003958;EVM0004208;EVM0004220;EVM0004924;EVM0005316;EVM0005414;EVM0005507;EVM0005886;EVM0006193;EVM0007048;EVM0007376;EVM0007515;EVM0007587;EVM0007607;EVM0007651;EVM0007701;EVM0007862;EVM0008132;EVM0008440;EVM0008530;EVM0008669;EVM0008786;EVM0008907;EVM0008982;EVM…	K10666+K07953+K14007+K08852+K10661+K13993+K13993+K09490+K09503+K13993+K14004+K13993+K07953+K13525+K12666+K06689+K07953+K24348+K09487+K03283+K01456+K13993+K13525+K10666+K09518+K10661+K03094+K14009+K10956+K14009+K03283+K13525+K13993+K09503+K03283+K13525+K13993+K09562+K24348+K10666+K14003+K13993+K13993+K08852+K10084+K13993+K06689+K10839+K16196+K10666+K13993+K13525+K06689+K06689+K10601+K13993+K09503+…
Tyrosine metabolism	ko00350	29	128	3165	15811	EVM0000335;EVM0003411;EVM0005398;EVM0006657;EVM0010328;EVM0012249;EVM0013328;EVM0013543;EVM0013831;EVM0020944;EVM0021456;EVM0021664;EVM0023441;EVM0024715;EVM0029827;EVM0032140;EVM0032402;EVM0033869;EVM0034988;EVM0035142;EVM0035323;EVM0035399;EVM0035404;EVM0035442;EVM0036939;EVM0037372;EVM0040069;EVM0045517;Rosmarinus_officinalis_newGene_18478	K18857+K18606+K01593+K14454+K00815+K00121+K00815+K07253+K00121+K00811+K00815+K15849+K14454+K00817+K00276+K15849+K00276+K00815+K18857+K18857+K00121+K00815+K00276+K00815+K01557+K01593+K00276+K00276+K07253
Synthesis and degradation of ketone bodies	ko00072	7	19	3165	15811	EVM0006790;EVM0011618;EVM0011674;EVM0011681;EVM0029199;EVM0034402;EVM0041435	K01640+K01640+K01640+K01641+K01640+K01641+K00626
Amino sugar and nucleotide sugar metabolism	ko00520	85	342	3165	15811	EVM0000148;EVM0000690;EVM0001036;EVM0001922;EVM0001995;EVM0002241;EVM0002712;EVM0003927;EVM0004120;EVM0004177;EVM0004466;EVM0005319;EVM0005391;EVM0006215;EVM0006362;EVM0006656;EVM0007121;EVM0007365;EVM0007490;EVM0007527;EVM0007688;EVM0007940;EVM0009342;EVM0009945;EVM0009958;EVM0010417;EVM0011268;EVM0011898;EVM0012633;EVM0013927;EVM0013938;EVM0014182;EVM0014447;EVM0014620;EVM0014818;EVM0015082;EVM…	K08679+K12449+K00975+K15920+K08679+K00975+K08679+K01784+K01810+K13379+K00975+K15920+K01784+K00975+K00770+K00975+K02377+K01784+K12448+K08678+K17497+K13648+K12451+K08679+K01711+K12450+K12449+K00326+K16190+K00847+K00844+K00963+K00963+K12448+K00326+K12449+K12446+K00012+K15920+K13648+K01810+K00012+K20547+K00844+K12373+K00847+K01835+K00966+K00847+K08679+K12448+K00975+K12451+K01784+K20547+K08679+K12446+…
Glyoxylate and dicarboxylate metabolism	ko00630	43	189	3165	15811	EVM0001310;EVM0001480;EVM0001623;EVM0001846;EVM0002442;EVM0002715;EVM0003027;EVM0003868;EVM0004015;EVM0006464;EVM0007139;EVM0009088;EVM0009928;EVM0011971;EVM0012484;EVM0013573;EVM0013832;EVM0015710;EVM0017020;EVM0018648;EVM0019117;EVM0019547;EVM0020620;EVM0023215;EVM0024670;EVM0025122;EVM0025378;EVM0025914;EVM0025983;EVM0028373;EVM0029774;EVM0032152;EVM0032187;EVM0032352;EVM0033458;EVM0038610;EVM…	K00600+K01681+K01915+K00830+K19269+K15919+K01647+K00025+K00600+K00600+K01601+K15919+K15919+K01915+K01915+K00025+K18121+K18121+K22133+K01647+K01638+K01647+K00382+K00382+K01895+K00026+K00600+K22133+K15919+K15919+K01638+K00600+K01647+K01638+K22133+K15918+K01433+K00626+K01647+K01681+K22133+K00600+K00284
beta-Alanine metabolism	ko00410	29	105	3165	15811	EVM0006487;EVM0012247;EVM0017730;EVM0018464;EVM0024869;EVM0026280;EVM0026508;EVM0028391;EVM0029647;EVM0029827;EVM0029990;EVM0030010;EVM0030169;EVM0030796;EVM0031989;EVM0032402;EVM0033305;EVM0034611;EVM0035404;EVM0035611;EVM0036139;EVM0037744;EVM0039683;EVM0039874;EVM0040069;EVM0041267;EVM0041621;EVM0044956;EVM0045517	K17839+K00140+K01464+K01580+K00128+K05605+K00128+K17839+K01578+K00276+K01580+K01580+K00128+K05605+K01464+K00276+K00128+K00128+K00276+K00232+K00128+K01918+K00128+K17839+K00276+K01692+K00140+K01431+K00276
Nicotinate and nicotinamide metabolism	ko00760	16	78	3165	15811	EVM0001319;EVM0001734;EVM0009472;EVM0010454;EVM0011660;EVM0020305;EVM0022790;EVM0025805;EVM0028947;EVM0029238;EVM0030760;EVM0034314;EVM0035568;EVM0035997;EVM0038159;EVM0040586	K01081+K18551+K03787+K01240+K00858+K00767+K03517+K03517+K01081+K03426+K11416+K01513+K01513+K11414+K01240+K01950
Aminoacyl-tRNA biosynthesis	ko00970	37	244	3165	15811	EVM0000819;EVM0002232;EVM0002780;EVM0004439;EVM0005086;EVM0007171;EVM0007845;EVM0008978;EVM0009394;EVM0009846;EVM0010406;EVM0011124;EVM0013825;EVM0015889;EVM0016790;EVM0018610;EVM0019614;EVM0021659;EVM0024240;EVM0027807;EVM0029743;EVM0030387;EVM0031067;EVM0035131;EVM0037216;EVM0037225;EVM0039476;EVM0039833;EVM0040167;EVM0041271;EVM0041936;EVM0043124;EVM0043351;EVM0044015;EVM0045137;EVM0045823;Ros…	K02433+K02433+K01881+K02433+K01880+K01872+K02433+K02433+K01872+K01870+K02435+K01870+K01874+K04567+K02433+K01868+K01866+K01867+K01866+K01868+K01883+K01883+K01892+K02433+K01870+K01870+K01881+K01875+K01866+K01893+K01893+K01870+K02433+K01867+K01866+K01883+K01867
Betalain biosynthesis	ko00965	4	59	3165	15811	EVM0005398;EVM0007769;EVM0024582;EVM0037372	K01593+K15777+K15777+K01593
Other types of O-glycan biosynthesis	ko00514	6	51	3165	15811	EVM0004861;EVM0012427;EVM0021453;EVM0021473;EVM0027660;EVM0027904	K20784+K20783+K20784+K20782+K20784+K18134
Flavone and flavonol biosynthesis	ko00944	5	33	3165	15811	EVM0002427;EVM0003663;EVM0012866;EVM0013819;EVM0020675	K13080+K05280+K22794+K13080+K13080
Glucosinolate biosynthesis	ko00966	5	15	3165	15811	EVM0003173;EVM0017741;EVM0030188;EVM0032192;Rosmarinus_officinalis_newGene_18677	K00826+K01703+K00826+K01703+K11820
Pentose and glucuronate interconversions	ko00040	41	413	3165	15811	EVM0000632;EVM0001095;EVM0004113;EVM0005059;EVM0006211;EVM0007013;EVM0007151;EVM0007750;EVM0009967;EVM0010169;EVM0010535;EVM0011497;EVM0011504;EVM0012633;EVM0013221;EVM0014179;EVM0014182;EVM0014447;EVM0017302;EVM0018180;EVM0018249;EVM0022926;EVM0023619;EVM0024598;EVM0024987;EVM0029059;EVM0031247;EVM0031410;EVM0037164;EVM0038812;EVM0039113;EVM0040127;EVM0042150;EVM0043129;EVM0043614;EVM0043812;EVM…	K01051+K01213+K01051+K01051+K01805+K01783+K01728+K01051+K01184+K01051+K01051+K01213+K01783+K16190+K01805+K01184+K00963+K00963+K00012+K00012+K01728+K01051+K01051+K01051+K01783+K01051+K01805+K01805+K01728+K01184+K01051+K00002+K01184+K00012+K00002+K01728+K01805+K01051+K01051+K00963+K12447
Glycosphingolipid biosynthesis - ganglio series	ko00604	19	74	3165	15811	EVM0001997;EVM0009139;EVM0011823;EVM0012081;EVM0020375;EVM0020694;EVM0022266;EVM0026553;EVM0027693;EVM0033689;EVM0034366;EVM0036834;EVM0037369;EVM0037931;EVM0041807;EVM0042402;EVM0042915;EVM0044710;Rosmarinus_officinalis_newGene_18769	K12309+K12309+K12309+K12309+K12309+K12373+K12309+K12309+K12309+K12309+K12309+K12309+K12309+K12309+K12309+K12309+K12309+K12309+K12309
Histidine metabolism	ko00340	14	50	3165	15811	EVM0004624;EVM0023390;EVM0024715;EVM0024869;EVM0026508;EVM0026514;EVM0030169;EVM0033305;EVM0034611;EVM0036139;EVM0036299;EVM0039683;EVM0042555;EVM0045925	K00013+K18649+K00817+K00128+K00128+K11755+K00128+K00128+K00128+K00128+K00765+K00128+K00765+K01693
Plant-pathogen interaction	ko04626	217	1502	3165	15811	EVM0000262;EVM0000357;EVM0000612;EVM0001126;EVM0001244;EVM0001839;EVM0002345;EVM0002626;EVM0002699;EVM0002813;EVM0003114;EVM0003117;EVM0003200;EVM0003358;EVM0003741;EVM0003798;EVM0003880;EVM0004175;EVM0004203;EVM0004236;EVM0004361;EVM0004465;EVM0004484;EVM0004568;EVM0005053;EVM0005107;EVM0005363;EVM0005507;EVM0005909;EVM0006231;EVM0006459;EVM0006668;EVM0006698;EVM0006793;EVM0006805;EVM0007253;EVM…	K05391+K13412+K16224+K13457+K13412+K02183+K13424+K18878+K13435+K13412+K13420+K18834+K13457+K13412+K13420+K13453+K13416+K13435+K15397+K13416+K13448+K13424+K05391+K13453+K13457+K13459+K13420+K09487+K15397+K20600+K13466+K13434+K13453+K16225+K05391+K18875+K13448+K13424+K13447+K13424+K18878+K13412+K13457+K13453+K13420+K13457+K13459+K13466+K12795+K13412+K13453+K13457+K16224+K18878+K13466+K13457+K04079+…
Glycosphingolipid biosynthesis - lacto and neolacto series	ko00601	1	7	3165	15811	EVM0029246	K01988
Monoterpenoid biosynthesis	ko00902	6	59	3165	15811	EVM0000040;EVM0006955;EVM0016588;EVM0039317;EVM0039589;EVM0041494	K23232+K23232+K15095+K23232+K23232+K23232
Riboflavin metabolism	ko00740	15	66	3165	15811	EVM0001395;EVM0005903;EVM0008265;EVM0011161;EVM0014302;EVM0018724;EVM0022117;EVM0023500;EVM0024520;EVM0032272;EVM0033205;EVM0034314;EVM0035568;EVM0035741;EVM0037953	K14379+K20884+K18453+K00793+K14379+K18453+K14652+K14652+K00953+K14652+K20884+K01513+K01513+K14652+K11752
Sulfur relay system	ko04122	6	22	3165	15811	EVM0011479;EVM0032217;EVM0032585;EVM0034090;EVM0039104;EVM0039578	K14168+K14168+K21232+K01011+K03639+K04487
Selenocompound metabolism	ko00450	15	65	3165	15811	EVM0000418;EVM0001879;EVM0006262;EVM0008495;EVM0009301;EVM0011831;EVM0013825;EVM0019033;EVM0020563;EVM0026700;EVM0030083;EVM0032926;EVM0035658;EVM0043460;EVM0045906	K01739+K00549+K01761+K00549+K13811+K01739+K01874+K13811+K01739+K13811+K01739+K00549+K13811+K08247+K00549
Basal transcription factors	ko03022	34	124	3165	15811	EVM0000362;EVM0002807;EVM0002836;EVM0003588;EVM0004667;EVM0004750;EVM0005285;EVM0005433;EVM0007221;EVM0009288;EVM0011978;EVM0012454;EVM0014999;EVM0015100;EVM0015106;EVM0015677;EVM0016669;EVM0018078;EVM0018680;EVM0019970;EVM0022513;EVM0022880;EVM0024793;EVM0024836;EVM0025998;EVM0027038;EVM0027911;EVM0029040;EVM0030578;EVM0031468;EVM0036011;EVM0036140;EVM0041758;EVM0045975	K10842+K03136+K02202+K03122+K03124+K03126+K10842+K06634+K10843+K03122+K14649+K03125+K03120+K03139+K03120+K03138+K03129+K02202+K03128+K03138+K03122+K03122+K03137+K03139+K10843+K03138+K10842+K03122+K10843+K03132+K14649+K03126+K03126+K02202
Sesquiterpenoid and triterpenoid biosynthesis	ko00909	10	84	3165	15811	EVM0004814;EVM0005370;EVM0018384;EVM0018853;EVM0019304;EVM0019804;EVM0023766;EVM0025689;EVM0031496;Rosmarinus_officinalis_newGene_19279	K14173+K15891+K00801+K00801+K14173+K15813+K15813+K00801+K15803+K15472
Pyruvate metabolism	ko00620	64	249	3165	15811	EVM0002759;EVM0003388;EVM0003868;EVM0005552;EVM0005697;EVM0007421;EVM0007881;EVM0008846;EVM0013573;EVM0014673;EVM0015794;EVM0016114;EVM0018165;EVM0018491;EVM0019117;EVM0020620;EVM0021087;EVM0021148;EVM0021196;EVM0022154;EVM0023215;EVM0024597;EVM0024670;EVM0024823;EVM0024869;EVM0025122;EVM0025685;EVM0026508;EVM0026565;EVM0027057;EVM0028052;EVM0029089;EVM0029774;EVM0030169;EVM0030360;EVM0031385;EVM…	K00051+K00162+K00025+K01679+K00873+K00162+K00873+K00029+K00025+K01595+K01759+K00161+K00873+K18881+K01638+K00382+K00161+K00873+K00016+K00162+K00382+K02160+K01895+K02160+K00128+K00026+K00161+K00128+K01649+K00161+K00627+K00627+K01638+K00128+K00873+K01679+K01638+K01595+K00873+K01962+K00128+K01595+K00016+K00128+K01961+K01595+K01595+K00029+K00162+K00128+K00873+K01962+K01595+K01595+K01595+K00029+K00128+…
Proteasome	ko03050	60	147	3165	15811	EVM0002592;EVM0003213;EVM0003587;EVM0004110;EVM0004436;EVM0004870;EVM0005501;EVM0006850;EVM0007249;EVM0008094;EVM0008174;EVM0008212;EVM0008308;EVM0008544;EVM0011004;EVM0012417;EVM0012565;EVM0013610;EVM0013649;EVM0014452;EVM0014740;EVM0015394;EVM0015479;EVM0015646;EVM0015857;EVM0015997;EVM0017537;EVM0017989;EVM0018201;EVM0021464;EVM0023076;EVM0023836;EVM0025222;EVM0026057;EVM0026486;EVM0027452;EVM…	K03061+K06699+K02725+K02735+K03030+K02727+K10881+K11599+K02729+K03035+K02736+K03066+K03061+K03033+K02739+K03063+K03065+K03031+K03064+K02734+K02726+K03030+K03030+K03061+K02738+K02737+K02736+K02735+K02725+K02729+K02728+K03030+K03032+K03066+K03028+K02739+K02730+K03065+K03064+K03036+K03061+K02731+K06699+K03037+K03065+K02731+K03030+K03031+K02730+K02739+K02734+K03064+K03032+K02727+K03032+K02738+K02737+…
Glycosphingolipid biosynthesis - globo and isoglobo series	ko00603	8	31	3165	15811	EVM0000172;EVM0001844;EVM0007779;EVM0008280;EVM0020694;EVM0020777;EVM0029246;EVM0034839	K07407+K07407+K07407+K01189+K12373+K07407+K01988+K07407
Indole alkaloid biosynthesis	ko00901	3	15	3165	15811	EVM0005398;EVM0017633;EVM0034065	K01593+K01757+K01757
Thiamine metabolism	ko00730	21	88	3165	15811	EVM0002636;EVM0003544;EVM0005949;EVM0010834;EVM0010845;EVM0012587;EVM0015111;EVM0016869;EVM0017860;EVM0020818;EVM0027540;EVM0028338;EVM0030921;EVM0032323;EVM0033527;EVM0036284;EVM0036549;EVM0039263;EVM0039578;EVM0041886;EVM0045798	K00949+K00939+K03147+K06949+K20896+K00939+K00939+K00939+K22911+K22911+K00939+K22911+K01662+K03146+K22911+K22911+K22911+K03146+K04487+K00939+K01662
Fructose and mannose metabolism	ko00051	35	159	3165	15811	EVM0000281;EVM0000638;EVM0001847;EVM0003182;EVM0003412;EVM0004765;EVM0005158;EVM0006211;EVM0007121;EVM0007688;EVM0009958;EVM0010624;EVM0013221;EVM0013927;EVM0013938;EVM0016395;EVM0019441;EVM0020934;EVM0021239;EVM0022203;EVM0022717;EVM0023455;EVM0028799;EVM0031157;EVM0031247;EVM0031410;EVM0032931;EVM0035501;EVM0041264;EVM0041746;EVM0042271;EVM0042424;EVM0045272;EVM0045406;Rosmarinus_officinalis_ne…	K00895+K00895+K18447+K00850+K00850+K01623+K19355+K01805+K02377+K17497+K01711+K01803+K01805+K00847+K00844+K00850+K00844+K00847+K00966+K00847+K01103+K00850+K00847+K19355+K01805+K01805+K19355+K03841+K03841+K00850+K00847+K01803+K00850+K01805+K18447
Linoleic acid metabolism	ko00591	9	31	3165	15811	EVM0018508;EVM0019961;EVM0024417;EVM0028258;EVM0030438;EVM0030772;EVM0040057;EVM0040546;EVM0045935	K00454+K00454+K00454+K14674+K15718+K15718+K15718+K00454+K14674
Oxidative phosphorylation	ko00190	123	361	3165	15811	EVM0000255;EVM0000734;EVM0001202;EVM0001253;EVM0001514;EVM0001834;EVM0001912;EVM0002007;EVM0002444;EVM0002656;EVM0003018;EVM0003090;EVM0003709;EVM0003745;EVM0003848;EVM0003851;EVM0004627;EVM0005057;EVM0005179;EVM0005242;EVM0005463;EVM0005904;EVM0006251;EVM0006348;EVM0006382;EVM0007508;EVM0008596;EVM0008713;EVM0009177;EVM0011637;EVM0011720;EVM0012037;EVM0012555;EVM0012830;EVM0013193;EVM0014072;EVM…	K00235+K02132+K02134+K02147+K03884+K03945+K02266+K00411+K03883+K02267+K02155+K02133+K02138+K02126+K02134+K02147+K02150+K11353+K03880+K02134+K02149+K03935+K03884+K05574+K02138+K03952+K02261+K03959+K03878+K03881+K02140+K02154+K05575+K01507+K00417+K03943+K03941+K03878+K03955+K03884+K00234+K00416+K00411+K02128+K02151+K02109+K02132+K02145+K02154+K03965+K05582+K02137+K03883+K11352+K00235+K02258+K00412+…
Cyanoamino acid metabolism	ko00460	16	98	3165	15811	EVM0001310;EVM0004015;EVM0005473;EVM0006464;EVM0010747;EVM0013550;EVM0025186;EVM0025378;EVM0025687;EVM0025810;EVM0032152;EVM0033291;EVM0033506;EVM0040439;EVM0045809;Rosmarinus_officinalis_newGene_21032	K00600+K00600+K20802+K00600+K13051+K13035+K05349+K00600+K18592+K13035+K00600+K16266+K01188+K18592+K00600+K13034
Folate biosynthesis	ko00790	13	71	3165	15811	EVM0001924;EVM0012088;EVM0016187;EVM0022117;EVM0023500;EVM0029172;EVM0029264;EVM0030044;EVM0032272;EVM0035741;EVM0036428;EVM0039104;EVM0044289	K15631+K15631+K15631+K14652+K14652+K15631+K15631+K15631+K14652+K14652+K13998+K03639+K15631
Fatty acid biosynthesis	ko00061	23	132	3165	15811	EVM0006139;EVM0006560;EVM0010844;EVM0011489;EVM0012515;EVM0014025;EVM0014063;EVM0015042;EVM0016843;EVM0023755;EVM0024597;EVM0024823;EVM0025549;EVM0031174;EVM0032276;EVM0032944;EVM0034625;EVM0035585;EVM0037041;EVM0038190;EVM0039873;EVM0043524;Rosmarinus_officinalis_newGene_18389	K09458+K03921+K00665+K01897+K00645+K03921+K09458+K01897+K03921+K00059+K02160+K02160+K00059+K03921+K00059+K01962+K01961+K00059+K01962+K02372+K00059+K10781+K01897
Photosynthesis	ko00195	19	140	3165	15811	EVM0002950;EVM0004006;EVM0009123;EVM0012064;EVM0014853;EVM0014907;EVM0017936;EVM0018955;EVM0019388;EVM0025735;EVM0030266;EVM0030793;EVM0034169;EVM0034203;EVM0034902;EVM0035738;EVM0041311;EVM0043718;EVM0044387	K02638+K02689+K02701+K02703+K02634+K02690+K02705+K02109+K02639+K08901+K08903+K08903+K02638+K02638+K02717+K02716+K03542+K03542+K08906
Ubiquinone and other terpenoid-quinone biosynthesis	ko00130	30	117	3165	15811	EVM0001572;EVM0002320;EVM0003174;EVM0003411;EVM0006219;EVM0006313;EVM0007719;EVM0008233;EVM0009587;EVM0010081;EVM0010328;EVM0010568;EVM0012049;EVM0013328;EVM0020746;EVM0021456;EVM0023218;EVM0029849;EVM0033114;EVM0033869;EVM0035399;EVM0035442;EVM0036166;EVM0036195;EVM0036600;EVM0036994;EVM0041352;EVM0045232;EVM0045573;Rosmarinus_officinalis_newGene_18962	K19222+K19222+K01661+K18606+K01904+K01904+K01904+K03809+K19222+K03809+K00815+K12502+K12501+K00815+K03809+K00815+K05928+K06127+K14759+K00815+K00815+K00815+K17872+K12501+K17872+K23095+K12502+K06127+K23094+K01904
Nucleotide excision repair	ko03420	39	152	3165	15811	EVM0000362;EVM0002836;EVM0004883;EVM0005034;EVM0005285;EVM0005433;EVM0005668;EVM0005855;EVM0007221;EVM0010018;EVM0010826;EVM0013739;EVM0014315;EVM0016337;EVM0018078;EVM0020518;EVM0020793;EVM0021361;EVM0023232;EVM0025787;EVM0025998;EVM0027911;EVM0029721;EVM0029833;EVM0030432;EVM0030578;EVM0031869;EVM0031925;EVM0032465;EVM0032485;EVM0034136;EVM0035798;EVM0036809;EVM0041483;EVM0042222;EVM0042525;EVM…	K10842+K02202+K02324+K10610+K10842+K06634+K02335+K10754+K10843+K10755+K10839+K02328+K10839+K10838+K02202+K07466+K10839+K10754+K10839+K10739+K10843+K10842+K02326+K10754+K10140+K10843+K07466+K10848+K03505+K02327+K07466+K04802+K10740+K10839+K10848+K10848+K02325+K02202+K02324
DNA replication	ko03030	26	134	3165	15811	EVM0001626;EVM0004883;EVM0005668;EVM0005855;EVM0010018;EVM0013739;EVM0017638;EVM0019891;EVM0020518;EVM0021361;EVM0025787;EVM0029721;EVM0029833;EVM0031817;EVM0031869;EVM0032465;EVM0032485;EVM0034136;EVM0035081;EVM0035195;EVM0035798;EVM0036809;EVM0040587;EVM0044734;EVM0045194;Rosmarinus_officinalis_newGene_16627	K03111+K02324+K02335+K10754+K10755+K02328+K10744+K03111+K07466+K10754+K10739+K02326+K10754+K10744+K07466+K03505+K02327+K07466+K03111+K02540+K04802+K10740+K02685+K02325+K02321+K02324
Fatty acid metabolism	ko01212	29	177	3165	15811	EVM0006139;EVM0006560;EVM0010844;EVM0011489;EVM0012515;EVM0014025;EVM0014063;EVM0015042;EVM0016843;EVM0023755;EVM0024597;EVM0024823;EVM0025549;EVM0026080;EVM0026724;EVM0031174;EVM0032276;EVM0032944;EVM0034625;EVM0035439;EVM0035585;EVM0035611;EVM0037041;EVM0038190;EVM0039873;EVM0041267;EVM0041435;EVM0043524;Rosmarinus_officinalis_newGene_18389	K09458+K03921+K00665+K01897+K00645+K03921+K09458+K01897+K03921+K00059+K02160+K02160+K00059+K10527+K10256+K03921+K00059+K01962+K01961+K07513+K00059+K00232+K01962+K02372+K00059+K01692+K00626+K10781+K01897
Flavonoid biosynthesis	ko00941	29	183	3165	15811	EVM0000155;EVM0002427;EVM0002495;EVM0003663;EVM0005721;EVM0009561;EVM0011866;EVM0012241;EVM0012850;EVM0013819;EVM0014343;EVM0017035;EVM0019359;EVM0020675;EVM0022743;EVM0022987;EVM0023312;EVM0025866;EVM0026623;EVM0027138;EVM0028236;EVM0028411;EVM0031586;EVM0035052;EVM0035392;EVM0035453;EVM0040581;EVM0041029;EVM0042361	K09754+K13080+K05278+K05280+K13065+K09754+K13065+K13065+K23179+K13080+K13065+K13082+K00588+K13080+K01859+K09754+K01859+K23179+K13065+K00660+K01859+K13065+K00588+K00588+K13065+K01859+K13065+K00660+K09754
Carotenoid biosynthesis	ko00906	22	112	3165	15811	EVM0000023;EVM0002590;EVM0004905;EVM0005100;EVM0005313;EVM0006563;EVM0007925;EVM0008737;EVM0011006;EVM0012177;EVM0017843;EVM0020130;EVM0022832;EVM0026490;EVM0031806;EVM0033751;EVM0037473;EVM0038481;EVM0040431;EVM0042566;EVM0043903;EVM0044868	K02293+K09835+K09840+K09840+K14595+K14595+K14595+K09838+K09835+K06444+K02293+K02291+K09837+K09835+K14595+K17911+K14595+K09838+K09839+K14595+K00514+K09837
Circadian rhythm - plant	ko04712	58	224	3165	15811	EVM0000100;EVM0000497;EVM0001099;EVM0001550;EVM0002077;EVM0002279;EVM0005036;EVM0006188;EVM0007440;EVM0008658;EVM0010441;EVM0012689;EVM0012711;EVM0012721;EVM0014232;EVM0014395;EVM0016328;EVM0016837;EVM0017447;EVM0017731;EVM0017787;EVM0018306;EVM0018374;EVM0018486;EVM0018524;EVM0020039;EVM0022357;EVM0022624;EVM0023284;EVM0025767;EVM0027138;EVM0027599;EVM0028128;EVM0029410;EVM0030014;EVM0030622;EVM…	K16221+K12133+K12130+K12135+K12133+K16240+K12135+K16222+K12126+K03097+K12133+K12119+K12133+K16222+K12121+K12135+K12126+K16240+K12133+K12115+K16222+K12133+K12135+K16222+K12133+K12124+K16222+K16221+K12135+K12115+K00660+K12133+K12126+K12135+K12126+K12116+K12135+K12133+K12133+K16222+K12125+K12120+K16222+K16221+K16222+K12135+K00660+K16221+K12120+K12133+K12130+K12115+K12124+K16222+K03115+K12126+K03097+…
Vitamin B6 metabolism	ko00750	10	26	3165	15811	EVM0000594;EVM0006456;EVM0009757;EVM0011460;EVM0012739;EVM0016091;EVM0024903;EVM0029208;EVM0031698;EVM0034355	K00831+K06215+K05275+K06215+K00831+K00868+K08681+K06215+K00868+K01733
Nitrogen metabolism	ko00910	11	83	3165	15811	EVM0001623;EVM0011971;EVM0012484;EVM0012847;EVM0018858;EVM0029033;EVM0030765;EVM0033251;EVM0037787;EVM0039816;Rosmarinus_officinalis_newGene_14046	K01915+K01915+K01915+K02575+K01673+K10534+K01725+K00366+K00366+K02575+K00284
Lysine degradation	ko00310	24	110	3165	15811	EVM0001702;EVM0002922;EVM0013296;EVM0016612;EVM0020620;EVM0022198;EVM0023215;EVM0024869;EVM0025458;EVM0026217;EVM0026508;EVM0030169;EVM0033305;EVM0034388;EVM0034611;EVM0036139;EVM0037546;EVM0037949;EVM0039683;EVM0041267;EVM0041435;EVM0042055;EVM0044444;EVM0044732	K11420+K11426+K00658+K11420+K00382+K11430+K00382+K00128+K00306+K11426+K00128+K00128+K00128+K14157+K00128+K00128+K11433+K11430+K00128+K01692+K00626+K11422+K11420+K00658
Starch and sucrose metabolism	ko00500	99	489	3165	15811	EVM0000064;EVM0001036;EVM0001245;EVM0001810;EVM0001847;EVM0002241;EVM0002391;EVM0003459;EVM0004120;EVM0004466;EVM0004808;EVM0004826;EVM0004858;EVM0005160;EVM0005526;EVM0005767;EVM0005935;EVM0006215;EVM0006314;EVM0006585;EVM0006656;EVM0007435;EVM0007591;EVM0008442;EVM0008961;EVM0009240;EVM0009939;EVM0009962;EVM0010312;EVM0012174;EVM0013890;EVM0013927;EVM0013938;EVM0014182;EVM0014447;EVM0014913;EVM…	K00695+K00975+K00703+K00688+K18447+K00975+K01177+K19892+K01810+K00975+K01176+K00695+K00703+K19891+K16055+K19893+K19891+K00975+K01193+K01176+K00975+K16055+K19891+K01176+K16055+K19891+K01177+K00696+K19892+K00700+K16055+K00847+K00844+K00963+K00963+K16055+K19893+K19893+K00696+K07024+K01810+K01176+K01177+K16055+K00844+K01177+K16055+K01179+K01176+K19891+K00847+K01177+K01835+K00847+K01176+K00700+K00975+…
Glycerolipid metabolism	ko00561	44	271	3165	15811	EVM0000172;EVM0001844;EVM0007779;EVM0008280;EVM0013288;EVM0014518;EVM0014547;EVM0018500;EVM0019208;EVM0019297;EVM0020777;EVM0023280;EVM0023581;EVM0024387;EVM0024869;EVM0026508;EVM0027046;EVM0027576;EVM0028258;EVM0028631;EVM0029387;EVM0029923;EVM0030169;EVM0030586;EVM0030620;EVM0033305;EVM0033516;EVM0034611;EVM0034839;EVM0034968;EVM0036139;EVM0036260;EVM0038610;EVM0039683;EVM0040127;EVM0041908;EVM…	K07407+K07407+K07407+K01189+K18693+K01054+K00655+K01054+K15728+K00655+K07407+K00655+K00655+K09480+K00128+K00128+K01054+K16816+K14674+K00901+K18693+K15728+K00128+K00655+K21362+K00128+K13506+K00128+K07407+K06118+K00128+K16816+K15918+K00128+K00002+K00679+K01054+K00002+K15728+K16816+K14674+K13519+K00655+K00679
Homologous recombination	ko03440	28	191	3165	15811	EVM0001626;EVM0003258;EVM0003833;EVM0004650;EVM0005501;EVM0005668;EVM0013739;EVM0014429;EVM0015807;EVM0016482;EVM0016796;EVM0018304;EVM0019891;EVM0020518;EVM0022509;EVM0025768;EVM0025787;EVM0029498;EVM0031832;EVM0031869;EVM0032465;EVM0032485;EVM0034136;EVM0035081;EVM0036136;EVM0036809;EVM0039731;EVM0041148	K03111+K04728+K03655+K08991+K10881+K02335+K02328+K20776+K10866+K12173+K10866+K10901+K03111+K07466+K08991+K10875+K10739+K10875+K12173+K07466+K03505+K02327+K07466+K03111+K10683+K10740+K10865+K12173
Fatty acid elongation	ko00062	4	88	3165	15811	EVM0004203;EVM0005909;EVM0014915;EVM0032470	K15397+K15397+K15397+K15397
ABC transporters	ko02010	40	198	3165	15811	EVM0000873;EVM0000933;EVM0001750;EVM0002061;EVM0002481;EVM0002822;EVM0003452;EVM0004988;EVM0008832;EVM0012061;EVM0012200;EVM0012737;EVM0013713;EVM0014205;EVM0015491;EVM0018199;EVM0018600;EVM0019192;EVM0019533;EVM0022200;EVM0023158;EVM0024424;EVM0025326;EVM0026004;EVM0026106;EVM0029733;EVM0031062;EVM0031063;EVM0032457;EVM0032580;EVM0033002;EVM0036270;EVM0036379;EVM0038793;EVM0039294;EVM0040002;EVM…	K05658+K05681+K05658+K08712+K05658+K05643+K08712+K05658+K05658+K05666+K05641+K05658+K08712+K05681+K05681+K05658+K08712+K05666+K05656+K05658+K05658+K05681+K05658+K05658+K08712+K05658+K05656+K05677+K08711+K05681+K02045+K05663+K05658+K05658+K05666+K08712+K05665+K05666+K05658+K05658
Mismatch repair	ko03430	23	104	3165	15811	EVM0000296;EVM0001414;EVM0001626;EVM0004068;EVM0005855;EVM0010018;EVM0011244;EVM0011833;EVM0013739;EVM0019891;EVM0020518;EVM0021361;EVM0025787;EVM0027005;EVM0029833;EVM0031869;EVM0032137;EVM0032465;EVM0032485;EVM0034136;EVM0035081;EVM0035798;EVM0036809	K10858+K07456+K03111+K08735+K10754+K10755+K07456+K07456+K02328+K03111+K07466+K10754+K10739+K07456+K10754+K07466+K08739+K03505+K02327+K07466+K03111+K04802+K10740
Galactose metabolism	ko00052	65	231	3165	15811	EVM0000172;EVM0000206;EVM0001844;EVM0001997;EVM0002705;EVM0003182;EVM0003412;EVM0003927;EVM0003999;EVM0005391;EVM0006314;EVM0006785;EVM0007241;EVM0007365;EVM0007779;EVM0008280;EVM0009139;EVM0010968;EVM0011823;EVM0012081;EVM0013938;EVM0014182;EVM0014447;EVM0015242;EVM0015535;EVM0016395;EVM0017139;EVM0019441;EVM0020375;EVM0020777;EVM0021041;EVM0022266;EVM0023057;EVM0023455;EVM0024058;EVM0025264;EVM…	K07407+K18819+K07407+K12309+K18819+K00850+K00850+K01784+K18819+K01784+K01193+K18819+K06617+K01784+K07407+K01189+K12309+K06617+K12309+K12309+K00844+K00963+K00963+K18819+K06617+K00850+K06617+K00844+K12309+K07407+K01835+K12309+K18819+K00850+K01784+K06617+K12309+K12309+K18819+K01193+K01835+K18819+K12309+K06611+K12309+K07407+K01835+K18819+K12309+K12309+K12309+K06617+K00850+K12309+K18819+K12309+K12309+…
Taurine and hypotaurine metabolism	ko00430	5	12	3165	15811	EVM0018464;EVM0025687;EVM0029990;EVM0030010;EVM0040439	K01580+K18592+K01580+K01580+K18592
mRNA surveillance pathway	ko03015	45	296	3165	15811	EVM0000030;EVM0000133;EVM0001077;EVM0003250;EVM0003857;EVM0005454;EVM0005977;EVM0006857;EVM0006907;EVM0007408;EVM0008339;EVM0009399;EVM0009654;EVM0010232;EVM0011091;EVM0012042;EVM0013129;EVM0016449;EVM0017586;EVM0017782;EVM0017798;EVM0019704;EVM0019848;EVM0020360;EVM0021923;EVM0022331;EVM0023365;EVM0024342;EVM0025646;EVM0026013;EVM0026219;EVM0027163;EVM0027509;EVM0028844;EVM0032395;EVM0032947;EVM…	K18655+K04382+K14401+K14398+K14400+K14396+K11583+K14409+K14408+K03265+K11584+K13126+K13025+K14405+K14407+K14411+K04382+K13126+K14411+K14400+K11584+K04382+K15541+K06269+K11584+K06100+K14327+K11584+K14400+K14405+K04382+K14396+K14399+K11584+K14396+K13171+K06100+K14404+K11584+K13025+K14400+K14397+K14376+K13126+K04354
Phenylalanine metabolism	ko00360	33	102	3165	15811	EVM0003411;EVM0003973;EVM0004342;EVM0005398;EVM0006128;EVM0006657;EVM0009504;EVM0010328;EVM0011275;EVM0013328;EVM0013543;EVM0020944;EVM0021244;EVM0021456;EVM0021664;EVM0023441;EVM0024715;EVM0028819;EVM0029827;EVM0032140;EVM0032402;EVM0032778;EVM0033869;EVM0034772;EVM0035399;EVM0035404;EVM0035442;EVM0037372;EVM0040069;EVM0041267;EVM0044435;EVM0045517;Rosmarinus_officinalis_newGene_18478	K18606+K10775+K10775+K01593+K01426+K14454+K10775+K00815+K00074+K00815+K07253+K00811+K00074+K00815+K15849+K14454+K00817+K10775+K00276+K15849+K00276+K10775+K00815+K01426+K00815+K00276+K00815+K01593+K00276+K01692+K01426+K00276+K07253
Alanine, aspartate and glutamate metabolism	ko00250	27	103	3165	15811	EVM0000661;EVM0001503;EVM0001623;EVM0001846;EVM0002604;EVM0004251;EVM0006657;EVM0007798;EVM0010747;EVM0011971;EVM0012484;EVM0015021;EVM0016206;EVM0017037;EVM0018464;EVM0020944;EVM0022046;EVM0023441;EVM0024605;EVM0029990;EVM0030010;EVM0035686;EVM0038782;EVM0042148;Rosmarinus_officinalis_newGene_16189;Rosmarinus_officinalis_newGene_17454;Rosmarinus_officinalis_newGene_3533	K00827+K01955+K01915+K00830+K00827+K00609+K14454+K01955+K13051+K01915+K01915+K01755+K00609+K01940+K01580+K00811+K16871+K14454+K00814+K01580+K01580+K00827+K00814+K01956+K00609+K00609+K00764
Cutin, suberine and wax biosynthesis	ko00073	6	122	3165	15811	EVM0002184;EVM0003991;EVM0014467;EVM0015419;EVM0032897;EVM0040905	K20769+K15406+K20495+K15406+K20769+K15400
RNA transport	ko03013	110	527	3165	15811	EVM0000030;EVM0001787;EVM0003584;EVM0005947;EVM0007390;EVM0007729;EVM0007822;EVM0007934;EVM0008121;EVM0008764;EVM0008921;EVM0009399;EVM0009449;EVM0009654;EVM0009837;EVM0009981;EVM0010265;EVM0010421;EVM0012502;EVM0013088;EVM0013312;EVM0013802;EVM0013865;EVM0014003;EVM0014709;EVM0014718;EVM0014778;EVM0015569;EVM0016247;EVM0016449;EVM0016459;EVM0016579;EVM0017625;EVM0017777;EVM0018235;EVM0018344;EVM…	K18655+K07936+K14004+K14297+K03539+K07936+K03257+K13130+K03231+K12880+K03262+K13126+K00974+K13025+K14317+K03239+K03260+K14301+K03260+K03231+K03754+K14319+K03257+K03259+K14297+K18213+K18213+K07936+K14298+K13126+K03231+K03257+K03259+K03242+K03262+K03231+K03262+K03239+K07936+K14304+K03257+K03245+K03539+K05019+K03251+K14292+K14327+K12160+K03253+K03238+K03259+K12879+K03231+K03236+K03680+K03246+K14315+…
Protein export	ko03060	34	150	3165	15811	EVM0002542;EVM0006777;EVM0007273;EVM0007862;EVM0009702;EVM0009922;EVM0012020;EVM0014647;EVM0015588;EVM0017892;EVM0018643;EVM0020149;EVM0020206;EVM0020656;EVM0022506;EVM0025864;EVM0029355;EVM0032034;EVM0032221;EVM0033302;EVM0033777;EVM0034475;EVM0034618;EVM0035266;EVM0036692;EVM0039446;EVM0039483;EVM0041057;EVM0042139;EVM0043009;EVM0043043;EVM0043287;EVM0044159;EVM0044272	K09490+K09648+K03217+K10956+K03100+K03108+K03116+K09490+K03106+K09481+K03116+K09648+K03110+K03217+K09490+K09490+K12947+K03100+K03116+K13280+K09648+K09490+K03070+K12275+K12272+K12272+K03070+K03106+K03106+K03217+K03100+K09490+K03118+K09648
Pantothenate and CoA biosynthesis	ko00770	25	90	3165	15811	EVM0003173;EVM0006487;EVM0014215;EVM0017730;EVM0020108;EVM0024728;EVM0024804;EVM0024869;EVM0026508;EVM0028391;EVM0030169;EVM0030188;EVM0031989;EVM0033305;EVM0034171;EVM0034314;EVM0034611;EVM0035568;EVM0036139;EVM0037744;EVM0039683;EVM0039874;EVM0043252;EVM0044956;EVM0045841	K00826+K17839+K00053+K01464+K01652+K09680+K01653+K00128+K00128+K17839+K00128+K00826+K01464+K00128+K01653+K01513+K00128+K01513+K00128+K01918+K00128+K17839+K00606+K01431+K01653
Isoquinoline alkaloid biosynthesis	ko00950	20	106	3165	15811	EVM0005398;EVM0006657;EVM0010328;EVM0013328;EVM0020944;EVM0021049;EVM0021456;EVM0021664;EVM0023441;EVM0027034;EVM0029827;EVM0032140;EVM0032402;EVM0033869;EVM0035399;EVM0035404;EVM0035442;EVM0037372;EVM0040069;EVM0045517	K01593+K14454+K00815+K00815+K00811+K22097+K00815+K15849+K14454+K14975+K00276+K15849+K00276+K00815+K00815+K00276+K00815+K01593+K00276+K00276
Ribosome	ko03010	151	685	3165	15811	EVM0000017;EVM0000169;EVM0000186;EVM0000304;EVM0000613;EVM0001248;EVM0001267;EVM0001489;EVM0001610;EVM0001664;EVM0001685;EVM0002173;EVM0002309;EVM0003121;EVM0003355;EVM0003759;EVM0004226;EVM0004317;EVM0004847;EVM0005579;EVM0005748;EVM0005764;EVM0006750;EVM0006921;EVM0007414;EVM0007565;EVM0007777;EVM0007815;EVM0007957;EVM0008337;EVM0008594;EVM0008985;EVM0009990;EVM0010385;EVM0010807;EVM0012141;EVM…	K02916+K02995+K02990+K02917+K02906+K02923+K02984+K02870+K02896+K02867+K02950+K02973+K02946+K02996+K02894+K02896+K02892+K02922+K02900+K02966+K02935+K02925+K02962+K02927+K02865+K02894+K02927+K02982+K02973+K02935+K02926+K02889+K02986+K02935+K02943+K02882+K02977+K02873+K02864+K02901+K02945+K02957+K02987+K02937+K02955+K02955+K02866+K02910+K02904+K02995+K02940+K02943+K02886+K02897+K02900+K02898+K02998+…
Stilbenoid, diarylheptanoid and gingerol biosynthesis	ko00945	15	112	3165	15811	EVM0000155;EVM0005721;EVM0009561;EVM0011866;EVM0012241;EVM0014343;EVM0019359;EVM0022987;EVM0026623;EVM0028411;EVM0031586;EVM0035052;EVM0035392;EVM0040581;EVM0042361	K09754+K13065+K09754+K13065+K13065+K13065+K00588+K09754+K13065+K13065+K00588+K00588+K13065+K13065+K09754
Glycine, serine and threonine metabolism	ko00260	49	181	3165	15811	EVM0000594;EVM0000661;EVM0000853;EVM0001310;EVM0001846;EVM0002145;EVM0002604;EVM0002715;EVM0003037;EVM0003756;EVM0004015;EVM0005720;EVM0006464;EVM0006609;EVM0009088;EVM0009616;EVM0009928;EVM0010116;EVM0012739;EVM0017376;EVM0017948;EVM0019336;EVM0020620;EVM0023215;EVM0023448;EVM0025378;EVM0025458;EVM0025983;EVM0026222;EVM0026323;EVM0026745;EVM0027441;EVM0028373;EVM0029827;EVM0032152;EVM0032402;EVM…	K00831+K00827+K00058+K00600+K00830+K15633+K00827+K15919+K12524+K00133+K00600+K00058+K00600+K00130+K15919+K15634+K15919+K01834+K00831+K00058+K00130+K12524+K00382+K00382+K01754+K00600+K00306+K15919+K00928+K00058+K01695+K01754+K15919+K00276+K00600+K00276+K01733+K00276+K00827+K01754+K15918+K01754+K00276+K00130+K00276+K00058+K00600+K00058+K15633
RNA polymerase	ko03020	20	126	3165	15811	EVM0000626;EVM0001482;EVM0001533;EVM0006147;EVM0007016;EVM0009104;EVM0012520;EVM0014767;EVM0022037;EVM0028572;EVM0029132;EVM0029226;EVM0031018;EVM0031103;EVM0031326;EVM0032528;Rosmarinus_officinalis_newGene_10014;Rosmarinus_officinalis_newGene_17533;Rosmarinus_officinalis_newGene_20767;Rosmarinus_officinalis_newGene_395	K03018+K03011+K03012+K03018+K03018+K03012+K03013+K03007+K03000+K03025+K03013+K03018+K03013+K03011+K03023+K03013+K03006+K03006+K03006+K03018
Isoflavonoid biosynthesis	ko00943	8	28	3165	15811	EVM0011872;EVM0012423;EVM0012850;EVM0014060;EVM0025866;EVM0034145;EVM0036933;Rosmarinus_officinalis_newGene_17597	K13260+K13260+K23179+K13265+K23179+K13260+K13265+K13260
Phenylpropanoid biosynthesis	ko00940	59	443	3165	15811	EVM0000155;EVM0000218;EVM0000353;EVM0000883;EVM0001112;EVM0002764;EVM0003578;EVM0003973;EVM0004228;EVM0004342;EVM0004483;EVM0005721;EVM0006145;EVM0006219;EVM0006313;EVM0006911;EVM0007665;EVM0007719;EVM0007846;EVM0008955;EVM0009504;EVM0009561;EVM0011565;EVM0011654;EVM0011866;EVM0012241;EVM0012488;EVM0014343;EVM0016946;EVM0017893;EVM0019359;EVM0019699;EVM0019839;EVM0020960;EVM0021776;EVM0021949;EVM…	K09754+K00083+K22395+K09753+K09753+K00430+K00083+K10775+K00430+K10775+K00430+K13065+K09755+K01904+K01904+K00430+K06892+K01904+K09753+K09753+K10775+K09754+K23260+K23260+K13065+K13065+K00430+K13065+K09753+K13066+K00588+K09753+K23260+K00430+K13066+K09753+K09754+K05349+K00083+K13065+K13066+K13065+K09753+K10775+K00588+K10775+K00430+K01188+K00430+K00588+K23260+K13065+K00430+K12355+K00430+K13065+K09754+…
Valine, leucine and isoleucine degradation	ko00280	49	156	3165	15811	EVM0000661;EVM0001283;EVM0002604;EVM0003173;EVM0003938;EVM0005690;EVM0006790;EVM0006959;EVM0007446;EVM0011618;EVM0011674;EVM0011681;EVM0012247;EVM0012704;EVM0013847;EVM0014970;EVM0016000;EVM0016414;EVM0017719;EVM0020620;EVM0023012;EVM0023215;EVM0024692;EVM0024869;EVM0026280;EVM0026508;EVM0028502;EVM0029199;EVM0029688;EVM0030169;EVM0030188;EVM0030796;EVM0032422;EVM0033051;EVM0033305;EVM0034402;EVM…	K00827+K01968+K00827+K00826+K00020+K01968+K01640+K01968+K00020+K01640+K01640+K01641+K00140+K01968+K01968+K01969+K09699+K01968+K00020+K00382+K00166+K00382+K00020+K00128+K05605+K00128+K01969+K01640+K01968+K00128+K00826+K05605+K00167+K01968+K00128+K01641+K00128+K07513+K00827+K00128+K00020+K00128+K00167+K01692+K00626+K01968+K00140+K00167+K00253
Arachidonic acid metabolism	ko00590	24	69	3165	15811	EVM0001872;EVM0002987;EVM0003454;EVM0007294;EVM0008586;EVM0009019;EVM0011422;EVM0015778;EVM0016485;EVM0017726;EVM0018907;EVM0025687;EVM0026878;EVM0028258;EVM0030925;EVM0031775;EVM0032160;EVM0032408;EVM0035389;EVM0040439;EVM0041793;EVM0042945;EVM0044772;EVM0045935	K08726+K00432+K08726+K15730+K00432+K00432+K08726+K05309+K08726+K00432+K15730+K18592+K15730+K14674+K08726+K05309+K01254+K00432+K05309+K18592+K00432+K08726+K15730+K14674
alpha-Linolenic acid metabolism	ko00592	26	110	3165	15811	EVM0000335;EVM0001393;EVM0001996;EVM0003329;EVM0012576;EVM0014454;EVM0015866;EVM0016086;EVM0018508;EVM0019961;EVM0020665;EVM0024417;EVM0026080;EVM0026149;EVM0026304;EVM0028258;EVM0028663;EVM0031292;EVM0031300;EVM0034988;EVM0035142;EVM0035439;EVM0035611;EVM0035676;EVM0040546;EVM0045935	K18857+K16818+K01723+K00224+K16818+K00224+K01723+K01723+K00454+K00454+K22389+K00454+K10527+K01723+K16818+K14674+K22389+K16818+K16818+K18857+K18857+K07513+K00232+K01723+K00454+K14674
Ribosome biogenesis in eukaryotes	ko03008	46	285	3165	15811	EVM0000523;EVM0001787;EVM0003740;EVM0007390;EVM0007729;EVM0008361;EVM0008658;EVM0009137;EVM0010720;EVM0012158;EVM0013750;EVM0014815;EVM0015569;EVM0016422;EVM0017665;EVM0018040;EVM0019828;EVM0021488;EVM0021633;EVM0025414;EVM0026944;EVM0027565;EVM0027999;EVM0028222;EVM0028480;EVM0029255;EVM0030367;EVM0033541;EVM0035193;EVM0036476;EVM0036668;EVM0037349;EVM0039438;EVM0041572;EVM0042385;EVM0043889;EVM…	K11883+K07936+K14558+K03539+K07936+K14574+K03097+K11883+K14558+K14549+K13288+K14544+K07936+K14561+K14567+K14558+K07936+K03539+K14563+K14567+K14536+K07936+K03538+K14574+K12619+K11129+K14539+K14558+K14536+K14556+K11883+K01164+K03264+K14560+K14558+K14521+K01164+K11883+K07179+K14521+K03115+K12845+K03097+K14552+K12845+K03264
Pyrimidine metabolism	ko00240	48	168	3165	15811	EVM0001319;EVM0001422;EVM0001503;EVM0003935;EVM0004251;EVM0004766;EVM0007798;EVM0007906;EVM0008791;EVM0009472;EVM0010454;EVM0010482;EVM0012057;EVM0013604;EVM0014795;EVM0015925;EVM0016206;EVM0017730;EVM0018677;EVM0019150;EVM0019937;EVM0020578;EVM0021621;EVM0028947;EVM0030425;EVM0030754;EVM0031252;EVM0031458;EVM0031989;EVM0032227;EVM0033657;EVM0033775;EVM0033912;EVM0034314;EVM0035568;EVM0036428;EVM…	K01081+K09903+K01955+K00940+K00609+K01510+K01955+K16329+K13800+K03787+K01240+K00876+K01937+K00254+K00940+K13800+K00609+K01464+K00940+K00876+K10808+K00876+K00940+K01081+K00940+K01937+K00761+K10808+K01464+K00940+K01510+K00940+K00940+K01513+K01513+K13998+K00254+K09903+K01240+K00857+K01510+K00940+K01956+K00940+K13800+K01431+K00609+K00609
Phenylalanine, tyrosine and tryptophan biosynthesis	ko00400	37	114	3165	15811	EVM0001904;EVM0001987;EVM0004174;EVM0005966;EVM0006380;EVM0006657;EVM0006677;EVM0007312;EVM0009670;EVM0010328;EVM0013328;EVM0015696;EVM0019531;EVM0019725;EVM0020944;EVM0021456;EVM0021664;EVM0021679;EVM0023441;EVM0024649;EVM0024715;EVM0024855;EVM0025348;EVM0026745;EVM0029593;EVM0032140;EVM0033869;EVM0035399;EVM0035442;EVM0035872;EVM0036746;EVM0036935;EVM0039379;EVM0042874;EVM0045742;Rosmarinus_off…	K00800+K00891+K15227+K00766+K01657+K14454+K01850+K15227+K01658+K00815+K00815+K13832+K01658+K01626+K00811+K00815+K15849+K13832+K14454+K01657+K00817+K01626+K13832+K01695+K01735+K15849+K00815+K00815+K00815+K13832+K01735+K05359+K01626+K05359+K05359+K13832+K01626
Biosynthesis of unsaturated fatty acids	ko01040	7	46	3165	15811	EVM0006560;EVM0014025;EVM0016843;EVM0026724;EVM0031174;EVM0035439;EVM0035611	K03921+K03921+K03921+K10256+K03921+K07513+K00232
Ascorbate and aldarate metabolism	ko00053	25	155	3165	15811	EVM0002500;EVM0003730;EVM0009094;EVM0011581;EVM0012633;EVM0014061;EVM0017302;EVM0017324;EVM0017836;EVM0018180;EVM0020790;EVM0023390;EVM0024869;EVM0026508;EVM0029821;EVM0030169;EVM0033305;EVM0034611;EVM0035699;EVM0036139;EVM0037250;EVM0039683;EVM0041543;EVM0043129;Rosmarinus_officinalis_newGene_8164	K00434+K00434+K08232+K08232+K16190+K00225+K00012+K08232+K19642+K00012+K00434+K18649+K00128+K00128+K00434+K00128+K00128+K00128+K21888+K00128+K00423+K00128+K08232+K00012+K12447
2-Oxocarboxylic acid metabolism	ko01210	37	131	3165	15811	EVM0001480;EVM0003027;EVM0003173;EVM0003756;EVM0006657;EVM0010778;EVM0012517;EVM0013979;EVM0014215;EVM0017741;EVM0018648;EVM0019547;EVM0020108;EVM0020902;EVM0020944;EVM0023441;EVM0024605;EVM0024804;EVM0025231;EVM0025835;EVM0026222;EVM0026565;EVM0027012;EVM0030188;EVM0030887;EVM0032187;EVM0032192;EVM0033484;EVM0034171;EVM0038500;EVM0038782;EVM0044004;EVM0044308;EVM0044395;EVM0045841;Rosmarinus_off…	K01681+K01647+K00826+K00133+K14454+K14677+K00818+K00031+K00053+K01703+K01647+K01647+K01652+K00031+K00811+K14454+K00814+K01653+K00031+K00031+K00928+K01649+K00030+K00826+K00030+K01647+K01703+K00031+K01653+K00030+K00814+K14677+K01647+K01681+K01653+K11820+K00031
Non-homologous end-joining	ko03450	5	23	3165	15811	EVM0015807;EVM0016796;EVM0021945;EVM0037453;EVM0039731	K10866+K10866+K10777+K10777+K10865
Biosynthesis of amino acids	ko01230	165	582	3165	15811	EVM0000418;EVM0000594;EVM0000688;EVM0000792;EVM0000853;EVM0001310;EVM0001480;EVM0001623;EVM0001879;EVM0001904;EVM0001987;EVM0002145;EVM0003027;EVM0003037;EVM0003173;EVM0003182;EVM0003412;EVM0003756;EVM0004015;EVM0004174;EVM0004624;EVM0004765;EVM0005697;EVM0005720;EVM0005966;EVM0006282;EVM0006380;EVM0006449;EVM0006464;EVM0006657;EVM0006677;EVM0006802;EVM0007013;EVM0007312;EVM0007708;EVM0007881;EVM…	K01739+K00831+K01689+K01778+K00058+K00600+K01681+K01915+K00549+K00800+K00891+K15633+K01647+K12524+K00826+K00850+K00850+K00133+K00600+K15227+K00013+K01623+K00873+K00058+K00766+K01807+K01657+K00948+K00600+K14454+K01850+K10206+K01783+K15227+K01689+K00873+K00549+K15634+K01658+K01834+K01803+K14677+K01783+K01739+K01915+K01915+K00818+K00831+K00789+K01689+K00031+K00053+K01755+K01807+K13832+K00850+K10206+…
Tropane, piperidine and pyridine alkaloid biosynthesis	ko00960	18	75	3165	15811	EVM0003411;EVM0006657;EVM0010328;EVM0013328;EVM0020944;EVM0021456;EVM0021664;EVM0023441;EVM0024715;EVM0029827;EVM0032140;EVM0032402;EVM0033869;EVM0035399;EVM0035404;EVM0035442;EVM0040069;EVM0045517	K18606+K14454+K00815+K00815+K00811+K00815+K15849+K14454+K00817+K00276+K15849+K00276+K00815+K00815+K00276+K00815+K00276+K00276
Limonene and pinene degradation	ko00903	8	18	3165	15811	EVM0024869;EVM0026508;EVM0030169;EVM0033305;EVM0034611;EVM0036139;EVM0039683;EVM0041267	K00128+K00128+K00128+K00128+K00128+K00128+K00128+K01692
Lipoic acid metabolism	ko00785	1	10	3165	15811	EVM0029160	K03644
MAPK signaling pathway - plant	ko04016	137	809	3165	15811	EVM0000612;EVM0001114;EVM0001839;EVM0002345;EVM0003114;EVM0003428;EVM0003623;EVM0003741;EVM0003880;EVM0003935;EVM0003967;EVM0004095;EVM0004236;EVM0004259;EVM0004465;EVM0004597;EVM0004693;EVM0004982;EVM0005363;EVM0006231;EVM0006917;EVM0007905;EVM0008129;EVM0008514;EVM0008643;EVM0009190;EVM0009385;EVM0009597;EVM0010183;EVM0011305;EVM0011383;EVM0011534;EVM0011548;EVM0012180;EVM0012490;EVM0012984;EVM…	K16224+K20604+K02183+K13424+K13420+K20718+K17686+K13420+K13416+K00940+K13422+K20716+K13416+K14514+K13424+K14497+K20718+K20714+K13420+K20600+K20716+K13424+K14514+K13447+K13424+K20716+K14496+K13420+K14498+K14509+K20553+K16224+K20558+K14514+K20557+K20725+K20716+K20557+K13416+K14514+K00940+K13424+K20557+K14497+K20605+K14510+K20604+K14497+K16224+K13422+K13422+K20547+K00940+K13420+K20604+K17686+K13420+…
Endocytosis	ko04144	96	523	3165	15811	EVM0001196;EVM0001230;EVM0002021;EVM0002119;EVM0002389;EVM0002401;EVM0003208;EVM0004221;EVM0004610;EVM0005553;EVM0005651;EVM0005886;EVM0007025;EVM0007505;EVM0008440;EVM0008907;EVM0008999;EVM0009035;EVM0009290;EVM0010024;EVM0010331;EVM0010415;EVM0010667;EVM0011127;EVM0011754;EVM0012538;EVM0012603;EVM0012916;EVM0013373;EVM0013706;EVM0013828;EVM0014602;EVM0015832;EVM0018184;EVM0018984;EVM0019381;EVM…	K11827+K19366+K05755+K01115+K12483+K01115+K07889+K18468+K00889+K12183+K07904+K03283+K12492+K12195+K03283+K03283+K12189+K12199+K18442+K05757+K12472+K11827+K17917+K12479+K11824+K07897+K12486+K04645+K00889+K12486+K07904+K03283+K12200+K03283+K07937+K19476+K19476+K01115+K12492+K12199+K10365+K07937+K03283+K00889+K10396+K10591+K07897+K07904+K19366+K12199+K12472+K19476+K07897+K03283+K12183+K03283+K07901+…
Other glycan degradation	ko00511	32	142	3165	15811	EVM0000312;EVM0001519;EVM0001997;EVM0003739;EVM0009139;EVM0009166;EVM0010618;EVM0011823;EVM0012081;EVM0018793;EVM0019515;EVM0019747;EVM0020375;EVM0020694;EVM0022266;EVM0023193;EVM0026553;EVM0027693;EVM0033689;EVM0034366;EVM0035670;EVM0036761;EVM0036834;EVM0037369;EVM0037931;EVM0039667;EVM0041807;EVM0042198;EVM0042402;EVM0042915;EVM0044710;Rosmarinus_officinalis_newGene_18769	K01206+K01191+K12309+K01191+K12309+K01191+K01191+K12309+K12309+K01206+K01206+K01191+K12309+K12373+K12309+K01227+K12309+K12309+K12309+K12309+K17108+K01191+K12309+K12309+K12309+K01206+K12309+K01191+K12309+K12309+K12309+K12309
Various types of N-glycan biosynthesis	ko00513	13	98	3165	15811	EVM0004220;EVM0010920;EVM0011648;EVM0015318;EVM0017243;EVM0018399;EVM0020694;EVM0020851;EVM0031847;EVM0033497;EVM0042799;EVM0043714;Rosmarinus_officinalis_newGene_7939	K12666+K03844+K03844+K07441+K03844+K23741+K12373+K07432+K03714+K03842+K07432+K03714+K00753
SNARE interactions in vesicular transport	ko04130	16	98	3165	15811	EVM0003206;EVM0003566;EVM0004282;EVM0005531;EVM0006300;EVM0006887;EVM0008319;EVM0011636;EVM0015952;EVM0017579;EVM0018747;EVM0020771;EVM0021304;EVM0029134;EVM0036227;EVM0041429	K08496+K08489+K08493+K08503+K08504+K08490+K08497+K08517+K08515+K08488+K08504+K08495+K08488+K08493+K08505+K08505
Spliceosome	ko03040	149	623	3165	15811	EVM0000195;EVM0000324;EVM0000598;EVM0000872;EVM0000898;EVM0002303;EVM0002575;EVM0003518;EVM0005886;EVM0006831;EVM0006853;EVM0007030;EVM0007257;EVM0007734;EVM0007842;EVM0008292;EVM0008409;EVM0008440;EVM0008534;EVM0008761;EVM0008764;EVM0008907;EVM0009100;EVM0009164;EVM0009654;EVM0010852;EVM0010991;EVM0011461;EVM0011957;EVM0011965;EVM0012011;EVM0012017;EVM0013036;EVM0013069;EVM0013112;EVM0013218;EVM…	K11088+K12867+K12823+K12741+K12825+K12834+K12890+K12829+K03283+K12835+K12741+K12836+K12867+K12859+K12855+K12821+K12868+K03283+K11093+K12818+K12880+K03283+K11095+K12830+K13025+K12831+K12818+K12818+K12897+K12741+K12818+K12890+K12821+K12626+K12741+K12829+K12871+K12872+K12896+K12832+K12818+K12839+K03283+K12827+K11092+K12819+K12821+K12823+K12842+K12890+K12849+K12900+K12836+K12897+K03283+K12862+K11087+…
Biotin metabolism	ko00780	9	54	3165	15811	EVM0006139;EVM0009575;EVM0014063;EVM0023755;EVM0025549;EVM0032276;EVM0035585;EVM0038190;EVM0039873	K09458+K01942+K09458+K00059+K00059+K00059+K00059+K02372+K00059
Diterpenoid biosynthesis	ko00904	6	101	3165	15811	EVM0005532;EVM0022335;EVM0029987;EVM0031837;EVM0032865;Rosmarinus_officinalis_newGene_1330	K04125+K04125+K05282+K04125+K17961+K04125
Cysteine and methionine metabolism	ko00270	75	285	3165	15811	EVM0000418;EVM0000594;EVM0000661;EVM0000853;EVM0001871;EVM0001879;EVM0002408;EVM0002604;EVM0003037;EVM0003173;EVM0003756;EVM0003868;EVM0005720;EVM0006262;EVM0006657;EVM0007300;EVM0008215;EVM0008495;EVM0010328;EVM0011831;EVM0012563;EVM0012739;EVM0013328;EVM0013529;EVM0013573;EVM0013590;EVM0013914;EVM0014162;EVM0015618;EVM0016122;EVM0017376;EVM0017688;EVM0019336;EVM0020563;EVM0020718;EVM0020944;EVM…	K01739+K00831+K00827+K00058+K00797+K00549+K00558+K00827+K12524+K00826+K00133+K00025+K00058+K01761+K14454+K01611+K01251+K00549+K00815+K01739+K23977+K00831+K00815+K00789+K00025+K00797+K00547+K00837+K00797+K17398+K00058+K08963+K12524+K01739+K01251+K00811+K05933+K00016+K00815+K01611+K14454+K01611+K00026+K00928+K00058+K22207+K01251+K01762+K01611+K01739+K00826+K00789+K00789+K00549+K17398+K00815+K01011+…
Glycosylphosphatidylinositol (GPI)-anchor biosynthesis	ko00563	10	79	3165	15811	EVM0001333;EVM0010148;EVM0010478;EVM0016326;EVM0016520;EVM0025583;EVM0025772;EVM0030356;EVM0039270;EVM0043442	K03858+K11001+K05288+K03860+K03860+K03860+K03860+K03860+K03857+K05294
Purine metabolism	ko00230	74	316	3165	15811	EVM0001319;EVM0001847;EVM0002478;EVM0003188;EVM0003544;EVM0003935;EVM0004150;EVM0004766;EVM0005697;EVM0006449;EVM0007356;EVM0007881;EVM0007907;EVM0008265;EVM0009301;EVM0009472;EVM0012587;EVM0013358;EVM0014795;EVM0015111;EVM0015743;EVM0016869;EVM0018165;EVM0018677;EVM0018724;EVM0019033;EVM0019937;EVM0021041;EVM0021148;EVM0021621;EVM0022797;EVM0024373;EVM0026700;EVM0027540;EVM0028947;EVM0030310;EVM…	K01081+K18447+K18151+K01945+K00939+K00940+K00951+K01510+K00873+K00948+K01487+K00873+K00951+K18453+K13811+K03787+K00939+K01517+K00940+K00939+K00988+K00939+K00873+K00940+K18453+K13811+K10808+K01835+K00873+K00940+K00856+K00856+K13811+K00939+K01081+K01835+K00873+K00940+K10808+K00940+K00873+K00759+K01510+K00860+K00940+K00940+K01513+K01768+K01835+K01513+K13811+K00873+K00759+K01952+K01488+K01933+K01510+…
Glycolysis / Gluconeogenesis	ko00010	86	343	3165	15811	EVM0000281;EVM0000335;EVM0000638;EVM0000688;EVM0002145;EVM0003182;EVM0003388;EVM0003412;EVM0004120;EVM0004765;EVM0005697;EVM0006489;EVM0007421;EVM0007708;EVM0007881;EVM0009616;EVM0010116;EVM0010624;EVM0012249;EVM0013692;EVM0013831;EVM0013938;EVM0016114;EVM0016395;EVM0016413;EVM0017858;EVM0018165;EVM0019072;EVM0019214;EVM0019441;EVM0020620;EVM0020893;EVM0021041;EVM0021087;EVM0021148;EVM0021196;EVM…	K00895+K18857+K00895+K01689+K15633+K00850+K00162+K00850+K01810+K01623+K00873+K01792+K00162+K01689+K00873+K15634+K01834+K01803+K00121+K01689+K00121+K00844+K00161+K00850+K01792+K01810+K00873+K00927+K01689+K00844+K00382+K00131+K01835+K00161+K00873+K00016+K01689+K00162+K00382+K00850+K01895+K00128+K00161+K00128+K00161+K00627+K00134+K00927+K00627+K00128+K01835+K00873+K03103+K01689+K00927+K00873+K00128+…
Sulfur metabolism	ko00920	21	75	3165	15811	EVM0000418;EVM0007364;EVM0009301;EVM0011831;EVM0014600;EVM0015743;EVM0017975;EVM0019033;EVM0020563;EVM0026700;EVM0030083;EVM0032883;EVM0033002;EVM0033730;EVM0034090;EVM0034903;EVM0035658;EVM0042829;EVM0044593;Rosmarinus_officinalis_newGene_21032;Rosmarinus_officinalis_newGene_5813	K01739+K01082+K13811+K01739+K00392+K00988+K01082+K13811+K01739+K13811+K01739+K17725+K02045+K00860+K01011+K01082+K13811+K00640+K00860+K13034+K01738
Inositol phosphate metabolism	ko00562	52	266	3165	15811	EVM0002087;EVM0002385;EVM0004475;EVM0004610;EVM0006234;EVM0006527;EVM0007738;EVM0008416;EVM0010624;EVM0012247;EVM0013152;EVM0013215;EVM0013373;EVM0013998;EVM0015960;EVM0016899;EVM0017487;EVM0019210;EVM0021426;EVM0022245;EVM0023390;EVM0023450;EVM0023633;EVM0023704;EVM0025632;EVM0026792;EVM0027062;EVM0027149;EVM0027545;EVM0028542;EVM0029046;EVM0029164;EVM0029176;EVM0031001;EVM0032104;EVM0039394;EVM…	K00913+K01092+K10572+K00889+K00915+K22913+K19517+K20279+K01803+K00140+K00915+K01099+K00889+K00913+K00921+K10572+K18081+K01099+K00921+K01092+K18649+K00889+K00921+K22913+K18081+K19517+K22913+K00913+K00921+K05857+K00921+K18081+K05857+K03103+K05857+K05857+K22913+K00921+K00921+K00140+K20279+K01803+K00889+K18081+K05857+K01110+K01099+K00889+K22913+K10572+K00914+K00921
Glycosaminoglycan degradation	ko00531	25	108	3165	15811	EVM0001997;EVM0009139;EVM0011823;EVM0012081;EVM0020274;EVM0020375;EVM0020694;EVM0021665;EVM0022266;EVM0022467;EVM0023819;EVM0026553;EVM0027693;EVM0030426;EVM0033689;EVM0034366;EVM0036834;EVM0037369;EVM0037931;EVM0041807;EVM0042402;EVM0042915;EVM0044710;Rosmarinus_officinalis_newGene_1504;Rosmarinus_officinalis_newGene_18769	K12309+K12309+K12309+K12309+K10532+K12309+K12373+K01205+K12309+K10532+K10532+K12309+K12309+K07964+K12309+K12309+K12309+K12309+K12309+K12309+K12309+K12309+K12309+K07964+K12309
Carbon metabolism	ko01200	184	664	3165	15811	EVM0000255;EVM0000594;EVM0000688;EVM0000853;EVM0001310;EVM0001480;EVM0001846;EVM0002145;EVM0002442;EVM0002715;EVM0002759;EVM0003027;EVM0003182;EVM0003388;EVM0003412;EVM0003868;EVM0004015;EVM0004120;EVM0004729;EVM0004765;EVM0005552;EVM0005697;EVM0005720;EVM0006282;EVM0006361;EVM0006449;EVM0006464;EVM0006657;EVM0007013;EVM0007083;EVM0007139;EVM0007421;EVM0007708;EVM0007881;EVM0008846;EVM0009088;EVM…	K00235+K00831+K01689+K00058+K00600+K01681+K00830+K15633+K19269+K15919+K00051+K01647+K00850+K00162+K00850+K00025+K00600+K01810+K00033+K01623+K01679+K00873+K00058+K01807+K00164+K00948+K00600+K14454+K01783+K01899+K01601+K00162+K01689+K00873+K00029+K15919+K15634+K15919+K01834+K01803+K00074+K01783+K00140+K00121+K00831+K00658+K00164+K00033+K00025+K01689+K00121+K18121+K00844+K00031+K01595+K01807+K18121+…
Steroid biosynthesis	ko00100	13	90	3165	15811	EVM0002228;EVM0002883;EVM0003293;EVM0007743;EVM0011983;EVM0014436;EVM0018384;EVM0018853;EVM0025689;EVM0028258;EVM0045935;Rosmarinus_officinalis_newGene_18352;Rosmarinus_officinalis_newGene_19411	K14423+K00213+K23558+K23558+K00213+K14423+K00801+K00801+K00801+K14674+K14674+K01052+K01052
Arginine and proline metabolism	ko00330	31	137	3165	15811	EVM0001871;EVM0004676;EVM0006128;EVM0006487;EVM0006657;EVM0007300;EVM0008494;EVM0013590;EVM0015618;EVM0017398;EVM0018470;EVM0020944;EVM0021841;EVM0023441;EVM0023655;EVM0023713;EVM0024869;EVM0025108;EVM0026508;EVM0028391;EVM0029860;EVM0030169;EVM0033305;EVM0034611;EVM0034772;EVM0036139;EVM0038169;EVM0039683;EVM0039874;EVM0043116;EVM0044435	K00797+K01583+K01426+K17839+K14454+K01611+K00472+K00797+K00797+K01583+K01583+K00811+K01611+K14454+K10536+K00472+K00128+K01611+K00128+K17839+K01611+K00128+K00128+K00128+K01426+K00128+K00472+K00128+K17839+K01583+K01426
Lysine biosynthesis	ko00300	13	38	3165	15811	EVM0000792;EVM0003037;EVM0003756;EVM0006802;EVM0017016;EVM0018371;EVM0019336;EVM0026222;EVM0026482;EVM0026805;EVM0027884;EVM0036051;EVM0039253	K01778+K12524+K00133+K10206+K10206+K10206+K12524+K00928+K01714+K01778+K10206+K10206+K10206
Brassinosteroid biosynthesis	ko00905	2	60	3165	15811	EVM0008380;EVM0042771	K15639+K15639
Citrate cycle (TCA cycle)	ko00020	58	151	3165	15811	EVM0000255;EVM0001480;EVM0003027;EVM0003388;EVM0003868;EVM0005552;EVM0006361;EVM0007083;EVM0007421;EVM0007606;EVM0013296;EVM0013370;EVM0013573;EVM0013979;EVM0016114;EVM0017154;EVM0018262;EVM0018648;EVM0019547;EVM0020620;EVM0020902;EVM0021087;EVM0022154;EVM0022772;EVM0023215;EVM0025122;EVM0025231;EVM0025685;EVM0025835;EVM0026340;EVM0027012;EVM0027057;EVM0027151;EVM0028052;EVM0029089;EVM0030067;EVM…	K00235+K01681+K01647+K00162+K00025+K01679+K00164+K01899+K00162+K01648+K00658+K00164+K00025+K00031+K00161+K00234+K01899+K01647+K01647+K00382+K00031+K00161+K00162+K00235+K00382+K00026+K00031+K00161+K00031+K00235+K00030+K00161+K00234+K00627+K00627+K01900+K00030+K01648+K01679+K01900+K01900+K01647+K00031+K00162+K01648+K00030+K01900+K01648+K00627+K00164+K00627+K01647+K01681+K01899+K00658+K01899+K01900+…

## Sheet: Sheet8
KEGG enrichment of differentially expressed genes in rosemary leaves under heat stress for 3 h
ID	Description	GeneRatio	BgRatio	enrich_factor	pvalue	qvalue	geneID
ko00190	Oxidative phosphorylation	0.0389	0.0228	1.7	1.82778e-10	1.96245e-08	EVM0000255;EVM0000734;EVM0001202;EVM0001253;EVM0001514;EVM0001834;EVM0001912;EVM0002007;EVM0002444;EVM0002656;EVM0003018;EVM0003090;EVM0003709;EVM0003745;EVM0003848;EVM0003851;EVM0004627;EVM0005057;EVM0005179;EVM0005242;EVM0005463;EVM0005904;EVM0006251;EVM0006348;EVM0006382;EVM0007508;EVM0008596;EVM0008713;EVM0009177;EVM0011637;EVM0011720;EVM0012037;EVM0012555;EVM0012830;EVM0013193;EVM0014072;EVM…
ko03050	Proteasome	0.019	0.0093	2.04	5.57989e-09	2.99552e-07	EVM0002592;EVM0003213;EVM0003587;EVM0004110;EVM0004436;EVM0004870;EVM0005501;EVM0006850;EVM0007249;EVM0008094;EVM0008174;EVM0008212;EVM0008308;EVM0008544;EVM0011004;EVM0012417;EVM0012565;EVM0013610;EVM0013649;EVM0014452;EVM0014740;EVM0015394;EVM0015479;EVM0015646;EVM0015857;EVM0015997;EVM0017537;EVM0017989;EVM0018201;EVM0021464;EVM0023076;EVM0023836;EVM0025222;EVM0026057;EVM0026486;EVM0027452;EVM…
ko04141	Protein processing in endoplasmic reticulum	0.061	0.0432	1.41	8.08141e-08	2.89229e-06	EVM0000344;EVM0000595;EVM0001282;EVM0001671;EVM0001779;EVM0002474;EVM0002494;EVM0002542;EVM0002571;EVM0002924;EVM0003584;EVM0003926;EVM0003958;EVM0004208;EVM0004220;EVM0004924;EVM0005316;EVM0005414;EVM0005507;EVM0005886;EVM0006193;EVM0007048;EVM0007376;EVM0007515;EVM0007587;EVM0007607;EVM0007651;EVM0007701;EVM0007862;EVM0008132;EVM0008440;EVM0008530;EVM0008669;EVM0008786;EVM0008907;EVM0008982;EVM…
ko00020	Citrate cycle (TCA cycle)	0.0183	0.0096	1.92	1.28438e-07	3.44755e-06	EVM0000255;EVM0001480;EVM0003027;EVM0003388;EVM0003868;EVM0005552;EVM0006361;EVM0007083;EVM0007421;EVM0007606;EVM0013296;EVM0013370;EVM0013573;EVM0013979;EVM0016114;EVM0017154;EVM0018262;EVM0018648;EVM0019547;EVM0020620;EVM0020902;EVM0021087;EVM0022154;EVM0022772;EVM0023215;EVM0025122;EVM0025231;EVM0025685;EVM0025835;EVM0026340;EVM0027012;EVM0027057;EVM0027151;EVM0028052;EVM0029089;EVM0030067;EVM…
ko01230	Biosynthesis of amino acids	0.0521	0.0368	1.42	5.71615e-07	1.22747e-05	EVM0000418;EVM0000594;EVM0000688;EVM0000792;EVM0000853;EVM0001310;EVM0001480;EVM0001623;EVM0001879;EVM0001904;EVM0001987;EVM0002145;EVM0003027;EVM0003037;EVM0003173;EVM0003182;EVM0003412;EVM0003756;EVM0004015;EVM0004174;EVM0004624;EVM0004765;EVM0005697;EVM0005720;EVM0005966;EVM0006282;EVM0006380;EVM0006449;EVM0006464;EVM0006657;EVM0006677;EVM0006802;EVM0007013;EVM0007312;EVM0007708;EVM0007881;EVM…
ko01200	Carbon metabolism	0.0581	0.042	1.38	6.91647e-07	1.23768e-05	EVM0000255;EVM0000594;EVM0000688;EVM0000853;EVM0001310;EVM0001480;EVM0001846;EVM0002145;EVM0002442;EVM0002715;EVM0002759;EVM0003027;EVM0003182;EVM0003388;EVM0003412;EVM0003868;EVM0004015;EVM0004120;EVM0004729;EVM0004765;EVM0005552;EVM0005697;EVM0005720;EVM0006282;EVM0006361;EVM0006449;EVM0006464;EVM0006657;EVM0007013;EVM0007083;EVM0007139;EVM0007421;EVM0007708;EVM0007881;EVM0008846;EVM0009088;EVM…
ko00280	Valine, leucine and isoleucine degradation	0.0155	0.0099	1.57	0.0004804	0.00702619	EVM0000661;EVM0001283;EVM0002604;EVM0003173;EVM0003938;EVM0005690;EVM0006790;EVM0006959;EVM0007446;EVM0011618;EVM0011674;EVM0011681;EVM0012247;EVM0012704;EVM0013847;EVM0014970;EVM0016000;EVM0016414;EVM0017719;EVM0020620;EVM0023012;EVM0023215;EVM0024692;EVM0024869;EVM0026280;EVM0026508;EVM0028502;EVM0029199;EVM0029688;EVM0030169;EVM0030188;EVM0030796;EVM0032422;EVM0033051;EVM0033305;EVM0034402;EVM…
ko00650	Butanoate metabolism	0.007	0.0035	2	0.00052352	0.00702619	EVM0006790;EVM0009912;EVM0011275;EVM0011618;EVM0011674;EVM0011681;EVM0013832;EVM0015710;EVM0018464;EVM0020108;EVM0021244;EVM0022046;EVM0024362;EVM0024804;EVM0029199;EVM0029990;EVM0030010;EVM0034171;EVM0034402;EVM0041267;EVM0041435;EVM0045841
ko03018	RNA degradation	0.0272	0.0198	1.37	0.000822519	0.00981251	EVM0000516;EVM0000688;EVM0000712;EVM0001286;EVM0001398;EVM0003182;EVM0003273;EVM0003412;EVM0003645;EVM0004301;EVM0004426;EVM0005058;EVM0005225;EVM0005722;EVM0006444;EVM0006575;EVM0007708;EVM0007987;EVM0008477;EVM0009057;EVM0009282;EVM0009399;EVM0010532;EVM0010607;EVM0010951;EVM0011354;EVM0011837;EVM0012027;EVM0013069;EVM0013692;EVM0015238;EVM0016395;EVM0016449;EVM0016935;EVM0017483;EVM0018320;EVM…
ko00400	Phenylalanine, tyrosine and tryptophan biosynthesis	0.0117	0.0072	1.62	0.00115558	0.0124073	EVM0001904;EVM0001987;EVM0004174;EVM0005966;EVM0006380;EVM0006657;EVM0006677;EVM0007312;EVM0009670;EVM0010328;EVM0013328;EVM0015696;EVM0019531;EVM0019725;EVM0020944;EVM0021456;EVM0021664;EVM0021679;EVM0023441;EVM0024649;EVM0024715;EVM0024855;EVM0025348;EVM0026745;EVM0029593;EVM0032140;EVM0033869;EVM0035399;EVM0035442;EVM0035872;EVM0036746;EVM0036935;EVM0039379;EVM0042874;EVM0045742;Rosmarinus_off…
ko00052	Galactose metabolism	0.0205	0.0146	1.41	0.00177769	0.0173517	EVM0000172;EVM0000206;EVM0001844;EVM0001997;EVM0002705;EVM0003182;EVM0003412;EVM0003927;EVM0003999;EVM0005391;EVM0006314;EVM0006785;EVM0007241;EVM0007365;EVM0007779;EVM0008280;EVM0009139;EVM0010968;EVM0011823;EVM0012081;EVM0013938;EVM0014182;EVM0014447;EVM0015242;EVM0015535;EVM0016395;EVM0017139;EVM0019441;EVM0020375;EVM0020777;EVM0021041;EVM0022266;EVM0023057;EVM0023455;EVM0024058;EVM0025264;EVM…
ko00360	Phenylalanine metabolism	0.0104	0.0065	1.62	0.00219919	0.0196769	EVM0003411;EVM0003973;EVM0004342;EVM0005398;EVM0006128;EVM0006657;EVM0009504;EVM0010328;EVM0011275;EVM0013328;EVM0013543;EVM0020944;EVM0021244;EVM0021456;EVM0021664;EVM0023441;EVM0024715;EVM0028819;EVM0029827;EVM0032140;EVM0032402;EVM0032778;EVM0033869;EVM0034772;EVM0035399;EVM0035404;EVM0035442;EVM0037372;EVM0040069;EVM0041267;EVM0044435;EVM0045517;Rosmarinus_officinalis_newGene_18478
ko00590	Arachidonic acid metabolism	0.0076	0.0044	1.74	0.00294012	0.0242828	EVM0001872;EVM0002987;EVM0003454;EVM0007294;EVM0008586;EVM0009019;EVM0011422;EVM0015778;EVM0016485;EVM0017726;EVM0018907;EVM0025687;EVM0026878;EVM0028258;EVM0030925;EVM0031775;EVM0032160;EVM0032408;EVM0035389;EVM0040439;EVM0041793;EVM0042945;EVM0044772;EVM0045935
ko00240	Pyrimidine metabolism	0.0152	0.0106	1.43	0.00478528	0.0366991	EVM0001319;EVM0001422;EVM0001503;EVM0003935;EVM0004251;EVM0004766;EVM0007798;EVM0007906;EVM0008791;EVM0009472;EVM0010454;EVM0010482;EVM0012057;EVM0013604;EVM0014795;EVM0015925;EVM0016206;EVM0017730;EVM0018677;EVM0019150;EVM0019937;EVM0020578;EVM0021621;EVM0028947;EVM0030425;EVM0030754;EVM0031252;EVM0031458;EVM0031989;EVM0032227;EVM0033657;EVM0033775;EVM0033912;EVM0034314;EVM0035568;EVM0036428;EVM…
ko00270	Cysteine and methionine metabolism	0.0237	0.018	1.31	0.00562847	0.0401856	EVM0000418;EVM0000594;EVM0000661;EVM0000853;EVM0001871;EVM0001879;EVM0002408;EVM0002604;EVM0003037;EVM0003173;EVM0003756;EVM0003868;EVM0005720;EVM0006262;EVM0006657;EVM0007300;EVM0008215;EVM0008495;EVM0010328;EVM0011831;EVM0012563;EVM0012739;EVM0013328;EVM0013529;EVM0013573;EVM0013590;EVM0013914;EVM0014162;EVM0015618;EVM0016122;EVM0017376;EVM0017688;EVM0019336;EVM0020563;EVM0020718;EVM0020944;EVM…
ko00640	Propanoate metabolism	0.0101	0.0066	1.54	0.00598844	0.0401856	EVM0007083;EVM0012247;EVM0016000;EVM0018262;EVM0020620;EVM0021196;EVM0023012;EVM0023215;EVM0024597;EVM0024670;EVM0024823;EVM0026280;EVM0029647;EVM0030067;EVM0030796;EVM0031973;EVM0032029;EVM0032422;EVM0032944;EVM0034385;EVM0034625;EVM0035611;EVM0037041;EVM0040763;EVM0040888;EVM0041267;EVM0041435;EVM0041621;EVM0042560;EVM0044478;EVM0044756;Rosmarinus_officinalis_newGene_18711
ko04136	Autophagy - other	0.0088	0.0056	1.57	0.00700184	0.0442222	EVM0000133;EVM0000881;EVM0001037;EVM0002050;EVM0004201;EVM0005232;EVM0010124;EVM0011440;EVM0013025;EVM0013067;EVM0013129;EVM0013147;EVM0014308;EVM0019647;EVM0019704;EVM0022491;EVM0026219;EVM0029294;EVM0029327;EVM0036046;EVM0037836;EVM0039022;EVM0039913;EVM0041291;EVM0041686;EVM0044328;EVM0044770;EVM0045995
ko03040	Spliceosome	0.0471	0.0394	1.19	0.00846207	0.0504755	EVM0000195;EVM0000324;EVM0000598;EVM0000872;EVM0000898;EVM0002303;EVM0002575;EVM0003518;EVM0005886;EVM0006831;EVM0006853;EVM0007030;EVM0007257;EVM0007734;EVM0007842;EVM0008292;EVM0008409;EVM0008440;EVM0008534;EVM0008761;EVM0008764;EVM0008907;EVM0009100;EVM0009164;EVM0009654;EVM0010852;EVM0010991;EVM0011461;EVM0011957;EVM0011965;EVM0012011;EVM0012017;EVM0013036;EVM0013069;EVM0013112;EVM0013218;EVM…
ko00010	Glycolysis / Gluconeogenesis	0.0272	0.0217	1.25	0.0122906	0.0673602	EVM0000281;EVM0000335;EVM0000638;EVM0000688;EVM0002145;EVM0003182;EVM0003388;EVM0003412;EVM0004120;EVM0004765;EVM0005697;EVM0006489;EVM0007421;EVM0007708;EVM0007881;EVM0009616;EVM0010116;EVM0010624;EVM0012249;EVM0013692;EVM0013831;EVM0013938;EVM0016114;EVM0016395;EVM0016413;EVM0017858;EVM0018165;EVM0019072;EVM0019214;EVM0019441;EVM0020620;EVM0020893;EVM0021041;EVM0021087;EVM0021148;EVM0021196;EVM…
ko00260	Glycine, serine and threonine metabolism	0.0155	0.0114	1.35	0.0130032	0.0673602	EVM0000594;EVM0000661;EVM0000853;EVM0001310;EVM0001846;EVM0002145;EVM0002604;EVM0002715;EVM0003037;EVM0003756;EVM0004015;EVM0005720;EVM0006464;EVM0006609;EVM0009088;EVM0009616;EVM0009928;EVM0010116;EVM0012739;EVM0017376;EVM0017948;EVM0019336;EVM0020620;EVM0023215;EVM0023448;EVM0025378;EVM0025458;EVM0025983;EVM0026222;EVM0026323;EVM0026745;EVM0027441;EVM0028373;EVM0029827;EVM0032152;EVM0032402;EVM…
ko00600	Sphingolipid metabolism	0.013	0.0093	1.39	0.0131749	0.0673602	EVM0000172;EVM0001502;EVM0001844;EVM0001997;EVM0002559;EVM0004199;EVM0004840;EVM0006966;EVM0007779;EVM0008280;EVM0009139;EVM0010153;EVM0011823;EVM0012081;EVM0012887;EVM0013767;EVM0018784;EVM0020375;EVM0020777;EVM0021253;EVM0022266;EVM0024338;EVM0025030;EVM0026553;EVM0027693;EVM0029447;EVM0033421;EVM0033689;EVM0034366;EVM0034839;EVM0035670;EVM0036834;EVM0037369;EVM0037439;EVM0037931;EVM0041807;EVM…
ko01210	2-Oxocarboxylic acid metabolism	0.0117	0.0083	1.41	0.014613	0.0713169	EVM0001480;EVM0003027;EVM0003173;EVM0003756;EVM0006657;EVM0010778;EVM0012517;EVM0013979;EVM0014215;EVM0017741;EVM0018648;EVM0019547;EVM0020108;EVM0020902;EVM0020944;EVM0023441;EVM0024605;EVM0024804;EVM0025231;EVM0025835;EVM0026222;EVM0026565;EVM0027012;EVM0030188;EVM0030887;EVM0032187;EVM0032192;EVM0033484;EVM0034171;EVM0038500;EVM0038782;EVM0044004;EVM0044308;EVM0044395;EVM0045841;Rosmarinus_off…
ko00520	Amino sugar and nucleotide sugar metabolism	0.0269	0.0216	1.24	0.015889	0.0713407	EVM0000148;EVM0000690;EVM0001036;EVM0001922;EVM0001995;EVM0002241;EVM0002712;EVM0003927;EVM0004120;EVM0004177;EVM0004466;EVM0005319;EVM0005391;EVM0006215;EVM0006362;EVM0006656;EVM0007121;EVM0007365;EVM0007490;EVM0007527;EVM0007688;EVM0007940;EVM0009342;EVM0009945;EVM0009958;EVM0010417;EVM0011268;EVM0011898;EVM0012633;EVM0013927;EVM0013938;EVM0014182;EVM0014447;EVM0014620;EVM0014818;EVM0015082;EVM…
ko00903	Limonene and pinene degradation	0.0025	0.0011	2.22	0.0163106	0.0713407	EVM0024869;EVM0026508;EVM0030169;EVM0033305;EVM0034611;EVM0036139;EVM0039683;EVM0041267
ko00620	Pyruvate metabolism	0.0202	0.0157	1.28	0.0166112	0.0713407	EVM0002759;EVM0003388;EVM0003868;EVM0005552;EVM0005697;EVM0007421;EVM0007881;EVM0008846;EVM0013573;EVM0014673;EVM0015794;EVM0016114;EVM0018165;EVM0018491;EVM0019117;EVM0020620;EVM0021087;EVM0021148;EVM0021196;EVM0022154;EVM0023215;EVM0024597;EVM0024670;EVM0024823;EVM0024869;EVM0025122;EVM0025685;EVM0026508;EVM0026565;EVM0027057;EVM0028052;EVM0029089;EVM0029774;EVM0030169;EVM0030360;EVM0031385;EVM…
ko04712	Circadian rhythm - plant	0.0183	0.0142	1.29	0.0188076	0.0776669	EVM0000100;EVM0000497;EVM0001099;EVM0001550;EVM0002077;EVM0002279;EVM0005036;EVM0006188;EVM0007440;EVM0008658;EVM0010441;EVM0012689;EVM0012711;EVM0012721;EVM0014232;EVM0014395;EVM0016328;EVM0016837;EVM0017447;EVM0017731;EVM0017787;EVM0018306;EVM0018374;EVM0018486;EVM0018524;EVM0020039;EVM0022357;EVM0022624;EVM0023284;EVM0025767;EVM0027138;EVM0027599;EVM0028128;EVM0029410;EVM0030014;EVM0030622;EVM…
ko00750	Vitamin B6 metabolism	0.0032	0.0016	1.92	0.0232591	0.0924922	EVM0000594;EVM0006456;EVM0009757;EVM0011460;EVM0012739;EVM0016091;EVM0024903;EVM0029208;EVM0031698;EVM0034355
ko03022	Basal transcription factors	0.0107	0.0078	1.37	0.0285333	0.106726	EVM0000362;EVM0002807;EVM0002836;EVM0003588;EVM0004667;EVM0004750;EVM0005285;EVM0005433;EVM0007221;EVM0009288;EVM0011978;EVM0012454;EVM0014999;EVM0015100;EVM0015106;EVM0015677;EVM0016669;EVM0018078;EVM0018680;EVM0019970;EVM0022513;EVM0022880;EVM0024793;EVM0024836;EVM0025998;EVM0027038;EVM0027911;EVM0029040;EVM0030578;EVM0031468;EVM0036011;EVM0036140;EVM0041758;EVM0045975
ko00300	Lysine biosynthesis	0.0041	0.0024	1.71	0.0288265	0.106726	EVM0000792;EVM0003037;EVM0003756;EVM0006802;EVM0017016;EVM0018371;EVM0019336;EVM0026222;EVM0026482;EVM0026805;EVM0027884;EVM0036051;EVM0039253
ko00410	beta-Alanine metabolism	0.0092	0.0066	1.38	0.0372518	0.133322	EVM0006487;EVM0012247;EVM0017730;EVM0018464;EVM0024869;EVM0026280;EVM0026508;EVM0028391;EVM0029647;EVM0029827;EVM0029990;EVM0030010;EVM0030169;EVM0030796;EVM0031989;EVM0032402;EVM0033305;EVM0034611;EVM0035404;EVM0035611;EVM0036139;EVM0037744;EVM0039683;EVM0039874;EVM0040069;EVM0041267;EVM0041621;EVM0044956;EVM0045517
ko00770	Pantothenate and CoA biosynthesis	0.0079	0.0057	1.39	0.0473286	0.163923	EVM0003173;EVM0006487;EVM0014215;EVM0017730;EVM0020108;EVM0024728;EVM0024804;EVM0024869;EVM0026508;EVM0028391;EVM0030169;EVM0030188;EVM0031989;EVM0033305;EVM0034171;EVM0034314;EVM0034611;EVM0035568;EVM0036139;EVM0037744;EVM0039683;EVM0039874;EVM0043252;EVM0044956;EVM0045841
ko03420	Nucleotide excision repair	0.0123	0.0096	1.28	0.0531488	0.178328	EVM0000362;EVM0002836;EVM0004883;EVM0005034;EVM0005285;EVM0005433;EVM0005668;EVM0005855;EVM0007221;EVM0010018;EVM0010826;EVM0013739;EVM0014315;EVM0016337;EVM0018078;EVM0020518;EVM0020793;EVM0021361;EVM0023232;EVM0025787;EVM0025998;EVM0027911;EVM0029721;EVM0029833;EVM0030432;EVM0030578;EVM0031869;EVM0031925;EVM0032465;EVM0032485;EVM0034136;EVM0035798;EVM0036809;EVM0041483;EVM0042222;EVM0042525;EVM…
ko00920	Sulfur metabolism	0.0066	0.0047	1.4	0.0603691	0.196416	EVM0000418;EVM0007364;EVM0009301;EVM0011831;EVM0014600;EVM0015743;EVM0017975;EVM0019033;EVM0020563;EVM0026700;EVM0030083;EVM0032883;EVM0033002;EVM0033730;EVM0034090;EVM0034903;EVM0035658;EVM0042829;EVM0044593;Rosmarinus_officinalis_newGene_21032;Rosmarinus_officinalis_newGene_5813
ko00072	Synthesis and degradation of ketone bodies	0.0022	0.0012	1.84	0.0677572	0.21397	EVM0006790;EVM0011618;EVM0011674;EVM0011681;EVM0029199;EVM0034402;EVM0041435
ko00290	Valine, leucine and isoleucine biosynthesis	0.0044	0.003	1.49	0.0722566	0.215579	EVM0003173;EVM0014215;EVM0017741;EVM0020108;EVM0023448;EVM0024804;EVM0026565;EVM0027441;EVM0030188;EVM0032192;EVM0034171;EVM0036155;EVM0040065;EVM0045841
ko00430	Taurine and hypotaurine metabolism	0.0016	0.0008	2.08	0.0727153	0.215579	EVM0018464;EVM0025687;EVM0029990;EVM0030010;EVM0040439
ko00230	Purine metabolism	0.0234	0.02	1.17	0.074782	0.215579	EVM0001319;EVM0001847;EVM0002478;EVM0003188;EVM0003544;EVM0003935;EVM0004150;EVM0004766;EVM0005697;EVM0006449;EVM0007356;EVM0007881;EVM0007907;EVM0008265;EVM0009301;EVM0009472;EVM0012587;EVM0013358;EVM0014795;EVM0015111;EVM0015743;EVM0016869;EVM0018165;EVM0018677;EVM0018724;EVM0019033;EVM0019937;EVM0021041;EVM0021148;EVM0021621;EVM0022797;EVM0024373;EVM0026700;EVM0027540;EVM0028947;EVM0030310;EVM…
ko00250	Alanine, aspartate and glutamate metabolism	0.0085	0.0065	1.31	0.0762982	0.215579	EVM0000661;EVM0001503;EVM0001623;EVM0001846;EVM0002604;EVM0004251;EVM0006657;EVM0007798;EVM0010747;EVM0011971;EVM0012484;EVM0015021;EVM0016206;EVM0017037;EVM0018464;EVM0020944;EVM0022046;EVM0023441;EVM0024605;EVM0029990;EVM0030010;EVM0035686;EVM0038782;EVM0042148;Rosmarinus_officinalis_newGene_16189;Rosmarinus_officinalis_newGene_17454;Rosmarinus_officinalis_newGene_3533
ko00130	Ubiquinone and other terpenoid-quinone biosynthesis	0.0095	0.0074	1.28	0.0821498	0.226161	EVM0001572;EVM0002320;EVM0003174;EVM0003411;EVM0006219;EVM0006313;EVM0007719;EVM0008233;EVM0009587;EVM0010081;EVM0010328;EVM0010568;EVM0012049;EVM0013328;EVM0020746;EVM0021456;EVM0023218;EVM0029849;EVM0033114;EVM0033869;EVM0035399;EVM0035442;EVM0036166;EVM0036195;EVM0036600;EVM0036994;EVM0041352;EVM0045232;EVM0045573;Rosmarinus_officinalis_newGene_18962
ko03010	Ribosome	0.0477	0.0433	1.1	0.096756	0.259714	EVM0000017;EVM0000169;EVM0000186;EVM0000304;EVM0000613;EVM0001248;EVM0001267;EVM0001489;EVM0001610;EVM0001664;EVM0001685;EVM0002173;EVM0002309;EVM0003121;EVM0003355;EVM0003759;EVM0004226;EVM0004317;EVM0004847;EVM0005579;EVM0005748;EVM0005764;EVM0006750;EVM0006921;EVM0007414;EVM0007565;EVM0007777;EVM0007815;EVM0007957;EVM0008337;EVM0008594;EVM0008985;EVM0009990;EVM0010385;EVM0010807;EVM0012141;EVM…
ko00660	C5-Branched dibasic acid metabolism	0.0019	0.0011	1.76	0.105947	0.277447	EVM0017741;EVM0020108;EVM0024804;EVM0032192;EVM0034171;EVM0045841
ko00340	Histidine metabolism	0.0044	0.0032	1.4	0.110852	0.28338	EVM0004624;EVM0023390;EVM0024715;EVM0024869;EVM0026508;EVM0026514;EVM0030169;EVM0033305;EVM0034611;EVM0036139;EVM0036299;EVM0039683;EVM0042555;EVM0045925
ko00900	Terpenoid backbone biosynthesis	0.0107	0.0088	1.22	0.114999	0.287147	EVM0000399;EVM0003006;EVM0004131;EVM0005151;EVM0005370;EVM0005652;EVM0006264;EVM0009585;EVM0011136;EVM0011681;EVM0011927;EVM0013377;EVM0015932;EVM0016937;EVM0022297;EVM0022447;EVM0024021;EVM0024069;EVM0024669;EVM0030921;EVM0034262;EVM0034402;EVM0038094;EVM0038720;EVM0040172;EVM0040840;EVM0041435;EVM0043983;EVM0044138;EVM0045712;EVM0045798;Rosmarinus_officinalis_newGene_18016;Rosmarinus_officinali…
ko04145	Phagosome	0.0161	0.0139	1.16	0.12947	0.310475	EVM0000256;EVM0001253;EVM0002744;EVM0003018;EVM0003208;EVM0003835;EVM0003851;EVM0003940;EVM0004338;EVM0004627;EVM0005463;EVM0007862;EVM0008203;EVM0011636;EVM0012037;EVM0012538;EVM0015960;EVM0017579;EVM0017892;EVM0018472;EVM0019668;EVM0020558;EVM0021220;EVM0021304;EVM0021426;EVM0023633;EVM0024535;EVM0025554;EVM0026035;EVM0026229;EVM0027545;EVM0028199;EVM0029046;EVM0031610;EVM0033820;EVM0036145;EVM…
ko00440	Phosphonate and phosphinate metabolism	0.0016	0.0009	1.78	0.130125	0.310475	EVM0001968;EVM0004609;EVM0041486;Rosmarinus_officinalis_newGene_18370;Rosmarinus_officinalis_newGene_19427
ko00604	Glycosphingolipid biosynthesis - ganglio series	0.006	0.0047	1.28	0.142083	0.331636	EVM0001997;EVM0009139;EVM0011823;EVM0012081;EVM0020375;EVM0020694;EVM0022266;EVM0026553;EVM0027693;EVM0033689;EVM0034366;EVM0036834;EVM0037369;EVM0037931;EVM0041807;EVM0042402;EVM0042915;EVM0044710;Rosmarinus_officinalis_newGene_18769
ko00261	Monobactam biosynthesis	0.0028	0.002	1.45	0.151153	0.338106	EVM0003037;EVM0003756;EVM0009301;EVM0019033;EVM0019336;EVM0026222;EVM0026482;EVM0026700;EVM0035658
ko00591	Linoleic acid metabolism	0.0028	0.002	1.45	0.151153	0.338106	EVM0018508;EVM0019961;EVM0024417;EVM0028258;EVM0030438;EVM0030772;EVM0040057;EVM0040546;EVM0045935
ko00966	Glucosinolate biosynthesis	0.0016	0.0009	1.67	0.164593	0.360655	EVM0003173;EVM0017741;EVM0030188;EVM0032192;Rosmarinus_officinalis_newGene_18677
ko00943	Isoflavonoid biosynthesis	0.0025	0.0018	1.43	0.182234	0.391325	EVM0011872;EVM0012423;EVM0012850;EVM0014060;EVM0025866;EVM0034145;EVM0036933;Rosmarinus_officinalis_newGene_17597
ko00710	Carbon fixation in photosynthetic organisms	0.0139	0.0122	1.14	0.188109	0.396018	EVM0002759;EVM0003868;EVM0004765;EVM0006282;EVM0006657;EVM0007013;EVM0007139;EVM0008846;EVM0010624;EVM0011504;EVM0013573;EVM0014673;EVM0015537;EVM0017498;EVM0019072;EVM0020550;EVM0023441;EVM0024605;EVM0024987;EVM0025122;EVM0028346;EVM0028448;EVM0032164;EVM0032439;EVM0033677;EVM0034842;EVM0035426;EVM0035501;EVM0035539;EVM0035563;EVM0037193;EVM0037429;EVM0037856;EVM0038033;EVM0038085;EVM0038782;EVM…
ko00630	Glyoxylate and dicarboxylate metabolism	0.0136	0.012	1.14	0.195325	0.403303	EVM0001310;EVM0001480;EVM0001623;EVM0001846;EVM0002442;EVM0002715;EVM0003027;EVM0003868;EVM0004015;EVM0006464;EVM0007139;EVM0009088;EVM0009928;EVM0011971;EVM0012484;EVM0013573;EVM0013832;EVM0015710;EVM0017020;EVM0018648;EVM0019117;EVM0019547;EVM0020620;EVM0023215;EVM0024670;EVM0025122;EVM0025378;EVM0025914;EVM0025983;EVM0028373;EVM0029774;EVM0032152;EVM0032187;EVM0032352;EVM0033458;EVM0038610;EVM…
ko00592	alpha-Linolenic acid metabolism	0.0082	0.007	1.18	0.200529	0.406236	EVM0000335;EVM0001393;EVM0001996;EVM0003329;EVM0012576;EVM0014454;EVM0015866;EVM0016086;EVM0018508;EVM0019961;EVM0020665;EVM0024417;EVM0026080;EVM0026149;EVM0026304;EVM0028258;EVM0028663;EVM0031292;EVM0031300;EVM0034988;EVM0035142;EVM0035439;EVM0035611;EVM0035676;EVM0040546;EVM0045935
ko00730	Thiamine metabolism	0.0066	0.0056	1.19	0.217278	0.432014	EVM0002636;EVM0003544;EVM0005949;EVM0010834;EVM0010845;EVM0012587;EVM0015111;EVM0016869;EVM0017860;EVM0020818;EVM0027540;EVM0028338;EVM0030921;EVM0032323;EVM0033527;EVM0036284;EVM0036549;EVM0039263;EVM0039578;EVM0041886;EVM0045798
ko00960	Tropane, piperidine and pyridine alkaloid biosynthesis	0.0057	0.0047	1.2	0.231741	0.45083	EVM0003411;EVM0006657;EVM0010328;EVM0013328;EVM0020944;EVM0021456;EVM0021664;EVM0023441;EVM0024715;EVM0029827;EVM0032140;EVM0032402;EVM0033869;EVM0035399;EVM0035404;EVM0035442;EVM0040069;EVM0045517
ko03060	Protein export	0.0107	0.0095	1.13	0.235139	0.45083	EVM0002542;EVM0006777;EVM0007273;EVM0007862;EVM0009702;EVM0009922;EVM0012020;EVM0014647;EVM0015588;EVM0017892;EVM0018643;EVM0020149;EVM0020206;EVM0020656;EVM0022506;EVM0025864;EVM0029355;EVM0032034;EVM0032221;EVM0033302;EVM0033777;EVM0034475;EVM0034618;EVM0035266;EVM0036692;EVM0039446;EVM0039483;EVM0041057;EVM0042139;EVM0043009;EVM0043043;EVM0043287;EVM0044159;EVM0044272
ko00531	Glycosaminoglycan degradation	0.0079	0.0068	1.16	0.23966	0.451436	EVM0001997;EVM0009139;EVM0011823;EVM0012081;EVM0020274;EVM0020375;EVM0020694;EVM0021665;EVM0022266;EVM0022467;EVM0023819;EVM0026553;EVM0027693;EVM0030426;EVM0033689;EVM0034366;EVM0036834;EVM0037369;EVM0037931;EVM0041807;EVM0042402;EVM0042915;EVM0044710;Rosmarinus_officinalis_newGene_1504;Rosmarinus_officinalis_newGene_18769
ko00030	Pentose phosphate pathway	0.0107	0.0096	1.12	0.248286	0.453292	EVM0000281;EVM0000638;EVM0003182;EVM0003412;EVM0004120;EVM0004729;EVM0004765;EVM0006282;EVM0006449;EVM0007013;EVM0011504;EVM0013452;EVM0015537;EVM0016395;EVM0017498;EVM0017858;EVM0017933;EVM0020550;EVM0020893;EVM0021041;EVM0023455;EVM0024987;EVM0027775;EVM0030310;EVM0034955;EVM0035492;EVM0035501;EVM0039205;EVM0041264;EVM0041746;EVM0043810;EVM0043848;EVM0045174;EVM0045272
ko00330	Arginine and proline metabolism	0.0098	0.0087	1.13	0.250989	0.453292	EVM0001871;EVM0004676;EVM0006128;EVM0006487;EVM0006657;EVM0007300;EVM0008494;EVM0013590;EVM0015618;EVM0017398;EVM0018470;EVM0020944;EVM0021841;EVM0023441;EVM0023655;EVM0023713;EVM0024869;EVM0025108;EVM0026508;EVM0028391;EVM0029860;EVM0030169;EVM0033305;EVM0034611;EVM0034772;EVM0036139;EVM0038169;EVM0039683;EVM0039874;EVM0043116;EVM0044435
ko00511	Other glycan degradation	0.0101	0.009	1.13	0.254732	0.453292	EVM0000312;EVM0001519;EVM0001997;EVM0003739;EVM0009139;EVM0009166;EVM0010618;EVM0011823;EVM0012081;EVM0018793;EVM0019515;EVM0019747;EVM0020375;EVM0020694;EVM0022266;EVM0023193;EVM0026553;EVM0027693;EVM0033689;EVM0034366;EVM0035670;EVM0036761;EVM0036834;EVM0037369;EVM0037931;EVM0039667;EVM0041807;EVM0042198;EVM0042402;EVM0042915;EVM0044710;Rosmarinus_officinalis_newGene_18769
ko00350	Tyrosine metabolism	0.0092	0.0081	1.13	0.257532	0.453292	EVM0000335;EVM0003411;EVM0005398;EVM0006657;EVM0010328;EVM0012249;EVM0013328;EVM0013543;EVM0013831;EVM0020944;EVM0021456;EVM0021664;EVM0023441;EVM0024715;EVM0029827;EVM0032140;EVM0032402;EVM0033869;EVM0034988;EVM0035142;EVM0035323;EVM0035399;EVM0035404;EVM0035442;EVM0036939;EVM0037372;EVM0040069;EVM0045517;Rosmarinus_officinalis_newGene_18478
ko04122	Sulfur relay system	0.0019	0.0014	1.36	0.267974	0.461289	EVM0011479;EVM0032217;EVM0032585;EVM0034090;EVM0039104;EVM0039578
ko00603	Glycosphingolipid biosynthesis - globo and isoglobo series	0.0025	0.002	1.29	0.270668	0.461289	EVM0000172;EVM0001844;EVM0007779;EVM0008280;EVM0020694;EVM0020777;EVM0029246;EVM0034839
ko00051	Fructose and mannose metabolism	0.0111	0.0101	1.1	0.29252	0.49074	EVM0000281;EVM0000638;EVM0001847;EVM0003182;EVM0003412;EVM0004765;EVM0005158;EVM0006211;EVM0007121;EVM0007688;EVM0009958;EVM0010624;EVM0013221;EVM0013927;EVM0013938;EVM0016395;EVM0019441;EVM0020934;EVM0021239;EVM0022203;EVM0022717;EVM0023455;EVM0028799;EVM0031157;EVM0031247;EVM0031410;EVM0032931;EVM0035501;EVM0041264;EVM0041746;EVM0042271;EVM0042424;EVM0045272;EVM0045406;Rosmarinus_officinalis_ne…
ko00860	Porphyrin and chlorophyll metabolism	0.0082	0.0074	1.11	0.308718	0.509858	EVM0001148;EVM0003006;EVM0005606;EVM0005652;EVM0006205;EVM0006518;EVM0006795;EVM0011777;EVM0013347;EVM0013901;EVM0015043;EVM0019084;EVM0019662;EVM0020830;EVM0022025;EVM0022943;EVM0025876;EVM0028349;EVM0028989;EVM0036920;EVM0038141;EVM0043459;EVM0044538;EVM0044706;EVM0045162;EVM0045466
ko00450	Selenocompound metabolism	0.0047	0.0041	1.15	0.313413	0.509858	EVM0000418;EVM0001879;EVM0006262;EVM0008495;EVM0009301;EVM0011831;EVM0013825;EVM0019033;EVM0020563;EVM0026700;EVM0030083;EVM0032926;EVM0035658;EVM0043460;EVM0045906
ko00670	One carbon pool by folate	0.0041	0.0035	1.16	0.323396	0.514231	EVM0000221;EVM0001310;EVM0004015;EVM0006464;EVM0013272;EVM0025378;EVM0032152;EVM0036428;EVM0038020;EVM0038308;EVM0040031;EVM0043630;EVM0045809
ko03013	RNA transport	0.0348	0.0333	1.04	0.32568	0.514231	EVM0000030;EVM0001787;EVM0003584;EVM0005947;EVM0007390;EVM0007729;EVM0007822;EVM0007934;EVM0008121;EVM0008764;EVM0008921;EVM0009399;EVM0009449;EVM0009654;EVM0009837;EVM0009981;EVM0010265;EVM0010421;EVM0012502;EVM0013088;EVM0013312;EVM0013802;EVM0013865;EVM0014003;EVM0014709;EVM0014718;EVM0014778;EVM0015569;EVM0016247;EVM0016449;EVM0016459;EVM0016579;EVM0017625;EVM0017777;EVM0018235;EVM0018344;EVM…
ko03430	Mismatch repair	0.0073	0.0066	1.1	0.332397	0.515854	EVM0000296;EVM0001414;EVM0001626;EVM0004068;EVM0005855;EVM0010018;EVM0011244;EVM0011833;EVM0013739;EVM0019891;EVM0020518;EVM0021361;EVM0025787;EVM0027005;EVM0029833;EVM0031869;EVM0032137;EVM0032465;EVM0032485;EVM0034136;EVM0035081;EVM0035798;EVM0036809
ko00740	Riboflavin metabolism	0.0047	0.0042	1.14	0.336317	0.515854	EVM0001395;EVM0005903;EVM0008265;EVM0011161;EVM0014302;EVM0018724;EVM0022117;EVM0023500;EVM0024520;EVM0032272;EVM0033205;EVM0034314;EVM0035568;EVM0035741;EVM0037953
ko00310	Lysine degradation	0.0076	0.007	1.09	0.35405	0.535405	EVM0001702;EVM0002922;EVM0013296;EVM0016612;EVM0020620;EVM0022198;EVM0023215;EVM0024869;EVM0025458;EVM0026217;EVM0026508;EVM0030169;EVM0033305;EVM0034388;EVM0034611;EVM0036139;EVM0037546;EVM0037949;EVM0039683;EVM0041267;EVM0041435;EVM0042055;EVM0044444;EVM0044732
ko00196	Photosynthesis - antenna proteins	0.0025	0.0023	1.11	0.435028	0.648726	EVM0005356;EVM0010414;EVM0016850;EVM0021879;EVM0021928;EVM0032623;EVM0039131;EVM0041714
ko00942	Anthocyanin biosynthesis	0.0016	0.0014	1.14	0.457989	0.67361	EVM0012577;EVM0035410;EVM0035569;EVM0036324;Rosmarinus_officinalis_newGene_79
ko00500	Starch and sucrose metabolism	0.0313	0.0309	1.01	0.46767	0.678554	EVM0000064;EVM0001036;EVM0001245;EVM0001810;EVM0001847;EVM0002241;EVM0002391;EVM0003459;EVM0004120;EVM0004466;EVM0004808;EVM0004826;EVM0004858;EVM0005160;EVM0005526;EVM0005767;EVM0005935;EVM0006215;EVM0006314;EVM0006585;EVM0006656;EVM0007435;EVM0007591;EVM0008442;EVM0008961;EVM0009240;EVM0009939;EVM0009962;EVM0010312;EVM0012174;EVM0013890;EVM0013927;EVM0013938;EVM0014182;EVM0014447;EVM0014913;EVM…
ko04120	Ubiquitin mediated proteolysis	0.0275	0.0272	1.01	0.474759	0.679655	EVM0000386;EVM0000479;EVM0001418;EVM0002562;EVM0002657;EVM0003102;EVM0003254;EVM0003636;EVM0004170;EVM0004334;EVM0004744;EVM0004924;EVM0004976;EVM0005034;EVM0006503;EVM0006921;EVM0007449;EVM0007651;EVM0007777;EVM0008081;EVM0008549;EVM0008785;EVM0008835;EVM0010497;EVM0010646;EVM0010692;EVM0011355;EVM0011488;EVM0011706;EVM0011802;EVM0011998;EVM0012750;EVM0015078;EVM0015461;EVM0016388;EVM0017131;EVM…
ko00564	Glycerophospholipid metabolism	0.0177	0.0175	1.01	0.49108	0.683155	EVM0000542;EVM0001393;EVM0001968;EVM0002119;EVM0002401;EVM0004609;EVM0010724;EVM0012576;EVM0012675;EVM0013288;EVM0013358;EVM0014547;EVM0018118;EVM0018857;EVM0019208;EVM0019297;EVM0020057;EVM0020089;EVM0020549;EVM0020665;EVM0021236;EVM0022469;EVM0023280;EVM0023581;EVM0024674;EVM0026304;EVM0026502;EVM0028258;EVM0028631;EVM0028663;EVM0029387;EVM0029923;EVM0030586;EVM0031292;EVM0031300;EVM0032890;EVM…
ko03450	Non-homologous end-joining	0.0016	0.0015	1.09	0.500207	0.683155	EVM0015807;EVM0016796;EVM0021945;EVM0037453;EVM0039731
ko00760	Nicotinate and nicotinamide metabolism	0.0051	0.0049	1.02	0.501566	0.683155	EVM0001319;EVM0001734;EVM0009472;EVM0010454;EVM0011660;EVM0020305;EVM0022790;EVM0025805;EVM0028947;EVM0029238;EVM0030760;EVM0034314;EVM0035568;EVM0035997;EVM0038159;EVM0040586
ko02010	ABC transporters	0.0126	0.0125	1.01	0.502655	0.683155	EVM0000873;EVM0000933;EVM0001750;EVM0002061;EVM0002481;EVM0002822;EVM0003452;EVM0004988;EVM0008832;EVM0012061;EVM0012200;EVM0012737;EVM0013713;EVM0014205;EVM0015491;EVM0018199;EVM0018600;EVM0019192;EVM0019533;EVM0022200;EVM0023158;EVM0024424;EVM0025326;EVM0026004;EVM0026106;EVM0029733;EVM0031062;EVM0031063;EVM0032457;EVM0032580;EVM0033002;EVM0036270;EVM0036379;EVM0038793;EVM0039294;EVM0040002;EVM…
ko04146	Peroxisome	0.0155	0.0154	1	0.51583	0.692299	EVM0001846;EVM0001872;EVM0002443;EVM0002758;EVM0003454;EVM0004608;EVM0006790;EVM0006912;EVM0007722;EVM0008853;EVM0011422;EVM0011489;EVM0011522;EVM0011618;EVM0011674;EVM0012139;EVM0012498;EVM0013979;EVM0015042;EVM0016485;EVM0018757;EVM0018775;EVM0018847;EVM0019783;EVM0020902;EVM0023327;EVM0025231;EVM0025458;EVM0025835;EVM0029199;EVM0029238;EVM0029647;EVM0030925;EVM0031063;EVM0031336;EVM0032885;EVM…
ko00402	Benzoxazinoid biosynthesis	0.0019	0.0018	1.03	0.537652	0.712677	EVM0008992;EVM0022303;EVM0023622;EVM0028756;EVM0032324;EVM0036063
ko00565	Ether lipid metabolism	0.0051	0.0051	1	0.546324	0.715341	EVM0001968;EVM0002119;EVM0002401;EVM0006607;EVM0020089;EVM0020549;EVM0026502;EVM0028258;EVM0037013;EVM0037522;EVM0038778;EVM0040770;EVM0042891;EVM0042960;EVM0045935;Rosmarinus_officinalis_newGene_17925
ko00906	Carotenoid biosynthesis	0.007	0.0071	0.98	0.577433	0.746964	EVM0000023;EVM0002590;EVM0004905;EVM0005100;EVM0005313;EVM0006563;EVM0007925;EVM0008737;EVM0011006;EVM0012177;EVM0017843;EVM0020130;EVM0022832;EVM0026490;EVM0031806;EVM0033751;EVM0037473;EVM0038481;EVM0040431;EVM0042566;EVM0043903;EVM0044868
ko00071	Fatty acid degradation	0.007	0.0071	0.97	0.59568	0.747001	EVM0000335;EVM0011489;EVM0012249;EVM0013831;EVM0014467;EVM0015042;EVM0024869;EVM0026080;EVM0026508;EVM0030169;EVM0033305;EVM0034611;EVM0034988;EVM0035142;EVM0035323;EVM0035439;EVM0035611;EVM0036139;EVM0039683;EVM0041267;EVM0041435;Rosmarinus_officinalis_newGene_18389
ko00562	Inositol phosphate metabolism	0.0164	0.0168	0.98	0.60102	0.747001	EVM0002087;EVM0002385;EVM0004475;EVM0004610;EVM0006234;EVM0006527;EVM0007738;EVM0008416;EVM0010624;EVM0012247;EVM0013152;EVM0013215;EVM0013373;EVM0013998;EVM0015960;EVM0016899;EVM0017487;EVM0019210;EVM0021426;EVM0022245;EVM0023390;EVM0023450;EVM0023633;EVM0023704;EVM0025632;EVM0026792;EVM0027062;EVM0027149;EVM0027545;EVM0028542;EVM0029046;EVM0029164;EVM0029176;EVM0031001;EVM0032104;EVM0039394;EVM…
ko00901	Indole alkaloid biosynthesis	0.0009	0.0009	1	0.602736	0.747001	EVM0005398;EVM0017633;EVM0034065
ko03030	DNA replication	0.0082	0.0085	0.97	0.60529	0.747001	EVM0001626;EVM0004883;EVM0005668;EVM0005855;EVM0010018;EVM0013739;EVM0017638;EVM0019891;EVM0020518;EVM0021361;EVM0025787;EVM0029721;EVM0029833;EVM0031817;EVM0031869;EVM0032465;EVM0032485;EVM0034136;EVM0035081;EVM0035195;EVM0035798;EVM0036809;EVM0040587;EVM0044734;EVM0045194;Rosmarinus_officinalis_newGene_16627
ko04070	Phosphatidylinositol signaling system	0.0161	0.0166	0.97	0.625534	0.758308	EVM0001839;EVM0002087;EVM0002385;EVM0004475;EVM0004610;EVM0006234;EVM0008416;EVM0010746;EVM0013152;EVM0013215;EVM0013373;EVM0013985;EVM0013998;EVM0015960;EVM0016899;EVM0017487;EVM0019210;EVM0020941;EVM0021236;EVM0021426;EVM0022245;EVM0023390;EVM0023450;EVM0023633;EVM0024967;EVM0025632;EVM0027149;EVM0027545;EVM0028542;EVM0028631;EVM0029046;EVM0029164;EVM0029176;EVM0032104;EVM0033246;EVM0033299;EVM…
ko03410	Base excision repair	0.0073	0.0076	0.96	0.628578	0.758308	EVM0004345;EVM0004863;EVM0004883;EVM0005668;EVM0007001;EVM0007006;EVM0013739;EVM0014246;EVM0014846;EVM0018709;EVM0020369;EVM0020865;EVM0021977;EVM0023350;EVM0028331;EVM0029721;EVM0031894;EVM0032465;EVM0032485;EVM0035798;EVM0037561;EVM0044734;Rosmarinus_officinalis_newGene_16627
ko00950	Isoquinoline alkaloid biosynthesis	0.0063	0.0067	0.94	0.654764	0.781122	EVM0005398;EVM0006657;EVM0010328;EVM0013328;EVM0020944;EVM0021049;EVM0021456;EVM0021664;EVM0023441;EVM0027034;EVM0029827;EVM0032140;EVM0032402;EVM0033869;EVM0035399;EVM0035404;EVM0035442;EVM0037372;EVM0040069;EVM0045517
ko00790	Folate biosynthesis	0.0041	0.0045	0.91	0.686625	0.802559	EVM0001924;EVM0012088;EVM0016187;EVM0022117;EVM0023500;EVM0029172;EVM0029264;EVM0030044;EVM0032272;EVM0035741;EVM0036428;EVM0039104;EVM0044289
ko00480	Glutathione metabolism	0.013	0.0137	0.94	0.687683	0.802559	EVM0000456;EVM0001871;EVM0002500;EVM0002987;EVM0003730;EVM0004729;EVM0008586;EVM0009019;EVM0013452;EVM0013590;EVM0013675;EVM0013979;EVM0014347;EVM0015602;EVM0015618;EVM0017726;EVM0017933;EVM0019937;EVM0020790;EVM0020902;EVM0022636;EVM0022881;EVM0025231;EVM0025276;EVM0025687;EVM0025835;EVM0025889;EVM0027301;EVM0027775;EVM0029821;EVM0031458;EVM0032408;EVM0032531;EVM0033484;EVM0034955;EVM0035699;EVM…
ko00780	Biotin metabolism	0.0028	0.0034	0.83	0.780368	0.807281	EVM0006139;EVM0009575;EVM0014063;EVM0023755;EVM0025549;EVM0032276;EVM0035585;EVM0038190;EVM0039873
ko00601	Glycosphingolipid biosynthesis - lacto and neolacto series	0.0003	0.0004	0.71	0.790679	0.807281	EVM0029246
ko00061	Fatty acid biosynthesis	0.0073	0.0083	0.87	0.802726	0.807281	EVM0006139;EVM0006560;EVM0010844;EVM0011489;EVM0012515;EVM0014025;EVM0014063;EVM0015042;EVM0016843;EVM0023755;EVM0024597;EVM0024823;EVM0025549;EVM0031174;EVM0032276;EVM0032944;EVM0034625;EVM0035585;EVM0037041;EVM0038190;EVM0039873;EVM0043524;Rosmarinus_officinalis_newGene_18389
ko00944	Flavone and flavonol biosynthesis	0.0016	0.0021	0.76	0.818803	0.807281	EVM0002427;EVM0003663;EVM0012866;EVM0013819;EVM0020675
ko00220	Arginine biosynthesis	0.0041	0.0051	0.81	0.837557	0.807281	EVM0001623;EVM0006657;EVM0010778;EVM0011971;EVM0012484;EVM0012517;EVM0015021;EVM0017037;EVM0020944;EVM0023441;EVM0024605;EVM0038782;EVM0044004
ko01040	Biosynthesis of unsaturated fatty acids	0.0022	0.0029	0.76	0.841588	0.807281	EVM0006560;EVM0014025;EVM0016843;EVM0026724;EVM0031174;EVM0035439;EVM0035611
ko04144	Endocytosis	0.0303	0.0331	0.92	0.846669	0.807281	EVM0001196;EVM0001230;EVM0002021;EVM0002119;EVM0002389;EVM0002401;EVM0003208;EVM0004221;EVM0004610;EVM0005553;EVM0005651;EVM0005886;EVM0007025;EVM0007505;EVM0008440;EVM0008907;EVM0008999;EVM0009035;EVM0009290;EVM0010024;EVM0010331;EVM0010415;EVM0010667;EVM0011127;EVM0011754;EVM0012538;EVM0012603;EVM0012916;EVM0013373;EVM0013706;EVM0013828;EVM0014602;EVM0015832;EVM0018184;EVM0018984;EVM0019381;EVM…
ko00460	Cyanoamino acid metabolism	0.0051	0.0062	0.82	0.852225	0.807281	EVM0001310;EVM0004015;EVM0005473;EVM0006464;EVM0010747;EVM0013550;EVM0025186;EVM0025378;EVM0025687;EVM0025810;EVM0032152;EVM0033291;EVM0033506;EVM0040439;EVM0045809;Rosmarinus_officinalis_newGene_21032
ko04130	SNARE interactions in vesicular transport	0.0051	0.0062	0.82	0.852225	0.807281	EVM0003206;EVM0003566;EVM0004282;EVM0005531;EVM0006300;EVM0006887;EVM0008319;EVM0011636;EVM0015952;EVM0017579;EVM0018747;EVM0020771;EVM0021304;EVM0029134;EVM0036227;EVM0041429
ko00785	Lipoic acid metabolism	0.0003	0.0006	0.5	0.89294	0.807281	EVM0029160
ko03020	RNA polymerase	0.0063	0.008	0.79	0.902482	0.807281	EVM0000626;EVM0001482;EVM0001533;EVM0006147;EVM0007016;EVM0009104;EVM0012520;EVM0014767;EVM0022037;EVM0028572;EVM0029132;EVM0029226;EVM0031018;EVM0031103;EVM0031326;EVM0032528;Rosmarinus_officinalis_newGene_10014;Rosmarinus_officinalis_newGene_17533;Rosmarinus_officinalis_newGene_20767;Rosmarinus_officinalis_newGene_395
ko01212	Fatty acid metabolism	0.0092	0.0112	0.82	0.907358	0.807281	EVM0006139;EVM0006560;EVM0010844;EVM0011489;EVM0012515;EVM0014025;EVM0014063;EVM0015042;EVM0016843;EVM0023755;EVM0024597;EVM0024823;EVM0025549;EVM0026080;EVM0026724;EVM0031174;EVM0032276;EVM0032944;EVM0034625;EVM0035439;EVM0035585;EVM0035611;EVM0037041;EVM0038190;EVM0039873;EVM0041267;EVM0041435;EVM0043524;Rosmarinus_officinalis_newGene_18389
ko00053	Ascorbate and aldarate metabolism	0.0079	0.0098	0.81	0.908855	0.807281	EVM0002500;EVM0003730;EVM0009094;EVM0011581;EVM0012633;EVM0014061;EVM0017302;EVM0017324;EVM0017836;EVM0018180;EVM0020790;EVM0023390;EVM0024869;EVM0026508;EVM0029821;EVM0030169;EVM0033305;EVM0034611;EVM0035699;EVM0036139;EVM0037250;EVM0039683;EVM0041543;EVM0043129;Rosmarinus_officinalis_newGene_8164
ko00100	Steroid biosynthesis	0.0041	0.0057	0.72	0.932332	0.807281	EVM0002228;EVM0002883;EVM0003293;EVM0007743;EVM0011983;EVM0014436;EVM0018384;EVM0018853;EVM0025689;EVM0028258;EVM0045935;Rosmarinus_officinalis_newGene_18352;Rosmarinus_officinalis_newGene_19411
ko00380	Tryptophan metabolism	0.0082	0.0105	0.78	0.937668	0.807281	EVM0005398;EVM0006128;EVM0009384;EVM0013296;EVM0014162;EVM0020620;EVM0023215;EVM0024137;EVM0024869;EVM0026508;EVM0030169;EVM0030412;EVM0031659;EVM0033158;EVM0033305;EVM0034611;EVM0034772;EVM0036139;EVM0037372;EVM0039683;EVM0041267;EVM0041435;EVM0042605;EVM0044435;EVM0044732;Rosmarinus_officinalis_newGene_18677
ko00941	Flavonoid biosynthesis	0.0092	0.0116	0.79	0.937988	0.807281	EVM0000155;EVM0002427;EVM0002495;EVM0003663;EVM0005721;EVM0009561;EVM0011866;EVM0012241;EVM0012850;EVM0013819;EVM0014343;EVM0017035;EVM0019359;EVM0020675;EVM0022743;EVM0022987;EVM0023312;EVM0025866;EVM0026623;EVM0027138;EVM0028236;EVM0028411;EVM0031586;EVM0035052;EVM0035392;EVM0035453;EVM0040581;EVM0041029;EVM0042361
ko00561	Glycerolipid metabolism	0.0139	0.0171	0.81	0.952974	0.807281	EVM0000172;EVM0001844;EVM0007779;EVM0008280;EVM0013288;EVM0014518;EVM0014547;EVM0018500;EVM0019208;EVM0019297;EVM0020777;EVM0023280;EVM0023581;EVM0024387;EVM0024869;EVM0026508;EVM0027046;EVM0027576;EVM0028258;EVM0028631;EVM0029387;EVM0029923;EVM0030169;EVM0030586;EVM0030620;EVM0033305;EVM0033516;EVM0034611;EVM0034839;EVM0034968;EVM0036139;EVM0036260;EVM0038610;EVM0039683;EVM0040127;EVM0041908;EVM…
ko04075	Plant hormone signal transduction	0.0705	0.0774	0.91	0.954156	0.807281	EVM0000085;EVM0000564;EVM0001101;EVM0001125;EVM0001955;EVM0002097;EVM0002463;EVM0002551;EVM0003782;EVM0003880;EVM0003967;EVM0003997;EVM0004236;EVM0004259;EVM0004430;EVM0004597;EVM0004625;EVM0004963;EVM0004998;EVM0005277;EVM0005514;EVM0005682;EVM0005754;EVM0006522;EVM0006747;EVM0006981;EVM0007047;EVM0007096;EVM0007188;EVM0007343;EVM0007440;EVM0007494;EVM0007502;EVM0007581;EVM0008129;EVM0008266;EVM…
ko00514	Other types of O-glycan biosynthesis	0.0019	0.0032	0.59	0.958382	0.807281	EVM0004861;EVM0012427;EVM0021453;EVM0021473;EVM0027660;EVM0027904
ko00910	Nitrogen metabolism	0.0035	0.0052	0.66	0.959489	0.807281	EVM0001623;EVM0011971;EVM0012484;EVM0012847;EVM0018858;EVM0029033;EVM0030765;EVM0033251;EVM0037787;EVM0039816;Rosmarinus_officinalis_newGene_14046
ko03008	Ribosome biogenesis in eukaryotes	0.0145	0.018	0.81	0.960601	0.807281	EVM0000523;EVM0001787;EVM0003740;EVM0007390;EVM0007729;EVM0008361;EVM0008658;EVM0009137;EVM0010720;EVM0012158;EVM0013750;EVM0014815;EVM0015569;EVM0016422;EVM0017665;EVM0018040;EVM0019828;EVM0021488;EVM0021633;EVM0025414;EVM0026944;EVM0027565;EVM0027999;EVM0028222;EVM0028480;EVM0029255;EVM0030367;EVM0033541;EVM0035193;EVM0036476;EVM0036668;EVM0037349;EVM0039438;EVM0041572;EVM0042385;EVM0043889;EVM…
ko00563	Glycosylphosphatidylinositol (GPI)-anchor biosynthesis	0.0032	0.005	0.63	0.968397	0.807281	EVM0001333;EVM0010148;EVM0010478;EVM0016326;EVM0016520;EVM0025583;EVM0025772;EVM0030356;EVM0039270;EVM0043442
ko00513	Various types of N-glycan biosynthesis	0.0041	0.0062	0.66	0.96946	0.807281	EVM0004220;EVM0010920;EVM0011648;EVM0015318;EVM0017243;EVM0018399;EVM0020694;EVM0020851;EVM0031847;EVM0033497;EVM0042799;EVM0043714;Rosmarinus_officinalis_newGene_7939
ko00945	Stilbenoid, diarylheptanoid and gingerol biosynthesis	0.0047	0.0071	0.67	0.97442	0.807281	EVM0000155;EVM0005721;EVM0009561;EVM0011866;EVM0012241;EVM0014343;EVM0019359;EVM0022987;EVM0026623;EVM0028411;EVM0031586;EVM0035052;EVM0035392;EVM0040581;EVM0042361
ko03440	Homologous recombination	0.0088	0.0121	0.73	0.977882	0.807281	EVM0001626;EVM0003258;EVM0003833;EVM0004650;EVM0005501;EVM0005668;EVM0013739;EVM0014429;EVM0015807;EVM0016482;EVM0016796;EVM0018304;EVM0019891;EVM0020518;EVM0022509;EVM0025768;EVM0025787;EVM0029498;EVM0031832;EVM0031869;EVM0032465;EVM0032485;EVM0034136;EVM0035081;EVM0036136;EVM0036809;EVM0039731;EVM0041148
ko00970	Aminoacyl-tRNA biosynthesis	0.0117	0.0154	0.76	0.979516	0.807281	EVM0000819;EVM0002232;EVM0002780;EVM0004439;EVM0005086;EVM0007171;EVM0007845;EVM0008978;EVM0009394;EVM0009846;EVM0010406;EVM0011124;EVM0013825;EVM0015889;EVM0016790;EVM0018610;EVM0019614;EVM0021659;EVM0024240;EVM0027807;EVM0029743;EVM0030387;EVM0031067;EVM0035131;EVM0037216;EVM0037225;EVM0039476;EVM0039833;EVM0040167;EVM0041271;EVM0041936;EVM0043124;EVM0043351;EVM0044015;EVM0045137;EVM0045823;Ros…
ko00195	Photosynthesis	0.006	0.0089	0.68	0.982116	0.807281	EVM0002950;EVM0004006;EVM0009123;EVM0012064;EVM0014853;EVM0014907;EVM0017936;EVM0018955;EVM0019388;EVM0025735;EVM0030266;EVM0030793;EVM0034169;EVM0034203;EVM0034902;EVM0035738;EVM0041311;EVM0043718;EVM0044387
ko00909	Sesquiterpenoid and triterpenoid biosynthesis	0.0032	0.0053	0.59	0.982414	0.807281	EVM0004814;EVM0005370;EVM0018384;EVM0018853;EVM0019304;EVM0019804;EVM0023766;EVM0025689;EVM0031496;Rosmarinus_officinalis_newGene_19279
ko00902	Monoterpenoid biosynthesis	0.0019	0.0037	0.51	0.986263	0.807281	EVM0000040;EVM0006955;EVM0016588;EVM0039317;EVM0039589;EVM0041494
ko03015	mRNA surveillance pathway	0.0142	0.0187	0.76	0.986898	0.807281	EVM0000030;EVM0000133;EVM0001077;EVM0003250;EVM0003857;EVM0005454;EVM0005977;EVM0006857;EVM0006907;EVM0007408;EVM0008339;EVM0009399;EVM0009654;EVM0010232;EVM0011091;EVM0012042;EVM0013129;EVM0016449;EVM0017586;EVM0017782;EVM0017798;EVM0019704;EVM0019848;EVM0020360;EVM0021923;EVM0022331;EVM0023365;EVM0024342;EVM0025646;EVM0026013;EVM0026219;EVM0027163;EVM0027509;EVM0028844;EVM0032395;EVM0032947;EVM…
ko04016	MAPK signaling pathway - plant	0.0433	0.0512	0.85	0.990169	0.807281	EVM0000612;EVM0001114;EVM0001839;EVM0002345;EVM0003114;EVM0003428;EVM0003623;EVM0003741;EVM0003880;EVM0003935;EVM0003967;EVM0004095;EVM0004236;EVM0004259;EVM0004465;EVM0004597;EVM0004693;EVM0004982;EVM0005363;EVM0006231;EVM0006917;EVM0007905;EVM0008129;EVM0008514;EVM0008643;EVM0009190;EVM0009385;EVM0009597;EVM0010183;EVM0011305;EVM0011383;EVM0011534;EVM0011548;EVM0012180;EVM0012490;EVM0012984;EVM…
ko00510	N-Glycan biosynthesis	0.0047	0.0083	0.57	0.997175	0.807281	EVM0004220;EVM0010920;EVM0011595;EVM0011648;EVM0015318;EVM0017243;EVM0018399;EVM0020407;EVM0020851;EVM0027736;EVM0033497;EVM0033753;EVM0033864;EVM0037866;EVM0042799
ko00965	Betalain biosynthesis	0.0013	0.0037	0.34	0.998822	0.807281	EVM0005398;EVM0007769;EVM0024582;EVM0037372
ko00908	Zeatin biosynthesis	0.0038	0.008	0.48	0.99956	0.807281	EVM0000099;EVM0007155;EVM0011162;EVM0020264;EVM0020522;EVM0021705;EVM0023377;EVM0026644;EVM0036035;EVM0040404;EVM0044982;EVM0045631
ko00940	Phenylpropanoid biosynthesis	0.0186	0.028	0.67	0.999928	0.807281	EVM0000155;EVM0000218;EVM0000353;EVM0000883;EVM0001112;EVM0002764;EVM0003578;EVM0003973;EVM0004228;EVM0004342;EVM0004483;EVM0005721;EVM0006145;EVM0006219;EVM0006313;EVM0006911;EVM0007665;EVM0007719;EVM0007846;EVM0008955;EVM0009504;EVM0009561;EVM0011565;EVM0011654;EVM0011866;EVM0012241;EVM0012488;EVM0014343;EVM0016946;EVM0017893;EVM0019359;EVM0019699;EVM0019839;EVM0020960;EVM0021776;EVM0021949;EVM…
ko00905	Brassinosteroid biosynthesis	0.0006	0.0038	0.17	0.999976	0.807281	EVM0008380;EVM0042771
ko00904	Diterpenoid biosynthesis	0.0019	0.0064	0.3	0.999985	0.807281	EVM0005532;EVM0022335;EVM0029987;EVM0031837;EVM0032865;Rosmarinus_officinalis_newGene_1330
ko00062	Fatty acid elongation	0.0013	0.0056	0.23	0.999994	0.807281	EVM0004203;EVM0005909;EVM0014915;EVM0032470
ko00073	Cutin, suberine and wax biosynthesis	0.0019	0.0077	0.25	1	0.807281	EVM0002184;EVM0003991;EVM0014467;EVM0015419;EVM0032897;EVM0040905
ko00040	Pentose and glucuronate interconversions	0.013	0.0261	0.5	1	0.807281	EVM0000632;EVM0001095;EVM0004113;EVM0005059;EVM0006211;EVM0007013;EVM0007151;EVM0007750;EVM0009967;EVM0010169;EVM0010535;EVM0011497;EVM0011504;EVM0012633;EVM0013221;EVM0014179;EVM0014182;EVM0014447;EVM0017302;EVM0018180;EVM0018249;EVM0022926;EVM0023619;EVM0024598;EVM0024987;EVM0029059;EVM0031247;EVM0031410;EVM0037164;EVM0038812;EVM0039113;EVM0040127;EVM0042150;EVM0043129;EVM0043614;EVM0043812;EVM…
ko04626	Plant-pathogen interaction	0.0686	0.095	0.72	1	0.807281	EVM0000262;EVM0000357;EVM0000612;EVM0001126;EVM0001244;EVM0001839;EVM0002345;EVM0002626;EVM0002699;EVM0002813;EVM0003114;EVM0003117;EVM0003200;EVM0003358;EVM0003741;EVM0003798;EVM0003880;EVM0004175;EVM0004203;EVM0004236;EVM0004361;EVM0004465;EVM0004484;EVM0004568;EVM0005053;EVM0005107;EVM0005363;EVM0005507;EVM0005909;EVM0006231;EVM0006459;EVM0006668;EVM0006698;EVM0006793;EVM0006805;EVM0007253;EVM…

## Sheet: Sheet9
KEGG counts of differentially expressed genes in rosemary leaves under heat stress for 6 h
#KEGG_n	477	KEGG_N	15811
#Pathway	ko_ID	DEgene	gene	DEgene_all	gene_all
N-Glycan biosynthesis	ko00510	3	132	477	15811	EVM0007908;EVM0018399;EVM0037866	K00902+K23741+K00729
Other glycan degradation	ko00511	6	142	477	15811	EVM0001997;EVM0003915;EVM0009139;EVM0010379;EVM0016143;EVM0037369	K12309+K17108+K12309+K12309+K12309+K12309
Glycosaminoglycan degradation	ko00531	7	108	477	15811	EVM0000939;EVM0001997;EVM0009139;EVM0010379;EVM0016143;EVM0020274;EVM0037369	K07964+K12309+K12309+K12309+K12309+K10532+K12309
Proteasome	ko03050	5	147	477	15811	EVM0007678;EVM0009750;EVM0015646;EVM0024617;EVM0029036	K03029+K03063+K03061+K03033+K02730
mRNA surveillance pathway	ko03015	8	296	477	15811	EVM0000177;EVM0019704;EVM0020360;EVM0026332;EVM0034986;EVM0035214;EVM0040282;EVM0044851	K11584+K04382+K06269+K13126+K11584+K13126+K15541+K12883
Benzoxazinoid biosynthesis	ko00402	2	29	477	15811	EVM0022303;EVM0023622	K13229+K13229
Glycosphingolipid biosynthesis - lacto and neolacto series	ko00601	1	7	477	15811	EVM0029246	K01988
Terpenoid backbone biosynthesis	ko00900	2	139	477	15811	EVM0003157;EVM0011927	K13789+K11778
Ether lipid metabolism	ko00565	2	80	477	15811	EVM0001968;EVM0038778	K00993+K06123
Spliceosome	ko03040	24	623	477	15811	EVM0003118;EVM0003762;EVM0003772;EVM0005167;EVM0008409;EVM0008907;EVM0010852;EVM0011957;EVM0012011;EVM0013077;EVM0014414;EVM0014520;EVM0018184;EVM0018354;EVM0023303;EVM0023398;EVM0025100;EVM0026766;EVM0029067;EVM0033847;EVM0036394;EVM0040900;EVM0044378;EVM0044851	K03283+K12835+K12823+K12885+K12868+K03283+K12831+K12897+K12818+K12835+K12835+K12818+K03283+K03283+K12835+K03283+K12817+K03283+K03283+K03283+K12900+K12859+K03283+K12883
MAPK signaling pathway - plant	ko04016	26	809	477	15811	EVM0004693;EVM0005330;EVM0005434;EVM0006231;EVM0006855;EVM0006917;EVM0007559;EVM0008981;EVM0012984;EVM0018277;EVM0018341;EVM0018468;EVM0021654;EVM0022841;EVM0024789;EVM0027828;EVM0028180;EVM0032062;EVM0032729;EVM0032985;EVM0034621;EVM0035346;EVM0037394;EVM0039587;EVM0041774;EVM0042878	K20718+K20716+K13420+K20600+K13416+K20716+K14496+K20537+K20725+K13420+K13416+K13422+K14514+K20536+K14515+K20716+K20718+K13416+K20547+K14497+K13447+K13416+K20716+K14496+K16224+K02183
Mismatch repair	ko03430	2	104	477	15811	EVM0011833;EVM0027005	K07456+K07456
Pyruvate metabolism	ko00620	4	249	477	15811	EVM0027298;EVM0036133;EVM0038033;Rosmarinus_officinalis_newGene_19543	K14085+K14085+K01595+K00627
Porphyrin and chlorophyll metabolism	ko00860	7	117	477	15811	EVM0005586;EVM0006518;EVM0006795;EVM0011777;EVM0015043;EVM0028349;EVM0044538	K13606+K13600+K02492+K22013+K13071+K13600+K01772
Sulfur metabolism	ko00920	1	75	477	15811	EVM0044593	K00860
Stilbenoid, diarylheptanoid and gingerol biosynthesis	ko00945	2	112	477	15811	EVM0011266;EVM0017889	K13065+K13065
Fatty acid elongation	ko00062	4	88	477	15811	EVM0031674;EVM0032470;EVM0040784;EVM0043660	K15397+K15397+K15397+K15397
Fructose and mannose metabolism	ko00051	1	159	477	15811	EVM0012582	K01805
Pentose and glucuronate interconversions	ko00040	9	413	477	15811	EVM0000522;EVM0009576;EVM0011035;EVM0012582;EVM0014447;EVM0021173;EVM0032378;EVM0040127;EVM0041943	K01051+K01728+K01051+K01805+K00963+K01728+K01728+K00002+K01184
Autophagy - other	ko04136	1	89	477	15811	EVM0019704	K04382
Glycosphingolipid biosynthesis - ganglio series	ko00604	5	74	477	15811	EVM0001997;EVM0009139;EVM0010379;EVM0016143;EVM0037369	K12309+K12309+K12309+K12309+K12309
Sphingolipid metabolism	ko00600	8	147	477	15811	EVM0001997;EVM0003915;EVM0004840;EVM0009139;EVM0010379;EVM0016143;EVM0034896;EVM0037369	K12309+K17108+K01634+K12309+K12309+K12309+K07407+K12309
Valine, leucine and isoleucine degradation	ko00280	6	156	477	15811	EVM0005690;EVM0006499;EVM0027298;EVM0033386;EVM0036133;Rosmarinus_officinalis_newGene_18774	K01968+K00249+K14085+K01968+K14085+K00253
Anthocyanin biosynthesis	ko00942	1	22	477	15811	EVM0012577	K21383
Biotin metabolism	ko00780	1	54	477	15811	EVM0004498	K01012
Sesquiterpenoid and triterpenoid biosynthesis	ko00909	2	84	477	15811	EVM0029055;Rosmarinus_officinalis_newGene_19279	K15813+K15472
Photosynthesis	ko00195	8	140	477	15811	EVM0007752;EVM0012064;EVM0014907;EVM0018812;EVM0019775;EVM0032539;EVM0034902;Rosmarinus_officinalis_newGene_18670	K02691+K02703+K02690+K02712+K02109+K02111+K02717+K02634
Glycine, serine and threonine metabolism	ko00260	4	181	477	15811	EVM0025458;EVM0027298;EVM0036133;EVM0045511	K00306+K14085+K14085+K00276
RNA degradation	ko03018	9	313	477	15811	EVM0000516;EVM0009057;EVM0011837;EVM0019131;EVM0026332;EVM0035214;EVM0037965;EVM0038440;EVM0043067	K04043+K12614+K04077+K04043+K13126+K13126+K04043+K04077+K12602
Inositol phosphate metabolism	ko00562	11	266	477	15811	EVM0001105;EVM0008416;EVM0013215;EVM0018813;EVM0022443;EVM0023216;EVM0030394;EVM0034612;EVM0042654;EVM0044119;EVM0045096	K24221+K20279+K01099+K18081+K21797+K24221+K18081+K00469+K00889+K00469+K00889
Homologous recombination	ko03440	1	191	477	15811	EVM0025768	K10875
Fatty acid degradation	ko00071	7	113	477	15811	EVM0004845;EVM0006499;EVM0023772;EVM0027298;EVM0031931;EVM0032434;EVM0036133	K00232+K00249+K01897+K14085+K00232+K10527+K14085
Basal transcription factors	ko03022	3	124	477	15811	EVM0015106;EVM0024836;EVM0030578	K03120+K03139+K10843
Pantothenate and CoA biosynthesis	ko00770	2	90	477	15811	EVM0035568;EVM0039874	K01513+K17839
Glycolysis / Gluconeogenesis	ko00010	6	343	477	15811	EVM0027298;EVM0036133;EVM0037429;EVM0040127;EVM0040898;Rosmarinus_officinalis_newGene_19543	K14085+K14085+K00927+K00002+K01568+K00627
Ribosome	ko03010	6	685	477	15811	EVM0006750;EVM0022085;EVM0035953;EVM0038533;EVM0045005;EVM0045686	K02962+K02867+K02934+K02954+K02881+K02923
Phenylpropanoid biosynthesis	ko00940	11	443	477	15811	EVM0000218;EVM0004228;EVM0011266;EVM0017371;EVM0017889;EVM0026653;EVM0028734;EVM0030779;EVM0031442;EVM0032919;EVM0043340	K00083+K00430+K13065+K22395+K13065+K22395+K00430+K22395+K22395+K00430+K22395
Aminoacyl-tRNA biosynthesis	ko00970	4	244	477	15811	EVM0007085;EVM0008945;EVM0021659;EVM0043055	K01880+K02433+K01867+K01870
Carotenoid biosynthesis	ko00906	3	112	477	15811	EVM0007925;EVM0023838;EVM0043336	K14595+K09840+K09838
Fatty acid biosynthesis	ko00061	1	132	477	15811	EVM0023772	K01897
Betalain biosynthesis	ko00965	4	59	477	15811	EVM0007769;EVM0020749;EVM0024582;EVM0037372	K15777+K01593+K15777+K01593
Biosynthesis of unsaturated fatty acids	ko01040	3	46	477	15811	EVM0001056;EVM0004845;EVM0031931	K10256+K00232+K00232
Phosphonate and phosphinate metabolism	ko00440	1	14	477	15811	EVM0001968	K00993
Propanoate metabolism	ko00640	2	104	477	15811	EVM0004845;EVM0031931	K00232+K00232
Carbon metabolism	ko01200	11	664	477	15811	EVM0000255;EVM0004845;EVM0007139;EVM0023077;EVM0027012;EVM0031931;EVM0037429;EVM0038033;EVM0038782;Rosmarinus_officinalis_newGene_18942;Rosmarinus_officinalis_newGene_19543	K00235+K00232+K01601+K00030+K00030+K00232+K00927+K01595+K00814+K01602+K00627
Tyrosine metabolism	ko00350	4	128	477	15811	EVM0020749;EVM0036939;EVM0037372;EVM0045511	K01593+K01557+K01593+K00276
Brassinosteroid biosynthesis	ko00905	1	60	477	15811	EVM0024477	K12637
Other types of O-glycan biosynthesis	ko00514	1	51	477	15811	EVM0012427	K20783
Plant-pathogen interaction	ko04626	37	1502	477	15811	EVM0005434;EVM0006231;EVM0006855;EVM0007070;EVM0007174;EVM0010694;EVM0010797;EVM0010857;EVM0011029;EVM0013826;EVM0014268;EVM0018277;EVM0018341;EVM0019800;EVM0020162;EVM0021153;EVM0021997;EVM0022841;EVM0025737;EVM0025979;EVM0026602;EVM0028292;EVM0031131;EVM0031674;EVM0032062;EVM0032470;EVM0033050;EVM0033759;EVM0034621;EVM0035346;EVM0038306;EVM0040784;EVM0041774;EVM0042868;EVM0042878;EVM0043414;EVM…	K13420+K20600+K13416+K13430+K13429+K13466+K12795+K13453+K13457+K13466+K18878+K13420+K13416+K13435+K04079+K13457+K13412+K20536+K04079+K02358+K13453+K13457+K13448+K15397+K13416+K15397+K13453+K13430+K13447+K13416+K13430+K15397+K16224+K13457+K02183+K13453+K15397
Nitrogen metabolism	ko00910	1	83	477	15811	EVM0007165	K01673
Isoflavonoid biosynthesis	ko00943	3	28	477	15811	EVM0014060;EVM0034145;EVM0036933	K13265+K13260+K13265
Fatty acid metabolism	ko01212	6	177	477	15811	EVM0001056;EVM0004845;EVM0006499;EVM0023772;EVM0031931;EVM0032434	K10256+K00232+K00249+K01897+K00232+K10527
Biosynthesis of amino acids	ko01230	9	582	477	15811	EVM0001318;EVM0015956;EVM0023077;EVM0023966;EVM0025642;EVM0027012;EVM0031415;EVM0037429;EVM0038782	K00789+K01953+K00030+K15227+K12657+K00030+K12657+K00927+K00814
Ascorbate and aldarate metabolism	ko00053	9	155	477	15811	EVM0002012;EVM0011581;EVM0020790;EVM0027298;EVM0033568;EVM0034612;EVM0036133;EVM0037250;EVM0044119	K10046+K08232+K00434+K14085+K00423+K00469+K14085+K00423+K00469
alpha-Linolenic acid metabolism	ko00592	7	110	477	15811	EVM0004763;EVM0004845;EVM0018508;EVM0031931;EVM0032434;EVM0034002;EVM0035676	K00454+K00232+K00454+K00232+K10527+K05894+K01723
Linoleic acid metabolism	ko00591	6	31	477	15811	EVM0004763;EVM0018508;EVM0024381;EVM0030438;EVM0030772;EVM0040057	K00454+K00454+K15718+K15718+K15718+K15718
Zeatin biosynthesis	ko00908	10	126	477	15811	EVM0005405;EVM0007155;EVM0010099;EVM0017152;EVM0020522;EVM0033294;EVM0036035;EVM0040404;EVM0044982;EVM0045631	K23452+K13495+K23452+K23452+K13493+K13496+K13495+K13495+K13495+K23452
Tropane, piperidine and pyridine alkaloid biosynthesis	ko00960	1	75	477	15811	EVM0045511	K00276
Glycosylphosphatidylinositol (GPI)-anchor biosynthesis	ko00563	1	79	477	15811	EVM0024002	K03860
Pyrimidine metabolism	ko00240	1	168	477	15811	EVM0035568	K01513
Oxidative phosphorylation	ko00190	10	361	477	15811	EVM0000255;EVM0003018;EVM0012830;EVM0019775;EVM0028457;EVM0032539;EVM0033765;EVM0041020;EVM0041515;EVM0045349	K00235+K02155+K01507+K02109+K05572+K02111+K05578+K03884+K05580+K02256
Phagosome	ko04145	5	219	477	15811	EVM0003018;EVM0005821;EVM0012538;EVM0013861;EVM0020088	K02155+K04392+K07897+K07375+K10956
Glycerophospholipid metabolism	ko00564	6	277	477	15811	EVM0001968;EVM0010724;EVM0018118;EVM0031084;EVM0038778;EVM0045721	K00993+K14156+K14156+K13508+K06123+K00894
ABC transporters	ko02010	7	198	477	15811	EVM0001137;EVM0008832;EVM0021155;EVM0023158;EVM0024424;EVM0032580;EVM0036379	K05681+K05658+K08712+K05658+K05681+K05681+K05658
Nicotinate and nicotinamide metabolism	ko00760	1	78	477	15811	EVM0035568	K01513
Lysine degradation	ko00310	3	110	477	15811	EVM0025458;EVM0027298;EVM0036133	K00306+K14085+K14085
Thiamine metabolism	ko00730	1	88	477	15811	EVM0007929	K22911
Ubiquinone and other terpenoid-quinone biosynthesis	ko00130	3	117	477	15811	EVM0008233;EVM0036166;EVM0044352	K03809+K17872+K09834
Glycerolipid metabolism	ko00561	8	271	477	15811	EVM0027298;EVM0030620;EVM0031084;EVM0034896;EVM0036133;EVM0037506;EVM0039248;EVM0040127	K14085+K21362+K13508+K07407+K14085+K00679+K00679+K00002
Endocytosis	ko04144	21	523	477	15811	EVM0001230;EVM0003118;EVM0008907;EVM0011754;EVM0012538;EVM0015211;EVM0018184;EVM0018354;EVM0023398;EVM0026766;EVM0027684;EVM0028438;EVM0029067;EVM0033847;EVM0034005;EVM0039461;EVM0042138;EVM0042654;EVM0043536;EVM0044378;EVM0045096	K19366+K03283+K03283+K11824+K07897+K12184+K03283+K03283+K03283+K03283+K07937+K18442+K03283+K03283+K12183+K12472+K19476+K00889+K12191+K03283+K00889
Ubiquitin mediated proteolysis	ko04120	14	430	477	15811	EVM0000479;EVM0002765;EVM0004170;EVM0004976;EVM0015489;EVM0019102;EVM0019111;EVM0019615;EVM0021199;EVM0024329;EVM0025625;EVM0041258;EVM0041959;EVM0043081	K10615+K10615+K10614+K08770+K10260+K08770+K08770+K08770+K08770+K10573+K10144+K08770+K10615+K10615
beta-Alanine metabolism	ko00410	6	105	477	15811	EVM0004845;EVM0027298;EVM0031931;EVM0036133;EVM0039874;EVM0045511	K00232+K14085+K00232+K14085+K17839+K00276
Protein export	ko03060	8	150	477	15811	EVM0002542;EVM0014647;EVM0020088;EVM0025864;EVM0029797;EVM0034475;EVM0042139;EVM0043043	K09490+K09490+K10956+K09490+K03100+K09490+K03106+K03100
Folate biosynthesis	ko00790	5	71	477	15811	EVM0022117;EVM0023500;EVM0025844;EVM0035741;EVM0042588	K14652+K14652+K15631+K14652+K15631
Various types of N-glycan biosynthesis	ko00513	1	98	477	15811	EVM0018399	K23741
Tryptophan metabolism	ko00380	5	166	477	15811	EVM0020749;EVM0027298;EVM0036133;EVM0037372;Rosmarinus_officinalis_newGene_18677	K01593+K14085+K14085+K01593+K11820
Glyoxylate and dicarboxylate metabolism	ko00630	2	189	477	15811	EVM0007139;Rosmarinus_officinalis_newGene_18942	K01601+K01602
Purine metabolism	ko00230	6	316	477	15811	EVM0007907;EVM0025281;EVM0035568;EVM0041654;EVM0044593;Rosmarinus_officinalis_newGene_19316	K00951+K00759+K01513+K00951+K00860+K01768
Vitamin B6 metabolism	ko00750	3	26	477	15811	EVM0006456;EVM0011460;EVM0017244	K06215+K06215+K23998
Cysteine and methionine metabolism	ko00270	6	285	477	15811	EVM0001318;EVM0025108;EVM0029860;EVM0038151;EVM0039761;EVM0043855	K00789+K01611+K01611+K01611+K00558+K00547
Cyanoamino acid metabolism	ko00460	1	98	477	15811	EVM0030817	K13051
Arginine and proline metabolism	ko00330	10	137	477	15811	EVM0005796;EVM0022958;EVM0025108;EVM0025642;EVM0027298;EVM0029860;EVM0031415;EVM0036133;EVM0038151;EVM0039874	K00472+K00472+K01611+K12657+K14085+K01611+K12657+K14085+K01611+K17839
Arachidonic acid metabolism	ko00590	5	69	477	15811	EVM0001872;EVM0009019;EVM0013264;EVM0018907;EVM0044772	K08726+K00432+K08726+K15730+K15730
Peroxisome	ko04146	11	244	477	15811	EVM0001872;EVM0002553;EVM0004319;EVM0004845;EVM0013264;EVM0023772;EVM0025458;EVM0031336;EVM0031931;EVM0039996;EVM0043011	K08726+K13343+K04565+K00232+K08726+K01897+K00306+K13348+K00232+K13343+K04565
Arginine biosynthesis	ko00220	1	80	477	15811	EVM0038782	K00814
Alanine, aspartate and glutamate metabolism	ko00250	3	103	477	15811	EVM0015956;EVM0030817;EVM0038782	K01953+K13051+K00814
Plant hormone signal transduction	ko04075	53	1224	477	15811	EVM0000260;EVM0001101;EVM0004430;EVM0004775;EVM0004963;EVM0005682;EVM0005754;EVM0006855;EVM0007288;EVM0007440;EVM0007559;EVM0009667;EVM0010293;EVM0010353;EVM0012859;EVM0016884;EVM0017454;EVM0018341;EVM0018422;EVM0018468;EVM0018816;EVM0019781;EVM0021654;EVM0022047;EVM0022268;EVM0022463;EVM0022677;EVM0023793;EVM0024406;EVM0024789;EVM0026408;EVM0027705;EVM0028261;EVM0028427;EVM0028522;EVM0029452;EVM…	K14494+K14486+K14484+K14494+K14494+K14485+K13415+K13416+K14493+K12126+K14496+K14486+K14494+K14494+K14491+K14431+K14487+K13416+K14485+K13422+K14484+K14486+K14514+K14494+K14486+K14485+K14485+K14486+K14494+K14515+K14485+K14486+K13415+K13415+K13415+K14486+K14491+K13416+K14486+K14491+K14497+K13416+K14494+K14487+K14484+K14496+K14505+K13415+K14491+K14485+K14491+K14485+K14485
Phosphatidylinositol signaling system	ko04070	8	263	477	15811	EVM0008416;EVM0013215;EVM0018813;EVM0022443;EVM0030394;EVM0042654;EVM0042878;EVM0045096	K20279+K01099+K18081+K21797+K18081+K00889+K02183+K00889
Starch and sucrose metabolism	ko00500	10	489	477	15811	EVM0002585;EVM0005206;EVM0014447;EVM0015084;EVM0034213;EVM0035568;EVM0038055;EVM0040064;EVM0040511;EVM0045833	K19892+K19892+K00963+K19891+K16055+K01513+K01179+K19891+K19891+K01179
Citrate cycle (TCA cycle)	ko00020	4	151	477	15811	EVM0000255;EVM0023077;EVM0027012;Rosmarinus_officinalis_newGene_19543	K00235+K00030+K00030+K00627
Circadian rhythm - plant	ko04712	15	224	477	15811	EVM0000711;EVM0001099;EVM0002077;EVM0007440;EVM0012721;EVM0016837;EVM0018306;EVM0020039;EVM0022235;EVM0023284;EVM0029410;EVM0030622;EVM0031522;EVM0037293;Rosmarinus_officinalis_newGene_12588	K12130+K12130+K12133+K12126+K16222+K16240+K12133+K12124+K12125+K12135+K12135+K12116+K12116+K16221+K03097
Flavonoid biosynthesis	ko00941	2	183	477	15811	EVM0011266;EVM0017889	K13065+K13065
Galactose metabolism	ko00052	15	231	477	15811	EVM0001769;EVM0001997;EVM0002705;EVM0006785;EVM0009139;EVM0010379;EVM0014447;EVM0015535;EVM0016143;EVM0021740;EVM0025264;EVM0034896;EVM0037369;EVM0038927;EVM0043029	K06617+K12309+K18819+K18819+K12309+K12309+K00963+K06617+K12309+K06611+K06617+K07407+K12309+K06617+K06617
Cutin, suberine and wax biosynthesis	ko00073	7	122	477	15811	EVM0000223;EVM0005509;EVM0019194;EVM0020701;EVM0021458;EVM0027380;EVM0043687	K15405+K15398+K15405+K15404+K15404+K15404+K15400
Carbon fixation in photosynthetic organisms	ko00710	5	193	477	15811	EVM0007139;EVM0037429;EVM0038033;EVM0038782;Rosmarinus_officinalis_newGene_18942	K01601+K00927+K01595+K00814+K01602
RNA transport	ko03013	11	527	477	15811	EVM0006943;EVM0014003;EVM0014709;EVM0019612;EVM0021402;EVM0022232;EVM0026332;EVM0033304;EVM0035214;EVM0037822;EVM0044851	K14291+K03259+K14297+K03246+K03245+K03231+K13126+K00784+K13126+K03248+K12883
Amino sugar and nucleotide sugar metabolism	ko00520	9	342	477	15811	EVM0002012;EVM0002068;EVM0003878;EVM0007940;EVM0014447;EVM0022507;EVM0025362;EVM0032729;EVM0035661	K10046+K01183+K08678+K13648+K00963+K12448+K15920+K20547+K01097
Isoquinoline alkaloid biosynthesis	ko00950	5	106	477	15811	EVM0020749;EVM0026691;EVM0037372;EVM0041508;EVM0045511	K01593+K22097+K01593+K21580+K00276
Phenylalanine metabolism	ko00360	3	102	477	15811	EVM0020749;EVM0037372;EVM0045511	K01593+K01593+K00276
Glycosphingolipid biosynthesis - globo and isoglobo series	ko00603	2	31	477	15811	EVM0029246;EVM0034896	K01988+K07407
2-Oxocarboxylic acid metabolism	ko01210	4	131	477	15811	EVM0023077;EVM0027012;EVM0038782;Rosmarinus_officinalis_newGene_18677	K00030+K00030+K00814+K11820
Base excision repair	ko03410	4	120	477	15811	EVM0003061;EVM0007001;EVM0014846;EVM0020402	K10773+K10773+K10773+K10773
Ribosome biogenesis in eukaryotes	ko03008	2	285	477	15811	EVM0007589;Rosmarinus_officinalis_newGene_12588	K14558+K03097
Riboflavin metabolism	ko00740	4	66	477	15811	EVM0022117;EVM0023500;EVM0035568;EVM0035741	K14652+K14652+K01513+K14652
Glutathione metabolism	ko00480	3	217	477	15811	EVM0009019;EVM0020790;EVM0025889	K00432+K00434+K22596
Histidine metabolism	ko00340	2	50	477	15811	EVM0027298;EVM0036133	K14085+K14085
Monoterpenoid biosynthesis	ko00902	2	59	477	15811	EVM0006955;EVM0039589	K23232+K23232
Protein processing in endoplasmic reticulum	ko04141	50	683	477	15811	EVM0002494;EVM0002542;EVM0002924;EVM0003118;EVM0007376;EVM0008530;EVM0008669;EVM0008907;EVM0009034;EVM0009192;EVM0011396;EVM0012097;EVM0012424;EVM0012672;EVM0013887;EVM0014647;EVM0016124;EVM0018184;EVM0018354;EVM0018399;EVM0020088;EVM0020162;EVM0022016;EVM0022586;EVM0022948;EVM0023226;EVM0023398;EVM0024182;EVM0025737;EVM0025864;EVM0025949;EVM0026766;EVM0026889;EVM0028627;EVM0029067;EVM0029534;EVM…	K13993+K09490+K13993+K03283+K13525+K13525+K13993+K03283+K13993+K09562+K13993+K13993+K09503+K13525+K13993+K09490+K13993+K03283+K03283+K23741+K10956+K04079+K13993+K10666+K13525+K13993+K03283+K13993+K04079+K09490+K09523+K03283+K13993+K13993+K03283+K10666+K13993+K13993+K03283+K13989+K09490+K14011+K10950+K10666+K13993+K13993+K09503+K03283+K13989+K14016
Glucosinolate biosynthesis	ko00966	1	15	477	15811	Rosmarinus_officinalis_newGene_18677	K11820
Phenylalanine, tyrosine and tryptophan biosynthesis	ko00400	1	114	477	15811	EVM0023966	K15227
Nucleotide excision repair	ko03420	1	152	477	15811	EVM0030578	K10843

## Sheet: Sheet10
KEGG enrichment of differentially expressed genes in rosemary leaves under heat stress for 6 h
ID	Description	GeneRatio	BgRatio	enrich_factor	pvalue	qvalue	geneID
ko04141	Protein processing in endoplasmic reticulum	0.1048	0.0432	2.43	5.99561e-09	6.31117e-07	EVM0002494;EVM0002542;EVM0002924;EVM0003118;EVM0007376;EVM0008530;EVM0008669;EVM0008907;EVM0009034;EVM0009192;EVM0011396;EVM0012097;EVM0012424;EVM0012672;EVM0013887;EVM0014647;EVM0016124;EVM0018184;EVM0018354;EVM0018399;EVM0020088;EVM0020162;EVM0022016;EVM0022586;EVM0022948;EVM0023226;EVM0023398;EVM0024182;EVM0025737;EVM0025864;EVM0025949;EVM0026766;EVM0026889;EVM0028627;EVM0029067;EVM0029534;EVM…
ko00591	Linoleic acid metabolism	0.0126	0.002	6.42	0.000283083	0.0148991	EVM0004763;EVM0018508;EVM0024381;EVM0030438;EVM0030772;EVM0040057
ko04712	Circadian rhythm - plant	0.0314	0.0142	2.22	0.00336465	0.0850172	EVM0000711;EVM0001099;EVM0002077;EVM0007440;EVM0012721;EVM0016837;EVM0018306;EVM0020039;EVM0022235;EVM0023284;EVM0029410;EVM0030622;EVM0031522;EVM0037293;Rosmarinus_officinalis_newGene_12588
ko00052	Galactose metabolism	0.0314	0.0146	2.15	0.00447894	0.0850172	EVM0001769;EVM0001997;EVM0002705;EVM0006785;EVM0009139;EVM0010379;EVM0014447;EVM0015535;EVM0016143;EVM0021740;EVM0025264;EVM0034896;EVM0037369;EVM0038927;EVM0043029
ko00908	Zeatin biosynthesis	0.021	0.008	2.63	0.00484565	0.0850172	EVM0005405;EVM0007155;EVM0010099;EVM0017152;EVM0020522;EVM0033294;EVM0036035;EVM0040404;EVM0044982;EVM0045631
ko04075	Plant hormone signal transduction	0.1111	0.0774	1.44	0.00484598	0.0850172	EVM0000260;EVM0001101;EVM0004430;EVM0004775;EVM0004963;EVM0005682;EVM0005754;EVM0006855;EVM0007288;EVM0007440;EVM0007559;EVM0009667;EVM0010293;EVM0010353;EVM0012859;EVM0016884;EVM0017454;EVM0018341;EVM0018422;EVM0018468;EVM0018816;EVM0019781;EVM0021654;EVM0022047;EVM0022268;EVM0022463;EVM0022677;EVM0023793;EVM0024406;EVM0024789;EVM0026408;EVM0027705;EVM0028261;EVM0028427;EVM0028522;EVM0029452;EVM…
ko00330	Arginine and proline metabolism	0.021	0.0087	2.42	0.00862343	0.129676	EVM0005796;EVM0022958;EVM0025108;EVM0025642;EVM0027298;EVM0029860;EVM0031415;EVM0036133;EVM0038151;EVM0039874
ko00750	Vitamin B6 metabolism	0.0063	0.0016	3.82	0.0424318	0.395756	EVM0006456;EVM0011460;EVM0017244
ko00531	Glycosaminoglycan degradation	0.0147	0.0068	2.15	0.0449929	0.395756	EVM0000939;EVM0001997;EVM0009139;EVM0010379;EVM0016143;EVM0020274;EVM0037369
ko00053	Ascorbate and aldarate metabolism	0.0189	0.0098	1.92	0.0454724	0.395756	EVM0002012;EVM0011581;EVM0020790;EVM0027298;EVM0033568;EVM0034612;EVM0036133;EVM0037250;EVM0044119
ko00592	alpha-Linolenic acid metabolism	0.0147	0.007	2.11	0.0488402	0.395756	EVM0004763;EVM0004845;EVM0018508;EVM0031931;EVM0032434;EVM0034002;EVM0035676
ko00943	Isoflavonoid biosynthesis	0.0063	0.0018	3.55	0.0511735	0.395756	EVM0014060;EVM0034145;EVM0036933
ko00071	Fatty acid degradation	0.0147	0.0071	2.05	0.0549921	0.395756	EVM0004845;EVM0006499;EVM0023772;EVM0027298;EVM0031931;EVM0032434;EVM0036133
ko00590	Arachidonic acid metabolism	0.0105	0.0044	2.4	0.0570447	0.395756	EVM0001872;EVM0009019;EVM0013264;EVM0018907;EVM0044772
ko00195	Photosynthesis	0.0168	0.0089	1.89	0.0617716	0.395756	EVM0007752;EVM0012064;EVM0014907;EVM0018812;EVM0019775;EVM0032539;EVM0034902;Rosmarinus_officinalis_newGene_18670
ko00790	Folate biosynthesis	0.0105	0.0045	2.33	0.0630061	0.395756	EVM0022117;EVM0023500;EVM0025844;EVM0035741;EVM0042588
ko00860	Porphyrin and chlorophyll metabolism	0.0147	0.0074	1.98	0.0639147	0.395756	EVM0005586;EVM0006518;EVM0006795;EVM0011777;EVM0015043;EVM0028349;EVM0044538
ko00604	Glycosphingolipid biosynthesis - ganglio series	0.0105	0.0047	2.24	0.0725806	0.406573	EVM0001997;EVM0009139;EVM0010379;EVM0016143;EVM0037369
ko00073	Cutin, suberine and wax biosynthesis	0.0147	0.0077	1.9	0.0762353	0.406573	EVM0000223;EVM0005509;EVM0019194;EVM0020701;EVM0021458;EVM0027380;EVM0043687
ko00600	Sphingolipid metabolism	0.0168	0.0093	1.8	0.0772488	0.406573	EVM0001997;EVM0003915;EVM0004840;EVM0009139;EVM0010379;EVM0016143;EVM0034896;EVM0037369
ko03060	Protein export	0.0168	0.0095	1.77	0.0845331	0.423725	EVM0002542;EVM0014647;EVM0020088;EVM0025864;EVM0029797;EVM0034475;EVM0042139;EVM0043043
ko00410	beta-Alanine metabolism	0.0126	0.0066	1.89	0.0979187	0.467512	EVM0004845;EVM0027298;EVM0031931;EVM0036133;EVM0039874;EVM0045511
ko00965	Betalain biosynthesis	0.0084	0.0037	2.25	0.102151	0.467512	EVM0007769;EVM0020749;EVM0024582;EVM0037372
ko04144	Endocytosis	0.044	0.0331	1.33	0.112609	0.493897	EVM0001230;EVM0003118;EVM0008907;EVM0011754;EVM0012538;EVM0015211;EVM0018184;EVM0018354;EVM0023398;EVM0026766;EVM0027684;EVM0028438;EVM0029067;EVM0033847;EVM0034005;EVM0039461;EVM0042138;EVM0042654;EVM0043536;EVM0044378;EVM0045096
ko04146	Peroxisome	0.0231	0.0154	1.49	0.121116	0.509961	EVM0001872;EVM0002553;EVM0004319;EVM0004845;EVM0013264;EVM0023772;EVM0025458;EVM0031336;EVM0031931;EVM0039996;EVM0043011
ko03040	Spliceosome	0.0503	0.0394	1.28	0.131788	0.533556	EVM0003118;EVM0003762;EVM0003772;EVM0005167;EVM0008409;EVM0008907;EVM0010852;EVM0011957;EVM0012011;EVM0013077;EVM0014414;EVM0014520;EVM0018184;EVM0018354;EVM0023303;EVM0023398;EVM0025100;EVM0026766;EVM0029067;EVM0033847;EVM0036394;EVM0040900;EVM0044378;EVM0044851
ko00740	Riboflavin metabolism	0.0084	0.0042	2.01	0.138081	0.538326	EVM0022117;EVM0023500;EVM0035568;EVM0035741
ko01040	Biosynthesis of unsaturated fatty acids	0.0063	0.0029	2.16	0.161031	0.605381	EVM0001056;EVM0004845;EVM0031931
ko00562	Inositol phosphate metabolism	0.0231	0.0168	1.37	0.181838	0.660029	EVM0001105;EVM0008416;EVM0013215;EVM0018813;EVM0022443;EVM0023216;EVM0030394;EVM0034612;EVM0042654;EVM0044119;EVM0045096
ko00601	Glycosphingolipid biosynthesis - lacto and neolacto series	0.0021	0.0004	4.74	0.193035	0.677315	EVM0029246
ko00950	Isoquinoline alkaloid biosynthesis	0.0105	0.0067	1.56	0.216291	0.715646	EVM0020749;EVM0026691;EVM0037372;EVM0041508;EVM0045511
ko00402	Benzoxazinoid biosynthesis	0.0042	0.0018	2.29	0.217556	0.715646	EVM0022303;EVM0023622
ko00603	Glycosphingolipid biosynthesis - globo and isoglobo series	0.0042	0.002	2.14	0.24	0.76555	EVM0029246;EVM0034896
ko00511	Other glycan degradation	0.0126	0.009	1.4	0.258265	0.799582	EVM0001997;EVM0003915;EVM0009139;EVM0010379;EVM0016143;EVM0037369
ko00062	Fatty acid elongation	0.0084	0.0056	1.51	0.274561	0.825749	EVM0031674;EVM0032470;EVM0040784;EVM0043660
ko00280	Valine, leucine and isoleucine degradation	0.0126	0.0099	1.27	0.331577	0.948291	EVM0005690;EVM0006499;EVM0027298;EVM0033386;EVM0036133;Rosmarinus_officinalis_newGene_18774
ko00440	Phosphonate and phosphinate metabolism	0.0021	0.0009	2.37	0.34887	0.948291	EVM0001968
ko00966	Glucosinolate biosynthesis	0.0021	0.0009	2.21	0.368531	0.948291	Rosmarinus_officinalis_newGene_18677
ko02010	ABC transporters	0.0147	0.0125	1.17	0.389292	0.948291	EVM0001137;EVM0008832;EVM0021155;EVM0023158;EVM0024424;EVM0032580;EVM0036379
ko04016	MAPK signaling pathway - plant	0.0545	0.0512	1.07	0.397926	0.948291	EVM0004693;EVM0005330;EVM0005434;EVM0006231;EVM0006855;EVM0006917;EVM0007559;EVM0008981;EVM0012984;EVM0018277;EVM0018341;EVM0018468;EVM0021654;EVM0022841;EVM0024789;EVM0027828;EVM0028180;EVM0032062;EVM0032729;EVM0032985;EVM0034621;EVM0035346;EVM0037394;EVM0039587;EVM0041774;EVM0042878
ko04120	Ubiquitin mediated proteolysis	0.0294	0.0272	1.08	0.423794	0.948291	EVM0000479;EVM0002765;EVM0004170;EVM0004976;EVM0015489;EVM0019102;EVM0019111;EVM0019615;EVM0021199;EVM0024329;EVM0025625;EVM0041258;EVM0041959;EVM0043081
ko01212	Fatty acid metabolism	0.0126	0.0112	1.12	0.444662	0.948291	EVM0001056;EVM0004845;EVM0006499;EVM0023772;EVM0031931;EVM0032434
ko00340	Histidine metabolism	0.0042	0.0032	1.33	0.44785	0.948291	EVM0027298;EVM0036133
ko03050	Proteasome	0.0105	0.0093	1.13	0.457117	0.948291	EVM0007678;EVM0009750;EVM0015646;EVM0024617;EVM0029036
ko00942	Anthocyanin biosynthesis	0.0021	0.0014	1.51	0.490532	0.948291	EVM0012577
ko03410	Base excision repair	0.0084	0.0076	1.1	0.491577	0.948291	EVM0003061;EVM0007001;EVM0014846;EVM0020402
ko00902	Monoterpenoid biosynthesis	0.0042	0.0037	1.12	0.53519	0.948291	EVM0006955;EVM0039589
ko04070	Phosphatidylinositol signaling system	0.0168	0.0166	1.01	0.540949	0.948291	EVM0008416;EVM0013215;EVM0018813;EVM0022443;EVM0030394;EVM0042654;EVM0042878;EVM0045096
ko00350	Tyrosine metabolism	0.0084	0.0081	1.04	0.542398	0.948291	EVM0020749;EVM0036939;EVM0037372;EVM0045511
ko01210	2-Oxocarboxylic acid metabolism	0.0084	0.0083	1.01	0.560777	0.948291	EVM0023077;EVM0027012;EVM0038782;Rosmarinus_officinalis_newGene_18677
ko00380	Tryptophan metabolism	0.0105	0.0105	1	0.564543	0.948291	EVM0020749;EVM0027298;EVM0036133;EVM0037372;Rosmarinus_officinalis_newGene_18677
ko00561	Glycerolipid metabolism	0.0168	0.0171	0.98	0.575125	0.948291	EVM0027298;EVM0030620;EVM0031084;EVM0034896;EVM0036133;EVM0037506;EVM0039248;EVM0040127
ko00360	Phenylalanine metabolism	0.0063	0.0065	0.97	0.598241	0.948291	EVM0020749;EVM0037372;EVM0045511
ko00250	Alanine, aspartate and glutamate metabolism	0.0063	0.0065	0.97	0.604871	0.948291	EVM0015956;EVM0030817;EVM0038782
ko03018	RNA degradation	0.0189	0.0198	0.95	0.605644	0.948291	EVM0000516;EVM0009057;EVM0011837;EVM0019131;EVM0026332;EVM0035214;EVM0037965;EVM0038440;EVM0043067
ko00310	Lysine degradation	0.0063	0.007	0.9	0.649227	0.948291	EVM0025458;EVM0027298;EVM0036133
ko00190	Oxidative phosphorylation	0.021	0.0228	0.92	0.653166	0.948291	EVM0000255;EVM0003018;EVM0012830;EVM0019775;EVM0028457;EVM0032539;EVM0033765;EVM0041020;EVM0041515;EVM0045349
ko00906	Carotenoid biosynthesis	0.0063	0.0071	0.89	0.66123	0.948291	EVM0007925;EVM0023838;EVM0043336
ko00020	Citrate cycle (TCA cycle)	0.0084	0.0096	0.88	0.672155	0.948291	EVM0000255;EVM0023077;EVM0027012;Rosmarinus_officinalis_newGene_19543
ko03015	mRNA surveillance pathway	0.0168	0.0187	0.9	0.673525	0.948291	EVM0000177;EVM0019704;EVM0020360;EVM0026332;EVM0034986;EVM0035214;EVM0040282;EVM0044851
ko00130	Ubiquinone and other terpenoid-quinone biosynthesis	0.0063	0.0074	0.85	0.689927	0.948291	EVM0008233;EVM0036166;EVM0044352
ko00710	Carbon fixation in photosynthetic organisms	0.0105	0.0122	0.86	0.696033	0.948291	EVM0007139;EVM0037429;EVM0038033;EVM0038782;Rosmarinus_officinalis_newGene_18942
ko00565	Ether lipid metabolism	0.0042	0.0051	0.83	0.699924	0.948291	EVM0001968;EVM0038778
ko00520	Amino sugar and nucleotide sugar metabolism	0.0189	0.0216	0.87	0.708206	0.948291	EVM0002012;EVM0002068;EVM0003878;EVM0007940;EVM0014447;EVM0022507;EVM0025362;EVM0032729;EVM0035661
ko00909	Sesquiterpenoid and triterpenoid biosynthesis	0.0042	0.0053	0.79	0.725172	0.948291	EVM0029055;Rosmarinus_officinalis_newGene_19279
ko03022	Basal transcription factors	0.0063	0.0078	0.8	0.726982	0.948291	EVM0015106;EVM0024836;EVM0030578
ko00770	Pantothenate and CoA biosynthesis	0.0042	0.0057	0.74	0.759661	0.948291	EVM0035568;EVM0039874
ko00510	N-Glycan biosynthesis	0.0063	0.0083	0.75	0.764986	0.948291	EVM0007908;EVM0018399;EVM0037866
ko00940	Phenylpropanoid biosynthesis	0.0231	0.028	0.82	0.78612	0.948291	EVM0000218;EVM0004228;EVM0011266;EVM0017371;EVM0017889;EVM0026653;EVM0028734;EVM0030779;EVM0031442;EVM0032919;EVM0043340
ko00514	Other types of O-glycan biosynthesis	0.0021	0.0032	0.65	0.790873	0.948291	EVM0012427
ko04145	Phagosome	0.0105	0.0139	0.76	0.794254	0.948291	EVM0003018;EVM0005821;EVM0012538;EVM0013861;EVM0020088
ko00260	Glycine, serine and threonine metabolism	0.0084	0.0114	0.73	0.799746	0.948291	EVM0025458;EVM0027298;EVM0036133;EVM0045511
ko00780	Biotin metabolism	0.0021	0.0034	0.61	0.809294	0.948291	EVM0004498
ko00640	Propanoate metabolism	0.0042	0.0066	0.64	0.825856	0.948291	EVM0004845;EVM0031931
ko03430	Mismatch repair	0.0042	0.0066	0.64	0.825856	0.948291	EVM0011833;EVM0027005
ko00905	Brassinosteroid biosynthesis	0.0021	0.0038	0.55	0.841419	0.948291	EVM0024477
ko00564	Glycerophospholipid metabolism	0.0126	0.0175	0.72	0.845727	0.948291	EVM0001968;EVM0010724;EVM0018118;EVM0031084;EVM0038778;EVM0045721
ko00945	Stilbenoid, diarylheptanoid and gingerol biosynthesis	0.0042	0.0071	0.59	0.855871	0.948291	EVM0011266;EVM0017889
ko00270	Cysteine and methionine metabolism	0.0126	0.018	0.7	0.863927	0.948291	EVM0001318;EVM0025108;EVM0029860;EVM0038151;EVM0039761;EVM0043855
ko00040	Pentose and glucuronate interconversions	0.0189	0.0261	0.72	0.879889	0.948291	EVM0000522;EVM0009576;EVM0011035;EVM0012582;EVM0014447;EVM0021173;EVM0032378;EVM0040127;EVM0041943
ko00920	Sulfur metabolism	0.0021	0.0047	0.44	0.900039	0.948291	EVM0044593
ko00960	Tropane, piperidine and pyridine alkaloid biosynthesis	0.0021	0.0047	0.44	0.900039	0.948291	EVM0045511
ko00760	Nicotinate and nicotinamide metabolism	0.0021	0.0049	0.42	0.908857	0.948291	EVM0035568
ko00563	Glycosylphosphatidylinositol (GPI)-anchor biosynthesis	0.0021	0.005	0.42	0.91162	0.948291	EVM0024002
ko00220	Arginine biosynthesis	0.0021	0.0051	0.41	0.9143	0.948291	EVM0038782
ko00230	Purine metabolism	0.0126	0.02	0.63	0.918454	0.948291	EVM0007907;EVM0025281;EVM0035568;EVM0041654;EVM0044593;Rosmarinus_officinalis_newGene_19316
ko00910	Nitrogen metabolism	0.0021	0.0052	0.4	0.921862	0.948291	EVM0007165
ko04626	Plant-pathogen interaction	0.0776	0.095	0.82	0.922116	0.948291	EVM0005434;EVM0006231;EVM0006855;EVM0007070;EVM0007174;EVM0010694;EVM0010797;EVM0010857;EVM0011029;EVM0013826;EVM0014268;EVM0018277;EVM0018341;EVM0019800;EVM0020162;EVM0021153;EVM0021997;EVM0022841;EVM0025737;EVM0025979;EVM0026602;EVM0028292;EVM0031131;EVM0031674;EVM0032062;EVM0032470;EVM0033050;EVM0033759;EVM0034621;EVM0035346;EVM0038306;EVM0040784;EVM0041774;EVM0042868;EVM0042878;EVM0043414;EVM…
ko00900	Terpenoid backbone biosynthesis	0.0042	0.0088	0.48	0.925537	0.948291	EVM0003157;EVM0011927
ko03013	RNA transport	0.0231	0.0333	0.69	0.925694	0.948291	EVM0006943;EVM0014003;EVM0014709;EVM0019612;EVM0021402;EVM0022232;EVM0026332;EVM0033304;EVM0035214;EVM0037822;EVM0044851
ko00500	Starch and sucrose metabolism	0.021	0.0309	0.68	0.927967	0.948291	EVM0002585;EVM0005206;EVM0014447;EVM0015084;EVM0034213;EVM0035568;EVM0038055;EVM0040064;EVM0040511;EVM0045833
ko00730	Thiamine metabolism	0.0021	0.0056	0.38	0.933015	0.948291	EVM0007929
ko04136	Autophagy - other	0.0021	0.0056	0.37	0.935047	0.948291	EVM0019704
ko00970	Aminoacyl-tRNA biosynthesis	0.0084	0.0154	0.54	0.939399	0.948291	EVM0007085;EVM0008945;EVM0021659;EVM0043055
ko00620	Pyruvate metabolism	0.0084	0.0157	0.53	0.945288	0.948291	EVM0027298;EVM0036133;EVM0038033;Rosmarinus_officinalis_newGene_19543
ko00010	Glycolysis / Gluconeogenesis	0.0126	0.0217	0.58	0.949334	0.948291	EVM0027298;EVM0036133;EVM0037429;EVM0040127;EVM0040898;Rosmarinus_officinalis_newGene_19543
ko00460	Cyanoamino acid metabolism	0.0021	0.0062	0.34	0.95078	0.948291	EVM0030817
ko00513	Various types of N-glycan biosynthesis	0.0021	0.0062	0.34	0.95078	0.948291	EVM0018399
ko00480	Glutathione metabolism	0.0063	0.0137	0.46	0.961453	0.948291	EVM0009019;EVM0020790;EVM0025889
ko00400	Phenylalanine, tyrosine and tryptophan biosynthesis	0.0021	0.0072	0.29	0.969951	0.948291	EVM0023966
ko00941	Flavonoid biosynthesis	0.0042	0.0116	0.36	0.975953	0.948291	EVM0011266;EVM0017889
ko00630	Glyoxylate and dicarboxylate metabolism	0.0042	0.012	0.35	0.97947	0.948291	EVM0007139;Rosmarinus_officinalis_newGene_18942
ko00061	Fatty acid biosynthesis	0.0021	0.0083	0.25	0.982763	0.948291	EVM0023772
ko03420	Nucleotide excision repair	0.0021	0.0096	0.22	0.990712	0.948291	EVM0030578
ko01200	Carbon metabolism	0.0231	0.042	0.55	0.991335	0.948291	EVM0000255;EVM0004845;EVM0007139;EVM0023077;EVM0027012;EVM0031931;EVM0037429;EVM0038033;EVM0038782;Rosmarinus_officinalis_newGene_18942;Rosmarinus_officinalis_newGene_19543
ko01230	Biosynthesis of amino acids	0.0189	0.0368	0.51	0.992471	0.948291	EVM0001318;EVM0015956;EVM0023077;EVM0023966;EVM0025642;EVM0027012;EVM0031415;EVM0037429;EVM0038782
ko00051	Fructose and mannose metabolism	0.0021	0.0101	0.21	0.99252	0.948291	EVM0012582
ko00240	Pyrimidine metabolism	0.0021	0.0106	0.2	0.994339	0.948291	EVM0035568
ko03440	Homologous recombination	0.0021	0.0121	0.17	0.997225	0.948291	EVM0025768
ko03008	Ribosome biogenesis in eukaryotes	0.0042	0.018	0.23	0.998504	0.948291	EVM0007589;Rosmarinus_officinalis_newGene_12588
ko03010	Ribosome	0.0126	0.0433	0.29	0.999973	0.948291	EVM0006750;EVM0022085;EVM0035953;EVM0038533;EVM0045005;EVM0045686

[truncated: 8 more sheets: Sheet11, Sheet12, Sheet13, Sheet14, Sheet15, Sheet16, Sheet17, Sheet18]
