# Supplementary material for: High‐quality chromosome‐level genome assembly and multi‐omics analysis of rosemary (Salvia rosmarinus) reveals new insights into the environmental and genome adaptation
Source: Plant Biotechnol J. 2024 Feb 16;22(7):1833–47. doi: 10.1111/pbi.14305 (PMC11182591; doi:10.1111/pbi.14305)
Supplement: Supplementary file 11 — Data Set S11 Genes involved in ROS homeostasis regulation responding to heat, drought and salt stresses. [file PBI-22-1833-s009.xlsx]

## Sheet: Sheet1
Genes involved in ROS homeostasis regulation responding to heat, drought and salt stresses
ID	gene_name	D121_FPKM	D121_count	D122_FPKM	D122_count	D241_FPKM	D241_count	D242_FPKM	D242_count	D243_FPKM	D243_count	D61_FPKM	D61_count	D62_FPKM	D62_count	DCK1_FPKM	DCK1_count	DCK2_FPKM	DCK2_count	DCK3_FPKM	DCK3_count	G31_FPKM	G31_count	G32_FPKM	G32_count	G33_FPKM	G33_count	G61_FPKM	G61_count	G62_FPKM	G62_count	G63_FPKM	G63_count	G91_FPKM	G91_count	G92_FPKM	G92_count	G93_FPKM	G93_count	GCK1_FPKM	GCK1_count	GCK2_FPKM	GCK2_count	GCK3_FPKM	GCK3_count	Y121_FPKM	Y121_count	Y122_FPKM	Y122_count
EVM0007801	EVM0007801	135.765	9159	81.3624	4750	48.2123	2876	13.4855	1001	73.8619	4424	887.365	50959	64.1659	4346	75.2817	5346	30.2121	1755	81.05	4849	95.8967	6181	8.45001	537	13.0229	698	69.3227	3810	133.608	9186	88.327	5603	19.5824	1147	10.8588	658	55.4801	3321	18.4684	1308	53.5037	3241	4.31861	278	78.4098	4561	3.41781	210
EVM0010820	EVM0010820	2.60545	144	3.45216	165	11.4921	559	4.19751	254	9.27106	453	9.51358	445	6.34024	350	9.2025	533	7.489	355	9.60659	468	0.822681	44	1.45216	76	5.7975	253	0.830643	38	3.1887	179	3.47784	180	8.07172	385	10.5366	520	4.83898	236	2.91205	168	3.20991	159	1.0833	57	15.42	731	1.04829	53
EVM0021443	EVM0021443	9.13127	314	7.92895	236	20.2803	616	12.1705	460	14.9512	456	19.2937	564	17.9644	619	17.2757	624	8.65085	256	15.5605	474	3.19797	105	2.26769	74	6.37634	174	2.75024	77	3.14598	111	8.94875	289	17.5995	525	24.7915	764	19.3782	590	6.21754	224	7.81766	241	0.584993	20	0.820335	25	1.89598	60
EVM0026538	EVM0026538	136.017	2850	87.2957	1583	76.255	1413	13.7042	316	90.6595	1687	1482.75	26446	72.9448	1535	117.52	2592	46.5982	841	127.975	2378	99.8452	1999	12.6331	250	19.5567	326	76.9893	1315	185.747	3967	85.1739	1678	23.0934	420	16.8094	317	62.6656	1165	17.358	382	49.0338	923	5.70835	114	79.2684	1432	2.49216	48
EVM0033161	EVM0033161	12.8089	736	12.0289	598	42.271	2146	23.66	1494	37.2922	1902	36.8204	1800	30.9969	1787	40.7244	2462	26.9386	1332	39.7687	2025	6.45837	355	3.93946	214	18.3192	835	5.48044	257	11.3298	663	17.1209	925	27.9956	1395	37.7068	1945	31.3253	1596	13.6644	824	21.3396	1100	7.64924	419	54.5193	2700	4.92869	258
EVM0001292	EVM0001292	11.5485	797	3.41055	204	22.5069	1372	1.71347	130	24.799	1518	619.569	36357	10.6803	740	37.5306	2724	27.7846	1649	36.1407	2209	37.2839	2456	8.14136	529	23.0969	1264	3.19796	180	74.5287	5236	4.21235	274	13.4339	804	20.8521	1291	3.96316	243	60.33	4364	1.75958	109	7.09038	466	37.3016	2217	23.9307	1499
EVM0006039	EVM0006039	21.2645	1346	12.4589	683	4.43811	249	3.32868	232	5.15297	290	135.527	7300	7.90054	502	8.87125	591	6.06971	331	9.17034	515	10.988	665	1.87644	112	2.09487	106	7.02603	363	8.04452	519	6.62628	395	7.27111	400	7.46782	425	10.1094	568	5.47483	364	9.71744	552	0.147695	9	1.742	96	0.205999	12
EVM0025836	EVM0025836	389.059	26039	232.409	13460	87.5432	5181	13.8091	1017	94.0986	5592	1827.02	104098	97.9642	6583	172.331	12141	70.1846	4044	174.981	10385	53.1568	3400	9.12213	575	14.7316	783	84.8963	4630	308.06	21014	110.335	6944	29.8519	1734	41.255	2480	27.1538	1613	40.7854	2865	78.3418	4708	9.28144	593	254.29	14675	7.07151	430
EVM0000155	EVM0000155	7.89627	525	1.23101	71	6.61862	389	1.22591	90	5.66171	334	18.9648	1072	1.38009	92	18.5859	1299	10.7744	616	12.8176	755	43.6279	2767	8.1182	508	11.4668	604	2.52876	137	5.61732	380	1.76468	111	17.3488	1000	17.333	1033	19.6238	1156	1.99655	140	1.42958	86	4.29252	272	12.3724	708	6.19324	374
EVM0009561	EVM0009561	13.3157	804	4.60548	241	6.00429	321	2.52977	168	5.44349	292	15.9531	820	3.22687	196	13.8759	882	7.86398	409	10.0668	539	90.2233	5204	7.99878	455	9.43511	452	4.73111	233	4.72776	291	4.27271	243	16.6914	875	15.8504	860	39.6516	2124	4.66058	296	3.89599	212	2.50258	144	4.96265	259	3.39719	187
EVM0022987	EVM0022987	7.98514	449	6.71128	327	5.73695	285	3.96757	246	5.17229	258	12.3274	590	7.76502	438	9.58446	567	7.20144	349	8.48699	423	8.63672	464	6.69292	355	7.53292	336	5.14209	236	6.56783	376	6.78386	359	23.4911	1146	24.21	1222	20.7761	1036	4.49775	266	4.38954	222	2.91109	156	4.81384	234	3.71939	190
EVM0042361	EVM0042361	6.78961	491	2.97947	187	8.15387	521	2.47812	197	6.5284	419	10.1113	622	2.47317	180	27.7107	2106	14.5996	907	15.3584	983	77.995	5379	13.6801	930	13.335	764	2.56991	152	7.30476	538	2.84084	193	30.3333	1900	25.2176	1635	19.4717	1247	8.55868	649	3.41963	222	3.77347	260	8.57356	534	6.17401	405
EVM0020117	EVM0020117	13.7895	947	18.5788	1104	36.8877	2239	23.4546	1770	32.3582	1972	23.0726	1348	16.8127	1159	45.6326	3297	36.4528	2154	31.9281	1943	120.609	7909	22.8482	1477	26.8807	1464	32.8208	1836	32.6113	2281	19.731	1274	46.8157	2789	44.1853	2723	50.4072	3070	23.0509	1660	23.7113	1461	27.9795	1831	39.6101	2344	23.5734	1470
EVM0028411	EVM0028411	54.9658	3681	27.7938	1611	30.9512	1833	17.8925	1318	35.5907	2117	80.0533	4564	43.7709	2943	58.95	4156	41.3237	2382	50.5607	3003	99.7266	6381	52.2808	3297	64.819	3445	22.537	1230	32.1183	2193	37.674	2373	69.7693	4055	98.2118	5906	148.561	8828	33.2067	2334	30.6206	1841	15.5262	992	53.3341	3080	25.7818	1569
EVM0019359	EVM0019359	4.72328	186	1.97719	68	3.44222	120	14.2953	618	11.0875	387	20.1877	676	11.4415	452	13.8124	572	9.49144	322	15.9013	555	41.013	1540	15.7614	584	16.3979	512	1.84056	59	0.971587	39	2.52992	94	6.90796	236	5.66919	201	17.8681	624	12.1752	503	4.06675	144	1.89195	71	4.75705	162	6.35247	227
EVM0031586	EVM0031586	0.360286	18	0.368128	16	2.74515	116	2.84076	149	2.01747	86	27.8049	1125	2.85013	136	17.5383	878	10.8082	443	20.5007	864	6.08609	277	20.1431	902	21.0828	796	0.390864	16	1.06626	52	0.55911	25	11.3977	471	6.84533	293	1.15194	49	2.18439	109	0.85091	37	2.762	126	4.85657	200	7.2502	314
EVM0023312	EVM0023312	43.6694	3756	24.964	1858	35.4145	2693	14.934	1413	25.746	1966	173.894	12730	38.8795	3357	53.1466	4811	27.6521	2047	47.6828	3636	2.17839	179	8.75522	709	8.76869	599	38.2749	2682	103.935	9110	26.5968	2151	24.5093	1830	41.7179	3222	12.0999	924	39.7673	3589	40.6157	3136	35.5767	2917	100.922	7483	23.0138	1798
EVM0027955	EVM0027955	4.17479	296	4.79557	295	15.7298	986	5.68295	443	11.9628	753	16.5244	998	7.39463	527	18.5195	1382	19.1541	1169	19.3177	1215	0.892931	61	8.869	593	11.1659	629	2.14429	124	12.2034	882	1.72978	116	18.3758	1131	29.133	1855	2.45574	155	2.51401	187	2.70663	173	5.09821	345	3.31394	203	7.56248	488
EVM0022987	EVM0022987	7.98514	449	6.71128	327	5.73695	285	3.96757	246	5.17229	258	12.3274	590	7.76502	438	9.58446	567	7.20144	349	8.48699	423	8.63672	464	6.69292	355	7.53292	336	5.14209	236	6.56783	376	6.78386	359	23.4911	1146	24.21	1222	20.7761	1036	4.49775	266	4.38954	222	2.91109	156	4.81384	234	3.71939	190
EVM0000155	EVM0000155	7.89627	525	1.23101	71	6.61862	389	1.22591	90	5.66171	334	18.9648	1072	1.38009	92	18.5859	1299	10.7744	616	12.8176	755	43.6279	2767	8.1182	508	11.4668	604	2.52876	137	5.61732	380	1.76468	111	17.3488	1000	17.333	1033	19.6238	1156	1.99655	140	1.42958	86	4.29252	272	12.3724	708	6.19324	374
EVM0009561	EVM0009561	13.3157	804	4.60548	241	6.00429	321	2.52977	168	5.44349	292	15.9531	820	3.22687	196	13.8759	882	7.86398	409	10.0668	539	90.2233	5204	7.99878	455	9.43511	452	4.73111	233	4.72776	291	4.27271	243	16.6914	875	15.8504	860	39.6516	2124	4.66058	296	3.89599	212	2.50258	144	4.96265	259	3.39719	187
EVM0042361	EVM0042361	6.78961	491	2.97947	187	8.15387	521	2.47812	197	6.5284	419	10.1113	622	2.47317	180	27.7107	2106	14.5996	907	15.3584	983	77.995	5379	13.6801	930	13.335	764	2.56991	152	7.30476	538	2.84084	193	30.3333	1900	25.2176	1635	19.4717	1247	8.55868	649	3.41963	222	3.77347	260	8.57356	534	6.17401	405
EVM0030545	EVM0030545	2.09201	83	3.26723	112	6.24948	218	2.89062	125	5.38849	189	11.7078	392	2.60583	103	8.85513	367	9.23565	313	7.87189	275	0.547081	21	4.76594	177	3.59067	112	2.21431	71	7.58163	304	1.3159	49	6.33615	217	4.70165	166	2.28983	80	2.72445	113	2.57105	91	5.00671	188	4.7827	163	4.9724	178
EVM0017035	EVM0017035	0.607864	27	0.53028	20	0.490362	19	0.601193	29	1.14165	45	6.23782	231	0.339452	15	7.61348	349	12.6373	474	5.12262	198	4.03677	168	10.0664	413	10.6982	370	0.545727	20	0.379054	17	0	0	5.04916	191	2.8603	112	0.205779	8	0.103737	5	0.228473	9	0.476232	20	0.775368	30	0.66251	27
EVM0013819	EVM0013819	4.53801	236	3.83742	173	1.76331	81	0.995723	57	1.57129	73	11.319	500	2.17082	114	5.91164	323	6.00873	269	5.09508	235	18.8364	934	7.40656	362	10.1445	418	1.78525	76	1.94457	103	4.16891	204	7.65123	345	4.3344	202	6.70438	309	0.417732	23	0.709539	34	0.813406	41	4.72341	212	1.24181	59
EVM0036790	EVM0036790	5.56905	271	2.46653	104	13.4282	577	27.2515	1456	7.40536	320	2.08017	87	4.80886	235	2.91406	150	8.35691	350	3.01749	130	3.99294	186	5.89545	270	4.02053	156	1.15003	46	1.2088	60	0.780675	36	5.15074	218	5.02732	220	6.31023	273	3.49663	179	3.60334	158	0.92209	43	0.561627	24	4.00732	177
EVM0028186	EVM0028186	20.3918	1171	10.7978	537	11.8882	604	3.03132	192	9.38584	479	52.0567	2545	8.86059	511	27.5137	1663	17.8027	880	21.9506	1118	10.8759	597	6.67458	361	9.21013	420	6.98142	327	13.417	786	8.19737	443	4.56235	228	6.76202	349	3.96158	202	5.3626	324	7.89281	407	7.03109	385	48.2395	2389	12.5402	655
EVM0003663	EVM0003663	4.05117	281	5.44214	327	5.44733	334	5.85071	447	3.67131	227	8.20687	485	9.63512	671	20.5545	1501	26.0954	1558	16.361	1007	49.093	3253	23.2758	1520	22.4037	1233	0.630004	36	2.17569	154	1.16451	76	22.3153	1343	23.7095	1477	34.7239	2137	10.2578	747	1.38352	87	7.16497	474	6.36205	381	17.7737	1120
EVM0012850	EVM0012850	10.8544	468	7.40664	276	6.78507	259	8.28877	393	5.76293	221	2.86431	105	12.455	539	10.0302	455	14.3841	533	10.1833	389	28.4717	1171	15.1431	614	13.8137	472	2.06879	73	2.17773	96	2.23387	91	11.8492	443	13.6373	527	11.4272	437	11.4678	518	5.05672	196	2.43434	100	3.8271	143	7.67417	301
EVM0002427	EVM0002427	1.48863	75	1.74003	76	0.43302	20	0.217296	12	1.29957	58	4.59503	197	0.830352	42	2.75531	146	3.48798	151	2.72432	122	64.5831	3096	100.65	4756	106.317	4233	4.7232	194	7.98049	409	41.7927	1972	60.9	2652	30.0804	1356	36.9268	1644	0.241142	13	0.628325	29	3.90179	187	15.8688	687	6.29187	287
EVM0002495	EVM0002495	6.89184	364	4.61909	211	5.47843	256	3.38501	197	4.63374	217	15.8707	712	7.32949	388	10.2523	569	8.23725	374	10.2954	482	6.96947	351	6.23688	310	10.3625	434	5.301	228	9.27692	499	4.80872	239	12.5756	576	13.8522	656	10.7255	502	3.86203	214	4.08686	194	3.32034	167	9.71756	442	4.31954	207
EVM0012241	EVM0012241	16.1548	956	22.8015	1168	24.0119	1256	38.2353	2487	14.9938	788	45.0872	2271	56.3937	3349	26.5413	1653	29.8097	1518	21.5218	1129	64.6683	3655	160.362	8933	133.406	6263	14.1194	681	9.77711	590	12.8995	718	72.4524	3720	64.2979	3416	59.7414	3136	16.7959	1043	16.7405	890	9.17754	518	6.34814	324	9.75706	525
EVM0026804	EVM0026804	8.1764	367	12.5684	488	1.25249	50	0.099871	5	1.14841	46	14.4107	551	0.682203	31	2.34829	111	1.9736	77	1.4598	59	2.1693	93	0.408941	18	0.664361	24	0.54292	20	4.13871	190	1.39743	59	0.610242	24	0.499143	21	0.341707	14	0.36597	18	0.90756	37	0.398341	18	4.07177	158	0.298309	13
EVM0028411	EVM0028411	54.9658	3681	27.7938	1611	30.9512	1833	17.8925	1318	35.5907	2117	80.0533	4564	43.7709	2943	58.95	4156	41.3237	2382	50.5607	3003	99.7266	6381	52.2808	3297	64.819	3445	22.537	1230	32.1183	2193	37.674	2373	69.7693	4055	98.2118	5906	148.561	8828	33.2067	2334	30.6206	1841	15.5262	992	53.3341	3080	25.7818	1569
EVM0030280	EVM0030280	2.35706	128	1.3447	64	15.7015	753	0.695707	42	9.29768	448	84.6105	3905	1.92952	106	15.3443	876	8.46571	395	14.7478	709	0.077335	5	2.05522	105	4.56018	197	0.492706	22	28.8026	1592	2.40439	123	15.1354	713	12.3246	600	0.906082	44	2.07479	119	1.08754	53	2.53642	132	21.7912	1019	1.58165	78
EVM0043139	EVM0043139	11.1729	564	15.3744	671	1.58051	71	0.206534	12	1.68595	76	22.6585	973	1.29159	66	3.08326	164	2.06744	90	2.18149	98	3.28195	159	0.79546	38	1.16424	47	0.946872	39	6.16618	317	2.1763	104	0.771698	34	0.893133	41	0.455782	21	0.963509	51	1.82648	83	0.317269	16	4.65545	203	0.141977	7
EVM0004228	EVM0004228	194.711	9879	58.3631	2563	74.6307	3348	13.4124	749	67.6221	3047	91.2836	3943	40.2408	2050	56.2327	3003	22.9145	1001	69.5866	3131	95.1521	4613	18.8064	899	41.0733	1654	16.251	672	73.0235	3776	52.2868	2495	123.482	5437	133.604	6087	245.104	11034	5.43063	290	14.5425	663	3.95599	192	262.964	11504	23.5942	1088
EVM0003248	EVM0003248	17.3344	790	8.15045	322	18.6411	751	1.15824	59	13.3297	540	30.7941	1195	12.9206	592	36.0909	1731	7.46891	293	21.0067	849	1.55534	68	0.861164	37	1.51947	55	4.51349	168	8.02653	373	6.96374	299	1.06126	42	0.550794	23	2.57764	105	1.09163	53	3.48476	143	0.136774	6	57.5777	2263	0.861026	36
[truncated: 66 more columns]
